# Supplementary material for: Insights into the ubiquitin-proteasome system of human embryonic stem cells
Source: Sci Rep. 2018 Mar 6;8:4092. doi: 10.1038/s41598-018-22384-9 (PMC5840266; doi:10.1038/s41598-018-22384-9)
Supplement: Supplementary file 2 — Dataset 1 [file 41598_2018_22384_MOESM2_ESM.xlsx]

## Sheet: All proteins 
Supplementary Data 1.Proteomics data comparing hESCs with their differentiated neuronal counterparts.
Statistical comparisons were made by Student’s t-test. All the proteins at a FDR level below 0.2 were retained as significantly differentially expressed (indicated with + symbol)
LFQ intensity Diff_Neur_01	LFQ intensity Diff_Neur_02	LFQ intensity Diff_Neur_03	LFQ intensity Diff_Neur_04	LFQ intensity Diff_Neur_05	LFQ intensity Diff_Neur_06	LFQ intensity St_cell_01	LFQ intensity St_cell_02	LFQ intensity St_cell_03	LFQ intensity St_cell_04	LFQ intensity St_cell_05	LFQ intensity St_cell_06	C: Student's T-test Significant ESC_Neurons	N: Peptides	N: Razor + unique peptides	N: Unique peptides	N: Sequence coverage [%]	N: Unique + razor sequence coverage [%]	N: Unique sequence coverage [%]	N: Mol. weight [kDa]	N: Q-value	N: Score	N: Intensity	N: MS/MS Count	N: -Log Student's T-test p-value ESC_Neurons	N: Student's T-test q-value ESC_Neurons	N: Student's T-test Difference ESC_Neurons	N: Student's T-test Test statistic ESC_Neurons	T: Protein IDs	T: Majority protein IDs	T: Protein names	T: Gene names
25.5607	26.0141	26.207	25.926	25.9727	26.1186	26.9463	26.6923	27.3717	26.6095	27.5808	27.1959	+	2	2	2	15.6	15.6	15.6	7.0913	0.00020243	7.4649	2444300000	30	3.36846	0.000115995	1.07361	3.59673	A0A024R1R8;Q9Y2S6	A0A024R1R8;Q9Y2S6	Translation machinery-associated protein 7	hCG_2014768;TMA7
29.3699	29.4375	29.0954	29.8982	29.5858	29.6322	25.9733	26.3402	25.8246	26.0982	25.7451	26.1387	+	6	4	4	35.5	23.2	23.2	22.619	0	79.759	9544200000	73	8.51556	0	-3.50691	-13.7529	A0A024R216;Q9Y3E1;H3BPQ6;H3BPM9	A0A024R216;Q9Y3E1	Hepatoma-derived growth factor-related protein 3	HDGFRP3
26.9567	28.8644	28.8516	29.3711	28.6296	28.5507	23.7977	23.2277	24.0452	22.2561	24.6423	23.9265	+	17	17	17	22	22	22	101.38	0	59.014	3493100000	31	5.2537	0	-4.94356	-7.95388	A0A024R412;A0A024R3W6;Q7LBX6;X5D2Q8;O60462;C9JH98	A0A024R412;A0A024R3W6;Q7LBX6;X5D2Q8;O60462	Neuropilin-2	NRP2
30.4711	30.9892	31.0449	31.0532	31.1549	31.0996	31.2036	30.9219	31.1862	31.1885	31.2341	31.1195		46	46	46	41.3	41.3	41.3	141.44	0	323.31	45108000000	473	0.733157	0.244652	0.178074	0.79492	A0A024R4E5;Q00341;H0Y394;H7C0A4;C9J5E5;C9JIZ1;H7C2D1;C9JZI8;C9JHZ8;C9JES8;C9JHS7;H7BZC3;C9JT62;C9JK79;C9JBS3;C9JEJ8;C9JHN6;C9JMQ6;C9JQ82;C9JHS9;C9J739;H7C3D0	A0A024R4E5;Q00341;H0Y394	Vigilin	HDLBP
32.18	30.9512	31.0442	31.1029	31.3446	31.0417	32.7572	32.6954	33.0659	32.8678	33.152	32.9859	+	23	23	23	74.7	74.7	74.7	22.591	0	66.877	106530000000	344	4.34625	1.35962e-05	1.63025	5.04799	A0A024R4M0;P46781;B5MCT8;C9JM19;F2Z3C0;A8MXK4	A0A024R4M0;P46781;B5MCT8;C9JM19	40S ribosomal protein S9	RPS9
30.3539	30.4534	30.537	30.486	30.4188	30.4992	29.6223	29.687	29.7438	29.9989	29.333	29.4217	+	23	23	13	48.5	48.5	30.5	61.927	0	171.89	24685000000	241	4.53611	6.48012e-05	-0.781087	-3.88503	A0A024R571;Q9H4M9;C9JC03;C9J2Z4;C9JDQ8;C9JIJ3;C9IZH1	A0A024R571;Q9H4M9;C9JC03;C9J2Z4	EH domain-containing protein 1	EHD1
29.1245	29.0884	28.8547	28.8511	28.6545	29.2865	25.1354	24.707	24.0708	25.2279	24.8279	24.8924	+	6	6	6	14.8	14.8	14.8	41.496	0	21.131	4557400000	44	7.99301	0	-4.18281	-13.4138	A0A0A0MRU5;A0A024R644;O75503;A0A1B0GWI2;A0A1B0GTI0;A0A087WZY0;A0A1B0GWJ7;A0A1C7CYZ2;A0A1B0GTR6;A0A1B0GTV7;A0A1B0GUE8;A0A1B0GV94;A0A1B0GVL0;A0A1B0GU14	A0A0A0MRU5;A0A024R644;O75503;A0A1B0GWI2;A0A1B0GTI0;A0A087WZY0;A0A1B0GWJ7;A0A1C7CYZ2;A0A1B0GTR6;A0A1B0GTV7;A0A1B0GUE8;A0A1B0GV94	Ceroid-lipofuscinosis neuronal protein 5	CLN5
26.0112	25.0478	24.5023	24.9934	23.4317	24.8237	22.9484	24.7952	24.6018	23.99	24.3339	23.6437	+	1	1	1	23.7	23.7	23.7	8.6531	0	65.047	739050000	6	0.704784	0.0789598	-0.667835	-1.15195	K7EN05;K7EPC8;A0A024R7E8;K7EQ44;K7EMV4;P60002	K7EN05;K7EPC8;A0A024R7E8;K7EQ44;K7EMV4;P60002	Transcription elongation factor 1 homolog	ELOF1
30.0231	30.4549	30.4169	30.3754	30.4407	30.2993	30.9258	30.9302	30.702	30.9053	30.618	30.706	+	12	12	12	55.1	55.1	55.1	25.898	0	211.45	34578000000	178	3.19584	0.00157764	0.481186	2.47808	A0A024RA52;P25787;C9JCK5;H3BT36;H7C402	A0A024RA52;P25787	Proteasome subunit alpha type;Proteasome subunit alpha type-2	PSMA2
25.1172	25.1627	25.4916	25.5052	24.9144	25.292	24.6112	24.4072	24.742	26.1719	25.1057	24.8442		3	3	3	17.2	17.2	17.2	20.398	0	19.35	771590000	37	0.350769	0.406876	-0.239537	-0.598097	G8JLL2;A0A0G2JK02;A0A0G2JIU6;A0A0G2JHB6;A0A0G2JKR3;A0A140T9Y1;A0A0G2JLL3;A0A0G2JLA3;A0A0G2JH76;A0A024RCQ8;A0A140T8X7;Q9UMR5;A0A0G2JLK6;A2ABN7;A0A0G2JK07;A0A0G2JID8	G8JLL2;A0A0G2JK02;A0A0G2JIU6;A0A0G2JHB6;A0A0G2JKR3;A0A140T9Y1;A0A0G2JLL3;A0A0G2JLA3;A0A0G2JH76;A0A024RCQ8;A0A140T8X7;Q9UMR5;A0A0G2JLK6	Lysosomal thioesterase PPT2	PPT2;hCG_1999928
30.031	29.9225	30.1427	29.9923	30.0576	29.8621	29.9969	29.7224	29.9963	30.1676	29.9783	30.0628		24	24	24	28.9	28.9	28.9	118.7	0	178.8	21922000000	225	0.14281	0.844057	-0.0290881	-0.162899	A0A024RCR6;A0A0G2JK23;P46379;A0A0G2JL47;X6REW1;A0A0G2JJM1;F6S6P2;F6UR09;F6U1F2;F6XTU0;A0A0G2JJR8;A0A1B0GX79;F6WML8;F6VEM6;F6X9W3;F6U341;H0Y710;H0Y4L1;F6TC96;H0Y7K4;H0Y759;A0A0G2JJ92;A0A0G2JIB3;A0A0G2JIA9	A0A024RCR6;A0A0G2JK23;P46379;A0A0G2JL47	Large proline-rich protein BAG6	BAT3;BAG6
25.567	25.3791	25.1622	25.3476	24.0522	24.3183	23.7298	23.3392	24.4306	23.1277	23.6188	24.5624	+	3	3	3	14.7	14.7	14.7	24.571	0.00036463	4.6759	396730000	12	2.38078	0.000453089	-1.32183	-2.95676	G5E9M9;A0A075B6E4;A0A0A6YYI5;G5E9M7;Q14135;E7ERW0;E7EQU6;E7EWF5;C9JX59;C9JBN2;E7EUJ2;F8WBN7;F8W708	G5E9M9;A0A075B6E4;A0A0A6YYI5;G5E9M7;Q14135;E7ERW0;E7EQU6;E7EWF5	Transcription cofactor vestigial-like protein 4	VGLL4
25.4314	25.8609	26.3024	26.6878	25.9837	26.2274	25.9162	25.2814	26.0024	26.2589	24.3539	25.2092	+	5	5	5	10.2	10.2	10.2	76.709	0	26.307	1306600000	20	0.726532	0.0878081	-0.519729	-1.1188	A0A075B7G8;J3KPL8;O00213;V9GY97;A0A087X0V7;A0A087WYH9;V9GYR7	A0A075B7G8;J3KPL8;O00213;V9GY97;A0A087X0V7;A0A087WYH9	Amyloid beta A4 precursor protein-binding family B member 1	APBB1
29.7078	29.1292	28.9408	29.2682	29.2592	29.1233	27.7737	27.7007	27.929	28.1256	28.0478	27.9135	+	16	16	16	39.5	39.5	39.5	50.222	0	164.89	8966000000	187	5.30897	1.27694e-05	-1.32273	-5.57148	V9HW75;A0A087WSV8;E9PKG6;P80303;Q2L696;E9PLR0;E9PLE9;H0YD18;E9PJP3;E9PM22;H0YEG8	V9HW75;A0A087WSV8;E9PKG6;P80303;Q2L696;E9PLR0;E9PLE9	Nucleobindin-2;Nesfatin-1	HEL-S-109;NUCB2;Nucb2
31.9904	31.9908	31.7506	31.9541	31.9415	32.0029	30.6702	30.6856	30.8591	30.1891	30.6304	30.6637	+	24	24	24	56	56	56	54.603	0	323.31	58835000000	348	6.16392	8.22199e-06	-1.33151	-6.35691	F8W809;A0A087WSW9;A0A182DWI3;A0A087WSY9;Q16881;E9PIR7;E2QRB9;E9PKD3;A0A0B4J225;E9PIZ5;E9PLT3;E9PKI4;E9PQI3;E9PRI8;E9PJU2;A0A096LPD9;E7EWK1;A0A096LPK7;A0A182DWF2;D3YTF8;A0A182DWF3;Q9NNW7	F8W809;A0A087WSW9;A0A182DWI3;A0A087WSY9;Q16881;E9PIR7;E2QRB9;E9PKD3	Thioredoxin reductase 1, cytoplasmic	TXNRD1
27.0274	26.7958	26.7303	26.851	26.7116	26.9463	23.8303	24.6665	23.5019	23.4434	24.696	24.5091	+	8	6	6	13	10	10	77.022	0	13.699	842500000	9	5.81632	0	-2.81611	-7.94615	A0A087WSZ7;A0A1B0GW84;Q08499;D6RHE0;A0A1W2PQN6;O76104;Q32MM7;V9GYN0;Q08493	A0A087WSZ7;A0A1B0GW84;Q08499;D6RHE0	cAMP-specific 3,5-cyclic phosphodiesterase 4D	PDE4D
29.8753	30.621	30.5781	30.6425	30.6477	30.9906	29.931	29.6255	29.3918	29.4111	29.5201	29.8064	+	11	11	11	53.1	53.1	53.1	22.024	0	61.859	25915000000	140	3.26964	0.000160478	-0.983318	-3.41676	A0A087X2I2;A0A087WT12;P36969;K7ERP4;K7EJ20;K7EKX7;K7ENB4;R4GNE4;A0A0A0MTT1;A0A087X247	A0A087X2I2;A0A087WT12;P36969;K7ERP4;K7EJ20;K7EKX7;K7ENB4;R4GNE4;A0A0A0MTT1	Glutathione peroxidase;Phospholipid hydroperoxide glutathione peroxidase, mitochondrial	GPX4
25.1419	25.4867	26.4148	26.4862	25.6721	26.4037	24.6846	24.2691	23.6206	24.7238	22.8903	23.8451	+	5	5	5	22.8	22.8	22.8	24.51	0.00019616	6.5256	687650000	11	2.91902	9.40734e-05	-1.89657	-3.73332	A0A087WT18;Q96A73	A0A087WT18;Q96A73	Putative monooxygenase p33MONOX	KIAA1191
23.7183	22.3935	25.2668	24.2334	24.3458	24.6789	28.343	28.1665	27.9908	27.582	29.0881	28.4953	+	12	12	12	19.8	19.8	19.8	67.55	0	31.05	2977600000	37	4.78573	0	4.12797	6.91473	A0A087WT20;Q9NV06;B3KME9;A0A087X1F8;E5RHM4	A0A087WT20;Q9NV06	DDB1- and CUL4-associated factor 13	DCAF13
24.6595	25.5991	25.7812	24.2356	24.1098	23.9411	27.8839	27.1127	27.6709	27.4287	27.807	27.6096	+	12	12	12	8.6	8.6	8.6	159.68	0	20.149	1596000000	17	4.46094	7.24638e-06	2.85957	5.98066	A0A087WT21;Q9BXF3;B7WPH3;A0A0R4J2E1;H0Y2Z1	A0A087WT21;Q9BXF3;B7WPH3;A0A0R4J2E1	Cat eye syndrome critical region protein 2	CECR2
24.3272	23.2706	24.7919	25.1159	22.981	25.0694	26.285	26.454	26.6079	25.9428	26.7596	26.1571	+	4	4	4	20.9	20.9	20.9	23.066	0	10.732	876320000	7	3.08456	5.91837e-05	2.15056	4.00487	A0A087WT30;Q8N5I9;J3KN91	A0A087WT30;Q8N5I9;J3KN91	Uncharacterized protein C12orf45	C12orf45
27.2791	27.3254	27.2965	27.6581	27.6953	27.6616	27.47	27.7423	27.8912	27.6207	27.5184	27.5975		20	20	1	24.8	24.8	1.4	128.07	0	145.7	5624600000	76	0.716306	0.274039	0.162484	0.754884	A0A087WT53;A0A087WXD2;H7C5T8;H7C4S7;Q5TCQ9	A0A087WT53;A0A087WXD2;H7C5T8		MAGI1
25.5458	24.8003	24.1498	23.343	23.796	24.4053	25.7147	23.7009	25.9559	22.9011	25.6126	25.2251		3	3	2	23.7	23.7	17.6	15.138	0.00036304	4.5747	294190000	6	0.281078	0.426918	0.436998	0.576205	E9PNM0;E9PIT0;E9PIY8;A0A087WT67;O14628;E9PPF8;E9PIN4;E9PLW9;E9PLF5;E9PMX5;C9JG37;E9PSE6;H0YDV1	E9PNM0;E9PIT0;E9PIY8;A0A087WT67;O14628;E9PPF8;E9PIN4;E9PLW9;E9PLF5;E9PMX5;C9JG37;E9PSE6	Zinc finger protein 195	ZNF195
26.9808	27.9569	27.7305	27.6505	27.3195	26.9772	23.9122	22.9116	23.6124	23.807	23.7803	23.1383	+	8	3	3	36.3	9.4	9.4	28.683	0.00018685	5.2834	2096700000	27	7.09347	0	-3.8312	-11.0812	A0A087WT99;Q9H0W9;E9PJU8;E9PQS1;E9PPB5;E9PR95;E9PSC3;E9PLC5;E9PLB3;E9PIP1	A0A087WT99;Q9H0W9;E9PJU8;E9PQS1;E9PPB5	Ester hydrolase C11orf54	C11orf54
26.4463	25.9875	26.8611	26.3657	26.3556	24.3195	26.7259	27.1734	26.8874	26.8658	26.9172	27.3049	+	10	10	10	24.6	24.6	24.6	57.495	0	44.819	1980600000	20	1.18362	0.014637	0.857982	1.68462	A0A087WTA5;E7ERK9;Q9UI10;A0A087WW69;H7C2L8;F8W8L6	A0A087WTA5;E7ERK9;Q9UI10	Translation initiation factor eIF-2B subunit delta	EIF2B4
28.5592	29.0443	29.4125	29.3649	28.4329	30.2672	23.3841	25.1088	24.3202	23.4352	24.7316	24.5469	+	16	16	16	17.7	17.7	17.7	129.15	0	152.12	4793600000	46	5.95846	0	-4.9842	-9.34824	A0A087WTA8;P08123	A0A087WTA8;P08123	Collagen alpha-2(I) chain	COL1A2
29.6913	29.1899	29.0136	29.3233	29.1574	29.0527	29.5201	29.5574	29.6528	29.314	29.4895	29.5965	+	12	12	12	60.8	60.8	60.8	21.945	0	162.33	14982000000	130	1.25385	0.0657494	0.26874	1.20837	A0A087WTB8;P15374;Q5TBK7	A0A087WTB8;P15374;Q5TBK7	Ubiquitin carboxyl-terminal hydrolase;Ubiquitin carboxyl-terminal hydrolase isozyme L3	UCHL3
25.6529	22.9769	26.1067	25.5151	26.0441	26.342	25.6223	24.6175	25.9726	25.8033	26.7563	24.0342		8	8	7	6.2	6.2	5.4	175.85	0	13.495	1752900000	9	0.196935	0.569936	0.314795	0.424474	A0A087WTM1;Q9Y6N7;A0A087WZ85;A0A0A0MSX4;H7C4Y7	A0A087WTM1;Q9Y6N7;A0A087WZ85;A0A0A0MSX4	Roundabout homolog 1	ROBO1
25.542	26.318	25.3918	26.4078	26.2047	24.8368	27.5463	27.7424	27.7717	27.5985	27.7905	27.3719	+	10	9	9	44.3	39	39	25.868	0	63.22	2337700000	54	4.03441	1.85185e-05	1.90634	4.93718	A0A087WTV6;Q96C36;J3KR12;A0A087WZR9;A0A087WX69;A0A087WZF0	A0A087WTV6;Q96C36;J3KR12;A0A087WZR9	Pyrroline-5-carboxylate reductase 2;Pyrroline-5-carboxylate reductase	PYCR2
23.4413	24.7135	25.0932	24.6814	24.7652	26.0928	27.3388	27.5044	27.344	27.1056	26.7771	26.8566	+	13	13	13	19.9	19.9	19.9	91.099	0	36.897	2110500000	27	3.70745	1.79833e-05	2.41606	4.82312	A0A087WVR3;A0A087WTW0;Q96T88;A0A087WWG9;Q96PU4	A0A087WVR3;A0A087WTW0;Q96T88;A0A087WWG9	E3 ubiquitin-protein ligase UHRF1	UHRF1
29.1718	29.0404	29.2112	29.1463	28.9995	29.2102	29.0863	28.8997	29.0714	28.8938	28.9835	28.901	+	14	14	14	24.8	24.8	24.8	65.702	0	33.899	13040000000	125	1.55212	0.162958	-0.142993	-0.924417	A0A087WUB9;Q8WYA6;A2A2P1	A0A087WUB9;Q8WYA6	Beta-catenin-like protein 1	CTNNBL1
22.9694	26.5676	26.5397	26.5665	27.322	26.7203	25.0284	23.6011	24.7667	24.0297	25.2045	23.4513	+	4	4	4	23.6	23.6	23.6	17.027	0.00019168	5.9377	1219900000	14	1.17894	0.00882662	-1.58817	-1.8466	E9PL01;A0A087WUC6;E9PI68;Q15005;E9PRB9;H0YE04	E9PL01;A0A087WUC6;E9PI68;Q15005;E9PRB9;H0YE04	Signal peptidase complex subunit 2	SPCS2
25.5375	25.7302	25.3542	25.6414	25.4028	25.0708	26.7038	25.9819	26.5757	26.2005	26.8191	26.2626	+	4	4	4	13.4	13.4	13.4	40.428	0	10.423	1253800000	18	3.4906	0.000116258	1.00005	3.60068	A0A087WUD1;Q6DD87	A0A087WUD1;Q6DD87	Zinc finger protein 787	ZNF787
24.1618	24.8457	24.6959	24.3793	24.55	24.3458	28.3162	28.5411	29.5628	29.5151	29.2327	29.4164	+	7	7	7	19.4	19.4	19.4	30.752	0	26.796	6370300000	50	7.56477	0	4.53718	12.7077	A0A0A0MQV6;A0A087WUF6;P09038	A0A0A0MQV6;A0A087WUF6;P09038	Fibroblast growth factor;Fibroblast growth factor 2	FGF2
24.859	25.2802	25.5205	25.2976	25.6735	25.7717	24.8317	23.7654	23.8238	22.7079	23.474	24.7057	+	6	6	6	10.9	10.9	10.9	69.554	0	13.021	557850000	13	3.07506	8.24149e-05	-1.67987	-3.79677	F5GYK0;A0A0A0MS35;A0A087WUH1;Q7Z4K8;Q5VT61	F5GYK0;A0A0A0MS35;A0A087WUH1;Q7Z4K8;Q5VT61	Tripartite motif-containing protein 46	TRIM46
30.8799	31.1164	30.8115	30.9891	31.0326	30.8693	30.9364	31.1821	30.7922	30.7449	30.6621	30.625		19	17	17	39.4	39.4	39.4	40.04	0	203.24	52666000000	247	0.398912	0.55804	-0.0862712	-0.436894	A0A087WUK2;O14979	A0A087WUK2;O14979	Heterogeneous nuclear ribonucleoprotein D-like	HNRNPDL
29.744	29.4421	29.4237	29.6648	29.3383	29.6764	27.5348	27.2361	27.4135	27.0278	27.6787	27.1278	+	15	15	15	28.1	28.1	28.1	83.607	0	194.52	12298000000	144	7.42974	0	-2.17002	-9.54369	A0A087WUL4;A0A087WX23;A0A087WXK2;Q86TG7;A0A087WZG9;B4DSP0;A0A087WYS2	A0A087WUL4;A0A087WX23;A0A087WXK2;Q86TG7;A0A087WZG9;B4DSP0	Retrotransposon-derived protein PEG10	PEG10
30.1499	30.0295	30.2875	29.93	29.8685	30.1321	29.3458	29.3545	29.2517	29.4388	29.3469	29.2061	+	12	12	12	74.3	74.3	74.3	21.938	0	81.608	17387000000	202	5.30887	5.02092e-05	-0.718714	-4.11481	A0A087WUQ6;P07203	A0A087WUQ6;P07203	Glutathione peroxidase;Glutathione peroxidase 1	GPX1
25.0542	24.4859	25.3866	25.864	25.0732	24.2649	24.6523	23.6526	23.7136	24.2605	24.4364	23.8399	+	8	4	4	32.3	16.8	16.8	32.472	0	8.4971	489180000	11	1.65379	0.00422222	-0.878407	-2.09884	A0A087WUR6;Q8IU85	A0A087WUR6;Q8IU85	Calcium/calmodulin-dependent protein kinase type 1D	CAMK1D
30.6697	30.1588	30.2654	30.0627	29.792	30.0226	31.0937	30.3758	31.4791	30.9526	31.3231	31.2699	+	7	7	7	51.1	51.1	51.1	15.197	0	53.813	36410000000	117	2.54831	0.000729121	0.882988	2.78259	E7ETK0;A0A087WUS0;P62847	E7ETK0;A0A087WUS0;P62847	40S ribosomal protein S24	RPS24
30.0349	29.887	29.9867	29.6689	29.7607	29.6402	30.9013	30.711	30.6456	30.5512	30.8105	30.996	+	40	40	40	35.3	35.3	35.3	138.68	0	318.84	30111000000	296	5.31035	2.89855e-05	0.894196	4.63657	A0A087WUT6;O60841	A0A087WUT6;O60841	Eukaryotic translation initiation factor 5B	EIF5B
23.8606	24.6269	24.5872	24.5642	23.2597	23.0886	24.7979	24.8871	23.1929	23.9809	25.0665	24.7152		2	2	2	9.6	9.6	9.6	31.239	0	11.191	494740000	12	0.387365	0.311844	0.387185	0.706583	B4DGW0;A0A087WUY7;O75928;O75925	B4DGW0;A0A087WUY7;O75928;O75925	E3 SUMO-protein ligase PIAS2;E3 SUMO-protein ligase PIAS1	PIAS2;PIAS1
26.3662	23.9404	26.3312	25.938	25.9381	25.6675	28.0414	28.6158	28.1378	28.3112	28.2966	28.4526	+	8	8	8	69.1	69.1	69.1	12.755	0	60.796	4160300000	47	3.80603	1.61074e-05	2.58364	5.00892	A0A087WV05;Q99417;A0A0D9SEI7	A0A087WV05;Q99417	C-Myc-binding protein	MYCBP
27.437	27.0232	27.4916	27.4266	27.7387	27.3004	28.4437	29.0776	28.4992	28.9328	28.0363	28.5234	+	7	7	7	30.5	30.5	30.5	38.099	0	279.43	6166800000	23	3.70253	5.90631e-05	1.195	4.00188	A0A087WV25;O95684	A0A087WV25;O95684	FGFR1 oncogene partner	FGFR1OP
27.2385	27.1908	27.4049	27.2159	27.4429	26.8351	23.7129	23.0569	23.2494	25.1043	24.4011	25.7915	+	6	6	5	28.7	28.7	24.1	20.605	0	12.775	1802100000	21	5.19574	0	-3.31644	-7.27954	X6RCC3;A0A087WV97;Q8WU79	X6RCC3;A0A087WV97;Q8WU79	Stromal membrane-associated protein 2	SMAP2
24.3855	23.2166	25.6321	25.1971	25.6989	23.9377	24.7776	23.5512	25.0374	24.8284	24.75	24.4829		2	2	2	14.4	14.4	14.4	16.103	0.00019223	6.0581	862960000	17	0.0628516	0.860447	-0.0890702	-0.145979	B3KPU0;A0A087WVI1;Q96JY6;A0A087WUQ1;E5RGS7;H0YBP7;C9JS55;H7C1D1	B3KPU0;A0A087WVI1;Q96JY6;A0A087WUQ1;E5RGS7;H0YBP7;C9JS55;H7C1D1	PDZ and LIM domain protein 2	PDLIM2
23.9965	23.4264	24.3976	24.7811	24.5752	24.5271	26.1459	25.809	26.8271	26.5141	26.6406	26.9071	+	11	10	10	12.6	11.8	11.8	99.31	0	16.952	870200000	19	4.47042	1.27796e-05	2.10336	5.57374	A0A087WVM4;B7ZM99;Q6UB35;H0Y327;Q5JYA8;Q5JYA3;Q4VXM0;Q4VXM1;Q4VXV2	A0A087WVM4;B7ZM99;Q6UB35	Monofunctional C1-tetrahydrofolate synthase, mitochondrial	MTHFD1L
35.1237	34.9308	34.9605	34.8667	34.7894	34.7232	33.9091	34.0414	33.8984	33.8726	33.7587	33.8839	+	94	94	94	59.7	59.7	59.7	192.06	0	323.31	503840000000	1955	6.49153	1.00334e-05	-1.00301	-5.715	A0A087WVQ6;Q00610;J3KS13;A0A087WX41;P53675;K7EJJ5;J3KRF5;J3KSQ2;J3QL20;F5H5N6	A0A087WVQ6;Q00610	Clathrin heavy chain;Clathrin heavy chain 1	CLTC
26.2535	26.4379	26.4835	27.1409	26.6911	26.6283	23.7138	23.9664	22.9431	23.2575	23.3941	22.533	+	8	8	8	9.4	9.4	9.4	99.161	0	23.554	750180000	9	6.92752	0	-3.15086	-10.1255	A0A087WVV7;A0A087X165;Q9C0H9;A0A087WU33	A0A087WVV7;A0A087X165;Q9C0H9	SRC kinase signaling inhibitor 1	SRCIN1
27.9674	28.9434	28.8116	28.6469	28.8244	28.6214	26.2128	25.8777	25.8833	26.9316	26.1812	25.7268	+	24	24	24	12.4	12.4	12.4	256.86	0	59.976	4667400000	47	5.56242	0	-2.41854	-7.2362	A0A087WW06;Q96AY4;B0QYP5;B0QYP4	A0A087WW06;Q96AY4	Tetratricopeptide repeat protein 28	TTC28
28.152	28.5782	28.4384	28.6694	28.8014	28.9299	27.8344	28.1931	27.447	27.8286	27.257	27.5183	+	10	9	9	25.1	23.1	23.1	44.26	0	56.049	7158500000	81	2.86691	0.00037698	-0.882882	-3.00866	A0A087WW40;Q9Y371	A0A087WW40;Q9Y371	Endophilin-B1	SH3GLB1
26.9744	26.7869	27.0079	26.903	26.7447	26.1893	24.6907	22.2571	24.0718	24.2112	24.0949	24.7733	+	3	3	3	26.4	26.4	26.4	16.081	0	24.25	873190000	9	4.31626	1.02916e-05	-2.90256	-5.79961	A0A087WWF1;Q8WWX9	A0A087WWF1;Q8WWX9	Selenoprotein M	SELM
25.4261	25.3536	23.6657	25.6011	25.5253	26.2444	23.4257	23.4198	25.1092	24.4221	24.7858	24.8382	+	5	5	5	5.8	5.8	5.8	91.997	0	8.1202	842180000	15	1.21371	0.0107336	-1.07019	-1.78259	A0A0C4DGT3;A0A087WWK8;Q6DN90;A0A1W2PRJ5;A0A1W2PR28;Q5JU85;A0A1W2PPU7;A0A0G2JLG2;Q9UPP2	A0A0C4DGT3;A0A087WWK8;Q6DN90	IQ motif and SEC7 domain-containing protein 1	IQSEC1
28.2277	28.1514	28.0445	28.5327	28.5615	28.5112	26.895	27.3498	27.0604	27.1114	27.2305	27.214	+	14	14	14	41.6	41.6	41.6	33.921	0	66.274	5516000000	75	5.3911	1.22511e-05	-1.20876	-5.4268	H0YMB3;A0A087WWM4;F8WAN9;Q9P2T1;H0YLV5;H0YNJ6;H0YK13;H0YK71;H0YLB8;H0YN22;H0YMW6;H0YNS9;H0YNH0;H0YMR9;H0YMV5;A0A0B4J281;H0YMG3;H0YL68;H0YKE1;H0YKK3;H0YN74;P36959	H0YMB3;A0A087WWM4;F8WAN9;Q9P2T1;H0YLV5;H0YNJ6;H0YK13;H0YK71	GMP reductase;GMP reductase 2	GMPR2
23.9283	24.9521	23.4713	24.1085	23.8358	24.8957	25.1528	24.8879	25.0458	25.5921	24.7457	25.3098	+	3	3	3	8.1	8.1	8.1	56.255	0	10.435	325690000	8	1.79114	0.00307478	0.88623	2.21423	E7EQL6;A0A087WWM6;O43272	E7EQL6;A0A087WWM6;O43272	Proline dehydrogenase 1, mitochondrial	PRODH
27.032	26.7762	26.5675	26.8105	27.253	26.8813	27.9936	27.4248	27.7019	27.4363	27.6829	27.5042	+	14	14	13	19.5	19.5	18.8	102.13	0	71.168	3540300000	73	3.34527	0.000282522	0.761112	3.14785	A0A087WWP4;Q96T37	A0A087WWP4;Q96T37	Putative RNA-binding protein 15	RBM15
22.9982	22.5863	24.5547	24.2117	22.622	22.237	24.7041	24.3303	24.2718	22.9174	24.897	24.1549	+	3	3	2	15.8	15.8	12.4	22.187	0.00020064	7.178	343610000	17	1.06208	0.0179495	1.0225	1.61839	I3L2Z5;A0A087WWR2;P56270;H3BQS2;H3BQI4;I3L411;I3L4Y2;H3BPU3;I3L0M3	I3L2Z5;A0A087WWR2;P56270;H3BQS2;H3BQI4	Myc-associated zinc finger protein	MAZ
27.6179	26.7455	27.358	26.8719	27.2255	27.0316	27.8917	28.0429	28.4077	27.6657	27.5572	27.7423	+	14	14	14	27.2	27.2	27.2	75.651	0	105.72	4275100000	67	2.42503	0.00118923	0.77131	2.57936	A0A087WWS1;Q96FV9;R4GMN4;A0A087WY84;J3KT14;J3KRD7;J3QQZ3;R4GN58	A0A087WWS1;Q96FV9;R4GMN4	THO complex subunit 1	THOC1
25.9463	25.5541	25.4943	25.1157	25.3064	25.5968	25.8873	25.9343	25.6071	25.9497	25.6207	24.9588	+	4	4	4	30.1	30.1	30.1	18.073	0	20.331	1254900000	29	1.15524	0.0642102	0.297554	1.21583	A0A087WWW9;O95999	A0A087WWW9;O95999	B-cell lymphoma/leukemia 10	BCL10
25.5997	25.2599	25.2066	25.381	25.5733	25.7091	25.2086	25.2618	24.8189	25.3578	25.2064	25.0197	+	1	1	1	10.6	10.6	10.6	9.5643	0.0028305	2.8344	734450000	14	1.32868	0.0537171	-0.284234	-1.27162	M0QYX1;A0A087WX02;F8WB74;P63302	M0QYX1;A0A087WX02;F8WB74;P63302	Selenoprotein W	SEPW1
27.305	27.1869	27.1489	26.6299	26.1116	26.9035	23.8009	24.1818	24.7842	23.2686	23.579	23.7319	+	5	5	5	13.4	13.4	13.4	45.216	0	15.095	1138500000	13	5.26844	0	-2.95806	-7.20099	A0A087WX10;P54803;G3V5E8;G3V4M2;G3V255	A0A087WX10;P54803;G3V5E8	Galactocerebrosidase	GALC
31.9603	32.3731	32.5592	32.6179	32.9155	32.7247	23.1779	25.024	24.4338	23.8845	23.8899	24.0559	+	26	26	1	33.7	33.7	1.3	94.542	0	321.94	55646000000	282	9.15866	0	-8.44306	-20.3036	A0A087WX77;P13591;A0A087WWD4;A0A087WV75;A0A087WWJ5;A0A087WVU1;A0A087X1V2;A0A087WZS4;A0A0C4DGS4;A0A087WTR3	A0A087WX77;P13591;A0A087WWD4;A0A087WV75;A0A087WWJ5	Neural cell adhesion molecule 1	NCAM1
24.1865	24.0569	24.085	24.3085	23.9423	23.8204	24.0725	23.6886	25.3065	23.3283	23.5876	24.2676		4	3	3	9.5	6.7	6.7	61.656	0.00020016	7.0875	468250000	5	-4.34294e-08	1	0	0	A0A0G2JRA4;A0A087WX99;P55283	A0A0G2JRA4;A0A087WX99;P55283	Cadherin-4	CDH4
27.1309	27.689	28.3539	27.7042	27.9993	27.1544	27.2516	26.9119	27.237	26.6024	27.0551	27.516	+	10	10	10	24.8	24.8	24.8	40.836	0	48.749	3726700000	51	1.64385	0.00667262	-0.660356	-1.93838	A0A087WXC5;E7ESZ7;O95299;H7C2W5;H7C1Y7;H7C2X4;Q8N1B9;C9J6X0	A0A087WXC5;E7ESZ7;O95299	NADH dehydrogenase [ubiquinone] 1 alpha subcomplex subunit 10, mitochondrial	NDUFA10
25.1843	24.3903	23.9389	23.6951	24.9606	24.9163	24.5127	25.282	25.3618	23.4889	25.2327	25.3943		4	4	4	7.3	7.3	7.3	67.664	0.00020125	7.2767	311260000	4	0.259187	0.495887	0.261378	0.501193	A0A087WXK8;Q9H4H8	A0A087WXK8;Q9H4H8	Protein FAM83D	FAM83D
29.5802	29.2748	29.3712	29.5192	28.8148	29.1126	27.0249	27.9162	26.9302	27.5911	26.9825	26.9899	+	21	21	21	26.5	26.5	26.5	107.81	0	84.667	7970000000	78	5.1025	7.88177e-06	-1.98983	-6.23777	A0A087WXL6;Q9H270;B7Z879;A0A0G2JS92;A0A087X2J4	A0A087WXL6;Q9H270;B7Z879	Vacuolar protein sorting-associated protein 11 homolog	VPS11
30.5182	29.7475	29.7268	30.1448	29.2591	30.0789	31.2535	31.4978	31.1857	31.3849	31.0654	31.5791	+	12	12	12	64.5	64.5	64.5	19.586	0	114.27	41199000000	220	4.00076	3.43643e-05	1.36491	4.44662	A0A087WXM6;J3QQT2;J3KRX5;A0A0A6YYL6;P18621;J3QLC8;J3KRB3;A0A087WWH0;J3QS96;A0A0A0MRF8;A0A087WY81;J3KSJ0	A0A087WXM6;J3QQT2;J3KRX5;A0A0A6YYL6;P18621;J3QLC8;J3KRB3;A0A087WWH0;J3QS96;A0A0A0MRF8;A0A087WY81	60S ribosomal protein L17	RPL17;RPL17-C18orf32
24.2657	25.2932	24.254	25.0606	25.1131	25.7338	25.3042	25.2759	25.5795	26.841	24.3458	25.3945	+	4	4	4	9.2	9.2	9.2	63.693	0	16.246	908730000	16	0.552846	0.155157	0.515882	0.940007	A0A087WXM8;P50895;K7ENU8	A0A087WXM8;P50895;K7ENU8	Basal cell adhesion molecule	BCAM
26.017	25.7497	25.2458	26.1267	26.366	26.2396	24.9664	23.5886	22.9714	24.4671	23.2919	24.9973	+	3	3	3	5.5	5.5	5.5	79.797	0	12.399	510040000	9	3.40827	4.68227e-05	-2.10039	-4.34555	A0A087WXN9;Q765P7	A0A087WXN9;Q765P7	MTSS1-like protein	MTSS1L
30.3057	30.3232	30.523	30.3528	30.1519	30.3245	29.2679	29.6263	29.3401	29.7317	29.3826	29.5964	+	10	10	10	39.9	39.9	39.9	37.119	0	80.264	21686000000	173	5.03721	3.83964e-05	-0.860478	-4.37994	A0A087WXS7;O43681;K7ERW9	A0A087WXS7;O43681;K7ERW9	ATPase ASNA1	ASNA1
25.0293	25.9618	26.1089	25.8551	25.5455	24.7857	26.7295	26.4882	26.0126	25.4303	26.6132	26.5167	+	4	4	4	22	22	22	23.047	0	11.107	1383600000	23	1.2442	0.0154958	0.707018	1.66739	G3V526;E9PJN5;G3V4U9;A0A087WXY4;D3VVH9;A0A0A0MS38;A0A087X1A8;G3V3R7;F5H211;P54252;G3V2G1;G3V328;C9JQV6;G3V3A6;D3VVP3;D6R9I5;G3V4B1;G3V390;G3V3S5;G3V4F5;G3V2G2;G3V4F4;G3V5H3;S4R399;G3V3T6;G3V3T0	G3V526;E9PJN5;G3V4U9;A0A087WXY4;D3VVH9;A0A0A0MS38;A0A087X1A8;G3V3R7;F5H211;P54252;G3V2G1;G3V328;C9JQV6;G3V3A6;D3VVP3;D6R9I5;G3V4B1;G3V390;G3V3S5;G3V4F5;G3V2G2;G3V4F4;G3V5H3;S4R399;G3V3T6	Ataxin-3	ATXN3
24.07	26.4412	23.306	23.9308	25.6962	26.1065	26.309	27.3674	26.1636	26.5993	26.4186	26.3407	+	2	2	2	27	27	27	10.713	0	24.39	1635100000	21	1.5724	0.00261093	1.64648	2.27767	A0A087WY03;E5RFV3	A0A087WY03;E5RFV3		SREK1
30.3134	30.1179	29.9586	29.8528	30.1878	29.8886	28.9564	29.4153	29.0019	29.1119	29.0532	29.0255	+	13	13	13	45.7	45.7	45.7	31.102	0	140.58	17435000000	130	4.90013	3.48635e-05	-0.945437	-4.49835	A0A087WY55;Q9NP79;Q5TGM0	A0A087WY55;Q9NP79	Vacuolar protein sorting-associated protein VTA1 homolog	VTA1
30.3316	29.0089	29.4548	29.2989	29.1874	29.3008	28.5018	28.4777	28.377	27.8539	28.1723	28.4455	+	17	17	17	42.2	42.2	42.2	49.526	0	86.115	11330000000	99	3.05767	0.000154044	-1.15387	-3.42781	A0A087WY71;Q96CW1;E9PFW3;C9JJ47;C9JGT8;C9JJD3;C9JTK4;C9JPV8;H7C4C3	A0A087WY71;Q96CW1;E9PFW3;C9JJ47	AP-2 complex subunit mu	AP2M1
28.3006	29.5828	29.7955	29.6845	29.0077	28.895	28.7258	29.7165	29.6752	29.5659	29.1753	29.4483		4	4	3	31.8	31.8	19.6	16.817	0	28.141	14835000000	39	0.208952	0.604751	0.160724	0.390776	A0A087WY85;P61077;D6RAH7;H9KV45;D6RAW0;D6RA11;D6RFM0;A0A0A0MQU3;P62837;D6R9F6;D6R933;D6RGD0;D6R980;D6RIZ3	A0A087WY85;P61077;D6RAH7;H9KV45;D6RAW0;D6RA11;D6RFM0;A0A0A0MQU3;P62837	Ubiquitin-conjugating enzyme E2 D3;Ubiquitin-conjugating enzyme E2 D2	UBE2D3;UBE2D2
23.1014	25.046	24.4023	24.1716	23.9337	24.9157	24.492	23.4492	24.1208	23.4349	24.1643	24.8738		1	1	1	15.6	15.6	15.6	12.063	0.00018939	5.6277	176860000	7	0.398445	0.319722	-0.329511	-0.697203	C9JPV1;A0A087WYN0;A0A087WY96;P31641	C9JPV1;A0A087WYN0;A0A087WY96;P31641	Transporter;Sodium- and chloride-dependent taurine transporter	SLC6A6
28.0597	27.7839	27.8547	28.1072	28.339	28.221	25.6196	24.3038	23.6926	26.5123	24.1222	26.3669	+	20	14	14	16.1	12.8	12.8	146.68	0	118.34	3657500000	46	4.02082	1.24417e-05	-3.21083	-5.499	E9PFH7;A0A087WYG2;Q9UPT6	E9PFH7;A0A087WYG2;Q9UPT6	C-Jun-amino-terminal kinase-interacting protein 3	MAPK8IP3
24.369	24.6576	25.327	24.9115	24.6552	25.0344	25.6688	23.6263	22.9247	23.8268	24.666	22.9572	+	4	4	4	52.3	52.3	52.3	12.166	0	14.927	540330000	18	0.782167	0.0598314	-0.683295	-1.23722	A0A087WYH0;J3KRC8;Q96N06;J3KS58	A0A087WYH0;J3KRC8;Q96N06	Spermatogenesis-associated protein 33	SPATA33
25.7594	25.6601	25.6895	25.8549	25.7626	26.0294	26.3797	25.5768	26.2489	26.7664	26.2222	26.1751	+	15	10	9	8.6	5.9	5.5	198.28	0	23.915	1446000000	40	1.42082	0.0206976	0.446132	1.57338	A0A087WYK2;Q9BYP7;B1AQN8	A0A087WYK2;Q9BYP7	Serine/threonine-protein kinase WNK3	WNK3
27.0805	27.092	24.3868	26.6161	26.7681	27.0148	24.4392	25.0714	23.0222	23.8932	23.6255	23.686	+	5	5	4	6.2	6.2	5.4	99.133	0.00020157	7.3149	1231600000	19	2.7405	9.34143e-05	-2.48276	-3.7103	A0A087WYL5;Q6UXD5;H3BN26	A0A087WYL5;Q6UXD5	Seizure 6-like protein 2	SEZ6L2
25.6112	26.7456	26.0314	26.4198	26.1571	24.0917	27.6824	27.4436	27.2773	27.6083	27.2326	27.9931	+	17	17	17	13.1	13.1	13.1	155.29	0	37.248	2716700000	32	2.3259	0.000363072	1.60604	3.02479	A0A087WYN9;Q7Z478;H0Y8L1	A0A087WYN9;Q7Z478	ATP-dependent RNA helicase DHX29	DHX29
26.223	26.0654	26.2155	25.9423	25.3162	25.9417	26.8573	26.7466	27.0749	26.9504	26.5805	25.8627	+	5	5	5	26.4	26.4	26.4	13.303	0	14.583	2135100000	34	3.28527	0.000206753	0.89126	3.3091	A0A087WYP2;Q8IZQ5;H0YE28	A0A087WYP2;Q8IZQ5	Selenoprotein H	C11orf31;SELH
25.1249	23.8109	24.8395	24.6548	25.017	24.7968	26.8856	25.9662	26.6326	26.5624	26.7551	26.756	+	6	6	6	45.8	45.8	45.8	13.654	0	25.2	1375300000	32	4.31671	1.43062e-05	1.85305	5.21052	A0A087WYR0;P09132;A0A087WWU9;D6RBG4	A0A087WYR0;P09132;A0A087WWU9	Signal recognition particle 19 kDa protein	SRP19
27.8145	27.8123	27.5084	27.7465	27.8365	27.5345	29.0331	28.8323	28.8614	29.3944	28.7306	28.6047	+	24	24	0	26.7	26.7	0	121.25	0	180.16	6942800000	93	5.48536	1.29032e-05	1.26158	5.6119	A0A087WYS3;A0A087WV57;Q5TH12	A0A087WYS3;A0A087WV57		ZMYND8
31.5562	31.3105	31.0957	31.2387	31.4428	31.3306	31.9885	31.933	31.7693	32.0404	31.896	31.9739	+	9	9	9	50	50	50	19.155	0	109.18	69945000000	207	4.27741	0.000235488	0.596354	3.25465	A0A087WYT3;Q15185;B4DDC6	A0A087WYT3;Q15185;B4DDC6	Prostaglandin E synthase 3	PTGES3
26.6306	27.3492	27.3501	27.3357	27.4732	27.6541	28.7351	28.7636	28.6798	28.7312	28.5574	29.1097	+	17	17	17	33.2	33.2	33.2	77.843	0	73.118	7417200000	84	4.93258	1.19225e-05	1.39459	5.34273	A0A087WZ13;E9PAU2;Q8IY67;K7EKR9;K7EQG2	A0A087WZ13;E9PAU2;Q8IY67	Ribonucleoprotein PTB-binding 1	RAVER1
28.3672	28.2204	28.1849	28.1942	28.1804	28.1552	25.7997	25.1668	25.9031	25.8208	26.3502	25.7981	+	9	9	9	31.6	31.6	31.6	29.114	0	60.121	2695200000	51	6.64487	0	-2.40895	-8.78983	D6RHI9;A0A087WZM2;O00584;D6REQ6;H0YAE9;A0A087WWI1;J3QQ64	D6RHI9;A0A087WZM2;O00584;D6REQ6;H0YAE9	Ribonuclease T2	RNASET2
27.1421	27.964	28.214	27.8065	27.7638	24.9212	25.5275	23.7227	23.9303	22.2463	24.3366	24.4977	+	5	5	5	22.3	22.3	22.3	38.78	0	47.89	2537400000	22	2.88793	5.34704e-05	-3.34926	-4.04288	A0A087X0T8;A0A087X105;A0A087WZW4;A0A087X1W8;A0A0A0MTJ8;A0A087WZR6;X5DQS5;Q9BY67;F5H125;H0YG94	A0A087X0T8;A0A087X105;A0A087WZW4;A0A087X1W8;A0A0A0MTJ8;A0A087WZR6;X5DQS5;Q9BY67	Cell adhesion molecule 1	CADM1
26.6919	26.4969	26.6406	26.5665	26.632	26.0813	25.9497	25.7622	25.8314	25.8793	25.8331	25.7447	+	8	5	4	19.4	12.3	9.6	51.159	0	8.6665	1473600000	20	3.87636	0.000235197	-0.667071	-3.2531	A0A087WZU2;Q00536;E5RGN0;H0YAZ9;H0YBX5;E5RJM2;H0YC36;E5RIY8;E5RIU4;H0YC60	A0A087WZU2;Q00536;E5RGN0;H0YAZ9	Cyclin-dependent kinase 16	CDK16
24.7321	24.908	24.2213	24.4082	25.0557	24.7013	24.3079	24.0561	24.7753	23.6706	24.4428	24.4185	+	2	2	2	1.6	1.6	1.6	153.09	0.00019806	6.8044	252870000	6	1.06471	0.045966	-0.420579	-1.32127	A0A087WZX0;Q86UU0	A0A087WZX0;Q86UU0	B-cell CLL/lymphoma 9-like protein	BCL9L
26.7234	27.486	27.722	27.8777	27.5419	27.3567	23.2671	23.5814	24.3036	26.0657	23.7626	23.8876	+	7	7	7	5.2	5.2	5.2	158.12	0	27.507	1415100000	20	4.06855	1.28e-05	-3.25518	-5.57818	F5H3Q5;A0A087WZY5;F5H851;A8MXH5;Q14031	F5H3Q5;A0A087WZY5;F5H851;A8MXH5;Q14031	Collagen alpha-6(IV) chain	COL4A6
28.2761	28.7079	28.6653	28.8409	29.0268	28.5981	26.901	27.0447	26.8683	26.143	27.1115	27.1061	+	17	17	15	29.5	29.5	26.1	80.354	0	71.479	5125600000	73	5.32664	8.28157e-06	-1.87215	-6.37797	J3KPF9;A0A087X011;E9PES4;Q9Y496;H7C2F6;C9J9X2;Q5JRK0;H0Y718;Q6ZMV9	J3KPF9;A0A087X011;E9PES4;Q9Y496	Kinesin-like protein;Kinesin-like protein KIF3A	KIF3A
26.6547	28.0795	27.1848	28.3698	27.4949	27.9134	26.9088	26.6064	27.5228	27.7225	27.6988	24.6171		11	11	11	35.2	35.2	35.2	28.864	0	21.885	4329900000	43	0.421247	0.301213	-0.324304	-0.719719	A0A087X020;Q9Y3A5;F8WE72	A0A087X020;Q9Y3A5	Ribosome maturation protein SBDS	SBDS
31.9571	32.2804	32.2728	32.3356	32.4656	32.3693	31.8019	31.8431	31.8115	31.9543	31.7486	31.8422	+	40	40	40	52	52	52	104.78	0	323.31	90028000000	518	3.32678	0.00173907	-0.448245	-2.43597	A0A087X054;Q9Y4L1;E9PJ21;A0A087WWI4;K7EQK2;J3KTF1;J3QL06;Q9BST8;J3QQH7;J3QLE9;A0A087X214;A0A087WW13;A0A1W2PS94;Q9BXT5	A0A087X054;Q9Y4L1;E9PJ21;A0A087WWI4;K7EQK2	Hypoxia up-regulated protein 1	HYOU1
25.1253	24.996	24.7335	24.6791	25.1385	24.3366	24.4394	24.2663	23.8731	24.2502	24.3275	24.3291	+	3	3	3	10.8	10.8	10.8	36.269	0	8.5236	337910000	6	2.28037	0.00261004	-0.60353	-2.27795	A0A087X0D5;P09668;E9PKT6	A0A087X0D5;P09668	Pro-cathepsin H;Cathepsin H mini chain;Cathepsin H;Cathepsin H heavy chain;Cathepsin H light chain	CTSH
26.8389	27.2393	27.507	27.3439	27.5837	27.7087	28.2684	28.6523	28.0509	28.4303	28.2874	27.9299	+	23	23	1	22	22	1.2	113.79	0	76.707	4984400000	98	3.6024	0.000106422	0.967618	3.63818	A0A087X0H9;E2PSN0	A0A087X0H9		RBM26
29.8895	29.4138	29.7618	29.5417	29.4261	29.4736	30.4877	30.3504	30.5237	30.3211	30.5498	30.5114	+	47	47	1	33.9	33.9	0.9	187.85	0	235.25	25159000000	314	4.98509	4.69274e-05	0.862108	4.35245	A0A087X0K9;G5E9E7	A0A087X0K9;G5E9E7		TJP1
26.0464	25.7625	26.2859	25.9882	25.6109	25.777	27.2495	26.7659	27.2148	26.8008	27.1562	27.1294	+	13	13	13	23.2	23.2	23.2	82.89	0	52.689	2406100000	51	4.55373	3.35129e-05	1.12565	4.59665	A0A087X0M4;Q9BWU0;A0A087WWF4;H7C256	A0A087X0M4;Q9BWU0	Kanadaptin	SLC4A1AP
27.2082	28.038	28.02	27.7105	27.8388	27.4478	23.8259	23.8963	22.3999	25.681	24.6694	23.9066	+	9	9	9	8.3	8.3	8.3	130.79	0	19.591	1566800000	13	4.24539	1.06857e-05	-3.61605	-5.93287	A0A087X0M8;O00533;C9J905;H7C0J0;C9JH37;C9JW79	A0A087X0M8;O00533	Neural cell adhesion molecule L1-like protein;Processed neural cell adhesion molecule L1-like protein	CHL1
25.3957	25.8965	25.952	25.8052	26.0168	25.9762	23.7343	24.8552	23.0347	24.3958	23.9643	24.0894	+	5	5	5	7.5	7.5	7.5	74.224	0	10.958	670890000	21	3.80963	2.41984e-05	-1.84353	-4.65109	A0A087X0N3;Q96MY1;A0A087WTU5;O94818;Q5JYC0;Q5W149;K7EQ17	A0A087X0N3;Q96MY1;A0A087WTU5;O94818	Nucleolar protein 4-like;Nucleolar protein 4	NOL4L;NOL4
29.3736	29.339	29.0082	29.2818	29.2616	29.319	28.7466	27.8767	28.7651	28.1641	28.5506	28.2852	+	9	7	7	43.6	39.5	39.5	19.825	0	23.049	10355000000	92	3.1488	0.000282974	-0.843228	-3.15039	A0A087X0R6;Q9UMY4	A0A087X0R6;Q9UMY4	Sorting nexin-12	SNX12
27.5188	26.9213	27.0224	27.1984	26.9679	27.1671	26.3805	26.5303	26.5666	26.3008	26.8667	27.4431	+	16	16	16	16.5	16.5	16.5	108.34	0	81.295	3723400000	59	2.87109	0.00113396	-0.60367	-2.60119	A0A087X0S5;P12109	A0A087X0S5;P12109	Collagen alpha-1(VI) chain	COL6A1
23.1074	23.9003	24.1263	25.5346	24.3647	22.996	24.9372	24.5792	24.5439	24.0139	22.9786	23.3346		2	2	2	3.2	3.2	3.2	54.785	0.0015159	3.054	200730000	12	0.153701	0.665971	0.205676	0.331463	A0A087X0T7;D6RFJ4;REV__A0A0A0MRX2;REV__Q96HY6;J3KQ80;A0A087X1J3;A0A0G2JNH6;A0A0G2JM30;A0A0J9YW09;A0A0M3HER8;Q8TB68;A6NEM1;A6NEY3;A6NI86;H0YKK7;A6NEF3	A0A087X0T7;D6RFJ4;REV__A0A0A0MRX2;REV__Q96HY6;J3KQ80;A0A087X1J3;A0A0G2JNH6;A0A0G2JM30;A0A0J9YW09;A0A0M3HER8;Q8TB68;A6NEM1;A6NEY3;A6NI86;H0YKK7;A6NEF3	Proline-rich protein 7;Golgin subfamily A member 6-like protein 9;Putative golgin subfamily A member 6-like protein 3;Putative golgin subfamily A member 6-like protein 10;Putative golgin subfamily A member 6-like protein 19;Putative golgin subfamily A member 6-like protein 4	GOLGA6L10;PRR7;GOLGA6L4;GOLGA6L9;GOLGA6L3;GOLGA6L19
23.9802	24.5946	24.5174	23.4366	23.0298	24.1694	24.9224	26.1303	25.3481	23.3069	25.2134	24.8097	+	3	3	2	26.4	26.4	17.3	12.777	0	10.182	604000000	13	1.14859	0.0136372	1.02954	1.7071	D3DPQ2;A0A087X0V4;A8K0B5;Q8IWT0;A0A087WW18	D3DPQ2;A0A087X0V4;A8K0B5;Q8IWT0	Protein archease	ZBTB8OS
27.4223	27.0726	27.7917	26.8921	27.5677	27.3465	25.4181	24.8092	25.374	25.3739	25.288	25.0777	+	8	8	8	21.9	21.9	21.9	46.292	0	17.256	1976700000	24	6.01736	0	-2.09616	-7.50542	A0A087X0W7;Q86TX2;G3V4F2;A0A087WT95;P49753	A0A087X0W7;Q86TX2;G3V4F2;A0A087WT95;P49753	Acyl-coenzyme A thioesterase 1;Acyl-coenzyme A thioesterase 2, mitochondrial	ACOT2;ACOT1
26.6757	26.6122	26.791	26.9084	26.3232	26.8364	26.483	27.53	27.2557	25.2329	26.6348	26.3225		7	7	7	22.3	22.3	22.3	37.325	0	27.855	2107900000	28	0.0617906	0.870973	-0.0639014	-0.135411	A0A087X0W9;Q8N6M0;A0A0C4DH76	A0A087X0W9;Q8N6M0	OTU domain-containing protein 6B	OTUD6B
29.508	29.5063	29.3731	29.4103	29.192	29.3746	29.2103	29.3208	29.2925	29.3553	29.1132	29.3483		22	22	22	22.3	22.3	22.3	139.54	0	130.33	13747000000	174	1.16556	0.227063	-0.135629	-0.819493	A0A0G2JN29;A0A087X117;Q15155;J3KN36;P69849;Q5JPE7;A0A0G2JP90;A0A087WW46;H3BPS9;A0A087WTD5;I3L1G6;H3BUC9	A0A0G2JN29;A0A087X117;Q15155;J3KN36;P69849;Q5JPE7;A0A0G2JP90;A0A087WW46	Nodal modulator 1;Nodal modulator 3;Nodal modulator 2	NOMO1;NOMO3;NOMO2
25.7439	24.2372	25.7728	25.8718	25.6552	25.8711	23.6669	25.0314	23.1294	24.2832	23.981	24.8306	+	5	5	5	14.4	14.4	14.4	48.069	0	19.618	835400000	7	2.31876	0.000415485	-1.50695	-2.98095	A0A087X1B1;Q9Y6K9;A0A087X0G7;A0A087WUW6;A0A087WV30;C9JH59;C9J2V2;C9JN51	A0A087X1B1;Q9Y6K9;A0A087X0G7;A0A087WUW6	NF-kappa-B essential modulator	IKBKG
26.9626	26.9984	26.5159	27.1772	27.2191	27.0333	27.7534	27.9757	28.0289	27.4425	27.9728	28.1103	+	11	11	11	29.4	29.4	29.4	56.399	0	53.435	4180300000	54	3.51462	0.000163196	0.85025	3.40157	A0A087X1B2;Q53GS9;B9A018;A0A087WW31;C9JIU2;F8WC91	A0A087X1B2;Q53GS9;B9A018	U4/U6.U5 tri-snRNP-associated protein 2	USP39
27.3239	26.0206	26.5939	26.757	27.0604	26.9504	27.9752	27.2308	27.1226	26.7774	27.0633	27.5795	+	11	11	11	35.8	35.8	35.8	41.595	0	112.28	3138000000	76	0.877182	0.0656956	0.449495	1.20865	A0A087X1E4;P53365;E9PPY7;E9PRV8	A0A087X1E4;P53365	Arfaptin-2	ARFIP2
27.8163	27.622	27.2601	27.0607	27.6497	26.9293	26.5242	26.6748	25.9089	26.0972	25.8672	26.0702	+	5	5	5	32.3	32.3	32.3	17.942	0	42.894	2648400000	47	3.34584	9.66094e-05	-1.17522	-3.68532	A0A087X1G7;A0A0B4J1S4;O60613;A0A0J9YX89;A0A087WXL0;A0A0B4J1T0;A8MZD0	A0A087X1G7;A0A0B4J1S4;O60613	15 kDa selenoprotein	2015-09-01
26.2149	26.737	26.1803	26.4599	26.7442	26.9146	26.1118	26.1037	26.6101	27.2908	25.953	26.2576		12	12	12	16.6	16.6	16.6	91.818	0	23.344	1877600000	38	0.196904	0.642551	-0.127946	-0.354605	A0A087X1I8;Q7Z3E5;H7C3U7;H7BZY2;C9J535;H7BZA2;H7C2P6	A0A087X1I8;Q7Z3E5	LisH domain-containing protein ARMC9	ARMC9
27.8611	28.3286	28.4941	28.3099	28.471	28.3432	28.3378	28.8956	28.613	28.716	28.4686	28.3965	+	5	5	5	38.6	38.6	38.6	17.981	0	31.232	8329300000	52	1.29525	0.0498321	0.304911	1.29598	A0A087X1K9;O75608;E5RGR0;B4DP64;E5RJ48;E5RI35	A0A087X1K9;O75608;E5RGR0;B4DP64	Acyl-protein thioesterase 1	LYPLA1
25.5997	25.6425	25.508	25.9064	25.4158	23.8376	23.9722	24.8727	24.3979	23.6556	23.5302	24.576	+	4	3	3	6.9	4.8	4.8	82.688	0	8.5403	511280000	6	1.86508	0.00166131	-1.23264	-2.44935	A0A087X1U1;F5GXM9;E7EUN2;Q9UPQ3;C9J8Z2;A0A087X044;A0A0U1RRF1;H7C0A7	A0A087X1U1;F5GXM9;E7EUN2;Q9UPQ3;C9J8Z2;A0A087X044	Arf-GAP with GTPase, ANK repeat and PH domain-containing protein 1	AGAP1
30.6161	30.1971	30.2595	30.2955	30.0678	30.0054	30.1316	30.2968	30.1309	30.5004	29.9287	30.2837		15	15	15	70.1	70.1	70.1	29.126	0	304.93	28085000000	194	0.124496	0.821657	-0.0425352	-0.185039	A0A087X1Z3;Q9UL46;H0YM70;H0YKU2;H0YLG1;H0YLD2	A0A087X1Z3;Q9UL46;H0YM70	Proteasome activator complex subunit 2	PSME2
26.2814	25.916	26.6317	26.8257	25.6104	25.3949	27.9814	27.7931	28.1225	27.5953	27.9889	27.7244	+	15	15	15	17.7	17.7	17.7	102.28	0	109.47	3614000000	62	4.01906	1.80412e-05	1.78621	4.83625	A0A087X211;Q8TCG1;F8WAX6;F8WF26	A0A087X211;Q8TCG1	Protein CIP2A	KIAA1524
27.4156	27.536	27.8945	27.7546	27.4248	27.3026	27.1319	26.3294	26.959	27.7867	26.7603	27.4259	+	15	15	15	13.6	13.6	13.6	136.5	0	60.447	3498000000	56	1.36315	0.0160101	-0.561232	-1.6562	A0A087X256;Q2M389;F8W1W1;F8VYH7;F8VNZ5	A0A087X256;Q2M389	WASH complex subunit 7	KIAA1033
27.0002	27.0867	26.9043	26.9815	26.3852	26.7771	26.6438	26.858	27.4672	26.6663	26.9941	26.8695		18	18	18	21.8	21.8	21.8	116.17	0	34.592	3030900000	42	0.153952	0.750168	0.070057	0.252877	E9PDU5;A0A087X295;Q9NNW5;E9PBK6;Q6PKC6;C9K020;V9GZ65;C9JFP6;V9GYU1	E9PDU5;A0A087X295;Q9NNW5;E9PBK6	WD repeat-containing protein 6	WDR6
28.9671	29.5059	29.4186	29.4366	29.2994	29.0828	30.3416	29.9362	30.4038	30.4287	29.9466	30.4767	+	6	6	6	33.9	33.9	33.9	23.896	0	88.793	18647000000	90	4.01919	6.81597e-05	0.926294	3.86491	A0A087X2B5;P35613;A0A087WUV8;I3L192;R4GMX5;R4GN83	A0A087X2B5;P35613;A0A087WUV8;I3L192;R4GMX5	Basigin	BSG
23.6541	23.541	23.2818	24.4233	25.2681	23.8702	26.2568	26.8089	26.6248	26.8355	23.8537	23.3577	+	4	4	4	15	15	15	35.29	0.00019732	6.7164	879140000	9	2.11125	0.000485444	2.06951	2.92818	A0A087X2D5;Q9BRJ2;A0A0G2JMS5;A0A087WU62	A0A087X2D5;Q9BRJ2;A0A0G2JMS5;A0A087WU62	39S ribosomal protein L45, mitochondrial	MRPL45
29.5198	29.1951	29.3708	29.4155	29.1637	29.254	28.6332	28.3231	28.3043	28.4278	28.7004	28.804	+	32	32	26	27.3	27.3	23.9	145.17	0	142.48	12207000000	173	4.97727	4.61032e-05	-0.842083	-4.29616	A0A087X2D8;O60271;D6RHI8;H0YBE9;H0YBS5	A0A087X2D8;O60271	C-Jun-amino-terminal kinase-interacting protein 4	SPAG9
28.2708	28.3788	28.4168	27.8425	28.4964	28.1635	28.7136	28.6699	28.7482	28.6922	28.7095	28.919	+	47	47	47	20	20	20	289.63	0	176.85	8298900000	149	2.60879	0.00366594	0.445217	2.14955	A0A087X2H1;Q9ULT8;G3V4V5;H0YJP0;H0YJD4;A0A087WVU6	A0A087X2H1;Q9ULT8;G3V4V5	E3 ubiquitin-protein ligase HECTD1	HECTD1
30.8381	30.9443	31.3117	31.1153	31.1925	31.2443	31.6108	31.559	31.4279	31.3235	31.3721	31.563	+	21	21	21	60	60	60	45.796	0	270.88	56882000000	332	2.27449	0.0104999	0.35094	1.78923	A0A087X2I1;P62333;H0YJC0;H0YJS8;H0YJX2;H0YJE9;H0YJT1;H0YJD2;H0YJY8	A0A087X2I1;P62333;H0YJC0	26S protease regulatory subunit 10B	PSMC6
23.6938	23.4359	25.557	23.9605	24.477	23.8499	24.8193	25.1692	22.463	24.7754	25.3501	25.3758		4	4	4	8	8	8	56.073	0.00035613	4.1619	277760000	4	0.250531	0.483369	0.353054	0.514736	E7EP87;A0A088AWN8;Q9UHQ1;J3KTG5	E7EP87;A0A088AWN8;Q9UHQ1;J3KTG5	Nuclear prelamin A recognition factor	NARF
28.0233	28.8617	28.581	28.3485	28.6159	28.1566	27.454	27.5079	27.4021	27.8798	27.5551	27.2911	+	31	31	29	18.8	18.8	17.7	217.75	0	59.828	6178700000	62	3.38137	0.000186476	-0.871368	-3.3459	A0A096LNH6;Q14185	A0A096LNH6;Q14185	Dedicator of cytokinesis protein 1	DOCK1
26.3585	25.4413	25.5019	25.4518	25.9159	26.0548	23.7057	25.5143	22.7026	23.9565	25.3327	23.8958	+	4	4	4	10.8	10.8	10.8	54.448	0	17.33	884100000	22	1.8643	0.00130268	-1.54501	-2.5511	A0A096LP25;Q6ZSR9;A0A096LNZ0	A0A096LP25;Q6ZSR9;A0A096LNZ0	Uncharacterized protein FLJ45252	AAK1
23.6289	25.97	26.027	25.9876	24.3909	25.7599	23.5557	22.7514	24.683	24.2234	24.0381	25.573	+	5	5	5	13.4	13.4	13.4	49.236	0	13.31	619220000	9	1.55708	0.0030536	-1.44373	-2.21887	A0A096LP26;A0A096LP75;C4AMC7;Q6VEQ5;A0A096LNU2;Q9NQA3;A8K0Z3;A8MWX3	A0A096LP26;A0A096LP75;C4AMC7;Q6VEQ5;A0A096LNU2;Q9NQA3;A8K0Z3;A8MWX3	Putative WAS protein family homolog 3;WAS protein family homolog 2;WAS protein family homolog 6;WAS protein family homolog 1;Putative WAS protein family homolog 4	WASH3P;WASH2P;WASH6P;WASH1;WASH4P
27.7459	27.1477	26.9456	26.8198	26.7941	27.8458	27.2561	27.2113	26.7852	27.675	26.7221	26.8099		13	13	13	13.7	13.7	13.7	147.05	0	58.67	3430500000	58	0.125306	0.765089	-0.0865705	-0.238626	A0A0A0MR88;A0A096LPC5;Q9Y4E1;Q641Q2;F8W7U3;J3KP36;E7ESD2;A0A087WYF6;A0A0A0MT65;Q5SRD0;Q5T1D7;B1AP61	A0A0A0MR88;A0A096LPC5;Q9Y4E1;Q641Q2;F8W7U3;J3KP36;E7ESD2;A0A087WYF6	WASH complex subunit FAM21C;WASH complex subunit FAM21A	FAM21C;FAM21A
28.2046	27.8209	27.7904	27.4348	28.135	27.6894	28.2818	28.3743	28.0372	28.57	28.4451	28.6557	+	10	8	8	54.1	48.7	48.7	30.376	0	103.42	6044500000	65	2.00348	0.00613772	0.495841	1.96498	A0A096LPI6;A0A0B4J2D5;P30042;A0A096LNH5;H7C1F6;H7C2G3;A0A0B4J2H4;A0A096LP73;F2Z2Q0;A0A096LP12;A0A096LNJ1	A0A096LPI6;A0A0B4J2D5;P30042;A0A096LNH5;H7C1F6;H7C2G3;A0A0B4J2H4	ES1 protein homolog, mitochondrial	C21orf33
24.1223	26.1282	26.1501	26.1879	26.0616	26.2316	23.928	25.3467	24.4116	24.2589	22.9215	26.079	+	5	5	5	6.9	6.9	6.9	95.023	0	7.9015	1135100000	8	1.95364	0.000983122	-1.64026	-2.66588	A0A0A0MQR1;Q9Y4K4;G3V3V7;G3V4Q4;G3V4T8;G3V5C6	A0A0A0MQR1;Q9Y4K4	Mitogen-activated protein kinase kinase kinase kinase;Mitogen-activated protein kinase kinase kinase kinase 5	MAP4K5
26.6231	27.2218	26.7966	27.4451	27.8336	27.5983	25.9655	26.3141	25.8325	25.9284	26.0851	25.7826	+	11	6	4	18.4	11.4	8.7	79.875	0	24.518	2373400000	13	3.40379	8.21787e-05	-1.22796	-3.78485	A0A0A0MQR8;A0A0A0MT23;P27448;A0A0A0MST9;A0A0A0MSZ1;J3KNR0;H0YIY6;H0YKP9;A2SY06;H0YNV4;H0YKJ3	A0A0A0MQR8;A0A0A0MT23;P27448;A0A0A0MST9;A0A0A0MSZ1;J3KNR0;H0YIY6	MAP/microtubule affinity-regulating kinase 3	MARK3
28.0269	28.3827	28.3519	28.558	28.1392	28.3402	26.1156	26.5856	26.0152	26.8207	26.4603	26.3272	+	9	9	9	40.9	40.9	40.9	29.892	0	43.254	4667300000	42	6.09373	0	-1.9003	-7.33118	A0A0A0MQS1;Q53H96;B5MD87;F8WEI0;A0A087WTU2	A0A0A0MQS1;Q53H96;B5MD87	Pyrroline-5-carboxylate reductase;Pyrroline-5-carboxylate reductase 3	PYCRL
28.6551	27.9757	27.7504	27.9568	27.7565	27.835	29.3736	29.4429	29.1845	29.0103	29.4244	29.2828	+	11	11	11	31.2	31.2	31.2	43.237	0	51.808	9683300000	102	4.47706	1.78344e-05	1.29889	4.79378	U3KQC1;A0A0A0MQU0;Q9BV38;K7EIR0;K7EML4;A0A087X237;K7EKX5	U3KQC1;A0A0A0MQU0;Q9BV38;K7EIR0	WD repeat-containing protein 18	WDR18
26.2282	26.9102	26.4762	27.0642	26.3905	25.8588	27.4118	26.9092	26.7361	27.5628	27.1098	27.3251	+	11	11	1	29.4	29.4	3.5	48.793	0	27.599	2570500000	43	1.61545	0.0071448	0.6579	1.91628	A0A0A0MQU4;H7C4A1;H7C3V9;H7C277;H7C1N7;H7C280;C9JNL5;H7C1S7	A0A0A0MQU4;H7C4A1;H7C3V9		SCLY
23.3909	24.2475	24.0564	23.8204	24.2504	24.0208	25.8322	25.3721	25.8931	25.396	25.7485	23.1629	+	6	6	6	7.9	7.9	7.9	116.31	0	18.699	472550000	9	5.27154	7.49064e-06	1.68397	6.08433	A0A0A0MQU6;Q9H2E6;H0Y8V9;E9PDV9;B3KU01;Q9H3T3	A0A0A0MQU6;Q9H2E6;H0Y8V9	Semaphorin-6A	SEMA6A
30.3484	30.631	31.1436	30.7048	30.8192	30.7522	29.4459	29.3803	29.5754	29.6102	29.7365	29.593	+	20	20	1	43.2	43.2	3.6	61.957	0	188.74	26753000000	211	5.11215	1.41044e-05	-1.18352	-5.14791	A0A0A0MQW0;H0YN19;A0A0C4DGV1	A0A0A0MQW0;H0YN19;A0A0C4DGV1		MYEF2
26.7161	26.1729	26.5451	26.4353	26.4061	26.3771	23.6657	24.4608	24.0654	24.4618	24.605	25.058	+	7	7	7	19.6	19.6	19.6	42.219	0	20.249	1214000000	32	6.26295	0	-2.19036	-7.95573	A0A0A0MQX7;Q08629;D6RB21;E7ENT7;A0A0A0MTJ2;Q9BQ16	A0A0A0MQX7;Q08629	Testican-1	SPOCK1
26.5922	27.2715	27.0971	27.2072	27.4043	26.264	23.8219	24.7673	24.7582	23.9412	23.6096	24.5327	+	6	6	2	15.8	15.8	5.5	37.898	0	13.919	2151200000	36	5.21074	0	-2.79308	-7.01398	C9JP00;A0A0A0MQX8;Q9NR56;H7C4T5;Q86VM6;C9JCX1;H7C4Y1;B1AKI6;Q9NUK0;C9J4T8	C9JP00;A0A0A0MQX8;Q9NR56;H7C4T5;Q86VM6	Muscleblind-like protein 1	MBNL1
29.1246	28.8118	29.0233	28.8107	28.6872	28.7347	25.7542	23.9846	23.8895	24.5615	25.0196	23.6193	+	8	8	8	42	42	42	30.157	0	54.73	4005300000	54	6.45414	0	-4.22352	-10.0289	A0A0A0MQY0;Q53GG5;A0A087WYF8;D6RAF1	A0A0A0MQY0;Q53GG5;A0A087WYF8	PDZ and LIM domain protein 3	PDLIM3
25.9146	26.33	26.5495	26.3411	26.6245	26.2257	25.0644	23.3864	23.7451	24.0119	23.5784	25.4528	+	3	3	3	2.4	2.4	2.4	136.71	0	8.149	623110000	6	4.73682	7.52587e-06	-2.37368	-6.08939	A0A0A0MQY7;Q5VU97	A0A0A0MQY7;Q5VU97	VWFA and cache domain-containing protein 1	CACHD1
23.9017	27.0046	26.9203	26.6691	25.6961	23.5145	25.0389	24.9721	24.3368	26.0771	25.3405	25.5627		4	4	4	45.7	45.7	45.7	12.812	0	16.343	1519200000	11	0.26007	0.452205	-0.464618	-0.548463	H3BM50;H3BPU5;H3BPT1;H3BN58;A0A0A0MR05;Q9BVC4;H3BR25;H3BSZ4;H3BR38;H3BQ74;I3L2E7	H3BM50;H3BPU5;H3BPT1;H3BN58;A0A0A0MR05;Q9BVC4;H3BR25;H3BSZ4;H3BR38	Target of rapamycin complex subunit LST8	MLST8
26.4076	25.5332	26.0974	25.6549	25.9548	26.276	23.8891	26.2401	25.2898	25.3301	25.4468	25.7396	+	10	10	10	19.2	19.2	19.2	66.953	0	23.088	1420900000	27	1.1092	0.0207695	-0.748148	-1.57203	A0A0A0MR09;P43378;H3BQT6	A0A0A0MR09;P43378	Protein-tyrosine-phosphatase;Tyrosine-protein phosphatase non-receptor type 9	PTPN9
25.9153	26.8643	26.8056	26.3758	26.435	26.5715	26.5563	26.5505	26.4137	27.1467	25.7491	26.8465		7	7	7	37.9	37.9	37.9	19.373	0	15.907	1990400000	30	0.0152931	0.969777	-0.0113389	-0.0320101	A0A0A0MR33;G3V5T0;A0A0C4DFM0;G3V267;G3V4T6;O43708;G3V3B9	A0A0A0MR33;G3V5T0;A0A0C4DFM0;G3V267;G3V4T6;O43708	Maleylacetoacetate isomerase	GSTZ1
28.6042	28.5692	28.5339	28.6771	28.4362	28.7639	28.757	28.8439	28.6446	28.6656	28.8466	28.9569	+	23	23	21	24.5	24.5	23.8	110.36	0	117.16	10574000000	145	1.39857	0.155795	0.154151	0.938528	A0A0A0MR66;P98175	A0A0A0MR66;P98175	RNA-binding protein 10	RBM10
24.2696	25.9172	25.1847	25.1019	25.6734	25.1641	24.231	25.0471	24.7728	25.4013	24.3368	24.3153	+	32	2	2	41.1	2.5	2.5	102.29	0	12.238	335990000	12	0.726017	0.0968942	-0.460698	-1.0883	A0A0A0MRA8;Q9Y2J2;A0A0A0MSA4;A0A1B0GTF8;J3KT37;J3QS55;A0A0J9YW26;J3KS70;J3QS83;J3QKY2;J3KRD1;J3QKK4;J3QR33;J3QRQ6;J3QLU5	A0A0A0MRA8;Q9Y2J2;A0A0A0MSA4;A0A1B0GTF8	Band 4.1-like protein 3;Band 4.1-like protein 3, N-terminally processed	EPB41L3
24.3077	24.8113	24.0945	24.2426	24.8391	23.832	22.8117	24.7549	23.7362	23.0161	23.4797	24.5717	+	6	6	2	6.6	6.6	1.8	106.69	0	16.01	1035400000	19	1.27778	0.012201	-0.794811	-1.74104	A0A0A0MRC2;A0A087WTQ9;A0A087WTI0;X6R7D6;H7C2U3	A0A0A0MRC2;A0A087WTQ9;A0A087WTI0;X6R7D6		SORCS1
29.6178	29.2517	29.2499	29.2756	29.4168	29.0335	25.6327	25.1208	25.7254	23.8949	23.8113	24.2163	+	18	18	18	25	25	25	98.701	0	75.657	6543900000	105	5.9946	0	-4.47056	-9.22264	A0A0A0MRE6;O94967;E9PR96;E9PN15;E9PNF6;E9PKZ6	A0A0A0MRE6;O94967	WD repeat-containing protein 47	WDR47
29.066	28.2675	28.6671	28.4188	28.6401	29.0625	27.9864	27.6145	28.1493	27.5825	28.048	27.8075	+	45	45	45	12.2	12.2	12.2	453.49	0	110.69	7823400000	110	2.81112	0.000562033	-0.810889	-2.88338	A0A0A0MRF6;Q99996;A0A0A0MRE9;A0A087WX84;H7BYL6;Q6PJH3;H0Y6Q0;H7BZV6	A0A0A0MRF6;Q99996;A0A0A0MRE9	A-kinase anchor protein 9	AKAP9
25.362	24.4761	24.7301	24.9464	24.8876	24.7633	25.2608	24.8734	25.043	23.6707	23.6787	25.148		3	3	3	10.9	10.9	10.9	37.971	0	10.118	836620000	9	0.494053	0.232668	-0.35561	-0.811337	A0A0A0MRI1;Q8IXQ4	A0A0A0MRI1;Q8IXQ4	GPALPP motifs-containing protein 1	GPALPP1
29.4349	29.8174	29.7549	29.5904	29.4578	29.5603	28.7312	28.9025	28.7082	28.6144	29.0123	28.8681	+	18	17	17	41.4	39	39	47.804	0	119.13	13407000000	129	4.85837	5.06329e-05	-0.808914	-4.13998	A0A0A0MRI2;Q9UNH7;G3V5X9;H0YJF8;G3V4Z5;G3V5U2;G3V2U1;Q86XE0	A0A0A0MRI2;Q9UNH7;G3V5X9	Sorting nexin-6;Sorting nexin-6, N-terminally processed	SNX6
24.5947	24.3475	23.9534	25.002	23.7207	23.8311	26.1225	25.7913	26.3543	25.9877	26.1312	26.1888	+	6	6	6	22.2	22.2	22.2	42.054	0	32.424	558120000	15	4.50673	1.21951e-05	1.83584	5.40678	A0A0A0MRK1;E9PAV9;Q5T3I0;F8W895;E9PPY4;F2Z3C6	A0A0A0MRK1;E9PAV9;Q5T3I0;F8W895	G patch domain-containing protein 4	GPATCH4
25.1692	25.0573	24.9362	23.7809	25.2473	25.1764	25.9165	25.6056	25.8198	25.8032	26.0795	25.6146	+	3	3	3	8.6	8.6	8.6	51.462	0	16.398	948680000	13	2.27165	0.00103662	0.950368	2.63512	A0A0A0MRK6;Q13505;A0A0C4DFQ1	A0A0A0MRK6;Q13505;A0A0C4DFQ1	Metaxin-1	MTX1
30.2836	30.3796	30.1867	30.1833	30.2733	30.0655	29.6419	29.3688	29.4795	29.5233	29.5573	29.5862	+	47	47	2	38.3	38.3	2.1	145.01	0	270.34	20358000000	279	5.87909	4.05862e-05	-0.714506	-4.37137	A0A0A0MRM8	A0A0A0MRM8		MYO6
27.4744	25.539	26.1102	25.2544	26.0937	25.6377	30.5229	30.0808	30.5326	30.2888	30.7075	30.2685	+	19	19	19	24.2	24.2	24.2	74.543	0	64.581	12818000000	103	6.10339	0	4.4083	9.41209	A0A0A0MRM9;Q14978;S4R349;S4R3C2;S4R402;S4R341	A0A0A0MRM9;Q14978	Nucleolar and coiled-body phosphoprotein 1	NOLC1
25.1496	24.0031	25.2682	23.6355	24.2726	25.0998	25.3191	22.0635	24.9648	25.023	24.9471	25.06		3	3	3	28.7	28.7	28.7	18.669	0	21.674	435810000	6	0.0618428	0.85813	-0.107972	-0.148333	A0A0A0MRR3;Q7Z7C8;C9J7M8;B4DZU5	A0A0A0MRR3;Q7Z7C8;C9J7M8	Transcription initiation factor TFIID subunit 8	TAF8
26.6165	26.9711	26.6234	26.7547	26.6897	26.902	23.8645	27.7287	27.5097	27.1936	27.7589	27.1572		3	3	3	21.7	21.7	21.7	19.687	0	46.426	3148700000	27	0.026509	0.938352	0.0515179	0.0665195	A0A0A0MRR7;P09234;Q5TAL2	A0A0A0MRR7;P09234	U1 small nuclear ribonucleoprotein C	SNRPC
28.1152	28.7975	28.2341	28.7278	28.4916	29.1034	22.8148	23.6836	23.9831	23.5461	22.6132	23.6289	+	14	14	14	30.4	30.4	30.4	55.807	0	47.203	3510600000	40	7.66122	0	-5.25011	-13.4619	A0A0C4DG97;A0A0A0MRS5;F8W946;Q9BXM9;C9JD05;Q8N450	A0A0C4DG97;A0A0A0MRS5;F8W946;Q9BXM9;C9JD05;Q8N450	FSD1-like protein	FSD1L
28.4103	28.4721	28.8438	28.6133	28.4273	28.7582	27.6415	27.593	27.9479	28.0584	27.7938	28.2311	+	10	10	8	35.9	35.9	31.3	43.294	0	105.87	7050500000	66	4.10807	0.000106373	-0.780557	-3.63758	B6VEX4;A0A0A0MRT6;Q8IZP0	B6VEX4;A0A0A0MRT6;Q8IZP0	Abl interactor 1	ABI1
26.0993	26.6014	27.3599	26.7486	27.1009	26.3571	25.85	26.1832	24.2641	24.7851	26.2029	25.788	+	10	9	9	20.7	18.5	18.5	60.516	0	17.471	1466000000	19	1.84792	0.0016992	-1.25414	-2.44191	B4DZ84;D3DX48;A0A0A0MRU0;A0A0D9SFF8;D3DX49;A0A0C4DH75;Q14168;A0A087WVY2;E5RI47;E5RFN8;A0A087X0C7;E5RK50;E5RJK0;E5RK44;E5RI32;E5RIU3	B4DZ84;D3DX48;A0A0A0MRU0;A0A0D9SFF8;D3DX49;A0A0C4DH75;Q14168	MAGUK p55 subfamily member 2	MPP2
29.9564	29.2871	29.4807	29.4907	29.4555	29.0023	30.0474	30.2828	30.1116	30.1211	30.4325	30.2235	+	40	40	39	34	34	33.3	152.45	0	323.31	16397000000	228	3.06281	0.000447841	0.753622	2.96385	A0A0A0MRV0;Q9P2E9;A0A087WVV2;F8W7S5;A0A087WU26;A2A2S5;V9GY78;REV__Q9P2M7	A0A0A0MRV0;Q9P2E9;A0A087WVV2;F8W7S5	Ribosome-binding protein 1	RRBP1
26.8838	27.6434	27.771	27.8777	27.5516	27.967	25.861	25.3099	25.7283	22.9656	23.9022	25.1837	+	16	5	5	49.9	18.8	18.8	42.632	0	35.586	2133600000	25	3.30525	3.45224e-05	-2.86234	-4.47053	A0A0A0MRX1;Q12926;B1AM48;C9JB16	A0A0A0MRX1;Q12926;B1AM48	ELAV-like protein;ELAV-like protein 2	ELAVL2
26.6324	25.8635	26.145	26.1129	26.5462	26.5922	24.3463	25.3362	24.3903	24.7786	24.6056	25.0069	+	6	6	6	18.5	18.5	18.5	46.404	0	10.79	996870000	7	4.44123	1.40449e-05	-1.62396	-5.13936	A0A1B0GW37;U3KQE8;A0A1B0GVN4;A0A1B0GWJ4;A0A0A0MRX8;A0A1B0GU97;A0A1B0GWI9;Q5VW27;Q5VW30;Q5VW26;O00712;A0A1B0GTC1;U3KPY9;A0A087WXP2;Q5W0Y9;A0A1B0GWB8;Q5VW31	A0A1B0GW37;U3KQE8;A0A1B0GVN4;A0A1B0GWJ4;A0A0A0MRX8;A0A1B0GU97;A0A1B0GWI9;Q5VW27;Q5VW30;Q5VW26;O00712;A0A1B0GTC1;U3KPY9;A0A087WXP2;Q5W0Y9;A0A1B0GWB8	Nuclear factor 1;Nuclear factor 1 B-type	NFIB
29.366	28.6996	29.2339	29.293	28.8817	29.4779	24.1278	23.26	24.6301	26.192	24.9449	24.672	+	12	11	11	48	42.1	42.1	35.503	0	41.036	6511800000	60	5.41347	0	-4.52769	-8.13007	A0A0A0MS41;A0A1P0AYU5;Q9BWM7;S4R3N9	A0A0A0MS41;A0A1P0AYU5;Q9BWM7;S4R3N9	Sideroflexin;Sideroflexin-3	SFXN3
26.7714	26.7554	27.0236	26.3315	26.8156	26.9973	27.5327	26.8223	27.3212	26.6992	27.568	27.2658	+	16	16	16	29	29	29	87.183	0	159.31	3096000000	40	1.15149	0.0404528	0.40623	1.36269	A0A0A0MS45;J3KNI1;Q9H9E3;J3KRB5;H3BMV9;H3BSD2;J3QLW1;E9PRT5;H3BQB2	A0A0A0MS45;J3KNI1;Q9H9E3	Conserved oligomeric Golgi complex subunit 4	COG4
27.6994	27.8872	27.7379	28.0796	28.3515	27.8563	25.5875	25.4216	25.9763	26.6192	25.6254	25.5433	+	13	6	6	28.5	13.2	13.2	57.796	0	25.37	2618700000	46	5.23105	0	-2.08933	-6.49233	Q5SWX3;A0A0A0MS52;A0A0A0MT11;Q13555;Q8WU40;H0Y6G2	Q5SWX3;A0A0A0MS52;A0A0A0MT11;Q13555;Q8WU40;H0Y6G2	Calcium/calmodulin-dependent protein kinase type II subunit gamma	CAMK2G
25.1055	25.2872	25.307	25.7535	25.457	26.7083	23.1423	23.53	23.1626	23.5775	24.9525	23.525	+	1	1	1	5.5	5.5	5.5	20.363	0.001039	3.5312	410520000	4	3.03348	6.82594e-05	-1.93009	-3.86725	A0A0A0MS68;O60861	A0A0A0MS68;O60861	Growth arrest-specific protein 7	GAS7
23.9121	22.4531	25.3229	25.5541	24.4781	26.0484	24.2876	22.437	25.3503	24.8556	24.0538	25.7843		6	6	6	23.9	23.9	23.9	34.58	0	14.928	889880000	14	0.240063	0.485858	-0.431256	-0.512192	A0A0A0MS70;H0Y4G9;A0A0A0MST0;Q99836;A0A0A0MSI9	A0A0A0MS70;H0Y4G9;A0A0A0MST0;Q99836;A0A0A0MSI9	Myeloid differentiation primary response protein MyD88	MYD88
28.6322	28.5609	28.7948	28.5144	28.8165	28.8784	28.216	28.611	28.5592	28.9261	28.477	28.8529		18	18	18	31.6	31.6	31.6	78.808	0	240.81	9355200000	100	0.551099	0.37472	-0.141652	-0.633666	A0A0A0MSB8;Q9UPT5;B4DJ07;A0A0A0MRE1;C9JME6;C9JKC2;B5MCY9;K7ERQ5	A0A0A0MSB8;Q9UPT5;B4DJ07;A0A0A0MRE1	Exocyst complex component 7	EXOC7
25.9893	24.3899	25.6752	26.071	25.2754	25.166	26.017	26.6858	26.2234	25.91	25.9275	26.7747	+	9	9	9	26.2	26.2	26.2	44.205	0	24.39	2023400000	27	1.34913	0.0113851	0.72494	1.76319	J3KNW4;A0A0A0MSG2;Q14192;C9J3S8;F8WDA8;U3KQT4	J3KNW4;A0A0A0MSG2;Q14192	Four and a half LIM domains protein 2	FHL2
25.226	25.0664	25.5756	23.7338	24.5878	24.409	27.3217	26.6302	27.0374	26.6436	27.6756	27.0235	+	16	16	1	21.3	21.3	1.8	89.974	0	25.341	1868600000	39	3.99246	1.386e-05	2.29527	5.11312	A0A0A0MSH9;A0A0A0MRH8	A0A0A0MSH9;A0A0A0MRH8		CHD1L
27.1856	26.7618	26.5767	26.9118	26.9321	25.9784	24.7585	24.8403	24.8029	23.6738	23.9283	24.4566	+	6	6	6	14.7	14.7	14.7	50.403	0	20.208	2350800000	22	4.62647	1.06667e-05	-2.32366	-5.91486	B3KPJ4;A0A0A0MSI2;Q8IXK0;H7C528;Q8NDX5	B3KPJ4;A0A0A0MSI2;Q8IXK0	Polyhomeotic-like protein 2	PHC2
26.0377	26.7282	26.7715	26.419	26.7085	26.3431	26.8353	25.859	26.517	26.2776	26.7828	26.51		5	5	5	24.5	24.5	24.5	22.591	0	8.9149	2216900000	13	0.0830334	0.854148	-0.046969	-0.152749	A0A0A0MSI3;Q96BW5	A0A0A0MSI3;Q96BW5	Phosphotriesterase-related protein	PTER
27.3362	28.3784	28.4711	28.1078	28.1965	28.023	24.9537	25.3711	24.6029	26.0175	25.6359	25.1528	+	14	14	14	23.9	23.9	23.9	74.481	0	43.295	3528900000	54	5.29286	0	-2.76932	-7.11939	A0A0A0MSK4;A0A0A0MRC4;Q86YR5;A0A087WVF5	A0A0A0MSK4;A0A0A0MRC4;Q86YR5;A0A087WVF5	G-protein-signaling modulator 1	GPSM1
25.9918	26.855	26.8073	26.4815	27.0113	26.7256	25.4893	22.945	25.4537	23.9167	23.4486	24.2802	+	12	12	12	9.1	9.1	9.1	171.68	0	20.181	1232100000	9	3.01257	5.89731e-05	-2.39478	-3.99969	A0A0A0MSK6;Q13017;G3V360	A0A0A0MSK6;Q13017	Rho GTPase-activating protein 5	ARHGAP5
24.4255	24.7575	25.0553	25.142	24.8913	25.1283	24.4566	24.7897	24.4962	25.0397	24.7709	24.5379		5	5	5	3.8	3.8	3.8	134.8	0.00019283	6.1111	450210000	9	0.584964	0.288856	-0.189339	-0.735237	E7EUA2;A6NHU9;A0A0A0MSQ6;Q9UPX8;H7C1X5;E7EX50;H0Y7S5;B7ZKU9;H7BZV1	E7EUA2;A6NHU9;A0A0A0MSQ6;Q9UPX8;H7C1X5	SH3 and multiple ankyrin repeat domains protein 2	SHANK2
25.5559	25.485	25.3734	25.4415	25.602	25.4787	24.0533	26.0174	25.4139	23.6859	25.8341	25.8197	+	5	5	5	9.8	9.8	9.8	62.196	0	15.404	833620000	17	0.543262	0.165035	-0.488511	-0.920107	A0A0A0MSS3;Q8ND83;C9JP03;C9JD09;C9JUW9;X6RDJ2;Q5T6P1;X6RGK9;A0A0C4DFN6;Q5T6P2;B7Z326;Q5T6P5	A0A0A0MSS3;Q8ND83;C9JP03;C9JD09;C9JUW9;X6RDJ2;Q5T6P1;X6RGK9;A0A0C4DFN6;Q5T6P2	SLAIN motif-containing protein 1	SLAIN1
26.8895	28.1418	28.2957	28.198	28.0691	28.0057	23.1105	23.9296	22.9307	24.6778	22.7468	24.3764	+	14	14	12	10	10	9	183.06	0	51.473	1885500000	23	5.81785	0	-4.4542	-8.86917	A0A0A0MSU4;O94911;A0A075B774;K7ELK9;H0Y7M0;Q8N139	A0A0A0MSU4;O94911;A0A075B774	ATP-binding cassette sub-family A member 8	ABCA8
26.3205	27.9246	27.8734	27.7503	27.5038	27.6294	23.7105	26.1214	23.9856	26.0778	23.9398	26.0943	+	13	13	13	19.8	19.8	19.8	85.467	0	40.529	2786800000	52	3.04964	5.04467e-05	-2.7333	-4.12855	A0A0G2JNZ7;A0A0A0MSX3;Q08345;A0A0G2JI85;A2ABM8;A0A140T972;H0Y9F4;H0Y717;A2ABL2;A0A0G2JIZ7;E7EQ30;E7EPH4;D6RGW5;E7EVT1;E7ES06;E7ETX3;E7EUD5;E7EVW6;E7ERN0;A0A0G2JHK4;E7ESR9;A2ABL0;E7ERI6;E7ETI3;A0A0G2JIA2;E7EPN2;H0YAH6;E7EUP7	A0A0G2JNZ7;A0A0A0MSX3;Q08345;A0A0G2JI85	Epithelial discoidin domain-containing receptor 1	DDR1
26.4524	26.8425	27.1251	26.8431	26.6968	26.1714	26.0466	23.7735	26.0973	25.6787	24.989	26.2965	+	6	6	6	14.1	14.1	14.1	53.808	0	17.566	1567400000	15	2.01265	0.00102757	-1.37156	-2.63921	A0A0C4DFN8;A0A0C4DGN7;A0A0A0MSZ4;P22570;A0A0A0MTN9;J3QQX3;A0A0A0MTR6;A0A0A0MT64;J3QKZ8;J3QQW7	A0A0C4DFN8;A0A0C4DGN7;A0A0A0MSZ4;P22570;A0A0A0MTN9;J3QQX3;A0A0A0MTR6;A0A0A0MT64;J3QKZ8	NADPH:adrenodoxin oxidoreductase, mitochondrial	FDXR
25.9062	27.4584	25.8679	26.7089	25.581	26.5863	24.2073	23.747	25.0353	25.5978	24.8249	24.8217	+	2	2	2	12.4	12.4	12.4	32.57	0	20.099	1067500000	17	2.43508	0.000277133	-1.66901	-3.15505	A0A0A0MT32;P38571;Q5T073	A0A0A0MT32;P38571;Q5T073	Lysosomal acid lipase/cholesteryl ester hydrolase	LIPA
27.5554	27.7775	27.7106	27.6609	27.8329	27.9456	28.3754	28.3304	28.1351	28.8317	28.1977	28.3284	+	14	14	11	11.1	11.1	9.2	148.86	0	56.598	5981500000	75	3.10536	0.000750271	0.626927	2.76797	A0A0A0MT33;Q9UPN6	A0A0A0MT33;Q9UPN6	Protein SCAF8	SCAF8
27.2997	27.5619	27.7083	27.7588	26.8689	27.9283	26.7111	26.9483	27.2845	26.4918	26.5506	26.6235	+	7	7	7	29.3	29.3	29.3	26.41	0	25.193	3266700000	31	2.05974	0.00257981	-0.723708	-2.28345	A0A0A0MT35;Q8TBF2;J3QKK8;A0A0A0MRV4;J3KRV9;J3KPF6;J3KPF5	A0A0A0MT35;Q8TBF2;J3QKK8;A0A0A0MRV4;J3KRV9;J3KPF6;J3KPF5	Prostamide/prostaglandin F synthase	FAM213B
27.5905	26.6502	26.6619	27.04	26.982	26.9955	26.942	26.5376	26.2899	26.6092	26.6931	26.5963	+	12	12	12	11.6	11.6	11.6	136.27	0	83.691	2851400000	50	1.1499	0.0459634	-0.372307	-1.32133	A0A0A0MT60;Q5T1M5;X6RKW4	A0A0A0MT60;Q5T1M5	Peptidyl-prolyl cis-trans isomerase;FK506-binding protein 15	FKBP15
29.0167	29.2428	29.2927	28.8027	28.74	28.3142	28.219	28.8948	28.4099	28.0692	28.4057	28.3987	+	10	10	10	26.5	26.5	26.5	46.65	0	37.51	8322200000	79	1.41712	0.0170786	-0.50181	-1.6351	A0A0A0MT83;P26440;H0YLC3;H7C4G6;H0YKV0;H0YN10;A0A087WVD3	A0A0A0MT83;P26440;H0YLC3;H7C4G6	Isovaleryl-CoA dehydrogenase, mitochondrial	IVD
25.4067	24.9763	26.0006	26.1415	24.9041	25.3842	28.2379	27.007	29.2964	27.5323	27.5003	27.13	+	17	17	17	19.4	19.4	19.4	99.365	0	44.831	2858000000	42	3.55085	2.66022e-05	2.44587	4.64622	A0A0A0MTB8;Q8NI36	A0A0A0MTB8;Q8NI36	WD repeat-containing protein 36	WDR36
27.1471	27.0863	27.375	27.0139	27.0153	27.2647	26.8812	27.2304	27.822	27.8801	26.8195	27.1672		23	22	22	4.5	4.3	4.3	591.4	0	31.756	3493000000	30	0.365659	0.440229	0.176245	0.561805	A0A0A0MTR7;A0A0A0MTC1;Q63HN8	A0A0A0MTR7;A0A0A0MTC1;Q63HN8	E3 ubiquitin-protein ligase RNF213	RNF213
28.3608	27.9641	27.5065	27.7396	27.7192	27.9599	28.2006	28.2761	28.1446	28.6804	28.0428	28.129	+	21	21	19	50.2	50.2	47.4	58.97	0	132.7	5232100000	82	1.38736	0.0274373	0.393862	1.48493	E9PH62;A0A0A0MTC5;Q9NUL3;A0A0A0MTC4;A0A0A0MTD1;F8VPI7;E7EPX0;A0A0A0MTC6;E7EVJ4;G5EA18;E5RJN7;E7EVI1;E5RJ67;H0YBY0;E5RFK1;E5RGT3	E9PH62;A0A0A0MTC5;Q9NUL3;A0A0A0MTC4;A0A0A0MTD1;F8VPI7;E7EPX0;A0A0A0MTC6;E7EVJ4;G5EA18;E5RJN7;E7EVI1	Double-stranded RNA-binding protein Staufen homolog 2	STAU2
26.8993	26.7212	26.7977	26.9492	27.1506	26.6374	28.2998	28.1613	28.3047	28.1302	27.9756	28.4151	+	10	10	5	16.3	16.3	9.7	91.894	0	62.206	4262600000	62	6.48824	0	1.31508	6.60566	A0A0A0MTH0;Q8N0W4;A6NMU8;Q8NFZ3	A0A0A0MTH0;Q8N0W4;A6NMU8;Q8NFZ3	Neuroligin-4, X-linked;Neuroligin-4, Y-linked	NLGN4X;NLGN4Y
27.8245	28.2323	28.1662	28.0727	27.9402	28.1839	28.3636	28.4665	28.464	28.255	28.7316	28.3887	+	18	18	18	43.5	43.5	43.5	54.611	0	95.474	8746100000	125	2.38893	0.00703734	0.386169	1.92061	A0A0A0MTH3;Q13418;A0A087WWY6;E9PQ52;A0A087WW45	A0A0A0MTH3;Q13418	Integrin-linked protein kinase	ILK
26.3289	26.7266	27.057	27.0755	26.891	26.6861	27.9819	27.5567	27.7813	28.5214	27.6797	27.8405	+	19	19	19	12.4	12.4	12.4	206.93	0	83.89	3878600000	46	3.47719	9.37207e-05	1.11	3.72318	A0A0A0MTH9;O14981	A0A0A0MTH9;O14981	TATA-binding protein-associated factor 172	BTAF1
24.4256	24.8804	23.4009	23.4169	23.9475	24.3993	25.5297	25.9906	25.7877	25.9784	25.9655	26.1489	+	7	7	7	17.9	17.9	17.9	48.885	0	17.223	758190000	18	3.85518	2.42131e-05	1.77197	4.6522	A0A0A0MTL5;Q13309;D6R9R7;D6RAG5;D6RF40	A0A0A0MTL5;Q13309	S-phase kinase-associated protein 2	SKP2
26.3876	25.9761	25.5614	25.6078	25.892	26.4583	24.0573	22.73	23.915	24.5746	24.2659	23.6184	+	11	11	11	10.7	10.7	10.7	134.07	0	26.328	1052500000	26	3.82414	1.78685e-05	-2.07198	-4.80068	A0A0A0MTL6;Q6ZS17;H3BSV5;H3BMG9;H3BQI5;H3BU12;H3BS40;H3BUP6;H3BP86;H3BSX9	A0A0A0MTL6;Q6ZS17;H3BSV5	Protein FAM65A	FAM65A
28.6757	28.9529	29.124	28.9097	28.8379	28.8846	28.6713	28.7377	28.6051	28.5884	28.6277	28.5316	+	21	21	21	30.2	30.2	30.2	88.505	0	123	9508000000	159	2.21946	0.0282657	-0.251414	-1.47507	A0A0A0MTN0;Q13617;Q5T2B5;Q5T2B7	A0A0A0MTN0;Q13617;Q5T2B5	Cullin-2	CUL2
23.716	27.5606	27.5029	26.9176	27.1188	27.8116	24.5185	23.2964	25.9863	25.8664	27.266	26.7556	+	12	12	12	0.4	0.4	0.4	3994.6	0.00019712	6.684	3199100000	25	0.773934	0.0418597	-1.38458	-1.35197	A0A0A0MTS7;Q8WZ42;A0A0A0MRA3	A0A0A0MTS7;Q8WZ42;A0A0A0MRA3	Titin	TTN
26.001	25.2529	25.1809	25.4448	25.2869	25.0348	25.5415	23.6733	24.4189	24.533	23.6055	23.6824	+	6	6	6	5.6	5.6	5.6	127.32	0	10.349	492330000	12	1.73742	0.00287847	-1.01246	-2.2396	A0A0A6YYG5;Q53S48;Q9Y6Q2;H7C1E2	A0A0A6YYG5;Q53S48;Q9Y6Q2	Stonin-1	STON1-GTF2A1L;ALF;STON1
27.6453	27.4465	27.4303	27.0481	27.5017	27.4706	25.301	25.233	25.3718	25.3021	26.0334	25.6536	+	12	12	12	28.7	28.7	28.7	43.881	0	41.573	3243100000	64	6.19482	0	-1.97551	-7.5675	A0A0A6YYH1;Q7Z6K5;H0YLI7;P59780;H0YMP5;H0YL03;H0YMK0;H0YL85;H0YLX6;H0YN38	A0A0A6YYH1;Q7Z6K5	Arpin	C15orf38-AP3S2;ARPIN
25.3026	23.0716	24.6282	23.5854	24.4803	24.4418	26.0768	26.3387	26.706	26.5461	26.2364	26.2658	+	5	5	5	10.2	10.2	10.2	58.199	0	39.44	667180000	13	3.53375	3.48837e-05	2.12912	4.49917	A0A0A6YYI3;A0A0B4J1V8;Q9NQ55;A8MV53;H7C446;C9J3W3	A0A0A6YYI3;A0A0B4J1V8;Q9NQ55;A8MV53;H7C446	Suppressor of SWI4 1 homolog	PPAN-P2RY11;PPAN
27.0204	27.023	26.3773	26.7723	26.8778	26.7394	23.6857	24.1773	25.0455	24.0279	24.4747	24.8278	+	3	3	3	10.6	10.6	10.6	37.757	0	31.228	1205100000	24	5.72218	0	-2.51949	-7.55391	A0A0A6YYJ0;Q8IYR6	A0A0A6YYJ0;Q8IYR6	Tomoregulin-1	MSANTD3-TMEFF1;TMEFF1
30.4294	30.2686	30.1667	30.6768	30.3183	30.4756	30.7182	30.3204	30.5114	30.0932	30.4951	30.6495		19	19	3	40.6	40.6	7.2	54.223	0	188.72	35205000000	249	0.116682	0.835041	0.0384519	0.171307	A0A0A6YYJ8;Q96HJ9	A0A0A6YYJ8		LUC7L2
29.8231	29.9084	29.9119	29.9373	29.7999	29.8643	28.2643	28.0606	28.2832	28.2652	28.5383	28.4375	+	23	23	21	28.1	28.1	25.2	114.16	0	121.74	13624000000	137	8.38374	0	-1.5918	-9.21145	A0A0A6YYL4;P57737;I3L167;E7EP81;I3L359;I3L0X9;I3L3T0;I3L442;I3L426;Q9Y3D7;I3L351;I3L1U7;I3L2Y6;I3L1M1;I3NI06;I3L1G9;I3L0X8	A0A0A6YYL4;P57737	Coronin;Coronin-7	CORO7-PAM16;CORO7
25.9782	25.7848	25.6465	25.7138	26.3366	25.8053	24.0838	24.9052	25.0387	23.9427	22.9825	24.6357	+	4	4	4	10.4	10.4	10.4	44.964	0	8.2095	428270000	9	2.99006	9.35891e-05	-1.68696	-3.71523	A0A0B4J1R4;P32754	A0A0B4J1R4;P32754	4-hydroxyphenylpyruvate dioxygenase	HPD
26.5672	26.1348	26.1459	26.1521	24.6492	24.6637	26.4333	23.6915	26.1373	26.2506	25.4823	26.3478		35	2	2	75.5	1.8	1.8	49.91	0.0028277	2.8293	1219900000	13	0.0736952	0.832952	-0.119825	-0.173324	A0A0B4J1R6	A0A0B4J1R6		TKT
26.6534	25.9601	26.1361	23.6045	26.2523	25.6136	24.0532	23.8448	24.9671	24.2824	24.0605	23.6208	+	4	4	4	54.7	54.7	54.7	11.695	0	38.171	736830000	14	1.69358	0.00209085	-1.46173	-2.35961	A0A0B4J1R7;Q96B45	A0A0B4J1R7;Q96B45	UPF0693 protein C10orf32	C10orf32-ASMT;C10orf32
27.8528	28.0767	27.6844	28.2708	27.556	27.7938	25.8516	25.7305	26.3545	26.176	27.2854	25.6433	+	5	5	5	6.8	6.8	6.8	92.723	0	19.886	4027400000	36	3.58244	4.98645e-05	-1.5928	-4.24835	A0A0B4J1S8;Q9UBF8;E9PL47;F8W860;A0A0A0MSL0;H0Y4F8;H0YCW3;A6PVV8	A0A0B4J1S8;Q9UBF8	Phosphatidylinositol 4-kinase beta	PI4KB
24.1842	24.1429	24.3612	24.7827	23.412	24.6217	27.9457	27.2286	27.6818	27.84	28.0106	27.6281	+	16	16	15	17.8	17.8	16.9	102.71	0	47.445	1984100000	28	6.66736	0	3.49056	9.95295	A0A0B4J1V9;Q9NRZ9;A0A087WSW7;F6XU50;B1ALG6;Q9NW36;Q76H82	A0A0B4J1V9;Q9NRZ9;A0A087WSW7;F6XU50	Lymphoid-specific helicase	HELLS
22.898	22.9249	24.2768	24.9162	24.5024	25.1856	24.6491	24.4418	23.4623	24.3652	25.5994	25.1453		4	4	4	5	5	5	113.01	0	12.476	429430000	6	0.30664	0.403113	0.386231	0.602292	A0A0B4J1W0;O75448;E9PFL1;B4DDR8;F5H5K2;F5GY88;J3QRH9;F5H3E6;B9TX75;J3QLF8;J3QLC0;J3KSU0;F5H0M2;J3KSL1;F5H2D6	A0A0B4J1W0;O75448;E9PFL1;B4DDR8;F5H5K2;F5GY88	Mediator of RNA polymerase II transcription subunit 24	MED24
30.9274	30.6946	30.9485	31.1722	30.7346	31.007	31.3292	31.3596	31.4805	31.5629	31.5716	31.6129	+	13	13	12	74.5	74.5	74.5	15.763	0	173.79	58886000000	278	3.66343	0.000620281	0.546715	2.84771	A0A0B4J1Z1;C9JAB2;Q16629;F8WEA1	A0A0B4J1Z1;C9JAB2;Q16629	Serine/arginine-rich splicing factor 7	SRSF7
25.2996	25.6175	25.0489	25.2372	25.4576	25.1807	26.8312	26.9705	26.7403	26.5202	25.7846	25.6032	+	3	3	3	27.6	27.6	27.6	14.234	0.0001908	5.8227	1405500000	15	3.69809	5.39699e-05	1.26244	4.07095	A0A0B4J220;E9PLD3;E9PRG8	A0A0B4J220		C11orf98
23.9884	24.9301	24.5383	23.4016	24.691	23.1717	25.5576	25.8045	25.4317	25.0093	26.2214	25.9849	+	4	4	4	34.2	34.2	34.2	16.676	0.00019786	6.7902	572230000	14	2.50126	0.000282297	1.48471	3.14546	A0A0B4J294;H3BP13;Q9UL33;H3BUK6;A0A0B4J286;H3BQQ8;H3BPS1;H3BPN3	A0A0B4J294;H3BP13;Q9UL33;H3BUK6;A0A0B4J286;H3BQQ8	Trafficking protein particle complex subunit 2-like protein	TRAPPC2L
27.7667	27.3841	27.5461	27.6816	27.4483	27.4611	28.2545	28.433	28.3932	28.0458	28.5121	28.5974	+	13	13	13	37.9	37.9	37.9	51.504	0	88.187	5728900000	70	4.57464	6.5153e-05	0.779745	3.90349	A0A0B4J2A0;Q9UHJ6	A0A0B4J2A0;Q9UHJ6	Sedoheptulokinase	TRPV1;SHPK
32.4245	31.8192	32.0684	32.3068	31.9894	31.9433	31.7371	31.8575	31.9962	32.1459	31.8983	31.8216		10	10	10	41.5	41.5	41.5	21.525	0	67.704	112610000000	169	0.686892	0.280219	-0.164931	-0.746636	Q5W0H4;A0A0B4J2C3;P13693;J3KPG2;E9PJF7;H0YCX0;Q56UQ5;Q9HAU6	Q5W0H4;A0A0B4J2C3;P13693;J3KPG2;E9PJF7	Translationally-controlled tumor protein	TPT1
23.7234	24.8864	26.052	23.3141	24.7834	25.3286	27.1841	26.5573	27.3579	26.9138	27.5955	27.0938	+	13	13	11	13.7	13.7	12.1	102.45	0	22.286	1705000000	39	3.14771	5.10638e-05	2.44039	4.16876	A0A0B4J2E5;Q15269;C9J544;A0A0J9YX21	A0A0B4J2E5;Q15269	Periodic tryptophan protein 2 homolog	PWP2
25.2182	26.2366	26.1375	26.339	26.3638	24.9938	23.556	23.9091	22.9001	24.3185	23.1968	23.84	+	2	2	2	2.6	2.6	2.6	84.929	0	8.5337	431010000	5	3.93336	1.35685e-05	-2.30539	-5.04687	A0A0B4J2F2;P57059	A0A0B4J2F2;P57059	Serine/threonine-protein kinase SIK1	LOC102724428;SIK1
26.9867	26.9685	27.3918	26.6749	26.6308	26.9626	26.4431	26.9845	26.7742	26.9909	26.9349	27.2504		6	6	6	74.8	74.8	74.8	13.074	0	224.56	2739500000	38	0.306781	0.560982	-0.110382	-0.433497	A0A0B4J2F8;F6S314;E2QRJ6;P52435;A6NFM0;Q9H1A7;Q9GZM3;F8WF84;D6RAG0;E7EP90;A0A0B4J1Z8;E7EWC6;H0Y980	A0A0B4J2F8;F6S314;E2QRJ6;P52435;A6NFM0;Q9H1A7;Q9GZM3;F8WF84;D6RAG0;E7EP90;A0A0B4J1Z8;E7EWC6	DNA-directed RNA polymerase II subunit RPB11-a;DNA-directed RNA polymerase II subunit RPB11-b2;DNA-directed RNA polymerase II subunit RPB11-b1	POLR2J3;POLR2J;POLR2J2
25.4669	25.367	25.3128	25.0193	25.441	25.471	23.079	25.0392	23.6128	23.5892	24.9171	25.0937	+	8	8	8	20	20	20	57.278	0	21.36	674340000	18	2.22944	0.000670807	-1.29889	-2.80879	A0A0C4DFL7;Q16850;H7C0D0	A0A0C4DFL7;Q16850	Lanosterol 14-alpha demethylase	CYP51A1
25.7963	25.9322	26.1409	26.2867	26.3352	26.4221	24.8116	25.8225	23.8249	27.3817	26.5972	26.7657		8	8	8	12.2	12.2	12.2	72.54	0	17.744	1427200000	23	0.353041	0.331579	-0.464655	-0.683481	A0A0C4DFM1;Q92544;F8WCN2;F2Z2L1	A0A0C4DFM1;Q92544	Transmembrane 9 superfamily member 4	TM9SF4
26.0989	25.2496	23.4745	25.6972	25.4616	25.6542	26.4167	25.9766	26.4578	26.142	26.2437	25.5546	+	10	8	8	16.9	14.7	14.7	84.159	0	33.439	1349200000	22	1.32288	0.0085487	0.97471	1.85626	A0A0C4DFN1;Q8IWA4;H7C5H5;C9JQT7;C9JXQ1	A0A0C4DFN1;Q8IWA4;H7C5H5	Mitofusin-1	MFN1
25.3214	25.7882	26.1686	25.9763	25.7223	25.8782	25.0921	22.3871	25.3637	23.9012	25.6486	24.027	+	4	4	4	6.2	6.2	6.2	72.011	0	7.675	948290000	17	1.38796	0.00524355	-1.33063	-2.02207	A0A0C4DFP4;Q96IV0;H0Y2P2	A0A0C4DFP4;Q96IV0;H0Y2P2	Peptide-N(4)-(N-acetyl-beta-glucosaminyl)asparagine amidase	NGLY1
27.5764	27.7088	27.5168	27.5584	27.0692	26.9259	25.8131	25.4787	25.7758	25.3727	25.462	26.0123	+	14	14	14	15.7	15.7	15.7	126.95	0	49.88	2563700000	51	5.8132	0	-1.81213	-6.86824	E9PL24;A0A0C4DFQ0;E9PQG4;A0A0A0MRL8;A0A0A0MRL9;A0A087WVF8;A0A0A0MRM0;A0A0A0MRM1;A0A087WX83;A0A075B749;Q5VU43;H0YEW6	E9PL24;A0A0C4DFQ0;E9PQG4;A0A0A0MRL8;A0A0A0MRL9;A0A087WVF8;A0A0A0MRM0;A0A0A0MRM1;A0A087WX83;A0A075B749;Q5VU43	Myomegalin	PDE4DIP
28.0794	27.3025	27.2863	27.1801	27.9176	27.1443	28.2103	28.1593	27.9103	27.5959	28.359	27.7492	+	16	16	11	23.2	23.2	17.2	99.813	0	100.31	4882600000	84	1.51419	0.0115483	0.561918	1.7595	A0A0C4DFT3;Q12959;E7EQD7;B4E2H8;H7C166;C9J110;F2Z2L0;C9IYP1;C9JUA9;C9JN61;C9JCP6;A8MUT6	A0A0C4DFT3;Q12959;E7EQD7	Disks large homolog 1	DLG1
29.7838	29.5029	29.6042	29.6821	29.5374	29.2147	28.0902	28.4336	28.3899	28.2645	28.2095	28.3817	+	10	10	10	44.6	44.6	44.6	24.75	0	79.889	11376000000	99	6.18952	7.89733e-06	-1.27668	-6.25122	A0A0C4DFU2;P04179;F5H3C5;F5H4R2;A0A0C4DFU1;F5GYZ5;G8JLJ2;A0A0C4DG56;G5E9P6;F5GXZ9	A0A0C4DFU2;P04179;F5H3C5;F5H4R2;A0A0C4DFU1;F5GYZ5;G8JLJ2;A0A0C4DG56	Superoxide dismutase;Superoxide dismutase [Mn], mitochondrial	SOD2
26.3792	26.267	26.3375	26.504	26.6417	26.2452	28.5543	28.2034	28.4476	27.4512	28.5553	28.694	+	13	13	13	29.9	29.9	29.9	58.499	0	89.299	4464500000	68	5.16312	7.66284e-06	1.8466	6.15932	A0A0C4DFX9;Q9H3P2;C9JHL4;H0Y3X6;H7C2C7;C9JEM7;F8W954;F8WF98;H7C0W2;H7C2M8;H7C3C2	A0A0C4DFX9;Q9H3P2;C9JHL4;H0Y3X6	Negative elongation factor A	NELFA
28.6143	28.4924	28.3253	28.1599	28.3175	28.1908	23.935	23.8809	22.985	23.2196	23.7129	24.709	+	6	5	5	16.7	15.3	15.3	53.806	0	29.333	2768700000	28	8.98757	0	-4.80334	-16.6885	A0A0C4DFZ2;P15289	A0A0C4DFZ2;P15289	Arylsulfatase A;Arylsulfatase A component B;Arylsulfatase A component C	ARSA
32.7825	32.603	32.6235	32.5	32.6081	32.4272	33.7696	33.5586	33.6565	34.0233	33.5431	33.6771	+	17	17	17	71.5	71.5	71.5	29.404	0	323.31	216660000000	472	5.98806	9.97506e-06	1.11952	5.69679	C9J9K3;A0A0C4DG17;P08865;F8WD59	C9J9K3;A0A0C4DG17;P08865	40S ribosomal protein SA	RPSA
29.3299	29.1994	29.5705	29.3716	29.3854	29.6913	27.162	27.3112	27.9686	27.0273	27.2578	28.3166	+	9	7	7	28.3	24.6	24.6	52.789	0	148.7	10010000000	69	6.23947	0	-2.07929	-7.7735	E7EW77;E7EP65;A0A0C4DG21;F8WAL6;Q9NYB9;E9PEZ7;B7Z836;F8WEB9;H7C3Q7;H0Y6B5;F8WBL5;E7EUA1;F8WAU3;F8WCD7;F8WAZ8	E7EW77;E7EP65;A0A0C4DG21;F8WAL6;Q9NYB9;E9PEZ7;B7Z836	Abl interactor 2	ABI2
25.7332	22.5583	24.0583	24.8989	24.0522	25.1904	26.0879	25.9323	25.6762	25.5455	24.7094	24.2218	+	3	3	3	20.2	20.2	20.2	24.591	0	32.526	824800000	8	1.21161	0.00990664	1.17504	1.80736	A0A0C4DG62;F8WCT1;Q66PJ3;F5GYV5;H7BZV4;F5H7X4;F8WEP2;A0A0C4DH18	A0A0C4DG62;F8WCT1;Q66PJ3;F5GYV5;H7BZV4;F5H7X4	ADP-ribosylation factor-like protein 6-interacting protein 4	ARL6IP4
25.1184	25.1838	23.879	23.3049	24.543	24.1629	27.2887	27.0149	27.4079	27.8852	27.6171	27.5486	+	6	5	5	13.5	12.3	12.3	58.683	0	69.325	1654600000	22	4.9295	0	3.07741	6.754	A0A0C4DG88;P14859;A0A0A0MT46;Q9UKI9;H0YLC5;H0YNW1;H0YLL6;B5ME60;H0YKT2;P09086;U3KQ96;U3KQN1	A0A0C4DG88;P14859;A0A0A0MT46;Q9UKI9;H0YLC5;H0YNW1;H0YLL6;B5ME60;H0YKT2;P09086	POU domain protein;POU domain, class 2, transcription factor 1;POU domain, class 2, transcription factor 3;POU domain, class 2, transcription factor 2	POU2F1;POU2F3;POU2F2
29.6974	29.8414	30.0288	29.7658	29.9998	29.8952	30.8945	30.9309	30.992	30.7102	30.8367	30.6627	+	42	42	41	43	43	43	117.46	0	228.45	31482000000	326	6.62436	1.0274e-05	1.00144	5.7968	A0A0C4DG89;Q7L014;D6RJA6;H0Y9U3	A0A0C4DG89;Q7L014	Probable ATP-dependent RNA helicase DDX46	DDX46
23.7053	24.4609	23.7654	25.1616	24.4625	24.0314	24.3076	23.6081	25.1122	25.2654	25.4993	25.3888	+	5	5	5	3.6	3.6	3.6	169.58	0	9.1956	499790000	8	0.60255	0.134441	0.493991	0.985082	A0A0C4DG98;Q8NI27;H0Y815	A0A0C4DG98;Q8NI27	THO complex subunit 2	THOC2
26.8931	28.4374	28.5479	28.3103	28.3018	28.2202	27.3002	27.9469	27.6423	27.7789	27.7686	27.4907	+	11	11	11	40.4	40.4	40.4	40.183	0	71.105	5292800000	66	0.757181	0.0940505	-0.431046	-1.09769	A0A0C4DGA2;O75521;F1LLU7;F8WAW4;C9JB63;F8W6J1	A0A0C4DGA2;O75521;F1LLU7	Enoyl-CoA delta isomerase 2, mitochondrial	ECI2
28.0714	27.5275	27.5023	28.2382	27.9171	28.3909	26.7053	26.7138	26.8987	26.9059	22.8721	27.1797	+	2	2	2	34.1	34.1	34.1	9.3544	0	33.756	4552700000	24	1.5644	0.00236612	-1.92206	-2.31507	A0A0C4DGB0;Q9UIL1	A0A0C4DGB0;Q9UIL1	Short coiled-coil protein	SCOC
26.286	26.6468	26.357	25.9611	26.2839	26.1008	26.4037	26.3297	25.8782	25.8921	26.8142	25.8628		13	13	13	22.3	22.3	22.3	80.998	0	51.506	3216900000	47	0.0162802	0.969957	-0.00901953	-0.0310836	A0A0C4DGB5;E7ES10;E9PCH5;E7EVY3;B7Z574;P20810;E7EQ12;H0Y7F0;H0Y9H6;E9PDE4;A0A0A0MR45;E7EQA0;H0YD33;A0A0C4DGD1;F8W7E0;D6RAA8;D6RC54;H0Y944;H0YA91;E9PSG1;D6RGF7;D6RBR1;E7EN75;E7EQK6	A0A0C4DGB5;E7ES10;E9PCH5;E7EVY3;B7Z574;P20810;E7EQ12;H0Y7F0;H0Y9H6;E9PDE4;A0A0A0MR45;E7EQA0;H0YD33	Calpastatin	CAST
23.8408	23.7361	24.2923	23.9701	23.5731	24.5887	25.9361	25.4828	26.2324	27.1439	25.6952	26.4693	+	5	5	5	23	23	23	23.243	0	12.603	659520000	17	4.065	1.37552e-05	2.09792	5.09229	A0A0C4DGE4;A0A0J9YW33;Q13277	A0A0C4DGE4;A0A0J9YW33;Q13277	Syntaxin-3	STX3
26.3942	26.5744	26.838	26.3326	26.5343	24.6041	25.7149	26.6935	25.8125	26.869	25.9936	26.1314		7	7	7	21.2	21.2	21.2	46.494	0	20.082	1530000000	16	0.00301304	0.993929	0.0037625	0.00720325	A0A0C4DGG1;Q9UKS6;E9PIY1;E9PJ75;E9PNM9;E9PJ33;H0YDM6	A0A0C4DGG1;Q9UKS6;E9PIY1	Protein kinase C and casein kinase substrate in neurons protein 3	PACSIN3
29.305	29.7613	29.8478	29.861	29.9896	29.9461	30.0527	30.2062	30.4839	29.7658	30.2738	30.0732	+	55	55	43	30.1	30.1	23.1	217.1	0	227.57	22816000000	342	1.38789	0.0304557	0.37132	1.45198	F5GWX5;A0A0C4DGG9;Q14839;Q8TDI0;K7EMY3;F2Z2R5;F5H6N4	F5GWX5;A0A0C4DGG9;Q14839	Chromodomain-helicase-DNA-binding protein 4	CHD4
27.837	28.7907	28.5416	28.9026	28.8131	28.2724	27.6445	27.8746	27.9056	28.2844	28.0114	27.9532	+	7	7	7	23.5	23.5	23.5	41.767	0	118.79	8093500000	74	1.69405	0.00754205	-0.582123	-1.89722	A0A0C4DGH0;Q5ZPR3;H0YL10;H0YK40;H0YK59;H0YN29;H0YLT8;H0YN85	A0A0C4DGH0;Q5ZPR3;H0YL10	CD276 antigen	CD276
23.7831	26.5911	26.4192	26.4546	26.4813	26.5099	25.9907	23.7591	25.5542	24.1419	25.8738	25.8572	+	7	5	5	13.2	10.4	10.4	60.812	0.00019482	6.3867	944350000	6	0.772854	0.0495434	-0.975901	-1.29762	A0A0C4DGH3;Q9Y6R0;M0QXQ4;M0R0Q4;M0QZV7;M0QYC2	A0A0C4DGH3;Q9Y6R0;M0QXQ4	Numb-like protein	NUMBL
30.5625	30.1867	30.4755	30.2686	30.0748	30.0686	29.867	29.9024	30.2122	30.2027	29.9735	29.9334	+	13	13	13	33.5	33.5	33.5	44.703	0	81.979	25267000000	151	1.1897	0.0862122	-0.241223	-1.12404	A0A0C4DGI3;B4DJV2;O75390;H0YIC4;F8VPF9;F8VPA1;F8W1S4;H0YH82;F8VZK9;F8VX07;F8VRP1;F8VX68;F8VRI6;F8W4S1;F8W642;F8VWQ5;F8VTT8;F8VR34	A0A0C4DGI3;B4DJV2;O75390;H0YIC4	Citrate synthase;Citrate synthase, mitochondrial	CS
27.5682	27.8236	27.8525	28.3705	28.3047	28.1325	25.5339	25.0801	26.0698	26.7011	25.6505	25.0646	+	7	7	7	25.2	25.2	25.2	31.504	0	23.452	3271700000	42	4.54371	1.00671e-05	-2.20158	-5.73038	E7EU35;A0A0C4DGP0;Q9UKF7;J3QS95;J3QRS7	E7EU35;A0A0C4DGP0;Q9UKF7	Cytoplasmic phosphatidylinositol transfer protein 1	PITPNC1
30.4416	31.1594	31.0718	31.0387	31.0906	31.0455	29.8151	29.9591	29.6889	29.9553	29.9935	29.7818	+	10	10	10	38.5	38.5	38.5	33.786	0	189.53	37310000000	142	4.82192	1.75549e-05	-1.09224	-4.74584	A0A0C4DGQ5;P04632;K7EIV0;A0A075B7C0;K7ELJ7;U3KQE2;K7EM73;K7EKD8;U3KPR7;Q96L46;K7ES78;K7EMQ1	A0A0C4DGQ5;P04632;K7EIV0;A0A075B7C0;K7ELJ7;U3KQE2;K7EM73;K7EKD8;U3KPR7	Calpain small subunit 1	CAPNS1
28.2701	29.1185	28.8848	28.9524	28.5437	28.8719	28.0423	27.9568	28.1006	28.2487	27.8374	27.8124	+	8	8	8	58.6	58.6	58.6	15.136	0	25.176	7259000000	79	3.0197	0.000526712	-0.736398	-2.91081	A0A0C4DGS0;P56556;R4GN43	A0A0C4DGS0;P56556;R4GN43	NADH dehydrogenase [ubiquinone] 1 alpha subcomplex subunit 6	NDUFA6
27.969	28.9312	29.2072	28.728	28.8826	28.9163	28.1759	28.4722	28.1104	28.5276	27.9255	28.4546	+	8	8	8	19.4	19.4	19.4	48.799	0	33.41	7788500000	75	1.43301	0.015153	-0.53004	-1.67444	A0A0C4DGS1;P39656;U3KQ84	A0A0C4DGS1;P39656;U3KQ84	Dolichyl-diphosphooligosaccharide--protein glycosyltransferase 48 kDa subunit	DDOST
24.736	24.0082	24.8249	23.7256	24.4202	24.8443	26.2037	26.0767	26.3936	26.1582	26.2373	25.9358	+	8	8	8	13.2	13.2	13.2	75.773	0	18.447	637580000	5	4.76473	1.30506e-05	1.78735	5.64755	A0A0C4DH01;Q9NVU0;H3BM46;H3BRY1;H3BMR4	A0A0C4DH01;Q9NVU0	DNA-directed RNA polymerase III subunit RPC5	POLR3E
29.179	29.0658	29.088	28.8533	28.9431	29.3538	30.0427	29.8397	29.9084	29.7607	30.0383	29.8987	+	23	23	2	30.4	30.4	3.1	89.437	0	93.921	17237000000	191	5.03873	4.63576e-05	0.837454	4.32039	A0A0D9SEI3;B7ZVY7;A0A0D9SER5;A0A0D9SEN2;J3QR44;P21127;J3QR29;A0A087WYI9;A0A087X1I0;J3KS35;E7ESP2;Q5QPQ9;E9PFJ2;Q13882	A0A0D9SEI3;B7ZVY7;A0A0D9SER5;A0A0D9SEN2;J3QR44;P21127;J3QR29	Cyclin-dependent kinase 11B	CDK11B;CDC2L1
26.3632	26.4028	26.4105	25.6462	26.4022	25.9512	24.8326	25.3359	25.0772	25.4347	24.9507	23.3853	+	8	8	8	12.1	12.1	12.1	105.19	0	13.386	978240000	17	3.69428	6.95988e-05	-1.06979	-3.84458	A0A0D9SEJ5;F5GY05;Q96EK7	A0A0D9SEJ5;F5GY05;Q96EK7	Constitutive coactivator of peroxisome proliferator-activated receptor gamma	FAM120B
25.8682	26.5182	26.5848	26.7614	27.215	26.9397	24.188	23.7736	24.6426	25.0215	25.0341	22.5465	+	7	7	5	5.1	5.1	3.5	164.25	0	12.757	931430000	10	4.19665	1.45033e-05	-2.11592	-5.25718	A0A0R4J2G7;A0A0D9SEP4;A0A1D5RMU6;E7ERL8;Q9ULB1;A0A0U1RRK7;F5GYC7;F8WB18;A0A0D9SEM5;E7ETA5;A0A0D9SF36;P58400;A0A1B0GUQ1;A0A0D9SF07	A0A0R4J2G7;A0A0D9SEP4;A0A1D5RMU6;E7ERL8;Q9ULB1;A0A0U1RRK7;F5GYC7;F8WB18	Neurexin-1	NRXN1
24.7864	24.0618	23.7099	23.9152	24.0866	23.6804	25.6904	24.326	24.4527	24.2164	24.481	24.397	+	11	4	2	16.5	6.3	2.8	83.183	0	12.738	337140000	10	1.08618	0.028577	0.593265	1.47174	A0A0D9SES8;H0YL70;Q04726;H0YKT5;H0YKN8;H0YNT2;H0YNI7;H0YKH0;H0YLW9;H0YLI3;K7EJR7	A0A0D9SES8;H0YL70;Q04726;H0YKT5;H0YKN8;H0YNT2;H0YNI7	Transducin-like enhancer protein 3	TLE3
29.6012	29.2705	29.3785	29.4903	29.5338	29.5576	28.2196	27.5849	28.134	27.8252	28.1269	27.8353	+	40	36	36	15.4	13.9	13.9	327.55	0	125.39	8305200000	124	6.21416	0	-1.49385	-6.75488	Q5T321;A0A0D9SF28;F5GXV7;Q8NFP9	Q5T321;A0A0D9SF28;F5GXV7;Q8NFP9	Neurobeachin	NBEA
27.9767	27.8716	27.768	28.0919	28.6705	28.4926	22.7835	23.1176	23.6899	23.8618	24.6393	24.4204	+	11	7	7	37.2	30.1	30.1	47.017	0	130.92	2535600000	35	6.59317	0	-4.5268	-10.4876	A0A0D9SF30	A0A0D9SF30		NCAM1
30.8326	31.441	31.3564	31.5561	31.7652	31.7176	32.4996	32.4814	32.4858	32.723	32.546	32.3472	+	37	36	36	61.4	59.7	59.7	70.839	0	323.31	100500000000	589	4.18599	4.78781e-05	1.10232	4.27116	A0A0D9SFB3;A0A0D9SG12;A0A0D9SF53;O00571;O15523;A0A0J9YVQ7;C9J081;A0A087WVZ1;A0A0J9YYH6;C9J8G5;B4DLA0;A0A087WX09;D6RCM4;Q9NQI0;H0Y960	A0A0D9SFB3;A0A0D9SG12;A0A0D9SF53;O00571;O15523	ATP-dependent RNA helicase DDX3X;ATP-dependent RNA helicase DDX3Y	DDX3X;DDX3Y
25.5168	25.0771	25.3057	24.9715	24.8507	24.4069	25.2136	25.1923	25.2388	25.7456	24.8923	24.7983		3	3	3	7	7	7	46.56	0.00019095	5.8296	738880000	16	0.524214	0.277402	0.235047	0.750227	A0A0D9SFG6;Q99418;Q15438;O43739;K7EKA2;K7ERV8;M0R2J0;F8W8E2;K7ENQ8;G5E9B7;Q9UIA0	A0A0D9SFG6;Q99418;Q15438;O43739	Cytohesin-2;Cytohesin-1;Cytohesin-3	CYTH2;CYTH1;CYTH3
29.1975	29.4242	29.0919	29.306	29.4641	29.917	27.5287	27.798	27.3189	27.8195	27.8844	27.9233	+	33	33	33	18.9	18.9	18.9	231.1	0	180.88	8607300000	91	5.68404	0	-1.73022	-6.60238	A0A0D9SFK2;Q92614;H0YEV9	A0A0D9SFK2;Q92614	Unconventional myosin-XVIIIa	MYO18A
28.0239	27.7883	27.6643	27.7352	27.9317	27.5516	28.108	28.4822	28.4268	28.5835	28.4589	28.4872	+	22	22	22	32.5	32.5	32.5	88.082	0	132.07	5948400000	107	3.64038	0.000345312	0.62938	3.04544	A0A0D9SG77;A0A1B0GVL3;Q05086;A0A0D9SGI3;A0A0D9SF91;A0A0D9SES7;A0A0D9SG63;S4R306	A0A0D9SG77;A0A1B0GVL3;Q05086	Ubiquitin-protein ligase E3A	UBE3A
25.8335	25.9766	25.7597	25.4919	25.3073	25.7513	25.1287	25.3611	25.7138	25.6202	25.7109	25.6398		4	4	4	10	10	10	57.854	0	10.259	1136200000	11	0.578732	0.303728	-0.17979	-0.716727	A0A0D9SG79;Q9NZ09	A0A0D9SG79;Q9NZ09	Ubiquitin-associated protein 1	UBAP1
27.1854	26.4284	26.736	26.1807	26.4041	26.501	27.6077	28.0458	27.0528	27.598	28.0605	27.9298	+	12	12	12	38.6	38.6	38.6	36.43	0	41.246	4082900000	67	3.00726	0.000191115	1.10036	3.33865	Q5JRC6;A0A0D9SGE8;Q8IWS0	Q5JRC6;A0A0D9SGE8;Q8IWS0	PHD finger protein 6	PHF6
34.463	34.0819	34.1666	34.1558	34.1156	34.0279	33.712	33.7058	33.6006	33.7052	33.6882	33.6562	+	161	161	0	65.5	65.5	0	287.6	0	323.31	333050000000	2056	4.09893	0.00062569	-0.486087	-2.83348	A0A0D9SGF6	A0A0D9SGF6		SPTAN1
26.6139	27.6975	27.1497	27.3952	27.0023	28.1527	23.4292	24.8869	24.3321	24.3049	23.6671	24.1355	+	9	9	9	8.3	8.3	8.3	139.91	0	17.474	1626600000	21	5.25282	0	-3.21117	-7.31723	J3KPK1;C9JFZ1;A0A0D9SGJ6;J3KQV8;O43426;C9JW66;H7BZ56;C9J1Z6;H7BZC2	J3KPK1;C9JFZ1;A0A0D9SGJ6;J3KQV8;O43426;C9JW66	Synaptojanin-1	SYNJ1
27.7715	28.7355	28.5064	28.9719	28.765	29.1357	29.5809	29.9047	29.7862	29.9829	29.9417	30.037	+	31	31	31	29.5	29.5	29.5	141.36	0	323.31	14796000000	183	3.2863	0.000101382	1.19161	3.65162	A0A0G2JH68;O60610;A0A140T8Z0;H9KV28;B4E2I7;E5RJ79	A0A0G2JH68;O60610;A0A140T8Z0;H9KV28	Protein diaphanous homolog 1	DIAPH1
27.9451	27.1218	26.9595	26.9559	27.7834	26.8389	25.1371	25.925	25.6336	25.444	25.8093	25.4027	+	11	11	11	23	23	23	68.041	0	58.499	3302700000	51	4.08345	1.79602e-05	-1.67764	-4.81946	A0A0G2JHC2;Q6NYC8;A0A0G2JKF1	A0A0G2JHC2;Q6NYC8	Phostensin	PPP1R18
26.3129	27.0773	26.6885	26.9268	26.5652	27.2225	27.4906	27.3621	27.7712	27.1631	27.6141	27.607	+	16	15	15	15.6	14.7	14.7	129.03	0	45.346	3726300000	50	2.36775	0.00174325	0.681352	2.43501	A0A0G2JIS2;A2ABF8;A0A0G2JIR1;A2ABF9;A0A0G2JK64;Q96KQ7;A0A0G2JRR0;A0A0G2JRN8;H0Y4K5	A0A0G2JIS2;A2ABF8;A0A0G2JIR1;A2ABF9;A0A0G2JK64;Q96KQ7;A0A0G2JRR0;A0A0G2JRN8	Histone-lysine N-methyltransferase EHMT2	EHMT2
33.8341	34.0767	34.1046	34.0404	34.0923	33.9259	32.7233	32.6858	32.6405	32.8614	32.7276	32.769	+	34	30	17	60.3	56.1	36.8	70.108	0	323.31	255850000000	690	8.34833	0	-1.28464	-8.06422	A0A0G2JIW1;P0DMV9;P0DMV8;V9GZ37	A0A0G2JIW1;P0DMV9;P0DMV8;V9GZ37	Heat shock 70 kDa protein 1B;Heat shock 70 kDa protein 1A	HSPA1B;HSPA1A
25.6172	24.8597	24.9514	24.797	23.973	24.3694	26.0748	26.4476	25.7316	25.6022	26.2313	26.7723	+	15	10	10	21.6	16.5	16.5	88.288	0	23.593	953400000	19	2.73558	0.000238855	1.25621	3.23358	H0Y6K2;A0A140T9E9;A0A0G2JK44;P25440;U3KQA6;A0A0G2JHL0;A0A140T9F7;A0A140T9V2;A0A0G2JHN8;A0A140T9I1;E9PIQ3;H0YDJ7;U3KPW0;H0Y799;A0A140T9X8;E9PKQ9	H0Y6K2;A0A140T9E9;A0A0G2JK44;P25440;U3KQA6;A0A0G2JHL0;A0A140T9F7;A0A140T9V2	Bromodomain-containing protein 2	BRD2
30.8125	30.7965	30.7405	30.7204	30.816	31.1249	26.7905	26.6726	27.32	27.5734	27.5368	27.1681	+	15	15	15	37.6	37.6	37.6	50.263	0	91.422	17428000000	159	8.04474	0	-3.65648	-12.9346	A0A0G2JNZ5;A0A0G2JLB3;P04062;A0A0G2JNZ0	A0A0G2JNZ5;A0A0G2JLB3;P04062;A0A0G2JNZ0	Glucosylceramidase	GBA
29.6694	29.3445	29.6519	29.4438	29.4588	29.5298	29.7863	30.5183	30.1973	30.0254	30.2876	30.073	+	6	6	6	47.8	47.8	47.8	15.598	0	87.917	19809000000	118	3.23164	0.000579084	0.646612	2.87315	A0A0G2JLD8;E7EUY5;Q04837;C9K0U8	A0A0G2JLD8;E7EUY5;Q04837;C9K0U8	Single-stranded DNA-binding protein, mitochondrial	SSBP1
29.1891	29.2737	29.3156	29.178	29.2427	29.4867	32.0503	31.8917	32.0532	31.8495	32.0288	32.1576	+	46	46	38	49.7	49.7	42.9	117.85	0	306.15	45209000000	281	10.9018	0	2.69373	16.3957	A0A0G2JMG8;A0A0G2JPQ2;Q9NX02;J3KN39;A0A0G2JLX3;A0A0G2JNC8;A0A0G2JP37;A0A0G2JPB6;A0A0G2JLQ8;F5GYZ4;K7EPE6;F5H5B1;K7EMK2;K7ELX1;K7EJ90;F5H7Q5	A0A0G2JMG8;A0A0G2JPQ2;Q9NX02;J3KN39;A0A0G2JLX3;A0A0G2JNC8;A0A0G2JP37;A0A0G2JPB6;A0A0G2JLQ8	NACHT, LRR and PYD domains-containing protein 2	NLRP2
31.6003	31.5369	31.1315	31.387	31.5743	31.7939	24.7175	24.8832	23.886	24.8808	24.6607	22.6688	+	18	18	4	22	22	6.5	78.954	0	323.31	25313000000	187	10.2347	0	-6.89835	-23.3461	A0A0G2JQJ7;A0A0G2JPD5;A0A0G2JS76;A0A0G2JMX7;P10636;I3L2Z2	A0A0G2JQJ7;A0A0G2JPD5;A0A0G2JS76;A0A0G2JMX7;P10636	Microtubule-associated protein tau	MAPT
27.253	28.4401	28.7775	28.4768	28.4976	28.2686	28.0448	28.2744	28.1018	28.7588	28.0669	28.6923		20	20	19	14.6	14.6	14	174.91	0	70.172	6945900000	93	0.0478899	0.905935	-0.0362604	-0.0983683	A0A0G2JNZ2;A0A0G2JPP5;Q14160;A0A0G2JMS7;H0YCG0;H0YDF9;Q5T0G3	A0A0G2JNZ2;A0A0G2JPP5;Q14160;A0A0G2JMS7	Protein scribble homolog	SCRIB
24.8639	26.1978	27.847	27.8622	27.7273	27.66	24.2024	24.5438	24.1823	23.6089	24.1203	24.0689	+	5	5	5	12.3	12.3	12.3	54.472	0	19.409	1455300000	19	3.15848	4.61538e-05	-2.89485	-4.29688	A0A0G2JQ62;Q8NF37;A0A0G2JRI7	A0A0G2JQ62;Q8NF37;A0A0G2JRI7	Lysophosphatidylcholine acyltransferase 1	LPCAT1
27.774	27.6383	27.5254	27.7082	27.5448	27.3593	27.6607	28.0869	27.462	27.4037	27.7115	27.3546		8	8	8	26.6	26.6	26.6	37.865	0	27.286	4224100000	68	0.236936	0.675868	0.0733107	0.322184	B0QYV1;A0A0G2JRA5;O43251;S4R469;B0QYY4;F8VR27;F8VZY7;A0A087X2B1;J3KNW3;B7Z1U7;F8VZG9;Q9NWB1;I3L1D4;A0A0G2JRD1;S4R3K7;A0A0G2JSB3;B0QYY7;J3QRF4;F8VRS4;A6NFN3;J3QQZ2;B0QYY6	B0QYV1;A0A0G2JRA5;O43251;S4R469;B0QYY4;F8VR27;F8VZY7;A0A087X2B1;J3KNW3;B7Z1U7;F8VZG9;Q9NWB1;I3L1D4;A0A0G2JRD1;S4R3K7;A0A0G2JSB3;B0QYY7;J3QRF4;F8VRS4;A6NFN3	RNA binding protein fox-1 homolog;RNA binding protein fox-1 homolog 2;RNA binding protein fox-1 homolog 1;RNA binding protein fox-1 homolog 3	RBFOX2;RBFOX1;RBFOX3
30.6692	30.4982	30.2323	30.5663	30.6746	30.5936	31.0521	31.0795	31.0818	31.2313	30.985	30.793	+	23	23	23	48.7	48.7	48.7	57.398	0	323.31	42718000000	320	4.01482	0.000398002	0.546896	2.99553	A0A0J9YVP6;A0A0J9YYL3;A0A0J9YXX5;Q9UHX1;A0A0J9YXJ8;A0A0J9YVR6;E9PQ56;A0A0J9YWM1;H0YEM1;E9PN18;E9PMU7;E9PL19;H0YCP8	A0A0J9YVP6;A0A0J9YYL3;A0A0J9YXX5;Q9UHX1;A0A0J9YXJ8;A0A0J9YVR6;E9PQ56;A0A0J9YWM1;H0YEM1;E9PN18	Poly(U)-binding-splicing factor PUF60	PUF60
27.6081	27.5891	27.9385	28.073	27.201	28.066	28.9764	28.7439	28.2877	28.1182	29.1057	28.41	+	7	7	6	25.1	25.1	22.2	36.657	0	48.185	6084600000	36	2.42596	0.000879574	0.90043	2.70997	A0A0J9YX62;O75190;E9PH18;C9J2C4;C9JDX6;F8WCZ4;C9J2P2;C9JB42;C9JDR7;C9JN01;Q8WWF6	A0A0J9YX62;O75190;E9PH18;C9J2C4;C9JDX6;F8WCZ4;C9J2P2	DnaJ homolog subfamily B member 6	DNAJB6
30.1308	30.2982	30.4863	30.4067	30.1518	30.4669	28.1757	27.8669	28.225	27.9122	27.833	28.1044	+	11	9	9	28.4	23.9	23.9	46.621	0	142.94	21352000000	135	8.53207	0	-2.32089	-11.4818	V9GYD9;Q5VZZ6;A0A0J9YX66;A0A1B0GU44;E9PC62;A0A1B0GUN8;A0A0J9YXJ0;O95319;V9GY47;A0A0J9YXK1	V9GYD9;Q5VZZ6;A0A0J9YX66;A0A1B0GU44;E9PC62;A0A1B0GUN8;A0A0J9YXJ0;O95319	CUGBP Elav-like family member 2	CELF2
29.6544	29.7655	29.8578	29.3208	29.9944	29.3671	24.232	24.1336	24.3502	23.8021	24.047	23.6912	+	8	8	1	37.3	37.3	3.2	41.527	0	228.65	8108000000	107	10.4789	0	-5.54703	-22.4021	A0A0J9YXF2;J3QT77;A0A0J9YYG4;G3XAK4;A0A0J9YXM1;A0A0J9YYJ1;A0A0J9YXU7	A0A0J9YXF2;J3QT77;A0A0J9YYG4;G3XAK4		PON2
28.3125	27.8015	27.6557	27.948	28.0917	28.2199	25.6826	24.8444	25.7772	25.4161	25.073	24.8853	+	6	6	6	50.8	50.8	50.8	13.171	0	23.972	3349900000	43	6.54926	0	-2.64624	-8.93545	A0A0J9YYJ0;Q8N129	A0A0J9YYJ0;Q8N129	Protein canopy homolog 4	CNPY4
28.2203	28.2607	28.231	28.06	28.3159	28.9038	24.7691	25.5725	23.8276	23.7255	25.8619	23.7791	+	16	7	4	47.4	22.9	11.9	41.007	0	73.092	3012100000	29	4.91295	0	-3.58066	-6.94265	B1APY9;B1APY8;A0A0R4J2E6;P26378	B1APY9;B1APY8;A0A0R4J2E6;P26378	ELAV-like protein;ELAV-like protein 4	ELAVL4
33.0554	32.7884	32.6348	32.7587	32.7858	32.7932	33.2919	33.1045	33.2109	33.1965	33.1221	33.1914	+	46	46	46	56.4	56.4	56.4	94.622	0	323.31	206440000000	922	3.43913	0.00272308	0.382452	2.26158	A0A0R4J2E8;P43243;A8MXP9;D6REM6;D6R991;H0Y8T4;B3KM87;Q68E03;D6R8Z5;D6RCM3;D6REK4;D6RBI2;D6RBK5;D6RE02;D6RIA2;D6RB45;A0A1B0GX04;D6R9F3;D6RAM9;D6RAY2;D6RBS2	A0A0R4J2E8;P43243;A8MXP9;D6REM6;D6R991	Matrin-3	MATR3
29.2295	28.9956	28.6937	29.0585	29.306	28.9935	28.5595	28.5777	28.5564	28.7313	28.6737	28.1692	+	44	38	38	27.5	24.3	24.3	195.27	0	130.02	11420000000	134	2.62302	0.00410781	-0.426379	-2.1103	A0A0U1RQK7;A0A0A0MSA7;O43432;Q68DC6;B1AN91;B1AN92;O43439	A0A0U1RQK7;A0A0A0MSA7;O43432	Eukaryotic translation initiation factor 4 gamma 3	EIF4G3
29.4034	29.5468	29.8904	29.7979	29.8801	29.808	25.509	25.4757	25.7539	24.9555	25.298	25.8581	+	27	18	15	30.6	21.6	17.3	96.396	0	80.956	8350700000	72	9.45902	0	-4.32268	-17.3169	A0A0U1RQP1;Q05193;A0A0D9SFB1;A0A0D9SFE4;A0A1B0GU67;A0A1B0GUX5;H7C5U0	A0A0U1RQP1;Q05193;A0A0D9SFB1;A0A0D9SFE4;A0A1B0GU67	Dynamin-1	DNM1
27.8639	27.3996	27.039	27.0707	27.2995	27.4521	23.6199	24.0175	25.1465	22.2064	25.4137	23.9435	+	5	5	5	35.6	35.6	35.6	18.663	0	30.47	2419900000	39	3.74015	1.3986e-05	-3.27336	-5.13318	A0A0U1RQT8;Q8TCZ2;H0Y4H3	A0A0U1RQT8;Q8TCZ2	CD99 antigen-like protein 2	CD99L2
27.0992	27.9535	28.0782	27.8267	28.1338	26.8488	26.0874	24.1708	24.507	24.8932	24.0573	24.3043	+	14	13	10	8.8	8.1	6	178.08	0	19.781	2130500000	20	4.23208	9.95025e-06	-2.91357	-5.68899	A0A0U1RQW6;Q9Y2E4;E7EPU2;H0Y7Q3;H0Y5A8	A0A0U1RQW6;Q9Y2E4;E7EPU2	Disco-interacting protein 2 homolog C	DIP2C
27.971	27.7033	27.814	28.0021	27.6278	27.5157	27.4517	26.6487	27.1411	27.6058	26.9138	27.2427	+	14	14	13	19.8	19.8	18.8	94.685	0	51.446	4047600000	62	2.14043	0.00305547	-0.620104	-2.21806	A0A0U1RRB6;Q9Y2D4;J3QT38;F8W6R7	A0A0U1RRB6;Q9Y2D4;J3QT38	Exocyst complex component 6B	EXOC6B
26.5398	25.9988	26.6539	26.2485	25.8516	26.0313	26.2726	23.7729	23.5446	25.4891	23.182	24.262	+	12	12	12	14	14	14	106.99	0	24.336	1388100000	26	1.9215	0.000985589	-1.7684	-2.66453	A0A0U1RRH6;O94880	A0A0U1RRH6;O94880	PHD finger protein 14	PHF14
27.3532	27.0594	26.6638	27.5464	27.2874	27.281	26.2775	25.9764	26.0337	25.355	26.0659	26.136	+	6	6	6	24	24	24	31.261	0	16.746	2595200000	57	3.90163	5.19762e-05	-1.25683	-4.24017	A0A0U1RRI6;A0A0U1RR11	A0A0U1RRI6;A0A0U1RR11
28.1935	27.6859	27.9413	28.0156	28.1916	28.2724	27.85	27.4552	27.6237	27.0969	27.0555	27.96	+	16	16	16	27.7	27.7	27.7	70.038	0	67.773	5969800000	92	2.34247	0.0021144	-0.633776	-2.35653	A0A0X1KG71;Q8WX92	A0A0X1KG71;Q8WX92	Negative elongation factor B	NELFB
25.6432	26.5777	26.9522	26.2481	26.0083	26.2783	23.7727	23.8326	23.7015	24.2893	23.7435	26.0568	+	10	5	0	40.1	22.4	0	34.288	0	13.167	1408100000	9	5.69283	0	-2.41672	-7.41743	A0A140T955;A0A140T933;A0A1W2PRT9;A0A140T9I0;A0A140T9X5;A0A140T913;P01892;A0A1W2PPQ2;P16190;P16189;A0A140T941;A0A1W2PQS8;A0A140T9Z6;B0UXQ0;P30512;A0A140T8W8;A0A1W2PR61;A0A1W2PPF8;A0A140T8Y4;A0A0G2JPD3;P30456;P30450;P18462;A0A140T9M5;P30499;Q95604;A0A140T9Z4;A0A140TA21;A0A140TA19;A0A140TA05;A0A140TA02;A0A140TA13;A0A140T9D4;A0A140T953;A0A1W2PNR7;A0A140T9S7;A0A140T9Q4;A0A140T9L3;A0A140T9E1;A0A140T942…	A0A140T955;A0A140T933;A0A1W2PRT9;A0A140T9I0;A0A140T9X5;A0A140T913;P01892;A0A1W2PPQ2;P16190;P16189;A0A140T941;A0A1W2PQS8;A0A140T9Z6;B0UXQ0;P30512	HLA class I histocompatibility antigen, A-2 alpha chain;HLA class I histocompatibility antigen, A-33 alpha chain;HLA class I histocompatibility antigen, A-31 alpha chain;HLA class I histocompatibility antigen, A-29 alpha chain	HLA-A
24.7252	24.448	24.0769	25.0936	24.1878	24.4945	25.6952	24.6693	25.326	24.964	25.5009	24.9648	+	3	3	3	12.7	12.7	12.7	27.85	0.00019489	6.3913	672820000	10	1.88149	0.00352351	0.726724	2.16325	Q5JNW7;A0A140T998;X5D2R7;P28062	Q5JNW7;A0A140T998;X5D2R7;P28062	Proteasome subunit beta type;Proteasome subunit beta type-8	PSMB8;PSM8
29.9474	29.4801	29.3716	29.5238	29.7763	29.584	29.1386	29.3589	29.0334	29.0735	29.132	29.2255	+	19	19	19	45.8	45.8	45.8	61.313	0	160.22	17624000000	198	2.7119	0.00285951	-0.466579	-2.24234	A0A1B0GTC3;A0A1B0GVH5;Q9C0B1;A0A1B0GUC3;A0A1B0GV98;A0A1B0GTC5;A0A1B0GU26;A0A1B0GTY1;A0A1B0GTI3;A0A1B0GUY7;A0A1B0GTZ8;X6R3I0	A0A1B0GTC3;A0A1B0GVH5;Q9C0B1;A0A1B0GUC3;A0A1B0GV98;A0A1B0GTC5;A0A1B0GU26;A0A1B0GTY1	Alpha-ketoglutarate-dependent dioxygenase FTO	FTO
27.8279	27.2479	27.5493	27.7436	27.5978	27.3467	23.5458	23.2293	25.4902	22.8672	23.8078	25.1585	+	9	9	9	15.6	15.6	15.6	77.018	0	65.633	1433800000	21	5.03889	0	-3.76413	-7.21434	A0A1B0GTF3;O43301;K7ENF6;K7ELE6;Q5JX83;Q96MM6	A0A1B0GTF3;O43301	Heat shock 70 kDa protein 12A	HSPA12A
31.6346	31.6642	31.7283	31.7104	31.56	31.6086	30.8887	31.3396	31.0437	31.2071	31.0305	30.9786	+	27	27	27	59.1	59.1	59.1	58.139	0	323.31	58118000000	378	4.30803	0.000298531	-0.549084	-3.12081	A0A1B0GTG2;A0A1B0GW77;P49419;A0A1B0GTY9;A0A1B0GUA1;A0A1B0GW82;A0A1B0GTJ4;A0A1B0GV49;A0A140T9V3;A0A0J9YWF7;A0A1B0GUY0;H0YHM6;F8WDY6;F8VVF2;A0A1B0GVU0;A0A0J9YWM6;A0A1B0GW65;F8WD33;A0A0J9YWK1	A0A1B0GTG2;A0A1B0GW77;P49419;A0A1B0GTY9;A0A1B0GUA1;A0A1B0GW82;A0A1B0GTJ4;A0A1B0GV49;A0A140T9V3;A0A0J9YWF7	Alpha-aminoadipic semialdehyde dehydrogenase	ALDH7A1
29.0016	28.835	28.9342	29.1883	28.9429	29.1067	30.3803	30.4789	30.5329	30.957	30.2225	30.4684	+	20	20	20	57.7	57.7	57.7	54.465	0	323.31	20678000000	205	6.1508	0	1.51286	6.72957	A0A1B0GWJ0;A0A1B0GTJ7;P30566;A0A0A6YY92;A0A1B0GWF8;A0A1B0GTG9;A0A096LNY6;A0A096LNY5;A0A096LPA2;A0A096LNY4;B4DEP1;A0A096LP72;A0A096LP92;A0A096LP76;V9GY96;A0A1W2PRX2;A0A096LNT0	A0A1B0GWJ0;A0A1B0GTJ7;P30566;A0A0A6YY92;A0A1B0GWF8;A0A1B0GTG9;A0A096LNY6;A0A096LNY5	Adenylosuccinate lyase	ADSL
31.7207	31.4142	31.4842	31.2899	31.1252	31.0307	27.8931	26.7608	27.3751	27.608	27.6614	27.9003	+	18	18	18	48.7	48.7	48.7	42.296	0	158.17	24852000000	157	7.78032	0	-3.88446	-12.613	A0A1B0GW68;A0A1B0GUA4;A0A1B0GTM3;Q13510;E7EMM4;A0A1B0GTZ5;A0A1B0GUH5;A0A1B0GTP7;A0A1B0GUG1;A0A1B0GUE3;A0A1B0GUW4;A0A1B0GVG2;A0A1B0GU62;A0A1B0GV06;A0A1B0GUB3;A0A1B0GW48;A0A1B0GVJ1;A0A1B0GVE7;A0A1B0GU06;A0A1B0GV95;A0A1B0GUJ3;A0A1B0GW66;A0A1B0GVC9;A0A1B0GVA3;A0A1B0GV88	A0A1B0GW68;A0A1B0GUA4;A0A1B0GTM3;Q13510;E7EMM4;A0A1B0GTZ5;A0A1B0GUH5;A0A1B0GTP7;A0A1B0GUG1;A0A1B0GUE3;A0A1B0GUW4;A0A1B0GVG2;A0A1B0GU62;A0A1B0GV06	Acid ceramidase;Acid ceramidase subunit alpha;Acid ceramidase subunit beta	ASAH1
27.7559	26.8303	27.1343	27.6902	28.2266	27.8618	27.6443	27.1681	27.5659	27.8342	27.4153	26.7188		11	11	11	14	14	14	115.9	0	118.63	5079800000	57	0.0841212	0.843279	-0.0576152	-0.163922	A0A1B0GTU4;P49023;F5GZ78;A0A1B0GU60;F5H836;A0A1B0GV30	A0A1B0GTU4;P49023;F5GZ78;A0A1B0GU60	Paxillin	PXN
26.3708	23.635	26.222	22.9557	26.2903	28.3335	30.3474	30.4075	30.0296	30.6462	30.1761	30.2062	+	36	36	36	31.9	31.9	31.9	140.73	0	189.91	14459000000	193	3.24442	2.19512e-05	4.6868	4.67474	A0A1B0GTW1;Q9UDY2;U3KQJ2;B1AN86	A0A1B0GTW1;Q9UDY2	Tight junction protein ZO-2	TJP2
29.1751	29.0289	29.141	29.0998	29.2457	29.1012	28.9282	28.7354	28.8543	29.1511	28.8131	29.0374	+	18	18	18	29.4	29.4	29.4	74.783	0	115.18	12011000000	140	2.00821	0.0397977	-0.235533	-1.36769	A0A1B0GUA3;Q96EK5;A0A1B0GUH6;A0A0D9SFK7;A0A1B0GTE6;A0A1B0GV79;A0A1B0GW21;A0A1B0GU96;A0A1B0GVY9	A0A1B0GUA3;Q96EK5	KIF1-binding protein	KIAA1279
26.7764	27.2885	27.2256	27.4062	26.7292	27.0459	25.5499	25.3076	25.9726	25.577	25.3725	25.5069	+	14	14	14	6	6	6	280.41	0	26.247	1829200000	23	5.18879	1.02128e-05	-1.52274	-5.77707	A0A1B0GUI1;Q6GYQ0;H0YJB5;H0YJ04	A0A1B0GUI1;Q6GYQ0;H0YJB5	Ral GTPase-activating protein subunit alpha-1	RALGAPA1
27.206	26.9696	26.6532	26.7774	27.1467	26.9457	26.017	22.4032	26.1637	25.9769	26.1621	26.1749	+	15	15	15	10.4	10.4	10.4	184.34	0	32.795	2297500000	22	1.39242	0.00448246	-1.60517	-2.08078	B1AM27;A0A1B0GUS7;O14795;I6L9J0;F8W8M9;A0A1B0GVW8;F8VZH8;F8W0P6;F8W059;Q9UPW8;A0A0U1RRB5;A0A0U1RRL2;Q8NB66	B1AM27;A0A1B0GUS7;O14795;I6L9J0;F8W8M9;A0A1B0GVW8	Protein unc-13 homolog B	UNC13B
23.488	24.8429	23.9172	25.2508	22.8678	25.365	23.8197	23.9486	24.4266	23.8204	23.8422	24.1057		3	3	2	7.2	7.2	5.5	57.911	0.00019755	6.7519	140960000	4	0.285508	0.446507	-0.317138	-0.554802	A0A1B0GWD5;A0A1B0GVB8;H3BPJ7;A0A1B0GVR6;H3BTP3;E9PH57;P15884;A0A0D9SFU5;A0A0D9SEK1;A0A0D9SEZ3;A0A0D9SG78;A0A1B0GW91;A0A0E3D6N2;A0A1B0GXH5;G0LNT7;A0A0D9SGE7;H3BTM9;A0A0D9SGE4;H3BUQ3;A0A0D9SF97;H3BTC3;H3BPG3;H3BNZ2;H3BP59;K7ESI6;A0A1B0GU08;H3BRF7;A0A0D9SEX8;A0A0D9SF18;A0A0D9SG61;A0A075B723;A0A0D9SGE5;A0A0D9SFX5;H3BTZ0;H3BT24;B4DZP2;H0YNP8;F5GY10	A0A1B0GWD5;A0A1B0GVB8;H3BPJ7;A0A1B0GVR6;H3BTP3;E9PH57;P15884;A0A0D9SFU5;A0A0D9SEK1;A0A0D9SEZ3;A0A0D9SG78;A0A1B0GW91	Transcription factor 4	TCF4
24.4559	24.2051	23.4108	24.1994	24.5978	24.0115	26.9762	26.6625	26.7603	26.4568	26.9029	26.8943	+	10	9	9	49.6	45	45	27.957	0	34.464	978710000	23	6.32262	0	2.60498	8.53573	A0A1B0GVD3;Q6ZN17;A0A1B0GTK2	A0A1B0GVD3;Q6ZN17;A0A1B0GTK2	Protein lin-28 homolog B	LIN28B
34.2067	34.2127	34.1981	34.0869	34.0107	34.132	31.8425	32.2094	31.7827	32.2441	31.9021	31.8631	+	17	17	17	50.1	50.1	50.1	44.237	0	323.31	190230000000	439	8.5412	0	-2.14506	-11.047	A0A1B0GVD5;A0A1B0GWE8;P07339;A0A1B0GW44;A0A1B0GV23;A0A1B0GVP3;A0A1B0GU92;A0A1B0GU03;H7C469;C9JH19;H7C1V0;F8WD96;F8W787;A0A1B0GV01;A0A1B0GVF1	A0A1B0GVD5;A0A1B0GWE8;P07339;A0A1B0GW44;A0A1B0GV23;A0A1B0GVP3;A0A1B0GU92;A0A1B0GU03;H7C469;C9JH19	Cathepsin D;Cathepsin D light chain;Cathepsin D heavy chain	CTSD
24.3105	24.6727	24.1562	25.2164	24.4827	25.4791	22.0081	22.2691	22.4178	23.8454	24.5293	23.2666		1	1	1	30.3	30.3	30.3	3.7925	0.0049237	2.5905	530740000	10	-4.34294e-08	1	0	0	A0A1B0GVU6;A0A1B0GVN1;C9J3I9	A0A1B0GVU6;A0A1B0GVN1;C9J3I9	Putative uncharacterized protein C5orf58	C5orf58
27.1976	26.6137	26.2506	26.8589	27.0309	26.9591	25.2777	25.8536	25.7877	25.4658	25.483	25.6406	+	7	7	7	22.5	22.5	22.5	44.765	0	26.515	2299400000	28	4.13543	3.88571e-05	-1.24488	-4.42627	A0A1B0GVV3;Q5EBL4;Q969X0	A0A1B0GVV3;Q5EBL4	RILP-like protein 1	RILPL1
27.0621	26.699	27.1674	27.0009	26.6223	26.6703	28.6707	28.4251	28.4601	27.8407	28.6959	28.2355	+	14	14	14	29.2	29.2	29.2	65.332	0	49.209	4108300000	57	5.01363	1.2987e-05	1.54817	5.63571	A0A1B0GW23;Q03154;A0A1B0GU86;C9JMV9;A0A1B0GV31;A0A1B0GVA5;C9JYZ0;F8WC59;A0A1B0GVZ3;A0A1B0GVG0;A0A1B0GU36;A0A1B0GUT4;A0A1B0GTG3	A0A1B0GW23;Q03154;A0A1B0GU86;C9JMV9;A0A1B0GV31;A0A1B0GVA5;C9JYZ0	Aminoacylase-1	ACY1;ABHD14A-ACY1
32.3837	32.4542	32.8082	32.887	31.8782	32.7611	25.1425	24.2337	24.9555	24.7478	25.19	23.8408	+	23	23	19	64.7	64.7	54.2	40.044	0	305.71	53519000000	226	9.99639	0	-7.6748	-23.1689	H3BLV5;A0A1B0GWD1;A8K340;O43602;A0A140LJL1;E7EU50;A0A1B0GUE1	H3BLV5;A0A1B0GWD1;A8K340;O43602;A0A140LJL1	Neuronal migration protein doublecortin	DCX
25.8096	25.3609	25.8148	25.6137	25.987	25.6005	23.5908	24.1328	23.0865	23.0341	23.9889	25.1582	+	3	3	3	4.3	4.3	4.3	96.079	0	7.8896	553540000	10	5.23541	0	-2.13113	-6.53766	A0A1B0GWK2;Q674X7;B0QYQ6	A0A1B0GWK2;Q674X7	Kazrin	KAZN
25.3201	25.8241	24.814	26.1434	26.0848	26.1084	23.9507	24.3032	24.303	23.698	23.5337	23.0997	+	2	2	2	2.7	2.7	2.7	66.572	0.00018695	5.289	477270000	9	3.82632	3.36134e-05	-1.7581	-4.61227	A0A1C7CYV9;Q8WUG5	A0A1C7CYV9;Q8WUG5	Solute carrier family 22 member 17	SLC22A17
27.1158	26.5559	26.3923	26.4847	26.7132	26.7278	25.7529	24.352	25.5568	25.4465	26.007	25.6078	+	5	5	5	49.2	49.2	49.2	14.844	0	56.073	2731800000	33	2.77286	0.000235585	-1.24194	-3.25629	C9J6N5;C9JQ40;C9JW51;A0A1C7CYX8;Q9H098;C9J3Q3;X6RET8;C9JP05;C9JYP1;C9J6Y8;F8WCJ2	C9J6N5;C9JQ40;C9JW51;A0A1C7CYX8;Q9H098;C9J3Q3;X6RET8;C9JP05	Protein FAM107B	FAM107B
35.01	35.175	35.173	35.1778	35.2103	35.2159	33.3535	33.3619	33.158	32.9762	33.2427	33.2302	+	39	39	8	73	73	13.3	73.502	0	323.31	514990000000	1251	9.14251	0	-1.94185	-11.2281	A0A1C7CYX9;E5RFU4	A0A1C7CYX9
25.6234	25.5063	24.3094	25.8478	25.6745	23.9838	23.3494	22.764	22.8008	23.1327	24.0553	23.6269	+	4	4	4	15.2	15.2	15.2	37.759	0.0003688	4.9852	608060000	6	2.91151	9.23657e-05	-1.93709	-3.74081	A0A1W2PQN1;A0A1W2PP57;A0A1W2PPC3;A0A1W2PPS0;A0A1W2PNP0;Q969N2;F6W983;A0A1W2PPQ7;A0A1W2PRZ8;A0A1W2PP53;A0A1W2PPR6;A0A1W2PPK4;A0A1W2PQY1;H7C2Y2;A0A1W2PQ29;A0A1W2PPI8;A0A1W2PRH2;A0A1W2PQ52;A0A1W2PP13;A0A1W2PR92;A0A1W2PSC5;A0A1W2PRG1;A0A1W2PNW9;A0A1W2PRV7	A0A1W2PQN1;A0A1W2PP57;A0A1W2PPC3;A0A1W2PPS0;A0A1W2PNP0;Q969N2;F6W983;A0A1W2PPQ7;A0A1W2PRZ8;A0A1W2PP53;A0A1W2PPR6;A0A1W2PPK4;A0A1W2PQY1;H7C2Y2;A0A1W2PQ29;A0A1W2PPI8;A0A1W2PRH2;A0A1W2PQ52;A0A1W2PP13;A0A1W2PR92	GPI transamidase component PIG-T	PIGT
31.003	31.3619	31.3391	31.4255	31.3746	31.2044	30.7649	30.6308	30.4894	30.6081	30.1719	30.6147	+	26	26	0	42.1	42.1	0	75.872	0	323.31	48908000000	377	3.97494	0.000136602	-0.751706	-3.49834	A0A1W2PNV4	A0A1W2PNV4
29.8375	29.6802	29.844	29.567	29.713	29.6977	30.0705	30.1182	30.3157	29.9168	29.8373	30.219	+	36	36	36	39.5	39.5	39.5	118.39	0	323.31	22051000000	253	2.30866	0.0122271	0.328456	1.74018	A0A1W2PNX8;Q9H3U1	A0A1W2PNX8;Q9H3U1	Protein unc-45 homolog A	UNC45A
23.1039	24.0886	24.0196	23.1251	26.3529	24.3743	27.1933	26.6473	27.085	26.7674	27.0567	27.1063	+	9	9	9	4.2	4.2	4.2	263.14	0	23.581	2053000000	18	3.18548	4.62046e-05	2.77253	4.30171	A0A1W2PNZ9;Q15652;H7BXU7	A0A1W2PNZ9;Q15652	Probable JmjC domain-containing histone demethylation protein 2C	JMJD1C
22.9491	25.0386	24.529	24.3838	24.0527	24.7896	24.9726	23.2889	23.8792	23.89	25.1033	24.1122		2	2	2	8.4	8.4	8.4	27.362	0.00019361	6.2172	251000000	7	0.049274	0.890054	-0.0636459	-0.113881	A0A1W2PS30;A0A1W2PP71;Q96MP8;A0A1W2PQB2;A0A1W2PQL2;A0A1W2PQ65	A0A1W2PS30;A0A1W2PP71;Q96MP8;A0A1W2PQB2;A0A1W2PQL2;A0A1W2PQ65	BTB/POZ domain-containing protein KCTD7	KCTD7
26.1708	28.3157	28.2735	28.2311	28.3484	27.5884	25.4606	23.9307	25.6463	22.6869	25.3707	25.8568	+	15	15	15	12	12	12	145.47	0	26.97	2928000000	34	3.11086	4.61792e-05	-3.20225	-4.29887	E9PH70;A0A1W2PPB7;Q9ULH0;H0Y8E4;H7C584;A0A1W2PPY4	E9PH70;A0A1W2PPB7;Q9ULH0;H0Y8E4	Kinase D-interacting substrate of 220 kDa	KIDINS220
25.0483	25.2253	25.0988	25.6884	25.452	26.1355	24.5978	24.836	24.7017	24.8806	24.6728	24.2841	+	3	3	3	20.6	20.6	20.6	16.548	0	7.734	713960000	12	2.26833	0.00190577	-0.70362	-2.39947	A0A1W2PQ06;I3L1K7;A0A1W2PR23;A0A1W2PPW8;A0A1W2PQ77;A0A1W2PR02;A0A1W2PRV0;A0A1W2PRP7;A0A1W2PPG5;A0A1W2PPP5;I3L4Z6;A0A1W2PPG1;A0A1W2PRC2;A0A1W2PQM3;A0A1W2PS81;E7EQ34;I3NI02;O14653;A0A1W2PRD0;A0A1W2PQ38;A0A1W2PQE0;I3L3V4;A0A1W2PNV3;A0A1W2PPJ0;A0A1W2PRE6;A0A1W2PS12;A0A1W2PRL0;I3L0K1;A0A1W2PQP2	A0A1W2PQ06;I3L1K7;A0A1W2PR23;A0A1W2PPW8;A0A1W2PQ77;A0A1W2PR02;A0A1W2PRV0;A0A1W2PRP7;A0A1W2PPG5;A0A1W2PPP5;I3L4Z6;A0A1W2PPG1;A0A1W2PRC2;A0A1W2PQM3;A0A1W2PS81;E7EQ34;I3NI02;O14653;A0A1W2PRD0;A0A1W2PQ38;A0A1W2PQE0;I3L3V4;A0A1W2PNV3;A0A1W2PPJ0;A0A1W2PRE6;A0A1W2PS12;A0A1W2PRL0;I3L0K1;A0A1W2PQP2	Golgi SNAP receptor complex member 2	GOSR2
27.9498	27.984	28.2342	27.7018	27.9821	27.8793	27.8945	27.9224	28.3039	27.6974	27.8085	28.0135		14	14	14	28.9	28.9	28.9	61.221	0	61.466	6015000000	53	0.0911621	0.871187	-0.0298475	-0.135071	A0A1W2PPH1;P23368;A0A1W2PQT3;A0A1W2PQH3;A0A1W2PQY8;A0A1W2PR68;A0A1W2PQF8;A0A1W2PQ37;A0A1W2PRH1;A0A1W2PRS2;A0A1W2PRY9;A0A1W2PQH4;Q6TCH8;E9PMB9;Q16798	A0A1W2PPH1;P23368;A0A1W2PQT3;A0A1W2PQH3;A0A1W2PQY8;A0A1W2PR68;A0A1W2PQF8;A0A1W2PQ37	NAD-dependent malic enzyme, mitochondrial	ME2
28.5702	28.9202	28.7853	28.7396	28.701	28.9024	29.4507	29.1684	29.4711	29.2857	29.4612	29.5124	+	35	35	35	36	36	36	125.19	0	138.86	11677000000	173	4.40215	0.000207012	0.597657	3.3129	A0A1W2PPT5;C9J2Y9;P30876;C9J4M6	A0A1W2PPT5;C9J2Y9;P30876;C9J4M6	DNA-directed RNA polymerase;DNA-directed RNA polymerase II subunit RPB2	POLR2B
29.7692	30.8442	30.7274	30.5324	30.3518	30.3338	27.9936	27.2237	28.3954	27.6763	27.6701	26.3529	+	10	10	10	31.2	31.2	31.2	49.204	0	176.32	14815000000	84	5.70415	0	-2.63464	-7.62743	A0A1W2PPX5;A0A1W2PQR6;A0A1W2PQB7;A0A1W2PS43;Q14108;A0A1W2PPU6;A0A1W2PRS1;A0A1W2PRF6;A0A1W2PSE4;D6RDG0;A0A1W2PS70;A0A1W2PNX7	A0A1W2PPX5;A0A1W2PQR6;A0A1W2PQB7;A0A1W2PS43;Q14108;A0A1W2PPU6;A0A1W2PRS1;A0A1W2PRF6	Lysosome membrane protein 2	SCARB2
28.3502	28.98	29.2274	29.3118	29.3437	29.3584	30.5746	30.6202	30.6942	30.878	30.6779	30.6701	+	20	20	18	62.1	62.1	54.5	33.935	0	107.27	26849000000	190	4.96214	1.30187e-05	1.59372	5.64182	A0A1W2PPZ5;P23193;A0A1W2PRL9;E5RIS7;E5RJ93;B7Z4S1;E5RK46;A0A1W2PS15;E5RFI1;A0A1W2PPV7	A0A1W2PPZ5;P23193;A0A1W2PRL9;E5RIS7	Transcription elongation factor A protein 1	TCEA1
31.5649	32.1634	32.1108	32.1573	32.1703	32.3356	32.4223	32.6361	32.4179	32.3606	32.2414	32.2809	+	34	24	24	50.1	38.3	38.3	80.457	0	310.77	114740000000	690	1.46619	0.0333365	0.331907	1.42407	A0A1W2PQ51;Q92841;A0A0U1RQJ0	A0A1W2PQ51;Q92841	Probable ATP-dependent RNA helicase DDX17	DDX17
26.6855	26.8162	25.8835	26.9709	26.7153	26.385	26.476	24.0397	23.7055	26.1884	26.4668	25.6916	+	3	3	3	6.7	6.7	6.7	47.558	0.00019146	5.8925	1454600000	20	1.15321	0.0117676	-1.2008	-1.75324	A0A1W2PQ75;O15488;J3QSZ3;E5RIC9	A0A1W2PQ75;O15488;J3QSZ3	Glycogenin-2	GYG2
30.3091	30.3428	30.7195	30.4479	29.9948	30.2132	31.2673	31.1051	31.3505	31.0126	31.3516	31.4435	+	17	16	0	51.2	48.8	0	33.14	0	135.38	48583000000	391	4.21184	6.52496e-05	0.879571	3.90622	A0A1W2PQS6;F6U211;S4R435	A0A1W2PQS6;F6U211;S4R435		RPS10;RPS10-NUDT3
26.5816	26.5165	26.2144	26.6409	26.362	25.7591	24.138	23.6325	23.2717	22.104	24.4177	23.36	+	3	3	3	19.2	19.2	19.2	25.948	0.00018932	5.6225	1044200000	19	4.29374	1.01095e-05	-2.83296	-5.74077	F5GYH1;A0A1W2PRM0;A0A1W2PRL5;A0A1W2PR09;Q8NC96;A0A1W2PRW5;F5H2U7;A0A1W2PNT6;A0A1W2PR27;A0A1W2PPF5;A0A1W2PRQ7	F5GYH1;A0A1W2PRM0;A0A1W2PRL5;A0A1W2PR09;Q8NC96;A0A1W2PRW5;F5H2U7;A0A1W2PNT6	Adaptin ear-binding coat-associated protein 1	NECAP1
26.974	28.1992	27.7816	27.7321	27.5266	27.7342	26.1939	26.4496	26.5921	26.4376	26.3421	26.9892	+	11	11	6	15.4	15.4	7.2	93.444	0	59.191	3402900000	75	3.9961	4.6332e-05	-1.2549	-4.31914	A0A1W2PRB8;A0A1W2PNW7;Q9NVC6;A0A1W2PS69;E9PM72;A0A1W2PS27;A0A1W2PQ48;A0A1W2PRX4;A0A1W2PNF3;A0A1W2PPP8;A0A1W2PR99;E9PKQ4;A0A1W2PQE4	A0A1W2PRB8;A0A1W2PNW7;Q9NVC6	Mediator of RNA polymerase II transcription subunit 17	MED17
26.9847	26.6911	26.5281	26.5452	26.5736	26.5658	26.6873	23.6993	26.5003	23.5039	22.1436	27.0936	+	13	13	13	17	17	17	101.7	0	16.397	2018100000	15	1.57136	0.00215829	-2.14119	-2.35171	A0A1W2PS05;Q8NEB9;A8MYT4;K7EIV6;K7EKH3;K7ENH3;M0R308	A0A1W2PS05;Q8NEB9;A8MYT4	Phosphatidylinositol 3-kinase catalytic subunit type 3;Phosphatidylinositol 3-kinase	PIK3C3
28.0537	28.6771	28.7588	28.6902	28.7828	28.2212	28.2253	28.2547	28.5373	28.5188	28.6648	28.5244		13	13	4	48.2	48.2	12.7	34.211	0	65.354	7960100000	118	0.231531	0.650192	-0.0904734	-0.347282	Q5SRN7;A0A1W2PS24;Q5SRN5;P04439;P13746;A0A0G2JI36;A0A1W2PSE7;A0A0G2JIF2;A0A0G2JL56;P30455;P30443;A0A1W2PQD0;P05534;P30447;P01893;P30685;P30498;P30495;P30491;P30490;P30484;P30464;P18465;P18464;P10319;Q09160;A0A140T9H3;A0A140T9G0;A0A140T9A9;A0A1W2PPR8;Q95365;Q29836;Q29718;Q04826;P30488;P30487;P30485;P30483;P30481;P30475;P30461;P03989;P01889;A0A140T9X6;A0A140T9W7;A0A140T9W3;A0A140T9D9;A0A140T9C2;A0A…	Q5SRN7;A0A1W2PS24;Q5SRN5;P04439;P13746;A0A0G2JI36;A0A1W2PSE7;A0A0G2JIF2;A0A0G2JL56;P30455;P30443	HLA class I histocompatibility antigen, A-3 alpha chain;HLA class I histocompatibility antigen, A-11 alpha chain;HLA class I histocompatibility antigen, A-36 alpha chain;HLA class I histocompatibility antigen, A-1 alpha chain	HLA-A
25.5259	22.6508	25.3547	26.0512	25.5328	25.5434	28.2929	27.548	28.3059	28.2495	27.5685	27.5419	+	11	11	11	33.6	33.6	33.6	43.987	0	52.072	2482300000	33	3.13079	4.77742e-05	2.88316	4.26033	D6R9D6;A0AV96;B7Z8Z7;D6RBS9;D6REZ6;D6R9M7;D6RA49;D6RFL5;D6RBP6;D6RCT1;Q5T0W7;F8W9F8;Q8TBY0;Q9NQ94	D6R9D6;A0AV96;B7Z8Z7;D6RBS9;D6REZ6;D6R9M7	RNA-binding protein 47	RBM47
30.7627	30.6907	30.6191	30.4986	30.7182	30.4297	30.1034	29.8814	29.9537	29.9624	30.1363	29.9197	+	46	46	46	49.1	49.1	49.1	117.97	0	218.08	29236000000	381	4.79723	0.000132743	-0.612422	-3.53002	A0AVT1;H0Y8S8;H0Y9U5	A0AVT1	Ubiquitin-like modifier-activating enzyme 6	UBA6
30.6541	30.8335	30.5988	30.7731	30.8963	30.8744	27.951	27.7798	27.2918	28.0006	27.3198	27.574	+	33	33	33	54.2	54.2	54.2	71.639	0	323.31	27678000000	255	8.21587	0	-3.1031	-12.4987	A0MZ66	A0MZ66	Shootin-1	KIAA1598
26.7549	26.8146	27.6361	26.6313	26.7283	26.6012	26.2531	25.7523	26.5462	26.9496	26.424	27.0736	+	6	6	5	18.5	18.5	16.7	54.173	0	36.476	2400900000	24	1.057	0.0400074	-0.476027	-1.36583	A1L020	A1L020	RNA-binding protein MEX3A	MEX3A
26.467	26.7257	26.6312	26.2395	26.6065	26.18	26.1143	26.1283	26.4672	26.1682	26.0576	25.9999	+	5	5	5	15.6	15.6	15.6	56.732	0	41.707	1722300000	24	1.40304	0.0474901	-0.287869	-1.31048	M0R026;A1L0T0;M0R1B5;E9PJS0;M0QZX5;E9PL44	M0R026;A1L0T0;M0R1B5;E9PJS0	Acetolactate synthase-like protein	ILVBL
23.292	23.5699	24.679	24.1039	23.7068	25.8151	24.492	24.0448	24.3332	24.2501	24.3973	24.6765		4	4	4	4.2	4.2	4.2	134.41	0	12.566	234100000	9	0.0952087	0.797474	0.109039	0.207821	A1L390;A0A0U1RR71;G3V3I3;G3V278;G3V311	A1L390;A0A0U1RR71	Pleckstrin homology domain-containing family G member 3	PLEKHG3
29.8981	30.3133	29.7371	29.9817	30.0414	29.9611	28.8449	28.8013	28.8717	28.6546	28.7403	28.6247	+	26	26	26	34.2	34.2	34.2	101.58	0	135.88	15065000000	182	6.41513	7.93651e-06	-1.20622	-6.26024	A1X283;G3V144;A0A1B0GUF2;H0Y507;Q5TCZ1	A1X283	SH3 and PX domain-containing protein 2B	SH3PXD2B
26.245	23.5435	26.1106	23.4566	26.0539	26.1096	24.4956	22.7659	23.7682	23.0032	23.7612	22.8358	+	1	1	1	2.5	2.5	2.5	50.05	0.00035581	4.129	522890000	4	1.48071	0.00329723	-1.69438	-2.18966	A1Z1Q3	A1Z1Q3	O-acetyl-ADP-ribose deacetylase MACROD2	MACROD2
30.9075	30.9335	30.9734	30.6597	30.7564	30.5414	28.9428	29.2805	29.1011	29.0717	29.1509	29.0481	+	26	26	26	36.6	36.6	36.6	87.819	0	184.02	24409000000	248	7.70496	0	-1.68588	-8.77785	A2A274;Q99798	A2A274;Q99798	Aconitate hydratase, mitochondrial	ACO2
24.5299	25.2269	25.0326	23.6563	23.7565	24.7046	25.103	25.3916	25.3219	25.0828	24.4243	24.9353	+	5	5	5	13.6	13.6	13.6	45.034	0	16.803	700050000	21	0.941945	0.0429415	0.580239	1.34365	A2A2Q9;Q9Y312	A2A2Q9;Q9Y312	Protein AAR2 homolog	AAR2
22.3877	25.9919	25.3089	25.3031	25.1317	23.4433	24.3209	23.0335	25.0848	24.0102	23.3577	23.9144		2	2	2	9.6	9.6	9.6	27.278	0	11.575	317290000	8	0.408747	0.248094	-0.633008	-0.790092	A2A2V1;P04156;X6RKS3	A2A2V1;P04156;X6RKS3	Major prion protein	PRNP
22.1909	24.2835	24.8322	24.2204	23.4358	23.464	24.5429	23.2521	24.0897	24.5846	23.708	23.5362		3	3	3	12.5	12.5	12.5	28.666	0	12.719	316490000	8	0.261554	0.481737	0.297664	0.516445	A2AE48;Q12899;A0A0G2JIW2;Q5SPU2	A2AE48;Q12899;A0A0G2JIW2	Tripartite motif-containing protein 26	TRIM26
24.5216	23.7694	23.9434	23.4693	23.0008	24.5423	22.0249	24.7971	23.3746	23.9145	23.8536	24.0692		2	2	2	8.2	8.2	8.2	23.146	0.0060251	2.4525	290040000	5	0.235803	0.52023	-0.28151	-0.475719	A2IDC7;Q4TT37;A2IDC6;Q13084	A2IDC7;Q4TT37;A2IDC6;Q13084	39S ribosomal protein L28, mitochondrial	MRPL28
28.1995	28.6624	28.8578	28.7988	28.3106	28.5707	27.3147	27.1675	26.6251	26.5516	27.2111	27.2425	+	32	32	32	15.2	15.2	15.2	268.57	0	94.047	6160500000	72	4.87407	1.26683e-05	-1.59265	-5.54977	A2RRP1;H0Y5G7;H7C007;H7BZU5;H7C1Y9;H7BZR3;C9JCM7	A2RRP1;H0Y5G7	Neuroblastoma-amplified sequence	NBAS
27.6714	28.3888	28.4253	28.351	29.1773	28.7487	26.4815	27.4007	26.7174	26.5057	27.7308	27.3796	+	19	19	17	21.4	21.4	19.2	120.74	0	94.845	6467000000	52	2.9262	0.000131907	-1.49319	-3.55161	B7ZM87;A2RUF3;O75044;A0A075B7B5;Q5VZB4;P0DJJ0;P0DMP2;A0A075B743;E9PDX4;A0A087X0L1;A0A087WW56;A0A075B7E9;A0A075B7C8;A0A075B7E6;A0A087X1G6	B7ZM87;A2RUF3;O75044;A0A075B7B5	SLIT-ROBO Rho GTPase-activating protein 2	SRGAP2
27.3564	27.2079	27.2401	26.7482	27.2221	27.6101	26.3948	27.1009	26.5241	24.8343	23.3124	24.1738	+	9	9	9	14.9	14.9	14.9	79.239	0	28.117	1534500000	18	1.47719	0.00349326	-1.5975	-2.16894	C9J1X0;A4D1P6	C9J1X0;A4D1P6	WD repeat-containing protein 91	WDR91
25.9581	25.4386	25.6904	25.4112	25.8523	25.411	24.8229	25.0575	24.6411	24.8314	24.6754	24.3564	+	3	3	3	23.6	23.6	23.6	17.143	0	11.116	801230000	18	3.91293	0.000112779	-0.821299	-3.60369	F5H4Q5;A5D8V6	F5H4Q5;A5D8V6	Vacuolar protein sorting-associated protein 37C	VPS37C
30.405	30.3712	30.4897	30.5963	30.2151	30.3201	30.6563	30.7612	30.7692	30.7445	30.717	30.873	+	68	68	68	33.2	33.2	33.2	266.94	0	323.31	32696000000	477	3.28866	0.00512845	0.330065	2.02941	A5YKK6;H3BMZ2;H3BNB1;H3BVC9;H3BTH2;H3BR89;H3BMH0;H3BT18;H3BU44;H3BPF1	A5YKK6	CCR4-NOT transcription complex subunit 1	CNOT1
30.4936	30.9916	31.3775	31.262	31.1375	30.9781	27.9675	28.2837	28.9077	28.2858	28.6554	28.8458	+	4	4	2	50.7	50.7	32	9.0115	0	20.62	29146000000	103	6.38283	0	-2.62004	-8.64525	H3BTL1;Q9GZQ8;A6NCE7;H3BTE7	H3BTL1;Q9GZQ8;A6NCE7	Microtubule-associated proteins 1A/1B light chain 3B;Microtubule-associated proteins 1A/1B light chain 3 beta 2	MAP1LC3B;MAP1LC3B2
28.6429	28.7782	28.702	28.8507	28.6195	28.5482	29.4163	29.296	29.5862	29.1183	29.269	29.3118	+	14	14	14	53.6	53.6	53.6	34.006	0	69.095	11943000000	128	4.42366	0.000142361	0.646892	3.46897	A6NDG6;H3BV17	A6NDG6	Phosphoglycolate phosphatase	PGP
26.6577	26.7154	26.1557	26.0497	27.1114	26.9928	26.4587	27.4394	25.7278	26.3565	26.1467	26.8833		6	6	6	28.6	28.6	28.6	33.62	0	84.157	2600300000	36	0.242148	0.549057	-0.187974	-0.44644	A6NDU8;A0A0C4DGW6	A6NDU8	UPF0600 protein C5orf51	C5orf51
25.2857	25.457	25.8411	25.963	25.4224	25.5871	23.8493	24.319	23.8099	23.6275	24.9802	23.2713	+	5	5	5	19.2	19.2	19.2	52.47	0	15.141	680870000	7	3.64329	5.16129e-05	-1.47549	-4.21778	A6NE02	A6NE02	BTB/POZ domain-containing protein 17	BTBD17
25.8051	24.4948	24.8142	23.3528	23.192	24.524	24.4805	23.709	23.3361	23.7062	24.4704	25.1592		3	3	3	11.4	11.4	11.4	37.785	0.00020129	7.278	233560000	2	0.392547	0.297372	-0.423401	-0.72424	A6NEM5;Q92643;B1AK81	A6NEM5;Q92643	GPI-anchor transamidase	PIGK
27.1661	26.9801	27.4215	26.8558	26.7874	26.5698	27.8075	28.1313	27.6666	27.4679	27.4991	27.6543	+	15	10	10	42.8	31.6	31.6	49.915	0	74.119	4165000000	36	2.7161	0.000800575	0.75102	2.74398	A6NMH6;A6NFQ9;F8W8I8;Q92599;A0A087X142;C9JV02;C9J4G8;A0A0A0MRP8	A6NMH6;A6NFQ9;F8W8I8;Q92599;A0A087X142	Septin-8	2008-09-01
25.828	26.0072	25.7829	25.591	25.6327	25.6223	25.2067	25.5522	25.2669	25.575	25.3634	25.01	+	4	4	4	22.1	22.1	22.1	24.3	0	13.987	1053700000	14	2.2155	0.0111853	-0.35116	-1.76861	D6RCT8;A6NFV8;Q96EV8;D6RID1;A0A087WYP9;D6RAX1;D6RJC6	D6RCT8;A6NFV8;Q96EV8;D6RID1;A0A087WYP9	Dysbindin	DTNBP1
29.1618	29.5581	29.6405	29.4941	29.3025	29.4125	28.4912	28.4064	28.4622	28.2989	28.4937	28.6895	+	6	6	6	34.7	34.7	34.7	18.224	0	35.958	10365000000	72	6.00595	1.20482e-05	-0.997788	-5.37584	K7EIJ0;K7ENL2;A6NG10;K7EMC9;Q969T9;B4DFG2;K7EIN1;K7ESN4;K7EIK1	K7EIJ0;K7ENL2;A6NG10;K7EMC9;Q969T9;B4DFG2;K7EIN1;K7ESN4	WW domain-binding protein 2	WBP2
26.0948	26.8742	27.0405	26.7165	27.1021	26.8887	27.7285	27.5149	27.1556	27.103	27.5904	27.5842	+	18	18	17	16.7	16.7	16	152.6	0	164.23	3267600000	43	1.95297	0.00403727	0.632345	2.11694	A6NHB5;Q14202;A6NHN7;A6NL54;A6NC58	A6NHB5;Q14202;A6NHN7	Zinc finger MYM-type protein 3	ZMYM3
27.401	28.6288	28.606	28.6345	28.7496	28.9046	29.2058	29.3579	29.2122	29.1861	29.5586	29.4258	+	48	48	48	26.2	26.2	26.2	226.37	0	261.4	12916000000	211	1.97962	0.00241743	0.816678	2.30971	A6NHR9;J3KTL8;J3KRK8;J3QSH1;J3KTK7	A6NHR9;J3KTL8	Structural maintenance of chromosomes flexible hinge domain-containing protein 1	SMCHD1
27.6001	26.9767	27.2057	27.1077	27.3349	27.2088	24.1354	23.0809	22.9196	24.4811	23.7767	24.2849	+	4	4	4	15.5	15.5	15.5	36.056	0	28.405	2037300000	16	6.23528	0	-3.56026	-9.1973	A6NHX0;F2Z3I9;F2Z2C1;F8WD52;B7WPJ3;Q8WTX7	A6NHX0	GATS-like protein 2	GATSL2
27.8438	27.4737	27.2138	27.7834	27.8648	28.1575	27.6134	27.2605	27.2691	26.8471	27.6794	27.7376	+	8	8	7	42.2	42.2	38.6	28.136	0	92.241	5730600000	72	1.07002	0.0504571	-0.388939	-1.29175	A6NIH7	A6NIH7	Protein unc-119 homolog B	UNC119B
23.6986	25.2662	25.4565	25.2577	25.3537	25.624	25.6238	24.8362	25.9234	26.0378	25.7519	25.6948	+	2	2	2	14.1	14.1	14.1	18.529	0	8.7948	800280000	13	0.719828	0.088851	0.52515	1.11488	A6NJD9;A8MVT4;A8MYK1;Q16540;H7C2P7	A6NJD9;A8MVT4;A8MYK1;Q16540;H7C2P7	39S ribosomal protein L23, mitochondrial	MRPL23
26.6581	26.7903	26.1693	26.2807	26.2513	26.1591	25.8167	25.4717	24.7582	25.0363	25.1646	25.0264	+	7	7	7	21.2	21.2	21.2	45.209	0	36.409	1430300000	30	3.44325	9.37647e-05	-1.13529	-3.72383	A6NKD9;H0YJE0;G3V2D7;H0YJY5;G3V5D5;G3V4C8	A6NKD9	Coiled-coil domain-containing protein 85C	CCDC85C
29.481	29.2351	29.4264	29.2714	29.1519	29.1637	23.2014	24.2235	24.1508	24.6094	24.4173	24.2888	+	23	23	23	21.9	21.9	21.9	155.05	0	77.755	4507500000	63	8.52095	0	-5.16775	-15.7515	A6NKG5	A6NKG5	Retrotransposon-like protein 1	RTL1
25.56	24.2925	23.5921	23.5901	25.4436	24.4632	26.4535	22.9915	26.528	26.9224	26.5245	27.306	+	34	4	2	21.8	2.7	1.2	197.62	0	12.127	1595100000	16	0.994918	0.0181813	1.39375	1.61428	J3KNE0;A6NKT7;Q7Z3J3;F8VYC4;A0A1W2PNU4;P0DJD0;P0DJD1	J3KNE0;A6NKT7;Q7Z3J3;F8VYC4;A0A1W2PNU4;P0DJD0;P0DJD1	RanBP2-like and GRIP domain-containing protein 3;RanBP2-like and GRIP domain-containing protein 4;RANBP2-like and GRIP domain-containing protein 1;RANBP2-like and GRIP domain-containing protein 2	RGPD3;RGPD4;RGPD1;RGPD2
26.6513	27.5764	25.3278	24.7709	28.1849	24.4042	26.8595	26.8164	26.5087	26.178	26.1241	26.6306		2	2	2	21.8	21.8	21.8	17.963	0	115.58	2794700000	32	0.193199	0.571069	0.344751	0.423323	E9PJK1;E9PRJ8;H0YDL9;H0YDJ9;E9PIF1;A6NMH8;P60033;E9PM31;H0YEE2	E9PJK1;E9PRJ8;H0YDL9;H0YDJ9;E9PIF1;A6NMH8;P60033;E9PM31;H0YEE2	Tetraspanin;CD81 antigen	CD81
23.8206	24.7863	24.8083	25.262	24.1891	24.5754	25.4649	25.2345	25.4357	22.8099	25.5697	24.9824		7	7	7	6.5	6.5	6.5	124.85	0	11.941	650350000	7	0.26143	0.473822	0.329338	0.525033	A6NML8;K4DI95;C9J6U3;O60879	A6NML8;K4DI95;C9J6U3;O60879	Protein diaphanous homolog 2	DIAPH2
27.521	26.9593	26.1031	27.1709	24.3641	26.5919	27.8514	28.0397	28.2073	28.1522	28.2505	27.8199	+	25	25	25	18.9	18.9	18.9	166.46	0	66.061	4791700000	64	1.96433	0.000959097	1.6485	2.67881	A6NMQ1;P09884;A0A087WU64	A6NMQ1;P09884;A0A087WU64	DNA polymerase;DNA polymerase alpha catalytic subunit	POLA1
29.4174	29.2376	29.3414	29.1054	29.4533	29.2434	29.8462	29.8039	29.9855	30.0652	29.9909	29.6346	+	11	11	10	64.3	64.3	56.4	15.634	0	117.42	17538000000	137	4.95716	9.66992e-05	0.63861	3.68659	A6NMQ3;Q5T5H1;O43768;A0A1W2PRU0	A6NMQ3;Q5T5H1;O43768;A0A1W2PRU0	Alpha-endosulfine	ENSA
30.538	29.8292	30.0739	30.2194	30.363	30.1637	28.9961	29.2955	29.3162	29.5002	29.3426	29.1633	+	12	12	12	48	48	48	37.375	0	241.1	20275000000	222	4.13121	6.52819e-05	-0.907773	-3.90719	A6PVN5;Q15257;F6WIT2;Q68CR8;Q5T949;Q5T948;A6PVN9;A6PVN6;B7ZBQ0;A6PVN7;A6PVN8;H0Y6E5;B7ZBP9;B7ZBP7;C9IZ76;B4DDQ6;H0Y562	A6PVN5;Q15257;F6WIT2;Q68CR8;Q5T949;Q5T948;A6PVN9	Serine/threonine-protein phosphatase 2A activator	PPP2R4;DKFZp781M17165
25.4872	25.0143	25.1884	25.3457	25.8499	25.5794	24.6277	25.2393	25.2864	24.8035	25.6099	25.1142	+	4	4	4	15.7	15.7	15.7	25.129	0	10.007	1245700000	19	0.729185	0.143268	-0.297431	-0.96561	A6PWM2;Q6UXH1	A6PWM2;Q6UXH1	Cysteine-rich with EGF-like domain protein 2	CRELD2
25.7673	23.825	23.9036	25.1058	24.0634	24.597	23.4365	22.7997	25.286	24.4817	23.1302	24.0886	+	4	4	4	21	21	21	16.441	0	8.8554	979180000	10	0.659622	0.0886668	-0.716856	-1.11575	H0Y485;H0Y5K2;B3KWK7;A6XND1;A6XND0;P17936;C9JMX4	H0Y485;H0Y5K2;B3KWK7;A6XND1;A6XND0;P17936	Insulin-like growth factor-binding protein 3	IGFBP3
28.1392	28.7837	29.2103	28.7114	28.7132	28.8111	26.8297	26.4338	26.9692	26.882	27.0329	26.8207	+	6	6	2	53.1	53.1	23	13.171	0	30.105	5690700000	71	5.60646	0	-1.89865	-6.74084	A6ZKI3;Q17RB0	A6ZKI3;Q17RB0	Protein FAM127A;Protein FAM127C	FAM127A;FAM127C
28.492	30.6807	30.1637	30.1809	30.086	30.2988	29.3869	29.1578	29.5824	28.8929	29.4656	29.5152	+	10	10	10	45.4	45.4	45.4	21.143	0	75.154	23328000000	169	1.04881	0.0269698	-0.686537	-1.49037	A8K878;P55145;H7C2D6	A8K878;P55145	Mesencephalic astrocyte-derived neurotrophic factor	MANF
30.286	30.7825	30.9374	30.8881	30.5706	30.7921	26.424	26.7684	26.229	26.4767	26.3657	26.192	+	32	28	2	51.1	47.9	4.2	84.711	0	305.86	15401000000	161	9.77247	0	-4.25669	-18.0456	A8K968;A0A0J9YY18;A0A0J9YW31;A0A0J9YWN0;A0A0J9YWE1;A0A0J9YWS4	A8K968
26.9736	27.1626	27.6769	27.4204	27.6055	27.4453	25.5531	25.7728	25.3697	26.5627	24.7923	25.5897	+	12	7	7	28.2	19.5	19.5	44.919	0	15.292	2668200000	34	3.78339	3.32542e-05	-1.77059	-4.57564	A8MT37;P49840;M0QYV0	A8MT37;P49840;M0QYV0	Glycogen synthase kinase-3 alpha	GSK3A
26.0183	26.707	26.5839	26.7225	26.7102	26.4627	25.6277	25.3419	25.4236	25.2072	25.1003	25.2867	+	5	5	5	22.9	22.9	22.9	27.958	0	14.039	1396800000	30	4.69301	1.79718e-05	-1.19394	-4.82177	A8MTY9;O14972;A8MY26	A8MTY9;O14972;A8MY26	Down syndrome critical region protein 3	DSCR3
25.6385	24.614	24.8017	24.6572	23.2076	23.9007	25.3651	25.1519	25.6207	25.1612	25.6868	24.1769	+	2	1	1	15.6	6.7	6.7	15.317	0.0010448	3.6709	780690000	11	1.39065	0.00749941	0.927167	1.89904	A8MUA9;A8MU27;P55854	A8MUA9;A8MU27;P55854	Small ubiquitin-related modifier 3	SUMO3
27.2892	27.7947	27.4878	28.1462	28.0739	28.2731	26.152	26.4424	26.3544	26.4773	26.3188	26.3452	+	9	9	9	28	28	28	46.319	0	32.995	3832800000	54	4.7108	1.4556e-05	-1.49518	-5.26626	A8MUM1;Q53HC9;C9J0U9;D3YTH5;F8WDS8;C9JVR6;F8WDX0;F8WB12	A8MUM1;Q53HC9;C9J0U9;D3YTH5	Protein TSSC1	TSSC1
25.6442	26.8229	26.6838	26.3766	25.7666	26.2658	24.0645	23.9049	23.2373	24.7138	23.9561	23.3716	+	4	4	3	5.2	5.2	4.1	87.434	0	8.2785	719820000	10	4.46437	9.93377e-06	-2.2847	-5.68594	A8MVW0;K7EMG4	A8MVW0	Protein FAM171A2	FAM171A2
26.5988	26.3412	26.216	26.3635	26.4554	25.9149	25.6811	24.8884	25.8308	25.7646	25.4753	24.9548	+	15	11	11	20.2	15.7	15.7	94.885	0	34.357	1950600000	27	2.64556	0.000800863	-0.786911	-2.74407	A8MVZ6;Q96G01;A0A087WYJ7;F8VZX7;F8W056	A8MVZ6;Q96G01	Protein bicaudal D homolog 1	BICD1
28.6756	29.0558	28.8359	29.0044	28.4686	28.9328	30.0852	30.5495	30.0666	29.8989	30.594	30.2551	+	5	5	5	36.8	36.8	36.8	8.496	0	30.418	18306000000	48	4.96752	1.21673e-05	1.41	5.39812	P62308;A8MWD9;Q49AN9;F5H013;C9JVQ0	P62308;A8MWD9;Q49AN9;F5H013;C9JVQ0	Small nuclear ribonucleoprotein G;Putative small nuclear ribonucleoprotein G-like protein 15	SNRPG;SNRPGP15
25.9666	25.7661	25.3408	25.6383	25.9239	26.1852	26.5123	25.7618	26.6518	25.9903	26.0959	26.0987	+	9	9	9	14	14	14	80.511	0	14.995	1445100000	13	1.11499	0.044566	0.398942	1.33149	A8MX75;P18074;E7EVE9;K7EIT8;K7ENL1;B4E0F6	A8MX75;P18074;E7EVE9;K7EIT8	TFIIH basal transcription factor complex helicase XPD subunit	ERCC2
27.1872	27.5225	27.7872	27.7307	28.043	27.2804	25.5598	26.9996	26.6447	27.091	26.3312	26.1252	+	8	8	8	30.8	30.8	30.8	33.995	0	71.05	2815000000	34	2.29821	0.000802009	-1.06657	-2.73902	A8MXB9;J3KQJ1;Q8NBJ7;H7C3B2;C9J660;E9PBT8;J3QT17;C9JL30;F8WA42;F8WES7;F8WEX5;E9PG02;F8WEV7	A8MXB9;J3KQJ1;Q8NBJ7;H7C3B2;C9J660;E9PBT8;J3QT17;C9JL30;F8WA42;F8WES7;F8WEX5;E9PG02	Sulfatase-modifying factor 2	SUMF2
28.7129	28.2896	28.2804	28.3393	28.6386	28.6357	29.5644	29.2558	29.3963	29.0927	29.6422	29.4608	+	13	13	13	16.5	16.5	16.5	103.39	0	207.92	12038000000	175	4.25104	5.87937e-05	0.907527	3.98643	A9Z1X7;Q8IYB3;E9PCT1;M0R088;M0QXG5;M0R1E7	A9Z1X7;Q8IYB3;E9PCT1;M0R088	Serine/arginine repetitive matrix protein 1	SRRM1
30.452	30.4669	30.5549	30.499	30.3128	30.4056	30.9796	31.236	31.0473	31.2817	31.0743	31.0953	+	28	28	28	47.1	47.1	47.1	70.901	0	323.31	40272000000	407	5.63074	5.0183e-05	0.675261	4.11294	B0QY89;Q9Y262;B0QY90;C9JHP4;C9K0Q7;H7C3A0;H0Y7E6	B0QY89;Q9Y262;B0QY90	Eukaryotic translation initiation factor 3 subunit L	EIF3L
30.3762	29.9525	30.0326	29.1206	29.5066	29.7743	30.1829	30.5469	30.1087	30.2366	30.3502	29.995	+	7	7	2	15.2	15.2	7	64.929	0	222.98	23052000000	181	1.36231	0.019753	0.491275	1.58887	B0QYK0;Q01844;A0A0D9SFL3;C9JGE3	B0QYK0;Q01844;A0A0D9SFL3;C9JGE3	RNA-binding protein EWS	EWSR1
29.5718	30.6069	30.3861	30.6759	30.5135	31.145	30.5778	30.5871	30.2731	30.037	30.4576	30.088		12	12	12	75.2	75.2	75.2	15.516	0	197.92	37661000000	193	0.149273	0.726256	-0.0967084	-0.275406	H3BQQ9;B0QYN7;P63279;H3BPC4;H3BRD1	H3BQQ9;B0QYN7;P63279;H3BPC4	SUMO-conjugating enzyme UBC9	UBE2I
29.2107	29.5129	29.4203	29.3267	29.3985	29.1639	29.1825	29.0221	28.8727	28.6568	29.0617	29.0022	+	10	10	10	18.2	18.2	18.2	58.634	0	68.977	12073000000	92	2.34507	0.00774338	-0.379673	-1.88794	F2Z2V0;B0QZ18;Q99829;A6PVH9;E7ENH5;Q5JX58;Q5JX59;Q5JX60;Q5JX44;Q5JX45;Q5JX55;Q5JX56;H0Y524;Q5JX54;Q5JX61;Q5JX52;Q5JX57;E7EV27	F2Z2V0;B0QZ18;Q99829;A6PVH9;E7ENH5;Q5JX58;Q5JX59;Q5JX60;Q5JX44;Q5JX45	Copine-1	CPNE1
24.3925	23.5554	25.0177	24.5412	23.2077	24.5081	24.341	23.8491	24.682	23.4667	24.7523	25.2727		1	1	1	13.7	13.7	13.7	12.815	0	41.194	859010000	10	-4.34294e-08	1	0	0	B0YIW2;P02656	B0YIW2;P02656	Apolipoprotein C-III	APOC3
29.274	29.8693	29.6432	29.5057	29.625	29.3948	30.0144	30.15	30.2398	30.38	30.0379	30.0512	+	7	7	7	65.9	65.9	65.9	14.627	0	104.21	21304000000	157	3.3947	0.000560957	0.612406	2.88512	B1AHD1;P55769	B1AHD1;P55769	NHP2-like protein 1;NHP2-like protein 1, N-terminally processed	NHP2L1
25.847	24.9718	25.474	25.9534	25.7019	26.4179	27.7373	27.5895	27.8905	27.6396	27.9869	27.9894	+	11	11	3	18.2	18.2	4.9	78.329	0	93.703	3081100000	52	5.03007	7.7821e-06	2.04106	6.19888	B1AHL2;B1AHM7;B1AHM9;H7C1M6;B1AHN3;B1AHM6;B1AHM8	B1AHL2	Fibulin-1	FBLN1
27.9108	28.8005	28.6832	28.8984	28.9554	28.2845	25.3157	25.4639	25.1951	25.6642	26.291	26.2062	+	9	9	9	50.2	50.2	50.2	24.576	0	165.26	5101700000	73	6.06229	0	-3.00285	-8.48911	B1AJQ6;Q86Y82	B1AJQ6;Q86Y82	Syntaxin-12	STX12
31.9739	31.9813	31.8527	31.7768	32.0135	32.1323	31.5305	31.5786	31.4123	31.58	31.2682	31.1149	+	19	19	3	70.4	70.4	8.8	29.295	0	323.31	84384000000	482	3.77928	0.000910765	-0.48118	-2.70198	B1AK87;B1AK88	B1AK87;B1AK88		CAPZB
29.7694	29.6558	29.9064	29.7782	29.6012	29.5647	29.5425	29.5363	29.4879	29.8848	29.3789	29.7048		29	29	29	25.5	25.5	25.5	139.41	0	130.8	17869000000	264	0.791165	0.279855	-0.146527	-0.747125	B1AKJ5;O43847;G3V1R5;F5H7V1;H0Y5G9	B1AKJ5;O43847;G3V1R5;F5H7V1	Nardilysin	NRD1
27.1303	29.9121	29.269	30.1726	29.6938	28.0594	23.4078	25.0085	23.3977	24.4874	24.1256	23.6532	+	33	17	17	32	15.4	15.4	110.86	0	89.281	5035300000	51	4.71764	0	-4.95413	-6.99543	B1AKY9;P50993;H0Y7C1;E9PRA5	B1AKY9;P50993;H0Y7C1	Sodium/potassium-transporting ATPase subunit alpha-2	ATP1A2
25.7591	26.4626	26.8164	26.2432	26.215	26.5273	27.3572	27.4059	28.069	27.651	27.5728	26.4667	+	6	6	6	34.9	34.9	34.9	18.657	0	21.838	2539200000	28	3.92546	4.80349e-05	1.27394	4.28015	H0Y6Y8;B1AL05;Q8N983;H0YBU8;M0R051	H0Y6Y8;B1AL05;Q8N983;H0YBU8	39S ribosomal protein L43, mitochondrial	MRPL43
24.0555	25.5456	23.2114	25.3728	25.2466	25.3068	25.3897	25.9288	25.3632	25.3596	25.4017	25.0181	+	5	5	5	15.6	15.6	15.6	36.965	0	7.9133	806930000	12	0.843889	0.048431	0.698814	1.30433	B1ALH6;O14832;C9JR86;C9IYS5	B1ALH6;O14832;C9JR86	Phytanoyl-CoA dioxygenase, peroxisomal	PHYH
28.9222	28.5011	28.8065	28.7982	28.8894	28.9678	28.6863	28.3656	28.4138	28.7741	27.988	28.7513	+	20	20	2	35.6	35.6	2.8	79.831	0	123.7	9936700000	146	1.49034	0.0262133	-0.368632	-1.49965	B1ALK7;E7EUY6;E9PDQ5;E7EU80;C9JDI6;B1ANY6;F6SJA5;C9JAD7	B1ALK7;E7EUY6;E9PDQ5		ARHGEF7
27.6477	27.4378	27.4317	27.8517	27.7955	27.9414	27.3179	26.1875	26.9062	27.2455	27.245	26.5879	+	18	18	17	15.9	15.9	15	155.55	0	68.009	4939200000	80	2.03061	0.0028491	-0.703868	-2.24387	B1ALU1;B1ALU3;O95490;H0Y5C0;H0Y3V3	B1ALU1;B1ALU3;O95490;H0Y5C0	Latrophilin-2	ADGRL2;LPHN2
28.9866	29.3065	29.2736	29.5824	29.0922	29.4593	27.2135	27.1893	27.0131	27.5245	27.0657	27.3986	+	18	8	8	43.4	25.5	25.5	49.303	0	241.15	7758700000	79	7.24483	0	-2.08224	-9.11963	B1AMS2;Q14141	B1AMS2;Q14141	Septin-6	2006-09-01
29.3782	29.1193	29.2163	28.9862	29.3113	28.9114	30.687	30.5772	30.773	30.5929	30.8174	30.6261	+	30	18	1	49.4	28.6	1.8	67.97	0	71.289	23070000000	161	7.31086	0	1.53573	7.95669	B1ANR0;Q13310;H0YCC8;H0YEQ8;B1ANR1;H0YER0;P0CB38	B1ANR0;Q13310	Polyadenylate-binding protein;Polyadenylate-binding protein 4	PABPC4
26.0371	24.5253	25.0509	25.7189	23.4645	25.8555	26.2036	25.8275	23.932	23.4927	26.4601	24.3034		4	4	3	13.5	13.5	9.9	30.995	0	10.691	1351400000	15	0.0368363	0.912079	0.0744765	0.0920256	B1AQP1;P22415;E9PME6	B1AQP1;P22415;E9PME6	Upstream stimulatory factor 1	USF1
33.4112	33.1212	33.2369	33.0802	33.0325	33.22	34.3213	33.9814	34.2135	34.1124	34.2345	34.1692	+	24	24	3	57.6	57.6	9.2	28.916	0	223.03	329540000000	819	6.1756	1.23267e-05	0.988972	5.46261	G3V4W0;B4DY08;B2R5W2;G3V4C1;G3V2D6;G3V251;G3V5X6;G3V3K6	G3V4W0;B4DY08;B2R5W2;G3V4C1;G3V2D6;G3V251		HNRNPC
29.4094	29.0869	29.1666	29.0962	29.155	29.0671	30.602	30.7311	30.4971	30.8565	30.3527	30.4315	+	17	17	17	50.3	50.3	50.3	41.581	0	161.32	23165000000	208	6.88987	0	1.44429	7.30275	B3KS98;O15372;A0A087WZK9;E5RJT0;E5RGU4;E5RFH0;E5RFW7;E5RHC7;E5RH59	B3KS98;O15372;A0A087WZK9;E5RJT0	Eukaryotic translation initiation factor 3 subunit H	EIF3H
24.1621	24.0722	24.9453	24.7062	25.4294	25.3676	25.7644	27.2815	26.2332	26.3725	26.6068	26.3405	+	9	9	7	25.9	25.9	18.7	40.028	0	21.516	1215800000	14	3.0383	8.90573e-05	1.67126	3.75566	B3KTM8;H0YMJ0;H0YLJ3;Q9UBU8;H0YM21;H0YMT8;H0YNE0;H0YLV1	B3KTM8;H0YMJ0;H0YLJ3;Q9UBU8	Mortality factor 4-like protein 1	MORF4L1
24.0926	24.2272	24.0502	24.3044	23.8306	24.3175	23.5826	25.2949	24.3972	25.1083	23.7084	23.5793		4	4	4	14.1	14.1	14.1	31.857	0	10.823	778180000	12	0.385447	0.352591	0.281224	0.659088	B3KUB4;O43570	B3KUB4;O43570	Carbonic anhydrase 12	CA12
29.9825	29.8905	30.0349	29.9053	29.8594	29.734	31.5231	31.3695	31.293	31.6853	31.3259	31.841	+	17	15	15	63.4	57.4	57.4	32.616	0	315.62	55891000000	214	7.84459	0	1.53826	8.49942	B4DDF4;B4DUT8;Q99439;A0A087X1X5;A0A087X271;H3BVI6;K7ES69;H3BQH0;A0A087WV51;U3KPS3	B4DDF4;B4DUT8;Q99439;A0A087X1X5;A0A087X271;H3BVI6	Calponin;Calponin-2	CNN2
29.972	29.5553	29.4404	29.3924	29.3353	29.0539	29.7836	29.9955	30.0567	30.0506	30.1745	29.9894	+	19	18	18	46.8	45	45	44.77	0	182.33	19397000000	181	2.3337	0.00293605	0.553952	2.23203	B4DGM3;Q969G3;J3QKS7;K7EMQ8;H7C048;J3QR61;J3KT85;J3QKX6;J3KS99;J3QL66	B4DGM3;Q969G3;J3QKS7;K7EMQ8	SWI/SNF-related matrix-associated actin-dependent regulator of chromatin subfamily E member 1	SMARCE1
25.5878	25.1887	25.6413	25.0652	25.4416	25.869	26.0582	23.3808	25.2588	25.7933	24.6757	26.6799		4	4	4	9.6	9.6	9.6	51.583	0	15.256	1196200000	27	0.4407	0.25158	-0.432237	-0.785028	H3BRY6;B4DVT3;B4DJL6;Q96SY0	H3BRY6;B4DVT3;B4DJL6;Q96SY0	von Willebrand factor A domain-containing protein 9	VWA9
28.7828	28.885	28.9327	28.946	28.5944	28.7132	24.4861	24.3512	23.6868	23.6977	23.971	24.811	+	11	3	3	42.4	13.1	13.1	33.834	0	13.833	3493300000	32	9.55059	0	-4.77047	-18.2594	B4DK69;P52895;S4R3P0	B4DK69;P52895;S4R3P0	Aldo-keto reductase family 1 member C2	AKR1C2
26.458	26.9799	26.9167	25.8842	26.7455	25.3966	26.6724	26.1773	26.4185	28.0656	26.5522	26.3738		6	6	0	10	10	0	52.785	0	13.298	2325600000	23	0.417659	0.285185	0.380401	0.739947	B4DL54;H0YJ25;H0YHB4;H0YID9;H0YIM3;H0YHA3	B4DL54		CHURC1-FNTB
28.6957	28.8046	28.1429	29.1644	28.9269	28.439	29.4461	29.9173	29.7413	29.1812	30.2424	29.7556	+	7	7	7	16.3	16.3	16.3	48.099	0	218.71	13936000000	104	2.72288	0.000360949	1.0101	3.03295	B4DLN1;P52815;Q9UBX3	B4DLN1;P52815	39S ribosomal protein L12, mitochondrial	MRPL12
24.2877	24.4323	23.2794	23.5183	24.8205	23.6303	25.1172	23.5326	25.6524	26.1289	25.8829	26.2215	+	4	4	4	29.9	29.9	29.9	20.045	0	27.528	485710000	10	1.49664	0.00407819	1.26804	2.11403	B4DQA8;K7EJC8;E9PCW1;O95249;G5E9T8;F6RU00	B4DQA8;K7EJC8;E9PCW1;O95249;G5E9T8;F6RU00	Golgi SNAP receptor complex member 1	GOSR1
23.5451	25.4955	25.7301	25.5833	25.4912	25.7283	25.7106	25.6556	25.3192	25.6549	25.4909	25.9227		6	6	6	19.5	19.5	19.5	39.782	0	15.748	1058300000	7	0.343307	0.384692	0.303995	0.622761	B4DQT1;B4DVN3;Q7L5Y9;E7ESC7;D6RE80;D6RIB6;D6RID6;D6RDW4;D6REW7	B4DQT1;B4DVN3;Q7L5Y9;E7ESC7;D6RE80;D6RIB6	Macrophage erythroblast attacher	MAEA
25.8489	26.1419	26.2475	26.5895	26.6878	26.4149	23.0398	22.8583	24.5158	22.5193	23.4014	24.6995	+	4	4	4	12.2	12.2	12.2	52.949	0	10.962	1185400000	15	5.06665	0	-3.05483	-6.94887	B4DR61;P61619;F8W776;Q8TC24;Q9H9S3;H7C1Q9;C9JXC6;H7C069;A6NK38;F2Z2C7;A6NIF9;C9JJV4	B4DR61;P61619;F8W776;Q8TC24;Q9H9S3	Protein transport protein Sec61 subunit alpha isoform 1;Protein transport protein Sec61 subunit alpha isoform 2	SEC61A1;SEC61A2
28.1765	28.1628	28.1208	27.9732	28.0488	28.0323	27.4236	27.445	27.5448	27.3469	27.7282	27.7128	+	15	8	6	41	26.9	20.6	45.835	0	72.662	5157100000	50	4.84931	0.000142238	-0.588053	-3.46883	B4DR80;Q9Y6E0;H0Y630;Q5JV98;Q5JV99	B4DR80;Q9Y6E0;H0Y630;Q5JV98	Serine/threonine-protein kinase 24;Serine/threonine-protein kinase 24 36 kDa subunit;Serine/threonine-protein kinase 24 12 kDa subunit	STK24
27.1876	27.3793	24.5009	24.391	27.0458	27.0231	26.4706	26.6364	26.4372	26.444	26.2812	26.8234		4	4	4	34.9	34.9	34.9	16.437	0	31.241	2622400000	10	0.11826	0.731644	0.199246	0.270292	B5MCE2;B4DRG3;B5MDU6;Q9H6V9;D3YTH1;C9JUM0;A0A0A0MSH6	B5MCE2;B4DRG3;B5MDU6;Q9H6V9;D3YTH1	UPF0554 protein C2orf43	LDAH;FLJ21820;C2orf43
24.5041	24.5596	27.0108	24.6345	26.7584	23.5768	26.6345	25.4921	26.5742	27.0296	26.3262	26.8411	+	6	6	5	9.6	9.6	8.7	97.742	0	8.5954	2160100000	14	1.01844	0.0180488	1.23727	1.61678	B4DTS2;Q9BZL6;M0QXC6;M0R2Z8	B4DTS2;Q9BZL6	Serine/threonine-protein kinase;Serine/threonine-protein kinase D2	PRKD2
25.1627	25.3265	25.1972	24.8962	24.5444	25.1702	25.3509	25.7847	25.2734	25.1888	22.6877	25.5282		4	4	4	22.6	22.6	22.6	23.472	0	45.528	977640000	21	0.144424	0.685229	-0.192416	-0.313105	B4DUA7;Q9NX70;M0R3F3;M0R0A0;M0R0U2	B4DUA7;Q9NX70;M0R3F3	Mediator of RNA polymerase II transcription subunit 29	IXL;MED29
28.6778	28.6439	28.8329	28.7033	29.0695	28.9152	30.1657	30.3565	30.0024	30.1684	30.0615	30.4662	+	15	15	15	52.3	52.3	52.3	33.186	0	195.63	18464000000	182	6.84343	0	1.34377	6.99528	B4DUC8;Q13126;J3QSB7;F2Z2F3;F8WES2	B4DUC8;Q13126;J3QSB7	S-methyl-5-thioadenosine phosphorylase;Purine nucleoside phosphorylase	MTAP
29.5479	29.3797	29.4373	29.3128	29.582	29.5865	29.2446	29.197	28.9967	29.3802	29.5598	29.1376	+	12	12	12	52.6	52.6	52.6	22.254	0	100.58	15449000000	126	1.1153	0.129704	-0.19873	-0.996554	B4DWR3;P61758	B4DWR3;P61758	Prefoldin subunit 3	VBP1
24.3023	24.6782	25.3039	24.9376	24.5011	23.5461	24.7581	24.8839	24.8316	24.0615	23.7969	23.3521		5	5	5	14.7	14.7	14.7	48.875	0	22.122	567100000	9	0.0852065	0.827751	-0.0784612	-0.178957	B4DY26;P36897;F8W1R9;F8VXZ5;F8VRH6;F8VVC4;H0YHS4;F8W0K6;Q8NER5;P36896	B4DY26;P36897;F8W1R9;F8VXZ5	Receptor protein serine/threonine kinase;TGF-beta receptor type-1	TGFBR1
28.4147	27.6406	28.2736	27.3251	27.7336	27.3806	27.2016	26.6514	26.9371	27.3248	27.5641	27.4231	+	12	12	12	22.9	22.9	22.9	73.182	0	69.072	3913700000	58	1.56891	0.00783436	-0.658907	-1.88402	B4E0T2;P50542;F5H3X7;F5H5C0;J3KPV0;H0YGT8;F5H432;F5GXX3;F5H205;F5GZ41;F5H0L9;F5GYB4;F5H637	B4E0T2;P50542	Peroxisomal targeting signal 1 receptor	PEX5
29.0144	28.7697	28.5535	28.5001	28.8372	28.4061	30.9476	30.443	30.911	31.082	31.1171	30.806	+	19	19	10	53.7	53.7	34	49.183	0	158.56	21673000000	144	6.87271	0	2.21997	8.84556	B4E0Y9;Q9P289;Q8NBY1;C9JJV0	B4E0Y9;Q9P289;Q8NBY1	Serine/threonine-protein kinase 26	STK26
23.4091	24.0782	24.4629	24.7834	25.4724	25.5941	24.8001	22.9217	23.9583	22.9453	23.7697	25.1448	+	2	2	2	12.6	12.6	12.6	17.221	0	9.4857	371670000	4	1.07402	0.0183282	-0.954327	-1.61215	E5RGY0;B4E1G1;Q9BUN8	E5RGY0;B4E1G1;Q9BUN8	Derlin-1	DERL1
24.8532	23.0417	23.86	22.9251	24.3766	23.9855	26.7465	26.6807	26.7017	26.3487	26.7582	26.6634	+	3	3	3	10.8	10.8	10.8	37.893	0	77.211	795990000	11	4.71092	8.08898e-06	2.80684	6.30399	B5MCA4;P16422;C9JKY3	B5MCA4;P16422;C9JKY3	Epithelial cell adhesion molecule	EPCAM
24.6848	24.8885	25.6072	24.7619	24.5422	24.9901	29.1852	28.4024	28.6294	28.4834	28.5074	28.1821	+	13	13	13	21.7	21.7	21.7	66.077	0	42.161	3483400000	41	7.56275	0	3.72909	11.9762	B5MCF9;O00541;B3KXD6;H7C267;H7BYY8	B5MCF9;O00541;B3KXD6	Pescadillo homolog	PES1
32.6739	32.7928	32.8835	32.7915	32.8089	32.9177	33.648	33.5311	33.8474	33.8196	33.7574	33.6083	+	15	15	15	50.6	50.6	50.6	26.224	0	236.55	233920000000	483	6.66957	1.24514e-05	0.909318	5.50194	B5MDF5;P62826;J3KQE5;F5H018;B4DV51;H0YFC6;A0A087X0W0	B5MDF5;P62826;J3KQE5;F5H018;B4DV51	GTP-binding nuclear protein Ran	RAN
27.4466	27.6085	27.9658	27.7079	27.2394	27.0688	29.2115	29.3279	29.0978	29.1311	28.8453	29.2663	+	18	16	16	48	42.2	42.2	52.145	0	186.34	9309600000	136	5.4054	7.63359e-06	1.61657	6.135	E7EW69;B5ME97;Q9P0V9;E7EX04;C9JEW2;C9JNR7;F5H1F2;F5GYV2;F5H1W3;F8WC85;C9JEQ7	E7EW69;B5ME97;Q9P0V9;E7EX04	Septin-10	2010-09-01
24.7029	25.0472	24.6956	25.2498	25.0114	24.8366	24.755	24.5591	24.8556	25.1486	24.7845	24.908		7	7	7	6.6	6.6	6.6	145.56	0	14.103	614110000	10	0.346799	0.548099	-0.103358	-0.447676	E7EST9;B5MEG5;E7ESU0;O94966;A0A0A0MR08	E7EST9;B5MEG5;E7ESU0;O94966	Ubiquitin carboxyl-terminal hydrolase;Ubiquitin carboxyl-terminal hydrolase 19	USP19
25.7327	25.9832	25.9108	26.3199	25.2283	23.7065	27.7759	27.5648	27.5761	27.5576	27.3819	27.6717	+	16	16	16	21.6	21.6	21.6	85.576	0	107.47	2576600000	47	3.06364	6.23429e-05	2.09105	3.96084	B7WP74;Q9HCG8	B7WP74;Q9HCG8	Pre-mRNA-splicing factor CWC22 homolog	CWC22
23.6661	25.972	25.8859	25.9911	26.628	25.957	24.0603	23.7036	24.285	23.4636	24.1302	24.896	+	4	4	4	8.8	8.8	8.8	58.792	0	9.219	763930000	5	2.26698	0.000374179	-1.75482	-3.0141	B7Z2R7;Q5T8D3;X6RDD7;Q5T8E0	B7Z2R7;Q5T8D3;X6RDD7;Q5T8E0	Acyl-CoA-binding domain-containing protein 5	ACBD5
25.9351	26.4049	25.9541	26.3904	25.7742	25.9228	25.7429	25.3763	25.5703	26.3107	26.2141	25.9653		7	7	7	10.8	10.8	10.8	76.078	0	17.115	1085800000	18	0.514635	0.294753	-0.220706	-0.72781	B7Z2Y2;Q14746;V9GY21	B7Z2Y2;Q14746	Conserved oligomeric Golgi complex subunit 2	COG2
24.5282	24.9643	24.6825	24.9126	25.1327	25.4929	23.8622	23.0521	23.7831	23.5001	24.6052	23.9313	+	10	4	4	18.8	8.2	8.2	73.114	0.00036193	4.5092	223650000	4	2.70966	0.000265167	-1.19166	-3.16715	B7Z3B5;F2Z2J1;Q15349;D6R910;D6RHW7;D6RA62;D6RE03;D6RD75	B7Z3B5;F2Z2J1;Q15349	Ribosomal protein S6 kinase;Ribosomal protein S6 kinase alpha-2	RPS6KA2
27.9757	27.7191	27.5508	27.8009	27.548	28.2639	27.1017	24.2231	27.5272	27.101	27.5327	27.5768	+	18	18	18	24.7	24.7	24.7	95.45	0	49.735	5695900000	33	1.06259	0.0168042	-1.11257	-1.63992	B7Z493;E9PJX4;F8VWL3;Q96M96;F8W1R0;E9PNX0;E9PQT1;J3KSS3;F8VVF1;H0YDQ0	B7Z493;E9PJX4;F8VWL3;Q96M96;F8W1R0	FYVE, RhoGEF and PH domain-containing protein 4	FGD4
26.3161	26.0429	26.1547	25.9967	26.0638	26.2494	23.5144	22.5474	23.645	24.9295	23.7062	24.267	+	5	5	5	8	8	8	68.49	0	15.833	774030000	3	4.2558	1.25885e-05	-2.46877	-5.5258	F5GZ08;B7Z4G8;P51693;K7EQJ4;S4R3U6;K7ELK0;K7EMN4	F5GZ08;B7Z4G8;P51693;K7EQJ4;S4R3U6	Amyloid-like protein 1;C30	APLP1
27.7556	27.3359	26.5955	26.8621	28.1124	26.8365	23.8059	24.5477	23.1198	24.7295	25.8795	24.5638	+	1	1	1	12.2	12.2	12.2	12.747	0	35.187	2058300000	20	3.53065	1.75329e-05	-2.83318	-4.74461	B7Z4M1	B7Z4M1	Reticulon	RTN3
27.2596	26.7445	27.0508	26.8615	26.8159	27.4696	26.1364	26.6602	25.8907	26.2654	26.1503	26.1221	+	8	8	8	17.6	17.6	17.6	57.668	0	16.418	2099100000	29	2.98317	0.000393846	-0.813041	-2.99959	B7Z4W5;Q16773;Q5T278;Q5T276;Q5T277	B7Z4W5;Q16773;Q5T278	Kynurenine--oxoglutarate transaminase 1	CCBL1
29.021	29.7345	29.8984	29.8852	29.7564	29.0691	27.1255	26.2052	26.9709	26.9508	27.728	27.3095	+	6	6	5	18.5	18.5	14.2	33.272	0	64.451	8346000000	45	5.06137	0	-2.56466	-6.65202	B7Z613;B7Z248	B7Z613		GPM6B
23.2396	23.5605	24.1149	25.1443	24.9088	24.0104	26.4729	26.2115	26.3577	26.3692	26.4229	27.047	+	20	1	1	46.1	2.2	2.2	52.046	0.00070102	3.8171	1260300000	10	3.96597	1.34953e-05	2.20375	5.03491	B7Z645;H0YAA0	B7Z645		SYNCRIP
25.0263	25.401	25.217	24.0829	25.2183	24.4761	29.6212	29.0846	29.9371	28.4984	29.48	29.4586	+	23	23	23	31.8	31.8	31.8	86.604	0	95.083	5817100000	85	6.61574	0	4.42069	10.4777	B7Z6D5;Q96GQ7;A0A087X059;A0A087WYH5	B7Z6D5;Q96GQ7	Probable ATP-dependent RNA helicase DDX27	DDX27
29.9425	29.5244	29.8896	29.6135	29.4588	29.8291	29.9328	29.7662	30.1182	30.2815	29.716	29.5964	+	16	16	16	38.1	38.1	38.1	52.894	0	80.811	21292000000	129	1.05021	0.0971352	0.253271	1.08744	B7Z7F3;Q9H6Z4;K7EIJ4;K7EN31;K7ESQ0;K7ENJ2;K7EID7;K7ENB9;K7EPW1;K7EMH9;K7EMT3	B7Z7F3;Q9H6Z4	Ran-binding protein 3	RANBP3
27.6132	26.8609	26.7818	26.841	26.8199	26.4577	27.2768	27.36	27.4213	27.8854	27.2287	27.0227	+	13	13	13	32.2	32.2	32.2	42.426	0	36.127	3943000000	62	1.58506	0.0107832	0.538696	1.78121	B7Z9I1;Q5T4U5;P11310;E9PJM9;H0YDT5;E9PRX4	B7Z9I1;Q5T4U5;P11310	Medium-chain specific acyl-CoA dehydrogenase, mitochondrial	ACADM
28.5829	28.363	28.5153	28.669	28.5476	28.7684	24.6652	23.9666	24.7396	24.4346	23.0297	23.7599	+	6	6	0	30.6	30.6	0	30.762	0	69.094	4289100000	48	6.98548	0	-4.40719	-11.275	B7Z9X4;H3BPQ3;H3BSC3;H3BU25	B7Z9X4;H3BPQ3		NDRG4
25.5008	25.8255	24.1947	25.4478	25.525	25.4119	25.7132	23.52	25.9983	25.4427	24.2459	26.6373		4	4	4	29.7	29.7	29.7	15.923	0	16.54	1232800000	15	0.284387	0.443533	-0.333583	-0.558103	B7ZBQ3;Q9H944;A6PVP4;B7ZBQ1	B7ZBQ3;Q9H944;A6PVP4	Mediator of RNA polymerase II transcription subunit 20	MED20
30.659	30.5358	30.3109	30.2926	30.444	30.1546	29.4062	29.2922	29.1321	29.2023	29.291	29.2791	+	18	18	17	44.8	44.8	42.8	44.361	0	90.766	23127000000	133	6.19478	1.05914e-05	-1.13475	-5.8945	B7ZC38;Q9NR46;B7ZC39;F8WFB9;G5E9J1;H7C1Z6	B7ZC38;Q9NR46;B7ZC39	Endophilin-B2	SH3GLB2
25.9456	25.9593	25.8463	26.3091	25.6134	26.3701	23.3394	23.9932	23.7815	24.8972	23.5012	25.082	+	4	4	4	6.5	6.5	6.5	79.952	0	9.4405	852690000	16	4.46195	1.27186e-05	-2.10481	-5.56462	H7C0L5;B7ZKJ8;Q14624	H7C0L5;B7ZKJ8;Q14624	Inter-alpha-trypsin inhibitor heavy chain H4;70 kDa inter-alpha-trypsin inhibitor heavy chain H4;35 kDa inter-alpha-trypsin inhibitor heavy chain H4	ITIH4
24.2348	25.3171	25.0694	25.1227	25.4789	22.7519	27.3322	26.7117	27.2553	26.7623	27.1999	26.7752	+	25	10	10	21.8	9.4	9.4	124.33	0	18.289	1516900000	27	3.12094	5.03145e-05	2.38985	4.12287	B7ZLQ5;P28370;A0A0A0MRP6	B7ZLQ5;P28370;A0A0A0MRP6	Probable global transcription activator SNF2L1	SMARCA1
25.5183	26.5137	26.6611	26.4868	26.4791	26.6231	24.7443	23.2256	24.3077	25.4547	23.7083	24.5908	+	5	5	2	9.9	9.9	3.6	69.768	0	12.006	759920000	6	3.25603	5.11727e-05	-2.09223	-4.173	E5RJM0;B7ZLQ8;Q17RY0;E5RFP2;H0YBG1	E5RJM0;B7ZLQ8;Q17RY0;E5RFP2	Cytoplasmic polyadenylation element-binding protein 4	CPEB4
26.5221	25.7012	25.9926	26.5081	26.798	26.0124	26.9854	27.167	26.8886	25.6081	26.7831	26.888	+	6	6	1	32.2	32.2	5.9	27.219	0	31.102	2169500000	25	0.695753	0.111323	0.430706	1.044	B8ZZ50	B8ZZ50		EIF4E2
29.1675	28.6007	28.7976	29.2576	28.9287	28.8857	30.3506	30.2029	30.4835	30.5967	30.5105	30.3629	+	5	5	5	30.1	30.1	30.1	16.645	0	71.99	20338000000	96	6.07429	0	1.48919	6.60621	B8ZZN6;P63165;B8ZZJ0;B9A032;B8ZZ67	B8ZZN6;P63165;B8ZZJ0;B9A032	Small ubiquitin-related modifier 1	SUMO1
30.2406	28.0601	28.4419	27.9396	29.1219	28.6167	32.203	31.6203	31.7818	31.6018	32.498	31.9355	+	8	8	8	40.2	40.2	40.2	11.758	0	94.677	47879000000	203	4.5325	7.82779e-06	3.20418	6.22213	B8ZZQ6;P06454;B8ZZA1;B8ZZW7;H7C2N1	B8ZZQ6;P06454;B8ZZA1;B8ZZW7;H7C2N1	Prothymosin alpha;Prothymosin alpha, N-terminally processed;Thymosin alpha-1	PTMA
27.0622	27.294	27.5553	26.9625	26.9993	27.4596	26.2605	24.3709	26.3292	26.4872	25.9611	26.5387	+	10	10	10	18.7	18.7	18.7	69.8	0	22.268	2462200000	32	2.27268	0.000588629	-1.34034	-2.86731	B8ZZW5;Q8NBF6;H7C0I1;A0A1W2PRP5	B8ZZW5;Q8NBF6;H7C0I1	Late secretory pathway protein AVL9 homolog	AVL9
23.5616	23.5963	24.3885	24.1826	24.1061	25.006	28.0292	28.2363	28.0186	28.1055	28.0475	27.9915	+	11	10	9	31.4	27.2	24.6	52.238	0	50.839	2396400000	23	7.21311	0	3.94726	11.4311	J3KMX2;B9EGA3;Q92925;J3QWB6	J3KMX2;B9EGA3;Q92925;J3QWB6	SWI/SNF-related matrix-associated actin-dependent regulator of chromatin subfamily D member 2	SMARCD2
23.9449	25.3747	23.5521	25.0345	23.832	24.508	26.3416	26.5306	26.0083	27.0857	26.2103	26.112	+	7	7	7	11.5	11.5	11.5	89.054	0	80.441	919370000	16	3.49557	3.88128e-05	2.06092	4.42536	B9EGQ5;M0QXA7;O95785	B9EGQ5;M0QXA7;O95785	Protein Wiz	WIZ
23.1926	23.7522	24.1202	23.7795	24.3109	23.6871	27.4025	27.4164	27.516	27.3949	26.981	27.442	+	18	18	17	12	12	11.5	187.81	0	39.625	1439900000	24	7.69318	0	3.53506	12.0389	B9ZVN9;O95602	B9ZVN9;O95602	DNA-directed RNA polymerase;DNA-directed RNA polymerase I subunit RPA1	POLR1A
29.1203	29.5125	29.4867	29.5575	29.489	29.5384	29.1357	29.3263	29.1189	29.144	29.1415	28.9526	+	19	18	13	43.9	43.9	32	59.663	0	162.39	16907000000	258	2.09619	0.0240228	-0.277448	-1.52553	C9IYN3;D6W592;Q8WVV9;B7WPG3;H7C464;C9JJZ7	C9IYN3;D6W592;Q8WVV9;B7WPG3	Heterogeneous nuclear ribonucleoprotein L-like	HNRNPLL;HNRPLL
26.9745	27.2049	27.5887	27.4739	27.0022	27.4167	27.0346	27.0596	26.9123	27.3741	27.4438	27.2882		10	10	6	46.1	46.1	25.9	33.711	0	34.941	3864800000	55	0.327734	0.545371	-0.11193	-0.450474	C9J050;C9JEJ2;P49585;H7C1T3;C9J2E1;C9JPY0;H7BZN1;C9JVS0;F8WAZ5;F8WBU2	C9J050;C9JEJ2;P49585;H7C1T3;C9J2E1	Choline-phosphate cytidylyltransferase A	PCYT1A
26.5506	27.0405	26.4369	26.3673	25.7094	26.2584	28.4662	28.2959	27.7076	27.8121	27.6375	28.479	+	11	11	11	29.8	29.8	29.8	50.562	0	99.783	4233400000	42	3.93152	3.34328e-05	1.58998	4.59249	C9J0I9;Q86WB0;F8WAU5;F8WBD7;F8WDK5;F8WF13	C9J0I9;Q86WB0	Nuclear-interacting partner of ALK	ZC3HC1
32.4965	32.3982	32.4755	32.5678	32.3554	32.2177	30.556	30.6021	30.5489	30.5698	30.5787	30.5928	+	16	16	16	85.2	85.2	85.2	17.605	0	287.34	82430000000	255	9.94547	0	-1.84741	-11.812	C9J0K6;P30626;B4DHQ6;E9PG82	C9J0K6;P30626;B4DHQ6	Sorcin	SRI
24.0471	25.1206	25.085	24.0572	24.0815	24.4723	25.6187	25.1517	25.4942	23.1497	25.2762	25.6731		7	6	6	3.2	2.9	2.9	268.04	0	10.644	690020000	9	0.452356	0.235178	0.460819	0.807846	C9JE98;C9J0Q5;C9JFD3;Q9Y618;C9J7T7;C9JQE8;H7C184;C9J330	C9JE98;C9J0Q5;C9JFD3;Q9Y618;C9J7T7;C9JQE8	Nuclear receptor corepressor 2	NCOR2
23.7857	24.6763	23.7203	24.734	25.246	24.4911	23.8795	24.1961	24.5449	24.2034	25.5947	24.1847		1	1	1	2.8	2.8	2.8	36.301	0.004606	2.6412	252280000	12	0.0385694	0.917873	0.0414709	0.08678	C9J2P9;Q75N03	C9J2P9;Q75N03	E3 ubiquitin-protein ligase Hakai	CBLL1
23.9916	25.3787	26.0765	25.5449	25.1288	25.1198	27.0449	25.7609	27.1643	26.8223	26.5969	26.2856	+	8	6	6	19.1	15.8	15.8	55.277	0	18.443	1495000000	24	2.39187	0.000355279	1.47114	3.03595	C9J381;P20839;C9K0R9;C9J029;H7C5T1;H7C511	C9J381;P20839;C9K0R9	Inosine-5-monophosphate dehydrogenase;Inosine-5-monophosphate dehydrogenase 1	IMPDH1
24.3304	25.628	26.297	25.2366	26.2177	25.1013	22.7079	24.7107	23.9673	23.8194	23.4448	23.0825	+	4	4	4	8.7	8.7	8.7	65.883	0	21.163	461580000	8	2.43295	0.000258065	-1.73847	-3.17691	C9J3D7;Q9UKG9	C9J3D7;Q9UKG9	Peroxisomal carnitine O-octanoyltransferase	CROT
25.8407	26.0627	26.4298	26.493	25.9062	26.2124	26.5603	25.2765	26.1691	26.4028	26.2859	26.4043		7	7	7	22.6	22.6	22.6	41.98	0	14.958	1631600000	35	0.0271881	0.948751	-0.0185329	-0.0550355	C9J3G2;Q8IUF1;Q9BRT8;A0A087X140;A0A087WWG3;A0A0A6YYH9;Q5RIB0;H0Y5V3;A0A0A0MRU4;Q5RIA9;Q5JTY5;Q4V339;F2Z2T4;A0A0B4J2F1;Q5JTY2;A0A087WTC0;Q6NVZ8;F8WEG4;A0A0B4J2E3;A0A087WZQ3;F8WEU0;E7EUZ7;A0A087WYD2;Q5RIB5;A0A087X1C0;Q5RIB3;H0Y857;A0A087WVU7;A0A087WU66;A0A0B4J1T6;A0A087WU37	C9J3G2;Q8IUF1;Q9BRT8;A0A087X140;A0A087WWG3;A0A0A6YYH9;Q5RIB0;H0Y5V3;A0A0A0MRU4;Q5RIA9;Q5JTY5;Q4V339;F2Z2T4;A0A0B4J2F1	COBW domain-containing protein 2;COBW domain-containing protein 1;COBW domain-containing protein 5;COBW domain-containing protein 3;COBW domain-containing protein 6	CBWD2;CBWD1;CBWD3;CBWD5;CBWD7;CBWD6
25.0803	26.185	25.555	25.7833	25.8226	26.1829	24.0879	24.1604	23.4374	23.9718	22.3103	24.0763	+	5	5	5	12.3	12.3	12.3	46.68	0	9.7361	887370000	15	3.68224	2.20859e-05	-2.17463	-4.68946	C9J494;Q9H000	C9J494;Q9H000	Probable E3 ubiquitin-protein ligase makorin-2	MKRN2
26.9674	27.1982	27.4108	27.1154	26.8071	27.4059	27.956	27.9015	28.0007	27.7184	27.996	27.5433	+	12	12	12	26.7	26.7	26.7	55.065	0	24.198	3734400000	35	3.93616	0.000135147	0.763746	3.50179	C9J5N1;Q9BTE6;K7EQ85;L7N2F4;K7N799;H7C054	C9J5N1;Q9BTE6	Alanyl-tRNA editing protein Aarsd1	PTGES3L-AARSD1;AARSD1
29.2061	29.1057	29.0771	29.1113	28.9524	29.0262	30.151	29.9467	30.0632	30.0593	30.1133	30.0844	+	29	29	29	40.9	40.9	40.9	108.05	0	323.31	18573000000	248	8.01942	0	0.986877	6.59524	C9J7E5;Q9Y5L0;E9PFH4	C9J7E5;Q9Y5L0;E9PFH4	Transportin-3	TNPO3
26.5408	25.8526	25.9219	25.741	26.2615	26.2295	25.8458	24.0126	26.4201	23.9046	25.3706	24.2669	+	29	1	1	34.2	1.9	1.9	113.56	0	18.377	1171300000	11	1.17389	0.0131302	-0.980462	-1.71759	C9J840	C9J840		MAP4K4
24.9434	25.9461	25.5163	25.2194	26.0829	25.815	27.03	27.0683	27.1851	26.7887	27.7519	27.0585	+	3	3	3	42.9	42.9	42.9	10.853	0	89.546	2909400000	61	3.89805	3.298e-05	1.57761	4.54891	C9J8T6;Q14061;H7C4E5	C9J8T6;Q14061;H7C4E5	Cytochrome c oxidase copper chaperone	COX17
24.5901	24.5665	24.103	23.4053	24.1038	24.1221	26.9875	26.3463	27.0456	27.6775	26.7275	27.0236	+	8	8	8	18.5	18.5	18.5	60.125	0	18.434	1337200000	14	5.49902	0	2.80841	7.45369	C9JA08;Q96D46;C9J0B9;C9IZW9;C9K0C2;C9IY70	C9JA08;Q96D46	60S ribosomal export protein NMD3	NMD3
24.5201	24.8934	24.1714	24.7383	25.2914	24.1803	26.1821	25.0393	26.4061	26.3463	26.1908	26.3781	+	3	3	3	32.4	32.4	32.4	11.901	0	12.101	856230000	12	2.92737	0.000136483	1.40046	3.49761	H7C585;C9JAX1;Q16595	H7C585;C9JAX1;Q16595	Frataxin, mitochondrial;Frataxin intermediate form;Frataxin(56-210);Frataxin(78-210);Frataxin mature form	FXN
28.9228	28.8275	28.8373	28.9458	28.5963	28.6921	29.3159	29.3993	29.3542	29.0509	29.2963	29.3867	+	11	11	11	57.8	57.8	57.8	20.745	0	107.08	11283000000	98	3.61106	0.00103626	0.479699	2.63497	C9JBI3;P78330;A0A1D5RMN5;C9JEJ7;F8WD74	C9JBI3;P78330	Phosphoserine phosphatase	PSPH
26.8822	26.7827	27.1607	26.9688	26.9627	27.3971	27.5735	27.7933	27.3619	27.7063	27.8097	27.4227	+	6	6	6	35.4	35.4	35.4	23.205	0	36.336	4146300000	30	3.1326	0.000737414	0.623262	2.77497	C9JCC6;Q14919;E9PQX9;E9PNC7;E9PMW2	C9JCC6;Q14919;E9PQX9;E9PNC7;E9PMW2	Dr1-associated corepressor	DRAP1
27.5296	26.2186	25.4917	25.6348	24.2223	25.5136	23.9751	23.1062	24.3876	23.6739	25.1924	23.588	+	9	1	1	64.1	5.8	5.8	17.671	0.0010276	3.3444	853190000	13	1.77167	0.00152214	-1.70137	-2.49528	C9JDS9	C9JDS9		TUBA4A
26.5118	26.6599	27.8938	27.1965	27.0425	27.3739	24.0184	25.4209	25.6685	25.3003	25.319	25.4119	+	7	7	7	6.3	6.3	6.3	129.21	0	18.358	1334900000	20	3.52842	3.87023e-05	-1.96766	-4.41665	C9JE82;C9JVC9;Q9NY47	C9JE82;C9JVC9;Q9NY47	Voltage-dependent calcium channel subunit alpha-2/delta-2;Voltage-dependent calcium channel subunit alpha-2-2;Voltage-dependent calcium channel subunit delta-2	CACNA2D2
28.2226	27.6669	27.6912	28.1186	27.418	27.5114	28.4677	29.061	28.4203	28.422	28.4068	28.5595	+	11	11	11	28.9	28.9	28.9	44.693	0	62.125	6163900000	73	2.6372	0.000817204	0.784094	2.73512	C9JG97;C9JEH3;Q13685;C9JTS3;H7C0R2	C9JG97;C9JEH3;Q13685;C9JTS3	Angio-associated migratory cell protein	AAMP
23.9017	24.4429	22.7457	25.1152	24.1815	24.1739	25.1077	24.4004	25.3259	22.9238	25.2611	25.4754		3	3	3	31.5	31.5	31.5	12.419	0.00019643	6.5565	303930000	6	0.43456	0.241075	0.510291	0.79982	C9JEL7;C9JP36;C9JS27;Q7L592;C9J236;B4E0W7	C9JEL7;C9JP36;C9JS27;Q7L592;C9J236	NADH dehydrogenase [ubiquinone] complex I, assembly factor 7	NDUFAF7
27.0381	27.3213	27.1034	27.1563	26.8775	27.2867	25.2898	24.1328	24.6533	24.5448	24.7444	25.0178	+	3	3	3	21.7	21.7	21.7	16.733	0	15.59	1848600000	31	6.51633	0	-2.45752	-8.66014	C9JF50;E9PLU1;E9PRK5;Q9H019;E9PRW1;E9PSD6;E9PPQ0;E9PPF9;E9PLD2	C9JF50;E9PLU1;E9PRK5;Q9H019;E9PRW1;E9PSD6	Mitochondrial fission regulator 1-like	MTFR1L
24.8969	25.7676	25.6502	25.4884	25.5095	25.9408	23.1979	24.6692	24.7147	24.6393	24.3188	23.3267	+	4	4	2	16.8	16.8	7.5	38.19	0	16.437	485710000	7	2.53974	0.000336595	-1.23426	-3.04929	C9JF58;Q8WVF1;H0YAG0	C9JF58;Q8WVF1;H0YAG0	Protein OSCP1	OSCP1
30.1312	30.2466	30.4476	30.2946	30.0326	30.2706	29.907	29.9614	30.079	29.9676	29.9157	29.9011	+	18	18	18	39.9	39.9	39.9	53.371	0	314.55	27032000000	254	2.41913	0.0194339	-0.271068	-1.5935	C9JFE4;Q13098;A0A096LP07;A0A096LPJ3;A8K070;J3KSA5;J3QLT0;J3KRJ4;J3QQX0;J3QS84;J3QS88;J3KTB0;J3QLE8;J3QL53;J3KRE8	C9JFE4;Q13098;A0A096LP07;A0A096LPJ3;A8K070	COP9 signalosome complex subunit 1	GPS1
23.6471	23.7472	23.3758	23.7446	23.0336	23.304	24.1938	23.9418	22.056	24.066	24.1562	24.92		9	1	1	40.6	4.3	4.3	34.759	0.00036298	4.5708	166500000	10	0.215482	0.572238	0.207373	0.422189	C9JFK9	C9JFK9		BAG3
28.5979	30.8459	30.9746	30.4363	30.3392	29.7895	31.0648	31.2708	31.5148	31.6815	30.8157	31.3609	+	8	8	8	64.4	64.4	64.4	11.333	0	76.186	39881000000	135	1.57172	0.00386301	1.10564	2.13269	C9JFR7;P99999;CON__P62894	C9JFR7;P99999	Cytochrome c	CYCS
31.025	30.6075	30.7762	30.6099	30.5842	30.5734	31.1123	30.9241	31.0835	31.384	30.867	30.8457	+	20	20	20	33.1	33.1	33.1	81.673	0	185.66	36323000000	241	2.04155	0.0113263	0.378119	1.7649	C9JIF9;P13798;H7C393;H7C1U0;C9JLK2;F8WEH5;H0YFE5	C9JIF9;P13798;H7C393;H7C1U0	Acylamino-acid-releasing enzyme	APEH
24.6826	24.8002	24.4043	24.5187	24.6041	24.3352	25.0403	25.5376	25.0384	25.492	25.4665	25.2359	+	4	4	4	16.4	16.4	16.4	26.332	0	8.6773	567210000	25	3.63058	0.000206925	0.757423	3.311	C9JJ19;P82930	C9JJ19;P82930	28S ribosomal protein S34, mitochondrial	MRPS34
27.3088	26.5109	27.736	27.1947	27.2979	26.7696	25.8099	25.535	23.5674	23.9467	26.0281	26.1604	+	13	13	13	10.6	10.6	10.6	161.8	0	22.385	1859500000	21	2.71988	0.000112881	-2.15891	-3.60642	C9JJN9;Q8N3P4;H7C058;H7C322;C9JPI1;C9JP71;C9JG07	C9JJN9;Q8N3P4	Vacuolar protein sorting-associated protein 8 homolog	VPS8
25.648	25.955	25.7429	25.8309	25.8653	25.852	24.2484	25.3963	23.7888	25.2324	22.0442	24.332	+	3	3	3	17.9	17.9	17.9	21.908	0.0001879	5.425	927920000	12	1.86546	0.00116932	-1.67365	-2.58506	C9JJV1;Q9Y5U2;A6NCC9;E9PME3;C9JHT9;E9PL88;C9JDU0	C9JJV1;Q9Y5U2;A6NCC9;E9PME3;C9JHT9	Protein TSSC4	TSSC4
26.8309	27.4147	27.3477	27.2243	27.1206	27.5194	25.5099	25.6983	26.4202	26.6714	25.8763	25.8846	+	12	12	12	18.8	18.8	18.8	96.827	0	42.752	2656100000	51	3.31211	9.67892e-05	-1.20771	-3.68831	C9JJX6;E9PDC3;O00192	C9JJX6;E9PDC3;O00192	Armadillo repeat protein deleted in velo-cardio-facial syndrome	ARVCF
28.8135	28.8211	28.878	28.8322	28.7081	28.7817	29.597	30.0526	29.6273	29.3596	29.4707	29.6355	+	7	7	7	52	52	52	16.925	0	92.726	13329000000	93	4.41036	6.49926e-05	0.81566	3.89398	C9JLU1;P52434	C9JLU1;P52434	DNA-directed RNA polymerases I, II, and III subunit RPABC3	POLR2H
25.757	23.274	25.3156	25.4592	25.7493	25.9384	25.3074	25.0107	25.191	25.4265	25.5386	25.3437		9	9	9	8.5	8.5	8.5	132.46	0	17.375	1265100000	12	0.0352695	0.922258	0.0459057	0.0825817	C9JLV4;O14727;F8VNZ0	C9JLV4;O14727	Apoptotic protease-activating factor 1	APAF1
28.6256	28.3901	28.3677	28.5707	28.286	28.2004	26.9642	26.7183	26.7848	26.8623	27.303	27.581	+	4	4	4	53.3	53.3	53.3	10.463	0	29.854	5708500000	52	6.26327	0	-1.48022	-6.77545	I3L2L5;I3L4Q0;C9JLW8;I3L317;I3L3A7	I3L2L5;I3L4Q0;C9JLW8;I3L317	Protein FAM195B	FAM195B
28.9514	28.9142	29.6344	29.0282	29.2504	28.8981	27.3944	27.8051	27.7941	27.4265	27.5485	27.5145	+	24	24	24	25.6	25.6	25.6	122.09	0	103.67	8758300000	94	5.45325	7.36648e-06	-1.51907	-6.03725	C9JME2;Q9Y4F1;A0A1B0GV68;H0Y783;M0QXT1;M0R262;M0QYB0	C9JME2;Q9Y4F1	FERM, RhoGEF and pleckstrin domain-containing protein 1	FARP1
25.6971	25.71	26.7854	24.8622	24.8113	25.414	25.585	25.7238	25.4883	23.4031	25.8353	25.0955		5	5	5	43.5	43.5	43.5	13.568	0	16.706	1652100000	15	0.272945	0.456543	-0.339576	-0.54389	C9JNV2;P41223;C9JCD9	C9JNV2;P41223;C9JCD9	Protein BUD31 homolog	BUD31
30.4041	29.8146	29.5084	29.5078	30.078	29.9837	30.8327	30.5538	31.1855	30.7566	31.0215	30.9217	+	8	8	8	54.5	54.5	54.5	14.369	0	34.925	31998000000	88	3.32343	0.000141746	0.987251	3.46118	C9JXB8;C9JNW5;P83731	C9JXB8;C9JNW5;P83731	60S ribosomal protein L24	RPL24
27.6984	27.122	27.061	27.2858	27.0757	27.1966	28.511	27.8799	28.5276	28.5515	28.525	28.8855	+	6	6	6	56.9	56.9	56.9	15.296	0	50.462	5554300000	51	4.32422	3.44234e-05	1.1591	4.46581	C9JQ41;H7C525;Q4VC31;C9JBU9	C9JQ41;H7C525;Q4VC31	Coiled-coil domain-containing protein 58	CCDC58
25.8778	25.8036	25.9461	25.8689	26.6506	27.018	24.2994	23.8011	24.5982	23.9195	23.927	22.1688	+	4	3	3	19.7	15.4	15.4	25.411	0	12.443	647120000	11	4.57495	9.92556e-06	-2.08513	-5.68566	C9JRD2;C9JXB9;P25686;C9J1G2;E7ETU0;C9JX00;Q8NHS0	C9JRD2;C9JXB9;P25686;C9J1G2;E7ETU0;C9JX00	DnaJ homolog subfamily B member 2	DNAJB2
26.3319	25.9008	24.2241	26.1097	25.0364	25.9587	23.8809	24.8059	24.5412	24.2497	23.7683	24.0565	+	5	4	1	10	8.6	2	65.565	0	7.5744	504790000	7	2.05945	0.000968288	-1.3444	-2.67253	C9JRL6;K7ESL7	C9JRL6		EML2
27.7943	29.3483	29.2518	29.6443	29.0839	29.4771	29.4194	29.1376	29.2643	28.7953	29.1531	29.0365		10	10	10	41.8	41.8	41.8	26.694	0	79.335	15730000000	82	0.0615984	0.875851	0.0540141	0.130065	C9JRZ6;Q9NX63;F8WAR4;F8WD73	C9JRZ6;Q9NX63;F8WAR4	MICOS complex subunit MIC19	CHCHD3
28.3333	26.5289	27.0417	26.4701	26.9039	27.3393	25.368	23.4232	25.3066	25.1839	25.3031	25.0261	+	5	5	5	22.5	22.5	22.5	24.362	0	17.061	2530800000	24	2.99467	6.55738e-05	-2.1859	-3.91699	C9JWU9;C9JSW2;C9JW74;Q5EB52;C9JRA9;C9JCM6;R4GN52;C9JG66;C9JUD2	C9JWU9;C9JSW2;C9JW74;Q5EB52;C9JRA9;C9JCM6	Mesoderm-specific transcript homolog protein	MEST
23.8293	23.9446	24.3793	24.1427	24.4396	23.7175	22.9962	23.0522	23.3076	23.1196	23.7917	23.6572	+	2	2	2	7.5	7.5	7.5	27.223	0.00019952	6.9895	269990000	8	2.77118	0.000578654	-0.822038	-2.87055	C9JUK9;Q13164;S4R3I1;J3KT61;I3L0J8	C9JUK9;Q13164;S4R3I1;J3KT61;I3L0J8	Mitogen-activated protein kinase 7	MAPK7
23.9354	22.3775	24.6017	25.05	23.8164	25.0148	25.2354	25.5221	25.4887	25.12	25.587	25.5235	+	4	4	4	11.6	11.6	11.6	48.475	0	10.219	561810000	8	1.63219	0.00286243	1.258	2.24143	C9JVN9;Q9H9P8;G3V272;G3V5S1	C9JVN9;Q9H9P8;G3V272	L-2-hydroxyglutarate dehydrogenase, mitochondrial	L2HGDH
25.6545	24.2514	24.4279	24.4724	24.1511	25.7828	26.4502	27.0259	26.6384	26.6722	26.2589	25.9259	+	9	9	9	14.9	14.9	14.9	85.282	0	38.458	1547700000	28	3.25571	5.36913e-05	1.8191	4.05133	C9JVY5;Q9Y2D5	C9JVY5;Q9Y2D5	A-kinase anchor protein 2	AKAP2
27.0076	27.0283	24.4759	27.3154	24.4358	23.681	24.7587	24.0048	27.5592	25.3569	23.9582	22.6772		9	8	5	10.2	9.4	5.7	103.14	0	13.658	5236900000	10	0.229737	0.491226	-0.529793	-0.506395	C9JXA2;P29320	C9JXA2;P29320	Receptor protein-tyrosine kinase;Ephrin type-A receptor 3	EPHA3
23.0892	24.0944	25.7206	25.5868	24.283	23.6991	25.678	26.5517	25.9681	25.9816	25.8581	25.9895	+	3	3	3	12.9	12.9	12.9	24.784	0.00019589	6.5002	1003200000	18	2.00333	0.000904323	1.59531	2.70315	C9JYN0;Q16563;A0A0U1RQT9	C9JYN0;Q16563	Synaptophysin-like protein 1	SYPL1
23.6662	22.6471	24.8099	24.6066	24.3263	24.6185	27.12	27.5036	27.5426	26.5004	26.9932	26.799	+	3	2	2	26.4	19.8	19.8	14.478	0.00020088	7.2169	1616400000	7	4.37986	1.06952e-05	3.01955	5.93364	C9JYQ9;H0Y8C2;Q6P5R6	C9JYQ9;H0Y8C2;Q6P5R6	60S ribosomal protein L22-like 1	RPL22L1
31.0272	30.7787	30.5893	30.7523	30.8017	30.6286	23.9331	22.9803	24.1953	24.3691	22.6325	23.209	+	25	25	25	31	31	31	133.81	0	315.57	18293000000	169	8.47707	0	-7.14091	-17.0517	C9JYY6;Q92823;F8W775;A0A087X2B3;C9JH43;C9JF43;C9JUR7;C9J8B6	C9JYY6;Q92823;F8W775;A0A087X2B3	Neuronal cell adhesion molecule	NRCAM
31.1365	31.2428	31.2154	31.1975	31.1631	31.1427	31.0608	30.9174	31.0983	30.995	31.0712	31.0803	+	46	46	46	63	63	63	104.85	0	323.31	52364000000	533	2.76521	0.0809627	-0.154451	-1.1433	C9JZR2;O60716;E9PRE2;E9PKY0;H0YC95;E9PKL1	C9JZR2;O60716	Catenin delta-1	CTNND1
24.351	26.7898	24.0871	26.2529	26.0768	25.7886	26.2955	26.2206	26.582	26.4316	26.1665	26.439	+	4	4	4	39	39	39	13.818	0	46.028	1765500000	19	0.823686	0.0476143	0.781551	1.30973	C9JZY6;P62256;H7C4M9;C9JZG9;C9J8Q9	C9JZY6;P62256;H7C4M9;C9JZG9	Ubiquitin-conjugating enzyme E2 H	UBE2H
23.7898	24.729	24.1887	24.9605	24.7504	24.4727	24.7164	24.973	24.3871	23.8779	24.8604	24.9151		3	3	3	15.7	15.7	15.7	18.444	0.00052985	3.9762	478050000	5	0.116094	0.78212	0.0811156	0.222994	C9K0G7;E9PCG9;Q02338;H7C2W1;C9JM78;C9JQ90;A0A0G2JRX6	C9K0G7;E9PCG9;Q02338;H7C2W1;C9JM78;C9JQ90;A0A0G2JRX6	D-beta-hydroxybutyrate dehydrogenase, mitochondrial	BDH1
25.8268	26.564	26.0926	26.3818	26.4379	26.2651	25.2238	22.6976	24.274	23.9595	23.8363	23.1732	+	5	5	5	4.9	4.9	4.9	141.18	0	9.8482	1338400000	9	3.62241	2.18182e-05	-2.26315	-4.65936	C9K0J5;Q70E73;C9J164;C9J0R8;C9JLG4	C9K0J5;Q70E73;C9J164	Ras-associated and pleckstrin homology domains-containing protein 1	RAPH1
23.8454	26.3319	25.7843	26.3419	26.5487	26.6549	24.0312	23.8938	24.2965	23.3873	24.4434	24.6029	+	2	2	2	9.1	9.1	9.1	39.635	0	13.759	660840000	5	2.35616	0.000282748	-1.9074	-3.14911	D3DPN2;O75056	D3DPN2;O75056	Syndecan;Syndecan-3	SDC3
28.9528	28.1304	28.1191	28.3451	28.2904	28.2266	25.6057	25.4606	25.3036	24.7041	25.0092	24.841	+	10	10	9	16	16	14.8	89.333	0	66.529	4235600000	53	7.05573	0	-3.12742	-10.3348	D3DTX6;Q96SB3	D3DTX6;Q96SB3	Neurabin-2	PPP1R9B
29.2026	28.2889	28.4511	28.4118	28.7396	28.9781	27.8231	27.7434	27.2708	28.0622	27.328	27.1816	+	7	7	7	45	45	45	18.208	0	43.047	6229900000	59	3.06165	0.000207098	-1.03317	-3.3159	F6U1T9;D3YTA9;H7BYZ3;P63098;A0A1B0GUC7;Q96LZ3	F6U1T9;D3YTA9;H7BYZ3;P63098	Calcineurin subunit B type 1	PPP3R1
31.4995	31.5223	31.5382	31.5033	31.5435	31.2693	28.5321	28.3292	27.995	28.576	28.5892	28.2154	+	18	18	11	41.8	41.8	28.3	56.298	0	206.74	44710000000	292	9.26306	0	-3.07505	-14.5072	D6R938;Q13557;E9PBG7;E9PF82;H0Y9C2;H0Y9J2	D6R938;Q13557;E9PBG7;E9PF82;H0Y9C2	Calcium/calmodulin-dependent protein kinase type II subunit delta	CAMK2D
28.3161	26.0817	26.0843	26.482	27.4488	26.5239	22.5756	22.8358	23.8711	24.0142	24.3731	23.1044	+	3	3	3	27	27	27	12.718	0	19.753	1286800000	9	3.92901	1.21396e-05	-3.28885	-5.39439	D6RGY3;D6R960;Q6PUV4;D6RDN3;D6RI05;D6RBA5	D6RGY3;D6R960;Q6PUV4;D6RDN3;D6RI05;D6RBA5	Complexin-2	CPLX2
30.5342	30.3304	30.2822	30.44	30.0522	30.5804	31.6829	31.9688	31.8926	31.8727	31.9719	31.6128	+	14	14	14	40.4	40.4	40.4	30.302	0	92.957	58494000000	188	6.99621	0	1.5079	7.56821	D6R9P3;D6RD18;D6RBZ0;Q99729	D6R9P3;D6RD18;D6RBZ0;Q99729	Heterogeneous nuclear ribonucleoprotein A/B	HNRNPAB
22.3217	24.3532	24.4782	24.5404	25.0393	23.8988	27.7052	27.2419	27.5585	28.0376	27.4832	27.798	+	8	8	8	38.2	38.2	38.2	25.579	0	36.702	1883900000	28	4.60629	0	3.50003	6.43756	D6R9U7;O15318;D6R921;D6RIT0;D6RJH6;D6REQ0	D6R9U7;O15318;D6R921;D6RIT0;D6RJH6	DNA-directed RNA polymerase III subunit RPC7	POLR3G
26.3637	26.8939	27.3631	26.8943	27.4556	27.1808	21.8222	25.4373	24.3309	23.3429	24.1691	25.2313	+	4	4	4	16.7	16.7	16.7	25.223	0	13.583	1603100000	23	3.48093	1.77327e-05	-3.20475	-4.77357	D6RAA6;P57088;J3KN43;D6RBY2;H0Y8N0	D6RAA6;P57088	Transmembrane protein 33	TMEM33
25.147	24.9416	25.3905	24.8054	25.252	25.3506	24.4568	24.7732	24.2879	23.331	24.6786	23.835	+	4	4	4	23.4	23.4	23.4	20.147	0.0001996	6.9967	635380000	16	2.03327	0.00201713	-0.842343	-2.36995	D6RBS5;Q8IZ81;V9GY58;D6RHX2	D6RBS5;Q8IZ81;V9GY58	ELMO domain-containing protein 2	ELMOD2
30.2451	30.1828	30.1393	30.3167	30.0234	30.3255	30.3332	30.6867	30.4962	30.4611	30.5643	30.5489	+	8	8	8	32.7	32.7	32.7	28.512	0	74.481	28986000000	201	2.56761	0.012218	0.302825	1.74044	D6RBW1;P06730;H0Y8J7;D6RFJ3;D6RHE2;H0Y8X3;A6NMX2	D6RBW1;P06730;H0Y8J7	Eukaryotic translation initiation factor 4E	EIF4E
25.8659	26.6863	25.536	26.732	26.8675	26.9196	23.7706	24.3916	23.4424	23.9673	23.85	24.3708	+	6	6	6	15.4	15.4	15.4	57.868	0	9.3171	995240000	10	4.89112	8.35073e-06	-2.55014	-6.40841	D6REB5;P35475;H0Y9B3;D6RBD5;D6R9D5;H0Y9R9	D6REB5;P35475;H0Y9B3;D6RBD5;D6R9D5	Alpha-L-iduronidase	IDUA
32.8325	32.8203	32.8612	32.8875	32.7783	32.7845	30.8772	30.8508	30.8873	31.0675	30.902	30.8066	+	24	24	13	53.4	53.4	30.8	49.005	0	323.31	122100000000	494	11.4355	0	-1.91045	-13.6697	D6RGI3;D6RER5;Q9NVA2;D6RDU5;H0Y961;D6RDP1;D6R9Y6;H0Y9G8	D6RGI3;D6RER5;Q9NVA2;D6RDU5	Septin-11	2011-09-01
30.8005	31.2969	31.3114	31.163	31.1638	31.2163	30.2635	30.2173	30.3823	30.187	30.4876	30.3585	+	32	32	32	27.4	27.4	27.4	136.22	0	207.24	38935000000	412	4.93547	4.60274e-05	-0.851133	-4.29442	D6REX3;O94979;D6RHZ5;H7BXG7;H0YAB3;H0Y9K1;H0Y8V7;H0Y9T9;H0Y8W8;H0YAF5;D6RE64;D6RCQ9;D6RBT0;D6RHE8;H0Y9V3	D6REX3;O94979;D6RHZ5;H7BXG7	Protein transport protein Sec31A	SEC31A
25.1318	26.0206	25.6219	25.3733	25.6889	25.2694	23.6961	22.943	24.2786	24.373	23.9594	23.8948	+	4	4	4	6.9	6.9	6.9	67.402	0	9.7441	500170000	9	3.74167	3.44037e-05	-1.66763	-4.46132	D6RF86;P55285	D6RF86;P55285	Cadherin-6	CDH6
28.5037	28.1881	28.3115	28.154	28.035	28.1125	27.5029	27.0568	27.5316	26.8584	27.4776	27.4153	+	13	13	13	39.7	39.7	39.7	36.764	0	97.224	5621400000	76	3.90547	8.23755e-05	-0.931982	-3.79666	D6RFG8;P27707;D6RCP9;D6RG38	D6RFG8;P27707;D6RCP9	Deoxycytidine kinase	DCK
30.1971	30.6092	31.0041	30.245	30.2328	29.9297	29.5624	29.2373	29.0878	29.677	29.0422	29.6594	+	2	2	2	25.3	25.3	25.3	10.264	0	15.43	21664000000	35	3.18383	0.000153978	-1.04832	-3.42587	D6RIE3;D6RGV5;H0UI06;P14406;D6R9C3	D6RIE3;D6RGV5;H0UI06;P14406;D6R9C3	Cytochrome c oxidase subunit 7A2, mitochondrial	COX7A2
26.3446	26.986	26.8737	26.7234	26.8557	26.8531	27.1891	26.6986	27.3096	27.6921	27.2761	27.2289	+	9	9	9	30	30	30	44.162	0	47.102	2651700000	27	1.55207	0.0154956	0.460343	1.66758	D6RGX2;Q9NUQ7;H0YA18;D6RB53;H0Y9B0;D6R9J7;D6RA67	D6RGX2;Q9NUQ7;H0YA18	Ufm1-specific protease 2	UFSP2
28.1227	26.9075	26.6991	27.765	27.1125	26.8656	23.3876	23.0968	23.4955	23.9345	23.3775	24.6257	+	1	1	1	10.2	10.2	10.2	10.039	0.00035448	4.0584	1156200000	7	6.50111	0	-3.78703	-9.85309	D6RH24	D6RH24		RUFY3
27.329	27.0565	27.117	26.6764	22.8301	26.4942	27.9423	28.0296	27.937	27.2901	27.9335	28.3766	+	6	6	6	21	21	21	46.977	0	43.256	4224600000	53	1.13342	0.0103597	1.57597	1.79427	D6RIY6;Q06265;D6R905;D6RA17;D6RAP4;H0Y9L5	D6RIY6;Q06265;D6R905;D6RA17	Exosome complex component RRP45	EXOSC9
27.4583	27.3246	27.5064	27.2172	27.0466	27.3414	25.7227	25.9798	25.1502	25.9074	25.8151	25.6898	+	8	8	8	41.5	41.5	41.5	21.529	0	35.195	2217700000	46	5.60614	8.13008e-06	-1.60072	-6.32268	D6RJ90;Q9Y6G5;H0Y9N4;D6RC04	D6RJ90;Q9Y6G5;H0Y9N4;D6RC04	COMM domain-containing protein 10	COMMD10
29.8706	29.9413	29.8444	30.0254	29.951	29.8764	28.3988	28.4245	28.4277	28.515	28.5787	28.4418	+	38	34	1	36.9	34.6	1.3	138.86	0	252.47	13920000000	195	10.0585	0	-1.4492	-10.1362	E3W994;J3KR49;O75122	E3W994;J3KR49;O75122	CLIP-associating protein 2	CLASP2
25.5235	25.9032	24.5026	25.472	25.8309	25.0054	27.6616	27.1829	27.7214	27.5021	27.6106	27.7866	+	6	6	6	37	37	37	22.653	0	29.1	3505100000	44	4.85744	7.53296e-06	2.1628	6.09042	E5RFF9;Q9BRT9;E5RH56	E5RFF9;Q9BRT9;E5RH56	DNA replication complex GINS protein SLD5;DNA replication complex GINS protein SLD5;DNA replication complex GINS protein SLD5, N-terminally processed	GINS4
23.5217	24.132	23.5946	23.5568	22.9342	23.2747	24.4569	24.2099	25.4428	24.1927	25.2257	24.7982	+	3	3	3	17.6	17.6	17.6	21.807	0	11.007	486450000	18	2.53928	0.000360668	1.20324	3.02959	E5RFJ1;Q96MF7;E5RIM1;A0A087WTZ8;E5RHW9;H0YB96	E5RFJ1;Q96MF7;E5RIM1;A0A087WTZ8;E5RHW9	E3 SUMO-protein ligase NSE2	NSMCE2
23.485	24.6689	25.5851	24.7703	25.3795	24.2503	26.2185	23.3441	26.2415	26.1818	24.1096	26.6044		4	2	2	31.5	9	9	12.389	0.0028263	2.8192	887590000	9	0.354244	0.319399	0.529247	0.69766	E5RFR7	E5RFR7		TPD52
27.4366	26.9382	27.5802	26.7664	27.246	26.8156	24.6702	24.3509	24.8141	25.9372	25.348	25.1589	+	8	8	8	16.8	16.8	16.8	58.855	0	30.113	1542800000	21	4.26324	1.48148e-05	-2.10639	-5.32968	E5RFU2;P34913;E5RFH6;H0YAW7;E5RI53	E5RFU2;P34913;E5RFH6;H0YAW7	Bifunctional epoxide hydrolase 2;Cytosolic epoxide hydrolase 2;Lipid-phosphate phosphatase	EPHX2
24.3631	23.7251	23.1844	24.146	23.854	24.5376	26.2591	26.7153	28.0056	27.1387	26.8429	25.8342	+	2	2	2	28.1	28.1	28.1	9.632	0	28.58	1023000000	11	4.99834	0	3.02393	6.83036	E5RFZ8;E5RGA7;E5RJ40;E5RJG5;E5RIP4;Q15043	E5RFZ8;E5RGA7;E5RJ40;E5RJG5;E5RIP4;Q15043	Zinc transporter ZIP14	SLC39A14
26.3458	26.9415	27.1539	26.8558	26.7483	26.7956	27.496	27.3029	27.5494	27.5225	27.9036	27.9616	+	11	11	11	36.6	36.6	36.6	36.418	0	44.023	3486100000	45	3.13852	0.000384763	0.748048	3.0012	E5RG17;Q6P1N9;E5RGF2;A0A0D9SGD3;G5EA19;U3KQS5;H0YBX2;E5RG62;E5RK70;E5RID7;E5RI69;E5RJY6	E5RG17;Q6P1N9;E5RGF2;A0A0D9SGD3;G5EA19;U3KQS5;H0YBX2	Putative deoxyribonuclease TATDN1	TATDN1
29.583	29.6649	29.5743	30.0772	29.9642	29.6662	29.2176	29.2509	29.1397	29.3311	29.362	28.9947	+	8	8	8	65.8	65.8	65.8	13.466	0	35.087	16536000000	100	3.02879	0.00168428	-0.494695	-2.4435	E5RGS4;O60925;D6RGG5	E5RGS4;O60925	Prefoldin subunit 1	PFDN1
24.2294	23.5138	24.6369	24.5127	23.2691	24.2319	25.0327	24.9173	25.2423	24.7438	25.8459	26.302	+	3	3	3	58.9	58.9	58.9	6.2643	0	14.72	529970000	8	2.24489	0.000877043	1.09077	2.71037	E5RGS9;Q9NRG0	E5RGS9;Q9NRG0	Chromatin accessibility complex protein 1	CHRAC1
30.2334	27.5939	30.1544	27.445	30.1518	30.6789	24.5715	23.844	22.2689	23.8835	28.9995	28.8419	+	5	3	3	29.8	19.6	19.6	19.574	0	12.644	18465000000	21	2.39578	0.000131497	-4.66274	-3.54036	E5RGX5;Q93045	E5RGX5;Q93045	Stathmin;Stathmin-2	STMN2
30.9537	30.9705	31.0644	30.8311	31.0176	30.915	30.6097	30.4395	30.6882	30.4991	30.6692	30.5021	+	8	8	8	83.1	83.1	83.1	9.9601	0	232.11	43707000000	258	4.013	0.00187313	-0.37757	-2.40433	E5RHG8;Q15369;R4GMY8	E5RHG8;Q15369;R4GMY8	Transcription elongation factor B polypeptide 1	TCEB1
25.0836	26.2137	26.0737	25.4827	25.0138	26.112	24.4615	24.6586	22.1953	25.5971	23.1569	22.8301	+	3	3	3	16.8	16.8	16.8	14.905	0	48.335	2899800000	30	1.67103	0.00198414	-1.64938	-2.38052	E5RJB8;E5RHU3;E7ESK6;E9PBI9;P34741	E5RJB8;E5RHU3;E7ESK6;E9PBI9;P34741	Syndecan;Syndecan-2	SDC2
31.5196	31.2806	31.2761	31.327	31.4442	31.093	29.9588	30.2876	29.9218	30.1056	29.8808	29.9991	+	22	22	19	65.1	65.1	59.5	37.725	0	160.16	38160000000	228	6.58223	0	-1.29248	-6.62933	E5RHW4;O94905;E5RJ09	E5RHW4;O94905;E5RJ09	Erlin-2	ERLIN2
25.3201	25.0386	24.9431	24.1305	24.1082	23.8962	25.5735	24.6042	24.6872	24.6747	25.3099	24.7189	+	6	6	6	17.2	17.2	17.2	53.305	0	18.289	730330000	10	0.601693	0.155807	0.397122	0.938582	E5RIH5;Q6NXR4;E5RHM7	E5RIH5;Q6NXR4	TELO2-interacting protein 2	TTI2
23.6986	23.4245	23.7839	24.383	23.7203	23.2382	24.7545	23.2224	25.216	26.2397	22.7954	24.722	+	3	3	3	18.2	18.2	18.2	25.929	0	10.498	381920000	5	0.599469	0.10889	0.737505	1.05086	E5RIL2;Q9UFF9;B7Z9U0;E5RHL9;E5RJC5;E5RHP3;E5RGE4	E5RIL2;Q9UFF9;B7Z9U0	CCR4-NOT transcription complex subunit 8	CNOT8
30.2811	29.4948	29.5848	28.6744	29.5021	28.8547	27.9714	29.7962	27.9217	28.6453	27.5469	28.1264	+	8	8	8	79.5	79.5	79.5	7.8741	0	90.806	13153000000	87	1.33629	0.00781417	-1.02237	-1.88545	E5RIM7;O00244;E5RGN3	E5RIM7;O00244;E5RGN3	Copper transport protein ATOX1	ATOX1
32.6478	31.5511	31.7229	31.7932	32.1711	31.688	31.6917	31.3463	31.5919	31.3169	31.4998	31.3342	+	13	13	13	75	75	75	10.08	0	68.31	84292000000	239	1.29118	0.0271978	-0.439708	-1.48764	E5RIW3;E5RJD8;O75347;E5RHG6;E5RIX8	E5RIW3;E5RJD8;O75347;E5RHG6;E5RIX8	Tubulin-specific chaperone A	TBCA
27.4529	27.2128	27.0287	27.248	27.3007	27.1235	22.8781	25.5257	23.1533	23.3181	24.4381	23.9758	+	9	9	9	9.5	9.5	9.5	108.99	0	34.919	2088500000	25	4.42172	7.59734e-06	-3.3651	-6.11705	E5RJ29;Q9NYI0;B4DKF8;A0A087X1Z0;A0A087WXD8;E5RJE4;E5RFG7;H0YC20;E5RH02;H0YAQ7	E5RJ29;Q9NYI0;B4DKF8	PH and SEC7 domain-containing protein 3	PSD3
25.1799	23.3777	23.3028	24.61	23.6662	24.2282	25.916	26.4914	25.8694	25.9541	26.2538	25.7908	+	3	3	3	25	25	25	18.336	0	15.455	677140000	7	3.56576	3.47625e-05	2.03614	4.49172	E5RK82;E5RJF8;O15182;H0YBL5;E5RH67;E5RFM2	E5RK82;E5RJF8;O15182;H0YBL5;E5RH67;E5RFM2	Centrin-3	CETN3
24.6353	26.1031	25.7188	26.3442	26.7	25.9083	23.5065	24.1037	23.8568	23.3146	23.6839	23.2419	+	5	5	5	10.8	10.8	10.8	57.521	0	11.498	777260000	24	3.92377	1.87041e-05	-2.20852	-4.98755	E5RJU9;Q86UE4;H0YB56	E5RJU9;Q86UE4;H0YB56	Protein LYRIC	MTDH
29.2857	29.5377	29.6737	29.6587	29.6726	29.7574	29.425	28.9508	29.3375	29.0881	29.0128	28.8461	+	11	11	11	42.9	42.9	42.9	36.064	0	123.79	14468000000	152	2.40493	0.004979	-0.434797	-2.04053	E7EM64;Q7L5N1;H7C3T0	E7EM64;Q7L5N1	COP9 signalosome complex subunit 6	COPS6
25.9033	26.5032	26.2274	26.5751	26.0026	26.6698	23.909	24.7804	24.5413	25.3837	24.5385	25.3431	+	6	6	6	13.7	13.7	13.7	50.051	0	10.177	1176100000	16	3.96812	2.22497e-05	-1.68303	-4.70471	E7EM93;Q9BQG2	E7EM93;Q9BQG2	Peroxisomal NADH pyrophosphatase NUDT12	NUDT12
29.3727	28.4247	28.5436	28.8032	28.5058	28.6814	28.3606	28.4727	28.2238	27.9568	28.317	28.1481	+	7	7	7	45.9	45.9	45.9	19.245	0	45.077	8724400000	95	1.54637	0.0159395	-0.455753	-1.65829	E7EMN6;P41236;G1AUC5;Q6NXS1;E7EUI7;Q96PQ5	E7EMN6;P41236;G1AUC5;Q6NXS1;E7EUI7	Protein phosphatase inhibitor 2;Protein phosphatase inhibitor 2-like protein 3	PPP1R2;PPP1R2P3
24.7059	25.4001	26.2234	25.2839	26.2802	23.7262	25.8163	25.952	25.8165	26.3204	23.9354	26.6773		8	8	8	29.2	29.2	29.2	35.571	0	31.506	1137000000	24	0.209491	0.554245	0.298178	0.440933	E7EMP6;Q96FZ2;D6R9T3;D6RGK7;D6RAZ3;D6RAI0	E7EMP6;Q96FZ2;D6R9T3;D6RGK7;D6RAZ3;D6RAI0	Embryonic stem cell-specific 5-hydroxymethylcytosine-binding protein	HMCES
30.5166	29.8959	29.7687	30.0741	30.2948	30.0552	29.3089	28.9805	28.8138	28.9159	28.8891	28.7878	+	7	7	7	56.1	56.1	56.1	16.23	0	72.921	15208000000	77	4.53906	3.32147e-05	-1.11925	-4.57443	J3KMY5;G3V3E8;E7EMS2;G3V3D1;P61916;H0YIZ1;G3V2V8	J3KMY5;G3V3E8;E7EMS2;G3V3D1;P61916;H0YIZ1;G3V2V8	Epididymal secretory protein E1	NPC2
29.1119	29.3632	29.6002	29.4485	29.3848	29.255	28.8097	28.9123	28.976	28.9169	28.8982	28.6529	+	35	35	1	32.2	32.2	1.2	144.92	0	194.88	13801000000	229	3.58589	0.00127829	-0.457967	-2.55905	E7EN19;H7C360;E7ENQ1;O95819;E7EX83;A0A0D9SG62	E7EN19;H7C360;E7ENQ1;O95819;E7EX83;A0A0D9SG62	Mitogen-activated protein kinase kinase kinase kinase 4	MAP4K4
24.577	24.3667	24.2261	24.5179	24.6532	25.2351	25.3855	24.5858	24.99	24.8263	25.0482	25.3282	+	4	4	4	9.7	9.7	9.7	61.418	0	17.23	723150000	19	1.03362	0.0576776	0.371159	1.24867	E7EN32;O00255;E7ENS2;E7EPR4;E7ET29	E7EN32;O00255	Menin	MEN1
24.4776	23.8998	24.2687	22.586	24.6762	23.7021	23.9415	24.2971	24.6135	24.8463	24.1987	24.4291	+	4	4	4	3.4	3.4	3.4	113.23	0.00018477	5.0358	283760000	8	0.587237	0.151262	0.44438	0.948373	E7EN73;Q8IZA0;C9J519;H0Y4S8;B1AN15	E7EN73;Q8IZA0;C9J519	Dyslexia-associated protein KIAA0319-like protein	KIAA0319L
25.9972	24.9708	25.7204	24.5387	24.6988	24.1051	23.3241	24.0275	24.272	24.3197	23.5184	23.8827	+	6	6	1	0.6	0.6	0.1	964.83	0.0001899	5.7082	2538000000	15	1.81003	0.00216344	-1.11282	-2.34962	E7ENN3	E7ENN3		SYNE1
26.2424	24.7809	25.4749	24.9987	23.6469	24.1818	24.4824	23.9508	23.1642	24.9965	23.289	22.4005	+	3	3	3	29.1	29.1	29.1	17.055	0	19.905	652660000	6	0.941204	0.0290582	-0.911024	-1.46623	E7EP72;Q9UFG5;K7EK56;K7ER12;K7EQW1;A0A087WUU5;K7ELZ1	E7EP72;Q9UFG5;K7EK56	UPF0449 protein C19orf25	C19orf25
27.0171	27.436	27.1559	27.313	27.2634	27.4016	23.0037	23.5889	23.9834	24.144	26.1188	24.7453	+	14	14	14	16.9	16.9	16.9	123.08	0	50.085	2230400000	51	3.9285	1.18959e-05	-3.09674	-5.33937	E7EPC8;Q9UQB3;B4DRK2;E9PHB5;D6R9A8;D6RF55;D6RC65	E7EPC8;Q9UQB3;B4DRK2;E9PHB5	Catenin delta-2	CTNND2
23.7877	25.1682	25.4156	25.1816	25.3421	25.4964	26.1616	26.3409	26.3585	27.2268	26.537	26.2395	+	11	11	11	20.6	20.6	20.6	64.827	0	35.512	1487200000	28	2.75083	0.000175527	1.45969	3.3682	G3V2F4;E7EPD8;Q9NUW8;G3V2J6;G3V2U6;Q9BRS7;H0YJ44;G3V5H9;G3V4W8;H0YJL7;G3V3Q0;G3V5F9;G3V5B8;G3V554	G3V2F4;E7EPD8;Q9NUW8;G3V2J6	Tyrosyl-DNA phosphodiesterase 1	TDP1
28.4171	28.3931	27.831	27.9936	28.327	28.4741	30.2748	29.8338	30.017	29.8195	30.2268	30.0486	+	46	46	44	20.9	20.9	20.1	308.77	0	276.83	13100000000	171	6.19112	0	1.79506	7.28259	E7EPN9;Q9Y520;H7C5N8;A0A0A0MS30	E7EPN9;Q9Y520	Protein PRRC2C	PRRC2C
24.296	23.786	23.6872	23.5621	25.2553	23.9968	22.3424	25.8596	26.0164	25.6562	23.8282	25.2379		4	4	4	7.9	7.9	7.9	58.994	0	8.3283	527800000	5	0.41328	0.242499	0.643322	0.797885	E7EPP7;Q6ZWJ1;B5MCT9	E7EPP7;Q6ZWJ1;B5MCT9	Syntaxin-binding protein 4	STXBP4
27.1275	27.8388	27.5142	27.0307	26.9739	27.2632	26.4978	26.1906	26.4936	26.4666	26.3201	26.7538	+	9	9	9	44.8	44.8	44.8	27.907	0	40.161	2601200000	42	3.50614	0.000142485	-0.897645	-3.4692	E7EPT4;P19404	E7EPT4;P19404	NADH dehydrogenase [ubiquinone] flavoprotein 2, mitochondrial	NDUFV2
30.9879	30.5193	30.3109	30.3435	29.9982	30.1544	28.3467	28.4613	28.3258	27.5404	28.1521	28.2047	+	7	7	5	67	67	51.3	11.777	0	70.063	13362000000	67	5.57291	0	-2.22044	-7.06196	E7EPV7;P37840;H6UYS7;D6RA31	E7EPV7;P37840;H6UYS7;D6RA31	Alpha-synuclein	SNCA
27.6703	27.4726	27.2156	28.2631	27.9423	28.0266	27.7125	27.4772	27.8631	27.588	28.1084	26.6647		7	7	7	24.5	24.5	24.5	38.753	0	35.493	4593100000	69	0.0263758	0.952988	-0.0152468	-0.0507225	E7EWE1;E7EQ61;Q9GZZ9;C9J5W5;C9JRV9;C9J0F6	E7EWE1;E7EQ61;Q9GZZ9;C9J5W5;C9JRV9;C9J0F6	Ubiquitin-like modifier-activating enzyme 5	UBA5
28.441	28.6132	28.7535	28.7931	28.8355	28.6086	29.8352	29.3423	29.8072	29.8102	29.9425	29.7645	+	12	12	12	65.5	65.5	65.5	19.311	0	72.158	13409000000	114	5.18921	1.86791e-05	1.07334	4.98549	E7EQ69;Q9GZZ1;C9J5D1;A0A087WWJ2;B0AZT5;C9JZU6;C9J5J3;A0A0D9SF32;F8WCK0	E7EQ69;Q9GZZ1;C9J5D1;A0A087WWJ2	N-alpha-acetyltransferase 50	NAA50
23.8336	24.8829	25.4058	24.7059	24.6311	24.7093	24.6695	23.0686	24.2858	23.1666	23.7484	23.2723	+	3	3	3	13.1	13.1	13.1	22.384	0.00035778	4.2603	481550000	9	1.47405	0.00617235	-0.906983	-1.96304	H7C1W2;E9PF84;G5E9Q7;E7EQB8;P51553;H0Y5Q7	H7C1W2;E9PF84;G5E9Q7;E7EQB8;P51553;H0Y5Q7	Isocitrate dehydrogenase [NAD] subunit, mitochondrial;Isocitrate dehydrogenase [NAD] subunit gamma, mitochondrial	IDH3G
25.2152	26.2416	26.5165	24.7911	23.8963	26.9954	24.5909	23.4795	24.4656	24.5013	25.074	25.435	+	7	7	7	17.9	17.9	17.9	54.112	0	26.777	941710000	7	1.14919	0.0120194	-1.18712	-1.74614	E7EQH1;Q8NFJ9;E9PR55;E9PQD9;E9PPR3	E7EQH1;Q8NFJ9	Bardet-Biedl syndrome 1 protein	BBS1
28.5892	28.504	28.7069	28.3641	28.3523	28.15	28.0677	27.6802	27.9967	28.4919	27.5646	27.6374	+	26	26	26	29.2	29.2	29.2	117.06	0	91.792	6051100000	73	1.69519	0.0108066	-0.484179	-1.78052	E7EQI7;Q12768;E5RFU6	E7EQI7;Q12768	WASH complex subunit strumpellin	KIAA0196
24.4651	25.4259	26.0487	25.2722	25.7783	24.9593	24.6975	24.8711	24.5548	22.9737	23.9859	24.5077	+	4	4	4	3.6	3.6	3.6	155.81	0.00020202	7.3704	366900000	6	1.64816	0.00317498	-1.10833	-2.20322	E7EQM8;P43146;J3QS93;H0Y2Q5;J3QLT8;J3QRM6	E7EQM8;P43146;J3QS93;H0Y2Q5	Netrin receptor DCC	DCC
32.1254	32.4905	32.26	32.5677	32.5762	32.3042	32.1717	32.0021	32.2201	32.1119	32.1479	32.0133	+	47	33	31	55.5	39.6	38.2	69.371	0	287.99	110630000000	618	1.72674	0.0417972	-0.256572	-1.35258	E7EQR4;P15311;E9PNP4	E7EQR4;P15311	Ezrin	EZR
29.1273	29.8233	29.7822	29.1736	29.7218	29.4729	30.8003	30.6197	30.507	30.7309	30.3884	30.3855	+	9	9	9	51	51	51	17.522	0	168.98	26657000000	157	4.22551	4.59267e-05	1.09244	4.28686	E9PES6;E7ES08;E7EQU1;O15347	E9PES6;E7ES08;E7EQU1;O15347	High mobility group protein B3	HMGB3
27.005	25.8111	25.6794	25.8645	26.0013	26.237	27.2481	27.3007	26.9076	27.3787	27.1136	26.8385	+	10	10	10	12.6	12.6	12.6	108.94	0	26.152	2511400000	30	2.97279	0.000208073	1.09	3.30159	E7ERS3;Q86VM9;H3BRH3;H3BRN6;H3BPD0;H3BP01	E7ERS3;Q86VM9	Zinc finger CCCH domain-containing protein 18	ZC3H18
24.8263	23.9967	24.1581	24.5346	23.5014	23.6169	23.815	25.4114	24.2352	25.2493	25.0879	24.897	+	2	2	2	1.9	1.9	1.9	145.31	0.0011907	3.2015	270180000	5	0.97331	0.0350775	0.654111	1.40808	E7ESG2;Q9HAW4	E7ESG2;Q9HAW4	Claspin	CLSPN
24.1171	24.6581	24.4187	24.051	24.6364	24.4641	24.3224	22.917	24.8292	24.3887	24.734	24.4616		3	3	3	16	16	16	24.325	0.00018954	5.6608	333010000	6	0.182907	0.64347	-0.152598	-0.353574	E7ESL0;J3KQY1;Q9NWU5	E7ESL0;J3KQY1;Q9NWU5	39S ribosomal protein L22, mitochondrial	MRPL22
30.478	30.0103	29.4011	30.2158	30.0719	30.0169	24.1618	24.6831	25.2078	25.0506	25.3886	25.8071	+	33	27	27	41.2	36.5	36.5	98.38	0	323.31	17921000000	187	8.08537	0	-5.13395	-14.5107	E7ESP9;P07197;E7EMV2	E7ESP9;P07197;E7EMV2	Neurofilament medium polypeptide	NEFM
27.1127	27.9808	24.8061	28.0593	27.9579	27.8899	24.2415	26.5555	22.6759	27.6326	24.0438	22.9403	+	2	2	2	0.6	0.6	0.6	337.83	0.0060261	2.4527	3714300000	11	1.31518	0.00455685	-2.27122	-2.07371	E7ESW6;Q6ZQQ6	E7ESW6;Q6ZQQ6	WD repeat-containing protein 87	WDR87
26.3467	26.1443	25.1858	25.9762	25.3056	26.0521	23.4642	24.8005	24.1545	23.6696	23.4607	24.0627	+	5	4	4	7.4	5.5	5.5	63.902	0.00020227	7.4381	593290000	7	3.75156	2.9003e-05	-1.92522	-4.63776	E7EVI4;E7ET87;O75410;B4E3H6;H0YBT8;H0YAY0;E5RFM9;R4GMT7	E7EVI4;E7ET87;O75410;B4E3H6;H0YBT8;H0YAY0	Transforming acidic coiled-coil-containing protein 1	TACC1
29.1417	28.8012	28.8659	28.9478	28.8484	28.9051	29.6253	29.3672	29.6558	29.2292	29.8079	29.4277	+	38	38	38	19.3	19.3	19.3	227.73	0	147.82	13956000000	187	3.52069	0.000448684	0.618716	2.96162	E7ETA6;Q15154;A6NNN6;H0YBA1;E9PGW9;E7EV93;E5RGQ4	E7ETA6;Q15154;A6NNN6	Pericentriolar material 1 protein	PCM1
28.6672	28.9952	29.228	28.9694	29.188	28.3922	28.6839	27.862	28.4677	27.8304	28.8432	28.4908	+	13	13	7	33.3	33.3	19.5	54.502	0	53.527	7567300000	78	1.39215	0.0147117	-0.569243	-1.68342	E7ETB3;Q9ULA0;E7EMB6;C9JBE1	E7ETB3;Q9ULA0;E7EMB6	Aspartyl aminopeptidase	DNPEP
28.0761	27.8693	28.272	28.3829	28.0572	28.4048	25.3087	23.2265	22.9594	24.0171	23.1479	24.0825	+	16	16	16	13	13	13	167.98	0	42.175	3436200000	37	5.80462	0	-4.44512	-8.83997	E9PBG4;E7EW95;E7EVD6;E7ETE3;E7EUW2;Q9HAR2;E7EMR3;E7ES20;E7ENK1;E7ESV6;E7EUP0;E7EX52;E7EN28;H0Y9K5	E9PBG4;E7EW95;E7EVD6;E7ETE3;E7EUW2;Q9HAR2;E7EMR3;E7ES20;E7ENK1;E7ESV6;E7EUP0;E7EX52;E7EN28	Latrophilin-3	ADGRL3;LPHN3
25.5249	25.5432	25.8624	25.8581	25.3998	25.4818	26.3931	26.3073	26.2994	26.5236	26.7036	26.2183	+	6	6	6	18.9	18.9	18.9	40.147	0	17.525	1063300000	19	4.37608	6.55412e-05	0.833678	3.91368	E7ETU5;F6Y5H0;P29558;E7EPF2;F8W1T6;Q15434;C9J9B2;F8VV01;C9JIJ9;A0A1B0GUW5;Q6XE24	E7ETU5;F6Y5H0;P29558	RNA-binding motif, single-stranded-interacting protein 1	RBMS1
24.4562	24.1168	24.2684	23.9843	23.9784	24.3416	24.5727	24.5612	25.2443	25.4683	24.9671	24.5621	+	3	3	3	7.7	7.7	7.7	40.47	0.00036317	4.5767	462490000	13	2.61776	0.000887469	0.771763	2.70728	H0Y9G6;E7ETU7;P09001;E9PF06;D6RC14	H0Y9G6;E7ETU7;P09001;E9PF06	39S ribosomal protein L3, mitochondrial	MRPL3
26.4002	26.236	26.1117	26.0631	25.4414	25.9367	23.9756	23.5366	23.7163	24.389	24.1852	22.8725	+	5	5	5	6.4	6.4	6.4	81.169	0.0001904	5.7762	998340000	7	5.51042	0	-2.07099	-6.8245	E7ETU9;O00469;C9JXZ0	E7ETU9;O00469	Procollagen-lysine,2-oxoglutarate 5-dioxygenase 2	PLOD2
28.4476	28.0378	28.188	28.1443	27.9809	27.7485	28.7501	29.0479	28.7507	28.9252	28.7608	28.8826	+	20	19	19	45.1	43.4	43.4	46.913	0	58.402	8228200000	126	3.89272	0.000141685	0.755735	3.45993	E7ETZ4;Q9Y6E2;B5MCH7;B5MCE7;Q75MG1;E9PFD4;E7EMS9;E9PFE3;C9JF98;F8WDX8	E7ETZ4;Q9Y6E2;B5MCH7;B5MCE7;Q75MG1;E9PFD4	Basic leucine zipper and W2 domain-containing protein 2	BZW2
30.2936	30.7532	30.5756	30.6772	30.656	30.4241	30.0882	29.8797	30.1541	30.0239	30.1655	30.4098	+	17	17	17	50.6	50.6	50.6	45.31	0	251.38	33349000000	283	3.41409	0.00109104	-0.500995	-2.61938	E7EU96;P68400;Q8NEV1;A0A087WY74;V9GYA2;V9GY80;V9GYW6	E7EU96;P68400;Q8NEV1	Casein kinase II subunit alpha;Casein kinase II subunit alpha 3	CSNK2A1;CSNK2A3
26.2753	26.6095	26.3578	26.5841	26.7253	26.7397	25.8037	26.6041	25.4275	26.7837	25.5117	27.1388	+	9	9	9	24.4	24.4	24.4	55.708	0	65.233	1569200000	26	1.08027	0.0337936	-0.522489	-1.4194	E7EUY3;E9PDR0;E7EX59;P05166;E9PEC3;E7ETT4;E7ETT1;C9JQS9;F8WBI9;E7ENC1;C9JAW3;C9JVW9;H7C5C9	E7EUY3;E9PDR0;E7EX59;P05166;E9PEC3;E7ETT4;E7ETT1;C9JQS9;F8WBI9	Propionyl-CoA carboxylase beta chain, mitochondrial	PCCB
24.3302	26.3218	26.4192	26.5245	26.2376	24.4577	25.7859	23.584	23.0672	25.0689	24.5677	23.78	+	6	6	6	11	11	11	77.469	0	11.31	813540000	4	1.13321	0.0117964	-1.30047	-1.75179	E7EV01;O15484	E7EV01;O15484	Calpain-5	CAPN5
31.5118	31.8603	31.8604	31.711	31.8663	31.7779	31.9491	31.4423	31.7999	31.6455	32.0168	31.7498		45	45	26	22.3	22.3	13.9	245.44	0	275.71	76524000000	703	0.0187156	0.972332	0.00613492	0.0288271	E7EVA0;P27816;B5MEG9;H7C456;A0A0J9YVV8;A0A0J9YW37	E7EVA0;P27816	Microtubule-associated protein;Microtubule-associated protein 4	MAP4
25.1654	25.2689	24.7398	25.0719	25.8286	25.4635	25.8319	25.6244	26.1786	25.6654	26.0418	25.8173	+	8	8	8	12	12	12	70.01	0	15.538	1132800000	27	1.95281	0.00427867	0.612046	2.09359	E7EVC7;Q676U5;C9J1B2;C9JAY7;C9JK97;F8WAF9;C9J8C6	E7EVC7;Q676U5	Autophagy-related protein 16-1	ATG16L1
29.4766	29.4288	29.2279	29.4735	29.5564	29.4778	27.1111	28.0019	27.2321	26.9187	27.1034	27.1506	+	38	16	16	33.6	15.2	15.2	142.58	0	115.98	7943800000	90	6.17039	0	-2.16677	-7.79942	E7EVJ5;Q96F07;H7C229;E7EW33;A0A087WWZ1;A0A087WTQ3;A0A087WVE1;A0A087WV63;A0A0G2JRF5;A0A087WWY5;A0A087WZL7	E7EVJ5;Q96F07;H7C229;E7EW33	Cytoplasmic FMR1-interacting protein 2	CYFIP2
24.7783	24.1971	23.6577	24.2086	24.6724	24.5922	24.9568	24.1917	24.9726	23.943	23.0363	23.8947		4	3	3	5.8	4.7	4.7	81.851	0.00019608	6.5231	319540000	8	0.13367	0.726171	-0.130993	-0.275615	E7EW84;Q8TAG9;F2Z3K0	E7EW84;Q8TAG9;F2Z3K0	Exocyst complex component 6	EXOC6
27.4037	27.3301	27.1028	27.3808	27.0117	27.204	24.1074	24.6831	22.9463	23.8381	23.1032	24.3077	+	4	3	3	35.5	27.3	27.3	12.254	0.00036603	4.7518	1460900000	14	6.02346	0	-3.50322	-8.77695	Q5JRJ0;E7EWD5;Q99576;Q5JRJ2;D6RD92	Q5JRJ0;E7EWD5;Q99576;Q5JRJ2	TSC22 domain family protein 3	TSC22D3
24.2678	23.3863	24.2716	24.3417	24.7256	24.2448	24.3992	24.4995	24.5937	24.2834	24.4599	23.7644		3	3	3	3.7	3.7	3.7	102.73	0.00020145	7.2944	396180000	11	0.571093	0.246968	0.24083	0.791688	E7EWM1;Q15596	E7EWM1;Q15596	Nuclear receptor coactivator 2	NCOA2
28.3294	27.9518	28.2464	27.8829	27.5508	27.4937	27.0926	26.8999	26.81	27.3914	27.6623	26.8542	+	14	7	3	51.9	27.8	11	27.617	0	27.968	4014400000	76	2.16945	0.00200659	-0.737902	-2.37199	E7EWW9;P09488;B9ZVX7;H3BQT3;H3BRM6	E7EWW9;P09488;B9ZVX7	Glutathione S-transferase Mu 1	GSTM1
28.0367	28.3442	28.1534	28.5815	28.1303	28.3385	27.5402	27.3329	27.2856	27.6853	27.5883	27.5127	+	7	7	7	45.5	45.5	45.5	21.405	0	36.35	4918500000	37	4.15354	9.95851e-05	-0.777679	-3.65771	E7EWZ0;E9PF49;Q9Y6M9;E9PH64	E7EWZ0;E9PF49;Q9Y6M9;E9PH64	NADH dehydrogenase [ubiquinone] 1 beta subcomplex subunit 9	NDUFB9
30.1806	29.6832	29.9295	29.748	29.4786	30.0539	31.2397	30.9813	31.0503	30.8842	31.1696	31.252	+	31	31	31	47.2	47.2	47.2	69.697	0	208.95	35139000000	267	5.21724	1.46951e-05	1.2194	5.3027	E7EX17;P23588;F8VX11;F8VP89;F8W0K0;F8VSC7;F8VYE9;F8VRU1	E7EX17;P23588;F8VX11	Eukaryotic translation initiation factor 4B	EIF4B
27.0669	27.2051	27.8813	27.9861	27.2766	28.1575	26.0277	24.3439	25.828	24.7571	25.709	24.5235	+	41	2	0	57.8	3.1	0	64.168	0	25.23	8232600000	56	3.80191	1.82173e-05	-2.26245	-4.86989	E7EX44	E7EX44		CALD1
24.1915	24.3486	23.9704	25.038	24.5617	24.4138	26.2152	25.6385	26.0379	25.5483	26.4975	25.9215	+	6	5	5	6.1	5.3	5.3	107.43	0	14.139	681510000	23	4.11793	1.76545e-05	1.56677	4.7577	E7EXA6;Q8WVB6;A0A0D9SF58;H0Y7D3;F8WCC1	E7EXA6;Q8WVB6;A0A0D9SF58	Chromosome transmission fidelity protein 18 homolog	CHTF18
31.1666	31.2863	30.8951	31.1836	31.0421	30.9575	32.2125	31.8476	31.9962	31.4621	31.8969	31.7153	+	6	6	6	56.6	56.6	56.6	15.016	0	162.95	63776000000	204	3.76775	0.000142053	0.79454	3.4636	F8VZJ2;H0YHX9;Q13765;E9PAV3;F8W0W4;F8W1N5;F8VNW4;F8VZ58;Q9BZK3	F8VZJ2;H0YHX9;Q13765;E9PAV3;F8W0W4;F8W1N5;F8VNW4	Nascent polypeptide-associated complex subunit alpha;Nascent polypeptide-associated complex subunit alpha, muscle-specific form	NACA
28.3163	28.2731	28.0197	28.0444	28.0425	28.1337	25.3876	25.8175	25.8612	25.9742	25.5382	25.2622	+	6	6	6	15.4	15.4	15.4	44.888	0	73.748	2923700000	38	8.27183	0	-2.42257	-11.3162	F6PQP6;E9PBC1;I3L2B2;O95208;I3L356;I3L2H1;J3KSF8;J3KTF6;J3KSA6;J3KSC7;J3QLN2	F6PQP6;E9PBC1;I3L2B2;O95208;I3L356;I3L2H1	Epsin-2	EPN2
26.7771	27.3729	27.3345	27.0573	27.7686	26.6189	23.1716	22.9136	23.7446	24.9031	23.0754	23.0708	+	12	12	12	17.3	17.3	17.3	102.64	0	67.622	2092000000	40	5.24837	0	-3.59321	-7.49155	E9PBP6;P55157;D6REL9	E9PBP6;P55157	Microsomal triglyceride transfer protein large subunit	MTTP
27.5202	27.1179	26.8347	27.2333	27.2184	27.0241	27.0518	27.5825	26.8917	27.0036	27.1317	27.0916		16	16	11	26.2	26.2	19.8	86.69	0	78.558	3111600000	41	0.0622849	0.900438	-0.0258702	-0.103713	E9PC69;E7ETY4;Q7KZI7;F5H4F6;F5H6N2;K7EK17;K7EKG8;F5H4J8;Q96L34	E9PC69;E7ETY4;Q7KZI7	Serine/threonine-protein kinase MARK2	MARK2
24.4291	24.8268	24.1958	23.9944	24.1688	23.9953	25.9639	24.5415	25.8273	25.3115	25.646	23.1838	+	5	5	3	3.8	3.8	1.8	130.86	0	15.68	572580000	10	2.76645	0.000243704	1.18967	3.21378	E9PD50;Q92540;B1ALB4;D6RAD0;E9PBK2	E9PD50;Q92540;B1ALB4	Protein SMG7	SMG7
28.2566	28.4216	28.4868	28.6604	28.5198	28.5553	30.6145	30.9989	30.8989	30.8788	31.0335	30.955	+	58	58	58	47	47	47	144.45	0	323.31	30092000000	372	9.12533	0	2.40149	12.5987	E9PD53;Q9NTJ3;C9JR83;C9J9E4;C9JVD8;C9J578;C9JWF0;C9IYK2;C9JJ64	E9PD53;Q9NTJ3	Structural maintenance of chromosomes protein;Structural maintenance of chromosomes protein 4	SMC4
24.8084	24.7437	24.4631	24.6155	24.6323	25.3492	22.9569	23.9964	23.2752	23.8294	24.2897	22.9799	+	2	2	2	10.2	10.2	10.2	23.224	0.00018491	5.0623	174450000	7	2.65817	0.000324324	-1.09915	-3.05604	V9GYW9;E9PD55;E9PDJ2;P53805	V9GYW9;E9PD55;E9PDJ2;P53805	Calcipressin-1	RCAN1
28.5253	28.6223	28.7568	28.3488	28.2721	28.2668	29.3264	29.5707	29.5535	30.0279	29.4621	29.4049	+	36	36	34	40.1	40.1	38.2	128.48	0	206.93	14445000000	175	4.65701	2.19245e-05	1.12274	4.67306	E9PDF6;O43795;E7EQD9;H7C2Y7;C9JUP5;C9JYW1;A0A0U1RRI3;C9K0I9;G3V342	E9PDF6;O43795	Unconventional myosin-Ib	MYO1B
29.4669	28.7565	29.0188	29.3236	28.954	28.8358	23.5652	24.4144	23.4245	24.2491	23.3696	24.149	+	12	10	10	15.1	12.9	12.9	91.969	0	55.028	4481300000	57	8.47686	0	-5.2547	-15.7049	E9PDG8;O60641;E5RGY9;E5RFC6;E5RK51;E5RIJ5;E5RFU0;E5RHK9;H0YBT2;E5RK53;E5RGP8;E5RJY3	E9PDG8;O60641;E5RGY9;E5RFC6;E5RK51;E5RIJ5	Clathrin coat assembly protein AP180	SNAP91
23.4155	26.2727	26.4518	26.6429	26.6707	26.7493	24.4371	23.5818	23.0786	24.503	23.0888	23.5916	+	5	5	5	7.5	7.5	7.5	86.326	0	11.583	682020000	7	2.19904	0.000320126	-2.29596	-3.06639	E9PDL2;E9PF59;P42658;Q8N608	E9PDL2;E9PF59;P42658	Dipeptidyl aminopeptidase-like protein 6	DPP6
23.4474	27.0814	26.9298	25.889	27.0834	25.7254	24.2151	24.2487	24.6742	24.4609	24.622	25.0532	+	7	7	6	7.4	7.4	6.5	106.51	0	19.371	715980000	8	1.45644	0.00371527	-1.58192	-2.14432	H0Y547;E9PEJ6;P98196;H0Y8F0;H7C4W6;Q9Y2G3	H0Y547;E9PEJ6;P98196;H0Y8F0	Phospholipid-transporting ATPase;Probable phospholipid-transporting ATPase IH	ATP11A
23.4177	24.5892	24.9109	23.7088	24.3975	24.2946	27.0475	25.1287	26.1679	25.8461	22.6335	23.4079	+	50	1	0	22.4	0.5	0	286.97	0	21.345	614590000	8	0.832587	0.0366614	1.14493	1.39361	E9PEM5;H0Y9N9	E9PEM5		LRBA
26.3137	26.8781	25.0517	26.8985	26.663	26.8011	23.233	24.7053	23.8853	23.4156	23.9822	25.1555	+	6	6	6	7.7	7.7	7.7	101.3	0	12.313	1421600000	11	3.97519	1.43781e-05	-2.59006	-5.22422	E9PEP6;O14786;Q5JWQ4;E7EX60;Q5T7F0;Q5JWQ6;V9GYL7;Q5JWQ2	E9PEP6;O14786;Q5JWQ4;E7EX60;Q5T7F0;Q5JWQ6	Neuropilin-1	NRP1
26.8716	27.4918	27.5338	26.9232	27.8553	27.3585	24.8957	25.3405	25.8216	25.4281	25.55	24.8865	+	9	9	9	19.8	19.8	19.8	60.328	0	22.013	2187100000	32	4.99614	7.42115e-06	-1.93187	-6.05439	E9PER6;O15530;Q6A1A2;H3BQ10;H3BPW1	E9PER6;O15530;Q6A1A2	3-phosphoinositide-dependent protein kinase 1;Putative 3-phosphoinositide-dependent protein kinase 2	PDPK1;PDPK2P
26.2347	26.0508	25.8106	25.9204	26.0034	23.5164	23.8147	24.0412	24.7153	24.5075	23.2123	24.9133	+	3	3	3	6.6	6.6	6.6	63.652	0	13.073	439610000	7	1.7817	0.00160967	-1.53117	-2.46526	E9PF16;Q96CM8;D6RF87	E9PF16;Q96CM8;D6RF87	Acyl-CoA synthetase family member 2, mitochondrial	ACSF2
29.0914	29.2144	29.3207	28.9468	29.1493	29.2276	28.6056	29.3517	28.8646	29.2572	28.5908	28.7069	+	13	13	13	48.2	48.2	48.2	42.123	0	175.91	13272000000	141	0.738218	0.18859	-0.224405	-0.878507	E9PF18;Q16836;A0A0A0MSE2;A0A0D9SFP2;A0A1W2PNM1;A0A1W2PQV5;A0A1W2PQ78;A0A1W2PQC2;A0A1W2PRT2;A0A1W2PP40;A0A1W2PQ55;J3KR89	E9PF18;Q16836;A0A0A0MSE2;A0A0D9SFP2;A0A1W2PNM1;A0A1W2PQV5;A0A1W2PQ78	Hydroxyacyl-coenzyme A dehydrogenase, mitochondrial	HADH
24.7179	26.4412	25.1714	26.5676	26.2196	25.4962	24.6631	24.8338	23.8076	23.5114	21.6837	22.5737	+	6	6	6	16.3	16.3	16.3	45.935	0	11.832	1113000000	7	2.0955	0.000527108	-2.06904	-2.91119	E9PF19;Q9Y4P3;Q96E41;F8WCR3;F8WDI9	E9PF19;Q9Y4P3;Q96E41	Transducin beta-like protein 2	TBL2
26.2997	26.6442	26.445	26.4881	26.648	26.5726	24.9189	23.8171	23.5192	24.4251	23.8817	24.1463	+	3	3	3	42.4	42.4	42.4	7.2321	0	16.96	1184600000	30	5.56263	0	-2.40386	-7.22329	U3KPX1;E9PF46;F8WA34;P14621;U3KPX8;U3KQL2	U3KPX1;E9PF46;F8WA34;P14621;U3KPX8;U3KQL2	Acylphosphatase;Acylphosphatase-2	ACYP2
26.7516	27.1887	26.9693	26.9046	27.0312	26.3516	26.6009	26.3145	25.7689	26.1935	26.1084	26.6063	+	9	9	9	19	19	19	58.394	0	18.681	2029300000	27	2.32833	0.00192573	-0.668917	-2.3948	E9PFK9;Q9UJ41;Q3HKR1;A0A0A0MSJ3;A0A1W2PPY0;V9GYI8;E9PHB8	E9PFK9;Q9UJ41;Q3HKR1;A0A0A0MSJ3	Rab5 GDP/GTP exchange factor	RABGEF1
29.7121	29.9324	29.9991	29.8494	29.9841	30.0149	28.8938	28.7406	28.9624	28.6682	28.9904	28.6201	+	18	18	13	31.5	31.5	22.9	69.116	0	63.846	15355000000	122	6.6224	7.31261e-06	-1.06428	-6.00057	E9PFR3;Q14738;H0Y8C4;H7C5Q9;H0YJ35	E9PFR3;Q14738;H0Y8C4	Serine/threonine-protein phosphatase 2A 56 kDa regulatory subunit delta isoform	PPP2R5D
27.6992	28.1966	29.2376	28.5917	27.9708	28.2197	23.7183	24.2544	23.7329	24.0091	23.5366	25.0776	+	8	8	8	11.5	11.5	11.5	90.309	0	11.969	3730200000	16	7.34439	0	-4.46897	-12.1346	E9PG22;Q8IW35;H7C4Y5;F8WF91	E9PG22;Q8IW35	Centrosomal protein of 97 kDa	CEP97
26.0098	25.7131	25.2743	25.7887	25.9566	25.5748	25.8766	25.5374	25.4282	23.9527	25.2545	25.6884	+	7	7	7	10.4	10.4	10.4	101.79	0	22.792	1117100000	33	0.829658	0.065933	-0.509652	-1.20747	E9PGC0;P20936	E9PGC0;P20936	Ras GTPase-activating protein 1	RASA1
27.5517	29.6388	29.2518	29.3907	29.9015	29.7204	25.2877	24.03	24.0321	23.6585	24.5007	25.5785	+	32	30	30	12.7	12	12	331.25	0	77.54	6624300000	87	5.6785	0	-4.94069	-8.76831	E9PGC8;P78559	E9PGC8;P78559	Microtubule-associated protein 1A;MAP1A heavy chain;MAP1 light chain LC2	MAP1A
27.1661	27.9499	27.7533	27.7169	27.2622	27.664	28.4319	28.3356	28.4928	28.486	28.5565	28.5279	+	18	18	12	29	29	20.2	81.471	0	77.208	5691500000	69	3.78878	0.000109689	0.875125	3.62228	E9PGT3;Q15418;E9PMM7;Q5SVM6;E9PAN7;Q5SVM7	E9PGT3;Q15418	Ribosomal protein S6 kinase;Ribosomal protein S6 kinase alpha-1	RPS6KA1
28.4501	28.4734	28.4184	28.5187	28.564	28.9506	27.4852	28.1832	27.695	28.3882	27.7935	28.0216	+	6	6	6	44.5	44.5	44.5	19.344	0	83.606	7308800000	115	2.35498	0.00195232	-0.653483	-2.39079	E9PGT6;Q99627;H7C3S9;F8WEF2	E9PGT6;Q99627;H7C3S9	COP9 signalosome complex subunit 8	COPS8
30.1743	29.8439	30.1208	29.7298	29.8995	29.6753	30.329	30.0566	30.0874	29.9449	30.5837	30.4262	+	42	42	0	59.3	59.3	0	61.705	0	316.12	52958000000	477	1.20135	0.0611269	0.293058	1.23058	E9PGZ1	E9PGZ1		CALD1
26.3043	25.7308	26.3345	25.6112	26.425	26.4445	27.2778	27.1511	27.8141	27.387	27.2554	26.6303	+	10	10	10	10.8	10.8	10.8	119.33	0	32.456	2525500000	25	3.8357	5.09284e-05	1.23538	4.15942	E9PH99;Q9Y4E5;D6RIA1	E9PH99;Q9Y4E5	Zinc finger protein 451	ZNF451
24.4666	23.8237	24.9231	23.817	25.1115	23.9754	25.0857	24.7845	24.6429	24.9385	25.4634	25.2372	+	4	4	4	44.5	44.5	44.5	12.777	0	19.087	692510000	23	1.2538	0.0174268	0.630098	1.6282	E9PHV4;O15514;E9PB93	E9PHV4;O15514;E9PB93	DNA-directed RNA polymerase II subunit RPB4	POLR2D
25.1056	24.4155	24.0971	24.3902	23.4051	25.9267	24.1311	24.6999	24.0828	24.884	23.9989	24.8286		4	4	4	4.1	4.1	4.1	136.14	0	17.012	272200000	5	-4.34294e-08	1	0	0	E9PHV5;P28290;E7EUL7;H7BZ26	E9PHV5;P28290;E7EUL7	Sperm-specific antigen 2	SSFA2
27.2679	26.7019	26.3647	27.3052	26.9538	27.4393	23.1704	24.3029	24.3265	25.0996	23.6336	25.6617	+	10	10	10	7.1	7.1	7.1	180.28	0	73.514	1337400000	19	4.76494	0	-2.89888	-6.4264	E9PHY8;Q8NDA8	E9PHY8;Q8NDA8	Maestro heat-like repeat-containing protein family member 1	MROH1
26.3073	25.9552	25.8995	26.317	26.2517	26.3703	27.749	27.3576	27.2208	27.1884	27.3414	27.5255	+	4	4	4	31.8	31.8	31.8	14.909	0	9.9169	2808200000	42	5.16421	1.42755e-05	1.18794	5.1989	Q5T6K7;E9PI99;Q5T6K5;Q13952;A0A0A0MT00;E9PL11;E9PJA8;E9PQR2	Q5T6K7;E9PI99;Q5T6K5;Q13952;A0A0A0MT00;E9PL11	Nuclear transcription factor Y subunit gamma	NFYC
25.0803	24.8962	24.3822	23.9044	25.0907	24.3388	27.0163	26.8369	27.2185	26.2808	27.0188	27.296	+	11	11	11	14	14	14	96.454	0	18.63	1244400000	16	4.93179	7.91296e-06	2.25883	6.25935	E9PIF2;Q13206	E9PIF2;Q13206	Probable ATP-dependent RNA helicase DDX10	DDX10
25.1732	25.2949	25.2535	25.631	26.8485	23.7515	22.8121	24.9829	24.9926	23.936	24.1747	24.1085	+	2	2	2	40.3	40.3	40.3	6.8649	0	7.67	548060000	7	1.10747	0.0142413	-1.14578	-1.69389	E9PN66;E9PKN9;E9PS55;E9PMW4;E9PQ46;E9PIN5;E9PIK4;U3KQ32;E9PKZ4;E9PPM1;O14683;E9PNB3;E9PMY0	E9PN66;E9PKN9;E9PS55;E9PMW4;E9PQ46;E9PIN5;E9PIK4;U3KQ32;E9PKZ4;E9PPM1;O14683;E9PNB3;E9PMY0	Tumor protein p53-inducible protein 11	TP53I11
28.5719	29.1976	29.3457	28.8915	28.9309	28.9355	30.4982	29.8274	30.5806	29.9731	30.4371	30.0721	+	3	3	3	25.7	25.7	25.7	16.927	0	54.042	15770000000	62	4.21181	3.28638e-05	1.28443	4.54201	E9PIM6;E9PNQ8;P04216;J3QRJ3	E9PIM6;E9PNQ8;P04216;J3QRJ3	Thy-1 membrane glycoprotein	THY1
29.3221	29.2344	29.5067	29.206	29.3786	29.6177	29.4243	28.889	29.0178	28.8737	29.1065	29.1932	+	13	13	13	39	39	39	32.611	0	88.68	13728000000	138	1.63234	0.0294041	-0.315288	-1.46243	E9PJ81;E9PRQ7;Q04323;A0A087WTZ5	E9PJ81;E9PRQ7;Q04323;A0A087WTZ5	UBX domain-containing protein 1	UBXN1
25.3348	25.2633	25.1594	25.4197	23.8124	25.1674	23.936	22.9024	23.7825	24.5395	24.4097	24.895	+	3	3	3	12.4	12.4	12.4	23.333	0.00018556	5.141	424860000	7	1.78786	0.00229823	-1.11212	-2.32971	H7C5A7;E9PJN0;O14734;H0Y698;Q9BR14;E9PMC4;E9PIS4	H7C5A7;E9PJN0;O14734;H0Y698;Q9BR14;E9PMC4;E9PIS4	Acyl-coenzyme A thioesterase 8	ACOT8
28.1885	28.5639	27.573	28.7548	28.8615	29.1956	24.8461	23.983	25.3237	25.4086	23.3984	21.9353	+	17	17	15	21.6	21.6	19.5	102.88	0	61.593	4161100000	58	5.06236	0	-3.93094	-7.31278	E9PJP2;Q5TF21;H3BRB8;H3BSE6	E9PJP2;Q5TF21;H3BRB8	Protein SOGA3	SOGA3
26.8591	27.5964	26.9882	27.8429	27.538	27.914	27.2907	27.344	27.2628	28.0718	27.6786	27.346		16	16	16	23	23	23	85.718	0	80.483	4044400000	59	0.113793	0.791874	0.0731503	0.213764	E9PS17;E9PK59;Q96KG9;E9PPN3;A0A0A0MQX4;H0YCI6;H0YDH0	E9PS17;E9PK59;Q96KG9;E9PPN3	N-terminal kinase-like protein	SCYL1
29.4544	29.2887	29.5233	29.4296	29.0256	28.9703	29.6254	29.6023	29.7378	29.5925	29.7953	29.8277	+	25	25	25	36.3	36.3	36.3	92.407	0	323.31	16539000000	197	2.16129	0.00909049	0.388691	1.83715	H7BXH2;E9PKF6;Q5H9R7;E9PQP7;H0YEN2;E9PK08;E9PNN8;H0YDW1;E9PJD8;H0YDK9;E9PKG4;H0YEV0	H7BXH2;E9PKF6;Q5H9R7;E9PQP7;H0YEN2	Serine/threonine-protein phosphatase 6 regulatory subunit 3	PPP6R3
29.2343	27.9646	28.7269	28.2705	28.3374	28.3997	30.4401	30.3492	30.4625	30.4841	30.2241	30.2927	+	24	24	24	33.6	33.6	33.6	87.435	0	218.44	20219000000	205	5.21397	8e-06	1.9031	6.28065	E9PKP7;P17480;E9PMM2;E9PLT2;H0YDH7	E9PKP7;P17480	Nucleolar transcription factor 1	UBTF
26.3327	26.1317	26.2911	26.0915	25.9689	26.5675	26.597	26.711	26.3733	26.8428	23.7059	26.8389		8	8	8	51.6	51.6	51.6	23.833	0	32.69	2226300000	21	0.130244	0.712902	-0.184572	-0.287859	E9PKY5;Q9UNP9;E9PEQ6;E9PIB0;E9PK21	E9PKY5;Q9UNP9;E9PEQ6	Peptidyl-prolyl cis-trans isomerase;Peptidyl-prolyl cis-trans isomerase E	PPIE
24.076	24.5058	23.5723	23.9272	23.5724	24.3043	26.4516	23.9175	27.5252	26.9607	25.2824	25.496	+	4	4	4	8.3	8.3	8.3	48.939	0.0001932	6.1636	902380000	9	2.07283	0.000574627	2.03448	2.88005	E9PL17;Q92989;E9PJM4;E9PKV5	E9PL17;Q92989;E9PJM4	Polyribonucleotide 5-hydroxyl-kinase Clp1	CLP1
27.9579	28.8282	29.0697	28.7713	29.0518	28.9802	27.6585	27.5236	27.7247	27.3741	27.3331	27.9	+	5	5	2	32.4	32.4	18.8	19.536	0	39.994	7470100000	56	3.81574	5.09554e-05	-1.25371	-4.16286	E9PL57;F8VSA6;E9PS38;S4R3E9;Q86V88	E9PL57;F8VSA6;E9PS38;S4R3E9		NEDD8-MDP1;NEDD8
27.1929	24.3857	26.6043	27.1328	27.0874	25.8474	27.5983	27.2212	27.7333	27.4477	27.3609	27.4555	+	13	1	1	61	11.2	11.2	20.819	0	46.807	3551300000	20	1.2451	0.0094897	1.09719	1.82091	E9PL71;E9PN91;E9PKK3;E9PNW6;E9PJD0	E9PL71;E9PN91		EEF1D
25.7312	25.2998	25.4986	25.4685	25.7911	25.3074	26.7774	26.8601	26.9356	26.9195	27.0531	26.5065	+	4	4	4	44.2	44.2	44.2	13.062	0	38.327	1783100000	25	6.58981	0	1.39303	6.89123	E9PLI6;E9PS76;Q8N9N8;E9PS30;E9PQD0;E9PNH5	E9PLI6;E9PS76;Q8N9N8;E9PS30;E9PQD0	Probable RNA-binding protein EIF1AD	EIF1AD
33.4523	33.2189	33.213	33.1293	33.2456	33.0639	32.0415	32.2134	32.193	32.1451	32.0955	32.1792	+	45	45	45	50.6	50.6	50.6	102.99	0	323.31	140450000000	799	7.28305	0	-1.08285	-6.52063	E9PLK3;P55786;A6NEC2;H0YDG0;E9PP11;H0YCQ5;E9PJY4;E9PJ74;E9PPD4;E9PRQ5;E9PI82;E9PJF9;E9PPZ2	E9PLK3;P55786	Puromycin-sensitive aminopeptidase	NPEPPS
27.0834	27.9749	26.74	28.0919	28.1062	27.9532	25.8387	26.5431	26.2439	26.4155	26.9768	26.218	+	5	5	5	41.2	41.2	41.2	14.374	0	99.962	3272500000	55	2.49233	0.000370112	-1.25465	-3.02	E9PPJ5;E9PLM6;P21741	E9PPJ5;E9PLM6;P21741	Midkine	MDK
27.9119	27.8156	27.9846	28.0189	28.0273	27.7904	28.8017	29.1076	28.6389	28.2635	28.1535	29.1165	+	7	7	7	38.9	38.9	38.9	17.634	0	323.31	7620700000	58	2.54575	0.00140143	0.668254	2.5252	E9PM92;O00193;E9PRZ9;E9PQA1	E9PM92;O00193;E9PRZ9	Small acidic protein	C11orf58;SMAP
24.45	25.6496	23.9151	23.7991	22.4346	25.875	26.139	26.0693	26.1057	26.1885	26.605	26.49	+	7	7	7	6.3	6.3	6.3	130.69	0	12.27	1395300000	20	1.96305	0.000833214	1.8676	2.72953	E9PMC9;Q7Z589;E9PPE6;H0YEP9;H0YCS3;H0YET8	E9PMC9;Q7Z589	Protein EMSY	C11orf30;EMSY
28.1058	27.4556	27.2866	27.4149	27.3917	27.6499	28.915	29.2702	29.0601	28.8527	29.0138	28.7651	+	4	4	4	41.3	41.3	41.3	18.259	0	141.9	7823100000	71	5.40552	1.06572e-05	1.47161	5.91405	E9PMI6;J3KN38;P54105;E9PJF4;E9PQ83	E9PMI6;J3KN38;P54105;E9PJF4	Methylosome subunit pICln	CLNS1A
26.4597	25.8889	25.8155	26.3674	26.0339	24.6557	26.9872	29.5597	25.8375	26.6874	26.0469	27.1992	+	6	6	6	20.8	20.8	20.8	39.079	0	31.285	2479900000	21	0.924225	0.0262592	1.15352	1.49877	E9PMJ2;J3KP39;Q9BPY3;G3V179;E9PIM5;E9PMW3	E9PMJ2;J3KP39;Q9BPY3;G3V179;E9PIM5	Protein FAM118B	FAM118B
25.8629	25.2786	24.0762	25.3494	25.379	25.1415	23.7615	25.2813	24.1036	23.3863	24.9116	25.0163	+	2	2	2	3.6	3.6	3.6	53.593	0.0010338	3.4204	653110000	10	1.21524	0.0127727	-0.892368	-1.72673	E9PMQ6;Q00613;A0A087X1F9;E9PI02;Q03933	E9PMQ6;Q00613;A0A087X1F9;E9PI02;Q03933	Heat shock factor protein 1;Heat shock factor protein 2	HSF1;HSF2
24.6285	25.3885	23.9173	25.1953	25.5609	24.3757	24.4732	25.1435	24.6805	24.9684	25.202	24.6073		2	2	2	9.6	9.6	9.6	19.792	0.00070016	3.7879	965170000	10	0.0556999	0.886426	0.0491591	0.118305	E9PRJ3;E9PMR4;P48509	E9PRJ3;E9PMR4;P48509	Tetraspanin;CD151 antigen	CD151
24.8392	23.1787	25.0655	25.5166	23.5052	24.8698	26.0352	25.9326	26.0547	26.3669	26.1682	26.0553	+	5	5	5	22.3	22.3	22.3	26.302	0	9.5527	991280000	5	2.37139	0.000315914	1.61571	3.07294	E9PN81;Q8TDP1;H0YEF3	E9PN81;Q8TDP1;H0YEF3	Ribonuclease H2 subunit C	RNASEH2C
26.7446	26.1645	25.9069	26.2074	26.5988	26.1361	25.0993	25.8904	25.9067	25.1032	26.9938	26.2993	+	5	5	5	8.1	8.1	8.1	78.927	0	12.154	1535200000	17	0.732113	0.0897363	-0.494376	-1.11175	E9PNL8;Q13574;E9PFX6;A0A087WV00;E7EM72;E7EWQ4;O75912	E9PNL8;Q13574	Diacylglycerol kinase;Diacylglycerol kinase zeta	DGKZ
25.6414	25.2544	25.2395	25.4262	25.8249	26.3202	26.8277	26.7252	25.7905	26.7074	26.7778	26.0939	+	4	4	4	31.9	31.9	31.9	15.588	0	9.3179	1423000000	19	2.30986	0.000989459	0.947953	2.66271	E9PNP3;Q9H7C9;E9PR47;E9PIQ4;E9PJP1;E9PLK9;K4DI89	E9PNP3;Q9H7C9;E9PR47;E9PIQ4;E9PJP1;E9PLK9;K4DI89	Mth938 domain-containing protein	AAMDC
25.6848	28.8518	28.6369	29.2889	29.031	28.884	26.7976	27.1184	27.0713	27.1776	27.2984	26.5659	+	4	4	4	29.6	29.6	29.6	11.985	0	23.105	6525000000	46	1.20749	0.00926744	-1.30354	-1.83088	E9PNW4;E9PR17;P13987;H0YET2	E9PNW4;E9PR17;P13987;H0YET2	CD59 glycoprotein	CD59
27.0857	26.9778	26.7617	27.0822	26.9503	27.0701	26.454	26.0187	26.4416	26.2797	26.1087	26.2655	+	3	3	3	29.7	29.7	29.7	15.131	0	73.502	1991900000	27	4.43932	9.31966e-05	-0.727427	-3.69625	E9PP13;Q6EEV4;E9PSG9	E9PP13;Q6EEV4;E9PSG9	DNA-directed RNA polymerase II subunit GRINL1A, isoforms 4/5	POLR2M
27.3567	27.0588	26.4359	26.5951	26.7247	26.3195	26.157	27.0937	26.2908	24.3497	26.6498	25.7072	+	4	4	4	26.6	26.6	26.6	20.656	0	19.964	2083800000	39	0.70719	0.0804002	-0.640258	-1.14597	E9PPW7;O00217;E9PN51;F8W9K7;E9PKH6;H0YDT4	E9PPW7;O00217;E9PN51;F8W9K7;E9PKH6	NADH dehydrogenase [ubiquinone] iron-sulfur protein 8, mitochondrial	NDUFS8
25.638	24.3419	24.2119	25.6686	25.712	25.9006	23.6021	23.9741	23.5857	24.2833	23.0693	23.2808	+	4	4	4	0.9	0.9	0.9	488.84	0	8.2495	952010000	13	2.48942	0.000275973	-1.5426	-3.15926	E9PQ73;Q8TDW7;G5EA25	E9PQ73;Q8TDW7	Protocadherin Fat 3	FAT3
24.3174	25.1102	24.0735	23.1531	24.2471	24.8823	24.4329	23.1444	23.693	24.9956	24.3447	24.798		4	4	4	23.8	23.8	23.8	28.703	0	15.299	530990000	10	0.161598	0.663539	-0.175135	-0.334175	E9PQA6;Q96EY5;E9PLL0;M0QZK6;E9PLZ8;E9PJW8	E9PQA6;Q96EY5;E9PLL0	Multivesicular body subunit 12A	MVB12A
24.3508	24.1499	24.2551	24.5742	23.915	24.7706	24.2652	24.4307	24.0601	22.5479	22.4823	24.0011	+	1	1	1	7.2	7.2	7.2	21.939	0.0010356	3.4696	122260000	2	1.04111	0.0242972	-0.778681	-1.5225	E9PRT0;E9PSB9;E9PR06;Q9NQC8	E9PRT0;E9PSB9;E9PR06;Q9NQC8	Intraflagellar transport protein 46 homolog	IFT46
28.7588	27.9904	28.8596	27.8812	27.4785	28.0955	28.9699	29.9736	29.6478	29.1124	28.6371	29.4976	+	4	4	4	19.4	19.4	19.4	10.905	0	10.736	11625000000	55	2.08191	0.00121145	1.09084	2.57354	E9PR30;P62861;E9PM49	E9PR30;P62861	40S ribosomal protein S30	FAU
31.6075	31.7816	32.1202	32.3925	31.3147	31.5612	22.9859	23.5983	23.2747	23.9367	23.5957	23.0946	+	12	12	12	86.2	86.2	86.2	20.03	0	101.25	27204000000	93	10.3193	0	-8.31804	-25.158	E9PR44;P02511;E9PJL7;E9PRA8;A0A024R3B9;E9PNH7;E9PS12;E9PRS4;H0YCW8	E9PR44;P02511;E9PJL7;E9PRA8;A0A024R3B9;E9PNH7	Alpha-crystallin B chain	CRYAB
22.7518	26.1067	25.4582	26.865	26.4594	26.4088	26.4216	26.1864	26.487	27.0656	26.9972	26.4872	+	12	12	12	10.2	10.2	10.2	139.39	0	20.099	2297100000	23	0.69182	0.0675101	0.956574	1.19982	E9PRF4;Q15047;E9PQM8;X6R732;X6RHV1;B0QZE6;E9PS59;E9PAP1	E9PRF4;Q15047;E9PQM8	Histone-lysine N-methyltransferase SETDB1	SETDB1
24.3035	23.6699	25.3083	25.2232	24.4697	24.8899	27.667	26.9902	28.0806	27.104	26.4183	27.8151	+	8	8	8	22.2	22.2	22.2	53.458	0	122.08	2594600000	50	4.11776	1.22324e-05	2.60794	5.41383	J3KND1;E9PRZ1;Q96ER3;H0YEK5;E9PMD2;H0YCN7;H0YDM3;E9PL53	J3KND1;E9PRZ1;Q96ER3;H0YEK5;E9PMD2	Protein SAAL1	SAAL1
24.935	24.8122	25.4805	24.4512	24.587	24.7056	26.9989	26.8507	27.077	26.7482	26.8422	26.8246	+	9	9	9	32.9	32.9	32.9	36.405	0	27.474	1374400000	22	6.14241	0	2.07481	7.64044	E9PS41;Q6RFH5;H0YFP2	E9PS41;Q6RFH5	WD repeat-containing protein 74	WDR74
29.606	29.8068	29.4264	29.6205	30.0985	29.6969	23.6759	23.3574	24.3018	25.5472	25.3543	25.5843	+	25	25	21	21.4	21.4	18.3	152	0	110.77	6582100000	84	6.37642	0	-5.26187	-10.3476	F1T0E5;Q9ULU8;H7C538;H7C4T6;H7C4K9;A0A0C4DGY2;H0YFP0;H7C4P2	F1T0E5;Q9ULU8	Calcium-dependent secretion activator 1	CADPS
28.892	29.3815	29.4409	29.1193	29.1906	29.5832	28.6124	28.0849	28.2903	27.1563	27.638	28.3624	+	34	34	34	18.8	18.8	18.8	249.48	0	129.23	10066000000	102	3.2013	9.65197e-05	-1.31151	-3.68176	F1T0I1;J3KNL6;O15027;X6RGP5;A0A0C4DH09;Q8N9G1	F1T0I1;J3KNL6;O15027;X6RGP5	Protein transport protein Sec16A	SEC16A
25.9507	25.5121	26.1112	25.7306	25.8335	25.8024	26.1052	26.7861	26.8788	27.0681	25.8481	26.7607	+	18	18	18	6.2	6.2	6.2	405.8	0	39.261	1595500000	25	1.87445	0.0037	0.713846	2.1468	H0Y4W2;F2Z2U4;Q9Y4A5	H0Y4W2;F2Z2U4;Q9Y4A5	Transformation/transcription domain-associated protein	TRRAP
28.5333	29.2216	29.2026	29.31	29.0993	29.0117	28.8477	28.8416	28.9789	28.8077	28.9136	28.7256		8	8	8	44.1	44.1	44.1	21.521	0	77.571	8892300000	114	0.732578	0.234673	-0.185211	-0.808551	Q4TT34;F2Z2X0;O00746;A0A087WVT9;H0Y6J0;A2IDC9	Q4TT34;F2Z2X0;O00746;A0A087WVT9;H0Y6J0	Nucleoside diphosphate kinase;Nucleoside diphosphate kinase, mitochondrial	NME4
25.8843	26.0798	26.0327	25.7905	25.9321	25.7669	27.6297	27.4092	27.413	26.8874	26.9947	27.2512	+	11	11	11	14.2	14.2	14.2	130.15	0	89.442	2306500000	43	5.35978	9.86842e-06	1.3524	5.66989	F2Z2X4;Q9C0E2	F2Z2X4;Q9C0E2	Exportin-4	XPO4
26.3131	26.3706	26.5638	26.209	26.059	26.3027	25.9884	26.2069	23.768	25.9937	25.2274	25.9576	+	3	3	3	19.5	19.5	19.5	18.534	0	13.848	1509000000	35	1.18598	0.0144413	-0.866142	-1.68991	F5GWI9;F5GXZ7;F5GZ97;Q9Y3C0;H0YGN0	F5GWI9;F5GXZ7;F5GZ97;Q9Y3C0;H0YGN0	WASH complex subunit CCDC53	CCDC53
29.2987	29.2697	29.1353	29.4586	29.2768	29.4572	28.4365	28.7656	28.6377	28.7217	28.4686	28.3892	+	30	30	22	14.9	14.9	11.7	225.5	0	83.625	11362000000	128	4.939	6.52174e-05	-0.710043	-3.90486	F5GWT4;Q9H4A3;F6UYG0;Q96J92;H0YH68;K7ENT7;H0YFF1	F5GWT4;Q9H4A3	Serine/threonine-protein kinase WNK1	WNK1
25.5682	27.0208	27.0854	27.1072	27.1898	27.2751	23.4522	24.473	23.1612	23.9315	24.6794	24.4798	+	7	7	7	20.9	20.9	20.9	52.106	0	20.808	1138000000	24	4.4313	1.08597e-05	-2.93493	-5.97164	F5GXC5;Q8TB96;H3BUJ1	F5GXC5;Q8TB96;H3BUJ1	T-cell immunomodulatory protein	ITFG1
23.7472	25.5899	25.6412	25.5658	25.2672	25.4959	25.1617	25.4419	25.1295	22.7124	25.3374	25.3839		3	3	3	27	27	27	16.436	0	27.143	865160000	15	0.357447	0.327163	-0.461291	-0.688671	I3L521;F5GXV8;F5GY08;J3KPD3;Q9Y580;F5H606	I3L521;F5GXV8;F5GY08;J3KPD3;Q9Y580;F5H606	RNA-binding protein 7	RBM7
27.7712	27.9133	27.3443	27.6379	27.8165	27.7862	28.0184	28.9007	28.2263	29.0163	28.1962	27.9598	+	7	7	7	34.4	34.4	34.4	22.006	0	14.578	5477700000	39	2.32286	0.00151286	0.760031	2.49852	H0YGR4;F5GYG5;Q9Y3B8;H0YG54;F5H784;F5H7P1;H0YF66;Q9BTR4;F5H6P8;H0YG37	H0YGR4;F5GYG5;Q9Y3B8;H0YG54	Oligoribonuclease, mitochondrial	REXO2
30.3671	29.7847	29.8111	29.8463	29.6465	29.8963	28.0942	28.0587	28.1522	28.2516	28.2311	28.4313	+	11	11	11	27.8	27.8	27.8	44.659	0	46.413	11201000000	102	6.91309	0	-1.73444	-8.00411	F5GYQ1;P61421;R4GN72;J3QL14;H3BQJ1;H3BUQ0;H3BTB5;H3BQB4;H3BSG7	F5GYQ1;P61421;R4GN72;J3QL14	V-type proton ATPase subunit d 1	ATP6V0D1
28.795	30.0775	30.0317	29.7972	29.9111	29.6861	29.7834	29.856	30.244	29.8929	29.854	29.9439		18	18	18	40.4	40.4	40.4	64.872	0	177.9	17077000000	167	0.421979	0.367083	0.209602	0.642401	F5GZS6;J3KPF3;P08195;H0YFS2;F5H0E2;F5GZI0;F5H867;H0YFX4	F5GZS6;J3KPF3;P08195	4F2 cell-surface antigen heavy chain	SLC3A2
26.0982	26.0516	26.0179	26.2549	25.9626	26.0728	25.2893	25.9825	23.3611	25.1942	23.4053	24.5823	+	5	3	2	40	40	22.9	8.577	0.00018957	5.6644	1165600000	16	1.79472	0.00165896	-1.42988	-2.45014	F5GZY7;Q9H0R8;F5GX12;F5H007;G3V1T7	F5GZY7;Q9H0R8	Gamma-aminobutyric acid receptor-associated protein-like 1	GABARAPL1
29.2389	29.1661	29.0044	29.0787	29.1432	29.3209	28.7252	28.7412	28.4113	28.4371	28.4924	28.7526	+	24	24	24	37.6	37.6	37.6	84.733	0	208.17	11789000000	147	4.33225	0.000214019	-0.597284	-3.2814	F5H039;Q9NQX3;G3V582;H0YJ30;H0YJR5;G3V4R0;G3V355;G3V4D2	F5H039;Q9NQX3;G3V582	Gephyrin;Molybdopterin adenylyltransferase;Molybdopterin molybdenumtransferase	GPHN
27.288	26.8592	27.3388	27.1929	26.9272	27.1715	25.1456	25.468	25.2762	25.1774	25.3618	25.3647	+	7	7	7	35.3	35.3	35.3	21.659	0	26.298	2397800000	40	7.62723	0	-1.84381	-9.09365	F5H0U5;Q9NZD2;H0YFS9;F5GZ49	F5H0U5;Q9NZD2	Glycolipid transfer protein	GLTP
26.233	26.8105	26.9666	26.8714	27.033	26.3091	26.1972	26.1265	26.4472	26.1565	26.3349	26.4473	+	7	7	7	40.5	40.5	40.5	21.214	0	45.606	1873700000	38	1.64004	0.0137559	-0.45149	-1.70456	F5H157;Q15286;F5H7F8	F5H157;Q15286	Ras-related protein Rab-35	RAB35
24.9228	27.153	27.1041	26.7956	27.393	27.282	25.422	25.1291	25.0456	25.3762	24.5096	25.0885	+	7	7	7	52.1	52.1	52.1	16.729	0	19.173	1582600000	27	2.35814	0.000308297	-1.67858	-3.08177	F5H1S8;Q14165;H0YG07;F5GX14	F5H1S8;Q14165;H0YG07	Malectin	MLEC
24.4026	21.553	24.8345	23.7921	24.8263	24.2906	26.554	26.2937	26.7473	26.0383	26.7907	26.3625	+	6	6	6	17.9	17.9	17.9	41.729	0	13.252	916790000	12	2.78192	8.37298e-05	2.53496	3.76945	F5H1S9;G8JLB3;Q9Y606;F5GY32;F5GXL3	F5H1S9;G8JLB3;Q9Y606	tRNA pseudouridine synthase;tRNA pseudouridine synthase A, mitochondrial	PUS1
23.3115	23.9446	25.0298	23.1468	24.8332	25.6556	25.4427	25.1508	24.0816	24.1215	24.623	24.4336		2	2	2	11.9	11.9	11.9	26.432	0.00018997	5.7126	233800000	3	0.301344	0.415264	0.363652	0.589347	F5H1Y0;H0YGT5;Q96B01	F5H1Y0;H0YGT5;Q96B01	RAD51-associated protein 1	RAD51AP1
25.0186	25.2947	24.9302	25.4934	24.9018	25.3203	25.3256	24.9569	25.263	25.3446	25.0361	25.348		13	11	11	4.8	4.2	4.2	340.24	0	19.549	644440000	13	0.0704254	0.894116	0.0254075	0.110081	F5H269;Q9Y485;E7EMZ0	F5H269;Q9Y485	DmX-like protein 1	DMXL1
27.2985	27.6012	27.1918	27.4071	27.3036	27.5087	22.625	22.9459	24.2174	22.7993	24.1394	24.4369	+	5	5	5	9.7	9.7	9.7	46.649	0	17.109	1257600000	27	6.32519	0	-4.03975	-9.66499	F5H283;Q92563	F5H283;Q92563	Testican-2	SPOCK2
24.8642	25.8103	25.6247	24.8113	23.048	23.8255	26.948	26.5198	26.6351	26.5745	27.2074	26.7979	+	4	4	1	44.4	44.4	9.1	10.767	0	75.204	1699800000	72	2.69447	0.000125448	2.11295	3.5658	F5H2U8;F5H2A4;P52926	F5H2U8;F5H2A4;P52926	High mobility group protein HMGI-C	HMGA2
27.0428	26.9648	26.8985	26.8105	27.4169	27.0259	28.2496	28.0762	28.418	28.088	28.3691	28.2588	+	8	8	8	26.7	26.7	26.7	35.761	0	70.336	5032800000	54	5.67982	9.87654e-06	1.21361	5.67627	F5H345;P08397;F5GY90;A0A1W2PNU5;F5H226;F5H0P4;F5H4W5;F5H4X2	F5H345;P08397;F5GY90;A0A1W2PNU5;F5H226;F5H0P4	Porphobilinogen deaminase	HMBS
30.5077	30.7521	30.7268	30.6549	30.4282	30.5578	29.3044	29.1019	29.5136	29.1912	29.3883	29.2918	+	24	24	21	39.7	39.7	35.6	82.968	0	323.31	24229000000	221	6.94004	0	-1.30472	-6.97127	F5H365;Q15436;G3V4V1;G3V1W4;G3V3G5;G3V2R6;G3V5X8;G3V4Q2;G3V5K1	F5H365;Q15436	Protein transport protein Sec23A	SEC23A
29.3437	28.9173	29.1509	29.061	29.0027	29.2146	28.4349	27.9044	28.1808	28.6121	28.477	27.9995	+	12	12	12	38.6	38.6	38.6	40.917	0	103.16	12216000000	124	3.67742	0.000161909	-0.793189	-3.40616	F5H442;Q99816;J3QKS4	F5H442;Q99816	Tumor susceptibility gene 101 protein	TSG101
24.32	25.1705	26.1085	26.988	25.7673	26.4743	24.7961	24.0499	23.3789	23.9479	23.1702	23.1847	+	1	1	1	12.5	12.5	12.5	17.555	0	75.837	829270000	21	2.4148	0.000242572	-1.93617	-3.2183	F5H4N4;Q9NR77	F5H4N4;Q9NR77	Peroxisomal membrane protein 2	PXMP2
31.3612	31.2963	31.5606	31.2108	31.2847	31.2163	31.8175	32.4627	32.0034	32.1138	31.6044	32.0236	+	10	8	1	43.3	40.4	5	43.867	0	323.31	78357000000	192	2.98209	0.000713348	0.678719	2.79487	F8W0J6;F5H4R6;H0YIV4;P55209;F8VUX1;F8VY35;H0YHC3;F8W020;F8VXI6;H0YH88;F8VVB5;B7Z4K9	F8W0J6;F5H4R6;H0YIV4;P55209;F8VUX1;F8VY35;H0YHC3;F8W020;F8VXI6;H0YH88;F8VVB5	Nucleosome assembly protein 1-like 1	NAP1L1
24.5203	23.5328	24.2561	24.5751	23.8357	24.3497	25.7196	26.0514	25.4621	24.9914	25.7148	25.9405	+	7	7	6	10	10	8.9	91.92	0	21.738	828990000	10	3.57051	5.00261e-05	1.40955	4.09497	F5H5A3;Q8IVH8;H7C1A4	F5H5A3;Q8IVH8	Mitogen-activated protein kinase kinase kinase kinase;Mitogen-activated protein kinase kinase kinase kinase 3	MAP4K3
27.6194	27.9581	27.6713	27.9621	28.3305	28.0191	23.3526	23.136	23.5081	25.2585	22.6147	24.7739	+	5	5	5	19.1	19.1	19.1	31.741	0	14.817	2574100000	22	5.57301	0	-4.35279	-8.36549	F5H5G1;H3BLU2;Q13449;C9J5G3	F5H5G1;H3BLU2;Q13449	Limbic system-associated membrane protein	LSAMP
27.64	27.3368	27.5354	27.5705	27.2012	27.352	27.5002	27.9168	27.8165	27.7649	27.0741	28.0668		12	12	10	31.6	31.6	26.9	47.971	0	85.681	3866500000	55	0.534514	0.33207	0.175187	0.682882	F5H5I6;Q12849;H0Y8R1;H0YAK1	F5H5I6;Q12849;H0Y8R1;H0YAK1	G-rich sequence factor 1	GRSF1
26.4609	26.7549	27.3769	26.2539	26.0894	26.9623	25.8232	26.076	26.0916	26.3126	26.2692	26.9733	+	9	9	9	23.6	23.6	23.6	54.202	0	30.025	2069800000	22	1.34996	0.0176614	-0.535212	-1.6238	F5H5P2;P12694;F5GXU9;H0YH31	F5H5P2;P12694;F5GXU9	2-oxoisovalerate dehydrogenase subunit alpha, mitochondrial	BCKDHA
23.7439	23.8832	24.2228	23.9817	23.3904	25.0802	23.694	23.8856	24.2816	23.9671	24.5332	23.9425		3	3	3	6.2	6.2	6.2	65.19	0	9.4525	141580000	6	0.0260096	0.948282	0.0219206	0.0558711	F5H5U2;Q8NHQ9;E7EX41	F5H5U2;Q8NHQ9;E7EX41	ATP-dependent RNA helicase DDX55	DDX55
25.4076	24.9938	25.124	25.1876	25.397	25.302	25.3092	25.2495	25.2653	25.0961	25.0694	25.3922		5	5	5	2.9	2.9	2.9	222.7	0	17.812	713890000	10	0.172628	0.804275	-0.0374425	-0.201773	F5H619;Q86XA9;H0YIW3;H7C5W6	F5H619;Q86XA9;H0YIW3;H7C5W6	HEAT repeat-containing protein 5A	HEATR5A
27.5566	27.7969	27.897	27.8717	27.6717	27.4758	27.6679	27.2387	27.5833	28.3749	27.4731	27.7229		22	22	22	24.5	24.5	24.5	118.99	0	69.079	5343700000	78	0.0856756	0.854201	-0.0440605	-0.152411	F5H6E2;O00159;I3L204;I3L4D4;I3L501;I3L3Y6	F5H6E2;O00159	Unconventional myosin-Ic	MYO1C
27.5468	26.8259	26.1047	27.4679	27.4705	27.0949	26.7811	27.0013	27.0872	26.6125	27.0914	27.1261		2	2	2	28.2	28.2	28.2	8.4984	0	12.296	3773100000	46	0.271543	0.528195	-0.170419	-0.467818	H0YLF3;F5H6I0;P61769	H0YLF3;F5H6I0;P61769	Beta-2-microglobulin;Beta-2-microglobulin form pI 5.3	B2M
27.8362	28.2519	28.0471	27.2343	27.8566	27.4725	26.1697	26.8291	25.9969	26.2236	27.0955	26.5499	+	9	8	5	22.8	21.1	14	53.533	0	30.928	2902700000	31	3.24124	9.38086e-05	-1.32016	-3.72397	F5H6Z0;Q00537;F8W1S5;F8VZY6;F8VQZ9	F5H6Z0;Q00537	Cyclin-dependent kinase 17	CDK17
26.003	26.6466	26.1533	26.2445	26.1278	26.7856	26.8022	26.9666	26.6327	26.5505	27.058	26.4528	+	17	17	13	18.6	18.6	15.6	131.67	0	78.964	2320500000	53	1.72471	0.010652	0.475173	1.78453	F5H7S1;Q2M1K9	F5H7S1;Q2M1K9	Zinc finger protein 423	ZNF423
26.9902	27.2702	27.2519	27.3452	27.6195	27.216	29.1768	28.8373	28.7783	29.2035	29.1129	29.0874	+	32	30	30	24.3	23.3	23.3	174.45	0	135.39	6682400000	85	6.74782	0	1.73959	7.82561	F5H7S7;Q13576;E7EWC2;D6R939;E9PDT6;D6RDK8	F5H7S7;Q13576;E7EWC2;D6R939	Ras GTPase-activating-like protein IQGAP2	IQGAP2
23.6406	24.3162	24.6998	24.3698	24.6306	23.9601	26.1311	25.055	26.1397	25.7733	25.5015	23.8967	+	5	5	5	24.6	24.6	24.6	31.693	0	22.696	493390000	8	3.46665	5.74359e-05	1.45061	4.03162	F5H7W8;Q96C57;F5H8B7;E7ENF1;F5H3K2;G5EA44	F5H7W8;Q96C57;F5H8B7;E7ENF1;F5H3K2;G5EA44	Uncharacterized protein C12orf43	C12orf43
27.4496	27.854	27.5524	28.1606	27.826	27.9761	28.0988	27.8689	28.0085	28.5025	28.0826	28.2929	+	14	14	14	35.8	35.8	35.8	55.324	0	160.34	6320800000	80	1.13374	0.0626054	0.309157	1.22365	F5H8F7;Q9UBL3;H0YBF6;H0YAQ0	F5H8F7;Q9UBL3	Set1/Ash2 histone methyltransferase complex subunit ASH2	ASH2L
27.8998	26.8184	27.3223	27.424	27.7189	27.1898	26.7655	27.1034	27.111	26.8226	26.9513	26.8034	+	8	8	8	33.4	33.4	33.4	37.171	0	86.655	4265200000	67	1.40195	0.0215107	-0.444787	-1.56058	F5H8H2;Q03426;F5H092;F5GXC0;A0A1B0GWC2;F5H163;F5H368;A0A1W2PS16;A0A0B4J236;A0A1B0GWF3	F5H8H2;Q03426;F5H092;F5GXC0;A0A1B0GWC2	Mevalonate kinase	MVK
31.3297	31.1593	30.8176	31.3272	31.5783	31.5369	30.7316	30.7992	30.5551	30.472	30.6527	30.6356	+	17	17	0	31.3	31.3	0	54.719	0	153.13	48237000000	311	2.98821	0.000796256	-0.649402	-2.74721	F6TLX2;I3L1I0	F6TLX2		GLOD4
25.5223	24.2542	24.9866	25.0785	24.4473	25.4201	24.6385	25.3038	24.7896	25.0923	25.1904	25.0292		2	2	2	30.1	30.1	30.1	13.604	0	12.614	692880000	8	0.0728382	0.862099	0.0514159	0.144217	F6VZ39;Q9H0Z9;E9PSF1;A6NG75;Q9BX46	F6VZ39;Q9H0Z9;E9PSF1;A6NG75;Q9BX46	RNA-binding protein 38;RNA-binding protein 24	RBM38;RBM24
24.2595	27.2686	26.9329	26.8862	27.1254	26.9527	24.4771	27.3719	27.597	27.6697	27.6481	27.1872		2	2	2	13.5	13.5	13.5	14.265	0	9.0219	2988100000	22	0.202011	0.552067	0.381866	0.443301	F8VNT9;F8VV56;F8W022;F8VWK8;P08962	F8VNT9;F8VV56;F8W022;F8VWK8;P08962	Tetraspanin;CD63 antigen	CD63
30.5451	30.6742	30.7605	30.6549	30.693	30.5685	32.6289	32.6046	32.7815	32.7185	32.5758	32.5419	+	72	72	72	42.9	42.9	42.9	236.02	0	323.31	75656000000	588	10.7379	0	2.01252	13.4076	F8VPD4;P27708;H7C2E4;H7BZB3;H7C3Z5;P31327	F8VPD4;P27708	CAD protein;Glutamine-dependent carbamoyl-phosphate synthase;Aspartate carbamoyltransferase;Dihydroorotase	CAD
24.462	24.1425	24.3158	24.2431	24.0842	24.2833	25.2516	25.1999	24.4544	22.966	24.8993	24.5374		3	3	3	20	20	20	21.926	0	36.967	475610000	16	0.339595	0.39052	0.299091	0.616298	F8VQD9;Q9BSB4;F8VVA0	F8VQD9;Q9BSB4	Autophagy-related protein 101	ATG101
24.7462	24.1665	24.5919	24.3259	24.2945	24.2578	24.0452	24.17	24.477	24.3898	24.6028	24.3917		4	3	3	4.5	3.7	3.7	101.35	0.0010332	3.4153	456960000	5	0.174854	0.748281	-0.060185	-0.25501	F8VU11;Q6NWY9;H0YII7	F8VU11;Q6NWY9	Pre-mRNA-processing factor 40 homolog B	PRPF40B
28.1876	27.9511	27.9519	28.3198	28.1257	28.1683	28.0376	27.6589	27.9311	26.8803	28.0254	27.8916	+	7	7	7	25.4	25.4	25.4	19.531	0	15.28	5427100000	64	1.10612	0.0436238	-0.410765	-1.33866	F8VUA2;Q9HD42;F8VVT7;F5H875	F8VUA2;Q9HD42;F8VVT7	Charged multivesicular body protein 1a	CHMP1A
29.802	29.3104	28.9575	29.1243	29.3398	29.2464	29.2547	29.8151	29.288	29.9106	29.3663	29.5349		6	6	6	31.3	31.3	31.3	22.34	0	126.99	16077000000	77	0.634337	0.224544	0.230164	0.823119	F8VVA7;P61923;F8W651;F8VXB1;F8VUC5;F8W156;F8VYZ4;F8VXR1;F8VYK5	F8VVA7;P61923;F8W651;F8VXB1;F8VUC5;F8W156;F8VYZ4;F8VXR1	Coatomer subunit zeta-1	COPZ1
26.1955	26.129	25.9859	26.8882	25.6455	26.3836	22.3413	25.033	23.904	22.8064	23.6089	24.5081	+	6	5	5	7.9	7.1	7.1	94.426	0	24.947	997340000	18	3.57943	1.76211e-05	-2.66591	-4.75559	F8VW41;Q86VP3	F8VW41;Q86VP3	Phosphofurin acidic cluster sorting protein 2	PACS2
23.2972	25.7953	24.2192	24.3023	25.3876	24.46	25.7708	25.9065	26.0253	25.5985	24.2844	25.9957	+	2	2	2	3.6	3.6	3.6	56.195	0.00019205	6.0152	411550000	9	1.04779	0.0201993	0.940188	1.58207	F8VX04;Q9H2H9	F8VX04;Q9H2H9	Sodium-coupled neutral amino acid transporter 1	SLC38A1
23.4681	24.6506	23.6121	24.0843	24.6719	23.034	25.773	26.6134	25.7646	26.6901	26.14	25.6561	+	9	9	9	8.1	8.1	8.1	142.6	0	21.593	580660000	10	3.96005	1.36893e-05	2.27609	5.06464	F8VXG7;Q99590;A0A0A0MTP7	F8VXG7;Q99590;A0A0A0MTP7	Protein SCAF11	SCAF11
27.2927	27.7154	26.8563	27.7724	27.6493	27.9226	29.2803	28.9581	29.3484	29.4314	29.1678	28.8178	+	16	3	3	54.3	9.5	9.5	34.95	0	12.601	7684000000	46	5.01296	1.04076e-05	1.70243	5.82722	F8VYE8;P36873;F8VR82;F8W0W8;A0A087WYY5	F8VYE8;P36873;F8VR82;F8W0W8;A0A087WYY5	Serine/threonine-protein phosphatase;Serine/threonine-protein phosphatase PP1-gamma catalytic subunit	PPP1CC
25.7594	25.0288	24.9305	25.1588	25.0882	25.2769	27.6283	27.6714	27.7881	27.9004	27.7376	26.9925	+	9	9	9	23.4	23.4	23.4	44.682	0	13.012	2525400000	39	7.67192	0	2.53807	10.584	F8W0Q9;Q8NEY8;F8VPY7;F8VWU8;F8WF16;B7Z8L1;F8W6A0;F8VRK2;F8VXV7;REV__K7EN69	F8W0Q9;Q8NEY8	Periphilin-1	PPHLN1
28.847	28.8165	28.6834	29.0774	29.0656	29.1465	29.26	29.6535	29.682	29.9303	29.2343	29.206	+	11	11	11	52.2	52.2	52.2	25.63	0	84.955	13245000000	115	2.6337	0.00154116	0.612617	2.48991	F8W1A4;P54819;F8VZG5;F8VY04;G3V213;F8VPP1	F8W1A4;P54819;F8VZG5;F8VY04;G3V213	Adenylate kinase 2, mitochondrial;Adenylate kinase 2, mitochondrial;Adenylate kinase 2, mitochondrial, N-terminally processed	AK2
24.1493	24.3502	24.655	23.6855	24.9927	24.6216	25.7654	24.7105	25.23	24.8559	25.9354	25.8017	+	3	3	3	7.7	7.7	7.7	32.302	0.00018783	5.4187	492490000	9	1.80184	0.0029927	0.890396	2.22537	F8W1D1;H0YIJ2;P40967;F8VUB1;F8VZC6;F8VXH8	F8W1D1;H0YIJ2;P40967;F8VUB1;F8VZC6;F8VXH8	Melanocyte protein PMEL;M-alpha;M-beta	PMEL
32.2714	31.7449	31.72	31.6976	31.7561	31.7031	30.2989	30.2289	30.1926	30.0923	30.068	30.1769	+	35	35	26	65.8	65.8	50.8	62.506	0	323.31	56021000000	421	6.97581	0	-1.63938	-7.8635	G5E9S8;F8W6L3;G3V2E7;G3V3H3;G3V5R9;E7EVH7;Q07866;G3V2P7;H0YJU9;H0YJL0;H0YG16;H0YJT3;H0YGB8	G5E9S8;F8W6L3;G3V2E7;G3V3H3;G3V5R9;E7EVH7;Q07866	Kinesin light chain 1	KLC1
28.7634	28.8415	28.9075	28.94	29.3043	29.0679	25.9861	26.3636	25.9145	25.8347	26.4555	26.5276	+	11	11	10	16.1	16.1	15.1	88.716	0	27.83	5823300000	38	8.05508	0	-2.85987	-11.7931	F8W717;O00423;G3V500;G3V3N9;G3V4U5;G3V5C8;G3V497;G3V4H6;G3V538;G3V3J1;H0YJK4;H0YJY3	F8W717;O00423	Echinoderm microtubule-associated protein-like 1	EML1
29.2594	29.701	29.6327	29.6857	29.6198	30.1074	30.6706	30.322	30.5331	30.341	30.5901	30.5832	+	20	20	20	31.3	31.3	31.3	113.63	0	323.31	23541000000	295	3.70287	0.000142795	0.823664	3.47715	F8W726;Q14157;Q5VU77;Q5VU79;Q5VU78;Q5VU81;Q5VU80;H0Y5H6;H7C2T8	F8W726;Q14157;Q5VU77	Ubiquitin-associated protein 2-like	UBAP2L
31.346	31.4054	31.367	31.1399	31.1625	31.3835	31.9688	32.289	32.2129	32.2702	32.3102	32.2949	+	13	13	13	62.7	62.7	62.7	17.962	0	60.194	85059000000	305	6.0328	1.39373e-05	0.909503	5.12495	F8W727;P62910;D3YTB1;D3YTI8	F8W727;P62910;D3YTB1	60S ribosomal protein L32	RPL32
25.4376	23.8118	25.7772	24.1146	22.7654	24.7524	25.4893	25.85	25.5624	26.4485	25.1458	25.462	+	12	2	2	63.8	17.2	17.2	18.565	0	31.151	979110000	18	1.34856	0.00613828	1.25605	1.96473	F8W7C6;A0A087WV22	F8W7C6;A0A087WV22		RPL10
29.049	29.3653	29.4414	29.2314	29.2815	29.3681	29.8864	29.8968	29.8606	29.7055	29.9991	29.8423	+	12	12	1	31.7	31.7	3.1	42.835	0	186.43	18913000000	137	4.50184	0.000207987	0.580224	3.30017	F8W8I6;P31483;E5RGV5;E5RG67;F8WE16	F8W8I6;P31483;E5RGV5;E5RG67	Nucleolysin TIA-1 isoform p40	TIA1
30.1524	30.773	30.7652	30.8948	30.9328	31.0833	30.8624	30.9021	30.7676	30.8032	30.8744	30.9321		24	22	22	44.5	40.7	40.7	66.785	0	307.06	39240000000	389	0.205541	0.696231	0.0750621	0.303338	F8W930;Q9Y6M1	F8W930;Q9Y6M1	Insulin-like growth factor 2 mRNA-binding protein 2	IGF2BP2
25.9139	25.3583	26.0605	26.4905	25.872	26.7434	24.6823	24.9948	24.5317	24.0691	24.9409	24.8852	+	14	7	7	6.2	3.6	3.6	234.38	0	14.57	829360000	18	3.33133	6.48649e-05	-1.42935	-3.88948	F8W9F9;H0Y7T5;Q9Y3S1;H0Y7J9;A6PVV2;H0Y493;H0Y7R3;E9PCD1	F8W9F9;H0Y7T5;Q9Y3S1;H0Y7J9;A6PVV2;H0Y493;H0Y7R3	Serine/threonine-protein kinase WNK2	WNK2
27.2582	27.0022	27.4777	27.1371	26.831	25.9347	25.2094	24.5421	25.713	24.9984	25.1943	25.1388	+	4	4	4	26.9	26.9	26.9	22.38	0	12.87	1558800000	20	3.73847	3.30579e-05	-1.8087	-4.55299	F8W9U3;Q96IU4;B4DQI4	F8W9U3;Q96IU4;B4DQI4	Alpha/beta hydrolase domain-containing protein 14B	ABHD14B
26.3029	26.5575	26.7961	26.217	26.2064	25.9972	25.4803	22.9125	23.4157	24.2961	24.317	24.7593	+	16	7	6	23.8	11.7	10.5	88.276	0	32.727	953450000	13	3.37476	4.06091e-05	-2.26189	-4.37219	F8W9U4	F8W9U4	Microtubule-associated protein	MAP4
26.1549	27.2272	27.2644	26.9981	26.717	27.3126	24.0134	22.9757	24.0035	23.7031	23.3916	26.3791	+	10	10	10	17.1	17.1	17.1	73.041	0	15.546	1430600000	18	6.23146	0	-3.32824	-9.02783	F8W9X7;Q567U6;H7C050	F8W9X7;Q567U6	Coiled-coil domain-containing protein 93	CCDC93
29.5163	29.7814	29.8343	29.7711	29.7448	29.8795	29.2993	29.4655	29.2097	29.45	29.3389	29.3822	+	46	46	42	37.5	37.5	34.6	162.76	0	223.6	17450000000	256	3.48688	0.00219384	-0.401846	-2.34305	F8WA11;Q7Z460;H0Y5T1;C9J151;C9JP76	F8WA11;Q7Z460;H0Y5T1	CLIP-associating protein 1	CLASP1
28.0658	27.8979	27.6954	27.5796	27.803	28.0846	26.1036	26.6963	26.3601	26.0952	26.165	26.7759	+	11	11	10	19.9	19.9	18	75.717	0	51.312	3320100000	43	5.94242	0	-1.57036	-6.62392	F8WA39;Q13613;H0YDX3;Q8NEC6;E9PIH9;H7BZJ1;H7C406;E9PPP8;F8W764;F8W8S8	F8WA39;Q13613;H0YDX3;Q8NEC6	Myotubularin-related protein 1	MTMR1
24.3451	24.3801	24.7639	25.2587	25.2469	24.5525	23.583	23.9931	24.3978	23.8688	24.1439	23.0618	+	4	3	2	5.5	4.7	3	102.5	0	8.3298	505460000	6	2.11615	0.00210062	-0.760543	-2.35814	F8WBA3;Q15139;H0Y5M6;J3KMW1;C9JDA4;A0A1B0GTX4;E7ET86;A0A096LNR9;A0A1B0GUM4;Q00532;Q8IVW4;O76039;Q9NRP7	F8WBA3;Q15139;H0Y5M6	Serine/threonine-protein kinase;Serine/threonine-protein kinase D1	PRKD1;PRKD3
27.0098	27.9138	27.9591	27.8388	28.0221	27.7597	25.3318	24.3882	25.3028	25.5047	24.4206	25.3579	+	3	3	1	35.4	35.4	14.2	12.251	0	115.93	2260700000	22	5.45075	0	-2.76095	-7.34769	J3QRU4;F8WCA0;L7N2F9;P63027;K7ENK9;K7EKX0	J3QRU4;F8WCA0;L7N2F9;P63027;K7ENK9;K7EKX0	Vesicle-associated membrane protein 2	VAMP2;VAMP3
31.0716	31.7167	31.7265	31.8465	31.5347	31.5402	30.2078	30.4581	30.961	30.6284	30.286	30.756	+	8	8	8	47	47	47	21.058	0	26.203	51779000000	105	3.77461	6.51209e-05	-1.06444	-3.89928	F8WCF6;P59998;F8WDD7;A0A0A6YYG9;H7C0A3;F8WE39;F8WDW3;R4GN08	F8WCF6;P59998;F8WDD7;A0A0A6YYG9;H7C0A3	Actin-related protein 2/3 complex subunit 4	ARPC4-TTLL3;ARPC4
30.0083	29.5603	29.506	29.4769	29.5333	29.43	30.3755	30.3652	29.9991	30.321	30.0661	30.1015	+	13	13	13	32.6	32.6	32.6	52.269	0	283.81	23934000000	250	3.32923	0.000526316	0.639588	2.91018	F8WJN3;Q16630;F8W084	F8WJN3;Q16630	Cleavage and polyadenylation specificity factor subunit 6	CPSF6
24.3155	25.8822	25.7656	26.0076	26.3408	25.9882	24.2945	22.2943	24.0153	23.514	24.3567	22.7349	+	5	5	5	6.6	6.6	6.6	88.645	0	10.799	466870000	11	2.69848	0.000131614	-2.02168	-3.54313	G0XQ39;Q13586;H0YDB2;E9PNJ4;E9PRZ7;E9PR09;E9PN27;E9PIQ8;E9PRE4;E9PR07;E9PJ19;E9PMB4	G0XQ39;Q13586;H0YDB2;E9PNJ4	Stromal interaction molecule 1	STIM1
28.0747	28.4637	28.6442	28.4124	28.6003	28.5825	26.8946	27.4491	26.5968	27.6887	26.6998	26.9215	+	13	13	13	36.1	36.1	36.1	50.054	0	68.319	5069600000	54	3.94801	3.89239e-05	-1.3972	-4.43168	G3V0I5;P49821;B4DE93;E9PQP1;E9PMX3;E9PLC6;E9PJL9;E9PPR0;E9PPS5;H0YE81;E9PPD6;H0YD04	G3V0I5;P49821;B4DE93	NADH dehydrogenase [ubiquinone] flavoprotein 1, mitochondrial	NDUFV1
23.6846	25.0816	24.5328	25.4206	24.6176	24.1174	25.4091	24.9732	25.3672	26.3433	25.403	24.1362	+	5	5	5	10.9	10.9	10.9	60.214	0	9.2183	512020000	6	1.57045	0.00479536	0.923366	2.05338	G3V167;Q9UGN5;H0YH02	G3V167;Q9UGN5	Poly [ADP-ribose] polymerase 2	PARP2
31.1878	30.8365	30.8613	30.8351	30.8514	30.6685	30.4764	30.7363	30.5522	30.6801	30.5804	30.4721	+	25	25	25	41.3	41.3	41.3	84.304	0	225.49	37045000000	279	1.87703	0.0324138	-0.268374	-1.43277	G3V1D3;G3V180;Q9NY33;E9PQ14;E9PPK9;E9PKK8;E9PNX5;E9PQF2	G3V1D3;G3V180;Q9NY33	Dipeptidyl peptidase 3	DPP3
24.1404	25.5683	23.0059	22.3573	22.8434	24.3606	25.8426	25.1496	25.4101	25.7573	25.0505	25.4023	+	3	3	3	10.9	10.9	10.9	57.734	0	43.32	374860000	7	1.89546	0.00104875	1.72935	2.62881	G3V1A6;P57764;E9PIB2;E9PQ48;E9PNZ0;E9PQR9	G3V1A6;P57764;E9PIB2	Gasdermin-D	GSDMD
30.6575	30.3139	30.4117	30.2633	30.2308	30.4909	30.9112	31.4837	31.3344	31.1841	30.7401	31.019	+	21	21	21	42.7	42.7	42.7	57.56	0	323.31	43561000000	218	3.22669	0.000359533	0.736032	3.03416	G3V1C3;Q9BZZ5;H0YER7;E9PQK6	G3V1C3;Q9BZZ5;H0YER7	Apoptosis inhibitor 5	API5
25.4108	25.9097	26.1388	25.7601	26.0619	26.1502	25.1817	25.3168	25.37	24.3544	22.8002	25.2789	+	5	5	5	33.9	33.9	33.9	20.247	0	16.601	859270000	16	1.7119	0.00229114	-1.30065	-2.3308	G3V1P3;Q969J3	G3V1P3;Q969J3	Loss of heterozygosity 12 chromosomal region 1 protein	LOH12CR1
24.3148	24.6107	24.2771	23.5245	22.8767	23.2185	25.6644	25.8888	25.0395	25.39	25.1468	25.1043	+	3	3	3	17.5	17.5	17.5	21.491	0.00019681	6.6289	341390000	6	2.95466	0.000101336	1.62219	3.64804	G3V5S9;G3V1S4;Q9Y324	G3V5S9;G3V1S4;Q9Y324	rRNA-processing protein FCF1 homolog	FCF1
26.5086	27.3657	26.5651	27.004	26.8595	27.0825	26.6299	26.1504	26.2707	26.0795	26.6157	26.2061	+	16	16	11	13.7	13.7	9.8	142.11	0	31.469	2042600000	20	1.85641	0.00630212	-0.548309	-1.95752	G3V200;O75334;H0YHK3;F8W1Y8;F8VWR9;F8VYK7;B1APN9;O75335;F8VU88;H0YHJ4;H0YH95;M0QZB5	G3V200;O75334;H0YHK3	Liprin-alpha-2	PPFIA2
29.5903	29.5254	29.5429	29.3537	29.4183	29.8343	26.9344	26.392	26.682	27.2311	27.5047	26.1663	+	6	6	6	41.1	41.1	41.1	14.125	0	45.34	9033100000	67	6.5483	0	-2.59529	-8.8751	G3V2U7;P07311;G3V3F8;G3V597	G3V2U7;P07311	Acylphosphatase;Acylphosphatase-1	ACYP1
27.9002	27.4923	27.3072	26.9897	27.4975	27.347	27.3132	27.2808	27.2523	27.305	27.8054	27.3957		16	16	11	27.2	27.2	17.2	84.752	0	72.462	4439900000	75	0.0682265	0.88735	-0.0309558	-0.117182	G3V3G9;Q5TAQ9;V9GY54;H0YDY4;V9GZ39;V9GYZ9;Q5TAQ8	G3V3G9;Q5TAQ9	DDB1- and CUL4-associated factor 8	DCAF8
24.1089	24.3832	25.779	25.7321	25.6386	25.7346	25.92	25.4867	26.0904	25.9322	26.4217	24.1324	+	9	9	9	21.2	21.2	21.2	59.718	0	17.506	1202400000	13	1.10833	0.0210312	0.74082	1.568	G3V4K3;Q9H9C1;G3V549	G3V4K3;Q9H9C1	Spermatogenesis-defective protein 39 homolog	VIPAS39
24.118	23.6184	23.4423	24.9328	24.0208	24.1084	26.2295	25.5941	25.9173	26.4222	25.7957	25.7559	+	7	7	7	10.8	10.8	10.8	91.48	0	26.547	573310000	14	4.30928	1.45985e-05	1.95164	5.27714	G3V529;Q9GZR7;A0A087WXU8;F5GYL3;A0A1W2PRR2	G3V529;Q9GZR7;A0A087WXU8;F5GYL3;A0A1W2PRR2	ATP-dependent RNA helicase DDX24	DDX24
26.4476	26.3216	27.0059	26.3577	26.7955	26.0778	25.6391	25.3806	25.6308	25.2403	25.2438	25.4589	+	5	5	5	42.1	42.1	42.1	16.322	0	13.679	1301500000	13	3.80604	6.19381e-05	-1.07409	-3.93639	G3V583;Q8N128;G3V3Z5	G3V583;Q8N128	Protein FAM177A1	FAM177A1
25.5883	25.2748	25.1047	26.2005	25.4063	24.5361	25.8278	25.2753	25.9689	24.3642	24.7318	26.2329		4	4	4	25.8	25.8	25.8	14.057	0	8.3772	1088400000	6	0.120016	0.753402	-0.118197	-0.249898	G3V5L1;P61244;G3V570;Q6V3B1;G3V563;G3V2R5	G3V5L1;P61244;G3V570;Q6V3B1;G3V563;G3V2R5	Protein max	MAX
26.0638	26.0938	25.8303	25.7309	26.0114	25.9954	23.6829	23.4215	26.0576	25.7393	25.6887	25.4845	+	6	6	6	8.2	8.2	8.2	88.422	0	10.99	1010200000	6	1.13289	0.0142547	-1.03626	-1.6933	G3V5N8;Q9HBF4	G3V5N8;Q9HBF4	Zinc finger FYVE domain-containing protein 1	ZFYVE1
26.4047	26.6063	27.0982	27.1358	26.56	26.4378	27.1793	26.9836	26.9185	26.7742	27.2193	27.4577	+	15	13	13	47.4	41.9	41.9	39.178	0	68.844	3845800000	57	1.02128	0.076605	0.307846	1.16098	G3V5T9;P24941;E7ESI2;G3V317	G3V5T9;P24941;E7ESI2	Cyclin-dependent kinase 2	CDK2
31.2734	31.6406	31.5793	31.6997	31.5906	31.9001	31.7344	31.6019	31.6414	31.723	31.6118	31.6147		14	14	14	55.6	55.6	55.6	28.147	0	133.51	77252000000	269	0.205567	0.75482	0.0485428	0.248494	G3V5Z7;P60900;G3V295;G3V3I1;G3V3U4;G3V4S5;G3V2S7;H0YJC4	G3V5Z7;P60900;G3V295;G3V3I1;G3V3U4	Proteasome subunit alpha type;Proteasome subunit alpha type-6	PSMA6
25.819	24.5151	25.3935	22.2691	22.5594	22.4762	21.9253	24.0651	23.0935	23.1166	21.9798	24.7355	+	3	3	3	5.7	5.7	5.7	64.594	0.00020048	7.1659	137490000	9	0.610343	0.0915133	-1.00266	-1.10589	G3XAG1;Q96ME7	G3XAG1;Q96ME7	Zinc finger protein 512	ZNF512
24.5675	27.5585	28.6475	27.8465	24.3392	27.2348	25.3456	24.1632	22.7831	23.6923	24.0196	23.9383	+	4	4	3	5.1	5.1	4.1	81.326	0.00018688	5.287	2937000000	4	1.83543	0.000874822	-2.69822	-2.71161	G3XAG5;P51793	G3XAG5;P51793	Chloride channel protein;H(+)/Cl(-) exchange transporter 4	CLCN4
27.7387	27.9413	28.1111	27.7773	27.4685	27.7072	28.5977	28.6984	28.5451	28.9931	28.1286	28.1453	+	18	18	18	30.8	30.8	30.8	80.625	0	118.18	6790800000	106	3.13868	0.000308661	0.801899	3.0844	G3XAH6;P51003;G3V2A0;A0A0C4DGK1;G3V3I9;H0YJ00;Q9NRJ5;G3V457;F8WAT4;Q9BWT3;H7C3W0	G3XAH6;P51003;G3V2A0	Poly(A) polymerase alpha	PAPOLA
30.1978	30.5686	30.4372	30.4001	30.6601	30.5711	30.8753	30.9733	31.1215	31.0165	31.1069	31.0124	+	31	31	31	18.1	18.1	18.1	200.48	0	146.27	42725000000	291	3.91782	0.000455272	0.546239	2.95358	G3XAI2;P07942;E7EPA6	G3XAI2;P07942;E7EPA6	Laminin subunit beta-1	LAMB1
24.2562	23.8221	23.4859	24.7444	24.4276	25.0116	25.5107	24.1495	25.7325	23.5421	25.5128	25.3505	+	3	3	3	27.6	27.6	27.6	12.41	0.0008726	3.7142	364410000	8	0.626119	0.110487	0.598214	1.04641	G3XAI9;Q5BKY9;Q8N9E0	G3XAI9;Q5BKY9;Q8N9E0	Protein FAM133B;Protein FAM133A	FAM133B;FAM133A
25.0166	23.3963	25.0969	24.4314	25.6969	25.3032	26.3802	26.4228	26.0641	25.7219	26.2718	25.682	+	4	4	4	8.8	8.8	8.8	58.898	0	17.006	1197200000	19	2.17834	0.000725291	1.3486	2.7843	G3XAN1;Q9NV88;E5RK47;E5RG70;E5RJ88;H0YBH8	G3XAN1;Q9NV88;E5RK47;E5RG70	Integrator complex subunit 9	INTS9
26.4781	26.607	26.6333	26.8797	26.5188	27.2045	24.4278	22.6445	25.6318	23.2504	23.3182	24.5873	+	12	12	11	6.9	6.9	6.5	208.44	0	15.98	1372000000	17	3.58814	1.79949e-05	-2.8657	-4.82655	G5E933;O95248;H0Y5W8;H0YD05	G5E933;O95248	Myotubularin-related protein 5	SBF1
25.0474	23.9003	24.6346	24.7535	23.9323	25.0142	23.9897	24.3079	23.8057	22.6171	23.3236	23.9704	+	2	2	1	1.6	1.6	0.9	117.57	0.0003647	4.6779	215400000	11	1.58472	0.00456528	-0.938266	-2.07284	G5E953;Q13615	G5E953;Q13615	Myotubularin-related protein 3	MTMR3
31.2952	30.9763	30.8948	30.8806	30.9311	31.167	29.4681	29.5099	29.3822	29.4168	29.2394	29.3421	+	28	28	26	36.5	36.5	35.5	105.03	0	226.39	27300000000	284	7.7763	0	-1.62087	-8.67369	G5E9A6;P51784;Q5JXD3	G5E9A6;P51784	Ubiquitin carboxyl-terminal hydrolase;Ubiquitin carboxyl-terminal hydrolase 11	USP11
23.7168	24.86	25.4721	24.8345	23.4404	24.0289	26.0689	26.1239	25.3043	25.3066	25.559	25.3873	+	5	5	5	7.7	7.7	7.7	93.629	0	12.292	443570000	9	2.02789	0.00109167	1.28047	2.61749	G5E9C5;O76074;C9JGT3;H0YA14	G5E9C5;O76074	cGMP-specific 3,5-cyclic phosphodiesterase	PDE5A
24.2496	26.1953	25.6673	25.9259	26.0369	25.7125	24.031	24.5017	23.2021	23.3362	24.4437	24.2907	+	7	7	7	5.8	5.8	5.8	150.86	0	11.509	841500000	11	2.70074	0.000149742	-1.7283	-3.44304	G5E9C8;Q07889;Q07890;C9K0N6	G5E9C8;Q07889	Son of sevenless homolog 1	SOS1
25.3114	26.3256	26.4409	25.831	25.9403	26.0675	23.7245	24.0368	23.7176	24.1716	24.8336	24.186	+	6	4	4	3.8	2.4	2.4	184.11	0.0002028	7.5328	538620000	8	4.34002	1.45349e-05	-1.88932	-5.26486	G5E9G7;Q9P2S2;P58401;H7C2R8;A0A0D9SFY6;H0Y568;H7BYC7;A0A1B0GTL0;Q08AH0	G5E9G7;Q9P2S2;P58401	Neurexin-2;Neurexin-2-beta	NRXN2
27.748	27.9585	28.0018	27.7847	28.0668	28.0639	28.4231	28.1514	28.171	28.3889	28.3554	28.1879	+	16	16	15	35.7	35.7	33.7	53.476	0	80.557	6931000000	96	2.79449	0.00567049	0.360631	1.99156	G5E9L0;Q8N6H7;A0A0D9SF70;E9PQP3;E9PIY6;E9PMU9;H0YDN9;E9PK28;E9PN48;H0YDX1;E9PJT7;E9PMR9;E9PM63;E9PNY8;E9PM18;H0YF45	G5E9L0;Q8N6H7;A0A0D9SF70;E9PQP3;E9PIY6	ADP-ribosylation factor GTPase-activating protein 2	ARFGAP2
29.1761	29.0423	28.9741	29.0765	28.6893	28.8792	23.9843	23.0395	22.4227	23.4266	24.1552	23.6003	+	17	16	15	32.5	30.1	28.5	76.148	0	144.82	7158600000	101	7.81334	0	-5.56726	-14.0764	G5E9L9;Q8N568;A0A0U1RR70;A0A0U1RRD0	G5E9L9;Q8N568;A0A0U1RR70	Serine/threonine-protein kinase DCLK2	DCLK2
32.1002	31.8089	31.8183	31.6293	31.7216	31.8167	29.7727	29.7494	29.8212	30.2891	30.1657	29.9975	+	9	9	4	51.1	51.1	14.9	20.787	0	205.04	53853000000	202	6.95762	0	-1.85622	-8.30815	G5E9Q6;C9J0J7;C9JQ45	G5E9Q6;C9J0J7;C9JQ45	Profilin	PFN2
26.6807	26.8917	26.819	26.8429	26.7129	26.8332	26.9669	27.3043	27.0396	27.0375	26.9832	27.4394	+	9	9	9	31	31	31	36.805	0	25.913	2497000000	45	2.54311	0.0179001	0.269558	1.6192	G5E9W7;G5E9V5;P82650;H7C5F2;H7C5H3;H7C5L9;C9J5D8	G5E9W7;G5E9V5;P82650;H7C5F2;H7C5H3	28S ribosomal protein S22, mitochondrial	MRPS22
23.9536	23.8283	24.6752	23.1174	24.462	24.3567	26.3823	26.8751	26.146	25.7583	26.2565	26.212	+	10	10	10	9.2	9.2	9.2	151.14	0	75.489	1353000000	26	4.36288	1.25589e-05	2.21811	5.51955	G5E9Y3;Q8WWN8;Q05CH1	G5E9Y3;Q8WWN8	Arf-GAP with Rho-GAP domain, ANK repeat and PH domain-containing protein 3	ARAP3
27.4952	26.8221	26.7533	27.303	26.9633	27.1667	22.9119	23.7884	23.1643	24.8749	23.8528	23.2608	+	14	14	1	11.9	11.9	0.5	164.44	0	68.382	2984500000	24	5.47646	0	-3.36549	-7.75893	G5EA03;H0Y8P3;E7EPK0;E9PDJ9;D6R8Y0;D6RJ93;Q6NVB9	G5EA03;H0Y8P3;E7EPK0;E9PDJ9		LIMCH1
30.3867	31.1188	31.0707	31.2429	31.0337	30.9844	31.0354	30.849	30.8164	31.0681	30.8374	30.8379		14	14	12	34.2	34.2	30.4	55.142	0	299.12	42127000000	252	0.137631	0.794289	-0.0515942	-0.211445	G5EA30;Q92879;E9PSH0;E9PQK4;E9PKU1;F5H4Y5;F5H0D8;E9PKA1	G5EA30;Q92879	CUGBP Elav-like family member 1	CELF1
24.0141	24.9623	24.8508	24.5719	24.2277	24.6611	26.0789	25.7438	26.3675	25.9175	26.0622	25.9842	+	6	6	1	8.5	8.5	1.2	91.737	0	23.126	894540000	20	4.59609	1.40647e-05	1.486	5.14308	G5EA36;I3L328;I3L2Z8;I3L394;I3L3H6;F6QPS0	G5EA36;I3L328		CDC27
24.5692	23.5801	24.0103	24.4223	25.2417	23.4953	24.6815	24.4135	25.0885	24.5238	25.3572	24.9031	+	6	6	6	28.1	28.1	28.1	30.729	0	9.8757	323490000	14	0.943211	0.0419076	0.593083	1.35153	G5EA50;Q6ZN18;F5GZR7;H0YH08;H7BYT4	G5EA50;Q6ZN18;F5GZR7	Zinc finger protein AEBP2	AEBP2
32.8712	33.0089	33.1222	33.1873	33.086	33.1595	33.2556	33.4875	33.2647	33.1845	33.3624	33.0609	+	24	24	14	61.7	61.7	39.6	51.229	0	323.31	230230000000	623	2.08211	0.0363897	0.238439	1.39613	G8JLB6;P31943;E9PCY7;D6RBM0;D6RIU0;D6RFM3;D6RIT2;D6RAM1;D6R9T0;D6RDU3;D6RJ04;D6RIH9;E7EQJ0;E5RGV0;E7EN40;H0YB39;D6RDL0;H0YBD7;D6RF17;E5RGH4;H0YAQ2;H0YBG7;D6R9D3;E5RJ94	G8JLB6;P31943;E9PCY7;D6RBM0;D6RIU0;D6RFM3;D6RIT2;D6RAM1;D6R9T0;D6RDU3;D6RJ04;D6RIH9	Heterogeneous nuclear ribonucleoprotein H;Heterogeneous nuclear ribonucleoprotein H, N-terminally processed	HNRNPH1
26.9602	26.9787	27.2215	27.1595	27.339	27.4284	26.0811	26.1356	25.7168	26.0483	25.7133	25.8796	+	5	5	5	65.3	65.3	65.3	8.5676	0	11.732	2141100000	27	5.5944	9.82801e-06	-1.24219	-5.66568	G8JLQ3;P78537;F8W099;F8W606;A0A087WSV2;F8W036;F8VP73	G8JLQ3;P78537	Biogenesis of lysosome-related organelles complex 1 subunit 1	BLOC1S1
27.9251	27.838	27.9273	27.692	28.0518	28.0109	27.7866	27.8357	27.8986	28.0961	28.0554	27.7034		13	13	13	24.3	24.3	24.3	66.432	0	80.038	5743200000	102	0.128612	0.856621	0.0269823	0.14989	X6RLT1;H0UI80;Q8IXH7	X6RLT1;H0UI80;Q8IXH7	Negative elongation factor C/D	NELFCD;TH1L
26.5268	26.9356	27.3439	27.0014	26.7325	26.8078	25.7966	26.059	26.2667	25.9795	25.6221	25.565	+	14	14	10	12.9	12.9	9.9	118.06	0	17.949	1920800000	22	3.64953	0.000106716	-0.946553	-3.64123	H0Y3A3;Q5VWQ8;F6R503;F8WA47	H0Y3A3;Q5VWQ8	Disabled homolog 2-interacting protein	DAB2IP
24.7675	25.5512	25.6541	26.0106	25.7887	25.5826	24.4607	23.1921	23.3708	23.056	23.5893	23.928	+	6	6	6	5.6	5.6	5.6	138.58	0	55.557	746980000	11	4.14142	1.40056e-05	-2.02535	-5.1359	H0Y494;J3KPC8;H0Y4E8;Q9Y2K2;H7C038;H7C3X8	H0Y494;J3KPC8;H0Y4E8;Q9Y2K2;H7C038;H7C3X8	Serine/threonine-protein kinase SIK3	SIK3
26.5389	26.7533	26.3264	27.629	26.3724	27.1619	25.1983	25.2614	25.322	25.2882	25.1564	25.8056	+	4	4	4	22.1	22.1	22.1	22.89	0	23.116	1760600000	22	4.05668	2.20453e-05	-1.55174	-4.68326	H0Y4B0;O43414;F6QUN3;F6UGJ8	H0Y4B0;O43414;F6QUN3	ERI1 exoribonuclease 3	ERI3
23.5189	22.9411	24.7159	23.015	24.7211	23.2835	23.3267	24.1424	24.2354	24.7372	23.8235	23.7551		7	1	1	33.5	4.9	4.9	29.05	0.006323	2.397	130150000	8	0.370821	0.338711	0.353799	0.675014	H0Y4T4	H0Y4T4		CEP170
25.7873	25.8537	25.4952	24.8921	24.9224	24.9349	25.8621	24.8523	25.1897	25.0601	25.3721	25.2467		9	9	9	14.6	14.6	14.6	91.124	0	36.753	1555400000	20	0.0663132	0.874	-0.0470091	-0.132035	H0Y5D5;F5H2X7;Q9ULV3;Q9BTG3;Q5SYW2;A0A0U1RQR2	H0Y5D5;F5H2X7;Q9ULV3;Q9BTG3;Q5SYW2	Cip1-interacting zinc finger protein	CIZ1
29.1636	29.0279	29.1334	29.2921	29.2865	29.4595	27.7195	28.3059	28.7015	28.5615	28.5096	29.0743	+	3	3	3	37	37	37	8.5507	0.00019246	6.0805	9589600000	33	3.19725	0.000242474	-0.867542	-3.21652	H0Y614;P61960	H0Y614;P61960	Ubiquitin-fold modifier 1	UFM1
28.0099	27.928	27.6672	27.9733	27.9407	28.0079	24.5701	23.0882	23.2833	24.4078	23.6903	25.3636	+	7	7	7	42.2	42.2	42.2	28.775	0	49.112	2440400000	30	6.9627	0	-4.1132	-11.0237	H0Y6A7;Q96MZ0;H0UIB3;Q5TE61;A0A087WWT8;Q5TE58	H0Y6A7;Q96MZ0;H0UIB3;Q5TE61	Ganglioside-induced differentiation-associated protein 1-like 1	GDAP1L1
26.5224	25.6493	26.217	23.2398	26.083	25.9096	26.2195	26.127	25.6124	25.2857	26.3709	26.0386		19	18	18	10.2	9.8	9.8	246.6	0	33.718	1446900000	24	0.230231	0.518908	0.319567	0.477179	H0Y6I0;Q13439;C9JHJ5;A0A087WTW2;E7EVX2	H0Y6I0;Q13439	Golgin subfamily A member 4	GOLGA4
24.018	24.0838	24.8137	25.0409	24.1656	24.2256	26.9459	27.4353	27.0307	27.258	27.204	27.0789	+	10	10	10	38.6	38.6	38.6	31.835	0	27.37	1501800000	32	6.51983	0	2.78352	9.03866	H0Y714;Q96G21;E7ENR5;B8ZZ47;B9A008;F8WCN0	H0Y714;Q96G21;E7ENR5;B8ZZ47;B9A008	U3 small nucleolar ribonucleoprotein protein IMP4	IMP4
34.3766	34.0728	33.9677	33.9429	33.8787	34.0942	32.8534	33.0998	32.7195	32.6453	32.8381	32.7505	+	15	15	15	91.3	91.3	91.3	16.837	0	323.31	304670000000	407	5.96894	1.07239e-05	-1.22425	-5.94021	P0DP25;P0DP24;P0DP23;H0Y7A7;E7ETZ0;E7EMB3;Q96HY3;G3V361;G3V226;M0QZ52;F8WBR5;G3V479;P27482;C9J7T9;P02585	P0DP25;P0DP24;P0DP23;H0Y7A7;E7ETZ0;E7EMB3;Q96HY3;G3V361		CALM2;CALM1
29.4317	29.9475	29.3917	29.7095	29.5076	29.4523	28.5668	28.3804	28.149	28.9663	28.4698	28.7705	+	9	9	9	32.1	32.1	32.1	25.868	0	37.749	10991000000	59	4.13973	5.12273e-05	-1.06689	-4.1817	H0Y8X4;O43598	H0Y8X4;O43598	2-deoxynucleoside 5-phosphate N-hydrolase 1	DNPH1
24.4045	24.3169	23.9017	24.8809	24.8466	24.685	24.3424	23.3461	23.9958	23.3169	24.0242	24.8379	+	10	6	6	11.6	7.3	7.3	104.69	0.00020173	7.325	547680000	7	1.69411	0.00546005	-0.700851	-2.00813	H0Y8X6;P46934	H0Y8X6;P46934	E3 ubiquitin-protein ligase NEDD4	NEDD4
25.0516	24.4138	23.9906	24.4215	23.7388	24.6673	27.6384	27.6933	26.9691	27.4612	27.1341	27.682	+	6	6	6	21.5	21.5	21.5	27.571	0	39.932	1952100000	35	6.15332	0	2.99862	8.63627	H0Y9X1;Q96EY4;D6RA57;D6RE67;D6RC31	H0Y9X1;Q96EY4;D6RA57;D6RE67;D6RC31	Translation machinery-associated protein 16	TMA16
26.3255	26.5896	26.1808	26.2013	26.4944	26.047	27.0746	26.9512	27.671	26.8116	26.6536	26.7784	+	12	12	10	13.2	13.2	11	109.65	0	24.679	2066700000	27	2.49126	0.00122356	0.72599	2.56891	H0YAN8;O15013;E9PB39	H0YAN8;O15013	Rho guanine nucleotide exchange factor 10	ARHGEF10
24.9413	25.7597	25.4948	26.0033	25.2457	26.0517	23.7168	24.24	23.911	24.357	24.2616	23.8795	+	5	5	5	5.4	5.4	5.4	110.09	0	9.9929	581930000	11	3.98768	3.31165e-05	-1.48545	-4.55482	H0YBR0;Q96Q05;A0A0J9YWK7	H0YBR0;Q96Q05	Trafficking protein particle complex subunit 9	TRAPPC9
25.6174	26.1924	26.0711	25.9688	25.8057	25.8632	26.1004	25.9991	25.9989	25.8318	25.5722	26.2371		8	2	0	30.2	7.6	0	31.17	0.00019463	6.3483	1233000000	16	0.0554613	0.918605	-0.0192854	-0.0859852	H0YC42;H0YC44	H0YC42
26.225	26.199	26.8049	26.5524	26.1893	26.2035	23.8029	23.7433	23.8287	25.4426	23.1911	25.1609	+	5	4	4	7.3	6	6	71.323	0.00019826	6.829	853470000	9	3.97085	1.39179e-05	-2.36059	-5.11847	H0YD93;Q8WXA3;S4R3P2;X6R3F0;Q5TC51	H0YD93;Q8WXA3	RUN and FYVE domain-containing protein 2	RUFY2
23.5357	25.0933	25.3576	23.8248	25.2284	25.2135	24.7262	24.1444	22.9037	23.7977	23.9071	23.6503	+	2	2	2	15.1	15.1	15.1	20.885	0.00018671	5.255	237360000	4	0.97864	0.0282701	-0.813061	-1.47514	H0YDT8;Q9NPA0	H0YDT8;Q9NPA0	ER membrane protein complex subunit 7	EMC7
29.8206	30.1052	30.1708	30.2716	30.1096	30.3188	29.4474	29.2675	29.3438	29.5194	29.3792	29.3356	+	20	20	20	47.4	47.4	47.4	55.096	0	189.43	21719000000	263	4.82362	6.1969e-05	-0.74136	-3.93723	H0YDU8;P53041;A8MU39	H0YDU8;P53041;A8MU39	Serine/threonine-protein phosphatase;Serine/threonine-protein phosphatase 5	PPP5C
24.4282	25.553	25.3863	26.3366	24.2709	22.9655	25.8555	26.1346	25.7107	26.2192	25.622	25.5383	+	3	3	3	8.7	8.7	8.7	41.139	0	8.7536	1088400000	18	1.10641	0.0149023	1.08498	1.67889	H0YEJ9;H0YE88;P28347;Q99594;H0YGS2;A0A0A0MRF3;Q53GI4;Q15561;Q15562;H0Y7B0;H0YCZ6;H0YG62;E9PKB7;B5MCM0	H0YEJ9;H0YE88;P28347;Q99594;H0YGS2;A0A0A0MRF3;Q53GI4;Q15561;Q15562	Transcriptional enhancer factor TEF-1;Transcriptional enhancer factor TEF-5;Transcriptional enhancer factor TEF-3;Transcriptional enhancer factor TEF-4	TEAD1;TEAD3;TEAD4;TEAD2
26.6568	24.1051	24.3384	24.0188	24.5069	23.3946	26.7273	25.775	26.8472	23.7661	25.3918	25.7743	+	4	4	4	23.3	23.3	23.3	20.916	0.0001955	6.4543	1076800000	12	0.894563	0.0285043	1.19805	1.47254	H0YEB6;O60232;G3V1B8;E9PK41;H0YEK1	H0YEB6;O60232;G3V1B8	Sjoegren syndrome/scleroderma autoantigen 1	SSSCA1
24.8289	23.1595	23.6838	25.0509	24.391	25.7616	23.8092	25.668	25.9296	25.5032	26.3936	25.7907	+	3	3	3	13.6	13.6	13.6	24.495	0.0001873	5.3381	704890000	5	0.897926	0.0318933	0.981411	1.43727	H0YEL0;O14893;H0YDP6;G5EA29	H0YEL0;O14893;H0YDP6	Gem-associated protein 2	GEMIN2
26.5855	27.4131	27.9693	26.971	27.7882	27.4097	23.0953	23.9932	24.2304	23.4117	24.5212	22.6801	+	5	5	5	17.2	17.2	17.2	29.02	0	21.715	1827400000	24	5.65548	0	-3.50579	-8.13502	H0YEX9;P57087	H0YEX9;P57087	Junctional adhesion molecule B	JAM2
24.8663	25.5792	25.5925	23.907	24.7763	25.665	24.5942	26.289	25.4659	25.5403	25.5748	25.5161	+	4	4	4	10.8	10.8	10.8	47.597	0	7.618	800260000	8	0.514941	0.195739	0.428449	0.866659	H0YH69;Q9HBU6;H0YFP7	H0YH69;Q9HBU6	Ethanolamine kinase 1	ETNK1
27.6432	27.6307	27.3545	27.8584	27.8912	27.6526	27.954	27.8272	27.8545	27.6959	27.9403	27.8579	+	16	16	16	23.5	23.5	23.5	98.004	0	83.306	4872800000	85	1.03809	0.16098	0.182647	0.928405	H0YH87;V9GY86;Q99700;F8WB06;F8VQP2;F8VRK6;F8VVY6;F8W0B5;F8WB05	H0YH87;V9GY86;Q99700;F8WB06;F8VQP2	Ataxin-2	ATXN2
24.5848	24.4303	24.1556	24.1602	23.9646	24.0728	24.3275	23.54	24.2676	23.6695	24.0834	23.6373	+	3	3	3	6.3	6.3	6.3	59.162	0.00019988	7.051	396980000	15	0.715675	0.175195	-0.250463	-0.901701	H0YIE9;Q4G104;O94952;H0YHF6	H0YIE9;Q4G104;O94952	F-box only protein 21	FBXO21
25.5894	28.1595	27.8299	27.8794	28.0685	27.7152	24.0943	23.152	24.7462	24.5968	24.3852	24.5723	+	7	7	7	22.1	22.1	22.1	44.68	0	24.315	1816200000	24	4.00563	1.25294e-05	-3.34542	-5.51592	H0YJ66;A0A087X0Z7;Q9Y394;H0YJR8;H0YJE4	H0YJ66;A0A087X0Z7;Q9Y394	Dehydrogenase/reductase SDR family member 7	DHRS7
25.5658	26.4047	26.0692	26.5216	26.568	26.0205	22.4279	25.2749	25.6212	25.619	25.4788	25.9666	+	11	6	6	20.4	11.2	11.2	64.063	0	23.15	1350700000	29	1.28584	0.00720687	-1.30727	-1.91287	H0YJ75;Q13362;Q96B13;H0YN84;H0YJ49;H0YJU0;G3V2U3;H0YJ12	H0YJ75;Q13362;Q96B13	Serine/threonine-protein phosphatase 2A 56 kDa regulatory subunit gamma isoform	PPP2R5C
26.707	27.8634	27.7242	27.6583	27.201	26.0401	25.0725	23.1895	24.2738	23.5806	23.959	22.7178	+	4	4	4	31.3	31.3	31.3	16.238	0	16.216	1167700000	22	4.37633	7.27934e-06	-3.18391	-5.98941	H0YN67;H0YL90;O14498	H0YN67;H0YL90;O14498	Immunoglobulin superfamily containing leucine-rich repeat protein	ISLR
26.3012	24.266	24.8336	23.2069	25.7006	23.987	26.1541	24.7129	26.0037	24.4864	25.5409	25.183	+	11	11	10	13.4	13.4	12.7	104.56	0	37.274	1597200000	19	0.529448	0.14975	0.663713	0.951461	J3KMZ9;H0YMD1;P01130;H0YM92;H0YMQ3	J3KMZ9;H0YMD1;P01130;H0YM92	Low-density lipoprotein receptor	LDLR
28.353	28.4995	28.1785	28.2333	28.5836	27.6753	28.04	23.0813	27.9326	26.3032	27.9917	28.3804	+	5	1	1	35	11	11	11.345	0	10.754	4951200000	24	0.985736	0.0175344	-1.58411	-1.62634	H0YMV8;Q71UM5;C9JLI6;C9J1C5	H0YMV8;Q71UM5;C9JLI6	40S ribosomal protein S27;40S ribosomal protein S27-like	RPS27L
32.2218	31.5188	31.2965	31.5066	31.5243	31.7198	32.0388	32.0326	31.8157	31.9562	31.8414	31.8909	+	13	13	9	71.8	71.8	62.7	19.997	0	323.31	85546000000	269	1.1427	0.0628101	0.305628	1.22269	H0YN26;P39687;H7BZ09;O43423	H0YN26;P39687	Acidic leucine-rich nuclear phosphoprotein 32 family member A	ANP32A
22.8578	24.4778	23.8545	24.4199	24.5003	24.0285	23.3793	23.7754	23.8657	22.5131	24.1486	24.449	+	2	2	2	5.7	5.7	5.7	39.902	0.00019124	5.879	146760000	7	0.628881	0.124825	-0.486741	-1.00888	H0YN65;Q8NCH0	H0YN65;Q8NCH0	Carbohydrate sulfotransferase 14	CHST14
25.8093	26.3741	26.6555	24.1244	24.1104	26.4484	25.4866	24.0746	24.9831	25.1736	25.7191	25.5597		2	2	2	15.4	15.4	15.4	16.432	0.00019459	6.3448	2089200000	26	0.379645	0.295619	-0.49963	-0.726629	H0YNA7;Q8TCT8	H0YNA7;Q8TCT8	Signal peptide peptidase-like 2A	SPPL2A
26.9441	27.7163	27.4541	27.4034	27.5735	27.2503	26.2786	26.4924	26.7895	27.2284	26.3419	26.5367	+	4	4	4	22.7	22.7	22.7	18.651	0	18.692	2634000000	40	2.40205	0.00128979	-0.764112	-2.55597	H0YNG3;P67812;H0YNX5;H0YKT4;H0YNA5	H0YNG3;P67812;H0YNX5;H0YKT4;H0YNA5	Signal peptidase complex catalytic subunit SEC11;Signal peptidase complex catalytic subunit SEC11A;Signal peptidase I	SEC11A
24.996	26.1365	25.7398	23.9716	26.0381	24.8697	26.9147	26.477	26.4532	26.4862	26.6377	26.6402	+	17	17	17	14.8	14.8	14.8	161.31	0	48.357	1803800000	29	2.09378	0.000948818	1.30182	2.6867	H0YNH8;Q9BZF9;F5H2B9;H0YN48;H0YMI1	H0YNH8;Q9BZF9;F5H2B9	Uveal autoantigen with coiled-coil domains and ankyrin repeats	UACA
27.8905	27.8704	28.2016	27.6992	28.2868	27.9636	23.7409	23.9186	25.3065	23.8805	23.2374	23.6961	+	10	10	2	30.8	30.8	7.6	40.745	0	198.39	4987900000	30	6.16057	0	-3.96859	-9.30416	H0YNY8;U3KPR8;O00470;F5GYS8;E9PDC4	H0YNY8;U3KPR8;O00470;F5GYS8	Homeobox protein Meis1	MEIS1
29.8126	30.2469	29.7907	30.0478	30.0742	30.1308	28.5498	28.516	28.1673	28.8837	28.9831	28.8014	+	10	10	10	40.1	40.1	40.1	34.684	0	67.263	17222000000	96	5.08816	1.24224e-05	-1.39718	-5.49224	H3BLU7;O43488;H7C5H7;Q8NHP1;O95154	H3BLU7;O43488	Aflatoxin B1 aldehyde reductase member 2	AKR7A2
24.9273	25.0613	24.8066	24.8118	24.9664	24.3127	25.6554	25.3616	25.9008	25.5709	25.0983	25.3091	+	4	4	4	7.8	7.8	7.8	71.921	0	33.713	962020000	19	2.58047	0.00114424	0.703053	2.5947	H3BM14;H3BM74;Q9Y5A7;C9JRT6;F8WDB6;H7C5E1;C9J7X7;H7C5N1	H3BM14;H3BM74;Q9Y5A7;C9JRT6;F8WDB6	NEDD8 ultimate buster 1	NUB1
26.5415	25.9201	26.2108	25.6963	26.0229	25.676	24.3702	22.6937	22.4336	23.1316	24.8786	22.3948	+	4	4	4	41.3	41.3	41.3	14.924	0	14.698	484770000	8	3.41665	3.49854e-05	-2.5097	-4.50732	H3BM67;H3BUP2;H3BUN4;O60936;H3BQJ5	H3BM67;H3BUP2;H3BUN4;O60936	Nucleolar protein 3	NOL3
28.1912	26.5647	26.5101	26.7773	26.6544	27.2761	27.9639	27.3137	27.4589	27.5832	27.3676	26.1955	+	8	7	7	51.1	42.7	42.7	14.484	0	20.21	3519900000	38	0.940491	0.0460595	0.541816	1.32072	H3BMD8;P56211;H3BQ52;H3BTD3	H3BMD8;P56211;H3BQ52;H3BTD3	cAMP-regulated phosphoprotein 19	ARPP19
26.1031	26.4899	27.2852	26.3695	26.5024	26.5852	25.2455	24.6738	22.7345	24.379	23.8575	24.8573	+	3	3	3	5.8	5.8	5.8	61.105	0.00035524	4.098	902350000	6	3.48775	3.29412e-05	-2.37784	-4.54652	H3BMF4;Q9H2V7;H3BPQ9;H3BR82;H3BT44;H3BPT8	H3BMF4;Q9H2V7;H3BPQ9;H3BR82	Protein spinster homolog 1	SPNS1
28.3356	27.9691	28.3232	27.7813	27.6738	28.0707	29.3665	29.8389	29.5767	29.7271	29.1616	29.1856	+	5	5	5	33.6	33.6	33.6	24.561	0	26.659	10310000000	82	5.11448	9.90917e-06	1.50855	5.68256	H3BV80;H3BMM9;H3BTC0;Q15287;H3BPG5;H3BMS0	H3BV80;H3BMM9;H3BTC0;Q15287;H3BPG5;H3BMS0	RNA-binding protein with serine-rich domain 1	RNPS1
27.1566	26.4898	26.8917	26.7877	26.5512	27.3463	25.96	26.1948	26.4863	26.0784	26.2516	26.4853	+	14	14	14	11.6	11.6	11.6	194.39	0	32.744	2166800000	25	2.47481	0.00152297	-0.676317	-2.4939	H3BMQ0;P49815;Q5HYF7;H3BQK4;I3L3B1	H3BMQ0;P49815	Tuberin	TSC2
25.3941	27.1902	26.2198	27.1239	26.7448	25.9245	25.2821	25.0001	24.9036	24.7476	25.2941	24.8329	+	3	3	3	21.1	21.1	21.1	17.803	0	21.16	1129900000	12	2.59669	0.000255354	-1.38739	-3.18704	H3BUQ9;H3BN50;H3BQS0;Q15599	H3BUQ9;H3BN50;H3BQS0;Q15599	Na(+)/H(+) exchange regulatory cofactor NHE-RF2	SLC9A3R2
27.9472	27.5757	28.1083	28.363	27.3689	27.4705	27.7286	27.7362	27.6662	21.8192	27.2193	22.798	+	8	2	2	27.8	7.6	7.6	27.168	0.00020105	7.2575	3603700000	16	0.642302	0.071426	-1.37173	-1.18247	H3BN98;I3L246;H3BV27;H3BT37;I3L303;H3BPJ2;Q15041	H3BN98;I3L246;H3BV27;H3BT37;I3L303		RPS15A
26.2716	23.935	25.1346	24.4605	23.7241	24.6229	27.2404	27.1052	27.4189	27.1391	27.1248	27.0364	+	4	4	4	29.6	29.6	29.6	16.848	0	10.981	2345900000	17	3.68725	1.80529e-05	2.51424	4.83628	H3BNT4;Q99547;H3BSB3;H3BNK8;H3BU96	H3BNT4;Q99547;H3BSB3	M-phase phosphoprotein 6	MPHOSPH6
27.6859	27.5095	28.0109	27.6074	28.0178	27.3293	22.9825	25.3581	23.9259	24.237	25.093	23.9112	+	9	9	9	17	17	17	62.317	0	18.465	2323800000	31	4.80498	0	-3.37415	-6.69475	H3BNU1;Q9ULP9;A0A0D9SFR5;H3BQ06;H3BV07	H3BNU1;Q9ULP9;A0A0D9SFR5;H3BQ06	TBC1 domain family member 24	TBC1D24
30.6522	30.4943	30.5114	30.2188	30.2959	30.2668	28.8801	28.265	28.2174	28.774	28.8672	28.5986	+	19	19	19	32.8	32.8	32.8	58.44	0	194.92	16662000000	148	6.01991	0	-1.80584	-7.09987	H3BS10;H3BP20;P06865;H3BU85;H3BTD4;A0A087WUJ7	H3BS10;H3BP20;P06865;H3BU85;H3BTD4	Beta-hexosaminidase;Beta-hexosaminidase subunit alpha	HEXA
31.5609	31.6303	31.582	31.6573	31.646	31.8009	31.123	31.031	30.8868	30.9049	31.0515	31.139	+	158	157	4	24.8	24.7	0.8	856.87	0	323.31	60412000000	829	5.98853	5.08475e-05	-0.646802	-4.15267	H3BPE1;H3BQK9;E9PNZ4;E9PLY0;H0YD69;H0Y314;H0Y4F5;REV__I3L141;REV__O43149	H3BPE1;H3BQK9		MACF1
31.8651	31.5585	31.2974	31.5272	31.6419	31.9625	32.1569	32.2961	32.2026	32.3502	32.1862	32.2281	+	12	12	10	16.9	16.9	15.2	53.496	0	293.73	101250000000	356	3.27135	0.000715636	0.596264	2.78877	H3BPE7;P35637	H3BPE7;P35637	RNA-binding protein FUS	FUS
27.2352	28.9071	29.0703	28.8542	28.5058	28.7745	27.9663	27.6736	27.7595	27.8808	28.3217	28.581	+	8	8	8	49.7	49.7	49.7	19.258	0	39.055	6479000000	42	1.10789	0.0248154	-0.637482	-1.51563	H3BPJ9;O96000;H3BV16	H3BPJ9;O96000;H3BV16	NADH dehydrogenase [ubiquinone] 1 beta subcomplex subunit 10	NDUFB10
29.734	29.6851	29.4349	29.3902	29.236	29.513	26.9352	27.014	26.5531	27.3223	26.6782	27.2838	+	8	8	8	37.7	37.7	37.7	26.305	0	108.39	10232000000	105	7.54519	0	-2.59831	-10.4788	H3BPK3;Q16775;H3BPQ4;H3BQW8;H3BV79	H3BPK3;Q16775;H3BPQ4	Hydroxyacylglutathione hydrolase, mitochondrial	HAGH
23.9972	24.521	24.703	23.4193	25.5228	24.1736	24.655	23.5763	22.8734	23.8666	24.9196	24.8748		2	2	2	8.5	8.5	8.5	29.184	0.001026	3.3136	366640000	9	0.399848	0.293399	-0.411337	-0.729545	Q9UF94;H3BQH3;Q8TBB5	Q9UF94;H3BQH3;Q8TBB5	Kelch domain-containing protein 4	DKFZp434G0522;KLHDC4
25.2375	25.105	25.3293	25.295	25.7494	25.1129	23.0544	24.8358	24.8276	24.8808	24.9579	24.1073	+	4	4	4	12.5	12.5	12.5	60.438	0	29.077	668700000	14	1.3219	0.0108744	-0.793542	-1.77808	H3BQV3;Q96MW5;H3BMQ9;J3QRV3;H3BSH5	H3BQV3;Q96MW5;H3BMQ9	Conserved oligomeric Golgi complex subunit 8	COG8
24.767	23.5452	23.7716	23.7729	24.3333	24.6149	26.6964	26.4894	27.0992	26.3982	26.7244	26.5902	+	6	6	6	13.1	13.1	13.1	67.752	0	38.904	909790000	14	5.46811	0	2.54737	7.21211	H3BRB3;Q14807;H3BTH5	H3BRB3;Q14807	Kinesin-like protein;Kinesin-like protein KIF22	KIF22
26.5446	25.9431	26.0638	26.1939	25.9882	26.1721	24.8623	24.5666	25.161	25.3039	23.6986	25.6024	+	7	6	6	18.5	17	17	49.203	0	14.767	1280300000	23	3.25338	7.4928e-05	-1.43251	-3.81947	H3BRF9;Q96K21;H3BN64;H3BRM1;H3BUW6	H3BRF9;Q96K21;H3BN64;H3BRM1	Abscission/NoCut checkpoint regulator	ZFYVE19
26.6422	26.8919	26.7309	26.8585	26.8983	26.8125	24.2033	24.3219	24.1814	23.2129	24.0591	23.8288	+	9	9	9	15.7	15.7	15.7	74.627	0	18.263	1055000000	14	6.9684	0	-2.81	-9.81468	H3BRL0;Q9BXC9;J3QLW0;J3QKP7	H3BRL0;Q9BXC9	Bardet-Biedl syndrome 2 protein	BBS2
28.6315	28.6173	28.2745	29.1245	28.198	28.7586	28.7959	27.984	28.5527	28.6133	28.4524	28.3772		9	9	9	31.3	31.3	31.3	32.64	0	41.166	8275400000	80	0.258737	0.584845	-0.121086	-0.409689	H3BRL3;O14562;H3BUM8	H3BRL3;O14562;H3BUM8	Ubiquitin domain-containing protein UBFD1	UBFD1
24.6307	24.0425	24.5803	24.484	24.9211	23.3029	24.3212	24.7112	24.8656	24.5813	24.35	23.9803		3	3	3	16.5	16.5	16.5	23.717	0	26.64	171210000	9	0.386663	0.374429	0.23894	0.634032	H3BRL9;P78549	H3BRL9;P78549	Endonuclease III-like protein 1	NTHL1
29.3868	30.0201	29.4257	29.8039	28.6361	29.1561	24.7698	23.7343	23.7532	23.2516	23.6556	24.0893	+	17	17	17	43.3	43.3	43.3	58.14	0	59.389	5982100000	61	7.55798	0	-5.57191	-13.3868	H3BRN4;P80404;H3BNQ7;H3BPW8;H3BRJ1;H3BMJ9;H3BRT1	H3BRN4;P80404;H3BNQ7	4-aminobutyrate aminotransferase, mitochondrial	ABAT
25.6363	29.3848	29.248	29.0642	29.7705	29.4552	24.9145	25.4469	25.2787	25.9561	25.1071	24.7314	+	8	8	8	21	21	21	47.118	0	47.293	6235100000	57	2.99321	5.12821e-05	-3.41917	-4.18581	H3BS72;Q9P035;H3BPZ1;H3BRL8;H3BMZ1	H3BS72;Q9P035;H3BPZ1	Very-long-chain (3R)-3-hydroxyacyl-CoA dehydratase 3	HACD3
26.6618	27.3674	27.6669	27.3806	27.598	27.3793	25.6786	25.891	25.362	26.1953	25.8612	25.3496	+	6	6	6	44.6	44.6	44.6	16.324	0	18.582	2489700000	27	4.48123	1.37836e-05	-1.54472	-5.09707	H3BSW0;Q8N9N7	H3BSW0;Q8N9N7	Leucine-rich repeat-containing protein 57	LRRC57
24.4006	24.0146	23.9518	23.631	24.2049	24.9206	25.6086	25.3428	25.2893	25.7709	25.7465	25.8561	+	7	7	7	12.5	12.5	12.5	63.681	0	9.9067	476630000	9	3.81067	4.79564e-05	1.36436	4.27346	H3BSW6;Q2VPK5;H3BNM3	H3BSW6;Q2VPK5	Cytoplasmic tRNA 2-thiolation protein 2	CTU2
28.9106	28.4486	28.2436	28.7926	28.8054	29.1145	26.3224	25.6091	25.299	25.6837	26.1481	26.2568	+	41	4	0	76.9	6.4	0	53.045	0	8.369	6593600000	58	6.45355	0	-2.90675	-9.05386	H3BTN5;H3BQ34;H3BUW1;H3BTJ2;H3BT25;H3BU13;H3BN34;H3BQZ3;P30613	H3BTN5;H3BQ34	Pyruvate kinase	PKM
24.1934	26.2536	26.4998	25.1442	24.74	27.0351	23.7792	24.167	24.2406	25.3439	25.377	25.2141	+	2	2	2	14.9	14.9	14.9	23.021	0	84.598	1029200000	23	0.992034	0.0219049	-1.06282	-1.55504	Q96NX8;H3BU86;O14662;F8W9Z6;B7ZBM8	Q96NX8;H3BU86;O14662;F8W9Z6;B7ZBM8	Syntaxin-16	STX16;STX16-NPEPL1
24.2189	23.4236	24.045	23.4365	23.8819	24.2702	25.2803	25.3649	24.9668	25.0143	25.1796	25.053	+	2	2	2	21.6	21.6	21.6	16.136	0	31.224	329220000	5	4.21629	3.28831e-05	1.28183	4.54267	H3BUU5;P08047;H3BVI2	H3BUU5;P08047;H3BVI2	Transcription factor Sp1	SP1
29.2327	29.1177	29.106	29.3996	29.1756	28.9866	28.7193	29.3854	28.7266	29.4135	28.8031	28.4173		8	8	8	61	61	61	16.712	0	50.664	9683600000	116	0.473883	0.385417	-0.16009	-0.62182	H7C2Z6;H7BXD5;P28676;C9JIZ3;C9JWQ8	H7C2Z6;H7BXD5;P28676;C9JIZ3	Grancalcin	GCA
25.9512	26.1962	26.444	26.8984	26.8799	26.6773	27.6027	27.2736	27.2618	27.6164	27.7163	27.8807	+	11	11	11	12.3	12.3	12.3	111.28	0	25	3018700000	35	3.20438	0.000172516	0.986319	3.37214	H7BXF5;Q9H0E3;C9J683;C9JTJ5	H7BXF5;Q9H0E3	Histone deacetylase complex subunit SAP130	SAP130
24.8309	26.8482	26.2815	25.8947	26.2941	25.7308	23.9312	23.1816	23.588	23.2794	23.6779	23.6249	+	5	5	5	8	8	8	77.434	0	31.386	762410000	7	4.37651	9.85222e-06	-2.44839	-5.66927	H7BXK9;Q9NP58;Q2M3G0	H7BXK9;Q9NP58	ATP-binding cassette sub-family B member 6, mitochondrial	ABCB6
27.3934	27.962	28.2053	28.6827	27.5128	27.7884	26.3018	24.2344	25.9481	25.9593	26.2716	25.7926	+	3	3	3	14.4	14.4	14.4	25.724	0	13.439	2996900000	17	3.33427	4.60779e-05	-2.18107	-4.29532	H7BXP1;Q9NYR9;K7ERG2;A0A0A0MTA0;K7EKE9;K7ER26;K7ELL8	H7BXP1;Q9NYR9;K7ERG2	NF-kappa-B inhibitor-interacting Ras-like protein 2	NKIRAS2
27.8294	27.0068	26.7429	26.8495	27.3126	27.1462	27.8205	27.1891	27.954	27.252	27.8379	27.7068	+	19	19	19	17.8	17.8	17.8	130.55	0	55.933	3841600000	61	1.13226	0.0351021	0.462809	1.40775	H7BXY3;Q7L2E3	H7BXY3;Q7L2E3	Putative ATP-dependent RNA helicase DHX30	DHX30
26.6922	28.5316	28.4949	28.3419	28.3188	27.9834	24.9081	23.3064	23.9469	22.8332	24.356	22.9517	+	11	11	11	13.4	13.4	13.4	116.59	0	35.475	2223600000	26	5.12769	0	-4.19035	-7.51051	H7BY57;X6RKN2;O94856;D6RBU5;D6RHX4	H7BY57;X6RKN2;O94856;D6RBU5	Neurofascin	NFASC
31.4042	31.2653	31.2394	31.5958	31.4073	31.4988	30.4123	30.3277	30.3176	30.4601	30.4713	30.4939	+	15	15	15	57	57	57	30.358	0	228.75	44611000000	268	6.89799	7.25295e-06	-1.00398	-5.98252	H7BY58;A0A0A0MRJ6;P22061;F6S8N6;C9J0F2;F8WDT3;F8WAV5;F8WAX2;H7C4X2	H7BY58;A0A0A0MRJ6;P22061;F6S8N6	Protein-L-isoaspartate O-methyltransferase;Protein-L-isoaspartate(D-aspartate) O-methyltransferase	PCMT1
26.6755	27.2974	26.9971	26.9734	26.6283	27.7755	27.5422	27.1925	27.1399	27.1719	27.4441	27.4316		8	8	8	22.2	22.2	22.2	49.095	0	43.845	3772000000	45	0.561353	0.252353	0.240284	0.783889	Q5JRG1;H7BYF2;Q9BVL2	Q5JRG1;H7BYF2;Q9BVL2	Nucleoporin p58/p45	NUPL1
24.6763	25.1177	24.2981	24.1434	24.1184	23.6303	27.1983	26.3905	27.2089	26.9543	26.822	26.7053	+	11	11	11	14.4	14.4	14.4	109.13	0	22.224	1189600000	13	5.3154	0	2.58407	7.02259	H7BYN4;Q02241;H0YME6;H0YMJ4;H0YKQ5	H7BYN4;Q02241	Kinesin-like protein;Kinesin-like protein KIF23	KIF23
28.9365	28.7046	28.298	23.4099	28.4905	28.4376	23.5024	24.2556	23.4566	23.4549	24.6517	25.645	+	9	5	5	9.3	6.1	6.1	122.94	0.00019091	5.8289	5138400000	4	2.45202	0.000132025	-3.84861	-3.55445	J3KTI4;H7BYU6;Q96K83;J3QQI2	J3KTI4;H7BYU6;Q96K83	Zinc finger protein 521	ZNF521
25.1932	26.0662	25.8724	26.641	26.6464	26.2653	25.4968	23.7804	24.2544	23.411	23.4698	23.3288	+	7	3	3	26	14.9	14.9	26.937	0.00018882	5.5747	754250000	9	2.99749	6.82927e-05	-2.03158	-3.86744	H7BYW5;P31321;C9JSK5;K7EKR1	H7BYW5;P31321;C9JSK5	cAMP-dependent protein kinase type I-beta regulatory subunit	PRKAR1B
29.4876	28.7815	28.8608	28.7632	29.0782	28.8161	29.7574	29.266	29.3599	29.1886	29.7487	29.492	+	28	11	0	70.6	29	0	28.747	0	59.003	16764000000	93	1.81631	0.00821571	0.49956	1.86946	H7BYY1;F5H7S3;B7Z596;H0YL42	H7BYY1;F5H7S3;B7Z596;H0YL42		TPM1
29.2249	28.3969	28.8544	28.553	28.6605	28.4865	30.1509	29.4906	28.9524	29.2324	28.4261	24.0429	+	9	1	1	58.5	11.4	11.4	13.519	0	22.229	11670000000	39	1.04409	0.0344644	0.554431	1.4133	H7BZJ3	H7BZJ3		PDIA3
25.5583	25.5711	25.4429	25.7453	25.8075	25.5341	26.8954	26.898	26.9457	27.1718	27.0743	26.582	+	6	6	6	21.9	21.9	21.9	33.947	0	28.842	1897100000	23	7.5292	0	1.38717	7.73556	H7BZW1;P57076;H7C2R6;C9JX57;D3DSE6;C9J818;F8VZ95;Q9NX33	H7BZW1;P57076;H7C2R6;C9JX57;D3DSE6;C9J818;F8VZ95	UPF0769 protein C21orf59	C21orf59
24.5661	24.54	27.3196	26.5931	24.5969	27.0866	27.3849	27.1506	27.8748	27.3045	27.8229	27.7374	+	5	5	5	9.9	9.9	9.9	50.232	0.00018522	5.1102	3237700000	18	1.65618	0.0019848	1.72384	2.37994	H7BZW2;Q6P2H3	H7BZW2;Q6P2H3	Centrosomal protein of 85 kDa	CEP85
27.704	26.9508	27.1121	27.1109	27.3085	27.3274	28.0367	28.4659	28.2547	28.3972	28.0253	27.9538	+	16	16	16	48.7	48.7	48.7	42.542	0	117.61	5128200000	63	4.12461	5.75244e-05	0.983672	4.0367	H7C0E5;O75312;H7BZM7;H7C449	H7C0E5;O75312;H7BZM7	Zinc finger protein ZPR1	ZPR1
23.9272	25.7538	25.5366	25.834	25.7599	24.7634	26.6214	26.337	26.2773	26.3864	26.6193	26.5635	+	5	5	2	41.1	41.1	21.1	18.639	0	23.976	1573100000	20	2.08766	0.00104977	1.18582	2.62816	H7C0N4	H7C0N4		SF1
26.0838	25.171	25.4715	25.3211	24.9676	24.9651	23.8616	23.2495	24.4717	23.9627	24.2958	24.2	+	4	3	3	20.9	16.8	16.8	22.065	0.00035632	4.1715	442240000	11	3.17599	9.32401e-05	-1.36176	-3.69745	H7C1E4;P61966	H7C1E4;P61966	AP-1 complex subunit sigma-1A	AP1S1
25.7487	26.6667	26.9136	26.9754	26.2405	26.3943	26.8751	27.0592	26.685	26.9737	26.2166	25.8426		4	4	4	27.5	27.5	27.5	20.08	0	16.303	1873700000	28	0.519699	0.2549	0.272027	0.780423	H7C1U8;Q9BUR5;A0A0J9YWW6;G3V1B6;A0A0J9YXS4	H7C1U8;Q9BUR5;A0A0J9YWW6;G3V1B6	Apolipoprotein O	APOO
31.5381	31.4324	31.4715	31.5185	31.4713	31.1872	31.8875	32.3282	32.2719	31.9837	31.6033	32.1747	+	19	19	6	51.5	51.5	16.2	42.461	0	267.49	86643000000	440	2.73762	0.0015563	0.578424	2.48531	H7C2I1;Q99873;E9PKG1;E9PIX6;E9PQ98;H0YDE4;E9PNR9;Q9NR22	H7C2I1;Q99873;E9PKG1;E9PIX6;E9PQ98;H0YDE4	Protein arginine N-methyltransferase 1	PRMT1
24.7754	24.1151	24.7147	24.2564	24.277	23.9746	28.626	28.3779	28.8499	28.8562	28.7131	28.2425	+	14	14	14	36.6	36.6	36.6	40.684	0	51.408	3501500000	41	9.05811	0	4.33244	16.2664	H7C2Q8;Q99848	H7C2Q8;Q99848	Probable rRNA-processing protein EBP2	EBNA1BP2
26.8567	26.1276	26.6396	26.3239	26.3968	26.0243	24.691	25.0556	22.818	24.4087	24.1666	24.6127	+	2	2	2	10.5	10.5	10.5	25.085	0	35.678	1315000000	14	3.59285	3.33532e-05	-2.16685	-4.58326	H7C5G1;Q2TAA2;C9JE02	H7C5G1;Q2TAA2;C9JE02	Isoamyl acetate-hydrolyzing esterase 1 homolog	IAH1
24.8715	24.2216	23.8234	24.3738	24.312	24.1485	23.7505	23.6466	24.3259	24.8774	24.2751	24.4643		4	4	4	2.8	2.8	2.8	171.15	0.000196	6.5027	363300000	11	0.183198	0.667106	-0.116686	-0.330365	H7C5R8;Q460N5;H7C4Y3	H7C5R8;Q460N5	Poly [ADP-ribose] polymerase 14	PARP14
23.2755	25.7664	26.1002	25.6444	25.3768	23.091	24.6382	22.9508	25.2634	23.6223	24.9936	23.1244		4	4	4	6.1	6.1	6.1	91.122	0	12.362	705040000	6	0.357557	0.308533	-0.582064	-0.710843	H9KV31;O15394	H9KV31;O15394	Neural cell adhesion molecule 2	NCAM2
29.2474	29.1799	29.1282	29.8632	29.4425	29.5319	29.0723	29.6554	28.2177	29.8834	28.7097	29.6773		10	4	4	27.3	11.9	11.9	42.208	0	51.966	14126000000	57	0.444148	0.296878	-0.291144	-0.724927	I3L0A0;Q13404;G3V2F7;A0A0A0MSL3;E5RIF1;D6RG00	I3L0A0;Q13404;G3V2F7;A0A0A0MSL3	Ubiquitin-conjugating enzyme E2 variant 1	TMEM189-UBE2V1;UBE2V1
31.2505	31.0999	31.1588	31.2206	31.1803	31.2514	29.9998	29.6448	29.7618	30.1141	29.9375	29.7695	+	39	39	38	51.8	51.8	51.8	82.091	0	320.14	34460000000	384	7.23861	0	-1.30198	-7.21837	I3L0N3;P46459;I3L2G1;I3L0L3;K7EQD6;I3L338;I3L4Q9	I3L0N3;P46459	Vesicle-fusing ATPase	NSF
29.1432	31.8359	31.0052	31.5425	31.0235	31.6686	24.0206	23.3927	23.1979	24.0665	24.3319	24.6709	+	15	1	1	38.1	3.5	3.5	35.671	0.00018709	5.3113	18985000000	16	6.91438	0	-7.23458	-12.3335	I3L170	I3L170	Microtubule-associated protein	MAPT
26.5301	27.1295	26.2017	26.4388	26.0629	26.5166	23.7588	25.0064	25.3994	23.7754	23.1336	23.5707	+	6	6	6	23.3	23.3	23.3	32.182	0	21.113	1390800000	18	3.37801	3.83747e-05	-2.26522	-4.37717	I3L1P8;Q02978	I3L1P8;Q02978	Mitochondrial 2-oxoglutarate/malate carrier protein	SLC25A11
26.9304	26.497	26.2393	26.6573	26.8508	26.8147	26.4711	26.2772	26.3341	26.1084	26.6641	26.1983	+	6	6	6	56.9	56.9	56.9	15.604	0	25.039	2974300000	55	1.14071	0.0669329	-0.293933	-1.20255	I3L1Y9;Q96CP2;I3L4I0;I3L0R3;I3L231;Q4VC44	I3L1Y9;Q96CP2;I3L4I0	FLYWCH family member 2	FLYWCH2
28.227	27.9716	28.1507	27.516	28.0973	27.6514	27.4477	27.2835	26.821	27.3628	27.2629	27.642	+	12	12	9	19.2	19.2	14.9	78.375	0	75.314	4630800000	64	2.69901	0.000989111	-0.700088	-2.66264	I3L2N2;O14641;I3L2W9;I3L0M7;I3L0Z8	I3L2N2;O14641;I3L2W9;I3L0M7	Segment polarity protein dishevelled homolog DVL-2	DVL2
23.3242	23.927	23.2814	24.6109	24.0018	25.1447	26.0093	25.3493	25.6511	25.4453	25.6446	25.6566	+	5	5	5	25.5	25.5	25.5	27.203	0	12.141	573860000	7	2.86953	0.000131439	1.57157	3.53936	I3L419;Q9BSJ6;I3L156;I3L427;I3L2R2	I3L419;Q9BSJ6;I3L156	Protein FAM64A	FAM64A
25.243	25.9631	25.8103	25.5865	24.6723	25.5865	23.9323	25.9432	24.6881	25.4776	25.5854	25.912		5	5	5	16.2	16.2	16.2	38.861	0	8.1205	974580000	12	0.410858	0.300357	-0.351632	-0.720728	I3L448;Q5TC12;H0YEW4;A8MRA7;H0YD21;H0YCA6	I3L448;Q5TC12;H0YEW4;A8MRA7;H0YD21	ATP synthase mitochondrial F1 complex assembly factor 1	ATPAF1
24.6543	25.1611	25.73	25.4697	26.3899	25.7376	24.1078	24.6486	24.9791	23.515	25.0158	23.3142	+	3	3	3	14.7	14.7	14.7	25.824	0	13.359	882370000	19	1.75006	0.0026092	-1.07051	-2.27787	I3L4A1;Q96FZ7;I3L3E4;I3L4G8	I3L4A1;Q96FZ7;I3L3E4;I3L4G8	Charged multivesicular body protein 6	CHMP6
25.9203	26.3072	25.984	25.7617	25.5973	25.6468	24.4157	23.4604	24.9139	24.2231	24.0987	23.4255	+	5	5	5	20.6	20.6	20.6	36.215	0	14.427	871930000	10	4.08617	1.78571e-05	-1.64719	-4.79678	I3NI44;J3KQU4;I3L4I4;O75674;I3L4G0;I3L3T4;I3L367;I3L1Q1;I3L4N3;I3L1G1	I3NI44;J3KQU4;I3L4I4;O75674;I3L4G0;I3L3T4;I3L367;I3L1Q1;I3L4N3;I3L1G1	TOM1-like protein 1	TOM1L1
23.7725	25.929	24.4638	24.5199	24.471	23.914	23.2575	25.1768	24.5556	25.84	25.1696	25.8556		3	3	3	17.7	17.7	17.7	21.915	0	8.0433	487760000	13	0.22542	0.533394	0.288175	0.462513	I3L4Q4;Q9BUL5;A0A087WVQ2;I3L0Y2;I3L410;I3L1N0;I3L0X3;I3L2W6	I3L4Q4;Q9BUL5;A0A087WVQ2;I3L0Y2;I3L410;I3L1N0	PHD finger protein 23	PHF23
23.2301	24.7451	24.6278	24.3698	24.7588	24.938	25.0059	25.3311	25.9416	25.4579	25.5283	25.9207	+	6	6	6	6.5	6.5	6.5	133.38	0	29.594	716780000	16	1.97916	0.00170531	1.00804	2.44037	J3KMZ7;Q9H0H0;J3KRH0	J3KMZ7;Q9H0H0	Integrator complex subunit 2	INTS2
26.1877	26.7856	27.2226	26.5716	27.5867	27.6375	28.4243	27.8376	28.2206	28.3417	28.1619	28.3148	+	8	8	7	24.7	24.7	23	45.78	0	56.643	4460500000	48	2.71116	0.000262691	1.1986	3.17331	J3KMZ8;Q92785;E9PN04;A5PLL3;Q92782	J3KMZ8;Q92785;E9PN04	Zinc finger protein ubi-d4	DPF2
30.0794	29.8406	29.9137	29.9894	29.9698	30.0627	29.9147	29.8447	29.7405	29.5047	29.9134	29.8489	+	51	51	40	34.8	34.8	27.4	207.62	0	272.86	23492000000	295	1.39695	0.103399	-0.192343	-1.06714	J3KN01;P55196;A8MQ02;Q5TIG5;F8W9I4;E9PFY5;H0Y8L4;H0Y948;H0Y8U8;H0Y9I0;H0YA98	J3KN01;P55196;A8MQ02;Q5TIG5	Afadin	MLLT4
25.1919	23.61	24.6666	24.2832	25.5946	25.4931	23.8784	23.7515	23.4162	26.5777	23.062	24.7653	+	30	3	0	64.2	8.1	0	33.222	0	11.823	879200000	16	0.469088	0.189706	-0.669392	-0.876456	J3KN67	J3KN67		TPM3
26.7961	26.2341	26.6043	26.598	27.3522	26.9724	25.7001	26.7874	25.3648	26.0048	25.8092	25.6765	+	4	4	4	14.5	14.5	14.5	27.086	0	8.2344	1833600000	37	1.83098	0.00316056	-0.826257	-2.20533	J3KNF4;O14618;E9PP76;E9PK03	J3KNF4;O14618;E9PP76	Copper chaperone for superoxide dismutase;Superoxide dismutase [Cu-Zn]	CCS
25.7329	26.6711	26.599	26.5501	26.6041	26.6334	25.4903	25.4349	25.8466	25.329	25.674	25.2589	+	4	4	4	46.7	46.7	46.7	16.694	0	27.46	1856200000	34	3.1189	0.000242671	-0.91015	-3.21837	J3KNF8;D6RFH4;H3BUX2;O43169;J3QR91	J3KNF8;D6RFH4;H3BUX2;O43169	Cytochrome b5 type B	CYB5B
25.7706	25.0445	23.7333	25.4429	25.6158	23.33	25.772	24.3726	25.7507	26.3765	25.7317	25.9018	+	8	8	8	16.7	16.7	16.7	64.279	0	20.334	1153900000	11	0.711195	0.070195	0.777841	1.18789	J3KNN7;Q7Z569	J3KNN7;Q7Z569	BRCA1-associated protein	BRAP
28.5964	28.0278	28.2606	28.2311	27.9678	27.8748	27.2251	27.3303	27.6065	27.1229	27.0426	27.3842	+	10	10	10	28.4	28.4	28.4	46.589	0	105.5	7202700000	92	3.72837	0.000109439	-0.894286	-3.6142	J3KNQ4;Q9NVD7;E9PS97;A0A087WZB5;Q9HBI1	J3KNQ4;Q9NVD7;E9PS97	Alpha-parvin	PARVA
24.5889	24.5722	24.0483	25.2271	24.6799	24.5708	25.5924	24.8964	25.5743	25.9852	26.0498	25.6768	+	9	9	9	8.4	8.4	8.4	143.23	0	16.766	758980000	15	2.50783	0.000597923	1.0051	2.8618	J3KNS1;Q9UPW5	J3KNS1;Q9UPW5	Cytosolic carboxypeptidase 1	AGTPBP1
27.7698	28.484	28.9984	28.4345	28.5223	28.0046	27.92	26.8817	26.702	27.3413	27.3588	28.1868	+	17	17	17	15.6	15.6	15.6	123.63	0	53.149	5818500000	37	2.59041	0.0003642	-1.1282	-3.02208	J3KNV4;Q13683;G3V2I4;H0YJ26;G3V2C6	J3KNV4;Q13683	Integrin alpha-7;Integrin alpha-7 heavy chain;Integrin alpha-7 light chain;Integrin alpha-7 70 kDa form	ITGA7
31.1835	30.4449	30.5779	30.4886	30.861	30.821	31.477	31.661	31.3056	31.3868	31.3273	31.2493	+	10	10	8	57.9	57.9	46.6	15.371	0	115.58	53546000000	217	3.15225	0.000481271	0.70208	2.93227	J3KP15;Q01130;J3QL05	J3KP15;Q01130;J3QL05	Serine/arginine-rich splicing factor 2	SRSF2
28.6655	28.6135	28.9773	28.8455	29.0681	29.2914	24.2276	24.445	23.2325	23.8802	23.2878	24.6264	+	36	36	36	10	10	10	484.35	0	132.55	4105300000	74	8.13798	0	-5.09557	-14.6226	J3KPF0;F8VWT9;Q9Y4D8;F8VU57;V9GYT9	J3KPF0;F8VWT9;Q9Y4D8	Probable E3 ubiquitin-protein ligase HECTD4	HECTD4
27.4257	26.6538	25.9927	24.1063	26.3545	27.1288	25.0949	26.4086	25.0101	25.8799	24.104	25.1796	+	7	6	6	6.1	5.4	5.4	108.97	0.00019354	6.1978	1367800000	23	0.790378	0.0464729	-0.97745	-1.31784	J3KPH8;Q8WUI4;H0YH91;A0A087WYQ4;C9JEB6;C9JBC2;C9JVZ1;C9J102;C9JF80;C9JNI4;C9JAH2;F8VWY3	J3KPH8;Q8WUI4;H0YH91	Histone deacetylase;Histone deacetylase 7	HDAC7
28.2681	27.8009	27.4189	28.0281	28.1633	28.1313	29.782	29.7023	29.6298	29.3905	29.1311	29.5287	+	12	12	11	24.7	24.7	23.1	58.22	0	237.14	11449000000	82	4.98998	1.29345e-05	1.55868	5.62554	J3KPP4;O95232;D6RDI2;D6RHH0;U3KQT3;C9JL41;H7C5U7;E7EN55;H0YBV7;H0YAR4	J3KPP4;O95232;D6RDI2	Luc7-like protein 3	LUC7L3
31.219	31.4625	31.5141	31.7269	31.8216	31.9194	31.0422	31.1707	31.0877	31.3569	31.2304	31.158	+	23	23	23	56.5	56.5	56.5	46.937	0	161.78	64712000000	297	2.09993	0.00742705	-0.432996	-1.90274	J3KQ32;Q9NTK5;C9JCJ9;C9JTK6	J3KQ32;Q9NTK5	Obg-like ATPase 1	OLA1
24.855	25.9164	25.3524	26.2468	26.5147	26.2908	27.2909	27.0469	27.7002	27.0514	27.5311	27.4504	+	5	5	5	41.1	41.1	41.1	19.325	0	56.355	2488900000	53	2.95186	0.000132202	1.46143	3.55736	J3KQ48;Q9Y3E5	J3KQ48;Q9Y3E5	Peptidyl-tRNA hydrolase 2, mitochondrial	PTRH2
28.6891	28.9135	28.9941	28.9072	29.2489	29.0979	23.3924	23.4702	25.002	24.148	24.7882	24.6481	+	9	9	9	23.2	23.2	23.2	47.26	0	37.171	4162300000	32	7.08696	0	-4.81494	-11.7618	J3KQA0;P21579;Q8N9I0;O00445	J3KQA0;P21579	Synaptotagmin-1	SYT1
27.1469	26.6894	26.3764	27.1831	27.2998	26.6955	25.9797	25.3765	25.4955	24.9467	25.6681	25.8456	+	5	5	5	11.1	11.1	11.1	48.915	0	18.775	1790900000	23	3.82481	4.64859e-05	-1.40519	-4.32577	J3KQL8;Q9BQE5;E9PM95;B0QYK8	J3KQL8;Q9BQE5;E9PM95	Apolipoprotein L2	APOL2
24.7025	24.7357	24.0726	25.0793	24.7485	25.0727	27.0706	26.7343	26.3304	26.9248	26.6779	26.8816	+	8	8	8	44.7	44.7	44.7	20.501	0	82.403	1654800000	36	5.45814	0	2.01236	6.69493	J3KR35;Q8WUD4;C9JUN5;S4R331	J3KR35;Q8WUD4;C9JUN5;S4R331	Coiled-coil domain-containing protein 12	CCDC12
31.8891	31.8606	31.6423	31.7347	31.3003	31.7222	31.1237	30.8955	31.1208	30.9969	31.3794	31.0821	+	13	13	13	58.5	58.5	58.5	31.44	0	287.92	64245000000	335	3.0572	0.000982061	-0.588274	-2.66604	J3KR44;Q96FW1;F5H6Q1;F5GYN4;F5GYJ8;F5H3F0	J3KR44;Q96FW1;F5H6Q1;F5GYN4;F5GYJ8;F5H3F0	Ubiquitin thioesterase OTUB1	OTUB1
22.5894	25.0141	24.4323	24.1568	23.9702	23.4613	26.3066	26.1017	26.5647	25.7505	26.1904	25.7065	+	10	10	10	18.3	18.3	18.3	78.948	0	31.246	958020000	18	3.5137	3.27869e-05	2.24543	4.52578	J3KR72;P49848;C9JFL8;C9JTY6;C9JHQ8;E5RKA5;F8WEJ7;C9J7C4;C9JIS2;E5RHA1;C9J088	J3KR72;P49848	Transcription initiation factor TFIID subunit 6	TAF6
31.0894	31.2091	31.0953	31.0594	30.9756	31.1128	30.1515	30.3323	30.1336	30.4489	30.1908	30.327	+	39	39	39	36.6	36.6	36.6	136.55	0	323.31	35859000000	359	6.41693	1.38026e-05	-0.83885	-5.10183	J3KR97;Q9BTW9;I3L439;A0A0J9YWI5;A0A0J9YVR1;I3L163;I3L143;I3L0V3;I3L500;I3L3H4;I3L131;I3L4D2;I3L1S3;A0A0J9YVU1;A0A0J9YYG2;I3L120;A0A0J9YXU4;A0A0J9YY08	J3KR97;Q9BTW9	Tubulin-specific chaperone D	TBCD
26.6129	24.2947	27.1841	26.7448	23.826	23.6765	26.7782	26.3001	26.8001	26.9506	26.604	26.9853	+	19	19	18	5.9	5.9	5.6	398.84	0	21.04	2638800000	16	0.947328	0.0224767	1.29675	1.54691	J3KRA9;Q96Q15;H3BQN7;I3L400;I3L0W2;I3L144	J3KRA9;Q96Q15	Serine/threonine-protein kinase SMG1	SMG1
24.2288	23.7909	23.296	23.8108	23.4337	25.3513	25.0252	24.4173	24.8167	25.1948	25.0425	24.9699	+	3	3	3	4.6	4.6	4.6	71.806	0	9.4538	360690000	14	1.51115	0.00558404	0.91404	1.99826	J3KSW2;Q9UNA4;J3KRG0;J3KTN3;J3KQ09;X6R2I3;J3QR36	J3KSW2;Q9UNA4;J3KRG0;J3KTN3;J3KQ09;X6R2I3	DNA polymerase iota	POLI
31.823	32.3362	32.2499	32.4044	32.4806	32.5152	33.5563	33.4442	33.6317	33.3792	33.5868	33.5043	+	40	40	30	50.3	50.3	36.3	69.086	0	323.31	178930000000	721	5.44251	1.24127e-05	1.21808	5.48841	J3KTA4;P17844;J3QRQ7;J3QSF1;J3KRZ1;J3QR02;J3KRX8;X6RLV5;J3QKN9;J3QRN5	J3KTA4;P17844	Probable ATP-dependent RNA helicase DDX5	DDX5
30.9752	30.4205	30.3678	30.6347	30.5769	31.2498	31.4465	31.3275	31.6904	31.4149	31.6587	31.6	+	12	12	12	35.8	35.8	35.8	23.134	0	76.074	55618000000	176	3.0135	0.000378086	0.803462	3.00611	J3QR09;J3KTE4;P84098;J3QL15	J3QR09;J3KTE4;P84098	Ribosomal protein L19;60S ribosomal protein L19	RPL19
31.7501	31.4431	31.3766	31.615	31.5213	31.7478	31.7965	31.6725	32.0877	32.1293	31.9604	31.8962	+	22	22	21	57.7	57.7	54.9	28.329	0	152.15	94039000000	725	2.07842	0.0129048	0.353645	1.7238	J3KTL2;Q07955;J3KSR8;J3QQV5;J3KSW7	J3KTL2;Q07955	Serine/arginine-rich splicing factor 1	SRSF1
26.0962	25.3284	25.1628	25.0787	25.3933	25.5558	24.8884	25.0584	25.173	25.0184	25.6979	25.4168	+	5	5	5	11.5	11.5	11.5	47.493	0	10.085	952730000	17	0.641759	0.19187	-0.268646	-0.872953	J3QL71;Q96FV2;J3QR84;J3QQM9;J3QRJ1;J3KT79	J3QL71;Q96FV2	Secernin-2	SCRN2
24.3629	24.0077	23.7217	25.1052	24.9279	25.2256	22.9456	23.0284	22.9843	22.9195	23.3545	22.6133	+	1	1	1	92.3	92.3	92.3	2.7011	0	8.8448	66356000	6	3.26901	6.4833e-05	-1.51204	-3.88872	J3QLK2;J3QS31;J3QS07;J3QL97;Q19AV6	J3QLK2;J3QS31;J3QS07;J3QL97;Q19AV6	Zinc finger SWIM domain-containing protein 7	ZSWIM7
24.36	25.7858	25.9879	25.3453	25.086	25.498	26.3541	26.8037	26.8486	27.3444	26.9993	26.8673	+	6	6	6	38.8	38.8	38.8	17.517	0	14.698	1549200000	22	3.20191	6.93976e-05	1.52616	3.83369	J3QLR8;Q9Y3D9	J3QLR8;Q9Y3D9	28S ribosomal protein S23, mitochondrial	MRPS23
26.3283	23.5096	25.585	24.6146	23.7604	23.4629	26.1443	25.7548	26.8513	26.5656	26.858	26.2559	+	5	5	5	21.4	21.4	21.4	31.704	0	24.444	1022600000	14	2.03778	0.000671062	1.89133	2.81287	J3QLS3;Q9Y2R9;J3QQS1;J3QKW2;J3KSI8	J3QLS3;Q9Y2R9;J3QQS1;J3QKW2;J3KSI8	28S ribosomal protein S7, mitochondrial	MRPS7
31.1355	30.3238	30.2663	30.5533	30.3356	30.7084	31.9268	32.2204	32.1738	32.1925	31.8815	31.7832	+	12	12	12	53.2	53.2	53.2	21.728	0	80.231	67614000000	187	5.21478	1.0327e-05	1.52518	5.8067	J3QQ67;Q07020;G3V203;H0YHA7;F8VUA6;F8VYV2;A0A075B7A0;F8VXR6	J3QQ67;Q07020;G3V203;H0YHA7;F8VUA6;F8VYV2;A0A075B7A0	60S ribosomal protein L18	RPL18
26.3928	26.5809	26.6346	26.4134	26.724	26.5481	27.1154	27.5712	26.6783	27.2523	27.3379	27.2873	+	9	9	9	34.5	34.5	34.5	35.772	0	25.152	2519500000	21	2.77066	0.00109785	0.642026	2.61427	J3QQJ0;Q9UHR5;X6R3T8;J3QLH3;J3QLM2;J3KRR6;F5H478;J3KRU5;J3KS14	J3QQJ0;Q9UHR5;X6R3T8;J3QLH3	SAP30-binding protein	SAP30BP
27.4572	28.2362	28.2552	27.6167	27.9404	27.7681	27.9743	27.2437	28.1705	27.8712	28.2019	27.5704		5	5	5	56.9	56.9	56.9	12.013	0	52.538	6498900000	67	0.0214814	0.96013	0.0133697	0.0424642	J3QQM5;Q9BT23;J3QL69;J3KRR0	J3QQM5;Q9BT23;J3QL69;J3KRR0	LIM domain-containing protein 2	LIMD2
25.1652	23.7482	24.1407	25.755	23.2472	24.4202	25.9073	25.6922	25.6215	25.3734	25.3008	25.3127	+	6	6	6	10.5	10.5	10.5	80.321	0	19.985	440280000	7	1.63311	0.0031007	1.16628	2.21131	J3QQW9;Q15022	J3QQW9;Q15022	Polycomb protein SUZ12	SUZ12
27.6262	26.9858	27.6427	27.1319	27.4405	27.5225	28.3339	28.1916	28.4777	27.6618	28.6268	28.5941	+	15	15	15	19.2	19.2	19.2	85.586	0	38.616	6067200000	92	2.81332	0.000456621	0.866745	2.95254	J3QR07;Q96MU7;J3KS01;J3KRG5	J3QR07;Q96MU7	YTH domain-containing protein 1	YTHDC1
23.4486	24.6822	23.5755	24.4362	23.5967	23.9371	24.7274	23.5299	24.6441	24.2729	24.5375	26.8186	+	4	4	4	5	5	5	106.01	0	12.913	371850000	3	0.655237	0.133622	0.396328	0.987106	K7EIG7;J3QRN6;O94832;J3KRL0	K7EIG7;J3QRN6;O94832	Unconventional myosin-Id	MYO1D
30.6294	29.9686	30.0296	29.6101	29.7529	30.2145	30.1552	29.3805	30.0496	30.5665	29.9989	29.6327		13	5	5	53.1	20.9	20.9	20.457	0	89.184	26382000000	101	0.00581243	0.989118	-0.00405731	-0.0120454	J3QRS3;P19105;O14950	J3QRS3;P19105;O14950	Myosin regulatory light chain 12A;Myosin regulatory light chain 12B	MYL12A;MYL12B
29.2166	28.9928	29.1868	28.8468	28.9195	29.0912	29.3841	29.4387	29.6705	28.9521	29.5422	29.2898	+	10	10	10	20.3	20.3	20.3	52.541	0	140.42	14028000000	135	1.65887	0.0219164	0.355208	1.55473	J3QRS9;O43670;X6R4W8;J3KS31;J3QS27;J3KTL1;J3KRB6;J3KRW6;H0Y3M2	J3QRS9;O43670;X6R4W8;J3KS31	BUB3-interacting and GLEBS motif-containing protein ZNF207	ZNF207
26.7189	27.852	27.7894	27.7675	27.3653	27.1408	26.166	26.6682	25.818	26.7575	26.4739	26.5023	+	12	8	4	23.9	16.1	10.9	61.386	0	33.431	2664900000	30	2.60335	0.000415644	-1.06227	-2.98302	J3QRU1;P07947;Q5TGY6;P09769	J3QRU1;P07947	Non-specific protein-tyrosine kinase;Tyrosine-protein kinase Yes	YES1
24.9894	25.1407	22.6063	24.4565	24.161	24.9514	25.8358	24.3026	25.5288	25.3987	25.7518	25.4865	+	7	7	7	8.9	8.9	8.9	113.38	0	13.674	355370000	11	1.10211	0.0164361	0.979311	1.64707	J3QRV5;Q6P1M3	J3QRV5;Q6P1M3	Lethal(2) giant larvae protein homolog 2	LLGL2
23.9846	25.6752	25.557	25.9623	25.4046	25.7577	24.1067	24.8581	23.9027	23.466	23.8633	24.3124	+	16	6	6	5.3	2	2	340.26	0	11.669	348580000	10	2.1908	0.000700474	-1.35084	-2.79674	J3QSW6;O60229;H7BXZ5;C9IZQ6	J3QSW6;O60229;H7BXZ5;C9IZQ6	Kalirin	KALRN
29.8685	29.939	29.9628	29.9354	30.0139	30.1303	31.1728	31.1715	31.2896	31.1135	31.2565	31.2914	+	15	15	15	54.3	54.3	54.3	31.703	0	207.07	38265000000	246	8.86104	0	1.22582	8.19778	J3QT28;O43684;J3QSX4	J3QT28;O43684	Mitotic checkpoint protein BUB3	BUB3
26.4125	25.7998	25.5233	23.6612	26.0202	26.3707	25.2743	25.2904	25.2	25.3275	25.22	25.1874		5	5	5	13.1	13.1	13.1	44.609	0	11.328	1032400000	15	0.351372	0.355076	-0.36884	-0.656231	J9JIC5;Q9HAS0;J3KRR1;K7ERX0;J3QKQ1;K7EIQ2;K7EII1	J9JIC5;Q9HAS0	Protein Njmu-R1	C17orf75
24.2349	26.4726	25.8035	26.1327	25.9729	26.6125	25.2847	25.3626	25.5889	25.7246	24.2558	25.0723	+	3	3	3	17.6	17.6	17.6	21.113	0.00018539	5.1271	1041300000	17	0.703439	0.082281	-0.62823	-1.13815	K4DI92;Q6NW29;D6RCM5;D6RDH6;D6R9C7;E7EV43	K4DI92;Q6NW29;D6RCM5;D6RDH6	RWD domain-containing protein 4	RWDD4
29.2722	29.3373	29.3204	29.23	29.1009	29.2655	29.8115	29.7219	29.6861	29.4502	29.9002	29.706	+	30	30	20	34.7	34.7	24.2	102.75	0	168.2	16128000000	237	3.62438	0.00120083	0.459611	2.57795	K4DI93;Q13620;A6NE76	K4DI93;Q13620	Cullin-4B	CUL4B
28.309	28.1059	28.1616	28.2528	28.1349	28.2154	29.1046	28.9773	29.2476	28.9997	28.9824	29.3664	+	29	29	3	27.4	27.4	3.4	140.49	0	252.27	9050500000	145	6.91728	1.23552e-05	0.865724	5.47297	K7EIG1;O75153;Q9Y5I4	K7EIG1;O75153	Clustered mitochondria protein homolog	CLUH
26.9969	27.0238	27.4991	27.0614	27.8911	27.4823	27.3767	28.3388	27.8034	27.6096	26.9711	27.9517		14	14	14	33.8	33.8	33.8	50.052	0	40.161	4159500000	37	0.53891	0.23053	0.294162	0.814516	K7EIU8;Q13485;K7EIJ2;K7ENG8;K7ES96;K7EL18;K7EL15;A0A087WUF3;K7ENG1;K7ELK2	K7EIU8;Q13485;K7EIJ2;K7ENG8;K7ES96	Mothers against decapentaplegic homolog;Mothers against decapentaplegic homolog 4	SMAD4
25.9217	25.6669	25.74	25.6215	26.1333	26.0718	24.0536	23.619	25.9148	26.3942	25.5608	26.2896	+	6	6	6	8.2	8.2	8.2	116.59	0	20.596	1344800000	11	0.781298	0.0563402	-0.750702	-1.25675	K7EIX2;Q6AI08;A0A087WXZ7;K7ELR8;K7EKW7;K7ESP5	K7EIX2;Q6AI08;A0A087WXZ7;K7ELR8	HEAT repeat-containing protein 6	HEATR6
27.659	27.5699	27.724	26.9367	27.0891	26.8627	27.1511	27.5596	27.3587	27.2564	27.5583	27.5303		11	11	11	16.5	16.5	16.5	93.296	0	47.276	3221800000	45	0.142245	0.762239	0.0699008	0.241485	K7EJE8;K7EKE6;P36776;K7ER27;K7ER56;K7EQF8;K7ERR6	K7EJE8;K7EKE6;P36776;K7ER27	Lon protease homolog, mitochondrial	LONP1
28.2561	28.1734	28.7251	28.7581	27.3318	27.3863	26.9273	26.8883	27.2447	27.1325	26.7684	27.5805	+	16	2	2	85.7	18.7	18.7	21.43	0	35.862	6253500000	75	2.37719	0.000626844	-1.11287	-2.8346	K7EJH8	K7EJH8		ACTN4
33.5928	34.2669	34.2265	33.7504	33.7451	33.8252	33.0052	33.7618	33.3731	33.3161	33.1312	33.0118	+	8	8	1	53	53	24.2	14.914	0	257.6	280120000000	214	2.10883	0.00363955	-0.583666	-2.15136	K7EK07;P84243	K7EK07;P84243	Histone H3;Histone H3.3	H3F3B;H3F3A
28.2173	28.5167	28.3776	28.6176	28.5421	28.7163	29.9101	29.9345	29.6555	29.9567	29.8013	30.226	+	9	9	9	26.1	26.1	26.1	43.312	0	112	15719000000	122	6.76833	0	1.3537	6.9546	K7EQ55;K7EK33;Q96EP5;K7EQ02	K7EQ55;K7EK33;Q96EP5;K7EQ02	DAZ-associated protein 1	DAZAP1
23.9156	23.7598	23.7233	23.6926	23.635	24.9279	23.5426	24.0626	24.4465	24.4844	23.8124	22.655		2	2	2	14.4	14.4	14.4	13.349	0.0058862	2.514	205390000	4	0.183515	0.658923	0.127327	0.338745	K7ELH7;K7ENE2;Q8IVV7;K4DI96	K7ELH7;K7ENE2;Q8IVV7;K4DI96	Glucose-induced degradation protein 4 homolog	GID4
32.7888	32.3476	32.3944	32.3479	32.4091	32.3532	31.746	31.7044	31.733	31.8497	31.7175	31.6117	+	27	27	27	48.2	48.2	48.2	60.192	0	323.31	100420000000	451	4.85698	7.86571e-05	-0.690053	-3.8039	K7ELL7;P14314;K7EPW7;A0A0C4DGP4;K7EKX1;K7EJ70;K7EIP3;K7EL27	K7ELL7;P14314	Glucosidase 2 subunit beta	PRKCSH
24.7744	24.0903	24.351	23.7298	24.7626	24.8272	24.933	24.3865	25.727	25.9649	25.2716	25.3572	+	3	3	3	18.2	18.2	18.2	24.446	0	10.997	629260000	9	1.52072	0.00614204	0.834043	1.96508	K7ELQ0;K7ES61;X6RAY8;Q9BYD3;K7EKI4;K7ELF1;K7EJ73	K7ELQ0;K7ES61;X6RAY8;Q9BYD3;K7EKI4;K7ELF1	39S ribosomal protein L4, mitochondrial	MRPL4
26.3587	25.7573	25.7745	25.9707	26.191	25.5163	25.6862	25.3054	25.7411	25.9038	25.4717	25.7122	+	3	3	2	7.6	7.6	5.2	49.95	0.00019448	6.3366	1347500000	27	0.988015	0.0816812	-0.306453	-1.14017	K7ELQ4;K7ESA4;P17544	K7ELQ4;K7ESA4;P17544	Cyclic AMP-dependent transcription factor ATF-7	ATF7
29.7517	29.6892	29.3825	29.3929	29.3571	29.2598	29.7984	30.1948	29.8009	29.9467	29.4555	30.2246	+	8	8	3	71.1	71.1	38	13.607	0	190.54	18494000000	101	1.547	0.0241129	0.367063	1.52458	K7EM18;P41567	K7EM18;P41567	Eukaryotic translation initiation factor 1	EIF1
32.3416	32.037	32.3331	32.4994	31.778	31.7392	24.0983	23.2493	23.6072	24.336	22.7161	24.4984	+	30	26	26	62.3	55.6	55.6	49.88	0	228.93	32664000000	129	9.39936	0	-8.52003	-21.3275	K7EMP8;P14136;A0A1W2PR46;A0A1W2PRT3;K7EJU1;K7EKH9;K7ELP4;B4DIR1;K7EKH6;A0A1W2PS58;K7EPI4;A0A1W2PQU7;K7EKD1;K7EJK1;A0A1W2PPA3;K7EPT8;U3KPR1;CON__Q61726;CON__Q6NT21;CON__P78385;CON__P78386;P78385;P78386;CON__Q6KB66-1;Q6KB66	K7EMP8;P14136;A0A1W2PR46;A0A1W2PRT3;K7EJU1;K7EKH9	Glial fibrillary acidic protein	GFAP
24.6581	23.589	25.3643	24.4589	24.5497	24.2776	25.7	25.7905	25.7522	26.7844	25.8698	25.7136	+	5	5	5	11.6	11.6	11.6	48.024	0	33.319	841800000	19	2.95605	0.000115523	1.49649	3.58173	K7EP90;Q9BTD8;K7EQ03;K7ER08;K7EML2	K7EP90;Q9BTD8;K7EQ03;K7ER08	RNA-binding protein 42	RBM42
25.1922	26.3931	26.8741	26.5294	26.2084	26.5986	23.4319	24.772	23.2188	22.856	23.6751	23.9455	+	3	3	3	17.4	17.4	17.4	27.915	0	13.075	783030000	7	4.13346	1.23743e-05	-2.70856	-5.47643	K7EPS3;Q9GZN7;K7EPN1;K7EJ96;K7EID1;K7ERP1	K7EPS3;Q9GZN7;K7EPN1;K7EJ96	Protein rogdi homolog	ROGDI
28.2198	28.9874	29.2186	28.9199	29.023	28.8209	28.1723	27.4233	27.3283	28.2188	27.2661	28.1711	+	5	5	5	33.3	33.3	33.3	22.49	0	48.685	7042800000	104	3.02306	0.000155622	-1.18319	-3.42432	K7ER15;Q9H0R4;K7EQD2;K7EMY7;A0A1B0GXB1;K7EJQ8	K7ER15;Q9H0R4;K7EQD2;K7EMY7	Haloacid dehalogenase-like hydrolase domain-containing protein 2	HDHD2
23.591	26.44	23.8061	24.6783	23.8884	23.6629	26.4622	26.5207	26.5476	26.5604	26.4686	24.2926	+	5	5	5	24	24	24	28.594	0	9.2497	718710000	6	2.74473	0.000106276	2.16741	3.63598	K7ERV3;P04183;K7ES52;K7ERJ1;K7ENW5	K7ERV3;P04183;K7ES52;K7ERJ1	Thymidine kinase;Thymidine kinase, cytosolic	TK1
26.2888	26.1043	25.6761	26.1758	26.2108	26.427	25.0087	24.7034	25.3617	24.9159	26.6321	25.5068	+	7	7	7	39.2	39.2	39.2	24.177	0	21.416	1414000000	28	1.45959	0.00727563	-0.822774	-1.90855	K7ESP4;Q8WVC6	K7ESP4;Q8WVC6	Dephospho-CoA kinase domain-containing protein	DCAKD
24.9299	24.2259	24.8574	23.5899	24.5901	24.7113	23.6932	24.4558	24.0018	24.9195	24.2013	25.1816		3	3	3	21.9	21.9	21.9	11.25	0.00020092	7.2173	560290000	13	0.341367	0.421804	-0.229737	-0.582061	L0R819;U3KQP6;U3KQ49;U3KQP1	L0R819;U3KQP6;U3KQ49;U3KQP1		ASNSD1
24.2452	24.6192	24.5722	24.2981	22.7641	24.7788	24.0425	24.4538	24.3792	24.791	24.8337	24.7957		2	2	2	22.9	22.9	22.9	8.4447	0.00036252	4.552	205600000	7	0.353532	0.380737	0.287113	0.627053	L0R8F8	L0R8F8		SMCR7L
25.2949	25.0022	25.0142	23.8072	24.2714	24.8124	26.6524	28.112	27.1906	28.0544	26.0745	26.3518	+	10	10	10	27.2	27.2	27.2	58.182	0	61.95	1561200000	21	3.57091	2.21538e-05	2.51636	4.69538	M0QWZ7;Q9NP81;M0R2C6;M0R259;M0QX29;B4DJM9;M0R1C0;M0R2H5	M0QWZ7;Q9NP81;M0R2C6;M0R259	Serine--tRNA ligase, mitochondrial	SARS2
30.1966	30.1558	30.2179	30.3321	30.0865	30.3311	29.7916	29.9683	29.8796	29.9083	29.9568	29.7636	+	15	15	15	49.8	49.8	49.8	36.923	0	213.67	25017000000	220	3.73792	0.00428475	-0.319066	-2.09297	M0QXB4;O14579;M0R061	M0QXB4;O14579;M0R061	Coatomer subunit epsilon	COPE
26.4585	27.29	26.9927	26.9659	26.9029	26.6756	23.6243	23.3843	23.9958	24.6865	24.5499	22.9153	+	5	5	5	23.8	23.8	23.8	28.444	0	10.864	1707300000	21	5.72397	0	-2.83276	-7.81574	M0QXB5;O95571;M0QY80;M0QX80	M0QXB5;O95571	Persulfide dioxygenase ETHE1, mitochondrial	ETHE1
29.469	28.2052	28.3313	28.3998	28.5365	28.6231	25.1874	25.2907	25.6961	25.4614	24.9883	24.7195	+	4	4	4	25.7	25.7	25.7	23.568	0	58.04	7003100000	89	6.71795	0	-3.26937	-9.85715	M0QXZ5;Q96B54	M0QXZ5;Q96B54	Zinc finger protein 428	ZNF428
27.1875	26.7229	26.8399	26.5554	26.1489	26.6959	27.6557	27.2723	27.3523	27.2887	27.682	27.6905	+	11	11	11	20.4	20.4	20.4	95.425	0	91.405	3604800000	63	2.73437	0.00075	0.758427	2.76546	M0QY97;Q9UPT8	M0QY97;Q9UPT8	Zinc finger CCCH domain-containing protein 4	ZC3H4
28.0718	29.0358	28.2294	28.69	27.8706	28.2756	27.4319	28.472	27.9075	28.3209	28.6084	28.3463		15	5	0	58.9	15.3	0	35.904	0	128.56	6050700000	72	0.343708	0.428942	-0.214048	-0.573801	M0QYT0	M0QYT0
29.726	29.228	29.4961	29.1434	29.2446	28.8749	27.5905	27.6701	27.8303	27.6699	27.7031	27.5128	+	4	4	4	25.7	25.7	25.7	17.303	0	11.665	8245600000	40	5.98855	0	-1.59272	-6.71197	M0R0N4;M0QYZ2;P53680;X6R390;M0QZ21	M0R0N4;M0QYZ2;P53680;X6R390;M0QZ21	AP-2 complex subunit sigma	AP2S1
26.2759	25.5173	25.1238	25.7859	25.7347	24.4721	22.6029	23.889	23.2433	22.7647	24.549	25.0314	+	3	3	3	21.9	21.9	21.9	19.813	0.00019467	6.3501	519740000	5	3.021	6.53789e-05	-2.0752	-3.90859	M0QZH0;Q96D15;M0QYB8	M0QZH0;Q96D15	Reticulocalbin-3	RCN3
27.9502	26.8679	26.9111	26.8418	26.6292	26.2996	26.0653	27.2569	27.2011	27.7647	26.9649	27.1301		13	13	13	15.9	15.9	15.9	108.32	0	62.626	3378300000	50	0.145893	0.706115	0.13394	0.294395	M0QZR4;Q92888;M0QYC1;M0R2C7;M0QYS3;M0R3H5;M0QZH8;M0QXV6	M0QZR4;Q92888;M0QYC1	Rho guanine nucleotide exchange factor 1	ARHGEF1
30.74	29.1052	29.4127	29.2935	28.9179	28.8692	31.7695	31.8998	31.7792	31.5829	32.1592	31.7325	+	16	16	16	67.5	67.5	67.5	22.391	0	314.25	42256000000	224	4.45119	1.01609e-05	2.44837	5.76516	M0R0F0;M0R0R2;P46782;M0QZN2	M0R0F0;M0R0R2;P46782;M0QZN2	40S ribosomal protein S5;40S ribosomal protein S5, N-terminally processed	RPS5
26.8071	24.3087	25.3315	26.6126	26.4684	27.0075	26.8754	26.9385	27.1588	26.8749	26.94	27.1346	+	17	17	17	9	9	9	234.07	0	44.686	3298100000	31	0.992127	0.0256675	0.868216	1.50576	M0R300;M0R0P8;Q13459;M0R2J3;M0QZY4;M0R332	M0R300;M0R0P8;Q13459	Unconventional myosin-IXb	MYO9B
26.1338	26.4204	26.0887	25.9875	25.1123	25.9977	26.4392	26.4146	26.6461	26.805	26.3121	26.5751	+	11	7	7	25.8	15.3	15.3	51.571	0	17.344	2195300000	35	1.56468	0.010231	0.56668	1.79748	M0R0P9;P31751;J3QKW1;J3QLS6;C9JHS6;C9JIJ1;A0A0A0MRF1;J3KRI8;A0A1B0GXA2;A8MX96;E7EVP8;M0QZK3;J3KTP4;M0QZW8;C9J258;J3KSY8;J3QL45;C9JC83;M0R275;M0R283	M0R0P9;P31751;J3QKW1	RAC-beta serine/threonine-protein kinase	AKT2
27.1646	27.516	27.2066	26.6224	26.8918	26.5293	22.7665	26.3988	26.3821	26.3448	26.601	23.6381	+	5	5	5	33.7	33.7	33.7	20.568	0	12.046	2431700000	17	1.0356	0.0165743	-1.28983	-1.64432	M0R208;Q16740;M0QYV5	M0R208;Q16740	ATP-dependent Clp protease proteolytic subunit;ATP-dependent Clp protease proteolytic subunit, mitochondrial	CLPP
23.7951	26.7066	26.5417	26.1796	25.1469	26.5849	29.8841	29.9695	29.5721	29.9057	29.4566	29.8608	+	29	29	29	28.5	28.5	28.5	126.39	0	119.96	9724400000	133	4.42342	8.02407e-06	3.93181	6.28427	M0R2B7;P28340;M0QZR8;M0QXE6;M0QZB4;M0QXQ2;M0R3H8;M0R2I8	M0R2B7;P28340;M0QZR8	DNA polymerase;DNA polymerase delta catalytic subunit	POLD1
28.5788	28.7153	28.6842	28.7422	28.6034	28.9711	28.2926	28.0509	28.3463	28.5788	28.4889	28.019	+	18	18	18	18.1	18.1	18.1	121.54	0	57.389	7446300000	100	2.18723	0.0104631	-0.364315	-1.7907	M0R2Z9;Q8IX01;M0R3F6;M0R216;M0R065;M0R2Y3	M0R2Z9;Q8IX01;M0R3F6	SURP and G-patch domain-containing protein 2	SUGP2
29.7364	29.1671	29.2311	28.8699	29.2104	29.1325	27.3925	27.1824	27.3863	27.6651	27.4539	27.3877	+	5	5	5	15	15	15	39.58	0	29.901	7069900000	49	6.24515	0	-1.80854	-7.36818	O00115;K7ENE5	O00115	Deoxyribonuclease-2-alpha	DNASE2
28.05	28.1709	28.4414	28.263	28.5117	28.319	28.8566	29.0698	29.3407	28.6087	28.882	29.0455	+	20	20	20	40.1	40.1	40.1	72.911	0	145.1	8588500000	116	3.07701	0.000671308	0.658879	2.813	O00116;A0A1B0GWA2;B8ZZ81	O00116;A0A1B0GWA2	Alkyldihydroxyacetonephosphate synthase, peroxisomal	AGPS
28.2329	29.092	28.8883	29.3143	29.2151	29.1942	28.6953	28.4955	28.8921	28.6723	28.8123	28.6173	+	20	20	13	27.8	27.8	16	79.954	0	82.271	9229200000	146	0.745827	0.14911	-0.275992	-0.952885	O00139;H0Y8H2	O00139	Kinesin-like protein KIF2A	KIF2A
27.929	27.2005	27.6895	27.6932	27.7875	27.8783	29.6286	28.8639	29.1694	29.1036	29.0941	29.1764	+	27	11	6	59.3	29	21.1	49.129	0	57.679	9474100000	101	5.07993	1.28514e-05	1.47559	5.60136	O00148;K7EQN7;K7EPJ3;K7EN69;K7ENP6;K7EL56;K7EIL8;F6SXL5	O00148;K7EQN7	ATP-dependent RNA helicase DDX39A	DDX39A
28.4278	28.0266	28.3399	27.2578	28.1746	27.4026	30.2414	30.2164	29.9525	30.3199	29.9598	30.2203	+	14	14	14	64.4	64.4	64.4	36.071	0	154.82	14631000000	90	5.24189	0	2.19978	6.6092	O00151	O00151	PDZ and LIM domain protein 1	PDLIM1
31.0351	31.2611	31.2711	31.1923	31.1319	31.1649	30.5752	30.7134	30.6499	30.7285	30.4351	30.1829	+	12	12	12	40.8	40.8	40.8	41.796	0	139.52	43965000000	328	5.02144	0.000160547	-0.555646	-3.41799	O00154;K7EKP8;Q6ZUV0	O00154;K7EKP8	Cytosolic acyl coenzyme A thioester hydrolase	ACOT7
23.5672	26.311	26.1515	26.2067	26.1351	25.854	28.6856	28.1452	28.4445	28.7401	28.1641	28.8554	+	8	8	8	47.9	47.9	47.9	23.354	0	79.633	4524300000	50	3.45777	2.89157e-05	2.73166	4.62485	O00161;H3BM38;H3BNE1;H3BR18;H3BPJ0;H3BV99;H3BP15;H3BQY9;H3BNG6;H3BU94;H3BR99	O00161;H3BM38;H3BNE1;H3BR18;H3BPJ0	Synaptosomal-associated protein 23;Synaptosomal-associated protein	SNAP23
22.7827	25.8172	25.561	23.1828	24.6241	24.4427	25.3176	25.575	25.9669	25.9927	25.6129	24.8126	+	5	5	5	18.3	18.3	18.3	31.62	0.00020214	7.4182	673540000	13	1.31793	0.00660227	1.29126	1.94213	O00165;E9PIQ7;Q5VYD6	O00165	HCLS1-associated protein X-1	HAX1
29.0654	28.3339	28.5045	28.5398	28.7327	28.8249	27.949	28.1527	28.0237	27.9802	28.0122	28.1188	+	14	14	14	48.2	48.2	48.2	37.636	0	100.64	9174300000	123	3.28887	0.000541432	-0.643287	-2.89669	O00170;E9PMH2;V9GYQ3	O00170;E9PMH2	AH receptor-interacting protein	AIP
28.3132	28.2139	28.1069	28.3736	28.5373	28.3462	29.0383	29.3141	29.0245	29.2095	29.037	29.3331	+	14	14	14	24.2	24.2	24.2	72.453	0	114.75	8782800000	78	5.2878	3.84398e-05	0.809503	4.38537	O00178;B0QY59;F5H716;F5H257	O00178;B0QY59	GTP-binding protein 1	GTPBP1
27.5195	28.0787	28.3217	28.421	28.139	28.1219	28.2021	27.8516	28.0262	27.8576	27.8558	28.1216		17	17	17	32.3	32.3	32.3	67.764	0	62.75	5536100000	75	0.415884	0.445432	-0.141661	-0.556103	O00186	O00186	Syntaxin-binding protein 3	STXBP3
30.2017	29.9265	30.2368	29.8404	29.8155	29.6978	30.3652	30.1663	30.3929	30.1146	30.4483	30.2861	+	35	35	27	30.5	30.5	24.4	121.32	0	156.62	23740000000	233	1.81347	0.0191516	0.344306	1.59839	O00203;H0YBD0	O00203	AP-3 complex subunit beta-1	AP3B1
24.5718	23.2981	23.9357	24.4493	24.3889	25.2527	23.5539	23.4996	23.5026	24.2811	23.4762	23.6863	+	2	2	2	6.4	6.4	6.4	38.519	0.00018961	5.6654	377500000	7	1.11383	0.0237314	-0.65338	-1.52943	Q7LC14;O00221	Q7LC14;O00221	NF-kappa-B inhibitor epsilon	NFKBIE
32.2464	32.0232	32.1993	32.0245	31.7942	32.172	32.3096	32.2014	32.314	32.4571	32.2706	32.2641	+	25	25	25	60	60	60	47.463	0	323.31	103370000000	526	1.67264	0.0537881	0.233932	1.27125	O00231;J3QRY4;J3QS13;J3KSW3	O00231	26S proteasome non-ATPase regulatory subunit 11	PSMD11
30.7645	30.7118	30.9195	30.7582	30.6819	30.541	30.6913	30.8122	30.9693	31.2973	30.6065	30.6018		24	24	24	51.5	51.5	51.5	52.904	0	202.58	39388000000	319	0.57303	0.357859	0.145826	0.653009	O00232;J3KTJ5;J3KSK1	O00232	26S proteasome non-ATPase regulatory subunit 12	PSMD12
30.6729	30.184	30.0402	30.2245	29.9489	30.2634	28.1619	28.4916	28.148	28.4043	28.1777	28.2372	+	11	11	11	44.8	44.8	44.8	24.682	0	90.058	19231000000	139	6.93359	0	-1.94562	-8.45214	O00233;J3KN29;F5H5V4;F5GX23;F5H7X1;F5H169	O00233;J3KN29;F5H5V4;F5GX23	26S proteasome non-ATPase regulatory subunit 9	PSMD9
29.6324	30.4452	30.1415	30.2924	30.9234	30.4336	28.2073	28.3074	28.7736	28.9863	28.4521	28.0942	+	8	8	7	36.4	36.4	31.8	21.671	0	24.964	16972000000	94	4.48028	1.4771e-05	-1.76608	-5.31594	O00264;U3KQM0	O00264	Membrane-associated progesterone receptor component 1	PGRMC1
29.5942	29.2161	29.2634	29.1124	29.2836	29.2612	29.9638	29.9997	30.018	30.0379	30.0629	30.0371	+	36	36	36	38.8	38.8	38.8	121	0	306.47	19188000000	247	5.35531	5.09825e-05	0.727956	4.16795	O00267;M0QYL9	O00267	Transcription elongation factor SPT5	SUPT5H
24.0773	24.156	24.4831	23.5154	23.7838	24.3412	25.5696	26.1567	25.7557	26.627	25.8352	23.7822	+	6	6	6	6.5	6.5	6.5	110.11	0	22.563	929060000	9	4.77882	1.02828e-05	1.92937	5.79836	O00268;A0A0G2JRY5;V9GY14	O00268;A0A0G2JRY5;V9GY14	Transcription initiation factor TFIID subunit 4	TAF4
29.2127	28.5345	28.604	28.749	28.8132	29.1183	28.8149	28.0882	28.5452	28.2364	28.9146	29.1688	+	10	10	10	37.5	37.5	37.5	36.521	0	61.354	9711800000	83	0.89473	0.0934361	-0.318762	-1.0998	O00273;K7ERT1	O00273	DNA fragmentation factor subunit alpha	DFFA
29.1232	29.1105	28.9133	29.2172	29.0532	28.8755	28.7765	28.9807	28.9939	28.562	28.8099	29.0313	+	30	30	28	31.7	31.7	29.2	116.22	0	97.128	10525000000	118	1.41343	0.0758671	-0.224211	-1.16388	O00291;C9JMG5	O00291	Huntingtin-interacting protein 1	HIP1
32.2729	32.0774	31.9684	32.393	32.2433	32.1289	32.1982	32.6549	32.1622	32.5888	32.2433	32.117	+	18	18	18	85.1	85.1	85.1	26.922	0	323.31	140990000000	350	0.854465	0.192534	0.188824	0.871765	O00299	O00299	Chloride intracellular channel protein 1	CLIC1
30.7008	30.3805	30.5462	30.4226	30.5413	30.2179	31.9636	31.7773	32.0483	31.7976	31.9746	32.1618	+	15	15	15	53.5	53.5	53.5	37.563	0	288.74	55932000000	257	7.24515	0	1.44405	7.64101	O00303;H0YDT6;A0A0D9SEZ9;E9PQV8;A0A1W2PP79	O00303	Eukaryotic translation initiation factor 3 subunit F	EIF3F
23.6735	25.2085	24.2369	24.4008	23.0857	24.2495	24.4054	23.7512	24.1597	25.1932	24.2173	24.416		3	3	3	5.7	5.7	5.7	63.887	0.00019242	6.0721	153050000	6	0.21237	0.57826	0.202898	0.416163	O00311;B1AMW7	O00311	Cell division cycle 7-related protein kinase	CDC7
24.8893	24.0576	24.7585	24.2925	24.2679	24.3936	25.1316	24.7394	25.142	25.1076	25.1126	25.3142	+	4	4	4	7.8	7.8	7.8	54.122	0	9.145	586060000	23	2.36919	0.00230065	0.603419	2.32839	O00330;E9PLU0;E9PRI6;H0YD97	O00330;E9PLU0;E9PRI6;H0YD97	Pyruvate dehydrogenase protein X component, mitochondrial	PDHX
29.1947	28.4969	28.1373	28.4215	28.3688	28.6877	27.3396	27.1702	27.1016	26.8971	26.9978	27.5566	+	5	5	5	27.4	27.4	27.4	20.747	0	33.905	5813300000	66	4.73277	1.43988e-05	-1.44991	-5.23003	O00399;E5RK00;E5RIK5;E5RGW9;E5RFU3	O00399	Dynactin subunit 6	DCTN6
26.8272	26.666	27.55	26.9394	26.5832	27.2468	26.4776	25.8123	26.4789	26.403	26.3069	25.8341	+	6	6	6	13.1	13.1	13.1	54.826	0	21.954	2406900000	46	2.07223	0.00288082	-0.673042	-2.23855	O00401	O00401	Neural Wiskott-Aldrich syndrome protein	WASL
32.4094	32.2674	32.345	32.3684	32.2119	32.2649	32.919	32.8338	33.1077	33.0944	33.021	33.1731	+	51	51	48	57	57	54.6	123.63	0	323.31	160630000000	857	6.03963	4.63832e-05	0.683995	4.32496	O00410;H0Y8C6;E7ETV3;E7EQT5;C9JMV5;H0Y3V4;E7EV12;C9JZD8;E7EWK4;E7EX05;C9JZ53;C9JQT6;E7ESA1;E7ESZ1;E7ETV8;C9J875;C9JXE0	O00410;H0Y8C6	Importin-5	IPO5
23.5586	24.6161	23.9776	24.9984	24.484	23.5623	25.0864	24.2645	25.4567	25.1767	25.4608	25.2734	+	4	4	4	5.7	5.7	5.7	82.143	0	8.4134	286620000	7	1.59303	0.00477506	0.889513	2.05496	O00418;H3BRH4	O00418	Eukaryotic elongation factor 2 kinase	EEF2K
29.9642	31.1082	30.8673	30.8503	30.7694	30.8896	32.1334	32.023	32.036	31.9402	32.0141	31.9303	+	28	26	25	53.9	49.9	48.2	63.704	0	323.31	63180000000	394	4.24524	3.32344e-05	1.28783	4.57552	O00425;F8WD15	O00425	Insulin-like growth factor 2 mRNA-binding protein 3	IGF2BP3
30.6944	30.9459	31.1472	31.0272	30.8134	31.1737	30.4025	30.5113	30.3231	30.6776	30.0948	30.6157	+	31	31	3	50.8	50.8	8.2	81.876	0	323.31	39231000000	341	2.90766	0.00133242	-0.565085	-2.54483	O00429;F8VZ52;B4DPZ9;B4DDQ3;F8W1W3;F8VUJ9;F8VR28;F8VYL3;H0YHY4	O00429	Dynamin-1-like protein	DNM1L
27.5308	28.5398	28.713	28.5772	28.4787	28.6177	27.5492	27.6967	27.5544	27.6093	27.3743	27.2627	+	8	8	8	30.9	30.9	30.9	39.336	0	38.177	5617900000	74	2.63527	0.000670817	-0.852758	-2.81282	O00442;A6NIC1	O00442	RNA 3-terminal phosphate cyclase	RTCA
25.4757	25.4619	26.0232	25.6632	26.126	26.724	28.4534	27.2064	28.3534	28.0243	27.7965	27.8104	+	19	19	19	14.3	14.3	14.3	190.68	0	163.7	3463300000	56	4.15608	1.41945e-05	2.05448	5.17139	O00443;A0A0C4DGF9;E9PPP3	O00443	Phosphatidylinositol 4-phosphate 3-kinase C2 domain-containing subunit alpha	PIK3C2A
24.6479	24.3646	26.1029	26.1605	24.9746	24.5437	26.8204	26.1528	27.4965	26.5911	26.4607	26.2257	+	6	6	6	11.1	11.1	11.1	81.879	0	26.889	1267600000	18	2.37136	0.000324451	1.57191	3.05671	O00461;F8W785	O00461;F8W785	Golgi integral membrane protein 4	GOLIM4
29.137	29.0993	29.3492	29.1676	29.198	28.8849	28.3566	28.1686	28.4893	28.2724	28.1194	28.4647	+	22	21	21	27.3	26.5	26.5	100.89	0	104.86	7932400000	112	5.24093	3.48432e-05	-0.858054	-4.49608	O00462;E9PFW2	O00462;E9PFW2	Beta-mannosidase	MANBA
31.1984	31.2119	31.1432	31.1019	30.9969	30.8236	27.4071	27.2438	27.4404	26.7537	28.1532	27.29	+	47	47	47	30.5	30.5	30.5	217.23	0	323.31	31075000000	392	7.47253	0	-3.67966	-11.7346	O00468;A0A087X208;H0Y5U1	O00468;A0A087X208	Agrin;Agrin N-terminal 110 kDa subunit;Agrin C-terminal 110 kDa subunit;Agrin C-terminal 90 kDa fragment;Agrin C-terminal 22 kDa fragment	AGRN
29.0048	29.0573	29.2469	29.1853	28.9066	28.8186	28.1078	28.166	27.853	27.7865	28.1312	28.3712	+	22	22	22	33.1	33.1	33.1	81.852	0	105.17	8523200000	125	5.47347	1.37457e-05	-1.02771	-5.08761	O00471;A0A0A0MSI8;F8W9B8	O00471;A0A0A0MSI8;F8W9B8	Exocyst complex component 5	EXOC5
23.0061	20.4212	23.4982	24.1366	23.7511	23.4656	24.5445	22.5821	23.2499	23.6523	24.1249	22.9975		2	2	2	12.2	12.2	12.2	9.5388	0.0010431	3.6097	217880000	17	0.385969	0.276809	0.584272	0.751012	O00479	O00479	High mobility group nucleosome-binding domain-containing protein 4	HMGN4
28.3668	28.1371	28.8918	27.6181	27.7783	27.3825	27.5691	26.8969	27.8077	27.0793	27.6252	27.2613	+	5	5	5	46.9	46.9	46.9	9.3697	0	18.767	3799000000	38	1.22492	0.0185789	-0.633453	-1.60782	O00483	O00483	Cytochrome c oxidase subunit NDUFA4	NDUFA4
30.565	30.347	30.5811	30.5976	30.1864	30.5639	30.7048	30.9078	30.7808	30.5712	30.7989	30.6589	+	15	15	15	52.3	52.3	52.3	34.577	0	174.1	33741000000	200	1.86805	0.0296178	0.279211	1.46018	O00487;C9JW37	O00487	26S proteasome non-ATPase regulatory subunit 14	PSMD14
24.7676	24.9483	24.0862	24.7342	23.7705	23.8994	25.4183	25.3434	25.4935	25.3348	24.9084	25.5692	+	2	2	2	17.2	17.2	17.2	15.199	0	10.239	337980000	9	2.35973	0.000946328	0.931978	2.68784	O00488;A9J4F5	O00488;A9J4F5	Zinc finger protein 593	ZNF593
28.2943	28.3286	28.661	27.9933	28.2158	28.3501	27.0655	26.6873	27.1852	27.0124	27.2976	27.3291	+	10	9	9	20.2	18.9	18.9	64.699	0	106.49	4667400000	59	5.19141	1.19492e-05	-1.25758	-5.35141	O00499;S4R418;F5H0W4;A0A0A0MT10;A0A087X188;Q9UBW5	O00499	Myc box-dependent-interacting protein 1	BIN1
28.8256	28.9421	28.7563	28.8897	28.7916	28.7344	29.0424	28.7533	28.7969	28.4219	29.1079	28.7641		17	9	9	31.9	18.2	18.2	57.81	0	73.486	11100000000	112	0.00349524	0.995519	0.00119336	0.00553672	O00505;H0Y4S9	O00505	Importin subunit alpha-4	KPNA3
28.1066	28.5646	28.6173	28.4053	28.2329	28.62	27.6606	27.3356	27.4385	27.5394	27.838	27.7609	+	17	17	17	27.4	27.4	27.4	86.488	0	53.527	4788400000	100	4.13802	7.12223e-05	-0.862041	-3.8243	O00534;B4DHS6	O00534	von Willebrand factor A domain-containing protein 5A	VWA5A
30.8562	30.6735	30.7121	30.437	30.3961	30.2498	29.2344	29.0536	28.9522	29.1427	29.0113	29.0029	+	11	11	2	51	51	9.4	32.444	0	323.31	25984000000	200	6.43935	0	-1.47531	-6.93869	O00560;B4DHN5;E9PBU7	O00560;B4DHN5;E9PBU7	Syntenin-1	SDCBP
28.0522	28.3056	27.8171	28.1531	27.5475	27.4749	23.906	23.2294	23.4076	24.0282	26.4656	24.9691	+	15	15	15	14.1	14.1	14.1	134.85	0	38.338	2496800000	23	4.06198	9.89283e-06	-3.68436	-5.68227	O00562;E9PMZ6;E9PMS0;E9PSD1;E9PNU6	O00562	Membrane-associated phosphatidylinositol transfer protein 1	PITPNM1
25.5189	25.5049	25.4703	25.0491	25.1713	25.1696	28.5699	28.4392	28.2169	28.8753	28.2449	28.9055	+	10	10	10	18.8	18.8	18.8	78.863	0	112.27	3904400000	38	8.41044	0	3.15522	12.9676	O00566;U3KQ48	O00566	U3 small nucleolar ribonucleoprotein protein MPP10	MPHOSPH10
28.3502	26.669	27.6881	27.1306	26.6338	26.7656	28.864	29.161	29.1851	29.2713	29.1686	29.073	+	17	17	17	31.6	31.6	31.6	66.049	0	62.199	6559500000	79	3.73874	2.88983e-05	1.9238	4.6229	O00567;H0Y653;H0YDU4;Q5JXT2	O00567	Nucleolar protein 56	NOP56
26.0119	25.3666	26.7078	24.6655	25.6883	25.1715	30.3213	30.5518	30.6974	30.585	30.5109	30.3894	+	10	10	10	22.6	22.6	22.6	58.635	0	157.25	12426000000	76	6.99179	0	4.93133	11.605	O00592	O00592	Podocalyxin	PODXL
23.445	23.8414	23.2062	24.0081	23.3182	24.9388	23.4598	22.5217	24.8202	23.9191	24.3458	24.3669		12	12	12	37.3	37.3	37.3	42.026	0	80.065	3760400000	34	-4.34294e-08	1	0	0	O00622	O00622	Protein CYR61	CYR61
31.2026	31.2295	31.2083	31.3207	31.1565	31.3401	28.7463	29.187	29.1475	29.0351	29.6104	29.3893	+	15	15	15	56.6	56.6	56.6	32.113	0	162.86	30450000000	166	7.22117	0	-2.09768	-9.11692	O00625	O00625	Pirin	PIR
30.5371	30.1171	30.2404	29.9898	29.8212	29.7659	30.4327	30.6686	30.7209	30.2072	30.2748	30.4322	+	19	19	11	38.4	38.4	24.8	57.886	0	227.78	28318000000	232	1.40225	0.0281819	0.382277	1.47606	O00629;H7C4F6	O00629	Importin subunit alpha-3	KPNA4
28.6327	28.9482	29.0098	28.9872	29.1	28.9651	28.8577	28.2611	28.9074	28.2843	29.0499	28.9114	+	11	11	11	42.3	42.3	42.3	35.144	0	144.22	10317000000	113	0.8501	0.125377	-0.268388	-1.00746	O00743;Q5T1S7	O00743	Serine/threonine-protein phosphatase 6 catalytic subunit;Serine/threonine-protein phosphatase 6 catalytic subunit, N-terminally processed	PPP6C
30.5494	30.5919	30.7281	30.5449	30.6655	30.5485	28.3391	28.3572	28.2056	28.6083	28.1404	28.4845	+	23	23	23	28.9	28.9	28.9	113.74	0	204.89	16765000000	158	9.37925	0	-2.27459	-12.6107	O00754;M0QZ24;M0R174;M0R2P5;M0QYZ1;M0QZG6	O00754	Lysosomal alpha-mannosidase;Lysosomal alpha-mannosidase A peptide;Lysosomal alpha-mannosidase B peptide;Lysosomal alpha-mannosidase C peptide;Lysosomal alpha-mannosidase D peptide;Lysosomal alpha-mannosidase E peptide	MAN2B1
24.9058	26.1835	26.7045	26.1502	26.6148	25.7089	29.2444	29.4306	28.9869	29.4333	28.6657	29.2602	+	9	9	9	64.8	64.8	64.8	19.652	0	73.96	6658400000	77	5.25934	0	3.10757	7.27219	O00762;A0A0A0MSE8;A0A087WVK1;K4DI81	O00762	Ubiquitin-conjugating enzyme E2 C	UBE2C
31.0042	30.5863	30.7269	30.4572	30.3623	30.5997	29.1636	29.2296	29.0936	28.7269	29.1647	28.5711	+	11	11	11	38.8	38.8	38.8	35.102	0	141.99	19823000000	169	6.08332	0	-1.54709	-6.72702	O00764;F2Z2Y4;A8MV33	O00764;F2Z2Y4	Pyridoxal kinase	PDXK
29.0436	29.2098	29.0494	29.2314	29.0754	29.2961	29.9991	29.9933	29.9756	29.9101	29.8312	29.8483	+	42	42	40	23.6	23.6	22.7	242.04	0	297.69	17989000000	211	6.67505	1.35777e-05	0.790937	5.04772	O14497;H0Y488;A0A1B0GTU5;A0A087WUV6;H0YEW5;H0YCU6	O14497;H0Y488;A0A1B0GTU5	AT-rich interactive domain-containing protein 1A	ARID1A
28.0345	28.0131	27.9606	28.385	28.2198	28.3691	28.2784	28.0916	28.7734	28.5918	28.7982	28.4665	+	7	7	7	30.5	30.5	30.5	26.534	0	38.523	7753500000	85	1.30329	0.0402306	0.342968	1.36424	O14530;B8ZZX4;F8WCJ3;F8WBV5;G3XAJ4	O14530;B8ZZX4;F8WCJ3	Thioredoxin domain-containing protein 9	TXNDC9
31.3569	31.4809	31.5343	31.6656	31.8646	31.9641	28.4215	29.119	28.5574	28.7468	28.7343	28.3631	+	28	28	28	69.2	69.2	69.2	61.877	0	323.31	49508000000	372	7.96385	0	-2.9286	-11.7404	O14531;Q5T0Q6	O14531;Q5T0Q6	Dihydropyrimidinase-related protein 4	DPYSL4
26.8303	26.3762	26.8953	26.4968	26.2179	26.5806	26.066	26.0213	25.6283	26.148	26.2654	25.5614	+	8	8	8	17.2	17.2	17.2	64.84	0	42.583	1912200000	36	2.19872	0.00379302	-0.540395	-2.13836	O14545;F8VNX8;F8VVF3;F8VWK2;S4R2Z9	O14545;F8VNX8;F8VVF3	TRAF-type zinc finger domain-containing protein 1	TRAFD1
29.3523	29.3977	29.5772	29.3488	29.2502	28.9829	28.2284	28.0278	28.7349	28.4555	29.1117	29.1929	+	3	3	3	21.2	21.2	21.2	17.417	0	14.494	9886900000	38	2.61518	0.00079597	-0.806534	-2.7471	O14561;I3L505;H3BNK3	O14561;I3L505	Acyl carrier protein, mitochondrial;Acyl carrier protein	NDUFAB1
23.6201	25.0427	23.4207	24.6795	25.0583	24.1511	28.859	28.6266	29.554	29.2918	28.6728	28.8966	+	29	29	29	14.5	14.5	14.5	231.43	0	97.776	5106400000	60	6.40418	0	4.6721	10.156	O14578;H7BYJ3;F5H4K4;H0YGG8	O14578;H7BYJ3	Citron Rho-interacting kinase	CIT
29.3581	29.6376	29.3509	29.5164	29.7343	29.573	29.0981	28.981	29.0857	28.9418	28.8544	28.9859	+	29	29	29	29.3	29.3	29.3	130.16	0	101.73	13341000000	197	4.03821	0.000440873	-0.536172	-2.97245	O14617;K7ELX8;A0A087WYN6;K7ERW8	O14617	AP-3 complex subunit delta-1	AP3D1
24.7041	23.9263	25.2605	25.7182	24.8379	26.0005	26.5866	25.9243	26.5241	27.0265	26.5935	26.8941	+	9	9	4	5.8	5.8	2.9	196.69	0	15.89	1409900000	25	2.4355	0.000318681	1.45643	3.07073	O14646	O14646	Chromodomain-helicase-DNA-binding protein 1	CHD1
26.0505	25.5828	26.047	25.5972	25.62	24.3642	23.4863	25.195	25.2436	25.2594	23.4619	22.7679	+	6	6	6	20.5	20.5	20.5	37.808	0	14.404	832590000	16	1.1996	0.0117757	-1.01435	-1.75274	O14656	O14656	Torsin-1A	TOR1A
23.2231	26.1375	26.1491	26.0786	26.1988	25.8523	23.147	23.5748	25.6208	25.7028	25.904	26.1696	+	6	6	6	8.7	8.7	8.7	84.141	0	16.925	1016600000	16	0.515836	0.145865	-0.816672	-0.960031	O14672;H0YNC5	O14672	Disintegrin and metalloproteinase domain-containing protein 10	ADAM10
25.7834	25.1744	25.1895	24.8853	24.7729	25.2945	27.6386	28.3201	27.2009	28.1155	27.705	27.5225	+	4	4	4	18.1	18.1	18.1	31.321	0	97.19	2066000000	22	5.78104	0	2.61268	7.72283	O14732;K7EL65;K7ELF8;Q6PIP6	O14732;K7EL65;K7ELF8	Inositol monophosphatase 2	IMPA2
24.0627	23.9135	24.3471	24.9132	24.1607	23.1887	25.9281	26.7609	26.111	26.4159	25.8925	25.8045	+	6	6	6	16.2	16.2	16.2	47.484	0	20.319	766480000	10	4.3004	1.20846e-05	2.12404	5.385	O14733	O14733	Dual specificity mitogen-activated protein kinase kinase 7	MAP2K7
30.335	30.4847	30.5332	30.489	30.28	30.8909	30.3926	30.5398	30.3093	30.5064	30.5743	30.7609		10	10	10	67.2	67.2	67.2	14.285	0	77.092	37637000000	144	0.135396	0.824681	-0.0376183	-0.182133	O14737;K7EQA1;K7ESJ4;Q3HM38;X6R2P6	O14737;K7EQA1;K7ESJ4	Programmed cell death protein 5	PDCD5
29.9413	29.9952	30.1568	30.286	29.9627	30.3186	29.786	30.1682	29.9787	30.201	29.9591	30.0259		20	20	20	29.7	29.7	29.7	72.683	0	80.854	22674000000	246	0.405944	0.542791	-0.091496	-0.45314	O14744;H0YJX6;G3V580;G3V5L5;G3V2L6;G3V2X6;C9JSX3;H0YJ77;H7BZ44;G3V507;H0YJY6;G3V2F5;G3V5T6;H0YJD3	O14744;H0YJX6;G3V580	Protein arginine N-methyltransferase 5;Protein arginine N-methyltransferase 5, N-terminally processed	PRMT5
29.8968	29.4454	29.3523	29.6348	29.4848	29.2487	30.6072	30.6972	30.401	30.5016	30.6365	30.6672	+	21	21	21	69.8	69.8	69.8	38.868	0	190.21	21104000000	208	5.18214	1.85553e-05	1.05821	4.94739	O14745;J3QRP6;J3QRA3	O14745	Na(+)/H(+) exchange regulatory cofactor NHE-RF1	SLC9A3R1
24.1829	24.1733	23.6346	24.8454	24.4292	24.0494	28.4111	27.2742	28.4694	28.0586	28.2267	27.7015	+	13	13	13	32.4	32.4	32.4	54.433	0	69.998	2468200000	32	6.82521	0	3.86889	10.5579	O14757;J3KN87;E7EPP6;E9PPA5;E9PKQ3;A0A087WY91;E9PJI4;E9PQW7;E9PM65;A0A087WT52	O14757;J3KN87;E7EPP6	Serine/threonine-protein kinase Chk1	CHEK1
31.317	31.5847	31.6782	31.2749	31.4491	30.9481	28.4302	29.1454	28.3017	28.9702	28.6783	27.7073	+	8	8	8	20.1	20.1	20.1	61.247	0	235.15	27442000000	161	6.80249	0	-2.67018	-9.36885	O14773;E7EV34	O14773	Tripeptidyl-peptidase 1	TPP1
23.395	26.615	26.6828	26.6598	26.697	26.6806	24.3281	23.7193	23.8596	24.3899	24.2758	24.5251	+	5	5	2	15.4	15.4	7.1	43.566	0	12.988	1056200000	9	2.00829	0.00067908	-2.00716	-2.80581	O14775	O14775	Guanine nucleotide-binding protein subunit beta-5	GNB5
29.2811	29.9625	29.6884	29.7701	29.7288	29.7117	30.4037	30.3628	30.2664	30.4014	30.4589	30.3987	+	40	40	40	33	33	33	123.9	0	196.3	25612000000	304	3.98214	0.000175011	0.688181	3.35801	O14776;G3V220;Q5VWI1	O14776;G3V220	Transcription elongation regulator 1	TCERG1
25.2346	26.1669	24.3056	25.806	23.7155	25.0857	27.4656	27.5213	27.64	27.7216	27.8646	27.7754	+	19	19	19	27.1	27.1	27.1	73.912	0	42.618	3179700000	44	3.79641	1.6075e-05	2.5902	4.99938	O14777;I3L4G3	O14777	Kinetochore protein NDC80 homolog	NDC80
30.0402	29.8554	30.1044	29.7174	30.0255	29.791	27.795	26.6096	28.0483	27.9819	27.3932	27.9983	+	23	16	16	39.1	28.8	28.8	101.39	0	242.36	12268000000	92	5.24578	0	-2.35669	-6.74936	O14787;A0A075B780;K7ESC1;K7ENW1;K7EMA3	O14787;A0A075B780	Transportin-2	TNPO2
24.8422	25.7861	24.4406	25.773	24.9742	25.3297	26.004	26.6094	27.4833	25.5639	26.0425	26.2878	+	12	11	11	11.1	10.4	10.4	155.64	0	39.189	1134600000	17	1.81855	0.00200462	1.14964	2.37324	O14802;Q7Z755;R4GMX2	O14802	DNA-directed RNA polymerase III subunit RPC1	POLR3A
31.1432	31.3708	31.4067	31.3582	31.2254	31.4735	31.4253	31.59	31.5009	31.4986	31.2525	31.5522		14	14	14	52	52	52	27.887	0	215.3	60003000000	294	0.872678	0.311744	0.123841	0.706796	O14818;H0Y586;Q8TAA3;A0A087WYS6;F5GY34	O14818;H0Y586	Proteasome subunit alpha type-7	PSMA7
28.4563	28.648	28.4247	28.392	28.7404	28.2867	28.0357	27.5	28.1444	27.7619	27.9891	28.19	+	7	7	7	31.4	31.4	31.4	38.287	0	121.78	6402300000	106	2.94597	0.0010227	-0.605148	-2.64294	O14828	O14828	Secretory carrier-associated membrane protein 3	SCAMP3
26.9529	27.0469	27.5876	27.5039	27.0127	27.4816	26.5564	27.0246	25.9162	26.8701	25.8254	26.8288	+	14	14	14	14.1	14.1	14.1	137.46	0	44.785	2247000000	32	1.98267	0.00234159	-0.825726	-2.31916	O14841;A0A087WY99	O14841	5-oxoprolinase	OPLAH
23.1473	23.8029	24.253	24.2356	23.343	24.8981	26.2894	24.9872	25.6021	24.228	26.1674	25.1057	+	4	4	4	14.3	14.3	14.3	46.36	0	26.09	540600000	13	2.05063	0.000850517	1.50817	2.72293	O14874;H3BNP3;H3BTL2;H3BS02;H3BQP2	O14874;H3BNP3;H3BTL2;H3BS02	[3-methyl-2-oxobutanoate dehydrogenase [lipoamide]] kinase, mitochondrial	BCKDK
24.1973	24.8139	25.4596	24.9926	25.5069	25.6666	24.1613	23.6508	22.8425	24.2216	24.2836	25.1536	+	3	3	3	30.7	30.7	30.7	18.416	0	95.606	1012600000	12	2.27063	0.000626382	-1.2742	-2.83398	Q5VV89;O14880;Q5VV87	Q5VV89;O14880;Q5VV87	Microsomal glutathione S-transferase 3	MGST3
26.2975	27.1085	27.0105	26.8361	26.3502	26.986	25.9343	26.6802	26.0244	26.6873	25.4917	26.3996	+	3	3	3	39.5	39.5	39.5	13.735	0	37.737	2319400000	34	1.32304	0.0158531	-0.601217	-1.66	O14907;A0A087X282	O14907	Tax1-binding protein 3	TAX1BP3
27.9867	28.0115	28.0723	28.0997	28.1845	27.9847	28.6053	27.3708	28.3206	27.9851	28.1896	27.9401		9	9	7	36.3	36.3	29.1	36.049	0	76.718	5987600000	83	0.0719203	0.875981	0.0376626	0.12981	O14908;K7EM11;K7ELJ2;Q8TF64	O14908;K7EM11	PDZ domain-containing protein GIPC1	GIPC1
28.6714	29.0485	29.1308	28.9733	28.7302	28.9835	28.0617	28.4162	28.0828	28.2277	27.678	28.1603	+	9	9	5	45.1	45.1	22.3	25.996	0	35.34	8188000000	58	3.72054	0.000136722	-0.829673	-3.49898	O14910;H0YIA8;H0YI92;J3KN23;Q9HAP6	O14910;H0YIA8;H0YI92	Protein lin-7 homolog A	LIN7A
25.4211	25.3817	25.8935	25.8679	24.6612	25.1405	25.6002	23.8647	25.8928	25.8908	25.5945	24.499		8	7	7	11.5	10.4	10.4	86.563	0	41.704	1032600000	29	0.0220082	0.952797	-0.0256907	-0.0510559	O14920;G3V105;E5RGW5;J3KNS5;E5RJH2;E5RGA0;E5RIW0;E5RFT3;E5RFG5	O14920;G3V105;E5RGW5	Inhibitor of nuclear factor kappa-B kinase subunit beta	IKBKB
27.8935	28.1246	28.3739	28.2579	28.224	28.4607	29.4259	29.047	29.0946	29.2441	29.0737	29.4869	+	11	11	11	34.1	34.1	34.1	49.512	0	131.38	13768000000	115	4.92435	3.28253e-05	0.954583	4.53531	O14929;F8W9G7;F8WEW1	O14929	Histone acetyltransferase type B catalytic subunit	HAT1
29.1491	30.0355	29.947	29.9571	29.7808	29.895	28.1973	28.0049	28.1749	28.1984	28.5129	28.3043	+	27	27	27	29.8	29.8	29.8	105.12	0	78.184	11518000000	159	5.27825	1.07431e-05	-1.57643	-5.9449	O14936;Q5JS74;Q5JS72;Q5JS79	O14936;Q5JS74	Peripheral plasma membrane protein CASK	CASK
28.1721	27.1679	27.9817	26.9914	26.9784	25.0136	26.8975	27.1169	27.2183	27.1616	26.8942	27.2334		5	5	5	56.1	56.1	56.1	9.9062	0	14.252	2527400000	19	0.00456539	0.989779	0.00687472	0.0112666	O14949	O14949	Cytochrome b-c1 complex subunit 8	UQCRQ
30.3936	29.8417	29.8171	29.8243	29.881	29.9746	29.0856	28.7774	28.8678	28.7507	29.2717	28.9293	+	22	22	22	23.4	23.4	23.4	86.191	0	138.1	18239000000	212	4.4142	4.80612e-05	-1.00473	-4.2811	O14964;I3L1P5;I3L1E3;I3L165;I3L2H4	O14964;I3L1P5	Hepatocyte growth factor-regulated tyrosine kinase substrate	HGS
23.8438	22.7918	23.6297	24.646	22.9794	24.4092	25.7734	25.1897	25.3738	25.9362	25.5536	25.3604	+	4	3	1	11.7	9.7	2.5	45.809	0	9.5799	365730000	4	3.23792	5.35806e-05	1.84869	4.04715	O14965	O14965	Aurora kinase A	AURKA
25.6249	27.1801	26.2728	26.606	26.4229	26.0819	23.397	24.5705	24.2105	24.1611	24.455	23.969	+	3	3	3	5.2	5.2	5.2	70.038	0	9.0624	949400000	15	4.37046	1.25786e-05	-2.20598	-5.52124	O14967;D6RAZ4	O14967	Calmegin	CLGN
29.7286	29.2996	29.0872	29.3352	29.3092	29.1954	30.0948	30.1762	29.8123	29.7683	30.0839	30.1178	+	30	30	30	31.9	31.9	31.9	115.28	0	266.37	21641000000	238	3.34569	0.000447499	0.661226	2.96297	O14974;F8VZN8;H0YHI8;H0YIS4;H0YHL8;F8VW28;H0YIM2;A0A0U1RQZ1;H0YIS3;E1CKY7;A0A0A0MS24;O60237	O14974;F8VZN8	Protein phosphatase 1 regulatory subunit 12A	PPP1R12A
28.2543	28.7049	28.7409	28.4254	28.5234	28.4745	28.1594	28.1246	28.2771	29.0372	27.9244	28.2877		25	25	25	22.7	22.7	22.7	143.19	0	205.27	7204500000	101	0.539862	0.284368	-0.216008	-0.741028	O14976;A0A087X1U9;H0Y8H5;D6RAW3;D6RE78;D6RF16;D6RC24;D6RAQ7	O14976	Cyclin-G-associated kinase	GAK
32.1302	31.8845	31.9121	31.8823	31.7699	31.864	32.3938	32.2075	32.2682	32.1618	32.3328	32.238	+	48	48	48	53.3	53.3	53.3	123.38	0	323.31	98875000000	619	3.44933	0.0031722	0.365652	2.20464	O14980;C9JKM9;C9J673;C9IZS4;C9JQ02;C9JV99;F8WF71;C9IYM2;C9JF49;H7BZC5	O14980	Exportin-1	XPO1
25.5346	26.4022	26.8576	27.0586	26.814	27.1042	23.9347	24.3795	24.2563	25.1271	24.8918	23.9384	+	8	7	7	14.3	12.9	12.9	63.302	0	18.968	896170000	17	3.89295	1.83607e-05	-2.11065	-4.90029	O14994;A0A0A0MR68;A6ZJ82;A0A087WTG8	O14994	Synapsin-3	SYN3
28.9733	29.2069	29.1339	29.217	29.5192	29.1533	27.7507	27.8077	28.224	27.6428	27.5416	26.9725	+	53	43	43	25.7	21.3	21.3	271.32	0	149.37	10089000000	139	5.65344	7.38007e-06	-1.40723	-6.04174	O15020;A4QPE4	O15020	Spectrin beta chain, non-erythrocytic 2	SPTBN2
29.7683	29.9156	30.025	29.9496	29.8132	29.78	25.961	26.9126	26.6506	26.738	26.7303	26.4932	+	33	33	31	23.4	23.4	22.6	205.12	0	229.51	13807000000	173	8.22586	0	-3.27677	-12.7917	O15031;E2PU09;A0A087WU36;A6QRG9;A6QRH1;H0YAM9;Q9Y4D7;H0Y7X5;H0Y6J7	O15031	Plexin-B2	PLXNB2
28.5567	29.5326	29.7088	29.4923	29.6159	29.4893	30.1381	30.3502	30.007	30.3504	30.1516	30.3524	+	30	30	18	35.5	35.5	18.5	118.29	0	200.04	19479000000	224	2.51582	0.000968629	0.800173	2.67272	O15042;E7ET15;H7C4V2	O15042;E7ET15	U2 snRNP-associated SURP motif-containing protein	U2SURP
24.7442	24.7049	25.0609	24.7845	24.4301	24.9051	25.2293	24.9967	25.0569	25.6518	25.396	25.6677	+	4	4	4	2.8	2.8	2.8	186.03	0	12.382	817060000	22	2.13232	0.0051269	0.494535	2.02928	O15047;A0A0A0MQV9;Q9UPS6	O15047	Histone-lysine N-methyltransferase SETD1A	SETD1A
24.7198	23.9793	23.8968	24.0638	24.9281	23.9566	24.865	24.7272	23.6787	24.8274	24.2872	23.5137		3	3	3	5	5	5	60.469	0.00019562	6.4656	215970000	4	0.335238	0.433371	0.219696	0.569101	O15049	O15049	NEDD4-binding protein 3	N4BP3
30.3974	30.1394	30.1096	30.0765	30.0963	29.8327	23.128	23.4056	23.2689	23.3801	23.6141	23.5571	+	37	37	37	27.5	27.5	27.5	172.77	0	156.14	12247000000	155	12.4289	0	-6.74937	-32.3156	O15061;A0A075B7B1;H0YL34;C9JIE4	O15061;A0A075B7B1;H0YL34	Synemin	SYNM
26.8309	27.7628	28.1935	27.7579	28.3702	27.9079	26.0896	25.2228	26.1727	26.8252	26.3212	27.4447	+	13	12	12	21.7	19.9	19.9	85.124	0	60.4	3076700000	25	3.12233	6.95316e-05	-1.67758	-3.84288	O15066;F8WAR6;F8WER6;O14782;H3BTL6;B7Z896;F5H3M2;A0A0A0MRS8;Q9BVG8;Q9P2E2	O15066	Kinesin-like protein KIF3B;Kinesin-like protein KIF3B, N-terminally processed	KIF3B
30.4193	30.4564	30.6158	30.5942	30.3491	30.6851	32.3423	32.1159	32.1372	32.2909	32.0746	32.128	+	53	53	53	52.2	52.2	52.2	144.73	0	323.31	69552000000	574	8.42852	0	1.67217	9.5228	O15067;H0YGH1;J3QSG0;J3QSH6;J3KT98;J3KTL4;J3KTQ5;J3QL39	O15067	Phosphoribosylformylglycinamidine synthase	PFAS
29.2232	29.4068	29.7796	29.9218	30.0771	30.1538	27.3106	22.8992	23.1857	24.0706	25.0308	23.0487	+	9	9	9	8.8	8.8	8.8	128.11	0	16.586	11403000000	27	4.2625	8.00801e-06	-5.26099	-6.2817	O15068;H7BYP9;A2A640;H3BLT1;H7C2S1;H0Y4M6;A2A3H1;F8WBK7;H0Y7A3;H7C275	O15068;H7BYP9	Guanine nucleotide exchange factor DBS	MCF2L
28.3863	27.2229	27.8316	27.5758	27.8487	28.1969	23.021	24.1467	25.3323	22.9543	22.7228	24.2291	+	11	11	11	9.3	9.3	9.3	161.1	0	33.456	2593900000	36	4.96446	0	-4.20829	-7.23645	O15069	O15069	NAC-alpha domain-containing protein 1	NACAD
30.7978	30.9566	31.1499	31.0552	31.0765	31.1024	27.7193	27.9439	27.9779	27.5973	27.2239	27.5386	+	22	19	7	32.3	29.5	14.3	82.223	0	141.28	18861000000	131	8.81413	0	-3.33063	-14.0994	O15075	O15075	Serine/threonine-protein kinase DCLK1	DCLK1
26.2456	27.1912	27.1658	27.0446	26.9557	27.1133	27.7167	27.0219	27.3326	27.7581	27.58	27.4274	+	12	12	12	16.9	16.9	16.9	112.96	0	59.539	3025900000	52	1.54633	0.0120114	0.529154	1.74641	O15084;B4DIW9	O15084;B4DIW9	Serine/threonine-protein phosphatase 6 regulatory ankyrin repeat subunit A	ANKRD28
25.7127	26.2054	26.6433	26.5191	25.8555	25.8627	25.801	25.6292	26.1516	26.9731	25.6853	26.2045		9	9	8	14.2	14.2	13.2	84.639	0	22.904	1542300000	24	0.1129	0.783546	-0.0850859	-0.221731	O15111	O15111	Inhibitor of nuclear factor kappa-B kinase subunit alpha	CHUK
25.0445	26.269	26.3061	26.2094	26.3545	24.2904	25.8734	25.4568	25.9722	26.4491	25.6719	25.7306		7	7	7	5.9	5.9	5.9	142.17	0	12.182	1573600000	21	0.125838	0.734799	0.139017	0.267141	O15118;K7EQ23	O15118	Niemann-Pick C1 protein	NPC1
28.485	29.0258	29.5034	29.1093	29.1563	29.3266	27.8345	27.4986	27.9655	26.5516	28.0877	27.7701	+	7	7	7	29.9	29.9	29.9	37.92	0	116.78	7470100000	67	3.20816	7.12909e-05	-1.51346	-3.83158	O15126;A0A087WXB0;A0A087WU14;A0A087WZA6;A0A087WTX8	O15126;A0A087WXB0;A0A087WU14	Secretory carrier-associated membrane protein 1	SCAMP1
24.0079	26.1476	26.2132	26.3939	24.4519	26.3965	26.923	27.6427	26.1192	27.5071	26.1912	26.3015	+	13	4	4	43.5	15.1	15.1	40.949	0	44.191	1846300000	24	1.29805	0.00707911	1.27476	1.91819	O15143;C9JBJ7;C9K057;C9J4Z7;F8VXW2;C9JEY1;C9JQM8;C9JFG9;C9J6C8;C9JTT6;C9JM51;F8WEB3	O15143	Actin-related protein 2/3 complex subunit 1B	ARPC1B
31.3402	31.9897	32.0093	32.1986	32.1341	32.5017	30.3049	30.5952	30.3386	30.8393	30.5154	30.7749	+	21	21	21	52.3	52.3	52.3	34.333	0	101.35	64545000000	322	4.55558	1.39665e-05	-1.51022	-5.13195	O15144;H7C3F9;C9JTV5;G5E9J0;G5E9S7	O15144	Actin-related protein 2/3 complex subunit 2	ARPC2
30.393	29.8138	29.9352	30.2015	30.353	30.4086	29.5378	29.9116	29.6923	29.9705	30.1394	29.9768	+	11	11	11	63.5	63.5	63.5	20.546	0	72.37	32806000000	223	1.2838	0.0434777	-0.333869	-1.33982	O15145;C9JZD1;F8VR50	O15145	Actin-related protein 2/3 complex subunit 3	ARPC3
26.7604	27.1574	27.1191	27.3073	26.8834	27.3053	27.9546	28.0169	27.5781	27.6666	27.8439	27.9019	+	10	10	10	36.4	36.4	36.4	39.249	0	71.521	3961400000	72	3.55395	0.00024321	0.723189	3.20053	O15160;E7EQB9;D6RDJ3;H0Y723	O15160;E7EQB9;D6RDJ3	DNA-directed RNA polymerases I and III subunit RPAC1	POLR1C
27.4504	27.561	27.2895	27.563	27.4517	27.6468	28.8712	29.073	28.8288	28.9827	28.8188	29.0179	+	17	16	16	20.5	19.7	19.7	116.83	0	69.643	7262400000	86	8.00602	0	1.42117	8.27571	O15164	O15164	Transcription intermediary factor 1-alpha	TRIM24
26.4001	27.0838	26.709	27.1622	27.3529	27.334	24.7502	23.9893	23.7391	25.0834	25.4043	23.2695	+	5	4	4	26	22	22	23.818	0	12.155	1316900000	12	4.31097	1.27287e-05	-2.4137	-5.56735	O15173	O15173	Membrane-associated progesterone receptor component 2	PGRMC2
30.6149	30.2981	30.4016	30.3673	30.5131	30.7464	30.0409	29.3204	29.7712	30.2082	29.5295	29.8022	+	10	10	10	65.9	65.9	65.9	14.582	0	78.081	26946000000	123	2.72988	0.000897872	-0.716204	-2.70452	O15212;A2AB88	O15212;A2AB88	Prefoldin subunit 6	PFDN6
23.9952	23.9952	21.7909	24.7998	24.347	23.2984	23.7315	24.3946	25.3366	24.3973	24.0848	24.5755	+	4	4	4	7.4	7.4	7.4	68.07	0.00018822	5.473	189530000	4	0.632897	0.100014	0.684566	1.07771	O15213;H0Y6G3;A0A140T9L0;A0A0G2JJL1	O15213;H0Y6G3;A0A140T9L0;A0A0G2JJL1	WD repeat-containing protein 46	WDR46
28.9077	29.0344	29.0154	29.144	28.5385	28.3243	24.5769	24.6511	24.6215	24.7793	24.61	24.4023	+	9	9	9	43.7	43.7	43.7	25.704	0	67.96	4582700000	61	9.34145	0	-4.17964	-16.7767	O15217;Q5JW88	O15217	Glutathione S-transferase A4	GSTA4
26.4659	26.5912	26.5309	26.3827	27.5206	27.391	26.7814	26.5321	23.6738	24.3812	25.2365	24.2813	+	7	7	7	11.3	11.3	11.3	77.187	0	15.18	1817500000	11	1.49929	0.00347646	-1.49269	-2.17115	O15228;Q5TBH8;Q5TBH6	O15228;Q5TBH8	Dihydroxyacetone phosphate acyltransferase	GNPAT
26.889	26.967	26.0283	26.8547	27.0089	26.9331	25.706	25.0867	25.2156	24.8309	25.6959	25.5035	+	24	23	22	8.1	7.9	7.5	399.73	0	65.671	1818300000	57	3.91873	3.46021e-05	-1.47316	-4.47747	O15230;A0A075B783;A0A087WYH7	O15230	Laminin subunit alpha-5	LAMA5
29.0355	28.8805	28.419	29.4427	29.4133	29.5011	24.0701	24.4521	23.96	25.0972	25.099	25.0274	+	15	15	5	28.7	28.7	7.5	73.525	0	83.417	4626500000	61	7.12853	0	-4.57965	-11.7115	O15231;H7BZT5	O15231;H7BZT5	Zinc finger protein 185	ZNF185
24.6743	24.4516	24.7401	24.1023	23.1425	24.3006	25.558	24.0379	25.4477	25.1806	25.3192	25.1255	+	4	4	4	5.8	5.8	5.8	76.277	0.00036853	4.9487	574680000	8	1.40636	0.00770916	0.873467	1.88901	O15234;J3KSY7	O15234	Protein CASC3	CASC3
30.8649	30.5555	29.8668	30.8427	30.6229	30.1589	25.7764	23.4624	24.1012	24.9513	24.3347	25.421	+	20	20	20	35.3	35.3	35.3	67.257	0	204.06	11238000000	89	6.94657	0	-5.96009	-11.9812	O15240;Q05BJ3	O15240;Q05BJ3	Neurosecretory protein VGF;Neuroendocrine regulatory peptide-1;Neuroendocrine regulatory peptide-2;Antimicrobial peptide VGF[554-577]	VGF
26.4255	26.3535	27.6368	26.4675	26.9389	26.5535	25.4765	25.4085	25.346	26.187	25.3921	25.2908	+	7	7	7	11.6	11.6	11.6	77.628	0	10.136	2108100000	11	2.78862	0.000242178	-1.16725	-3.21572	O15254;D6RJ89	O15254	Peroxisomal acyl-coenzyme A oxidase 3	ACOX3
25.9922	26.5809	25.9974	25.8889	26.122	26.7115	23.1189	26.2222	25.6408	23.0293	25.5869	23.8366	+	4	4	4	24.5	24.5	24.5	22.958	0	9.5763	1295700000	12	1.36978	0.00500395	-1.49587	-2.03757	O15258;Q5T092;A0A0A0MR06;Q5T091;Q5T093	O15258;Q5T092;A0A0A0MR06;Q5T091;Q5T093	Protein RER1	RER1
27.1127	27.8913	27.7039	27.5509	27.8845	27.3967	26.1942	26.7966	26.7657	27.3509	26.3564	26.6594	+	4	4	4	24.2	24.2	24.2	21.127	0	21.251	2749900000	43	2.47265	0.000801149	-0.897253	-2.74137	Q5T8U5;O15260;B7Z1G8	Q5T8U5;O15260;B7Z1G8	Surfeit locus protein 4	SURF4
27.0719	27.1794	27.0657	27.0906	26.7017	26.7335	27.8731	27.3488	27.6561	26.8474	27.3628	27.0716	+	9	9	9	29.4	29.4	29.4	52.743	0	46.015	2817200000	43	1.43748	0.020297	0.443828	1.58024	O15269	O15269	Serine palmitoyltransferase 1	SPTLC1
25.8945	23.1052	23.9068	23.2912	25.2455	23.3471	26.5029	25.0653	26.6094	26.0878	26.5382	26.4843	+	8	8	8	19.6	19.6	19.6	62.924	0	28.74	1151700000	18	2.14506	0.000454268	2.02899	2.95595	O15270;H0YJV2	O15270	Serine palmitoyltransferase 2	SPTLC2
29.3207	29.2911	29.354	29.416	29.0866	29.6985	29.8757	29.7849	29.6579	29.5567	29.8546	29.9878	+	36	36	36	43.4	43.4	43.4	116.92	0	249.07	16889000000	222	2.27566	0.00810671	0.384821	1.87378	O15294;C9JZL3	O15294	UDP-N-acetylglucosamine--peptide N-acetylglucosaminyltransferase 110 kDa subunit	OGT
26.0559	26.867	26.7246	26.7425	26.3333	26.1683	28.6719	28.6647	28.5561	28.6589	28.4777	28.6515	+	10	10	10	41.1	41.1	41.1	28.082	0	31.658	4851500000	42	6.55491	0	2.12393	8.25798	O15305;H3BV55;H3BPH4;H3BRM0;H3BR08;H3BM92;H3BV34;H3BT06;H3BNY9	O15305;H3BV55;H3BPH4;H3BRM0	Phosphomannomutase 2;Phosphomannomutase	PMM2
26.9604	26.3144	26.8369	26.9941	26.0841	26.3476	25.5143	26.1851	26.658	26.3643	25.7344	26.2781	+	11	11	11	19.3	19.3	19.3	75.25	0	20.324	1563500000	16	1.07537	0.0362628	-0.498356	-1.39733	O15344;C9J453;A0A087X255;A0A087X0X0;C9JZJ7	O15344;C9J453;A0A087X255	E3 ubiquitin-protein ligase Midline-1	MID1
30.0804	29.6778	29.7063	29.9473	29.7471	29.8307	30.7288	30.7243	30.674	30.8272	30.5424	30.3992	+	19	19	19	46.3	46.3	46.3	59.271	0	262.56	28215000000	267	5.65318	1.77103e-05	0.867748	4.76869	O15355	O15355	Protein phosphatase 1G	PPM1G
26.8852	27.2789	27.2905	27.0292	27.0294	27.3962	26.6389	26.8853	26.7249	27.1445	26.7823	26.4835	+	14	14	14	12.7	12.7	12.7	138.6	0	31.846	3005100000	55	1.58231	0.0311959	-0.316362	-1.44421	O15357;A0A0A0MTP6;F5GY16;H7BXR2	O15357;A0A0A0MTP6	Phosphatidylinositol 3,4,5-trisphosphate 5-phosphatase 2	INPPL1
29.4496	28.9982	29.373	29.3514	29.0195	28.8374	30.286	30.4384	30.0863	30.0284	30.457	30.4469	+	23	23	23	41.1	41.1	41.1	63.972	0	168.03	21389000000	155	4.59324	3.31754e-05	1.08768	4.56235	O15371;B0QYA5;B0QYA4;B0QYA6;B0QYA8	O15371	Eukaryotic translation initiation factor 3 subunit D	EIF3D
23.2772	25.4006	24.4399	25.87	25.0618	25.3647	25.4979	25.4656	25.7692	25.6097	25.1833	25.339	+	7	6	6	19.6	17.8	17.8	48.847	0	39.247	824280000	14	0.71853	0.0806537	0.602783	1.14491	O15379;E7ESJ6	O15379	Histone deacetylase 3	HDAC3
25.6642	24.3721	24.0475	23.0929	25.0053	24.3818	26.862	27.1359	26.7529	26.7997	27.484	26.7565	+	14	14	14	19.2	19.2	19.2	95.05	0	48.891	1665400000	21	3.83065	1.35227e-05	2.57959	5.03814	O15381;C9J6P7;E7EWK7;E9PH71;C9JP83;E9PGD8;A0A087WV72;F8WF01	O15381	Nuclear valosin-containing protein-like	NVL
24.4725	24.623	24.7703	25.0752	24.2618	24.4217	24.8909	25.0724	24.3978	24.6502	25.2358	24.7098		6	6	6	15.3	15.3	15.3	44.287	0.00019743	6.7419	456020000	14	0.651826	0.203865	0.245333	0.853615	O15382;B3KSI3;M0QXF9;M0QZ10;M0R2K7;M0QZP4	O15382;B3KSI3;M0QXF9;M0QZ10	Branched-chain-amino-acid aminotransferase, mitochondrial;Branched-chain-amino-acid aminotransferase	BCAT2
27.4278	27.3076	27.9403	27.5871	27.5292	27.0492	26.8446	27.7464	26.9297	27.6106	27.4396	27.5358		13	12	12	15.6	14.7	14.7	119.94	0	51.864	5237800000	47	0.326757	0.487042	-0.159379	-0.510943	O15397;F5H2I3;F5H244;H0YH64	O15397	Importin-8	IPO8
28.2722	29.0829	28.8863	28.5696	29.2213	28.6518	27.3629	27.2508	27.3682	27.3634	27.4438	27.5249	+	6	6	6	29.5	29.5	29.5	29.815	0	54.066	6082100000	89	5.00669	1.23077e-05	-1.42286	-5.45406	O15400	O15400	Syntaxin-7	STX7
24.7797	23.564	23.79	24.3666	23.7847	22.8553	23.6181	23.9429	23.0727	22.8649	25.1508	23.7627		4	4	1	8.2	8.2	1.7	63.341	0	17.114	558210000	11	-4.34294e-08	1	0	0	O15405;H3BTZ9	O15405	TOX high mobility group box family member 3	TOX3
23.292	22.7098	24.4776	24.0565	23.7139	24.7975	25.8448	25.3099	25.5601	25.9065	25.8685	25.5563	+	3	3	3	7.3	7.3	7.3	54.985	0.00087306	3.7225	511510000	9	3.20224	5.9335e-05	1.85671	4.0135	O15446	O15446	DNA-directed RNA polymerase I subunit RPA34	CD3EAP
25.1671	24.9592	24.8887	24.9627	23.8018	24.9531	24.86	23.9	24.8723	24.9707	25.0639	24.8358		4	4	4	11.4	11.4	11.4	60.901	0	10.36	469040000	12	0.0684002	0.865502	-0.0554012	-0.140929	O15460;C9JN43;C9JIG4;C9JCP0;C9JX45;A8MXE0;E7ERI1;E7ENX0;E7EPI9	O15460	Prolyl 4-hydroxylase subunit alpha-2	P4HA2
28.4483	28.9272	29.1805	28.6012	28.6017	28.7628	28.2593	27.2208	28.5291	28.0861	28.038	28.3817	+	10	10	10	58.6	58.6	58.6	22.417	0	43.321	7403700000	78	1.9268	0.00324062	-0.726984	-2.19521	O15498;H7C3K7	O15498	Synaptobrevin homolog YKT6	YKT6
25.0326	24.5541	25.1159	25.9141	24.4336	24.0527	24.0692	24.9692	23.8346	24.2369	24.4077	23.3519	+	3	3	3	8.5	8.5	8.5	44.871	0	11.931	205140000	4	0.841915	0.0596182	-0.546984	-1.23832	O15504;C9JYA1;B4DT96	O15504;C9JYA1	Nucleoporin-like protein 2	NUPL2
30.4544	30.2649	30.1056	30.345	30.3729	30.1006	29.3006	29.8819	29.0253	28.8273	29.5055	28.6371	+	9	9	8	63.6	63.6	58.3	16.32	0	148.71	23020000000	127	3.36322	0.00014193	-0.965792	-3.46327	O15511;B1ALC0	O15511;B1ALC0	Actin-related protein 2/3 complex subunit 5	ARPC5
33.2752	32.9144	33.1452	33.0535	32.9363	32.9565	28.5779	29.0152	28.8588	28.6683	29.1362	28.9748	+	10	10	10	68.2	68.2	68.2	14.889	0	182.08	177860000000	190	10.4153	0	-4.19558	-19.6524	O15540	O15540	Fatty acid-binding protein, brain	FABP7
30.2494	30.8929	31.0972	31.0132	30.8527	30.9234	31.6713	31.6257	31.9233	31.8027	31.5289	31.809	+	42	42	41	58.4	58.4	57.2	90.932	0	323.31	62394000000	632	3.59981	0.000136245	0.872271	3.49284	O43143	O43143	Pre-mRNA-splicing factor ATP-dependent RNA helicase DHX15	DHX15
27.5413	27.8417	27.8184	28.0038	27.7816	28.0558	28.014	27.9415	28.1137	28.1653	28.0514	28.1047	+	12	12	12	21.2	21.2	21.2	54.843	0	25.79	5298900000	65	1.41431	0.0809157	0.216721	1.14364	O43148;K7EP06;K7EPP5;K7ERH6	O43148;K7EP06	mRNA cap guanine-N7 methyltransferase	RNMT
24.2581	25.8206	24.3478	24.5993	25.2022	25.9365	26.6871	25.8657	26.7966	26.367	26.2157	26.6262	+	10	10	10	12.1	12.1	12.1	122.07	0	29.679	1318800000	11	2.3189	0.000509612	1.35902	2.91825	O43156	O43156	TELO2-interacting protein 1 homolog	TTI1
27.3034	28.3341	28.2412	28.1697	28.0895	28.0734	24.5451	22.4487	23.5694	24.55	24.6089	24.3438	+	19	18	17	10.7	10.4	10	232.3	0	35.129	3130000000	32	5.3904	0	-4.09077	-7.93611	O43157;H7C0P4;H7BZV5	O43157	Plexin-B1	PLXNB1
27.0234	26.4579	26.5317	25.9047	26.321	25.735	26.0555	25.6112	25.465	25.2187	26.7851	26.3629	+	9	9	8	17.7	17.7	16.4	78.213	0	59.653	1888800000	33	0.804649	0.0717477	-0.501842	-1.18118	O43164	O43164	E3 ubiquitin-protein ligase Praja-2	PJA2
28.61	29.2728	29.2414	29.1304	29.3151	29.1283	29.646	29.7981	29.7531	29.598	29.6171	29.6637	+	20	20	20	46	46	46	58.449	0	111.99	16387000000	195	2.90592	0.0013274	0.566128	2.54609	O43172	O43172	U4/U6 small nuclear ribonucleoprotein Prp4	PRPF4
31.4479	31.4577	31.6239	31.5205	31.5881	31.6267	33.7982	34.0693	33.7787	33.809	33.729	33.4781	+	27	27	27	58.7	58.7	58.7	56.65	0	323.31	179390000000	566	10.2329	0	2.29272	13.8953	O43175;Q5SZU1	O43175;Q5SZU1	D-3-phosphoglycerate dehydrogenase	PHGDH
26.4492	27.057	27.0513	26.8584	26.8216	27.0154	25.7037	25.5703	25.6224	25.2752	25.9439	26.9199	+	4	4	4	25.1	25.1	25.1	20.108	0	16.043	1996000000	31	4.97328	1.41243e-05	-1.25243	-5.15501	O43181;H0Y9M8	O43181	NADH dehydrogenase [ubiquinone] iron-sulfur protein 4, mitochondrial	NDUFS4
30.5892	30.2902	30.7878	30.2812	30.3063	30.3299	29.0487	29.0381	29.0544	28.8818	28.6939	28.8555	+	16	15	15	46.7	44.1	44.1	54.099	0	237.81	21060000000	180	6.42538	0	-1.48739	-6.95141	O43237;J3KRI4;B4E2E0;J3KRZ2;H3BUM4;J3KSD2	O43237	Cytoplasmic dynein 1 light intermediate chain 2	DYNC1LI2
31.2909	31.0384	30.9918	31.1684	31.1632	31.0426	31.3659	31.0338	31.3149	30.8533	31.3133	31.2613		38	38	38	63.3	63.3	63.3	60.977	0	243.93	50491000000	287	0.24212	0.702862	0.0603672	0.297208	O43242;H0YGV8;F5H8K4	O43242	26S proteasome non-ATPase regulatory subunit 3	PSMD3
29.4058	29.7996	29.8675	29.9638	29.8418	29.7208	30.2718	30.4042	30.517	30.3521	30.4759	30.5014	+	23	23	22	40.7	40.7	38.5	70.832	0	198	26532000000	234	4.024	0.000235101	0.637599	3.25309	O43252	O43252	Bifunctional 3-phosphoadenosine 5-phosphosulfate synthase 1;Sulfate adenylyltransferase;Adenylyl-sulfate kinase	PAPSS1
28.0915	28.1482	28.44	28.0186	27.9558	28.0115	28.6224	28.5523	28.3368	28.5162	28.4716	28.7924	+	23	23	23	33.9	33.9	33.9	88.828	0	162.43	7823000000	73	2.72068	0.00485714	0.388944	2.04917	O43264;F5H3C1	O43264	Centromere/kinetochore protein zw10 homolog	ZW10
23.567	23.1092	24.4109	23.573	24.2014	23.133	26.8199	26.7717	27.2718	27.0734	27.1702	27.0907	+	9	9	9	16.1	16.1	16.1	58.397	0	23.609	1066500000	22	6.40027	0	3.35563	9.35086	O43278;H3BVD9;H3BTQ8;H3BR01;H3BMB6;H3BSM2	O43278;H3BVD9;H3BTQ8;H3BR01	Kunitz-type protease inhibitor 1	SPINT1
28.75	27.8686	27.9016	28.2429	28.2588	28.5554	29.199	28.9286	29.0772	29.2203	28.9545	28.7744	+	20	20	20	31	31	31	90.254	0	152.83	8713400000	89	3.05895	0.000336332	0.813037	3.04903	O43290;E9PQI8	O43290	U4/U6.U5 tri-snRNP-associated protein 1	SART1
24.4505	24.3935	24.4821	24.6732	24.9091	24.8496	25.1935	24.6674	24.7182	23.7681	25.3319	23.0048		8	8	8	27.5	27.5	27.5	49.814	0	94.886	1943000000	16	-4.34294e-08	1	0	0	O43294;H3BQC4;H3BSN4;I3L209;H3BS04;H3BN49	O43294	Transforming growth factor beta-1-induced transcript 1 protein	TGFB1I1
29.2535	29.3522	29.6303	29.4685	29.5974	29.8896	25.0393	24.0005	23.8394	25.4939	24.0687	24.3689	+	27	27	24	30.1	30.1	27.7	124.5	0	126.34	6910000000	87	7.21771	0	-5.04356	-12.2103	O43295;A0A087WZH4	O43295	SLIT-ROBO Rho GTPase-activating protein 3	SRGAP3
26.4885	26.2581	26.4048	26.7199	26.1651	26.7191	22.9002	25.1462	23.8434	25.7048	25.5662	24.4403	+	6	6	6	9.5	9.5	9.5	88.604	0	31.738	1063900000	23	2.26932	0.000353996	-1.82707	-3.03712	O43299	O43299	AP-5 complex subunit zeta-1	AP5Z1
26.4934	26.606	26.8341	25.7492	26.0264	26.5014	24.4735	24.0572	25.6141	25.5294	24.5717	25.4653	+	8	8	8	14.5	14.5	14.5	67.586	0	19.222	1112900000	16	2.87719	0.000134216	-1.51924	-3.51942	O43310;K7EPK6;K7EK08	O43310	CBP80/20-dependent translation initiation factor	CTIF
26.6826	26.3436	26.1943	26.2951	26.5501	26.387	26.6759	26.4725	26.4812	26.0547	26.4928	26.3174		11	11	11	20.8	20.8	20.8	67.195	0	32.193	1842100000	31	0.0794812	0.885405	0.0266212	0.119666	O43318;Q9UG54	O43318	Mitogen-activated protein kinase kinase kinase 7	MAP3K7
29.057	29.2192	29.4902	29.4787	29.5665	29.3036	29.7972	29.825	29.8712	29.9194	29.9365	29.7749	+	10	10	10	73	73	73	19.81	0	72.262	17090000000	90	3.52994	0.000874511	0.517336	2.71145	O43324;D6RBD7;C9J1V9;H0YAL7;D6RCQ0;H0YAH9	O43324;D6RBD7;C9J1V9;H0YAL7	Eukaryotic translation elongation factor 1 epsilon-1	EEF1E1;EEF1E1-BLOC1S5
30.7824	30.1951	29.9883	30.1114	29.7716	30.2178	28.6346	28.8312	28.4115	28.4537	27.9696	28.4418	+	13	13	11	52.8	52.8	47.2	39.124	0	223.79	26095000000	151	4.89938	1.00503e-05	-1.71765	-5.72159	O43347;H0YHB7	O43347;H0YHB7	RNA-binding protein Musashi homolog 1	MSI1
23.5726	24.0287	23.1391	23.9056	23.6051	24.6668	26.7195	26.3384	26.764	26.4603	26.2175	26.7695	+	10	10	10	8	8	8	165.95	0	74.714	1018900000	24	5.66377	0	2.6803	7.6048	O43379;H7C3R4	O43379	WD repeat-containing protein 62	WDR62
31.1598	31.5393	31.6345	31.6791	31.5371	31.8133	31.8524	32.2203	31.7409	31.879	31.8527	31.8679	+	27	27	20	49.1	49.1	38.7	70.942	0	323.31	70046000000	463	1.69157	0.0218611	0.348544	1.55605	O43390;B4DT28	O43390;B4DT28	Heterogeneous nuclear ribonucleoprotein R	HNRNPR
24.5226	24.6541	24.1542	26.5656	23.8507	24.0516	27.014	26.7046	26.9228	27.187	27.0325	26.7679	+	10	10	10	17	17	17	77.528	0	33.977	1384000000	21	3.22288	5.1752e-05	2.33906	4.2245	O43395	O43395	U4/U6 small nuclear ribonucleoprotein Prp3	PRPF3
30.3517	29.6635	29.6289	29.7036	29.8225	29.5041	30.6212	30.5889	30.423	30.3725	30.4433	30.3664	+	15	15	15	58.5	58.5	58.5	32.251	0	210.15	27258000000	212	3.13572	0.000474242	0.710721	2.93764	O43396;K7ER96;K7EML9;K7EPB7;K7EKG2;K7EME7	O43396;K7ER96	Thioredoxin-like protein 1	TXNL1
29.2588	29.3221	29.4259	29.3133	29.3629	29.2068	30.2992	30.514	30.2225	30.92	29.9061	30.1868	+	12	12	12	75.7	75.7	75.7	22.237	0	226.4	19338000000	110	4.09897	5.05263e-05	1.05741	4.13622	O43399;A0A087WYR3;A0A087WZ51	O43399;A0A087WYR3;A0A087WZ51	Tumor protein D54	TPD52L2
26.4044	26.9742	26.9767	27.3356	27.0844	27.0339	26.0225	26.5851	25.9979	26.8764	26.2383	27.0587	+	10	10	10	28.3	28.3	28.3	41.878	0	47.347	2552000000	42	1.84114	0.00502645	-0.624181	-2.03649	O43427;E9PSD3;H0YCE7;E9PJW6	O43427;E9PSD3;H0YCE7	Acidic fibroblast growth factor intracellular-binding protein	FIBP
28.1521	28.1216	28.4684	28.3456	28.4034	28.6704	28.8628	28.9889	28.9804	28.7838	29.0518	29.0345	+	11	11	11	58.8	58.8	58.8	19.208	0	84.078	10497000000	134	3.47777	0.00062592	0.57328	2.83367	O43447;C9JQD4;H0YEL5;A6NM32;C9JAN8	O43447;C9JQD4;H0YEL5	Peptidyl-prolyl cis-trans isomerase H;Peptidyl-prolyl cis-trans isomerase	PPIH
26.1586	26.5909	27.3429	26.6374	27.0881	26.4017	25.34	25.6729	22.5545	25.7837	24.9798	25.6381	+	6	6	6	17.2	17.2	17.2	48.84	0	52.357	1677700000	22	1.97284	0.000821211	-1.8371	-2.73312	O43464;A0A0C4DG44;P83110	O43464;A0A0C4DG44	Serine protease HTRA2, mitochondrial	HTRA2
23.6894	24.5169	23.1195	23.4812	23.1586	24.7201	25.551	26.0481	25.3998	26.3867	25.445	25.3411	+	4	4	4	21	21	21	24.691	0	53.846	430380000	10	3.47062	4.71116e-05	1.98518	4.36209	O43482;H0YKL4	O43482;H0YKL4	Protein Mis18-beta;Protein yippee-like	OIP5
29.5781	30.1943	29.9863	30.2878	29.9855	29.9131	30.1783	30.308	30.346	30.1045	30.4156	29.9818	+	37	37	0	38.1	38.1	0	112.59	0	222.08	25081000000	283	1.31158	0.0566233	0.279635	1.25505	O43491;E9PII3;Q6R5J7;E9PQD2;E9PJP4;E9PQN0;E9PRG1;E9PIG0;E9PMV8;E9PPC9;E9PN54	O43491;E9PII3	Band 4.1-like protein 2	EPB41L2
30.5548	30.3052	30.1014	30.1454	30.217	30.1665	29.1143	28.6072	28.6207	28.8138	29.0257	29.1858	+	5	5	5	96.7	96.7	96.7	9.6138	0	216.37	19913000000	129	6.06111	0	-1.41203	-6.43737	O43504;R4GMU8;E9PLX3;A0A0C4DGV4	O43504;R4GMU8;E9PLX3;A0A0C4DGV4	Ragulator complex protein LAMTOR5	LAMTOR5
26.8207	25.5651	25.1727	25.9058	26.1108	25.7357	26.8603	26.9659	26.5263	26.5886	26.6794	26.8118	+	6	6	6	32.3	32.3	32.3	22.092	0	160.54	1970300000	36	1.95988	0.00239115	0.838943	2.31234	O43583;F8VVL1	O43583;F8VVL1	Density-regulated protein	DENR
28.8014	28.9869	28.934	28.7088	28.8883	29.1152	29.2447	29.0132	29.2272	29.3191	29.1145	29.2288	+	20	20	20	24.9	24.9	24.9	109.96	0	162.28	11433000000	156	2.14061	0.0229521	0.277973	1.54011	O43592;F8WDU6;F5GYW6;F5GZM3	O43592	Exportin-T	XPOT
25.6858	26.9265	27.3838	27.1759	26.1204	26.6963	27.9195	27.6777	28.0888	27.2412	27.6461	28.3572	+	15	15	15	32.3	32.3	32.3	51.355	0	41.281	3722900000	57	2.021	0.00151117	1.04987	2.49925	O43615;M0QXU7;M0R301;M0QXM9;M0R124	O43615;M0QXU7	Mitochondrial import inner membrane translocase subunit TIM44	TIMM44
29.0035	28.2438	28.4501	28.2698	28.1831	28.6305	27.8813	28.0988	27.9225	28.2991	27.9204	28.0347	+	5	5	5	27.8	27.8	27.8	20.274	0	19.998	6241100000	60	1.67839	0.0136481	-0.439031	-1.70682	O43617;A0A087WWM0;A6NKE1;A0A087WYS5	O43617;A0A087WWM0;A6NKE1	Trafficking protein particle complex subunit 3	TRAPPC3
28.0154	28.1249	28.1815	28.2655	28.2521	28.2354	27.1002	28.2066	26.6786	26.8694	27.8129	27.3261	+	7	7	7	27.9	27.9	27.9	25.104	0	24.938	5295300000	47	1.95072	0.0024078	-0.845603	-2.31045	O43633;M0R1L7;M0R1T5;M0QXX8	O43633;M0R1L7;M0R1T5	Charged multivesicular body protein 2a	CHMP2A
28.6371	28.5189	28.3348	28.2716	28.4088	28.2197	27.1822	26.2383	26.3155	26.2381	25.9126	26.9823	+	15	15	13	40.8	40.8	36.8	42.915	0	52.646	3730700000	50	5.39765	0	-2.02114	-6.62979	O43639;E7EPF5;E7ERP6;E9PEE2	O43639	Cytoplasmic protein NCK2	NCK2
29.1127	29.3592	29.3328	29.451	29.2129	29.2635	29.3218	29.7133	29.5853	29.284	29.4652	29.4706	+	19	19	19	49.8	49.8	49.8	57.193	0	244.5	15082000000	186	1.15418	0.13929	0.185253	0.974117	O43660;D6RA26;H0YA24;B7Z982;H0YAA2	O43660	Pleiotropic regulator 1	PLRG1
23.1017	23.5692	24.3434	22.6084	25.3192	24.3087	26.3029	25.4424	25.8831	25.8973	26.5471	25.9284	+	3	3	3	5	5	5	71.606	0.00019798	6.7988	1548400000	21	2.83571	9.38527e-05	2.13942	3.72737	O43663;H0YL53	O43663	Protein regulator of cytokinesis 1	PRC1
24.919	26.9991	27.1869	26.678	26.5507	26.5333	24.9533	24.5996	25.1251	25.5462	25.0261	24.9434	+	2	2	2	21.4	21.4	21.4	11.402	0.00019841	6.8563	1413500000	28	2.28692	0.000509996	-1.42775	-2.91873	O43676;C9JKQ2	O43676;C9JKQ2	NADH dehydrogenase [ubiquinone] 1 beta subcomplex subunit 3	NDUFB3
25.7862	26.4891	26.3182	23.7951	26.6193	26.1919	26.2144	26.3909	26.1698	26.3231	26.3704	26.2395		6	6	6	48.5	48.5	48.5	10.921	0	56.122	1822200000	33	0.403983	0.285488	0.427098	0.73943	O43678	O43678	NADH dehydrogenase [ubiquinone] 1 alpha subcomplex subunit 2	NDUFA2
23.5602	24.5591	24.3656	24.3023	24.217	24.8622	27.1366	26.7797	26.7723	26.6179	26.718	26.3448	+	11	11	11	12.6	12.6	12.6	122.37	0	31.557	877040000	14	6.05343	0	2.49385	8.01297	O43683;C9JRC7;C9JQA4	O43683	Mitotic checkpoint serine/threonine-protein kinase BUB1	BUB1
33.9854	33.7326	33.8947	33.7276	33.7277	33.6555	33.0598	33.1573	33.0707	33.1294	33.06	33.1153	+	69	69	12	81	81	21	104.85	0	323.31	316380000000	1570	6.00812	4.67967e-05	-0.691816	-4.3423	O43707;F5GXS2;K7EP19;D6RH00	O43707;F5GXS2	Alpha-actinin-4	ACTN4
23.702	25.8142	25.5347	22.5186	23.3764	24.1294	25.6247	26.2231	25.7255	26.3403	25.5035	25.6576	+	3	3	3	52.6	52.6	52.6	8.7858	0	11.255	779070000	10	1.72769	0.00165952	1.70418	2.45045	O43715	O43715	TP53-regulated inhibitor of apoptosis 1	TRIAP1
28.156	27.8105	27.925	28.0295	27.9888	28.1507	28.8074	28.8174	28.6988	28.7597	28.8163	28.74	+	15	15	15	22.1	22.1	22.1	85.852	0	182.87	8568500000	110	6.14283	2.22359e-05	0.769841	4.70427	O43719;Q5H919;Q5H918	O43719	HIV Tat-specific factor 1	HTATSF1
29.7317	30.326	30.3284	30.4472	30.2029	30.2331	29.7395	29.872	29.8275	30.1509	29.8648	29.8468	+	26	26	26	31.9	31.9	31.9	91.35	0	173.19	24852000000	252	1.45945	0.0360202	-0.320622	-1.39989	O43747;H3BNR4;H3BR36;H3BUN9;B4DGE1;H3BN71;H3BRM7;H3BS13;H3BV30;H3BN75;H3BPN9;H3BNN2;B3KNW1	O43747	AP-1 complex subunit gamma-1	AP1G1
23.6668	23.2917	24.872	24.1805	24.186	24.3136	24.3185	25.3746	25.8583	25.5866	23.8495	25.3952	+	3	3	3	14.1	14.1	14.1	29.176	0	11.273	496460000	7	1.2074	0.0127661	0.912431	1.72682	O43752	O43752	Syntaxin-6	STX6
31.4315	30.9559	31.0664	30.9126	30.902	30.9096	29.9121	30.0252	29.7354	29.8875	29.8239	29.7094	+	12	12	12	36.1	36.1	36.1	34.063	0	96.57	33826000000	205	5.86753	9.942e-06	-1.15284	-5.68741	O43765;K7EMD6;K7ERW5	O43765;K7EMD6	Small glutamine-rich tetratricopeptide repeat-containing protein alpha	SGTA
31.293	31.2646	31.3706	31.5721	31.2162	31.4305	31.3623	31.3422	31.4595	31.6245	31.2505	31.3764		26	26	26	39.4	39.4	39.4	62.942	0	289.96	57894000000	390	0.253853	0.727111	0.0499721	0.274554	O43776;K7EIU7;K7EQ35;K7EPK2;K7EMQ6;K7EJ19	O43776	Asparagine--tRNA ligase, cytoplasmic	NARS
24.3433	24.8033	24.6289	24.6887	23.8211	23.7092	26.7681	23.5879	25.9426	27.2014	26.2006	26.8427	+	3	3	3	33.6	33.6	33.6	13.596	0	20.197	1324100000	17	1.58455	0.00258293	1.60773	2.28268	O43805;A0A087WV26	O43805	Sjoegren syndrome nuclear autoantigen 1	SSNA1
29.4399	30.1194	30.3144	30.0368	30.2849	30.1853	31.1813	31.0614	30.7316	31.0133	30.8622	30.9864	+	12	12	12	55.9	55.9	55.9	26.227	0	211.92	32724000000	154	3.47645	0.000141807	0.906483	3.46193	O43809;H3BND3;H3BV41	O43809;H3BND3;H3BV41	Cleavage and polyadenylation specificity factor subunit 5	NUDT21
30.2982	30.1114	30.0913	30.1096	30.1239	30.0902	28.6562	29.2281	28.8225	28.8528	28.5802	28.5845	+	14	14	14	39.3	39.3	39.3	45.283	0	122.77	17521000000	157	6.16963	8.10537e-06	-1.30947	-6.31127	O43813;E9PHS0;F8WDS9	O43813;E9PHS0	LanC-like protein 1	LANCL1
28.4559	28.0424	28.2235	28.2112	28.2179	27.811	27.753	27.5128	27.4166	28.5328	27.4189	27.6594	+	19	19	18	32.2	32.2	31.3	86.131	0	52.827	5458300000	57	1.1365	0.0380761	-0.433509	-1.3822	O43815	O43815	Striatin	STRN
25.4637	22.8304	23.8348	25.2854	24.9699	24.7379	27.3792	26.8508	27.4488	27.3328	28.0172	27.5773	+	10	10	10	24.8	24.8	24.8	51.84	0	54.562	2067900000	33	3.67573	1.8543e-05	2.8854	4.94417	O43818	O43818	U3 small nucleolar RNA-interacting protein 2	RRP9
26.5669	25.8105	25.3994	25.8441	25.8906	26.4056	28.1277	28.076	27.5833	27.9388	27.8484	27.3989	+	11	11	11	17.8	17.8	17.8	76.107	0	108.66	3308900000	44	5.106	7.72201e-06	1.92866	6.18049	O43823;M0QYL4	O43823	A-kinase anchor protein 8	AKAP8
32.3779	31.5423	31.8162	31.6591	31.9697	31.7198	30.7595	30.9346	30.6268	30.6993	30.8043	30.3264	+	16	16	16	49.8	49.8	49.8	37.106	0	294.13	66718000000	426	4.48521	3.45423e-05	-1.08261	-4.47084	O43852;H0Y875	O43852	Calumenin	CALU
31.175	31.3564	31.1728	31.3135	31.2443	31.2787	29.7802	29.4379	29.6798	29.6309	29.7346	29.6199	+	17	17	8	31.3	31.3	14.7	58.951	0	83.818	34082000000	204	8.96249	0	-1.60411	-9.83309	O43865	O43865	Putative adenosylhomocysteinase 2	AHCYL1
23.7673	23.8091	24.2458	24.3488	25.3147	23.4063	25.8837	25.8845	26.2227	25.9635	26.2511	25.9922	+	6	6	6	17.7	17.7	17.7	50.282	0	13.613	759980000	9	3.75278	2.88809e-05	1.89247	4.61983	O43913	O43913	Origin recognition complex subunit 5	ORC5
26.2877	26.9131	26.8855	27.2612	26.5339	27.0639	26.1765	25.7391	26.5677	25.9302	26.5543	25.7617	+	5	5	5	47.2	47.2	47.2	12.517	0	17.388	2091500000	44	1.7392	0.00594595	-0.630683	-1.9763	O43920	O43920	NADH dehydrogenase [ubiquinone] iron-sulfur protein 5	NDUFS5
27.3318	27.5549	27.696	27.465	27.5741	27.7303	26.628	26.8214	26.8267	26.9043	26.5997	26.7682	+	4	4	4	33.3	33.3	33.3	17.42	0	22.821	3487400000	35	5.2043	4.63065e-05	-0.802668	-4.31878	O43924;B8ZZK5;C9IZ52	O43924;B8ZZK5;C9IZ52	Retinal rod rhodopsin-sensitive cGMP 3,5-cyclic phosphodiesterase subunit delta	PDE6D
28.0795	28.4186	28.6853	28.4839	28.4174	28.427	28.8958	29.2853	29.1299	29.6043	28.7745	28.9555	+	17	17	17	32.2	32.2	32.2	71.689	0	68.799	10810000000	113	2.84242	0.000734783	0.719356	2.77754	O60216;E5RFV8;E5RIN7;E5RJW1;E5RJK5;E5RFZ5;E5RI01;E5RG18;Q9H4I0;A0A140T8W2	O60216	Double-strand-break repair protein rad21 homolog	RAD21
27.1583	27.7512	27.8492	27.8909	27.6145	27.9663	27.943	27.643	27.7652	27.5272	27.7899	27.5683		3	3	3	34	34	34	10.998	0	17.291	4230000000	15	0.070502	0.88849	0.0286149	0.11577	O60220	O60220	Mitochondrial import inner membrane translocase subunit Tim8 A	TIMM8A
25.0889	25.3937	25.6364	25.6657	25.5201	25.4271	26.0937	25.7441	26.1127	26.0465	25.6463	25.7018	+	10	9	9	11.4	10.6	10.6	119.26	0	19.654	1195000000	20	2.28611	0.00464623	0.473351	2.06644	O60231;A0A140T947;Q5SQH5;A0A140T9T4;A0A140T8Y5;A2AB15	O60231;A0A140T947	Putative pre-mRNA-splicing factor ATP-dependent RNA helicase DHX16	DHX16
29.5727	29.5681	29.6823	29.5002	29.5572	29.3639	29.9177	30.0314	29.6936	29.6101	29.8732	30.2114	+	13	13	11	40.1	40.1	34.4	40.925	0	152.95	19158000000	181	2.10296	0.0223705	0.284461	1.54854	O60256;E7EPA1;C9JJS3;C9K0K7;C9JDU5;C9JDH0;E7EW35;I3L331;I3L164;I3L0S1;I3L4G9	O60256;E7EPA1;C9JJS3;C9K0K7;C9JDU5	Phosphoribosyl pyrophosphate synthase-associated protein 2	PRPSAP2
24.9269	25.2408	25.3292	26.7102	26.4335	26.417	23.1122	23.7707	24.2199	23.5204	22.5712	23.326	+	2	2	2	44.1	44.1	44.1	7.5217	0	10.289	560480000	8	3.49011	3.31557e-05	-2.40408	-4.55882	O60262	O60262	Guanine nucleotide-binding protein G(I)/G(S)/G(O) subunit gamma-7	GNG7
28.9751	28.5661	28.9011	28.5079	28.5201	28.7951	30.2526	30.5342	30.5956	30.4337	30.4116	30.4202	+	47	47	32	45.2	45.2	32.6	121.9	0	309.75	19268000000	272	7.24494	0	1.73463	8.38393	O60264	O60264	SWI/SNF-related matrix-associated actin-dependent regulator of chromatin subfamily A member 5	SMARCA5
27.3264	27.3377	26.8056	27.9559	26.6404	27.2476	24.2114	25.4451	23.6049	24.0828	23.4788	22.8344	+	7	7	7	20.2	20.2	20.2	46.638	0	21.206	1248900000	17	4.68953	8.33333e-06	-3.05437	-6.38975	O60268;H3BMU3;H3BNA7	O60268;H3BMU3;H3BNA7	Uncharacterized protein KIAA0513	KIAA0513
32.3114	32.8345	32.7834	32.9709	32.9564	32.9098	30.9435	30.8917	30.8143	30.6948	30.8541	30.8869	+	60	60	41	66.9	66.9	46.6	109.49	0	323.31	100510000000	692	7.32737	0	-1.95471	-8.9718	O60282;A0A0G2JMZ6;C9JWB9	O60282;A0A0G2JMZ6	Kinesin heavy chain isoform 5C	KIF5C
23.4914	23.5597	24.7982	24.8598	24.1299	24.7285	24.4481	23.7297	25.3287	25.222	24.5633	26.7944		5	5	5	4.4	4.4	4.4	254.39	0	76.607	428870000	3	0.48151	0.228325	0.397101	0.817738	O60287	O60287	Nucleolar pre-ribosomal-associated protein 1	URB1
27.0676	26.9075	27.6519	26.9884	27.4917	27.4054	28.0631	27.7448	28.148	27.6826	28.0282	27.5825	+	15	15	15	11.8	11.8	11.8	171.29	0	50.382	4582000000	54	2.66316	0.00109709	0.681253	2.61372	O60306;H0YH15;H0YLN9	O60306	Intron-binding protein aquarius	AQR
30.0672	29.629	29.698	29.5693	29.9571	29.7805	30.0363	29.8932	29.9058	29.8131	30.0301	29.887		36	36	1	41.1	41.1	1.5	111.63	0	260.99	18439000000	217	0.836041	0.256468	0.152231	0.778167	O60313;E5KLJ6;H7C141;H7C321;C9JMB8;C9JY58;A8MXB6;H7C3G2	O60313;E5KLJ6	Dynamin-like 120 kDa protein, mitochondrial;Dynamin-like 120 kDa protein, form S1	OPA1
27.4328	27.1399	27.7962	27.2502	27.9756	27.4914	25.8549	25.8637	26.2567	26.215	25.9249	26.0876	+	10	10	8	19.2	19.2	15.9	73.259	0	40.168	2540000000	40	5.09451	1.29976e-05	-1.49133	-5.63825	O60331	O60331	Phosphatidylinositol 4-phosphate 5-kinase type-1 gamma	PIP5K1C
29.2695	29.6706	29.4433	29.5637	29.5206	29.759	30.3519	30.3026	30.4331	30.4371	30.3244	30.6364	+	33	33	33	50.5	50.5	50.5	92.902	0	296.52	23963000000	223	5.51202	3.32739e-05	0.832028	4.57897	O60341;R4GMP9;R4GMQ1	O60341	Lysine-specific histone demethylase 1A	KDM1A
23.9188	23.6027	24.9474	23.557	24.3812	25.2096	26.4304	26.9591	26.5032	26.3597	26.2506	26.145	+	10	10	9	8.9	8.9	8.3	146.56	0	44.764	717160000	15	4.04881	1.40944e-05	2.23113	5.14781	O60343	O60343	TBC1 domain family member 4	TBC1D4
25.4349	24.7109	25.5939	25.6984	25.8056	25.242	23.2394	25.377	23.1176	26.4146	23.9521	24.0339	+	6	6	6	3.1	3.1	3.1	184.67	0	7.7648	1156600000	14	0.869843	0.0349241	-0.994134	-1.40945	O60346;K7EP91	O60346	PH domain leucine-rich repeat-containing protein phosphatase 1	PHLPP1
28.4196	28.3513	28.1886	28.6239	28.2284	28.288	24.2917	24.2867	25.0001	23.6131	23.7709	24.2973	+	15	15	15	30.8	30.8	30.8	54.554	0	79.522	4622900000	67	7.6401	0	-4.15748	-12.5634	O60443;H7C3W1;H7C147;H7BZJ0	O60443	Non-syndromic hearing impairment protein 5	DFNA5
23.7184	24.5115	25.1899	25.1198	25.2804	25.4507	24.3996	24.1102	25.3325	24.3537	22.0317	24.255	+	6	4	4	3.8	2.9	2.9	175.74	0.00018615	5.1845	311300000	5	0.744555	0.0597933	-0.832904	-1.23747	O60486;B4DHQ7;F5H3A2;F8W1K6	O60486;B4DHQ7;F5H3A2	Plexin-C1	PLXNC1
28.4142	28.0461	28.47	28.2492	27.9431	28.0311	30.2491	30.0436	30.2975	30.2393	30.071	30.0738	+	29	29	27	49.2	49.2	45.1	79.187	0	193.73	12592000000	115	7.68937	0	1.98782	9.51141	O60488;D6RF95;H0Y9A0;D6RD96;D6RFW9;D6RDA8	O60488	Long-chain-fatty-acid--CoA ligase 4	ACSL4
30.1422	29.9805	30.1598	30.2089	30.2005	30.3894	28.7244	28.8134	29.0042	28.9378	28.905	28.4709	+	11	11	9	57.4	57.4	53.1	18.762	0	65.43	19137000000	205	7.55186	0	-1.30323	-7.4863	O60493	O60493	Sorting nexin-3	SNX3
31.2633	31.2674	31.2201	30.9408	31.2126	31.0866	29.9371	30.1951	30.0661	30.3003	29.9912	29.901	+	31	31	31	35.7	35.7	35.7	102.91	0	317.36	33198000000	337	6.35417	1.03896e-05	-1.06719	-5.82052	O60502;H7C3X0	O60502	Protein O-GlcNAcase	MGEA5
27.8579	27.6189	27.1789	27.9388	27.6816	27.5632	26.6185	26.8894	26.7327	26.6642	26.9394	27.4277	+	11	11	11	19.8	19.8	19.8	75.34	0	28.912	4432300000	41	3.97109	9.41176e-05	-0.871036	-3.73408	O60504;E5RJP2;H0YB51;H0YAZ3;E5RIA0	O60504;E5RJP2;H0YB51	Vinexin	SORBS3
30.0407	29.8927	29.8583	29.8249	29.9614	30.066	31.4703	31.6648	30.9584	31.2183	31.2898	31.3062	+	26	19	5	49.9	39.3	14.1	69.602	0	323.31	38273000000	258	6.07057	8.27301e-06	1.37964	6.37797	O60506;F6UXX1	O60506	Heterogeneous nuclear ribonucleoprotein Q	SYNCRIP
24.246	26.2644	26.0312	26.1884	26.2671	26.3118	25.9803	26.3537	25.8279	26.0182	26.0693	26.6048		12	12	12	25.2	25.2	25.2	65.521	0	24.79	1666900000	14	0.174718	0.648699	0.165052	0.348764	O60508;Q5SRN1	O60508;Q5SRN1	Pre-mRNA-processing factor 17	CDC40
26.933	27.3614	27.3973	27.3338	28.0082	28.0536	24.2122	23.7858	24.9259	26.391	25.4929	24.4587	+	16	13	13	17.8	15.5	15.5	124.71	0	77.376	2543300000	35	3.4423	3.30383e-05	-2.553	-4.55202	O60518;A0A096LPA6	O60518	Ran-binding protein 6	RANBP6
27.4087	27.3944	27.1789	27.3272	27.6179	27.4401	27.8355	27.9819	28.0956	28.0437	28.2621	28.1369	+	10	10	10	28.8	28.8	28.8	41.949	0	32.118	4171300000	69	4.28359	0.000160341	0.649227	3.409	O60547	O60547	GDP-mannose 4,6 dehydratase	GMDS
25.6663	25.4668	25.4054	25.4658	25.5822	24.1432	24.059	23.6874	23.1986	22.8228	24.5226	22.9259	+	8	4	4	17.5	10.7	10.7	56.716	0	10.312	544170000	6	2.73746	0.000151268	-1.63018	-3.43835	Q5VUC6;O60551	Q5VUC6;O60551	Glycylpeptide N-tetradecanoyltransferase;Glycylpeptide N-tetradecanoyltransferase 2	NMT2
24.7618	23.5442	25.7845	23.9337	24.2737	23.3999	28.0783	28.4381	27.5587	28.4603	28.3166	27.7801	+	22	22	22	25	25	25	119.54	0	105.45	2725300000	45	5.10316	0	3.88744	7.36586	O60566;H0YMK5;H3BTB9;H3BSN5	O60566	Mitotic checkpoint serine/threonine-protein kinase BUB1 beta	BUB1B
28.3598	28.4041	28.3624	28.3917	28.4781	28.3673	27.7949	27.1013	28.2103	27.6064	27.5868	27.5761	+	17	17	17	27.2	27.2	27.2	84.784	0	50.709	5795900000	72	2.83021	0.000713246	-0.733945	-2.79152	O60568;H7C2V1;H7C2S8;H7C0B8;H7C2A8;C9JU11	O60568;H7C2V1	Procollagen-lysine,2-oxoglutarate 5-dioxygenase 3	PLOD3
28.3308	28.8894	28.909	28.6988	28.615	28.4903	26.5407	26.8303	26.8717	26.5239	26.7062	26.8007	+	17	17	17	23.9	23.9	23.9	86.844	0	69.48	5650700000	57	7.24734	0	-1.96099	-8.88238	O60645;D6RB59;H0Y995;D6RBR9	O60645;D6RB59	Exocyst complex component 3	EXOC3
31.9057	31.5644	31.6795	31.7292	31.5321	31.5975	31.0886	30.9545	31.1353	31.14	31.0125	30.9736	+	18	18	18	56	56	56	47.074	0	274.33	60318000000	298	4.90186	0.00013138	-0.601891	-3.53834	O60664;K7ERZ3;K7EL96;K7ER39	O60664;K7ERZ3	Perilipin-3	PLIN3
26.1437	26.2493	26.0479	26.0067	26.1729	26.4129	27.4242	27.6699	27.9206	27.5469	27.528	26.4843	+	8	8	8	17.3	17.3	17.3	59.875	0	92.588	2685100000	33	6.75546	0	1.44568	7.17722	O60678;A0A0A0MSN7	O60678;A0A0A0MSN7	Protein arginine N-methyltransferase 3	PRMT3
29.802	29.7993	29.8735	29.8044	29.8338	29.8556	30.4781	30.6253	30.5336	30.5244	30.3115	30.299	+	20	20	9	48.9	48.9	24.8	60.029	0	311.02	26287000000	232	6.60268	3.4642e-05	0.666485	4.48199	O60684;Q5TFJ7;S4R3E5	O60684;Q5TFJ7	Importin subunit alpha-7	KPNA6
28.9264	29.7451	29.5987	29.5817	29.4597	29.5607	30.7042	31.0583	30.7334	30.9933	30.6758	30.7942	+	25	25	25	55.7	55.7	55.7	55.023	0	267.36	31355000000	269	5.13402	1.23362e-05	1.35428	5.46662	O60701;E7ER83;E7ETF4;E7EV97;E7ER95;D6RHF4;E9PBD2	O60701	UDP-glucose 6-dehydrogenase	UGDH
30.9561	30.9614	31.158	31.0326	31.0786	31.0118	30.4219	30.5549	30.3777	30.4999	30.2064	30.365	+	24	24	22	50.5	50.5	46.4	58.47	0	216.08	36184000000	341	5.33074	8.20611e-05	-0.620916	-3.78344	O60749;D6RC15	O60749	Sorting nexin-2	SNX2
31.5423	31.2413	31.0429	31.4632	31.2328	31.1873	31.0722	30.9039	30.8412	30.7298	30.9652	30.9495	+	32	32	31	39.1	39.1	38.4	107.89	0	323.31	46533000000	430	2.43614	0.00685036	-0.382525	-1.9292	O60763;REV__R4GMN2	O60763	General vesicular transport factor p115	USO1
25.2296	25.1907	25.619	25.1736	24.7584	24.7376	25.8474	25.3629	24.2812	25.1485	25.3432	25.5465		2	2	2	21.9	21.9	21.9	15.139	0	9.9093	826010000	13	0.106826	0.796358	0.0784869	0.20919	O60783	O60783	28S ribosomal protein S14, mitochondrial	MRPS14
29.07	28.5828	29.0087	28.7394	29.1561	28.5373	25.8581	26.3421	25.7969	26.8827	26.3852	26.3294	+	8	8	8	24	24	24	53.818	0	83.546	5104600000	41	6.13642	0	-2.59607	-8.24138	O60784;B0QY01;Q6UW50;F8WB30;F8WAW7;F8WE29;F8WBB0;V9GZ68;H7BYN7;V9GYF4;B0QY02	O60784;B0QY01	Target of Myb protein 1	TOM1
32.1778	32.6036	32.5457	31.0845	33.0403	32.875	32.3265	32.9753	32.2627	32.8594	32.4105	32.5579		14	2	0	48.2	6	0	18.804	0	9.3434	152130000000	103	0.210978	0.591339	0.179082	0.403347	U3KQK0;Q99879;Q99877;Q93079;Q5QNW6;P62807;P58876;O60814;P57053	U3KQK0;Q99879;Q99877;Q93079;Q5QNW6;P62807;P58876;O60814;P57053	Histone H2B;Histone H2B type 1-M;Histone H2B type 1-N;Histone H2B type 1-H;Histone H2B type 2-F;Histone H2B type 1-C/E/F/G/I;Histone H2B type 1-D;Histone H2B type 1-K;Histone H2B type F-S	HIST1H2BN;HIST1H2BM;HIST1H2BH;HIST2H2BF;HIST1H2BC;HIST1H2BD;HIST1H2BK;H2BFS
26.5744	27.1996	26.971	26.9819	27.1901	26.9956	26.1631	26.6288	26.56	27.2148	26.4115	26.1302	+	11	11	9	24	24	19.4	58.476	0	27.946	1817700000	29	1.17078	0.0413666	-0.389789	-1.3554	O60825;F6RAZ1;F6XNB3;A0A1W2PNV9;I1Z9G3;P16118	O60825	6-phosphofructo-2-kinase/fructose-2,6-bisphosphatase 2;6-phosphofructo-2-kinase;Fructose-2,6-bisphosphatase	PFKFB2
27.5518	28.1341	28.2457	28.0313	27.532	28.0731	25.3141	24.3171	25.1101	24.2978	25.0971	25.8888	+	14	14	14	27.9	27.9	27.9	70.755	0	43.891	3596300000	45	6.40073	0	-3.10075	-9.14226	O60826	O60826	Coiled-coil domain-containing protein 22	CCDC22
27.8394	27.0031	26.8533	26.8641	27.2444	27.2643	23.9914	28.1811	28.0402	27.948	27.8349	27.65		3	3	3	10.2	10.2	10.2	30.472	0.00036062	4.4408	4620900000	26	0.00962368	0.976359	0.021031	0.0248996	O60828;C9JQA1;H7C053	O60828;C9JQA1	Polyglutamine-binding protein 1	PQBP1
23.3991	25.7979	24.5916	24.5647	27.7157	25.7086	24.5496	24.3969	24.2528	24.3033	24.4679	24.0838	+	2	2	2	10.1	10.1	10.1	19.258	0.00036344	4.604	972420000	7	0.677713	0.0733469	-0.902174	-1.17417	O60831;A6NP52;A6NM71	O60831;A6NP52;A6NM71	PRA1 family protein 2	PRAF2
27.9877	27.3321	27.3169	27.2173	27.375	27.439	28.4955	28.6527	28.6895	28.6966	28.8237	29.2083	+	18	18	18	34.6	34.6	34.6	57.673	0	72.418	6265200000	85	5.14954	1.45138e-05	1.22695	5.25989	O60832;C9IYT0;H7C0M1;H7C2Q9;H7C2Q2;H7BZF2	O60832;C9IYT0	H/ACA ribonucleoprotein complex subunit 4	DKC1
28.5295	28.7646	28.9499	28.9055	28.8234	28.9557	30.0592	29.8546	29.9658	30.1586	30.3637	30.1826	+	9	9	9	49.3	49.3	49.3	16.368	0	78.638	18807000000	189	6.04098	7.48363e-06	1.25894	6.08208	O60869	O60869	Endothelial differentiation-related factor 1	EDF1
23.5535	23.3228	23.5354	23.608	24.7475	23.735	24.7519	25.6092	24.5309	25.1423	25.3121	25.6435	+	4	4	4	10.9	10.9	10.9	45.373	0	13.904	321600000	8	2.88141	0.000161771	1.3189	3.40354	O60870;S4R357	O60870	DNA/RNA-binding protein KIN17	KIN
30.0688	29.6002	29.5713	29.7528	30.0215	30.0858	30.674	30.5961	30.423	30.4398	30.5885	30.5607	+	17	17	17	37.6	37.6	37.6	45.745	0	87.223	25624000000	171	3.68916	0.000242276	0.694217	3.21601	O60884;A0A087WT48;I3L320	O60884	DnaJ homolog subfamily A member 2	DNAJA2
28.5644	28.6207	28.4151	28.7381	28.6569	28.7768	29.285	29.192	28.9327	29.2125	29.2201	29.0378	+	26	26	17	19.2	19.2	14	152.22	0	72.916	10450000000	150	4.0576	0.000400922	0.539786	2.99133	O60885;M0QZD9;M0QYW0;M0R0H4	O60885;M0QZD9	Bromodomain-containing protein 4	BRD4
28.5131	28.4167	28.9766	28.7341	28.3955	28.6309	28.1766	28.2185	28.056	28.3509	27.0844	28.0148	+	6	6	2	49.2	49.2	22.9	19.116	0	58.76	6156800000	43	1.6635	0.00686138	-0.633877	-1.92834	O60888;C9IZQ5	O60888	Protein CutA	CUTA
24.1409	25.1537	25.3837	24.6347	24.6944	24.9619	23.2362	24.7082	23.0247	23.3578	24.2693	23.9152	+	5	5	5	5.7	5.7	5.7	91.64	0.00020133	7.2806	318120000	9	1.91435	0.00170952	-1.10897	-2.43922	O60890	O60890	Oligophrenin-1	OPHN1
23.8151	23.4443	24.185	24.567	24.0426	24.5888	23.4677	26.072	26.0312	25.4731	25.9584	26.3224	+	4	4	3	14.4	14.4	12.3	37.329	0	13.54	690410000	7	1.57187	0.00325347	1.29334	2.19426	O60911	O60911	Cathepsin L2	CTSV
23.4423	24.4427	25.1383	24.8371	24.9096	25.1356	26.151	25.9868	26.352	25.661	26.3163	25.9551	+	7	7	7	10.1	10.1	10.1	84.958	0	16.965	1067100000	31	2.89938	0.000136423	1.44246	3.49719	O60934;E5RGU1;A0A0C4DG07;E2QRP0;E5RGR7	O60934;E5RGU1;A0A0C4DG07	Nibrin	NBN
24.2277	24.713	24.9952	24.7673	25.0268	25.1657	25.2324	24.2481	25.2715	25.8857	25.2772	25.1878	+	7	7	7	12.2	12.2	12.2	68.556	0	7.9134	865440000	21	0.648515	0.144926	0.367026	0.962086	O60942	O60942	mRNA-capping enzyme;Polynucleotide 5-triphosphatase;mRNA guanylyltransferase	RNGTT
27.9158	28.7589	28.9271	29.2286	28.5421	29.6256	26.2959	25.6657	26.0223	25.8172	26.2364	24.9115	+	23	23	21	16.1	16.1	14.6	182.66	0	90.003	4632100000	69	5.39713	0	-2.82551	-7.31189	O75037;Q2M1P5	O75037	Kinesin-like protein KIF21B	KIF21B
24.2754	26.6702	26.6679	26.1811	26.3965	26.6749	24.3857	23.112	22.6644	24.2336	24.3994	23.4982	+	13	9	6	7.2	5.3	3.5	211.1	0	17.515	980630000	17	2.79938	8.90152e-05	-2.38535	-3.75437	O75051	O75051	Plexin-A2	PLXNA2
27.7563	27.4177	27.1564	27.2648	27.948	26.7448	25.5136	26.2389	24.1994	25.9095	23.4382	24.2725	+	10	10	9	20.4	20.4	18.8	56.149	0	20.797	2474800000	26	2.80834	8.88049e-05	-2.32143	-3.74823	O75052;E9PSG0;E9PIP8	O75052;E9PSG0	Carboxyl-terminal PDZ ligand of neuronal nitric oxide synthase protein	NOS1AP
26.0801	28.8029	28.4859	28.8195	29.0285	29.2868	24.0691	24.185	24.4995	24.4429	24.1017	24.4297	+	13	13	13	12	12	12	135.19	0	38.87	3352400000	35	4.54491	0	-4.15765	-6.53195	O75054	O75054	Immunoglobulin superfamily member 3	IGSF3
29.315	29.4953	29.5413	29.2635	29.576	29.6208	24.3034	25.0953	24.0283	24.2272	22.6902	23.6701	+	9	9	9	10.8	10.8	10.8	99.995	0	22.739	14159000000	14	6.97054	0	-5.39976	-11.7948	O75061;S4R305	O75061;S4R305	Putative tyrosine-protein phosphatase auxilin	DNAJC6
31.8698	31.9414	31.5675	31.9675	31.8082	31.8428	32.0393	31.9074	31.9404	31.7909	31.84	31.9794		33	33	33	68.6	68.6	68.6	66.193	0	323.31	106730000000	561	0.429991	0.591081	0.0707539	0.403767	O75083;D6RD66	O75083;D6RD66	WD repeat-containing protein 1	WDR1
23.5584	24.0073	23.6515	24.9256	23.9598	24.7605	24.5184	24.7323	25.2121	25.0222	24.5591	24.9416	+	3	3	3	4.2	4.2	4.2	63.619	0.00052975	3.9694	393070000	14	1.35305	0.0127139	0.664943	1.72835	O75084;Q14332	O75084;Q14332	Frizzled-7;Frizzled-2	FZD7;FZD2
24.5365	25.9245	26.5357	26.1117	26.0605	26.0214	24.0214	25.1312	24.3369	22.9869	23.1074	24.4006	+	6	6	6	4.8	4.8	4.8	167.92	0	13.985	451630000	7	2.57695	0.000164686	-1.9483	-3.39198	O75093;Q5T0V4;Q5T0V0;Q5T0V2	O75093;Q5T0V4;Q5T0V0	Slit homolog 1 protein	SLIT1
24.052	26.5364	26.4572	26.3988	26.3869	26.4625	22.8153	23.5703	23.9871	23.7659	22.7776	23.2591	+	8	8	7	7.4	7.4	6.3	118.58	0	19.542	761510000	15	3.3499	3.45821e-05	-2.66575	-4.47383	O75110;A0A0A0MR22;O43861	O75110;A0A0A0MR22	Probable phospholipid-transporting ATPase IIA;Phospholipid-transporting ATPase	ATP9A
28.6948	29.2097	28.9138	29.1289	28.6206	28.9359	28.6216	28.6208	28.4516	28.9353	28.4228	28.4736	+	44	44	39	33.6	33.6	30.1	160.9	0	323.31	12930000000	132	1.33268	0.0465881	-0.30688	-1.31687	O75116;E9PF63;Q14DU5;D6REE7;C9JFJ0	O75116;E9PF63;Q14DU5	Rho-associated protein kinase 2	ROCK2
29.9157	30.9676	30.8498	30.7026	30.719	30.5306	29.2203	29.9629	29.7285	29.922	29.2699	29.7102	+	18	18	17	30.9	30.9	30.9	60.13	0	84.169	29725000000	238	2.82647	0.000303078	-0.993511	-3.09668	O75131;A0A087WYQ3;E5RHZ0;H0YB26;A0A087WXR6;A0A087WUS8;E5RFT7;E7ENV7;Q8IYJ1;O95741;Q86YQ8;Q9HCH3;Q9UBL6	O75131;A0A087WYQ3	Copine-3	CPNE3
26.559	26.6499	27.3143	27.1331	26.9037	27.2373	26.1255	24.5219	25.9038	23.5193	23.4313	26.3538	+	12	8	8	12.1	8.5	8.5	133.49	0	18.363	1889300000	12	2.66288	0.000122357	-2.26587	-3.57188	O75145;R4GN36;R4GNF1;A0A0C4DGR8;A0A0C4DGR7;H0YIJ4	O75145;R4GN36	Liprin-alpha-3	PPFIA3
27.3056	27.3017	27.6771	27.5221	27.3023	27.3076	23.9676	24.2437	24.7116	24.1193	23.6964	24.2542	+	16	14	14	16.5	14	14	119.39	0	53.716	2195200000	48	7.92148	0	-3.25502	-12.1477	O75146;H0YH66	O75146	Huntingtin-interacting protein 1-related protein	HIP1R
28.191	28.2118	28.0086	28.1682	28.4825	28.1171	28.5243	28.6959	28.7057	28.6448	28.5888	28.6297	+	24	21	21	25.5	22.5	22.5	113.65	0	76.891	7747900000	72	3.48377	0.00165795	0.435367	2.45211	O75150;H3BP71;A0A087WTK2;H3BS50;H3BQ99;H3BUL6;I3L332	O75150;H3BP71	E3 ubiquitin-protein ligase BRE1B	RNF40
25.1568	24.5337	25.0799	25.1767	25.2656	24.9877	27.3692	26.0656	26.3165	25.9336	27.1911	26.7799	+	12	12	12	19.4	19.4	19.4	89.13	0	61.878	1267100000	24	3.29589	6.18454e-05	1.54181	3.93404	O75152;E9PQ61;E9PBY7;A0A1W2PPR9	O75152;E9PQ61;E9PBY7	Zinc finger CCCH domain-containing protein 11A	ZC3H11A
26.4773	26.4794	26.7742	26.8873	26.3449	26.9715	26.2638	26.8638	26.1785	27.0654	26.1324	26.6024		14	12	12	13.6	12.1	12.1	135.25	0	55.843	2256700000	46	0.320977	0.495882	-0.154952	-0.501302	O75155;F8WBB8;C9JH00	O75155	Cullin-associated NEDD8-dissociated protein 2	CAND2
25.5824	24.3713	24.5085	24.7232	23.5874	25.4893	24.7645	24.8018	24.3851	24.6326	24.7466	24.2836		4	4	3	3.8	3.8	3	120.66	0	9.4996	357770000	13	0.0455732	0.904634	-0.0442475	-0.0997344	O75164	O75164	Lysine-specific demethylase 4A	KDM4A
28.152	28.5204	28.4229	28.4929	28.5017	28.6821	28.031	27.3733	27.8754	28.2964	27.8508	28.0366	+	27	27	27	13.5	13.5	13.5	254.41	0	85.343	6243100000	103	2.28806	0.00285751	-0.576611	-2.24277	O75165;H0YA63;H0Y8Q2	O75165	DnaJ homolog subfamily C member 13	DNAJC13
26.7666	27.1875	27.2108	27.0983	26.8676	27.2426	25.7547	23.7007	23.7993	26.3619	24.6158	26.0845	+	9	9	5	11.7	11.7	4.8	104.94	0	22.682	1923300000	20	2.86809	8.22573e-05	-2.21579	-3.78575	O75170	O75170	Serine/threonine-protein phosphatase 6 regulatory subunit 2	PPP6R2
27.8763	27.8774	27.8573	27.6798	27.7867	27.603	28.4993	28.3541	28.4523	27.9928	28.2962	28.365	+	13	13	13	17.1	17.1	17.1	81.871	0	63.863	5857900000	95	3.49439	0.000779221	0.53884	2.75407	O75175;H7C3F5;H0Y5X7;H7C148;H7C5J4;A0A0G2JPP0;A0A0G2JN65	O75175	CCR4-NOT transcription complex subunit 3	CNOT3
27.5608	27.3066	27.7472	27.5455	27.968	28.2006	28.9672	29.1945	28.9125	29.0763	29.0554	29.0172	+	32	32	19	14.3	14.3	8.6	274.25	0	146.83	7605000000	71	4.94225	1.443e-05	1.31976	5.23779	O75179;H0YM23;H0YLQ3;A0A1W2PQ15	O75179;H0YM23;H0YLQ3	Ankyrin repeat domain-containing protein 17	ANKRD17
29.796	29.6141	29.7208	29.6375	29.7807	29.5184	29.6235	29.6699	29.4922	29.4815	29.738	29.3064		8	8	8	47.3	47.3	47.3	21.007	0	81.219	16244000000	98	0.559911	0.533438	-0.0768896	-0.46257	O75223;M0QZK8;B8ZZK2;H7BZK5;A0A0B4J1Y4	O75223;M0QZK8;B8ZZK2	Gamma-glutamylcyclotransferase	GGCT
28.3512	28.2571	28.2371	27.8661	28.1001	27.4601	26.3183	27.5614	27.0368	26.8947	26.9674	27.2264	+	10	10	10	24.6	24.6	24.6	52.545	0	37.125	4344500000	44	2.93204	0.000221671	-1.08955	-3.26866	O75306	O75306	NADH dehydrogenase [ubiquinone] iron-sulfur protein 2, mitochondrial	NDUFS2
26.7871	27.8709	28.1156	27.819	27.3812	27.3023	26.6902	26.3027	26.6087	26.6039	27.3	26.2559	+	6	6	6	25.5	25.5	25.5	33.742	0	83.419	3677000000	27	1.97105	0.0023107	-0.844926	-2.32529	O75323;C9K068;H7C333;C9J7B1;F8WBI5	O75323;C9K068;H7C333	Protein NipSnap homolog 2	GBAS
24.2467	24.1995	24.2363	24.0924	23.5477	25.1098	27.1079	26.6642	26.6514	26.4765	27.0694	27.3464	+	9	9	9	14	14	14	84.099	0	38.923	1030600000	15	5.48158	0	2.55518	7.23765	O75330;E5RIH2;E5RI30	O75330	Hyaluronan mediated motility receptor	HMMR
29.9323	30.1493	30.3016	30.2339	29.9575	30.1305	29.1991	28.6442	29.0429	28.4677	29.2001	29.1686	+	9	9	9	40.3	40.3	40.3	21.868	0	51.626	17017000000	122	4.64947	1.78799e-05	-1.20672	-4.80618	O75340;A0A024QZ42;H0Y9X3;A0A087WZ38	O75340;A0A024QZ42	Programmed cell death protein 6	PDCD6
29.5141	29.2135	29.6398	29.5023	29.0644	29.304	28.2745	28.0539	28.0547	28.7007	28.0996	28.752	+	4	4	3	44.1	44.1	31.4	13.757	0	61.802	9494500000	57	4.52054	3.33731e-05	-1.13632	-4.58796	O75348	O75348	V-type proton ATPase subunit G 1	ATP6V1G1
28.573	28.6972	29.0172	28.7627	28.8748	28.7704	29.1537	29.3113	29.103	29.2619	29.079	28.8073	+	15	15	9	34.9	34.9	25	49.301	0	80.261	10829000000	136	3.13515	0.00303553	0.399216	2.22105	O75351;Q6PIW4	O75351	Vacuolar protein sorting-associated protein 4B	VPS4B
23.5851	25.0679	24.2389	24.8559	25.0236	24.8667	25.7487	25.6116	25.6276	25.5007	25.5322	25.7802	+	9	9	9	11.7	11.7	11.7	115.27	0	33.924	487290000	16	2.34541	0.000832618	0.997819	2.7287	O75362;Q9BZ31	O75362	Zinc finger protein 217	ZNF217
31.6777	31.5326	31.7531	31.5931	31.2748	31.3921	29.8343	30.3896	30.1986	29.866	29.901	29.68	+	21	21	19	61.8	61.8	57.3	39.617	0	323.31	44243000000	357	6.04043	0	-1.49933	-6.59221	O75367;B4DJC3;D6RCF2	O75367;B4DJC3	Core histone macro-H2A.1;Histone H2A	H2AFY
30.7256	30.72	30.7238	30.4755	30.5424	30.4903	29.1791	28.8765	29.2232	29.3501	28.9457	29.0422	+	8	8	8	79.8	79.8	79.8	12.774	0	126.25	29740000000	168	7.0493	0	-1.498	-7.5958	O75368	O75368	SH3 domain-binding glutamic acid-rich-like protein	SH3BGRL
33.5038	33.6781	33.66	33.6457	33.5656	33.4431	32.4981	32.495	32.4593	32.5078	32.5393	32.5416	+	131	117	114	59.9	56.2	54.5	278.16	0	323.31	168750000000	1514	8.80574	0	-1.08278	-7.49939	O75369;E7EN95;H7C5L4;A0A0A0MT44;A0A0C4DGA1	O75369;E7EN95	Filamin-B	FLNB
26.0061	25.8287	25.5833	25.3952	26.0406	25.7583	27.2059	25.9854	26.167	26.4107	27.129	26.7807	+	11	11	10	5	5	4.7	270.21	0	19.783	1800300000	19	1.98131	0.00244105	0.810907	2.30631	O75376;A0A088AWL3;E7EVU5;E7EW50;J3KS51;C9JAP0;C9JNV9;E7EVK1	O75376;A0A088AWL3	Nuclear receptor corepressor 1	NCOR1
27.9565	26.811	26.7966	26.7599	27.0145	26.8136	26.6339	26.1123	26.4398	26.2767	26.9903	26.6882	+	4	4	4	36.3	36.3	36.3	13.711	0	17.974	3127300000	59	1.20969	0.0240934	-0.534727	-1.52486	O75380;D6RBT3	O75380;D6RBT3	NADH dehydrogenase [ubiquinone] iron-sulfur protein 6, mitochondrial	NDUFS6
26.5958	27.6833	27.4672	27.7015	27.6524	27.3294	26.3792	26.1168	26.6987	25.736	26.5103	26.4466	+	8	8	8	29.2	29.2	29.2	41.236	0	111.44	2292000000	29	2.88453	0.000235294	-1.11673	-3.25416	O75381;K7EK59	O75381	Peroxisomal membrane protein PEX14	PEX14
26.7078	27.7176	27.8064	27.4432	27.8621	27.6103	24.2954	24.4635	24.1146	24.6409	24.3485	24.4792	+	10	8	8	16.3	13.4	13.4	80.829	0	29.83	1842300000	24	6.98066	0	-3.15201	-10.2237	O75382;A0A1W2PPI7;E9PMK8;E9PMW5	O75382;A0A1W2PPI7;E9PMK8	Tripartite motif-containing protein 3	TRIM3
26.6155	26.1844	25.8433	25.8877	25.8051	25.5822	28.461	29.033	28.7455	28.4784	28.8627	29.1856	+	14	14	14	56.4	56.4	56.4	26.034	0	122.37	6003400000	59	6.74389	0	2.72974	9.3451	O75391;I3L0X5;I3L4C3;I3L0Q5	O75391;I3L0X5;I3L4C3	Sperm-associated antigen 7	SPAG7
27.1075	27.4496	27.8931	27.8413	28.2896	28.4238	26.6994	27.2679	27.1226	26.6647	27.0439	27.1413	+	8	8	8	34	34	34	24.593	0	33.409	3808200000	55	2.18351	0.00147982	-0.874463	-2.50784	O75396;A0A087X1A9	O75396	Vesicle-trafficking protein SEC22b	SEC22B
29.0362	28.93	28.7414	28.8035	28.8138	29.0804	29.9176	29.789	29.7926	30.133	29.9783	29.981	+	24	24	23	25.2	25.2	24.5	108.8	0	113.88	16121000000	181	6.13199	1.26084e-05	1.02121	5.5297	O75400;F5H578;H0YG38;H7C2N3	O75400;F5H578	Pre-mRNA-processing factor 40 homolog A	PRPF40A
29.1877	28.9721	28.6535	28.8701	28.7697	28.8678	28.8838	28.7703	28.6835	28.0324	28.5184	29.0745	+	9	9	9	57.8	57.8	57.8	29.763	0	120.3	9446300000	74	1.08924	0.067465	-0.309111	-1.20008	O75431;C9JAZ1;C9JNK6;F8WE26	O75431;C9JAZ1;C9JNK6	Metaxin-2	MTX2
30.6719	30.2278	30.4329	30.1027	30.0646	30.001	28.9238	28.4432	28.4824	28.6462	28.361	28.9025	+	18	18	16	57.8	57.8	55.7	38.169	0	157.04	19732000000	180	5.93809	0	-1.67883	-6.80475	O75436;S4R3Q6;S4R2Y3	O75436;S4R3Q6	Vacuolar protein sorting-associated protein 26A	VPS26A
24.9452	23.9695	24.486	24.7929	24.5357	25.5808	26.3055	24.8048	26.2537	25.9304	25.5816	25.5919	+	2	2	2	32.8	32.8	32.8	6.9611	0.00019324	6.1726	974200000	19	1.85479	0.0020652	1.05685	2.36215	O75438	O75438	NADH dehydrogenase [ubiquinone] 1 beta subcomplex subunit 1	NDUFB1
28.2716	27.9925	28.0976	27.8448	27.9704	27.2572	28.221	28.3622	28.3234	28.0588	27.9685	28.1033	+	12	12	12	31.3	31.3	31.3	54.366	0	68.925	5831000000	65	0.868162	0.114485	0.28111	1.03566	O75439;G3V0E4;F8WAZ6;F8WEA6;F8WBE1	O75439;G3V0E4	Mitochondrial-processing peptidase subunit beta	PMPCB
29.8543	30.0579	29.9239	30.2709	30.2792	30.4325	31.5034	31.5527	31.1763	31.3345	31.3534	31.4285	+	21	21	20	40.8	40.8	39.2	60.103	0	156.65	38168000000	305	5.62484	1e-05	1.2476	5.70281	O75475;V9GYT7	O75475	PC4 and SFRS1-interacting protein	PSIP1
28.9375	29.3225	29.6073	29.0273	28.9402	28.7852	29.1583	29.5442	29.6851	29.1832	29.283	29.5027	+	23	23	21	45.7	45.7	41.2	62.411	0	198.6	17790000000	186	0.84582	0.126927	0.267397	1.00358	O75487	O75487	Glypican-4;Secreted glypican-4	GPC4
28.4149	27.2381	27.6726	27.2579	26.9882	27.0353	27.2774	27.7752	27.3925	27.543	27.487	27.5792		9	9	9	36.7	36.7	36.7	30.241	0	39.523	3886600000	71	0.0877348	0.83533	0.0605254	0.170916	O75489;E9PS48;G3V194;E9PJE7;E9PKL8	O75489	NADH dehydrogenase [ubiquinone] iron-sulfur protein 3, mitochondrial	NDUFS3
28.3268	28.3787	28.4457	28.8672	28.6837	28.6323	29.1484	29.4151	29.2936	29.2821	29.2238	29.0133	+	10	10	7	39	39	32	20.913	0	73.296	12437000000	120	4.22281	0.000131966	0.71687	3.55439	Q5JRI1;O75494;Q6IQ42;R4GMP8	Q5JRI1;O75494	Serine/arginine-rich splicing factor 10	SRSF10
30.2521	29.7911	29.8524	29.616	29.7157	29.6738	30.1315	29.9858	29.8597	30.6524	29.8019	29.8816	+	5	5	5	81.6	81.6	81.6	8.5435	0	304.76	20621000000	78	0.818144	0.132426	0.269406	0.989969	O75506	O75506	Heat shock factor-binding protein 1	HSBP1
26.3058	26.9732	26.6308	27.3145	27.4867	27.2425	25.8801	26.2093	25.66	26.6499	25.8467	26.3026	+	9	7	7	24	19.1	19.1	38.799	0	16.466	2261300000	43	2.28764	0.00102235	-0.943025	-2.64175	O75525;E5RJZ9;E5RG12;H0YAQ3;H0YAQ1;E5RHD3	O75525;E5RJZ9;E5RG12;H0YAQ3	KH domain-containing, RNA-binding, signal transduction-associated protein 3	KHDRBS3
24.7085	24.2638	25.9867	26.3937	25.7249	23.3319	27.0209	27.0776	26.7804	27.139	27.3524	27.2986	+	11	11	11	28.6	28.6	28.6	50.197	0	33.423	2378600000	20	2.34662	0.000266667	2.0058	3.16472	O75530;E9PJK2;H0YEL4;E9PMU3	O75530;E9PJK2	Polycomb protein EED	EED
31.299	30.9254	30.9592	30.9292	30.9232	31.2873	31.0727	31.2529	31.0969	31.3481	31.1809	31.1999		12	12	12	73	73	73	10.058	0	198.44	55939000000	261	0.727807	0.319408	0.136417	0.697598	O75531;E9PJJ8	O75531	Barrier-to-autointegration factor;Barrier-to-autointegration factor, N-terminally processed	BANF1
30.7781	31.0603	31.0058	31.0694	31.0436	31.1919	31.8473	31.8422	31.6957	31.7301	31.8155	31.6816	+	59	59	59	55.6	55.6	55.6	145.83	0	323.31	64875000000	547	5.8852	3.29218e-05	0.761324	4.54531	O75533;H7C341;B4DGZ4;F8WC19	O75533	Splicing factor 3B subunit 1	SF3B1
30.4032	30.4246	30.5777	30.5196	30.3704	30.523	31.6299	31.7413	31.6564	31.8721	31.747	31.5585	+	43	43	43	56	56	56	88.884	0	323.31	50399000000	510	8.69353	0	1.25958	8.22425	O75534;E9PLT0;E9PNG3;E9PLD4;E9PKN4;E9PJK7	O75534;E9PLT0	Cold shock domain-containing protein E1	CSDE1
29.4556	29.4876	29.7842	29.6736	29.5601	29.6838	28.6051	28.317	28.4698	28.5538	28.6665	28.6176	+	15	15	15	54.6	54.6	54.6	34.404	0	110.88	14098000000	140	6.5983	7.39372e-06	-1.08504	-6.04879	O75569;G5E9Q4;F8WEG8;C9JMM3	O75569;G5E9Q4	Interferon-inducible double-stranded RNA-dependent protein kinase activator A	PRKRA
27.5307	26.3105	26.465	26.6915	26.553	27.8912	26.6659	26.3177	26.2911	26.4235	22.9048	23.5492	+	4	4	4	0.7	0.7	0.7	510.08	0.0010393	3.5371	2435900000	10	0.902903	0.0278116	-1.1864	-1.48021	O75592	O75592	E3 ubiquitin-protein ligase MYCBP2	MYCBP2
24.3867	23.8214	24.5317	26.5963	24.4802	25.7842	27.3518	27.7378	27.8226	27.6178	28.5356	28.4034	+	3	3	3	29.2	29.2	29.2	19.343	0	115.48	3182200000	17	3.55515	1.7823e-05	2.8797	4.78856	O75607	O75607	Nucleoplasmin-3	NPM3
32.1658	31.8165	32.0967	31.8647	32.0655	32.0076	32.3888	32.4531	32.3977	32.4949	32.4525	32.543	+	89	89	88	44.8	44.8	44.4	244.5	0	323.31	113220000000	976	4.0928	0.00101505	0.434589	2.6485	O75643;B4E0P5	O75643	U5 small nuclear ribonucleoprotein 200 kDa helicase	SNRNP200
29.8629	29.346	29.6063	29.5992	29.6977	29.4092	27.8855	28.0764	27.556	27.8028	27.9858	27.8244	+	14	14	14	59.9	59.9	59.9	31.444	0	66.137	12035000000	110	6.87477	0	-1.72559	-7.94158	O75663	O75663	TIP41-like protein	TIPRL
25.0914	25.2471	24.1717	24.575	24.4841	23.9314	27.0704	26.8497	27.051	27.2258	26.9891	27.2634	+	4	4	4	10.2	10.2	10.2	41.45	0.00019128	5.8803	1391500000	19	5.57404	0	2.45379	7.28381	O75683	O75683	Surfeit locus protein 6	SURF6
29.9319	29.6209	29.5338	29.7987	29.5961	29.7332	29.9912	29.8303	30.1092	30.3407	29.9033	30.0842	+	16	16	13	41.8	41.8	35.3	52.642	0	110.58	18446000000	134	1.94722	0.0176518	0.332524	1.62394	O75688;C9JIR6;B8ZZF0	O75688;C9JIR6;B8ZZF0	Protein phosphatase 1B	PPM1B
29.7165	29.5894	29.7442	29.6969	29.5603	29.7978	30.8203	30.8173	30.6723	30.6696	30.6453	30.9399	+	41	41	41	36.4	36.4	36.4	155.2	0	323.31	28654000000	366	7.89309	0	1.04076	6.75374	O75694;E9PF10	O75694;E9PF10	Nuclear pore complex protein Nup155	NUP155
26.1086	27.6077	27.4013	27.5249	26.9088	27.2155	25.1698	26.0669	25.2719	25.2493	25.4773	25.7229	+	6	6	6	14.3	14.3	14.3	39.641	0	12.978	2284300000	38	3.56492	4.5977e-05	-1.68078	-4.29071	O75695	O75695	Protein XRP2	RP2
22.8765	23.4654	25.8508	26.3837	23.8857	25.4456	29.8026	29.9618	29.3554	29.806	29.928	29.456	+	31	31	31	30.5	30.5	30.5	125.97	0	229.08	9057800000	107	4.58774	0	5.11948	6.80353	O75717;C9JYB3;H3BSQ1	O75717	WD repeat and HMG-box DNA-binding protein 1	WDHD1
27.8034	28.249	28.3804	27.8693	27.7447	28.1979	28.2304	28.4168	28.2301	28.8031	28.3835	28.2353	+	14	14	13	36.4	36.4	32.7	46.561	0	57.378	6337700000	78	1.41832	0.028858	0.372017	1.4688	O75718;C9JP16	O75718;C9JP16	Cartilage-associated protein	CRTAP
28.1477	29.3793	29.9456	29.5439	29.7207	29.828	23.7282	22.7131	23.914	23.1068	25.2539	24.5916	+	9	9	9	27.1	27.1	27.1	42.075	0	183.71	6479800000	50	5.97211	0	-5.68435	-9.59883	O75781;A0A087WWY4;A0A087WTK8	O75781	Paralemmin-1	PALM
25.8325	25.3498	25.6987	25.4708	25.261	25.1437	28.8263	28.0101	28.4415	29.072	28.1544	28.4519	+	16	16	16	61.5	61.5	61.5	33.395	0	106.43	4387000000	55	6.71153	0	3.04147	9.62812	O75792;A0A1W2PP97	O75792	Ribonuclease H2 subunit A	RNASEH2A
25.0321	25.7013	25.7905	25.7537	25.7303	25.8818	28.1077	28.2366	28.2525	27.667	28.0268	27.9437	+	11	11	11	37.8	37.8	37.8	39.134	0	40.396	3345700000	40	6.75672	0	2.40981	8.95804	O75794;X6RA30;X6RKY7;X6RF82;H7BZW7	O75794;X6RA30;X6RKY7;X6RF82	Cell division cycle protein 123 homolog	CDC123
25.505	25.5773	24.9907	25.1275	25.277	25.1612	26.0757	25.5558	25.7856	25.5979	25.8781	25.7629	+	6	6	6	19.8	19.8	19.8	41.833	0	17.496	1119300000	13	2.35787	0.00355124	0.505507	2.16093	O75818;A0A087X1N3;F8WC38;X6RLL4	O75818;A0A087X1N3;F8WC38;X6RLL4	Ribonuclease P protein subunit p40	RPP40
29.0544	29.0188	29.2654	28.9231	28.9768	28.9384	29.7352	29.852	29.7174	30.343	29.6096	29.9417	+	16	16	16	52.5	52.5	52.5	35.611	0	192.29	16824000000	159	3.88026	0.00011568	0.821961	3.58472	O75821;K7EL20;K7ER90;K7ENA8;K7EL60;K7EP16;K7ENH0	O75821;K7EL20;K7ER90;K7ENA8	Eukaryotic translation initiation factor 3 subunit G	EIF3G
29.9745	29.4318	29.2102	29.5041	29.4883	29.4971	29.9424	29.7707	29.5871	30.1105	29.4409	29.3513	+	11	11	11	53.9	53.9	53.9	29.062	0	204.51	18988000000	168	0.852594	0.134148	0.252647	0.985825	O75822;H0YGJ7;H0YLP3	O75822	Eukaryotic translation initiation factor 3 subunit J	EIF3J
26.766	27.1879	27.7892	28.3321	27.1796	24.8764	24.7485	24.3645	27.6012	24.0874	26.2403	22.984	+	11	8	8	44.8	31.4	31.4	30.85	0	59.765	8249500000	57	1.12389	0.0105257	-1.61348	-1.7883	O75828	O75828	Carbonyl reductase [NADPH] 3	CBR3
30.7055	29.5829	29.8891	29.8875	29.7793	29.8658	29.7875	29.2509	29.6556	29.7247	29.9328	29.4529	+	13	13	13	58	58	58	24.428	0	198.85	24350000000	180	0.701083	0.160846	-0.281358	-0.928715	O75832;B1AJY7;B1AJY5;B1AJY6	O75832;B1AJY7;B1AJY5	26S proteasome non-ATPase regulatory subunit 10	PSMD10
24.719	24.7819	23.6374	22.8609	23.0117	23.6087	23.525	25.8438	25.3427	25.5158	25.8045	24.1235	+	5	5	5	6.1	6.1	6.1	87.116	0	8.0305	2497200000	15	1.59531	0.00276834	1.43643	2.25542	O75843;G3V532;G3V2V9;G3V3Z2;H0YJ47	O75843;G3V532	AP-1 complex subunit gamma-like 2	AP1G2
25.0723	23.027	23.9875	24.8352	23.8223	24.8819	24.8985	23.5652	24.7223	25.1689	24.5736	24.4835		2	2	2	10.7	10.7	10.7	17.604	0.0003651	4.6926	360240000	6	0.311099	0.416929	0.314689	0.587361	O75865	O75865	Trafficking protein particle complex subunit 6A	TRAPPC6A
33.2311	33.6635	33.8401	33.6713	33.6117	33.7033	33.7818	33.5245	33.5755	33.5743	33.6282	33.5521		29	29	27	70.8	70.8	66.9	46.659	0	323.31	261410000000	611	0.0111529	0.984723	-0.00330162	-0.0164225	O75874;C9J4N6;C9JLU6;C9JJE5	O75874	Isocitrate dehydrogenase [NADP] cytoplasmic	IDH1
26.8124	26.882	26.6287	27.0071	26.7507	27.2268	27.8815	25.2907	25.6582	25.2966	28.0281	25.4983		5	5	5	3.6	3.6	3.6	158.54	0	56.434	2696600000	25	0.347791	0.339624	-0.453606	-0.67397	O75882	O75882	Attractin	ATRN
28.6759	28.8469	28.5604	28.9585	29.1635	28.5508	26.032	26.4905	25.1116	25.797	25.8376	26.0035	+	6	6	6	43	43	43	21	0	89.152	6980500000	55	6.36542	0	-2.93891	-8.93715	O75884	O75884	Putative hydrolase RBBP9	RBBP9
27.6979	27.8967	27.6661	27.8752	27.6543	27.3876	25.3107	24.9623	24.8728	25.562	24.4672	24.6141	+	9	7	7	17.9	14.3	14.3	58.164	0	39.582	2816900000	53	6.70751	0	-2.6613	-9.20512	O75886	O75886	Signal transducing adapter molecule 2	STAM2
28.1849	28.0264	27.9759	28.0299	27.6216	27.8432	23.8438	23.6602	24.0639	24.196	24.3368	24.6249	+	14	14	14	18.7	18.7	18.7	98.828	0	38.208	3244500000	34	9.34484	0	-3.92685	-16.3625	O75891;C9IZ36;Q3SY69;C9JY00;C9JYZ6	O75891	Cytosolic 10-formyltetrahydrofolate dehydrogenase	ALDH1L1
24.8269	25.1729	23.5173	26.084	23.6165	23.5623	26.6162	25.2598	25.5442	26.8794	25.9872	26.7507	+	7	7	7	17.9	17.9	17.9	64.239	0	24.202	1314400000	21	1.73248	0.00176815	1.59405	2.4312	O75909;G3V5E1;G3V2Q3;G3V235	O75909;G3V5E1;G3V2Q3	Cyclin-K	CCNK
30.423	30.8932	30.9034	30.8247	30.7307	30.873	25.7222	24.6747	26.1501	25.5509	25.9599	25.9844	+	26	17	13	49.7	33.5	27.7	62.309	0	204.6	16442000000	166	8.24232	0	-5.16313	-14.9651	O75914;A0A087X294;B1AKS5	O75914;A0A087X294	Serine/threonine-protein kinase PAK 3;Non-specific serine/threonine protein kinase	PAK3
27.3643	27.0072	27.2332	26.6851	28.2813	27.8851	25.2215	25.7994	23.7389	25.2428	24.5036	24.1882	+	6	6	6	32.4	32.4	32.4	21.614	0	10.583	2023900000	19	3.71166	1.81818e-05	-2.50815	-4.86388	O75915;F8WF90;C9JQU6;F8WF33	O75915;F8WF90;C9JQU6;F8WF33	PRA1 family protein 3	ARL6IP5
29.0685	29.2826	29.3722	29.0993	29.0933	29.1369	29.2621	29.241	28.96	29.0989	29.2056	29.3756		10	10	10	48.9	48.9	48.9	26.131	0	82.289	12113000000	84	0.109809	0.879993	-0.0219468	-0.125375	O75934	O75934	Pre-mRNA-splicing factor SPF27	BCAS2
29.3438	29.0624	29.2844	29.1029	29.4036	29.7355	27.6145	27.7814	27.731	28.6287	27.5865	28.0652	+	9	9	9	48.4	48.4	48.4	21.119	0	20.022	10402000000	88	4.22302	1.75879e-05	-1.45365	-4.74767	O75935;X6RCK5;X6RLR1;X6RA56;A0A0A0MRV8	O75935;X6RCK5;X6RLR1;X6RA56;A0A0A0MRV8	Dynactin subunit 3	DCTN3
28.6661	27.9802	28.5388	28.4411	28.4326	28.6133	29.846	29.8014	29.8618	29.4712	29.9676	29.8742	+	13	13	13	34.8	34.8	34.8	29.841	0	83.408	14789000000	173	5.44522	1.0084e-05	1.34426	5.73324	O75937;S4R3J5	O75937	DnaJ homolog subfamily C member 8	DNAJC8
26.5299	26.4594	26.8869	26.5075	26.851	27.0139	28.6263	28.5018	27.8175	28.9728	27.646	28.7636	+	5	5	5	38.7	38.7	38.7	26.711	0	157.78	4405000000	57	3.90625	3.32937e-05	1.60474	4.5794	O75940	O75940	Survival of motor neuron-related-splicing factor 30	SMNDC1
29.5843	29.7733	29.5014	29.0049	29.3008	29.306	29.2937	29.2092	29.6506	29.9193	29.1492	28.9013		10	10	10	53.4	53.4	53.4	18.491	0	49.09	13589000000	148	0.0655767	0.887672	0.0326113	0.116683	O75947;F5H608	O75947	ATP synthase subunit d, mitochondrial	ATP5H
30.0338	30.6873	30.7161	30.6949	30.5276	30.408	30.1534	30.0515	29.99	29.8073	29.9771	30.2624	+	23	23	23	60.9	60.9	60.9	47.355	0	227.8	30270000000	295	2.50118	0.00281652	-0.515429	-2.24928	O75955;A0A140T9R1;A2AB10;A0A140T9X0;A2AB12;A2AB09;A0A140T9W4;A0A140T959;A2AB13;A0A0G2JJQ6;A0A140T9C3;A2AB11;A0A140T9B1;A0A140T957;A0A140T910;A0A140T905;A0A140T974;A2ABJ5;A0A140T907;A0A140T9L9	O75955;A0A140T9R1;A2AB10;A0A140T9X0;A2AB12;A2AB09	Flotillin-1	FLOT1
28.9813	29.0858	28.8911	28.9893	29.0457	29.0781	26.1948	24.3697	25.7868	23.9778	25.6565	26.352	+	36	36	26	12.5	12.5	9.4	346.9	0	86.233	5210600000	94	5.35732	0	-3.81478	-7.76932	O75962;E7EWP2;E7EPJ7;F5H228;A0A1W2PRD7;A0A087X139;H7C1X7;H7C0I9	O75962;E7EWP2;E7EPJ7;F5H228	Triple functional domain protein	TRIO
26.2442	28.6552	28.6698	28.1851	28.7309	28.0956	28.5244	28.3365	29.0193	28.8952	28.5098	28.4748	+	6	6	6	52.4	52.4	52.4	11.428	0	33.39	7062000000	81	0.624238	0.115747	0.560234	1.03215	O75964;E9PN17	O75964;E9PN17	ATP synthase subunit g, mitochondrial	ATP5L
28.0641	27.6001	27.391	27.6229	27.8751	27.4081	27.5464	27.1889	27.2385	27.2837	27.4782	27.3674	+	26	26	26	15.3	15.3	15.3	221.62	0	65.687	5476000000	105	1.34022	0.0445578	-0.313103	-1.33171	O75970;F5H1U9;H0YGQ3;B7ZB24;A0A075B6R8;F8WDQ8;H0YH70;F5H8D6;A0A0U1RQR3;B4DE90;A0A0U1RQT2;Q8NI35	O75970;F5H1U9;H0YGQ3;B7ZB24	Multiple PDZ domain protein	MPDZ
27.8336	28.5701	28.1346	28.2393	28.297	28.1864	27.8495	28.0013	28.2121	27.8982	28.3416	28.4546		26	26	26	21.4	21.4	21.4	152.93	0	84.164	6433800000	76	0.517185	0.377326	-0.149633	-0.630684	O75976;J3QQJ4;J3QRJ9	O75976	Carboxypeptidase D	CPD
30.9039	30.6681	30.6927	30.7398	30.4888	30.5607	31.1425	31.2331	31.3012	31.5593	31.2562	31.1648	+	17	17	17	56.4	56.4	56.4	37.432	0	290.12	48935000000	375	4.12481	0.000231214	0.622801	3.26133	O76003	O76003	Glutaredoxin-3	GLRX3
27.9954	26.5393	26.4434	26.5681	26.6391	26.6337	29.6499	29.8165	30.3856	30.321	29.8709	30.0989	+	19	19	19	34.5	34.5	34.5	54.972	0	116.99	10268000000	69	5.73188	0	3.20561	8.08795	O76021;J3QSV6;I3L3C4;I3L3U9;I3L234;I3L1A3	O76021;J3QSV6;I3L3C4;I3L3U9	Ribosomal L1 domain-containing protein 1	RSL1D1
25.1351	26.3502	25.6166	26.3128	26.1735	25.9484	25.8995	26.8251	26.7229	26.9318	26.7391	27.0784	+	13	13	13	23.4	23.4	23.4	69.223	0	27.782	1950800000	17	1.53537	0.00766637	0.700871	1.89186	O76031;H0YM48;H0YK07	O76031	ATP-dependent Clp protease ATP-binding subunit clpX-like, mitochondrial	CLPX
24.9168	24.8238	25.3763	25.4242	25.0951	25.2375	25.5905	24.1828	23.2307	23.1421	24.3755	23.7197	+	4	4	4	14.5	14.5	14.5	32.039	0.00020178	7.3295	258480000	6	1.46679	0.00537534	-1.04129	-2.01279	O76038	O76038	Secretagogin	SCGN
28.0012	27.0277	27.2706	27.072	27.3388	27.5116	24.8418	23.3776	23.6122	24.9661	23.7893	24.0671	+	5	5	4	5.3	5.3	4.6	116.45	0	19.144	1547800000	27	5.31705	0	-3.25291	-7.44088	O76041;H0Y3P5	O76041	Nebulette	NEBL
23.8497	25.8646	24.3718	25.4734	26.1809	25.626	24.2444	24.1021	24.5481	24.4846	24.4432	24.8374	+	2	2	2	5.5	5.5	5.5	46.405	0	9.5097	349310000	8	1.15945	0.0156197	-0.863232	-1.66434	O76062;H0YEN6;E9PS18;E9PLS9	O76062;H0YEN6;E9PS18;E9PLS9	Delta(14)-sterol reductase	TM7SF2
28.1541	26.6414	26.3298	26.7099	26.8819	26.9854	26.1395	25.9314	25.3178	25.7241	26.2624	25.5613	+	6	6	6	54.3	54.3	54.3	13.331	0	64.401	1566000000	39	2.06006	0.00132785	-1.07538	-2.54644	O76070;F8W754	O76070	Gamma-synuclein	SNCG
27.6476	28.2885	28.1941	28.2826	27.9156	28.2645	27.6444	28.2958	27.4045	28.1094	27.8338	28.0714		9	9	9	36	36	36	37.84	0	73.472	6415700000	71	0.643625	0.210729	-0.24122	-0.843105	O76071	O76071	Probable cytosolic iron-sulfur protein assembly protein CIAO1	CIAO1
30.3559	30.2462	30.213	30.3884	30.1593	30.1703	30.9564	30.7635	30.5904	30.6882	30.6671	30.6748	+	24	24	24	39.5	39.5	39.5	74.605	0	323.31	32074000000	270	4.06699	0.000712828	0.477587	2.79325	O76094;R4GNC1;D6RDY6	O76094	Signal recognition particle subunit SRP72	SRP72
33.3706	32.7491	32.6866	32.7296	32.6467	32.6312	29.0055	28.7664	28.795	28.6925	28.6202	29.1979	+	20	20	19	70.9	70.9	68.1	31.121	0	323.31	107160000000	449	9.43636	0	-4.02638	-16.7637	O94760;B4DYP1	O94760;B4DYP1	N(G),N(G)-dimethylarginine dimethylaminohydrolase 1	DDAH1
24.6422	24.5273	24.8074	24.5354	24.3315	25.0398	23.0807	25.2407	24.9968	25.0719	25.0263	25.0861		4	4	4	8	8	8	59.832	0	8.0601	607830000	16	0.0330687	0.93009	0.0359998	0.074932	O94763;I3NI51;I3L104;I3L280	O94763;I3NI51	Unconventional prefoldin RPB5 interactor 1	URI1
25.9334	28.1336	27.7451	28.3341	28.4241	28.3071	23.4759	24.1062	24.1175	23.3643	24.9421	23.3283	+	2	2	2	16.4	16.4	16.4	14.669	0.00020056	7.173	1964600000	17	4.49292	8.23893e-06	-3.81169	-6.3596	O94772	O94772	Lymphocyte antigen 6H	LY6H
27.8132	28.3063	28.1086	27.9506	27.9684	28.1032	28.5885	28.4866	28.8135	28.6764	28.6259	28.6989	+	20	16	14	32.9	27.2	25.1	75.022	0	63.251	6948500000	104	3.99095	0.000294469	0.59644	3.12755	O94776	O94776	Metastasis-associated protein MTA2	MTA2
27.2018	27.5445	27.1713	27.2227	27.9286	27.6676	24.8231	23.9298	24.204	24.1368	24.1111	22.6499	+	10	8	8	32.2	26.8	26.8	46.877	0	58.742	1602600000	35	7.29022	0	-3.21515	-10.8698	O94805;C9JQT4	O94805	Actin-like protein 6B	ACTL6B
22.4105	24.1166	25.0121	23.3685	24.0462	24.2574	29.198	29.4252	29.4183	29.3244	29.2706	29.453	+	29	22	22	49.3	36.1	36.1	76.93	0	128.13	5303600000	66	6.57411	0	5.45878	10.8751	O94808;E5RJP4	O94808	Glutamine--fructose-6-phosphate aminotransferase [isomerizing] 2	GFPT2
27.0207	28.1622	27.8687	27.8554	28.2184	28.1959	24.0878	23.8069	23.823	23.7096	24.6945	22.4363	+	4	4	4	21.5	21.5	21.5	23.693	0	45.019	1900700000	19	6.89595	0	-3.86252	-10.6978	O94811	O94811	Tubulin polymerization-promoting protein	TPPP
25.9691	25.8139	23.115	25.9191	26.1157	25.7806	22.9636	24.3938	23.7835	23.6829	23.7223	24.4874	+	7	7	7	6.9	6.9	6.9	131.9	0	9.2783	404540000	9	1.90987	0.00101399	-1.74304	-2.64676	O94812;H3BV46;H3BPP9	O94812	BAI1-associated protein 3	BAIAP3
27.2218	27.4009	27.5426	27.3017	27.3824	27.4111	24.9817	23.8666	23.5567	25.1258	24.724	23.1501	+	13	13	13	11.1	11.1	11.1	171.34	0	65.387	2327000000	40	5.52508	0	-2.9258	-7.5742	X6R3P0;O94813;A0A087WYV5;E9PCX4;H0Y9Z6;H0Y968;F5H0U4	X6R3P0;O94813;A0A087WYV5	Slit homolog 2 protein;Slit homolog 2 protein N-product;Slit homolog 2 protein C-product	SLIT2
27.917	28.0987	27.8943	27.8484	27.9087	28.1835	24.1522	24.6013	24.0507	24.7988	23.3965	24.508	+	11	11	11	22.3	22.3	22.3	65.719	0	31.438	2652300000	24	7.3174	0	-3.7752	-11.501	O94819	O94819	Kelch repeat and BTB domain-containing protein 11	KBTBD11
25.7684	25.9477	25.4547	26.3861	26.897	26.6554	25.0031	25.2023	25.2219	24.9703	25.4123	24.8782	+	4	4	4	7.4	7.4	7.4	67.454	0	14.008	1309500000	13	2.46193	0.000622321	-1.0229	-2.83979	O94826	O94826	Mitochondrial import receptor subunit TOM70	TOMM70A
28.992	28.8748	29.0426	28.8661	29.0041	29.0262	29.3301	29.6473	29.5604	29.7974	29.7415	29.5494	+	25	24	24	29.8	28.4	28.4	113.01	0	107.89	13042000000	121	4.61768	0.000132379	0.64773	3.56206	O94855;E9PDM8;E9PC44	O94855;E9PDM8;E9PC44	Protein transport protein Sec24D	SEC24D
29.1746	29.4389	29.5177	29.5667	29.4569	29.1798	28.9013	28.9508	28.7191	28.9043	28.7189	29.1019	+	29	29	29	42.2	42.2	42.2	89.594	0	133.28	13541000000	191	3.78973	0.00052691	-0.550207	-2.91119	O94874	O94874	E3 UFM1-protein ligase 1	UFL1
27.3999	27.5359	28.4283	27.703	27.461	27.896	25.3194	25.7988	24.8691	26.1388	25.3937	24.829	+	18	18	18	19	19	19	124.11	0	68.064	4752100000	59	4.8883	7.74443e-06	-2.23338	-6.18429	O94875;H7BXR3;H7BZK1;H7C1R7;H7BZX1;C9J3W4;C9JL62;C9IZ89	O94875;H7BXR3	Sorbin and SH3 domain-containing protein 2	SORBS2
28.5133	27.9553	27.9899	27.99	28.0603	28.3817	28.6011	28.5028	28.5907	29.0345	28.8667	28.9728	+	12	12	12	28.8	28.8	28.8	54.862	0	135.75	8261300000	110	2.55663	0.00198878	0.570726	2.37773	O94888;C9JAT7;F8WB69;C9JD50;H7BYF4	O94888	UBX domain-containing protein 7	UBXN7
28.9024	28.8697	28.9725	28.7303	28.8133	28.9768	28.4322	28.6624	28.695	27.9504	28.4471	28.3863	+	10	10	10	44	44	44	30.344	0	60.764	10585000000	87	2.13743	0.0067642	-0.440073	-1.93356	O94903;E5RFX7;E5RG77;H0YBG2;E5RFZ4	O94903;E5RFX7;E5RG77	Proline synthase co-transcribed bacterial homolog protein	PROSC
27.654	27.414	27.5656	27.6008	27.5048	27.1601	29.2305	29.1745	29.1105	28.9995	29.1892	29.1041	+	29	29	29	34.4	34.4	34.4	106.92	0	99.283	7640500000	106	7.79496	0	1.65762	8.798	O94906	O94906	Pre-mRNA-processing factor 6	PRPF6
24.5308	24.8862	24.6182	23.0517	23.694	24.6273	25.1114	25.1474	25.1288	24.6651	24.9157	25.7462	+	3	3	3	1.9	1.9	1.9	173.05	0	9.1716	611730000	11	1.32722	0.0113333	0.758975	1.76454	O94913;E9PKN0;E9PQ01	O94913;E9PKN0;E9PQ01	Pre-mRNA cleavage complex 2 protein Pcf11	PCF11
26.9537	26.598	26.9715	26.832	26.7154	26.7524	23.1156	26.1349	26.2331	24.0937	22.7549	24.1134	+	15	15	13	5.8	5.8	5.2	339.59	0	51.021	1957200000	25	2.1773	0.000336727	-2.33739	-3.04959	O94915;H0Y9X0;F2Z2S2;D6RJI4	O94915	Protein furry homolog-like	FRYL
25.3287	24.6702	24.598	24.7751	24.1918	23.8513	24.5886	25.2787	24.3135	24.3901	24.3398	25.4793		7	7	7	13.8	13.8	13.8	73.46	0	14.97	422810000	15	0.0157942	0.968402	0.0129464	0.0339608	O94925;H7BZD1	O94925	Glutaminase kidney isoform, mitochondrial	GLS
25.3334	25.5544	25.4649	22.9755	24.1196	24.929	26.2956	26.1024	26.4057	26.9591	26.4377	25.0869	+	10	10	10	20.1	20.1	20.1	71.682	0	34.535	1301800000	24	2.25434	0.000411358	1.71064	2.98807	O94927;U3KQG4;K7EQ61;U3KQJ5	O94927	HAUS augmin-like complex subunit 5	HAUS5
30.8958	31.2687	31.3714	31.2246	31.0975	31.2193	29.1642	29.194	29.129	29.3277	29.258	29.5538	+	39	27	27	44.7	30.8	30.8	103.96	0	285.04	29722000000	287	8.78904	0	-1.96497	-10.8626	O94973;A0A0G2JS82;A0A0G2JQM1;E9PR62;A0A0G2JRF9;A0A0G2JQA4;A0A0G2JRS3;A0A0G2JQT9;H0YEG0;E9PNC4;A0A0G2JS17;H0YDE9;E9PQP4;M0R2D9;E9PPZ3;E9PS94;E9PPY8	O94973;A0A0G2JS82;A0A0G2JQM1	AP-2 complex subunit alpha-2	AP2A2
27.5589	26.3295	26.3047	26.5249	27.0674	27.0343	27.1845	27.2601	27.0858	27.107	27.341	27.1943	+	6	6	5	23.1	23.1	20.9	40.623	0	76.433	2703500000	45	0.916734	0.0693143	0.392374	1.19173	O94992	O94992	Protein HEXIM1	HEXIM1
26.9992	26.3831	26.5501	26.3085	26.7307	25.8917	29.1056	29.5757	29.3491	29.7105	29.5628	29.2921	+	37	37	37	16.8	16.8	16.8	309.35	0	151.45	7331700000	80	6.99551	0	2.98354	10.0661	O95071;E7EMW7;E7ET84;E5RFK7;H0YBB4;H0YAV7	O95071;E7EMW7	E3 ubiquitin-protein ligase UBR5	UBR5
27.6829	27.9697	28.155	27.1355	27.0929	26.9715	23.9812	26.2451	23.0295	22.0462	24.3311	23.1808	+	6	6	6	22.7	22.7	22.7	43.001	0	38.905	3068300000	40	3.30935	2.88635e-05	-3.57459	-4.61954	O95084;E9PRR2	O95084	Serine protease 23	PRSS23
26.2519	26.2519	26.1054	26.2759	26.8941	26.8522	27.6369	27.9048	27.9508	27.7231	28.3056	27.8159	+	9	6	6	11.2	9	9	125.87	0	49.156	3593800000	26	4.59414	1.38985e-05	1.46565	5.11659	O95104	O95104	Splicing factor, arginine/serine-rich 15	SCAF4
27.9558	28.8152	28.626	28.6046	28.4172	28.4862	27.6907	27.4761	27.4505	27.5188	27.6751	27.75	+	19	19	17	29.5	29.5	28.5	86.401	0	69.905	5440200000	92	4.00345	6.96325e-05	-0.921946	-3.84663	O95140;Q5JXC5	O95140	Mitofusin-2	MFN2
24.5811	23.3483	24.5211	24.7888	24.5036	24.0127	25.3991	25.2385	25.7792	23.1394	23.0072	25.4499		2	2	2	5.3	5.3	5.3	41.142	0.00018779	5.4106	495790000	8	0.144761	0.677954	0.220068	0.320207	O95149;H3BQR0;H3BTA6;H3BSK1;H3BUB4;H3BRI5	O95149;H3BQR0;H3BTA6;H3BSK1;H3BUB4;H3BRI5	Snurportin-1	SNUPN
[truncated: 3,473 more rows]

## Sheet: List of identified E3s
Gene names	-Log Student's T test p value.ESC_Neurons	Student's T test q value ESC_Neurons	Student's T test Difference ESC_Neurons	Student's T test Significant ESC_Neurons
FBXO21	0.715675	0.175195	-0.250463	+
RNF214	1.17325	0.0568118	-0.315442	+
[truncated: 97 more rows]

## Sheet: E3s decreased in neurons
Gene names	-Log Student's T test p value.ESC_Neurons	Student's T test q value ESC_Neurons	Student's T test Difference ESC_Neurons	Student's T test Significant ESC_Neurons
[truncated: 35 more rows]

[truncated: 4 more sheets: E3s increased in neurons, List of identified DUBs, DUBs decreased in neurons, DUBs increased in neurons]
