# Supplementary material for: Insights into the ubiquitin-proteasome system of human embryonic stem cells
Source: Sci Rep. 2018 Mar 6;8:4092. doi: 10.1038/s41598-018-22384-9 (PMC5840266; doi:10.1038/s41598-018-22384-9)
Supplement: Supplementary file 3 — Dataset 2 [file 41598_2018_22384_MOESM3_ESM.xlsx]

## Sheet: ALL
Supplementary Data 2. Proteomics data of the interactome of HECTD1 in hESCs
Flag_1	Flag_2	Flag_3	Flag_4	Hectd1_1	Hectd1_2	Hectd1_3	Hectd1_4	C: Student's T-test Significant HECTD1_FLAG	N: Peptides	N: Razor + unique peptides	N: Unique peptides	N: Sequence coverage [%]	N: Unique + razor sequence coverage [%]	N: Unique sequence coverage [%]	N: Mol. weight [kDa]	N: Q-value	N: Intensity	N: MS/MS Count	N: -Log Student's T-test p-value HECTD1_FLAG	N: Student's T-test q-value HECTD1_FLAG	N: Student's T-test Difference HECTD1_FLAG	N: Student's T-test Test statistic HECTD1_FLAG	T: Protein IDs	T: Majority protein IDs	T: Protein names	T: Gene names
20.2116	21.8382	23.1532	19.6797	33.2926	34.1232	33.3692	34.2769	+	105	105	105	488	488	488	28938	0	34875000000	450	5.27467	0	12.5448	13.48	Q9ULT8;H0YJP0;H0YJD4;G3V4V5;H0YJV8;H0YJ72	Q9ULT8	E3 ubiquitin-protein ligase HECTD1	HECTD1
27.3359	28.309	27.2216	27.3566	27.3375	27.6505	27.2856	27.3768		4	4	4	89	89	89	76806	0	1909400000	17	0.21516	0.880761	-0.14317	-0.39156	A1A528;O43264;F5H3C1	A1A528;O43264;F5H3C1	Centromere/kinetochore protein zw10 homolog	ZW10
24.154	25.2777	24.8929	24.3631	24.696	24.9974	24.3381	24.8004		2	2	2	161	161	161	24079	0	340040000	7	0.0432612	0.979303	0.0360179	0.0923722	Q5TCT4;A2A2V2;P42696;H7C5M1	Q5TCT4;A2A2V2;P42696;H7C5M1	RNA-binding protein 34	RBM34
22.4355	24.5236	23.7516	26.3614	24.9564	23.1715	24.606	23.3692		4	4	4	116	116	116	70055	0	581060000	7	0.0948959	0.933551	-0.242261	-0.23462	E7EV99;A2A3N8;E7ENY0;P35611;D6RF25;D6RJE2;D6RAH3;H0Y9H2	E7EV99;A2A3N8;E7ENY0;P35611;D6RF25	Alpha-adducin	ADD1
24.8343	24.0449	23.0824	23.6137	23.3362	22.9928	23.0146	23.8448		2	2	2	13	13	13	20873	0	93631000	10	0.687537	0.482896	-0.596725	-1.14724	P51610;A6NEM2	P51610;A6NEM2	Host cell factor 1;HCF N-terminal chain 1;HCF N-terminal chain 2;HCF N-terminal chain 3;HCF N-terminal chain 4;HCF N-terminal chain 5;HCF N-terminal chain 6;HCF C-terminal chain 1;HCF C-terminal chain 2;HCF C-terminal chain 3;HCF C-terminal chain 4;HCF C-terminal chain 5;HCF C-terminal chain 6	HCFC1
27.0197	27.1716	28.3264	27.3973	26.6881	26.3162	27.4277	27.2987		9	9	9	45	45	45	28454	0	1787500000	22	0.670455	0.498423	-0.546083	-1.10871	Q13813;A6NG51	Q13813;A6NG51	Spectrin alpha chain, non-erythrocytic 1	SPTAN1
24.2162	26.0713	24.9528	24.1582	21.9877	22.422	24.8179	24.0366		3	3	3	62	62	62	92547	0	383520000	6	0.981166	0.265386	-1.5336	-1.69997	Q8WTT2;A6NJZ9;F5H677	Q8WTT2;A6NJZ9	Nucleolar complex protein 3 homolog	NOC3L
20.3254	20.6523	21.9669	19.8761	32.7461	33.2107	32.7764	32.5719	+	27	27	27	462	462	462	68996	0	14761000000	124	6.65112	0	12.1211	21.2754	P10515;H0YDD4;F5H7M3;E9PEJ4	P10515;H0YDD4;F5H7M3;E9PEJ4	Dihydrolipoyllysine-residue acetyltransferase component of pyruvate dehydrogenase complex, mitochondrial	DLAT
24.6282	24.2728	24.2907	24.0476	24.7368	24.2998	24.1023	24.4012		2	2	2	87	87	87	2676	0	283540000	17	0.16206	0.923771	0.075182	0.269794	A8MU58;F8W950;Q13155	A8MU58;F8W950;Q13155	Aminoacyl tRNA synthase complex-interacting multifunctional protein 2	AIMP2
25.9551	25.2101	25.9892	26.3417	25.7056	25.3059	25.5851	25.7029		2	2	2	312	312	312	71013	0	938030000	17	0.542645	0.651876	-0.29911	-0.840631	Q49AN9;F5H013;P62308;A8MWD9;C9JVQ0	Q49AN9;F5H013;P62308;A8MWD9;C9JVQ0	Small nuclear ribonucleoprotein G;Small nuclear ribonucleoprotein G-like protein	SNRPG
21.8773	21.457	21.2167	21.3668	31.7432	32.6614	31.9839	32.2027	+	31	31	31	682	682	682	43295	0	10370000000	139	8.04907	0	10.6683	31.2719	P08559;Q5JPU3;Q5JPU0;Q5JPT9;Q5JPU1;Q5JPU2;P29803	P08559	Pyruvate dehydrogenase E1 component subunit alpha, somatic form, mitochondrial	PDHA1
24.2926	27.6867	27.7866	24.1774	27.4249	23.1357	24.9286	24.0663		6	6	6	115	115	115	57393	0	1414100000	13	0.343699	0.700034	-1.09693	-0.747239	A8MXR0;Q9Y608;C9JSU1;C9JJC9;C9JC17;C9J321;C9J0U5	A8MXR0;Q9Y608;C9JSU1;C9JJC9;C9JC17;C9J321;C9J0U5	Leucine-rich repeat flightless-interacting protein 2	LRRFIP2
22.3977	25.1742	21.9494	23.6613	23.2881	23.9023	22.6651	21.0613		2	2	2	54	54	54	58161	0	124830000	6	0.242977	0.80312	-0.566453	-0.541156	A8MY76;Q86U38	A8MY76;Q86U38	Nucleolar protein 9	NOP9
29.3884	29.6531	29.8241	29.5604	29.5237	29.5595	29.8101	29.7068		15	15	15	223	223	223	10233	0	14979000000	147	0.14715	0.932192	0.0435042	0.20461	Q8IYB3;A9Z1X7;E9PCT1;M0R088;M0R1E7;M0QXG5;B4DED5	Q8IYB3;A9Z1X7;E9PCT1	Serine/arginine repetitive matrix protein 1	SRRM1
22.3859	24.6121	23.7672	24.4023	23.6581	24.3061	23.1231	23.9579		3	3	3	106	106	106	66726	0	217450000	18	0.0184929	0.991394	-0.0305681	-0.0462476	Q9Y262;B0QY89;C9JHP4;C9K0Q7;H7C3A0;B0QY90	Q9Y262;B0QY89;C9JHP4;C9K0Q7	Eukaryotic translation initiation factor 3 subunit L	EIF3L
23.3777	23.3487	25.4642	24.4606	24.3101	23.7383	24.7099	24.0273		2	2	2	73	73	73	45924	0	252710000	10	0.0209557	0.990928	0.0336213	0.0520509	Q9UH17;B0QYD3;P31941;Q6ICH2;Q96AK3	Q9UH17;B0QYD3;P31941;Q6ICH2;Q96AK3	DNA dC->dU-editing enzyme APOBEC-3B;DNA dC->dU-editing enzyme APOBEC-3A;DNA dC->dU-editing enzyme APOBEC-3D	APOBEC3B;APOBEC3A;bK150C2.9;APOBEC3D
24.5132	26.7048	24.5587	22.1693	22.5903	24.7974	23.9609	24.2372		4	4	4	104	104	104	5721	0	265900000	3	0.228846	0.819339	-0.590065	-0.518427	P48444;B0YIW6	P48444;B0YIW6	Coatomer subunit delta	ARCN1
27.8112	27.3806	28.5465	27.3127	27.4842	27.5458	28.1417	26.9993		5	5	5	453	453	453	14173	0	3972300000	31	0.24296	0.835961	-0.220008	-0.470369	P55769;B1AHD1	P55769;B1AHD1	NHP2-like protein 1;NHP2-like protein 1, N-terminally processed	NHP2L1
27.6772	27.3656	27.671	27.0114	27.9344	27.5492	27.3255	27.1588		22	8	1	364	145	18	6797	0	4157100000	48	0.0963559	0.942042	0.0606656	0.18368	B1ANR0;Q13310;B1ANR1	B1ANR0;Q13310	Polyadenylate-binding protein 4	PABPC4
22.4684	21.7097	23.536	25.9982	23.5219	22.997	22.7541	26.3485		5	5	5	179	179	179	59874	0	853490000	18	0.145216	0.88581	0.477301	0.353496	B1AVT0;P49760	B1AVT0;P49760	Dual specificity protein kinase CLK2	CLK2
20.6913	22.1341	22.9311	22.6352	30.7749	33.4957	30.8022	30.8208	+	25	25	25	713	713	713	39233	0	9566300000	126	4.51807	0	9.37544	10.0004	P11177;C9J634;F8WF02	P11177;C9J634;F8WF02	Pyruvate dehydrogenase E1 component subunit beta, mitochondrial	PDHB
22.0743	24.3898	22.9702	22.7222	23.4551	22.7935	23.4269	23.086		1	1	1	26	26	26	89355	0	83815000	5	0.109044	0.926587	0.151248	0.246831	B3KVH1;M0QXA7;O95785	B3KVH1;M0QXA7;O95785	Protein Wiz	WIZ
24.7244	22.6865	25.0722	25.0911	25.1668	25.5775	24.756	25.7811		5	5	5	126	126	126	61815	0	457830000	17	0.733522	0.403247	0.926769	1.28979	B3KVK7;P56192;H0YHV5;A6NC17;F8VPL7;F8VS26;F8W0M7;F8W0S4;F8VZZ9;F5H2V6	B3KVK7;P56192;H0YHV5	Methionine--tRNA ligase, cytoplasmic	MARS
25.8198	26.5277	26.606	26.1683	26.1665	26.0219	26.1189	25.7052		3	3	3	136	136	136	17546	0	1076000000	28	0.635345	0.625893	-0.277329	-0.899327	J3QLE5;P63162;P14678;B3KVR1;J3KRY3;S4R3P3	J3QLE5;P63162;P14678;B3KVR1;J3KRY3;S4R3P3	Small nuclear ribonucleoprotein-associated protein N;Small nuclear ribonucleoprotein-associated proteins B and B;Small nuclear ribonucleoprotein-associated protein	SNRPN;SNRPB
25.9188	26.4812	26.4175	26.6276	26.2184	26.9947	26.2286	26.6602		8	8	8	112	112	112	12921	0	1132200000	30	0.281267	0.836267	0.16424	0.479695	F5H698;B4DER1;Q9P2J5;B4DJ10	F5H698;B4DER1;Q9P2J5;B4DJ10	Leucine--tRNA ligase, cytoplasmic	LARS
24.0318	24.1638	24.4838	24.3877	24.8619	24.1539	24.603	24.3033		3	3	3	315	315	315	14275	0	308230000	27	0.523002	0.702827	0.213748	0.74108	F8WF81;F5GZ34;B4DG00;Q16531	F8WF81;F5GZ34;B4DG00;Q16531	DNA damage-binding protein 1	DDB1
23.1112	23.8884	22.9758	22.6688	31.0515	31.8112	31.3451	31.8869	+	26	26	26	552	552	552	53486	0	7377800000	116	6.63355	0	8.36263	19.6175	P11182;Q5VVL7	P11182;Q5VVL7	Lipoamide acyltransferase component of branched-chain alpha-keto acid dehydrogenase complex, mitochondrial	DBT
21.565	21.6705	21.7314	22.848	29.5074	29.4146	27.9832	31.3012	+	25	25	25	225	225	225	14517	0	2958500000	58	4.29302	0	7.59787	9.01434	Q96ST3;H3BT34;H3BQ76;H3BQ88;H3BNA0;H3BNZ3;H3BQL7;H3BP90;H3BMA2	Q96ST3	Paired amphipathic helix protein Sin3a	SIN3A
22.8218	23.0438	23.1094	23.1533	29.2421	31.1772	30.0898	31.7158	+	20	20	20	389	389	389	76986	0	4795700000	62	4.9855	0	7.52418	11.4304	Q8WWK9;E9PD90;C9J649;C9J7Y4	Q8WWK9;E9PD90	Cytoskeleton-associated protein 2	CKAP2
27.3962	26.0188	27.6112	27.6753	27.1534	26.2445	26.8315	27.0876		4	4	4	233	233	233	13291	0	2667100000	55	0.334465	0.767639	-0.346134	-0.639103	B4DJP7;P62318;H3BT13	B4DJP7;P62318	Small nuclear ribonucleoprotein Sm D3	SNRPD3
26.4489	28.0247	27.0154	26.9899	27.2043	27.7321	26.9378	27.5833		8	8	8	282	282	282	49038	0	1773500000	28	0.26896	0.821622	0.244661	0.515057	B4DJV5;Q13610	B4DJV5;Q13610	Periodic tryptophan protein 1 homolog	PWP1
24.8974	25.0569	24.803	24.5384	24.9155	24.9789	25.0015	24.5711		2	2	2	109	109	109	48099	0	375530000	20	0.106899	0.944741	0.0428157	0.172781	B4DLN1;I3L1E8;P52815;B4E1E9;Q9UBX3	B4DLN1;I3L1E8;P52815;B4E1E9;Q9UBX3	39S ribosomal protein L12, mitochondrial;Mitochondrial dicarboxylate carrier	SLC25A10;MRPL12
22.8973	22.9491	22.0601	24.228	23.4237	22.932	21.9771	23.0993		3	3	3	315	315	315	15156	0	563210000	10	-4.34294e-08	1	0	0	J3QL05;J3KP15;B4DN89;Q01130	J3QL05;J3KP15;B4DN89;Q01130	Serine/arginine-rich splicing factor 2	SRSF2;SFRS2
25.1977	25.973	25.3347	23.1879	25.6164	26.7124	25.5772	24.192		4	4	4	217	217	217	38438	0	531370000	4	0.321146	0.750203	0.601173	0.672827	Q9Y3F4;B4DNJ6;B0AZV0	Q9Y3F4;B4DNJ6;B0AZV0	Serine-threonine kinase receptor-associated protein	STRAP
23.3553	25.1456	23.5306	22.0238	23.6531	21.5831	21.7013	23.5854		1	1	1	71	71	71	24843	0	59945000	3	0.464886	0.606357	-0.883102	-0.922177	K7ELN9;K7EPF6;F5H7U0;B4DQJ8;P52209	K7ELN9;K7EPF6;F5H7U0;B4DQJ8;P52209	6-phosphogluconate dehydrogenase, decarboxylating	PGD
26.2513	23.9685	26.6858	25.7808	26.4132	25.9447	25.9814	25.9967		7	7	7	239	239	239	52264	0	1640100000	32	0.282095	0.786818	0.41241	0.583225	P61619;B4DR61;F8W776;Q8TC24;Q9H9S3;H7C1Q9;C9JXC6;H7C069;A6NK38;F2Z2C7;A6NIF9;C9JJV4;H7C1S8	P61619;B4DR61;F8W776;Q8TC24;Q9H9S3	Protein transport protein Sec61 subunit alpha isoform 1;Protein transport protein Sec61 subunit alpha isoform 2	SEC61A1;SEC61A2
27.4769	28.5364	27.9014	27.829	27.8401	28.4702	28.4015	28.2455		12	12	12	326	326	326	55674	0	2734200000	22	0.536626	0.651173	0.303394	0.838413	B4DUR8;P49368;Q5SZX6;E9PRC8;E9PQ35;Q5SZX9	B4DUR8;P49368	T-complex protein 1 subunit gamma	CCT3
27.4761	28.7504	26.9935	27.0368	26.8457	26.9004	27.7405	27.3619		11	11	11	359	359	359	5814	0	1636100000	24	0.324132	0.772752	-0.352083	-0.62745	B4DVY1;O15371;B0QYA5;B0QYA4;B0QYA6;B0QYA7	B4DVY1;O15371	Eukaryotic translation initiation factor 3 subunit D	EIF3D
23.6325	23.3851	23.5097	23.6572	23.5391	22.3716	23.5768	24.861		1	1	1	53	53	53	34557	0	129720000	15	0.0274316	0.993582	0.0410185	0.0669888	F5H3I4;B4DXP9;R4GMT0;P61163	F5H3I4;B4DXP9;R4GMT0;P61163	Alpha-centractin	ACTR1A
22.6513	24.3313	23.4758	22.9032	25.804	23.0509	23.7824	24.7832		2	2	2	7	7	7	5099	0	165350000	5	0.69777	0.419969	1.01473	1.25929	E7EU85;E9PFF5;B4DXZ6;P51114	E7EU85;E9PFF5;B4DXZ6;P51114	Fragile X mental retardation syndrome-related protein 1	FXR1
22.9913	23.8155	23.6563	23.2871	30.4185	31.0842	30.591	31.0326	+	20	20	20	361	361	361	54122	0	4047900000	66	7.01244	0	7.34403	21.133	O00330;H0YD97;E9PLU0;E9PRI6	O00330	Pyruvate dehydrogenase protein X component, mitochondrial	PDHX
23.9189	25.3226	22.63	22.5683	25.1294	25.5964	23.0947	23.7753		4	4	4	58	58	58	10242	0	330660000	5	0.397287	0.659771	0.788986	0.81145	B4DZC3;Q9H0D6	B4DZC3;Q9H0D6	5-3 exoribonuclease 2	XRN2
26.8859	27.9444	27.8632	26.5843	26.9744	28.2699	28.1557	27.2223		10	10	10	197	197	197	99045	0	1846500000	22	0.296986	0.789656	0.336124	0.585793	B4DZI8;P35606;D6R997;H0Y938;D6RBZ7;D6RCL6;D6RBG7;D6RBT6	B4DZI8;P35606	Coatomer subunit beta	COPB2
27.6222	23.3346	24.9961	25.1709	24.1123	22.9804	24.1006	23.8069		4	4	4	122	122	122	62878	0	399390000	18	0.829455	0.32268	-1.53089	-1.49715	B4E022;P29401;E9PFF2;F8W888	B4E022;P29401;E9PFF2	Transketolase	TKT
31.4293	32.3366	31.2278	31.3054	31.3081	32.1627	31.3192	31.4897		12	12	11	677	677	677	14203	0	37873000000	156	0.00496081	0.999377	-0.00485325	-0.0113639	B4E241;P84103	B4E241;P84103	Serine/arginine-rich splicing factor 3	SFRS3;SRSF3
31.667	31.285	31.597	31.2168	31.6675	31.9881	31.4703	31.2		15	15	15	556	556	556	24423	0	42640000000	164	0.292212	0.838475	0.14006	0.466647	P62826;B5MDF5;J3KQE5;F5H018;H0YFC6;B4DV51	P62826;B5MDF5;J3KQE5;F5H018	GTP-binding nuclear protein Ran	RAN
26.5921	26.6591	28.0822	28.3	26.3384	26.6341	28.3457	28.3463		17	17	17	196	196	196	10534	0	2756300000	46	0.00368768	0.998453	0.00779724	0.00967546	Q99613;B5ME19;H3BRV0;H3BPE4;H3BTY8;H3BPE3	Q99613;B5ME19;H3BRV0	Eukaryotic translation initiation factor 3 subunit C;Eukaryotic translation initiation factor 3 subunit C-like protein	EIF3C;EIF3CL
27.3135	27.3382	28.0187	27.7096	27.7066	27.8047	27.9464	27.6171		14	14	14	209	209	209	10547	0	2676000000	48	0.423899	0.781525	0.173692	0.615897	Q9HCG8;B7WP27;B7WP74	Q9HCG8;B7WP27;B7WP74	Pre-mRNA-splicing factor CWC22 homolog	CWC22
23.7931	22.5835	22.709	23.3959	29.3313	30.4379	30.3445	29.947	+	4	4	4	112	112	112	48338	0	3152000000	13	5.73443	0	6.89479	14.323	B7Z503;Q9BSF8;B7Z228;E9PKU9	B7Z503;Q9BSF8;B7Z228;E9PKU9	BTB/POZ domain-containing protein 10	BTBD10
26.4705	28.6156	27.0563	26.1783	26.913	27.8044	27.0818	26.684		5	5	5	24	24	24	42296	0	1675300000	25	0.0232972	0.991882	0.0406246	0.0584663	M0QYZ0;B7Z4B8;Q9BUJ2;M0R0K8;M0QZV6;M0QYI8;M0R3F1;M0R203;M0QYM5	M0QYZ0;B7Z4B8;Q9BUJ2;M0R0K8;M0QZV6;M0QYI8;M0R3F1	Heterogeneous nuclear ribonucleoprotein U-like protein 1	HNRNPUL1
22.182	24.6224	23.9415	26.3219	21.937	23.333	23.5402	26.9336		3	3	3	196	196	196	27543	0	1245600000	6	0.0881752	0.933604	-0.331008	-0.226201	B7Z5C0;P31689	B7Z5C0;P31689	DnaJ homolog subfamily A member 1	DNAJA1
24.4753	23.7382	23.2848	23.7998	22.7526	23.1224	23.7805	23.8106		3	3	3	178	178	178	30019	0	48744000	4	0.607837	0.561133	-0.457955	-1.00245	E7ERH5;B7Z7A9;P00558	E7ERH5;B7Z7A9;P00558	Phosphoglycerate kinase;Phosphoglycerate kinase 1	PGK1
23.2181	24.6057	22.5619	24.0327	22.5278	23.8421	24.2003	22.5727		2	2	2	255	255	255	15875	0	181430000	4	0.202867	0.855621	-0.318883	-0.441322	K7ES31;K7EMQ9;K7ERF1;B7ZAM9;Q9UBQ5	K7ES31;K7EMQ9;K7ERF1;B7ZAM9;Q9UBQ5	Eukaryotic translation initiation factor 3 subunit K	EIF3K
24.1269	25.9622	23.5749	24.036	23.3429	23.9335	23.2559	23.7743		3	3	3	64	64	64	10558	0	309400000	5	0.757141	0.400704	-0.848295	-1.30207	B7ZKM0;Q15020;F8VV04;F8W667	B7ZKM0;Q15020;F8VV04	Squamous cell carcinoma antigen recognized by T-cells 3	SART3
22.512	25.9556	26.6849	26.623	23.6371	23.3764	26.4423	27.0446		3	3	3	267	267	267	11557	0	1160600000	10	0.0842945	0.931261	-0.318768	-0.217044	P63165;B8ZZN6;B8ZZJ0;B8ZZ67;B9A032	P63165;B8ZZN6;B8ZZJ0;B8ZZ67;B9A032	Small ubiquitin-related modifier 1	SUMO1
24.9237	25.4773	25.5734	25.2769	25.7375	25.434	25.1877	25.8832		2	2	2	12	12	12	32221	0	769330000	23	0.54318	0.667694	0.247808	0.794845	B9TX62;O75448;F5GY88;H0YEG1	B9TX62;O75448;F5GY88;H0YEG1	Mediator of RNA polymerase II transcription subunit 24	MED24
25.7263	26.0912	26.1418	25.905	26.2162	25.9015	25.6953	26.107		2	2	2	24	24	24	16686	0	794310000	12	0.0321686	0.991149	0.0139332	0.0559265	D6RBD7;C9J1V9;O43324;H0YAL7	D6RBD7;C9J1V9;O43324;H0YAL7	Eukaryotic translation elongation factor 1 epsilon-1	EEF1E1;hCG_2043275
26.5239	26.3722	26.6513	26.5107	26.544	26.8913	26.5086	27.1332		4	4	4	6	6	6	12519	0	1220600000	5	0.792683	0.567463	0.254782	0.982012	C9J4M6;C9J2Y9;P30876	C9J4M6;C9J2Y9;P30876	DNA-directed RNA polymerase;DNA-directed RNA polymerase II subunit RPB2	POLR2B
31.0453	31.2066	30.4921	30.6742	30.9753	31.7867	30.6749	30.7513		12	11	11	40	40	40	26928	0	26434000000	146	0.260598	0.834454	0.192507	0.477567	C9JAB2;Q16629;F8WEA1	C9JAB2;Q16629	Serine/arginine-rich splicing factor 7	SRSF7
23.8918	23.526	23.5346	21.6705	22.5364	23.9762	23.5089	23.5847		2	2	2	482	482	482	88131	0	299900000	15	0.160788	0.882682	0.245812	0.357164	C9JAW5;Q9Y241;C9JNU6	C9JAW5;Q9Y241;C9JNU6	HIG1 domain family member 1A, mitochondrial	HIGD1A
23.4857	23.5591	23.688	23.3999	23.7265	24.0928	23.7472	23.958		1	1	1	95	95	95	14955	0	192980000	20	1.76028	0.261625	0.348002	1.68176	I3L1P4;I3L4M7;I3L445;F8WDZ1;Q8IZL8;I3L3A8;C9JFV4	I3L1P4;I3L4M7;I3L445;F8WDZ1;Q8IZL8;I3L3A8;C9JFV4	Proline-, glutamic acid- and leucine-rich protein 1	PELP1
23.7219	24.2353	28.0148	22.6157	23.6959	23.8378	24.3778	23.6886		3	3	3	138	138	138	33165	0	1985500000	8	0.258626	0.785616	-0.746924	-0.581877	C9JI91;Q9BRZ2	C9JI91;Q9BRZ2	E3 ubiquitin-protein ligase TRIM56	TRIM56
22.3274	23.6035	22.0674	23.2487	24.0286	23.7842	22.5726	24.2164		2	2	2	444	444	444	59149	0	182870000	12	-4.34294e-08	1	0	0	C9JJT5;F5H4H2;P56134;C9JU26;G3V325	C9JJT5;F5H4H2;P56134;C9JU26;G3V325	ATP synthase subunit f, mitochondrial	PTCD1;ATP5J2;ATP5J2-PTCD1
24.9272	27.1208	24.4561	24.6011	25.2502	25.4354	24.7184	24.7129		2	2	2	101	101	101	21908	0	437460000	3	0.144607	0.896103	-0.247057	-0.329601	C9JJV1;Q9Y5U2;E9PL88;C9JDU0;A6NCC9;E9PME3;C9JHT9	C9JJV1;Q9Y5U2;E9PL88;C9JDU0;A6NCC9;E9PME3;C9JHT9	Protein TSSC4	TSSC4
26.8628	27.0887	27.3122	27.4108	27.2107	27.5926	27.3765	27.8331		6	6	6	439	439	439	16925	0	2126800000	47	0.93681	0.460746	0.334617	1.18645	C9JLU1;P52434	C9JLU1;P52434	DNA-directed RNA polymerases I, II, and III subunit RPABC3	POLR2H
27.7013	27.4043	27.7325	28.0859	28.1333	27.8567	28.2485	28.2398		13	13	12	47	47	439	47788	0	5197600000	97	1.23148	0.338802	0.388575	1.45638	C9JPL0;Q9UK58;H7C4G1	C9JPL0;Q9UK58	Cyclin-L1	CCNL1
27.2132	23.3625	24.3482	24.0475	24.588	24.9459	23.4447	24.5605		6	2	2	646	22	22	14553	0	598770000	5	0.150397	0.884942	-0.358064	-0.354831	C9JPM4;P18085;C9JAK5;F5H1V1;F5H6T5;F8WDB3;U3KQF2	C9JPM4;P18085;C9JAK5	ADP-ribosylation factor 4	ARF4
23.0942	23.3746	24.518	24.2444	24.2492	22.4114	23.4328	23.6631		3	3	3	155	155	155	34348	0	264580000	15	0.301784	0.787614	-0.368679	-0.601712	C9JW74;Q5EB52;C9JWU9;C9JSW2;C9JRA9;C9JCM6;R4GN52	C9JW74;Q5EB52;C9JWU9;C9JSW2	Mesoderm-specific transcript homolog protein	MEST
26.1845	24.2173	25.1454	25.4598	25.7934	25.372	25.2475	25.468		4	3	3	463	397	397	14478	0	776660000	19	0.204201	0.861468	0.21847	0.416843	C9JYQ9;Q6P5R6;H0Y8C2	C9JYQ9;Q6P5R6;H0Y8C2	60S ribosomal protein L22-like 1	RPL22L1
26.7553	27.6787	25.9088	26.4062	27.0402	26.8431	27.0013	27.1079		9	9	9	156	156	156	10485	0	1308300000	25	0.354826	0.763625	0.31088	0.651009	C9JZR2;O60716;E9PRE2;H0YC95;E9PKL1	C9JZR2;O60716	Catenin delta-1	CTNND1
32.0853	31.0229	31.225	31.7214	31.5417	31.7429	31.7279	31.592		10	10	10	564	564	564	15616	0	54416000000	198	0.224744	0.87929	0.137445	0.397681	D3YTB1;P62910;F8W727;D3YTI8	D3YTB1;P62910;F8W727	60S ribosomal protein L32	RPL32
22.2746	24.3419	24.1248	24.6568	29.4717	30.3382	29.6816	30.2545	+	10	10	10	606	606	606	32377	0	2388900000	34	4.37036	0	6.087	8.99235	Q96F24	Q96F24	Nuclear receptor-binding factor 2	NRBF2
29.7092	29.8143	30.8445	30.2232	29.4278	29.8497	29.4107	29.1442		17	17	17	468	468	468	30302	0	15096000000	177	1.23296	0.243432	-0.689723	-1.74273	D6R9P3;D6RD18;D6RBZ0;Q99729	D6R9P3;D6RD18;D6RBZ0;Q99729	Heterogeneous nuclear ribonucleoprotein A/B	HNRNPAB
24.8785	23.9247	24.721	24.4122	24.7686	24.975	24.5088	25.3777		3	3	3	51	51	51	11163	0	282690000	5	0.745199	0.498293	0.423431	1.11743	O60313;E5KLK1;E5KLJ6;E5KLJ9;E5KLJ5	O60313;E5KLK1;E5KLJ6;E5KLJ9;E5KLJ5	Dynamin-like 120 kDa protein, mitochondrial;Dynamin-like 120 kDa protein, form S1	OPA1
27.8404	27.1856	27.5563	29.3397	28.3415	28.0553	27.7959	29.2789		5	5	5	636	636	636	14304	0	5732700000	66	0.280747	0.785042	0.387388	0.575957	E5RFV3	E5RFV3		SREK1
22.8336	22.6897	23.1035	23.1167	22.9034	22.8	22.596	23.4143		1	1	1	96	96	96	22139	0	114340000	9	0.0123782	0.994103	-0.00746202	-0.0246092	E5RH41;P29084	E5RH41;P29084	Transcription initiation factor IIE subunit beta	GTF2E2
23.4073	22.118	22.2995	23.6964	26.754	29.3361	27.314	28.9451	+	15	15	15	59	59	59	53025	0	793440000	27	3.39226	0.00834783	5.20701	6.21467	Q9NR09	Q9NR09	Baculoviral IAP repeat-containing protein 6	BIRC6
25.7034	24.9567	25.7823	25.3883	25.8334	25.0889	25.6796	25.6799		5	5	5	219	219	219	37725	0	1184500000	19	0.175843	0.898026	0.112772	0.322746	E5RHW4;O94905;E5RJ09;B0QZ43;O75477	E5RHW4;O94905;E5RJ09	Erlin-2	ERLIN2
22.1326	22.5313	23.9522	23.5719	27.2768	28.3772	27.6771	28.5459	+	9	9	9	249	249	249	64675	0	810290000	16	4.09562	0.00336842	4.92227	7.92293	Q4VXL4;E7EMZ9;E9PBC6;D6RAA5;Q4VXL8;O95359;H0Y911;E9PGB3;H0Y9C3	Q4VXL4;E7EMZ9;E9PBC6;D6RAA5;Q4VXL8;O95359;H0Y911	Transforming acidic coiled-coil-containing protein 2	TACC2
23.2038	23.7624	23.5036	23.1476	23.0874	23.5209	23.3416	23.7513		1	1	1	13	13	13	10916	0	93357000	3	0.0361899	0.992014	0.0209513	0.0698003	E7EMX7;Q9P0K7	E7EMX7;Q9P0K7	Ankycorbin	RAI14
24.2413	23.9577	23.5135	25.3821	28.6218	29.3383	28.8648	29.5006	+	9	9	9	198	198	198	80595	0	1534600000	43	4.41329	0	4.80774	8.77521	Q71RC2;Q96J85;X6RLN4;F8W1I4;F8W1Z5;F8VY40	Q71RC2;Q96J85;X6RLN4	La-related protein 4	LARP4
25.142	24.6336	24.3169	23.1799	23.7378	23.9666	24.554	22.9176		3	3	3	24	24	24	13216	0	253810000	3	0.436202	0.658275	-0.524095	-0.82354	E7ENQ1;G3XAA2;H7C360;O95819;E7EN19;E7ESS2;G5E948;C9J338;I3L2I2;H7C0P6;F5H5M9;Q8N4C8;F5H865;Q9UKE5;E7EX83;C9J840	E7ENQ1;G3XAA2;H7C360;O95819;E7EN19;E7ESS2;G5E948;C9J338;I3L2I2;H7C0P6;F5H5M9;Q8N4C8;F5H865;Q9UKE5	Mitogen-activated protein kinase kinase kinase kinase 4;Misshapen-like kinase 1;TRAF2 and NCK-interacting protein kinase	MAP4K4;TNIK;MINK1
23.5034	24.7078	23.9024	22.0414	27.6749	29.1119	27.4568	28.74	+	6	6	6	118	118	118	89252	0	771590000	12	3.31836	0.00768	4.70716	5.9712	Q32MZ4;C9JTC6	Q32MZ4	Leucine-rich repeat flightless-interacting protein 1	LRRFIP1
23.1153	22.8467	25.3269	25.9313	25.607	24.6164	24.7773	25.6569		3	3	3	315	315	315	12853	0	650210000	16	0.473117	0.60076	0.859347	0.931447	E9PGW7;Q5T8T7;E7EN96;Q5T8T8;Q15528	E9PGW7;Q5T8T7;E7EN96;Q5T8T8;Q15528	Mediator of RNA polymerase II transcription subunit 22	MED22
24.0729	24.5413	24.3523	22.1412	27.7499	28.2456	27.5957	28.5606	+	6	6	6	63	63	63	11032	0	701000000	10	3.42001	0.008	4.26099	6.1155	Q9H0E3;H7BXF5	Q9H0E3;H7BXF5	Histone deacetylase complex subunit SAP130	SAP130
27.6553	28.3317	28.0372	28.5818	27.4539	27.3571	28.7982	29.0718		17	17	16	77	77	74	30877	0	3767500000	27	0.0129539	0.99099	0.0187426	0.0318717	E7EPN9;Q9Y520;H7C5N8	E7EPN9;Q9Y520	Protein PRRC2C	PRRC2C
23.6966	23.5023	23.7427	23.4792	22.157	22.7629	22.9688	22.8844		1	1	1	111	111	111	2176	0	52270000	7	-4.34294e-08	1	0	0	H7BZ28;H7C3L4;E7EQA9;Q92844	H7BZ28;H7C3L4;E7EQA9;Q92844	TRAF family member-associated NF-kappa-B activator	TANK
23.7294	23.8275	23.5188	22.9376	23.1473	24.4381	23.2099	24.7086		5	2	2	81	34	34	65578	0	124510000	13	0.354581	0.750134	0.372638	0.674098	E7EQR4;P15311	E7EQR4;P15311	Ezrin	EZR
23.0688	22.9789	21.9443	23.3271	26.2931	26.92	26.4544	27.0801	+	7	7	7	143	143	143	97455	0	249080000	10	4.4299	0.00376471	3.8571	8.4413	P12830;H3BNC6;Q9UII8;J3QKP1;H3BVI7;J3KTE9;P22223	P12830;H3BNC6;Q9UII8	Cadherin-1;E-Cad/CTF1;E-Cad/CTF2;E-Cad/CTF3	CDH1
26.8327	27.8112	26.1848	25.9731	26.3886	26.4202	26.045	26.3337		4	4	4	248	248	248	31848	0	1132900000	25	0.425303	0.679114	-0.403578	-0.773491	Q16637;E7EQZ4;B4DP61;H0YBZ9	Q16637;E7EQZ4;B4DP61	Survival motor neuron protein	SMN1
25.4788	25.1267	26.1674	25.7646	25.4856	25.5176	25.3517	25.22		3	3	3	98	98	98	57557	0	582710000	13	0.472267	0.709945	-0.240664	-0.727715	Q9UI10;E7ERK9;F8W8L6	Q9UI10;E7ERK9	Translation initiation factor eIF-2B subunit delta	EIF2B4
27.7354	27.6239	26.9803	26.7394	27.4197	27.5436	24.0261	26.7696		6	6	6	73	73	73	10638	0	1722600000	9	0.431353	0.645727	-0.83001	-0.866983	Q86VM9;E7ERS3;H3BRN6	Q86VM9;E7ERS3	Zinc finger CCCH domain-containing protein 18	ZC3H18
23.9537	22.5997	24.278	24.5949	24.5283	24.5654	24.3198	23.9751		3	3	3	49	49	49	12391	0	301610000	18	0.486021	0.63885	0.490565	0.877094	Q9UIA9;E7ESC6;E9PEN8;E5RIW1	Q9UIA9;E7ESC6;E9PEN8	Exportin-7	XPO7
22.3155	22.8373	22.3706	23.4074	24.5059	25.0609	25.905	29.3068	+	9	9	9	71	71	71	17529	0	603150000	13	1.69209	0.0843478	3.46196	2.87064	Q5SW79;H0Y2V6;H0Y4T4;E5RG47;E7EWM2;E7EMW0;E5RGW7;H0YB66;Q96L14;E5RIH6;E5RJT5;E5RFU8	Q5SW79;H0Y2V6	Centrosomal protein of 170 kDa	CEP170
30.9278	30.9385	30.5782	30.8124	30.7569	30.6107	30.4811	30.7162		9	9	9	489	489	489	15197	0	28824000000	177	0.832447	0.650159	-0.172997	-0.848287	E7ETK0;P62847	E7ETK0;P62847	40S ribosomal protein S24	RPS24
27.7686	28.7813	26.7919	27.5637	28.3359	29.2089	27.6258	28.2624		51	3	1	319	31	8	1523	0	4947200000	29	0.564523	0.557418	0.631852	1.01397	E7ETY2;H0YA99;H0YAB7	E7ETY2		TCOF1
27.5906	27.4211	27.6964	28.2803	28.1404	27.4365	27.3077	27.843		10	10	10	364	364	364	4531	0	3525400000	57	0.0888082	0.943107	-0.0652027	-0.177767	E7EU96;P68400;Q8NEV1;V9GYA2;V9GY80	E7EU96;P68400;Q8NEV1	Casein kinase II subunit alpha;Casein kinase II subunit alpha 3	CSNK2A1;CSNK2A3
25.7494	26.821	25.6715	25.4622	25.9242	26.1345	25.7228	25.5991		4	4	4	44	44	44	15864	0	602510000	7	0.0902227	0.938506	-0.0809178	-0.189815	E7EX73;E9PGM1;E7EUU4;Q04637;H7C044	E7EX73;E9PGM1;E7EUU4;Q04637;H7C044	Eukaryotic translation initiation factor 4 gamma 1	EIF4G1
26.2844	26.4528	26.5697	26.4026	26.1621	26.3907	26.2872	26.2563		3	3	3	55	55	55	72075	0	1374600000	8	1.05087	0.641264	-0.153282	-0.872934	E7EVD1;O43395;B4DSY9	E7EVD1;O43395;B4DSY9	U4/U6 small nuclear ribonucleoprotein Prp3	PRPF3
24.0534	24.9407	22.8946	23.0257	23.3354	22.5705	23.7814	24.5543		1	1	1	4	4	4	4822	0	159910000	14	0.0970297	0.93451	-0.168232	-0.229038	E7EVL4;Q9H490	E7EVL4;Q9H490	Phosphatidylinositol glycan anchor biosynthesis class U protein	PIGU
25.391	26.5884	26.197	25.7942	26.7666	26.4516	26.5538	26.1468		6	6	6	233	233	233	54766	0	1140400000	33	0.847401	0.423695	0.487051	1.25433	E7EVX8;Q8WWY3;E7ESA8;E7EU94;E7ESX0;E7EN72	E7EVX8;Q8WWY3;E7ESA8;E7EU94;E7ESX0;E7EN72	U4/U6 small nuclear ribonucleoprotein Prp31	PRPF31
31.3865	30.5281	31.4004	30.9584	30.8756	30.1967	31.3489	30.3825		50	50	46	489	489	462	14883	0	27233000000	318	0.50784	0.648029	-0.36745	-0.850887	E7EW20;Q9UM54	E7EW20;Q9UM54	Unconventional myosin-VI	MYO6
26.886	26.9999	26.8675	26.8753	26.1221	26.3839	26.3812	26.8488		6	6	3	339	339	163	27745	0	1292800000	11	1.65524	0.207725	-0.473163	-1.85962	P63104;E7EX29;E5RIR4;E9PD24;E7EVZ2;E7ESK7;E5RGE1	P63104;E7EX29;E5RIR4;E9PD24;E7EVZ2;E7ESK7;E5RGE1	14-3-3 protein zeta/delta	YWHAZ
21.5619	23.2438	22.5824	23.8261	22.7805	27.2617	26.7789	28.0277	+	22	22	22	275	275	275	12088	0	6211700000	47	1.44076	0.105855	3.40864	2.48982	O75044;H0Y2P8;H0Y4C3;Q5VZB4;P0DJJ0;H0Y582;E9PDX4;G5EA48;Q7Z6B7	O75044;H0Y2P8;H0Y4C3;Q5VZB4	SLIT-ROBO Rho GTPase-activating protein 2	SRGAP2
23.6427	23.4592	23.3827	22.871	23.9651	24.3474	24.4047	23.2691		2	2	2	25	25	25	12267	0	273370000	6	1.1104	0.287186	0.657682	1.60709	E9PB93;O15514	E9PB93;O15514	DNA-directed RNA polymerase II subunit RPB4	POLR2D
24.2169	25.5304	25.4545	24.085	23.2815	23.296	24.7113	24.9597		3	3	3	49	49	49	99015	0	162140000	15	0.605118	0.508151	-0.759565	-1.09442	E9PFG7;F5H801;Q02218;E9PDF2;E9PCR7	E9PFG7;F5H801;Q02218;E9PDF2;E9PCR7	2-oxoglutarate dehydrogenase, mitochondrial	OGDH
29.7166	28.0475	29.604	29.8215	29.2748	28.5958	29.1915	28.8532		29	29	29	356	356	356	12848	0	11385000000	180	0.298263	0.786835	-0.318548	-0.58193	E9PDF6;O43795;E7EQD9;E7EPB4;C9JYW1;H7C2Y7;C9JUP5;C9K0I9;Q9UBC5;G3V342;F5GWY8	E9PDF6;O43795	Unconventional myosin-Ib	MYO1B
22.8132	26.7877	26.7631	26.3564	24.6495	23.7289	23.7341	26.2582		2	2	2	35	35	35	86008	0	880430000	6	0.427994	0.635557	-1.0874	-0.883711	E9PEW9;P11171	E9PEW9;P11171	Protein 4.1	EPB41
25.6532	25.7479	26.5828	25.8388	26.1839	26.2511	26.1199	26.2866		5	5	5	7	7	7	87088	0	1185600000	33	0.549426	0.660055	0.254692	0.806963	E9PG73;Q13427;C9JN15;C9JT64;C9J679;C9JM79	E9PG73;Q13427;C9JN15	Peptidyl-prolyl cis-trans isomerase G;Peptidyl-prolyl cis-trans isomerase	PPIG
25.2552	25.2859	30.1444	26.3833	20.8593	22.7894	28.033	26.747		13	11	11	78	7	7	30548	0	1893400000	23	0.482345	0.556894	-2.16006	-1.0117	P78559;J3KPX8;E9PGC8	P78559;J3KPX8;E9PGC8	Microtubule-associated protein 1A;MAP1A heavy chain;MAP1 light chain LC2	MAP1A
24.1586	24.3045	24.3067	24.8202	24.6999	24.2468	24.2998	24.897		5	5	5	84	84	84	10319	0	329190000	25	0.266215	0.854782	0.138366	0.440736	E9PHA6;P43246;C9J809	E9PHA6;P43246	DNA mismatch repair protein Msh2	MSH2
23.678	23.5596	23.3737	24.3306	23.4767	24.1136	24.6699	23.1587		2	2	2	49	49	49	43193	0	178960000	18	0.111674	0.930937	0.11925	0.24061	E9PHI6;Q9Y6G9	E9PHI6;Q9Y6G9	Cytoplasmic dynein 1 light intermediate chain 1	DYNC1LI1
32.7635	33.0018	31.8296	33.4273	32.9967	33.2263	32.882	34.2613		55	55	6	34	34	45	1521	0	164660000000	639	0.59964	0.542734	0.586046	1.04322	Q13428;E9PHK9	Q13428;E9PHK9	Treacle protein	TCOF1
28.5432	29.6215	29.0027	28.6231	28.6751	29.5046	29.5095	29.0123		13	13	13	131	131	131	17822	0	6989000000	67	0.298936	0.805786	0.227727	0.543198	E9PJ24;F8WEF5;Q9P1Y6	E9PJ24;F8WEF5;Q9P1Y6	PHD and RING finger domain-containing protein 1	PHRF1
23.4378	24.1889	22.5139	24.6135	26.5659	26.4759	26.9353	27.6724	+	7	7	6	151	151	138	84765	0	422730000	16	3.02468	0.00738462	3.22388	5.0754	B4DGU4;P35222;C9IZ65;E9PDF9;E7EV28;E7EMJ5	B4DGU4;P35222	Catenin beta-1	CTNNB1
27.1941	27.6055	26.3808	26.7551	26.6644	26.8025	26.7329	27.0588		8	8	8	32	32	32	37709	0	1794400000	25	0.246667	0.854697	-0.169233	-0.446255	E9PKG1;Q99873;H7C2I1;E9PNR9;E9PQ98;E9PIX6;H0YDE4;E9PMW9;E9PI83	E9PKG1;Q99873;H7C2I1;E9PNR9;E9PQ98;E9PIX6;H0YDE4	Protein arginine N-methyltransferase 1	PRMT1
25.5399	24.7595	25.6423	25.8942	25.3514	25.3917	25.3743	26.1531		4	4	2	308	308	243	18483	0	566170000	21	0.130483	0.923627	0.10864	0.262959	E9PLD0;Q9H0U4;Q92928	E9PLD0;Q9H0U4;Q92928	Ras-related protein Rab-1B;Putative Ras-related protein Rab-1C	RAB1B;RAB1C
26.144	27.3493	26.0473	25.7605	27.0991	27.6091	26.7406	26.7966		3	3	3	242	242	242	1089	0	1369100000	27	0.928794	0.33635	0.736065	1.46235	E9PQL5;E9PLE3;Q6ZUT1;E9PSC8;E9PKA8;E9PPH9	E9PQL5;E9PLE3;Q6ZUT1;E9PSC8;E9PKA8	Uncharacterized protein C11orf57	C11orf57
27.8069	28.2908	26.5744	27.8574	28.3802	28.5619	27.6296	28.4587		28	3	3	904	186	186	34428	0	4504300000	42	0.715698	0.459025	0.625243	1.18896	E9PQ56;E9PN18;E9PMU7;H0YCP8	E9PQ56;E9PN18;E9PMU7		PUF60
22.4613	25.6707	25.7484	22.4843	25.6765	25.7584	23.2415	25.5919		4	4	4	81	81	81	72531	0	479560000	11	0.381554	0.661493	0.975893	0.802737	E9PQ61;O75152;E9PBY7	E9PQ61;O75152;E9PBY7	Zinc finger CCCH domain-containing protein 11A	ZC3H11A
32.2872	33.3582	32.0123	31.4079	32.0289	32.6099	31.5943	32.2884		4	4	4	203	203	203	66478	0	73762000000	77	0.109139	0.92969	-0.135995	-0.242553	P62861;E9PR30	P62861;E9PR30	40S ribosomal protein S30	FAU
31.003	29.0808	31.519	30.9649	30.4584	29.2518	31.6363	30.4373		46	29	29	263	192	192	22787	0	21743000000	121	0.0993081	0.933945	-0.195993	-0.237952	Q7Z406;F2Z2U8;G8JLL9;M0QY43	Q7Z406;F2Z2U8;G8JLL9;M0QY43	Myosin-14	MYH14
23.3311	23.7547	22.5996	23.1396	23.4748	22.8719	23.0697	23.9997		2	2	2	47	47	47	76304	0	35143000	6	0.165026	0.898319	0.147791	0.331639	H0Y5T1;F5H2E2;F5GWS0;E9PBA6;F5H3X0;F5GWM7;E3W994;J3KR49;O75122;F8WA11;F5H604;E7ERI8;E7EW49;Q7Z460	H0Y5T1;F5H2E2;F5GWS0;E9PBA6;F5H3X0;F5GWM7;E3W994;J3KR49;O75122;F8WA11;F5H604;E7ERI8;E7EW49;Q7Z460	CLIP-associating protein 2;CLIP-associating protein 1	CLASP1;CLASP2
23.6503	24.7283	24.3437	24.2431	25.6518	27.2991	26.6531	30.0245	+	7	7	7	155	155	155	60636	0	1021500000	14	1.77972	0.083122	3.16579	2.98056	Q8IVW6	Q8IVW6	AT-rich interactive domain-containing protein 3B	ARID3B
27.9967	27.9767	28.5732	27.8693	28.3112	28.2984	28.5947	28.3495		12	12	12	342	342	342	62244	0	4262800000	117	0.817759	0.543548	0.284462	1.04022	F5GX33;Q9UJS0;O75746	F5GX33;Q9UJS0	Calcium-binding mitochondrial carrier protein Aralar2	SLC25A13
25.2969	22.9684	25.8716	26.2591	25.7044	24.9152	25.9005	25.8638		5	5	4	227	227	201	59667	0	693880000	31	0.264549	0.791633	0.496954	0.569573	F5H4G7;O60684;F5GYL8;Q5TFJ7;O15131;H0Y3K0	F5H4G7;O60684;F5GYL8	Importin subunit alpha;Importin subunit alpha-7	KPNA6
23.0982	22.5703	21.6014	22.9592	23.6575	22.7569	24.3442	23.2771		27	27	27	431	431	431	89666	0	4234400000	67	-4.34294e-08	1	0	0	F5H0L8;Q9Y6Y8;H7C0V8;H7C4C4	F5H0L8;Q9Y6Y8	SEC23-interacting protein	SEC23IP
25.4857	26.4346	25.6735	25.9063	25.9274	26.047	26.0291	26.093		8	8	8	56	56	56	18626	0	867770000	7	0.300066	0.837398	0.14911	0.483552	F5H1F7;P29375;E7EV89;F5H322;F5GZ99;F5GZR8	F5H1F7;P29375;E7EV89	Lysine-specific demethylase 5A	KDM5A
22.5454	22.9827	22.3399	22.4226	27.1445	27.0586	23.2685	24.5091	+	4	4	4	124	124	124	61174	0	997180000	5	1.62316	0.106118	2.92252	2.72587	Q9H223	Q9H223	EH domain-containing protein 4	EHD4
23.4752	22.2257	24.628	22.5576	24.4519	24.04	24.5138	24.2486		3	3	3	217	217	217	32302	0	604930000	20	1.02811	0.264329	1.09193	1.68315	F8W1D1;H0YIJ2;F5H2A6;P40967;J3KP45	F8W1D1;H0YIJ2;F5H2A6;P40967;J3KP45	Melanocyte protein PMEL;M-alpha;M-beta	PMEL
31.3112	31.846	31.5781	31.6366	31.6167	31.7993	32.0782	31.8291		43	43	43	371	371	371	11544	0	65606000000	550	0.81563	0.569473	0.237891	0.969475	F5H2U2;Q13523;H0YDJ3	F5H2U2;Q13523;H0YDJ3	Serine/threonine-protein kinase PRP4 homolog	PRPF4B
21.9406	25.6835	26.8796	26.1012	26.2777	25.8871	25.7735	25.6257		10	10	10	137	137	137	99679	0	1534900000	17	0.276596	0.782053	0.739782	0.612733	F5H315;Q9HCS7	F5H315;Q9HCS7	Pre-mRNA-splicing factor SYF1	XAB2
27.3203	25.779	27.4308	27.6386	27.2351	26.7618	27.2896	26.9502		7	7	3	53	53	232	20697	0	2578400000	70	0.0129137	0.990728	0.0169926	0.031245	P84077;P61204;F5H423;F5H0C7;B7ZB63	P84077;P61204;F5H423;F5H0C7	ADP-ribosylation factor 1;ADP-ribosylation factor 3	ARF1;ARF3
22.7037	22.428	22.5688	22.1897	22.2079	22.9783	22.477	23.6276		2	2	2	139	139	139	15651	0	76063000	11	0.480529	0.660248	0.350153	0.812572	F5H571;P45974	F5H571;P45974	Ubiquitin carboxyl-terminal hydrolase 5	USP5
27.8814	25.7794	26.8306	27.0604	27.2066	26.537	27.1486	23.4596		2	2	2	24	24	24	12734	0	1843000000	13	0.347365	0.708769	-0.800007	-0.734696	F5H5C2;Q8WUM0	F5H5C2;Q8WUM0	Nuclear pore complex protein Nup133	NUP133
26.7802	26.5058	26.3162	26.4737	26.6557	26.7486	26.9557	26.2072		32	2	2	708	91	91	49895	0	1691200000	22	0.274621	0.853121	0.122822	0.431005	Q9BQE3;F5H5D3;F8VVB9	Q9BQE3;F5H5D3	Tubulin alpha-1C chain	TUBA1C
24.8235	23.9307	24.8107	25.8837	25.3534	24.6211	24.7669	25.5794		2	2	2	146	146	146	41634	0	548040000	32	0.185236	0.880177	0.218065	0.388844	F5H5I6;H0Y8R1;H0YAK1;Q12849	F5H5I6;H0Y8R1;H0YAK1;Q12849	G-rich sequence factor 1	GRSF1
24.8551	24.8599	26.6418	24.545	25.0098	23.9708	25.1286	24.7059		2	2	2	84	84	84	27424	0	466710000	7	0.426463	0.659991	-0.52171	-0.810118	F5H5X6;P46087;F5H359;F5H8G6;F5GWB7;F5H709;F5GYR3	F5H5X6;P46087;F5H359;F5H8G6;F5GWB7;F5H709;F5GYR3	Putative ribosomal RNA methyltransferase NOP2	NOP2
24.4427	22.9753	24.1268	23.6198	26.7465	26.8018	27.0023	25.5602	+	8	8	8	88	88	88	1531	0	383260000	10	3.00646	0.00885714	2.73652	4.9047	Q99570;D6RJ98	Q99570	Phosphoinositide 3-kinase regulatory subunit 4	PIK3R4
24.4701	24.7235	26.3289	21.5319	23.9769	24.0492	24.1858	22.1693		1	1	1	97	97	97	1277	15723	165210000	2	0.245452	0.801064	-0.668334	-0.553535	F5H702;F5H8D0;Q96GC5	F5H702;F5H8D0;Q96GC5	39S ribosomal protein L48, mitochondrial	MRPL48
24.5769	27.1708	21.5612	24.7213	24.4589	25.2356	24.0054	24.3515		3	3	3	16	16	16	32021	0	396600000	3	0.00149522	0.996933	0.00528622	0.0041385	F5H715;Q96BJ3	F5H715;Q96BJ3	Axin interactor, dorsalization-associated protein	AIDA
24.6358	24.7443	25.1497	25.3981	25.2345	25.2493	26.283	25.8072		7	7	7	119	119	119	117	0	480690000	13	1.12428	0.283298	0.661497	1.62258	F5H8E5;Q93009;H3BND8;F5H2X1	F5H8E5;Q93009;H3BND8	Ubiquitin carboxyl-terminal hydrolase;Ubiquitin carboxyl-terminal hydrolase 7	USP7
27.3383	28.1221	27.25	27.4525	27.8604	28.0408	27.7858	27.6963		20	20	20	171	171	171	23602	0	4082800000	102	0.701719	0.567617	0.305114	0.980333	F8VPD4;P27708;H7C2E4;H7C3Z5;H7BZB3	F8VPD4;P27708	CAD protein;Glutamine-dependent carbamoyl-phosphate synthase;Aspartate carbamoyltransferase;Dihydroorotase	CAD
27.3349	28.2713	26.8278	26.9191	27.6588	27.7223	27.196	27.4668		5	5	5	205	205	205	55308	0	1390500000	24	0.194008	0.883278	0.17271	0.383352	F8VPV9;P06576;H0YH81;H0YI37;F8VQY0;F8W079;F8W0P7	F8VPV9;P06576;H0YH81	ATP synthase subunit beta;ATP synthase subunit beta, mitochondrial	ATP5B
22.3509	23.4804	23.9815	24.9474	22.9681	22.0538	23.9931	23.8539		4	4	4	49	49	49	20781	0	165530000	9	0.278927	0.787281	-0.472814	-0.589011	J3QK86;J3KPG5;F8VU39;Q9UIF9	J3QK86;J3KPG5;F8VU39;Q9UIF9	Bromodomain adjacent to zinc finger domain protein 2A	BAZ2A
29.13	28.5099	29.4861	29.0825	29.3991	29.4146	29.459	29.1797		10	10	1	333	333	83	36161	0	9095800000	90	0.717555	0.557148	0.310962	0.998746	F8VVM2;F8VWQ0;F8VZL5;F8VWR4	F8VVM2;F8VWQ0;F8VZL5;F8VWR4		SLC25A3
24.7494	24.6209	22.6553	22.9364	25.5092	26.8007	25.862	27.6418	+	2	2	2	126	126	126	46744	0	309030000	7	2.00506	0.0769143	2.71292	3.26931	P49841	P49841	Glycogen synthase kinase-3 beta	GSK3B
27.248	28.4685	27.772	27.2679	27.135	27.7015	27.6101	27.2336		8	8	1	342	342	46	3495	0	2155600000	65	0.365849	0.770028	-0.269073	-0.642868	F8VYE8;P36873;F8VR82;F8W0W8;E7ETD8;C9J9S3;C9JP48;F5H1L6;F5H037;F8WE71;H0Y3Y6	F8VYE8;P36873;F8VR82;F8W0W8;E7ETD8;C9J9S3;C9JP48	Serine/threonine-protein phosphatase;Serine/threonine-protein phosphatase PP1-gamma catalytic subunit	PPP1CC;PPP1CB
22.8306	24.8925	22.5417	22.7116	22.4716	22.7531	22.2519	23.2184		1	1	1	53	53	53	38518	0	94026000	5	0.430021	0.659429	-0.570382	-0.825828	H3BU82;F8VZ44;Q9NRG9	H3BU82;F8VZ44;Q9NRG9	Aladin	AAAS
26.8706	28.3549	26.3734	26.4938	26.2321	27.566	25.7934	25.7567		8	8	8	333	333	333	23671	0	3734900000	43	0.504792	0.58835	-0.686107	-0.949375	P82979;F8VZQ9;H0YHG0;F8VS12;Q567R9	P82979;F8VZQ9;H0YHG0;F8VS12;Q567R9	SAP domain-containing ribonucleoprotein	SARNP;CIP29
26.7	27.1212	27.4458	26.8942	27.0023	26.5381	26.7511	26.6421		11	8	8	558	436	436	338	0	1745000000	43	0.809857	0.528245	-0.306931	-1.0632	F8VZX2;H3BRU6;B4DXP5;Q15366;B4DLC0;F8W0G4;F8VXH9;F8W1G6;J3QT27;E9PFP8;P57721;H3BND9;F8VRH0;F8VTZ0;H3BSS4;H3BSP4;C9K0A2;F8WC71;C9IZV9;C9J7A9;C9JSA6;C9J5V4;C9JTY5;C9JZY3;C9J0A4;P57723	F8VZX2;H3BRU6;B4DXP5;Q15366;B4DLC0;F8W0G4;F8VXH9;F8W1G6	Poly(rC)-binding protein 2	PCBP2
33.9598	31.5741	33.9124	33.7512	33.4255	32.5161	33.646	32.8074		17	17	3	731	731	172	1629	0	205360000000	346	0.117817	0.921424	-0.200613	-0.273314	F8W1R7;P60660;G3V1V0;J3KND3;B7Z6Z4;F8VPF3;G3V1Y7;H0YI43	F8W1R7;P60660;G3V1V0;J3KND3;B7Z6Z4;F8VPF3	Myosin light polypeptide 6	MYL6
28.6236	28.6451	28.2964	28.4684	28.277	27.9294	28.8928	28.4865		19	19	15	141	141	118	21504	0	4091200000	80	0.204476	0.885324	-0.111941	-0.353067	F8WE88;G3V394;Q9Y4I1;F8W6H6;E7ERV5;Q9UES5;O95317;G3V3C9;H0YM93	F8WE88;G3V394;Q9Y4I1;F8W6H6	Unconventional myosin-Va	MYO5A
22.6172	25.1015	24.5115	24.0194	25.9878	26.2897	27.3849	27.2257	+	3	3	3	88	88	88	43587	0	291540000	9	2.24963	0.037697	2.65965	3.63406	B4DHG0;B4DT69;E9PEX6;P09622	B4DHG0;B4DT69;E9PEX6;P09622	Dihydrolipoyl dehydrogenase;Dihydrolipoyl dehydrogenase, mitochondrial	DLD
27.8999	27.766	28.4287	28.1035	27.5576	28.2222	27.5029	27.8425		10	8	8	209	175	175	66121	0	3548800000	34	0.574431	0.653435	-0.268205	-0.840998	Q9Y6M1;F8W930	Q9Y6M1;F8W930	Insulin-like growth factor 2 mRNA-binding protein 2	IGF2BP2
23.8128	24.4762	25.0631	23.6477	25.5195	27.7129	26.9643	27.2767	+	7	7	7	62	62	62	13845	0	573370000	9	2.40961	0.0305	2.61839	3.87603	Q9UPW5;Q5VZW3;B4DHX2;Q5VZW6	Q9UPW5;Q5VZW3	Cytosolic carboxypeptidase 1	AGTPBP1
30.8809	32.4814	30.679	31.2228	31.0972	31.958	31.2245	32.1249		14	14	14	323	323	323	25617	0	45562000000	243	0.241218	0.835708	0.285128	0.492004	F8WCT1;Q66PJ3;F5GYV5;H7BZV4;F8WEP2;F5H7X4	F8WCT1;Q66PJ3;F5GYV5;H7BZV4;F8WEP2	ADP-ribosylation factor-like protein 6-interacting protein 4	ARL6IP4
23.3722	23.8146	23.6618	24.2572	23.9469	23.7213	23.7841	23.6464		2	2	2	5	5	5	99707	0	289140000	22	0.00299478	0.998472	-0.00175428	-0.00593858	F8WDV0;Q9UI26;D6RCN7;D6RJB1	F8WDV0;Q9UI26;D6RCN7;D6RJB1	Importin-11	IPO11
32.1032	32.5108	31.4477	31.9522	31.9704	32.1981	31.4649	31.6651		17	17	17	264	264	264	52269	0	53439000000	264	0.270276	0.835128	-0.178847	-0.479477	F8WJN3;Q16630;F8W084	F8WJN3;Q16630	Cleavage and polyadenylation specificity factor subunit 6	CPSF6
22.317	24.1402	22.3858	22.2372	22.9824	22.6216	22.7924	23.0979		1	1	1	35	35	35	70353	0	69680000	7	0.079424	0.943566	0.103503	0.181707	G3V153;Q14444	G3V153;Q14444	Caprin-1	CAPRIN1
23.7406	24.62	23.8122	24.1194	24.5339	24.1422	24.2935	24.7397		4	4	4	48	48	48	14029	0	220080000	20	0.722388	0.545309	0.354279	1.04365	G3V198;Q12769;E9PR16	G3V198;Q12769;E9PR16	Nuclear pore complex protein Nup160	NUP160
25.71	25.2413	27.2769	26.1304	25.6228	24.9911	26.8891	26.8513		4	4	4	5	5	5	18967	0	1028300000	19	0.000557679	0.998237	-0.00107336	-0.00145	G5E9E7;Q07157;G3V1L9	G5E9E7;Q07157;G3V1L9	Tight junction protein ZO-1	TJP1
22.4879	24.0623	23.8132	23.5622	25.5487	25.7419	25.8781	25.8262	+	2	2	2	6	6	6	75472	0	369810000	11	3.16556	0.00711111	2.26732	4.99396	Q9Y450;E9PJ90;E9PN23;E9PS53;G5E991;E9PMN1;E9PLR4;E9PHZ9;B7Z524;H0YDX7;J3QT46	Q9Y450;E9PJ90;E9PN23;E9PS53;G5E991;E9PMN1;E9PLR4;E9PHZ9;B7Z524;H0YDX7;J3QT46	HBS1-like protein	HBS1L
23.1379	27.3749	25.2869	23.8872	23.2117	25.6735	25.3486	25.2009		29	2	2	424	14	14	67494	15736	526310000	9	0.019744	0.991008	-0.0630627	-0.0531986	G3V3B0	G3V3B0		ACIN1
27.6523	28.957	26.7923	26.4362	29.2033	30.1269	29.3484	29.5253	+	15	15	15	499	499	499	46089	0	3074100000	58	1.89602	0.0838	2.09154	3.00399	Q9BY77;F8WCX5;Q6R954;B4DMM2;F8WEE2	Q9BY77;F8WCX5	Polymerase delta-interacting protein 3	POLDIP3
22.7796	22.8909	26.5574	23.7054	23.8114	21.7698	23.5026	23.4004		2	2	2	44	44	44	11395	0	145800000	4	0.377464	0.673638	-0.862246	-0.787703	G3V5V3;O60524;G3V4D9	G3V5V3;O60524;G3V4D9	Nuclear export mediator factor NEMF	NEMF
26.6964	27.1172	25.7324	28.7477	27.876	28.2993	27.4626	28.4188		20	1	1	525	8	8	48023	0	6344100000	80	0.683654	0.434647	0.940735	1.229	G3XAC6;Q5QP23;Q5QP22;Q5QP21;Q86U06;G3V546;G3V5Z6;H0YJJ3;G3XAP0	G3XAC6		RBM39
26.6239	27.81	26.0997	26.2277	26.8342	27.642	26.0543	26.3855		4	4	4	11	11	11	64594	0	1347500000	15	0.0254583	0.993155	0.0386834	0.0624406	G3XAG1;Q96ME7;B4E0X7	G3XAG1;Q96ME7;B4E0X7	Zinc finger protein 512	ZNF512
30.4287	30.0836	30.1762	30.0821	30.1218	29.7058	29.9319	29.6992		19	19	19	111	111	111	19804	0	12543000000	111	1.34378	0.348355	-0.327988	-1.42495	P07942;G3XAI2;E7EPA6;E9PCS6;C9J296	P07942;G3XAI2;E7EPA6	Laminin subunit beta-1	LAMB1
23.7854	23.8486	23.0575	22.5627	25.7385	25.8764	25.8433	22.9982	+	4	4	4	326	326	326	2639	0	674410000	3	1.23646	0.169577	1.80054	2.06917	G3V2Q3;G3V5E1;O75909;G3V235	G3V2Q3;G3V5E1;O75909;G3V235	Cyclin-K	CCNK
28.1726	22.7688	27.9727	28.2904	24.393	27.7047	28.0087	27.4572		16	2	2	796	237	237	17089	0	7369600000	54	0.0192193	0.992013	0.0897756	0.0532324	G8JLA2;F8VZU9;F8W180;F8VXL3	G8JLA2		MYL6
30.5294	29.8951	30.484	30.3886	30.3332	30.3608	29.9925	29.7488		18	18	12	57	57	392	49229	0	24242000000	213	0.471797	0.725512	-0.215487	-0.702495	P31943;G8JLB6;E9PCY7;D6RBM0;D6RIU0;D6RFM3;E5RGV0;D6RIT2;E7EQJ0;D6RAM1;D6R9T0;E7EN40;D6RDU3;D6RJ04;D6RIH9;H0YB39;D6RDL0;H0YBD7;D6RF17;E5RGH4;H0YBG7;D6R9D3;F5GZT4;E5RJ94;H0YAQ2	P31943;G8JLB6;E9PCY7;D6RBM0;D6RIU0;D6RFM3;E5RGV0;D6RIT2	Heterogeneous nuclear ribonucleoprotein H;Heterogeneous nuclear ribonucleoprotein H, N-terminally processed	HNRNPH1
29.8875	30.0247	30.0969	30.2935	29.961	30.4496	30.2701	30.0705		7	7	7	604	604	604	16837	0	16301000000	105	0.351184	0.838545	0.112144	0.472456	P62158;H0Y7A7;F8WBR5;M0QZ52;G3V479;E7ETZ0;E7EMB3;G3V361;Q96HY3;G3V226;C9J7T9;P27482;P02585	P62158;H0Y7A7;F8WBR5;M0QZ52;G3V479;E7ETZ0;E7EMB3	Calmodulin	CALM1;CALM2;CALM3
22.9913	24.1945	24.2596	25.8157	26.0819	26.3594	26.0117	25.8835	+	3	3	3	22	22	22	28424	0	844000000	18	1.62541	0.104	1.76884	2.5725	O75586;G3V4A5	O75586;G3V4A5	Mediator of RNA polymerase II transcription subunit 6	MED6
25.766	25.2475	25.423	25.5726	25.6904	25.8472	25.181	25.4697		4	4	4	197	197	197	23864	0	838960000	35	0.0896555	0.95326	0.0448031	0.159034	Q96EY4;H0Y9X1;D6RA57;D6RE67;D6RC31	Q96EY4;H0Y9X1;D6RA57	Translation machinery-associated protein 16	TMA16
23.8699	26.6682	26.1345	25.7632	23.4396	26.6196	24.8522	26.0259		5	5	5	68	68	68	12011	0	539100000	7	0.154418	0.887364	-0.374606	-0.364015	H0YEH2;Q14671;Q5T1Z4;Q5T1Z8;E9PR38;E7EWT3;E9PMX1;H0YDK8;E9PM68;E9PL65;Q8TB72	H0YEH2;Q14671;Q5T1Z4;Q5T1Z8;E9PR38;E7EWT3	Pumilio homolog 1	PUM1
28.8569	29.9604	28.7287	28.7993	29.0915	29.5149	29.2084	28.8671		16	16	16	287	287	287	73206	0	8435500000	108	0.0954203	0.936238	0.0841098	0.199246	H0YJA2;Q6PJT7;G3V5I6;G3V256;G3V411;G3V4R5;H0YJ87;G3V3Y4;H0YJ51	H0YJA2;Q6PJT7;G3V5I6;G3V256	Zinc finger CCCH domain-containing protein 14	ZC3H14
22.745	23.0207	23.3094	22.8215	23.6528	25.3059	24.3335	25.6763	+	2	2	2	76	76	76	7434	0	139840000	7	1.99807	0.0826667	1.76795	3.06218	F8W9B8;O00471;G3V377	F8W9B8;O00471;G3V377	Exocyst complex component 5	EXOC5
23.466	22.1499	23.9792	24.3393	24.4081	21.8176	22.3427	24.6118		2	2	2	152	152	152	30708	0	417480000	6	0.079248	0.936071	-0.188555	-0.19697	H0YN19;Q9P2K5;H0YKS1	H0YN19;Q9P2K5;H0YKS1	Myelin expression factor 2	MYEF2
30.1037	29.4608	29.6368	29.2739	29.8134	30.0668	29.4005	29.2492		26	17	17	366	288	288	80272	0	10912000000	104	0.0178748	0.990366	0.0136213	0.0380017	Q92841;H3BLZ8;C9JMU5;G5E9L5	Q92841;H3BLZ8;C9JMU5	Probable ATP-dependent RNA helicase DDX17	DDX17
28.1686	27.4917	28.3888	28.1831	27.9312	28.2675	28.088	27.9365		7	7	7	379	379	379	24561	0	6519900000	70	0.00355856	0.998994	-0.00224829	-0.00723178	H3BV80;H3BMM9;H3BTC0;Q15287;H3BMS0;H3BPG5;H3BRK4;H3BTV0;H3BNI3;H3BP82;H3BTR6;H3BUG0;H3BTY0;H3BNU7;H3BUL0	H3BV80;H3BMM9;H3BTC0;Q15287;H3BMS0;H3BPG5	RNA-binding protein with serine-rich domain 1	RNPS1
29.0897	29.9702	30.1464	29.6553	28.9105	28.9705	29.5777	29.2444		14	14	14	312	312	312	8469	0	9250800000	104	1.00058	0.349189	-0.539631	-1.42923	H3BQZ7;Q1KMD3	H3BQZ7;Q1KMD3	Heterogeneous nuclear ribonucleoprotein U-like protein 2	hCG_2044799;HNRNPUL2
24.762	23.5183	24.9846	24.4085	22.8246	24.7092	23.8079	24.8979		2	2	2	98	98	98	16616	0	156920000	13	0.255138	0.815115	-0.358429	-0.531316	H3BQZ9;P07741	H3BQZ9;P07741	Adenine phosphoribosyltransferase	APRT
23.7629	24.0081	22.927	22.7911	23.3773	25.9291	26.4725	24.5411	+	4	4	4	154	154	154	3931	0	484190000	6	1.1813	0.17831	1.70776	1.98435	Q96GD4;J3KRF8;J3KTD6;J3KRJ2;J3QR41;J3QLN8;J3KT86	Q96GD4;J3KRF8;J3KTD6;J3KRJ2;J3QR41;J3QLN8;J3KT86	Aurora kinase B	AURKB
24.3191	24.7925	24.8077	24.3615	24.9493	25.182	24.4984	24.6375		5	5	5	54	54	54	13055	0	384840000	21	0.56686	0.66177	0.246614	0.812582	H7BXY3;Q7L2E3	H7BXY3;Q7L2E3	Putative ATP-dependent RNA helicase DHX30	DHX30
30.0652	29.9229	29.7846	29.5888	29.8656	29.9482	30.6347	29.6714		23	10	0	718	375	0	28747	0	9166200000	60	0.349694	0.790535	0.189583	0.569245	H7BYY1;F5H7S3;B7Z596;H0YK20;H0YL42;H0YN06	H7BYY1;F5H7S3;B7Z596		TPM1
26.8383	25.9954	27.3984	28.4583	27.0097	26.8427	27.3763	27.3033		41	2	2	358	23	23	15991	0	4093100000	37	0.0254957	0.993793	-0.039628	-0.0627573	H7C1M2;H7C2G8;H7C1S4;H7C257	H7C1M2		SON
25.2936	22.9771	25.0858	25.9804	26.3044	26.9222	26.1271	26.2075	+	4	4	4	254	254	254	26287	0	1651600000	36	1.22187	0.177164	1.55609	2.0139	J3KR33;A0JLT2	J3KR33;A0JLT2	Mediator of RNA polymerase II transcription subunit 19	MED19
23.8226	23.5424	23.0887	22.9117	22.3162	22.5287	23.2044	23.2931		17	17	17	167	167	167	16431	0	1846700000	36	0.781994	0.454975	-0.505764	-1.20388	I3L2W2;Q96JN8;I3L100;I3L2Z9;K7EPS7;K7ESM1;K7ESJ6	I3L2W2;Q96JN8;I3L100;I3L2Z9	Neuralized-like protein 4	NEURL4
27.7429	28.1241	28.2321	27.8174	28.2237	28.218	27.7837	27.613		8	8	8	166	166	166	88701	0	3038600000	28	0.0346296	0.993219	-0.0195251	-0.0662701	Q8WUQ7;J3KMW8;K7ENY9;K7EMQ0;K7EIU6	Q8WUQ7;J3KMW8	Cactin	CACTIN
22.4327	24.0425	23.0507	22.9932	22.7675	22.754	23.0152	22.8133		2	2	2	16	16	16	23132	0	104120000	6	0.373546	0.75804	-0.292277	-0.664136	P42356;J3KN10	P42356;J3KN10	Phosphatidylinositol 4-kinase alpha	PI4KA
24.7064	22.9195	24.1196	23.6604	23.982	23.2977	23.9809	23.9067		5	5	5	46	46	46	20429	0	246760000	32	0.0507754	0.966577	-0.0596347	-0.116467	Q5VYK3;J3KN16;R4GMY1	Q5VYK3;J3KN16	Proteasome-associated protein ECM29 homolog	ECM29;KIAA0368
31.5815	31.9171	31.2923	31.8216	31.1615	31.8638	31.1433	31.5725		68	68	68	434	434	434	23311	0	38146000000	362	0.43637	0.75142	-0.217826	-0.674663	Q92614;J3KNX9;H0YEV9	Q92614;J3KNX9	Unconventional myosin-XVIIIa	MYO18A
30.5544	30.8042	30.8362	30.3848	30.7643	30.5926	30.8752	30.5253		20	20	12	564	564	393	55364	0	20068000000	265	0.124484	0.939282	0.0444307	0.190195	Q92769;J3KPW7;B3KRS5;H3BM24;E5RH52;E5RG37;E5RFI6;E5RJ04;E5RGV4;E5RHE7;E5RFP9;E5RK19	Q92769;J3KPW7;B3KRS5	Histone deacetylase 2;Histone deacetylase	HDAC2
29.7622	29.8445	29.6153	29.9273	29.7091	29.8943	29.7208	30.2175		19	19	19	716	716	716	33296	0	12792000000	178	0.303143	0.861447	0.0981054	0.415844	Q99623;J3KPX7;F5GY37;F5GWA7;F5H3X6;F5H0C5;F5H2D2;U3KPZ5	Q99623;J3KPX7;F5GY37;F5GWA7;F5H3X6	Prohibitin-2	PHB2
25.3068	24.7678	24.9465	24.8061	25.3928	25.318	25.4536	25.1478		5	5	5	56	56	56	13176	0	494540000	15	1.42623	0.303453	0.371267	1.55001	J3KR24;P41252	J3KR24;P41252	Isoleucine--tRNA ligase, cytoplasmic	IARS
27.1223	27.8463	27.3191	26.9967	26.9077	27.4847	27.925	27.3129		5	5	5	446	446	446	19181	0	2324100000	23	0.113871	0.934738	0.0864658	0.226454	Q8WUD4;J3KR35;C9JUN5;S4R331	Q8WUD4;J3KR35;C9JUN5	Coiled-coil domain-containing protein 12	CCDC12
28.5799	29.4332	28.2428	28.9387	29.3731	29.6848	29.0008	29.6711		20	20	20	406	406	406	72668	0	8989600000	113	1.09632	0.298022	0.633777	1.57923	P49848;J3KR72;G8JLM6;C9JTY6;C9JFL8;C9JIS2;C9J088;F8WEJ7;C9J7C4;E5RHA1;C9JHQ8;E5RKA5	P49848;J3KR72;G8JLM6	Transcription initiation factor TFIID subunit 6	TAF6
31.7153	31.1308	30.4426	30.1675	31.5458	32.0755	30.5137	30.2545		16	16	16	684	684	684	19786	0	40318000000	219	0.162616	0.885004	0.23334	0.357422	J3QQT2;J3KRX5;P18621;J3QLC8;J3QS96;J3KRB3;J3KSJ0	J3QQT2;J3KRX5;P18621;J3QLC8;J3QS96;J3KRB3	60S ribosomal protein L17	RPL17
22.7199	23.2523	25.0699	24.818	23.491	24.1525	24.5514	24.7435		3	3	3	347	347	347	2003	0	306910000	2	0.162045	0.886463	0.269573	0.363958	J3KS05;P83916;C9JWS9;K7ELA4;B5MD17	J3KS05;P83916;C9JWS9;K7ELA4;B5MD17	Chromobox protein homolog 1	CBX1
31.6403	31.8764	30.7937	30.4018	31.5926	31.996	30.8134	30.5824		15	15	15	482	482	482	23134	0	42944000000	260	0.0496926	0.96856	0.0680261	0.117338	J3QR09;J3KTE4;P84098;J3QL15	J3QR09;J3KTE4;P84098;J3QL15	Ribosomal protein L19;60S ribosomal protein L19	RPL19
32.7103	33.44	32.65	32.6384	32.915	33.5781	33.0747	32.8768		27	27	26	681	681	661	27744	0	98194000000	457	0.446557	0.722885	0.251488	0.713524	Q07955;J3KTL2;J3KSR8;J3QQV5;J3KSW7	Q07955;J3KTL2;J3KSR8	Serine/arginine-rich splicing factor 1	SRSF1
30.7351	31.3699	30.8357	30.9391	31.0299	31.3401	31.1202	30.9039		31	31	31	328	328	328	89437	0	31071000000	273	0.32699	0.836535	0.128613	0.481309	J3QR29;J3QKR5;J3QR44;P21127;Q5QPR3;Q9UQ88;J3KTL7;J3QL65;Q5QPR4;J3KS35;E7ESP2;X6R529;Q5QPQ9;E9PFJ2;G8JLH1;Q13882	J3QR29;J3QKR5;J3QR44;P21127;Q5QPR3;Q9UQ88;J3KTL7;J3QL65;Q5QPR4	Cyclin-dependent kinase 11B;Cyclin-dependent kinase 11A	CDK11B;CDK11A
32.4673	32.1185	32.4138	32.0783	31.9703	32.3131	32.2283	32.0526		15	15	15	548	548	548	21634	0	67907000000	231	0.454785	0.792179	-0.128408	-0.565725	Q07020;J3QQ67;G3V203;H0YHA7;F8VUA6;F8VYV2;F8VXR6	Q07020;J3QQ67;G3V203;H0YHA7;F8VUA6;F8VYV2	60S ribosomal protein L18	RPL18
27.5355	28.6263	28.0179	27.2992	27.2314	27.6285	27.9573	27.2052		13	13	13	198	198	198	84699	0	3147000000	37	0.481559	0.653995	-0.364141	-0.821	Q96MU7;J3QR07;J3KS01	Q96MU7;J3QR07	YTH domain-containing protein 1	YTHDC1
29.7351	28.8134	29.8007	29.8669	29.9936	29.1805	29.3498	28.9352		8	8	4	561	561	333	19794	0	12125000000	80	0.226489	0.854345	-0.189237	-0.434102	P19105;O14950;J3QRS3;J3KTJ1	P19105;O14950;J3QRS3	Myosin regulatory light chain 12A;Myosin regulatory light chain 12B	MYL12A;MYL12B
23.9667	22.8148	24.0034	22.1909	25.2218	23.5976	23.1504	23.8629		3	3	3	151	151	151	31703	0	385950000	4	0.521444	0.566678	0.714253	0.976839	J3QT28;O43684;B4DDM6;J3QSX4	J3QT28;O43684;B4DDM6	Mitotic checkpoint protein BUB3	BUB3
25.4714	25.2897	25.5044	25.3543	25.272	25.565	25.6519	25.392		4	3	3	83	62	62	67688	0	674160000	6	0.272351	0.895966	0.0652685	0.328005	Q03252;J9JID7	Q03252;J9JID7	Lamin-B2	LMNB2
25.0784	24.9546	25.4407	25.667	25.3698	24.3494	24.6189	25.8637		6	6	6	101	101	101	10133	0	706820000	48	0.249644	0.839649	-0.23471	-0.485622	K7EJT8;P63010;C9J1E7;Q10567;K7EJ01;H7C034	K7EJT8;P63010	AP-2 complex subunit beta	AP2B1
21.4998	23.5891	23.2475	27.2362	25.7329	24.5462	26.039	26.9612		10	1	1	606	242	242	14914	0	1509700000	11	0.721468	0.374964	1.92668	1.37263	K7EK07;P84243;Q16695;K7EMV3;B4DEB1;K7ES00;Q6NXT2;K7EP01	K7EK07;P84243;Q16695;K7EMV3;B4DEB1;K7ES00;Q6NXT2	Histone H3;Histone H3.3;Histone H3.1t;Histone H3.3C	H3F3B;H3F3A;HIST3H3;H3F3C
24.0293	24.1054	22.991	24.2389	24.9882	26.6869	24.7431	24.9067	+	3	3	3	39	39	39	11952	0	237640000	6	1.49026	0.129783	1.49008	2.33716	O95373;E9PLJ0	O95373	Importin-7	IPO7
26.0564	25.7026	28.6294	27.1565	25.6266	25.7493	27.943	25.9557		4	4	4	178	178	178	48839	0	1412800000	12	0.274494	0.787521	-0.567592	-0.594268	K7EPT6;Q92804;K7EKB2;K7EL85	K7EPT6;Q92804	TATA-binding protein-associated factor 2N	TAF15
21.8295	23.3415	22.8902	23.5034	24.6495	23.9983	24.1897	24.0429	+	4	4	4	208	208	208	48043	0	123710000	7	1.77377	0.105474	1.32892	2.63029	Q7L1Q6;C9JFN4;C9IZ80;C9JV57;C9J188;C9JWF5	Q7L1Q6;C9JFN4;C9IZ80;C9JV57;C9J188;C9JWF5	Basic leucine zipper and W2 domain-containing protein 1	BZW1
28.371	29.3157	28.8415	28.1346	28.2086	28.3049	28.0301	27.9589		10	10	10	268	268	268	55472	0	3590500000	56	1.01851	0.346904	-0.540074	-1.44558	M0QX35;Q8N7H5;F8W9Q2;B4DGJ5	M0QX35;Q8N7H5;F8W9Q2;B4DGJ5	RNA polymerase II-associated factor 1 homolog	PAF1
28.0384	28.905	28.1587	27.9549	28.7096	28.6485	29.3972	28.8465		11	11	11	662	662	662	34482	0	3495300000	70	1.21424	0.263134	0.636246	1.68958	O14579;M0QXB4;M0R061	O14579;M0QXB4	Coatomer subunit epsilon	COPE
29.1132	29.2711	29.8763	28.9344	29.3221	29.2145	29.4573	28.8878		13	13	12	639	639	594	26639	0	9603500000	91	0.123182	0.934307	-0.0783396	-0.2319	M0QXL5;M0R2Q4;P22087;M0R0P1;M0R299;M0R2U2;M0R1H0;M0R2B0	M0QXL5;M0R2Q4;P22087;M0R0P1;M0R299;M0R2U2;M0R1H0;M0R2B0	rRNA 2-O-methyltransferase fibrillarin	FBL
28.394	28.359	27.9857	27.6451	28.0713	28.5103	27.5287	28.032		8	8	8	44	44	44	22391	0	3993400000	93	0.081593	0.952962	-0.0603929	-0.164447	M0R0F0;P46782;M0R0R2;M0QZN2	M0R0F0;P46782;M0R0R2;M0QZN2	40S ribosomal protein S5;40S ribosomal protein S5, N-terminally processed	RPS5
27.4319	28.3418	28.1736	27.5866	27.0771	27.4852	27.9177	26.0554		6	6	5	352	352	324	28388	0	2787500000	24	0.821092	0.384931	-0.749604	-1.34928	M0R268;P09012;M0QZG7;M0QXK2;M0R221;M0R2B8;M0R0G9	M0R268;P09012;M0QZG7	U1 small nuclear ribonucleoprotein A	SNRPA
23.0784	22.1352	21.8372	21.2116	21.7907	22.0126	21.7385	21.7343		1	1	1	137	137	137	14468	0	33674000	7	0.256063	0.832634	-0.246601	-0.499076	M0R2X4;O96013	M0R2X4;O96013	Serine/threonine-protein kinase PAK 4	PAK4
23.5875	23.2483	24.8404	24.7815	24.9841	22.3199	24.5646	23.5869		3	3	3	8	8	8	12021	0	431690000	8	0.131098	0.905231	-0.25056	-0.30587	Q8IX01;M0R2Z9;M0R3F6;E7ETX7	Q8IX01;M0R2Z9;M0R3F6;E7ETX7	SURP and G-patch domain-containing protein 2	SUGP2
26.8561	22.6706	25.8611	25.5731	25.8808	26.0764	25.933	25.6825		20	7	7	574	321	321	49129	0	1747800000	34	0.303699	0.762211	0.652964	0.650852	O00148;B1Q2N1;K7EQN7;K7EPJ3	O00148;B1Q2N1	ATP-dependent RNA helicase DDX39A	DDX39A;DDX39
27.7838	28.3554	27.9248	27.4706	27.2566	27.4626	27.5627	27.2743		18	18	18	224	224	224	12168	0	3107800000	57	1.33	0.266299	-0.494561	-1.65886	O00159;F5H6E2;I3L204;I3L168;I3L3F5;I3L4D4;I3L501;I3L3Y6	O00159;F5H6E2	Unconventional myosin-Ic	MYO1C
28.7447	28.7324	28.3986	28.6711	28.706	28.9446	28.5971	28.8364		24	24	24	293	293	293	12132	0	6266200000	82	0.566528	0.766641	0.134319	0.636924	O00203;Q13367;F5GWU4;F5GYB0;H0YBD0	O00203	AP-3 complex subunit beta-1	AP3B1
22.9443	23.2196	23.8493	25.0239	23.8306	23.3378	24.5156	24.7547		3	3	3	125	125	125	52904	0	259680000	16	0.253921	0.817208	0.350379	0.527684	O00232	O00232	26S proteasome non-ATPase regulatory subunit 12	PSMD12
29.9657	30.7132	29.3381	30.0744	30.5521	30.9799	30.2175	30.6761		22	22	22	323	323	323	11011	0	19347000000	178	0.918747	0.372757	0.583562	1.38046	O00268;V9GY14;V9GY03;Q92750;J3KTH2	O00268	Transcription initiation factor TFIID subunit 4	TAF4
27.9786	27.8555	27.084	27.629	28.9476	29.143	28.9427	27.9979	+	10	2	2	23	74	74	49775	0	4588900000	31	1.86573	0.107357	1.121	2.63845	Q3ZCM7;F5H0I4;Q5SQY0	Q3ZCM7;F5H0I4;Q5SQY0	Tubulin beta-8 chain	TUBB8
26.2493	25.0089	25.3474	26.3297	25.7784	25.1522	25.5921	25.7856		8	8	8	123	123	123	12363	0	899610000	35	0.168091	0.893347	-0.156714	-0.340231	O00410;B4E0R6;H0Y8C6;C9JZD8;E7EQT5;E7ETV3;C9J875;C9JQT6;E7ESA1;E7ESZ1;E7EWK4;E7EX05;E7ETV8;E7EV12;C9JMV5	O00410;B4E0R6;H0Y8C6	Importin-5	IPO5
30.3883	30.7045	30.4159	30.3422	30.4515	30.9143	30.0814	30.3446		30	28	27	511	489	477	63704	0	21505000000	285	0.0263624	0.990291	-0.0148039	-0.0506665	O00425;F8WD15	O00425	Insulin-like growth factor 2 mRNA-binding protein 3	IGF2BP3
25.2083	25.6995	28.1227	25.3968	23.0741	25.5297	26.0656	22.73		6	6	6	167	167	167	78863	0	738620000	7	0.805434	0.327644	-1.75699	-1.48262	O00566;U3KQ48	O00566	U3 small nucleolar ribonucleoprotein protein MPP10	MPHOSPH10
29.6665	29.3814	29.9783	29.2214	29.6324	29.8399	29.7189	29.1129		23	23	23	508	508	508	66049	0	13610000000	207	0.0207666	0.988421	0.0141025	0.0426019	O00567;H0YDU4;H0Y653;Q5JXT2	O00567;H0YDU4	Nucleolar protein 56	NOP56
31.0585	31.2239	30.6161	30.4032	31.017	30.6905	30.7513	30.484		32	32	32	562	562	562	73243	0	23038000000	284	0.156589	0.918228	-0.0897388	-0.280579	O00571;B4DXX7;O15523;B4E3C4;B4DLA0;C9J081;C9J8G5;H0Y960;D6RCM4;Q9NQI0	O00571;B4DXX7;O15523	ATP-dependent RNA helicase DDX3X;ATP-dependent RNA helicase DDX3Y	DDX3X;DDX3Y
25.9326	24.7731	25.5259	26.5829	26.2028	25.4163	25.8045	26.3056		4	4	3	107	107	94	57886	0	773300000	34	0.211856	0.853413	0.228647	0.431455	O00629;H7C4F6	O00629;H7C4F6	Importin subunit alpha-3	KPNA4
24.3704	25.8241	25.2684	25.6947	25.4492	23.8385	25.0441	24.779		4	4	4	574	574	574	12365	0	623440000	11	0.492071	0.63064	-0.511721	-0.891084	O14519;F5GZF0;O75956	O14519;F5GZF0	Cyclin-dependent kinase 2-associated protein 1	CDK2AP1
31.9725	31.8365	31.6982	32.0624	32.5006	32.3776	31.8284	32.2967		54	54	54	548	548	548	13016	0	98238000000	653	1.12104	0.389026	0.358416	1.34172	O14617;G5E988;E7EMM2;K7ERW8;K7ELX8	O14617;G5E988;E7EMM2	AP-3 complex subunit delta-1	AP3D1
30.6557	30.9298	30.3073	30.4573	31.1282	31.5585	30.6125	30.8036		31	31	31	586	586	586	72683	0	26430000000	321	0.898409	0.420154	0.438183	1.26296	O14744;B4DV00;G3V580;G3V2L6;H0YJX6;G3V5L5;C9JSX3;G3V2X6;H7BZ44;H0YJ77;G3V507;G3V2F5;G3V5T6;H0YJD3;H0YJY6	O14744;B4DV00	Protein arginine N-methyltransferase 5;Protein arginine N-methyltransferase 5, N-terminally processed	PRMT5
24.6644	25.2888	24.0074	24.1126	24.6675	24.4189	24.3586	24.4065		2	2	2	169	169	169	27887	0	199130000	4	0.0651621	0.964891	-0.055429	-0.137693	O14818;F5GY34;H0Y586;Q8TAA3	O14818;F5GY34;H0Y586;Q8TAA3	Proteasome subunit alpha type-7;Proteasome subunit alpha type-7-like	PSMA7;PSMA8
24.5563	23.9345	23.2435	22.6766	24.8223	24.1757	23.7133	23.7123		2	2	2	20	20	20	31585	0	234790000	24	0.4681	0.648737	0.503176	0.858811	O14893;H0YDP6;H0YEL0	O14893;H0YDP6;H0YEL0	Gem-associated protein 2	GEMIN2
22.7756	23.8085	22.6536	22.1498	23.1958	22.7024	22.6127	23.2197		2	2	2	3	3	3	14319	0	83774000	22	0.0808285	0.941938	0.085794	0.177634	O14976;D6RF16;D6RAQ7;D6RE78;D6RAW3	O14976;D6RF16;D6RAQ7;D6RE78;D6RAW3	Cyclin-G-associated kinase	GAK
26.3195	26.2777	26.1907	26.5666	27.8281	26.9986	27.0755	27.4212	+	12	12	12	295	295	295	64467	0	4216800000	54	2.53068	0.0755556	0.992234	3.24312	Q5VTL8	Q5VTL8	Pre-mRNA-splicing factor 38B	PRPF38B
27.8247	27.3509	28.02	27.712	28.3352	27.9409	28.4482	28.2236		17	17	17	233	233	233	12338	0	4376300000	116	1.54607	0.216507	0.510094	1.83649	O14980;C9J673;C9JKM9;C9IZS4;C9JQ02;C9JV99;C9JF49;C9IYM2;F8WF71;H7BZC5	O14980	Exportin-1	XPO1
26.5208	26.47	26.7261	27.2209	27.8112	27.3356	27.4571	28.2001	+	14	14	14	103	103	103	21267	0	3102600000	51	2.01061	0.107769	0.966513	2.69035	P21675;Q8IZX4;H7BY98;H7C2K9;H0Y9L7	P21675;Q8IZX4	Transcription initiation factor TFIID subunit 1;Transcription initiation factor TFIID subunit 1-like	TAF1;TAF1L
27.4899	22.9625	26.0633	28.1953	23.7532	26.5474	23.5312	27.4862		8	8	8	453	453	453	34333	0	2010000000	20	0.222757	0.819751	-0.848228	-0.521208	O15144;C9JTV5;G5E9J0;H7C3F9;G5E9S7	O15144	Actin-related protein 2/3 complex subunit 2	ARPC2
26.3638	25.203	25.8645	26.9658	26.1078	25.0284	26.5723	26.3921		4	4	4	242	242	242	20546	0	1067300000	26	0.0510348	0.970265	-0.0740824	-0.121569	O15145;F8VR50;C9JZD1	O15145;F8VR50;C9JZD1	Actin-related protein 2/3 complex subunit 3	ARPC3
25.3	25.1047	27.2257	26.2219	26.1942	24.5945	27.8368	26.9077		5	5	5	171	171	171	67257	0	1038000000	44	0.197503	0.855005	0.420209	0.447175	O15240	O15240	Neurosecretory protein VGF;Neuroendocrine regulatory peptide-1;Neuroendocrine regulatory peptide-2;Antimicrobial peptide VGF[554-577]	VGF
26.0419	25.0501	26.4549	26.0315	26.2257	25.043	26.0785	25.4067		6	6	6	398	398	398	21127	0	1636700000	52	0.199266	0.872676	-0.20611	-0.405172	Q5T8U5;O15260	Q5T8U5;O15260	Surfeit locus protein 4	SURF4
22.2343	22.9628	23.1665	23.8856	22.9115	25.4228	25.8634	23.7206		4	4	4	51	51	51	11994	0	464850000	2	0.929865	0.280686	1.41727	1.61813	O15397;F5H2I3;F5GXT5;H0YH64	O15397	Importin-8	IPO8
23.5494	24.0351	23.8539	23.5231	24.5707	23.4643	23.9007	25.1308		2	2	2	86	86	86	54985	0	553820000	10	0.651484	0.514712	0.526264	1.07987	O15446	O15446	DNA-directed RNA polymerase I subunit RPA34	CD3EAP
31.3454	30.8797	31.4261	31.6847	31.7033	31.6094	31.6754	31.8079		50	50	49	625	625	614	90932	0	78559000000	736	1.10167	0.391506	0.365039	1.33802	O43143;O60231	O43143	Putative pre-mRNA-splicing factor ATP-dependent RNA helicase DHX15	DHX15
22.542	24.8435	24.2661	24.4712	24.4756	24.8665	24.5073	24.5881		4	4	4	111	111	111	58449	0	308490000	7	0.513218	0.59733	0.578686	0.936221	O43172	O43172	U4/U6 small nuclear ribonucleoprotein Prp4	PRPF4
29.124	29.3212	28.99	28.8544	28.8945	29.4398	28.7976	29.138		15	15	15	328	328	328	5665	0	6528500000	76	0.00953993	0.998642	-0.00495243	-0.0180448	O43175;Q5SZU1	O43175;Q5SZU1	D-3-phosphoglycerate dehydrogenase	PHGDH
28.3759	27.9564	29.2998	29.355	28.6447	28.75	29.3246	29.4015		18	18	18	356	356	356	60977	0	6809300000	113	0.299372	0.791416	0.283417	0.570468	O43242;B4DT72;H0YGV8	O43242;B4DT72	26S proteasome non-ATPase regulatory subunit 3	PSMD3
32.7406	33.8242	32.9686	33.0652	32.9527	33.3781	33.3052	33.1277		56	56	56	605	605	605	90254	0	118260000000	875	0.0575031	0.967262	0.0412798	0.116778	O43290;E9PQI8	O43290	U4/U6.U5 tri-snRNP-associated protein 1	SART1
26.6006	26.8724	26.2553	26.7761	27.0693	27.8755	27.8693	27.4804	+	5	5	5	206	206	206	34342	0	2050100000	24	2.16305	0.0902128	0.947519	2.82808	Q9BRX9;H0YIE8;G3V221;H7C0S9;F8VSE4	Q9BRX9;H0YIE8	WD repeat domain-containing protein 83	WDR83
24.8466	26.0903	25.1501	24.4807	24.0336	24.2416	24.0943	24.7386		2	2	2	192	192	192	19208	0	421770000	23	1.20042	0.223319	-0.864884	-1.80264	O43447;H0YEL5;A6NNE7;C9JQD4	O43447;H0YEL5;A6NNE7;C9JQD4	Peptidyl-prolyl cis-trans isomerase H;Peptidyl-prolyl cis-trans isomerase	PPIH
26.794	27.0944	27.0361	26.8663	26.4596	26.5869	26.8664	26.7525		6	6	6	132	132	132	57193	0	1667300000	18	1.31277	0.398988	-0.281339	-1.31437	O43660;D6RA26;A8MW61;B7Z982	O43660;D6RA26;A8MW61;B7Z982	Pleiotropic regulator 1	PLRG1
33.6438	34.2713	33.2626	33.5652	33.8651	33.6323	33.2677	33.5047		22	22	22	943	943	943	26227	0	159270000000	517	0.188853	0.893316	-0.118279	-0.342089	O43809;H3BND3;H3BV41	O43809;H3BND3	Cleavage and polyadenylation specificity factor subunit 5	NUDT21
26.4413	26.7772	26.7596	27.5373	27.5735	27.2869	27.9047	28.3656	+	3	3	3	475	475	475	1125	0	2748000000	62	1.47911	0.162788	0.903813	2.10994	Q9C005	Q9C005	Protein dpy-30 homolog	DPY30
30.6093	30.5307	30.8756	30.8697	30.9441	30.6921	30.9925	31.1624		44	44	28	411	411	272	1219	0	27119000000	371	0.865343	0.567891	0.226422	0.977254	O60264	O60264	SWI/SNF-related matrix-associated actin-dependent regulator of chromatin subfamily A member 5	SMARCA5
25.7452	25.0032	27.6335	26.8687	26.5846	25.335	27.2137	26.2037		16	16	16	204	204	204	17129	0	2536000000	63	0.0103323	0.992537	0.0216169	0.0268969	O60306;H0YH15	O60306	Intron-binding protein aquarius	AQR
22.6407	23.0258	22.9514	22.6155	23.5243	24.4631	23.3815	23.4182	+	2	2	2	71	71	71	54271	0	58342000	5	1.72834	0.12961	0.888391	2.35047	Q969S3	Q969S3	Zinc finger protein 622	ZNF622
26.3133	27.0485	28.0708	26.5616	26.9338	27.0987	27.6575	26.3959		7	7	7	204	204	204	65521	0	2096800000	42	0.016608	0.989469	0.0229235	0.0403965	O60508;Q5SRN1;Q5SRM9	O60508;Q5SRN1	Pre-mRNA-processing factor 17	CDC40
26.0219	28.4263	27.5921	27.1204	25.987	27.1164	26.0234	26.7577		4	4	4	298	298	298	30472	0	1385000000	20	0.691528	0.444335	-0.819039	-1.21534	O60828;C9JQA1;H7C053	O60828;C9JQA1;H7C053	Polyglutamine-binding protein 1	PQBP1
29.2786	28.3873	28.8651	28.7572	29.6491	29.364	29.3835	28.8679		22	22	22	409	409	409	57673	0	17675000000	167	1.04262	0.350218	0.494053	1.43075	O60832;C9IYT0;H7C0M1;H7C2Q9;H7BZF2;H7C2Q2	O60832;C9IYT0;H7C0M1	H/ACA ribonucleoprotein complex subunit 4	DKC1
33.2674	33.0303	32.3577	33.3283	33.7019	33.8608	33.2041	33.8102		66	66	66	424	424	424	13883	0	199390000000	860	1.28278	0.242126	0.648351	1.76011	O60841	O60841	Eukaryotic translation initiation factor 5B	EIF5B
25.6261	23.5851	25.5277	25.8805	23.3401	25.832	25.832	25.5771		3	3	3	133	133	133	45745	0	784050000	18	0.00396166	0.999421	-0.00952768	-0.0105496	O60884	O60884	DnaJ homolog subfamily A member 2	DNAJA2
27.7213	27.334	26.8425	28.5013	28.6098	28.3797	28.4193	28.4319	+	6	6	6	316	316	316	22017	0	5647500000	72	1.29182	0.19476	0.860408	1.89564	P59780;H0YLI7;H0YLX6;H0YN38;H0YMK0	P59780;H0YLI7	AP-3 complex subunit sigma-2	AP3S2
25.2242	24.6867	27.1459	22.5687	22.5074	25.6859	22.5845	22.5101		2	2	2	18	18	18	12077	0	547550000	9	0.612043	0.455759	-1.58442	-1.19345	O75151	O75151	Lysine-specific demethylase PHF2	PHF2
28.8025	28.8472	29.8413	28.8584	29.9434	29.6049	30.5442	29.6061	+	11	11	11	411	411	411	32233	0	12659000000	106	1.33139	0.188352	0.837242	1.92425	Q14165;F5H1S8;H0YG07;F5GX14	Q14165;F5H1S8	Malectin	MLEC
29.0216	28.0178	29.8104	29.1879	29.1933	28.5447	29.6018	28.9067		11	11	9	535	535	465	20913	0	12640000000	86	0.0418574	0.979201	0.0522075	0.097818	Q5JRI1;O75494;Q6IQ42;R4GMP8	Q5JRI1;O75494	Serine/arginine-rich splicing factor 10	SRSF10
31.7867	32.4277	32.4679	32.3208	32.0425	31.6706	32.231	31.9966		80	80	80	659	659	659	14583	0	82933000000	844	0.648931	0.627378	-0.265571	-0.896906	O75533;B4DGZ4;H7C341;F8WC19	O75533	Splicing factor 3B subunit 1	SF3B1
31.2886	31.8476	31.5832	31.7365	31.4439	31.3358	31.426	31.3411		76	76	76	448	448	448	2445	0	45685000000	643	0.929382	0.557724	-0.227285	-1.0125	O75643;C9JAQ9;B4E0P5	O75643	U5 small nuclear ribonucleoprotein 200 kDa helicase	SNRNP200
27.6479	28.9193	27.7253	27.734	27.8984	27.7869	28.3786	28.1697		5	5	5	255	255	255	4145	0	3048800000	28	0.0547729	0.969248	0.051764	0.119592	O75683	O75683	Surfeit locus protein 6	SURF6
31.1756	30.5079	30.446	31.2072	31.3546	32.0435	31.3362	31.7656	+	38	38	30	349	349	294	1088	0	64508000000	433	1.58961	0.162538	0.790816	2.14671	O75400;F5H578;H0YG38	O75400;F5H578	Pre-mRNA-processing factor 40 homolog A	PRPF40A
23.9065	23.4532	24.0152	26.1094	24.4599	22.5081	23.0634	22.9159		5	5	5	45	45	45	23729	0	151000000	4	0.768431	0.374566	-1.13425	-1.36919	O75923;C9JCN0;Q9NZM1;F8W8J4	O75923	Dysferlin	DYSF
27.3693	27.3977	28.2141	27.5458	27.5511	27.485	28.0524	27.5735		4	4	4	307	307	307	26131	0	2867300000	41	0.0499815	0.979132	0.0337901	0.100271	O75934	O75934	Pre-mRNA-splicing factor SPF27	BCAS2
25.5447	27.3546	26.1243	26.307	25.7799	26.0184	25.8595	26.8473		3	3	3	311	311	311	26711	0	1229200000	19	0.178597	0.884818	-0.206344	-0.375044	O75940	O75940	Survival of motor neuron-related-splicing factor 30	SMNDC1
31.1927	31.2503	30.4702	31.5704	31.8121	32.0454	31.4768	32.2	+	46	46	46	517	517	517	1048	0	56631000000	524	1.45973	0.176214	0.762662	2.00433	Q9Y5B6;H7C2W4	Q9Y5B6	PAX3- and PAX7-binding protein 1	PAXBP1
27.5155	26.5588	28.8564	27.5815	27.5639	26.8837	27.9476	27.6002		12	12	12	327	327	327	54972	0	3376500000	63	0.0901681	0.931093	-0.129206	-0.207957	O76021;J3QSV6;I3L3U9;B4DJ58;I3L3C4;I3L234;J3KPU7;I3L2F2;I3L4T8;I3L1Y4	O76021;J3QSV6;I3L3U9	Ribosomal L1 domain-containing protein 1	RSL1D1
27.7425	27.5722	28.3552	26.9966	27.4242	27.5048	27.6817	27.3217		12	12	12	198	198	198	74605	0	2360900000	48	0.259788	0.83673	-0.183521	-0.470908	O76094;D6RDY6;R4GNC1	O76094;D6RDY6	Signal recognition particle subunit SRP72	SRP72
26.3748	26.1982	25.7339	26.8956	27.0123	26.7577	27.0261	27.4015	+	5	5	5	117	117	117	93487	0	1264900000	22	1.4667	0.174842	0.748763	2.00109	Q8N1F7;H3BM93;H3BVG0;H3BV11;H3BRI8;H3BV15;H3BMX0;H3BP95	Q8N1F7;H3BM93;H3BVG0	Nuclear pore complex protein Nup93	NUP93
22.4853	24.2951	22.9544	24.2175	22.9804	23.5207	23.6172	23.506		3	3	3	45	45	45	20055	0	173420000	7	0.0610031	0.963592	-0.0820155	-0.142307	O94822;H7BYG8	O94822;H7BYG8	E3 ubiquitin-protein ligase listerin	LTN1
29.3849	29.3152	28.8309	28.8895	29.0629	29.0253	28.8954	28.2623		30	30	30	362	362	362	1162	0	7266100000	113	0.588996	0.640451	-0.29367	-0.877097	O94832;K7EIG7;J3QRN6;J3KRL0	O94832;K7EIG7;J3QRN6;J3KRL0	Unconventional myosin-Id	MYO1D
28.726	29.637	28.7549	28.6633	28.5438	29.2413	28.6137	28.6479		16	16	16	21	21	21	10692	0	6927100000	90	0.268273	0.836287	-0.18362	-0.480599	O94906	O94906	Pre-mRNA-processing factor 6	PRPF6
25.197	26.6956	25.8077	25.6395	26.0533	26.3878	25.7277	25.9643		6	4	4	121	89	89	10396	0	731310000	22	0.233511	0.855605	0.198293	0.447722	O94973	O94973	AP-2 complex subunit alpha-2	AP2A2
21.6193	24.3641	24.5867	25.2937	23.6606	23.7859	23.9791	24.8038		51	51	3	267	267	6	30935	0	14875000000	161	0.0373432	0.979972	0.0913696	0.0964885	O95071	O95071	E3 ubiquitin-protein ligase UBR5	UBR5
23.654	22.0914	23.3275	25.3191	25.2362	26.2555	24.726	21.9994		2	2	2	61	61	61	37404	0	329050000	5	0.36809	0.680453	0.956271	0.779752	O95218	O95218	Zinc finger Ran-binding domain-containing protein 2	ZRANB2
31.206	30.568	31.0326	31.7116	31.6175	31.6569	31.7121	31.9372		24	24	24	537	537	537	51466	0	83616000000	599	1.29531	0.242596	0.601374	1.73433	O95232;J3KPP4;D6RDI2;B4DJ96;C9JL41;E7EN55;H0YA81;D6RHH0;H7C5U7;U3KQT3	O95232;J3KPP4;D6RDI2;B4DJ96	Luc7-like protein 3	LUC7L3
32.0697	32.0423	31.9361	32.2897	32.7407	33.0956	32.6352	32.8195	+	24	24	5	485	485	13	59379	0	122000000000	422	3.01026	0.0772941	0.738276	3.30563	Q14498;E1P5S2;H0Y4X3	Q14498;E1P5S2;H0Y4X3	RNA-binding protein 39	RBM39
26.2563	28.0287	26.7929	26.0368	26.4494	26.406	27.1201	26.2949		4	4	4	118	118	118	68386	0	1017900000	17	0.168948	0.88478	-0.211074	-0.361722	O95391;E5RGM7;E5RK41	O95391	Pre-mRNA-splicing factor SLU7	SLU7
28.1811	28.8119	28.1948	27.7117	28.2448	28.4727	27.6531	27.7799		9	9	9	443	443	443	37646	0	3281600000	66	0.258615	0.83769	-0.187302	-0.471999	O95400	O95400	CD2 antigen cytoplasmic tail-binding protein 2	CD2BP2
26.7871	28.295	26.5045	26.924	27.639	28.0362	27.2063	27.6347		8	8	8	242	242	242	65446	0	2226300000	38	0.535857	0.595105	0.50143	0.940229	O95402;B8ZZF3;M0R2P1;M0QXW8;M0R064	O95402;B8ZZF3	Mediator of RNA polymerase II transcription subunit 26	MED26
24.375	24.3603	24.4672	22.2251	24.666	24.5762	23.231	24.7351		2	2	2	62	62	62	80419	0	234450000	9	0.283858	0.789709	0.445157	0.592055	O95573;O60488	O95573;O60488	Long-chain-fatty-acid--CoA ligase 3;Long-chain-fatty-acid--CoA ligase 4	ACSL3;ACSL4
30.2762	30.1257	29.6613	30.0045	30.5973	31.3869	30.3367	30.6782	+	27	27	27	527	527	527	69837	0	25394000000	245	1.51752	0.174333	0.732837	2.03615	Q9UJV9;J3KNN5;D6RGI7;D6RD33;H0YA06;H0Y8L8	Q9UJV9;J3KNN5	Probable ATP-dependent RNA helicase DDX41	DDX41
23.4481	23.4735	24.8051	24.3878	23.3687	22.4219	23.903	24.3012		126	126	126	357	357	357	52722	0	23929000000	372	0.44935	0.655606	-0.529918	-0.842158	O95714;Q9BVR0;H3BUQ1;H3BRG9	O95714	E3 ubiquitin-protein ligase HERC2	HERC2
27.6965	29.4519	28.0356	28.0853	27.6298	28.3751	27.821	27.8906		7	7	7	99	99	99	10403	0	3958100000	64	0.408917	0.700449	-0.388206	-0.747871	O95777;F2Z2Y6;C9JIZ0;C9JNV3	O95777;F2Z2Y6;C9JIZ0;C9JNV3	N-alpha-acetyltransferase 38, NatC auxiliary subunit	NAA38
25.7631	27.5353	26.467	25.6389	26.4932	26.2532	25.4172	26.6328		9	9	7	153	153	122	10754	0	1054100000	28	0.109581	0.926883	-0.151984	-0.247953	O95782	O95782	AP-2 complex subunit alpha-1	AP2A1
25.9566	26.988	24.1895	25.9703	25.6786	27.1732	26.3071	25.533		5	5	4	14	14	123	54708	0	1207200000	13	0.231686	0.832014	0.396891	0.501791	Q5JW30;O95793;Q5JW28	Q5JW30;O95793;Q5JW28	Double-stranded RNA-binding protein Staufen homolog 1	STAU1
25.5783	25.4301	27.1714	25.4525	26.294	26.7025	29.1919	26.2146		7	7	7	498	498	498	23772	0	1310300000	26	0.705545	0.404095	1.19266	1.29356	O95816;B4DXE2;A2A296	O95816;B4DXE2	BAG family molecular chaperone regulator 2	BAG2
29.8512	30.5302	30.5363	29.8542	30.7079	30.8477	31.2442	30.894	+	38	38	38	446	446	446	13834	0	14619000000	249	1.73925	0.144854	0.730493	2.23295	P53621	P53621	Coatomer subunit alpha;Xenin;Proxenin	COPA
29.3025	29.1399	29.6792	28.8554	29.1307	28.2235	28.6887	28.3676		11	11	1	395	395	48	32844	0	6481300000	89	1.28818	0.240639	-0.641631	-1.75995	O95983;J3KSA7;Q9UBB5	O95983	Methyl-CpG-binding domain protein 3	MBD3
30.4961	31.2964	30.395	30.7283	30.1086	30.7076	30.292	30.2715		20	20	20	559	559	559	4746	0	19420000000	237	0.799467	0.488252	-0.383999	-1.13402	O96019;H7C5S0;C9JQT2;O94805	O96019	Actin-like protein 6A	ACTL6A
28.4385	25.6665	23.7887	22.5514	23.0594	22.6204	22.881	24.2575		5	5	5	298	298	298	36688	0	499320000	23	0.694758	0.392388	-1.90669	-1.33248	P00338;F5GXY2;F5GZQ4;F5H5J4;F5H6W8;F5GXH2;F5GYU2;F5H8H6;F5GXC7;F5GWW2	P00338;F5GXY2	L-lactate dehydrogenase A chain	LDHA
30.1164	29.9792	29.7935	29.7376	29.1064	30.3987	29.8353	29.701		2	2	2	45	45	45	36105	0	9966500000	33	0.208432	0.881372	-0.146361	-0.386053	P01857;P01860;P01859;P01861	P01857;P01860;P01859;P01861	Ig gamma-1 chain C region;Ig gamma-3 chain C region;Ig gamma-2 chain C region;Ig gamma-4 chain C region	IGHG1;IGHG3;IGHG2;IGHG4
28.459	26.9096	27.6692	27.3029	26.3427	26.4234	28.2602	27.9703		6	6	6	328	328	328	36053	0	2236600000	28	0.223972	0.834997	-0.336019	-0.478488	P04406;E7EUT5	P04406;E7EUT5	Glyceraldehyde-3-phosphate dehydrogenase	GAPDH
27.6185	28.081	28.6963	28.7648	27.9027	28.3107	28.8685	28.8417		4	4	4	293	293	293	22782	0	4039100000	49	0.213053	0.861769	0.190751	0.417451	P04792;C9J3N8;F8WE04	P04792;C9J3N8;F8WE04	Heat shock protein beta-1	HSPB1
26.1908	26.3972	26.465	26.0739	26.7574	27.3174	26.1833	26.4077		6	6	6	127	127	127	68569	0	1123000000	21	0.712034	0.530578	0.384687	1.05935	P04843;B7Z4L4;F8WF32	P04843;B7Z4L4	Dolichyl-diphosphooligosaccharide--protein glycosyltransferase subunit 1	RPN1
26.06	24.3136	29.1096	23.6741	22.7752	25.5438	22.386	30.0893		6	2	2	354	138	138	14105	0	2307300000	11	0.100786	0.923007	-0.590759	-0.262331	Q93077;Q7L7L0;P04908	Q93077;Q7L7L0;P04908	Histone H2A type 1-C;Histone H2A type 3;Histone H2A type 1-B/E	HIST1H2AC;HIST3H2A;HIST1H2AB
30.4646	31.2963	30.9066	30.1666	30.6309	30.4169	30.8272	30.7486		24	7	7	581	232	232	32852	0	21242000000	81	0.0714514	0.962146	-0.0526366	-0.144783	P05141	P05141	ADP/ATP translocase 2;ADP/ATP translocase 2, N-terminally processed	SLC25A5
28.027	28.4179	27.9777	28.1364	28.4042	27.2512	28.0993	28.4669		6	5	5	991	842	842	11514	0	4810200000	46	0.104718	0.933279	-0.0843372	-0.212617	P05386	P05386	60S acidic ribosomal protein P1	RPLP1
27.8483	28.1181	27.5694	27.5949	28.6251	28.2406	28.4402	27.7933		7	7	6	661	661	513	11665	0	4152700000	83	1.17656	0.30485	0.492142	1.53808	P05387;H0YDD8	P05387	60S acidic ribosomal protein P2	RPLP2
30.9854	31.1095	30.921	30.7871	31.3187	30.5686	31.2128	30.8823		13	13	13	517	517	517	34273	0	26658000000	179	0.0892181	0.952504	0.044858	0.15864	P05388;Q3B7A4;F8VWS0;F8VU65;G3V210;F8VW21;F8VZS0;Q8NHW5;F8VPE8;F8VQY6;F8VRK7;F8VS58;F8W1K8;F8VWV4	P05388;Q3B7A4;F8VWS0;F8VU65;G3V210;F8VW21;F8VZS0;Q8NHW5;F8VPE8	60S acidic ribosomal protein P0;60S acidic ribosomal protein P0-like	RPLP0;RPLP0P6
26.5668	26.6203	25.9696	26.5418	26.5568	26.8158	26.4496	26.1347		5	5	5	169	169	169	46836	0	1555800000	29	0.115559	0.933498	0.0645819	0.20988	P05455;E9PGX9;E9PFL9;E7ERC4	P05455	Lupus La protein	SSB
29.6424	30.1799	30.0981	29.5244	29.7799	29.5814	30.3667	29.8799		15	14	14	367	351	351	48057	0	13415000000	93	0.0620169	0.97142	0.0407972	0.122407	P05783;F8VZY9;CON__P05784;CON__H-INV:HIT000015463	P05783;F8VZY9	Keratin, type I cytoskeletal 18	KRT18
31.1621	28.2602	30.6846	31.0318	29.6567	28.8156	29.4239	29.6142		1	1	1	82	82	82	21145	0	30087000000	55	0.605196	0.497613	-0.907128	-1.12079	P05976;P08590	P05976;P08590	Myosin light chain 1/3, skeletal muscle isoform;Myosin light chain 3	MYL1;MYL3
26.5595	25.9927	26.9103	27.0546	26.1909	25.9524	26.2604	26.2761		5	5	5	83	83	83	85696	0	1170300000	7	0.945716	0.397613	-0.45929	-1.32033	P06396;Q5T0H9;Q5T0H7;Q5T0H8;CON__Q3SX14;REV__F5H555;REV__H0YJM7;REV__Q6TDU7;REV__F8W8F9	P06396;Q5T0H9	Gelsolin	GSN
28.0112	28.3878	27.8105	27.454	27.7662	28.5433	27.8533	27.7677		5	4	4	212	185	185	34095	0	3257900000	33	0.0896835	0.944015	0.0667977	0.180119	P06493;E5RIU6;K7ELV5;E7ESI2;P24941;Q00526;G3V5T9;G3V317	P06493;E5RIU6	Cyclin-dependent kinase 1	CDK1
28.4004	27.6274	25.8415	24.7713	25.6422	25.3376	25.1583	23.097		3	3	3	478	478	478	1018	0	772900000	38	0.93426	0.266568	-1.85138	-1.66869	P06703;R4GN98	P06703	Protein S100-A6	S100A6
29.4934	29.8243	29.7358	29.715	29.4486	29.7017	29.8125	30.0497		21	21	21	611	611	611	47168	0	8307400000	132	0.164229	0.925259	0.0609989	0.250748	P06733;K7EM90;F5H0C8;B7Z2X9;P13929;P09104;F5H1C3;E5RI09;E5RG95;K7EPM1;K7EKN2;E5RGZ4	P06733	Alpha-enolase	ENO1
30.7082	30.5093	30.246	30.8254	30.4277	30.6056	30.4157	30.6509		16	16	16	507	507	507	32575	0	24850000000	237	0.126117	0.935199	-0.0472555	-0.196536	P06748;E5RI98;E5RGW4	P06748	Nucleophosmin	NPM1
26.7498	26.1539	29.5951	26.84	23.3519	25.2343	27.0998	26.2011		9	3	3	556	95	95	1392	0	3082900000	20	0.839457	0.303546	-1.86292	-1.53779	Q16778;P33778;P23527;P06899;Q8N257;Q96A08;Q6DRA6;Q6DN03	Q16778;P33778;P23527;P06899;Q8N257	Histone H2B type 2-E;Histone H2B type 1-B;Histone H2B type 1-O;Histone H2B type 1-J;Histone H2B type 3-B	HIST2H2BE;HIST1H2BB;HIST1H2BO;HIST1H2BJ;HIST3H2BB
27.9325	26.2418	26.0618	23.1797	23.6805	24.0818	24.7852	23.7751		6	6	6	284	284	284	36638	0	565710000	16	0.879785	0.296889	-1.77331	-1.58733	P07195;A8MW50;C9J7H8;F5H793	P07195;A8MW50;C9J7H8;F5H793	L-lactate dehydrogenase B chain;L-lactate dehydrogenase	LDHB
32.4851	32.2893	31.9953	31.9504	32.5276	32.4663	32.1925	32.4133		27	7	6	671	214	178	47766	0	68434000000	200	0.738185	0.628316	0.219881	0.89388	Q5JP53;P07437;Q5ST81;E9PBJ4	Q5JP53;P07437;Q5ST81	Tubulin beta chain	TUBB
27.4947	22.6271	25.0053	25.1934	25.5883	25.1853	26.3366	22.9721		4	4	4	407	407	407	15054	0	544600000	10	0.0163991	0.990825	-0.0595531	-0.0447896	P07737;I3L3D5;K7EJ44;CON__P02584	P07737;I3L3D5	Profilin-1	PFN1
24.5047	25.6541	24.8529	24.9409	25.6297	25.7271	26.003	25.4312	+	4	4	4	39	39	39	17059	0	599190000	11	1.41367	0.187079	0.709612	1.92377	P07814;V9GYZ6	P07814;V9GYZ6	Bifunctional glutamate/proline--tRNA ligase;Glutamate--tRNA ligase;Proline--tRNA ligase	EPRS
27.3182	25.8995	26.4777	26.8212	26.0352	25.691	26.6587	26.7589		16	6	6	328	145	145	84659	0	1175300000	28	0.381698	0.729704	-0.343217	-0.697219	P07900;Q86U12;G3V2J8	P07900;Q86U12	Heat shock protein HSP 90-alpha	HSP90AA1
27.5762	29.0835	28.9857	28.664	27.6925	28.1906	28.6104	27.1797		30	2	2	631	118	118	3367	0	4910300000	43	0.687799	0.466887	-0.659081	-1.1688	P07910;G3V2Q1;G3V576;G3V555;G3V575	P07910;G3V2Q1;G3V576;G3V555;G3V575	Heterogeneous nuclear ribonucleoproteins C1/C2	HNRNPC
29.3367	29.6444	29.1277	29.3385	29.4603	29.9885	29.7226	29.9375		25	9	0	585	303	0	3285	0	6750500000	59	1.38279	0.293899	0.415398	1.59389	P07951;Q5TCU8;U3KQK2	P07951;Q5TCU8	Tropomyosin beta chain	TPM2
29.3132	30.0406	29.8306	30.1082	29.443	29.9008	30.2434	30.3694		31	26	15	618	577	363	70051	0	13466000000	157	0.246102	0.85647	0.166018	0.443352	P08107;E7EP94;V9GZ37	P08107;E7EP94;V9GZ37	Heat shock 70 kDa protein 1A/1B	HSPA1A
31.643	30.6921	31.5522	31.6848	31.3955	31.4285	31.566	31.5636		37	37	24	631	631	443	83263	0	40754000000	420	0.152221	0.91911	0.0953326	0.280829	P08238;Q58FF7;Q5T9W8;Q14568;F8W026;Q58FG1;Q58FF6	P08238	Heat shock protein HSP 90-beta	HSP90AB1
30.5174	30.6431	30.337	30.9569	31.2907	31.429	31.055	31.5014	+	34	34	34	415	415	415	10482	0	38623000000	340	2.30147	0.11117	0.705444	2.67841	Q12872;F5H5X1;F5H1A5;H0YFR9	Q12872;F5H5X1	Splicing factor, suppressor of white-apricot homolog	SFSWAP
30.6413	28.1388	31.3921	30.4461	30.33	28.9272	30.5572	29.3695		24	24	24	43	43	43	51556	0	24143000000	197	0.173622	0.878299	-0.358583	-0.39756	P08621;M0QYR1;M0QX04	P08621	U1 small nuclear ribonucleoprotein 70 kDa	SNRNP70
31.5373	31.9281	31.9724	32.0482	31.3528	31.9765	32.062	32.2869		37	37	23	79	79	438	53651	0	53800000000	403	0.0749285	0.962646	0.0480647	0.145551	P08670;B0YJC4;Q5JVS8;P17661;H7C5W5;P41219;Q16352;F8W835	P08670;B0YJC4	Vimentin	VIM
30.0683	30.5249	30.2382	30.3168	30.685	31.0769	30.4283	31.0973		9	9	9	689	689	689	1555	0	29259000000	214	1.53575	0.208615	0.53484	1.8599	P0CW22;P08708;H0YN88;H0YK46;H0YN73;H3BNC9	P0CW22;P08708;H0YN88;H0YK46	40S ribosomal protein S17-like;40S ribosomal protein S17	RPS17L;RPS17
27.4667	26.0539	27.8639	25.7477	28.0136	26.8465	27.7546	25.312		5	5	5	153	153	153	3077	0	2025200000	47	0.0901712	0.934101	0.198643	0.220361	P09038	P09038	Fibroblast growth factor 2	FGF2
32.204	31.5277	31.8587	31.4075	31.6605	31.6717	32.6077	31.4799		25	16	4	602	461	49	32708	0	33026000000	188	0.127082	0.923855	0.105486	0.256433	P09493;H0YL52;H0YKP3;H0YKZ6	P09493;H0YL52;H0YKP3	Tropomyosin alpha-1 chain	TPM1
25.507	25.6887	25.4159	25.3874	24.9311	25.4268	25.0919	25.486		3	3	3	105	105	105	27076	0	753620000	10	0.900817	0.527337	-0.265787	-1.06548	P09496;F8WF69;C9J8P9	P09496;F8WF69	Clathrin light chain A	CLTA
27.9235	29.1377	28.0249	28.1	28.4665	29.4219	28.79	28.6663		13	13	13	565	565	565	28415	0	4607700000	55	0.759364	0.454414	0.539634	1.19924	P09661;H0YMA0;H0YLR3;H0YKK0	P09661;H0YMA0;H0YLR3	U2 small nuclear ribonucleoprotein A	SNRPA1
26.9875	27.7992	27.9164	28.5124	27.1138	27.6072	28.3942	28.9865		13	13	13	176	176	176	11308	0	3733200000	67	0.164306	0.883853	0.221558	0.35726	P09874;Q5VX84;Q5VX85	P09874	Poly [ADP-ribose] polymerase 1	PARP1
25.8098	25.6368	28.5981	25.691	23.3868	25.8074	25.8609	25.8607		5	3	3	602	531	531	13553	0	1283700000	10	0.600639	0.483946	-1.20495	-1.14963	P0C0S5;Q71UI9;C9J0D1;C9J386	P0C0S5;Q71UI9;C9J0D1	Histone H2A.Z;Histone H2A.V;Histone H2A	H2AFZ;H2AFV
31.2369	31.1109	33.6916	32.1235	31.2659	30.378	32.5524	31.5572		6	6	2	359	359	141	13936	0	68034000000	106	0.347376	0.72164	-0.602337	-0.713217	Q99878;Q96KK5;Q9BTM1;Q16777;Q6FI13;P20671;P0C0S8;H0YFX9	Q99878;Q96KK5;Q9BTM1;Q16777;Q6FI13;P20671;P0C0S8;H0YFX9	Histone H2A type 1-J;Histone H2A type 1-H;Histone H2A.J;Histone H2A type 2-C;Histone H2A type 2-A;Histone H2A type 1-D;Histone H2A type 1;Histone H2A	HIST1H2AJ;HIST1H2AH;H2AFJ;HIST2H2AC;HIST2H2AA3;HIST1H2AD;HIST1H2AG
24.9097	26.1713	24.8221	26.192	25.6668	26.1523	25.3233	26.5879		5	5	5	138	138	138	6067	0	895180000	32	0.378639	0.722709	0.408801	0.716751	P10155;G5E9R9;H0Y9N5	P10155	60 kDa SS-A/Ro ribonucleoprotein	TROVE2
34.2368	34.4467	34.2579	34.1322	33.8899	34.4229	33.9669	34.1716		18	13	3	397	283	96	21865	0	302780000000	269	0.528361	0.758169	-0.155595	-0.659244	P10412;P22492	P10412	Histone H1.4	HIST1H1E
26.8832	27.3161	26.6881	27.6785	27.7503	27.8312	27.5886	28.2057	+	8	8	8	7	7	7	29791	0	2947500000	61	1.46459	0.181424	0.702487	1.96457	Q6UB99	Q6UB99	Ankyrin repeat domain-containing protein 11	ANKRD11
27.7907	28.309	27.6577	27.3972	27.9592	28.1533	28.1829	28.4438		11	11	11	276	276	276	61054	0	2779700000	59	0.934025	0.423635	0.396145	1.25343	P10809;B7Z712;C9JL25;E7EXB4;E7ESH4;C9JL19;C9JCQ4;C9J0S9	P10809	60 kDa heat shock protein, mitochondrial	HSPD1
31.6639	32.1824	31.2452	31.551	31.7591	32.251	31.6025	32.0776		37	35	35	583	583	583	72332	0	51460000000	407	0.487561	0.689174	0.261934	0.760095	P11021	P11021	78 kDa glucose-regulated protein	HSPA5
29.5244	29.4315	29.2171	29.1774	29.5726	28.9758	29.1986	28.792		8	8	8	69	69	69	1776	0	7086300000	87	0.493288	0.726628	-0.202846	-0.705261	P11047	P11047	Laminin subunit gamma-1	LAMC1
33.5957	33.8642	33.6036	33.7802	33.6408	34.1251	34.0083	34.0983		44	44	36	686	686	616	70897	0	219450000000	747	1.01921	0.496675	0.25719	1.11716	P11142;E9PKE3;E9PNE6;E9PN89;A8K7Q2;E9PLF4;E9PQQ4;E9PQK7;E9PK54;E9PI65;E9PPY6;P54652;E9PN25;E9PS65;E9PM13	P11142;E9PKE3;E9PNE6;E9PN89;A8K7Q2	Heat shock cognate 71 kDa protein	HSPA8
27.0684	28.0274	27.5109	27.3939	27.5278	28.0978	27.6744	27.4959		4	4	4	12	12	12	54083	0	2022000000	40	0.352938	0.783156	0.198856	0.580486	P11166;C9JIM8	P11166;C9JIM8	Solute carrier family 2, facilitated glucose transporter member 1	SLC2A1
26.3136	25.948	27.8212	27.3918	26.0909	26.0317	26.7409	27.8887		5	5	5	99	99	99	53924	0	1275500000	24	0.108143	0.925244	-0.18063	-0.251921	P11169;Q8TDB8	P11169;Q8TDB8	Solute carrier family 2, facilitated glucose transporter member 3;Solute carrier family 2, facilitated glucose transporter member 14	SLC2A3;SLC2A14
31.5743	31.569	31.0739	31.7196	32.0111	32.6526	31.8253	32.1473	+	47	47	47	49	49	49	11829	0	77419000000	600	1.60771	0.16899	0.674896	2.06661	O15042;E7ET15;H0Y8D9;C9JB80;E7EW00;C9J5L1;C9JDJ7;U3KPT1;H7C4V2	O15042;E7ET15	U2 snRNP-associated SURP motif-containing protein	U2SURP
27.0866	27.1577	26.6067	26.8501	27.9214	27.4926	27.0894	27.8938	+	15	15	15	151	151	151	1606	0	3019100000	66	1.56233	0.174202	0.674034	2.02679	O60244;H7C3E5;H7C017	O60244	Mediator of RNA polymerase II transcription subunit 14	MED14
31.0341	30.1657	30.5628	31.1244	31.6809	31.688	30.8528	31.1104		52	52	52	587	587	587	90725	0	84092000000	510	1.03392	0.319858	0.611232	1.50665	P11387;Q969P6;E5RIC7;E5RJ95;E5RFS0;E5RJ33;H0YBR3;H0YAR3;H0YC03;E5RGE7;E5RGR4;E5RFE3;E5RGR2	P11387	DNA topoisomerase 1	TOP1
26.0182	25.6128	28.1548	26.5852	25.4142	22.9045	26.3068	25.372		8	8	8	77	77	77	17438	0	1009800000	11	0.873803	0.30015	-1.59338	-1.56335	P11388	P11388	DNA topoisomerase 2-alpha	TOP2A
30.4533	30.2427	30.6096	29.9969	30.8112	30.5676	30.3035	29.7619		38	38	24	671	671	461	7067	0	32494000000	277	0.0473479	0.981321	0.0353875	0.0979394	P11940;E7EQV3;E7ERJ7;H0YAR2;Q9H361;E5RGH3;E5RJB9;E5RH24;H0YB86;H0YBN4;H0YAP2;Q4VXU2;H0YEQ8;H0YAS6;H0YB75;Q4VY17;E5RHG7;H0YAS7;H0YAW6;H0YC10;E5RGC4;E5RFD8;Q5JQF8;Q96DU9;E5RJM8	P11940;E7EQV3;E7ERJ7	Polyadenylate-binding protein 1	PABPC1
31.3188	30.9234	31.5317	31.0991	31.4327	30.9238	31.2327	30.7819		28	28	9	691	691	272	32866	0	36609000000	277	0.260241	0.859731	-0.125517	-0.421403	P12236;I7HJJ0	P12236;I7HJJ0	ADP/ATP translocase 3	SLC25A6
30.8269	30.4637	30.2023	31.1827	31.3934	31.3955	31.0485	31.4389	+	27	27	27	874	874	874	37535	0	35565000000	275	1.50548	0.1809	0.650137	1.95637	Q86W42	Q86W42	THO complex subunit 6 homolog	THOC6
28.3486	27.9427	29.0122	28.034	29.2776	30.4623	28.4684	27.6428		22	22	22	445	445	445	69842	0	5847200000	108	0.432297	0.650743	0.628386	0.840179	P12956;B1AHC9;B1AHC8;F5H1I8	P12956;B1AHC9;B1AHC8;F5H1I8	X-ray repair cross-complementing protein 6	XRCC6
28.8528	28.3916	29.4423	29.0132	30.0335	31.1594	28.9884	28.5547		37	37	37	74	74	74	82704	0	9041400000	196	0.573104	0.536667	0.759018	1.05317	P13010;C9JZ81;H7C0H9	P13010	X-ray repair cross-complementing protein 5	XRCC5
27.4417	27.456	27.4362	27.6446	27.4159	27.3567	27.6554	27.592		15	14	14	263	252	252	95337	0	2488100000	96	0.0415695	0.990232	0.010375	0.0555516	P13639	P13639	Elongation factor 2	EEF2
24.076	26.0631	26.9221	26.3464	26.4588	26.1616	25.8376	26.2311		2	2	2	18	18	18	13638	0	926530000	9	0.200657	0.857338	0.320405	0.438006	P14543	P14543	Nidogen-1	NID1
27.4893	27.0095	28.0795	27.982	27.1143	27.7194	28.0579	28.1369		9	9	9	25	25	25	57936	0	2226200000	45	0.129765	0.925812	0.117063	0.266598	P14618;H3BTN5;H3BQ34;Q504U3;H3BT25;H3BUW1;H3BTJ2;P30613	P14618;H3BTN5	Pyruvate kinase PKM;Pyruvate kinase	PKM
25.989	25.7741	23.9138	24.7719	21.9356	24.3041	24.8602	25.3595		4	3	3	77	6	6	92468	0	394850000	18	0.5106	0.558494	-0.997332	-1.00065	P14625;H0YIV0	P14625;H0YIV0	Endoplasmin	HSP90B1
27.7328	25.1771	27.3407	27.695	27.1777	25.3415	26.968	26.2355		8	5	5	481	337	337	22764	0	2730500000	54	0.318994	0.757196	-0.555717	-0.663424	P14649;F8W1I5	P14649;F8W1I5	Myosin light chain 6B	MYL6B
26.4371	26.2115	26.3743	26.2388	26.7469	27.0603	26.5047	27.383	+	7	7	7	268	268	268	32996	0	1017400000	30	1.65832	0.175963	0.608332	2.04001	P36542;B4DL14	P36542;B4DL14	ATP synthase subunit gamma, mitochondrial;ATP synthase subunit gamma	ATP5C1
23.0627	22.6367	23.2549	23.9058	24.6336	24.4205	23.1353	25.785		3	2	2	64	51	51	81744	0	238690000	12	1.10496	0.217623	1.27854	1.81679	P14923	P14923	Junction plakoglobin	JUP
31.6168	30.7749	31.1419	30.8233	31.4517	31.3437	30.9124	30.6388		22	22	22	645	645	645	31324	0	38284000000	258	0.00318182	0.998389	-0.00258398	-0.00696565	P15880;H0YEN5;E9PMM9;E9PQD7;I3L404;E9PM36;E9PPT0;H3BNG3;H0YE27	P15880;H0YEN5;E9PMM9;E9PQD7;I3L404;E9PM36	40S ribosomal protein S2	RPS2
26.5337	26.4349	26.8553	25.7051	23.6144	26.7013	27.0085	27.555		6	6	6	43	43	43	33177	0	1242300000	22	0.0627238	0.95543	-0.16242	-0.159405	P15924	P15924	Desmoplakin	DSP
32.7608	32.4982	32.8514	32.8206	32.4099	32.8055	32.467	32.7689		18	18	13	385	385	274	2258	0	102870000000	305	0.408495	0.819869	-0.119943	-0.522415	P16401	P16401	Histone H1.5	HIST1H1B
27.9317	29.2453	27.6994	27.3319	28.2889	28.5923	27.444	27.5912		18	3	3	394	95	95	2235	0	3993300000	34	0.0513342	0.971191	-0.0730042	-0.121839	P16402	P16402	Histone H1.3	HIST1H1D
31.1053	32.0471	30.8218	30.9266	30.373	31.2961	29.9256	30.6659		17	3	3	404	99	99	21364	0	35810000000	76	0.820728	0.39977	-0.660017	-1.31671	P16403	P16403	Histone H1.2	HIST1H1C
27.2671	27.3245	26.8355	26.3656	27.5528	28.0406	27.0881	26.9373		8	8	8	127	127	127	11476	0	1804100000	20	0.655744	0.538042	0.456533	1.05139	P16615;H7C5W9;J3QSY6;O14983;Q93084	P16615;H7C5W9	Sarcoplasmic/endoplasmic reticulum calcium ATPase 2	ATP2A2
28.9986	29.791	29.1103	28.3139	28.0302	28.9481	28.0593	28.0463		2	2	2	411	411	411	11676	0	4768100000	24	1.07836	0.276828	-0.782469	-1.63908	P17096;H7BYM6	P17096;H7BYM6	High mobility group protein HMG-I/HMG-Y	HMGA1
31.3518	31.1944	30.4545	29.884	31.5891	31.6111	30.4325	30.063		37	37	28	594	594	502	69147	0	27172000000	319	0.147519	0.897388	0.202745	0.325079	P17844;J3KTA4;B4DLW8;J3QRQ7;J3KRZ1;J3QSF1;J3KRX8;J3QR02;X6RLV5;J3QRN5;J3QS79;J3QKN9;J3QLG9;J3QR62	P17844;J3KTA4;B4DLW8	Probable ATP-dependent RNA helicase DDX5	DDX5
25.9483	25.8611	25.5957	26.2284	26.3252	25.8491	25.6971	25.7294		3	3	3	42	42	42	85018	0	763740000	22	0.0141519	0.992844	-0.008183	-0.0277102	P17858;F8WEU2;P08237	P17858	6-phosphofructokinase, liver type	PFKL
28.3159	28.7961	28.382	28.6985	28.6728	28.6496	28.81	29.0834		16	16	16	482	482	482	60343	0	4971000000	119	0.83022	0.559043	0.255821	1.007	P17987;E7ERF2;E7EQR6;F5H282;F5GZ03;F5GZI8;F5H726;F5H676;F5H136;F5GYL4	P17987;E7ERF2;E7EQR6;F5H282	T-complex protein 1 subunit alpha	TCP1
29.5381	28.7561	29.5144	29.3226	28.9884	29.0944	28.7802	28.9532		11	11	11	482	482	482	12538	0	11610000000	104	0.85363	0.496379	-0.328762	-1.12048	P18077;F8WBS5;F8WB72;C9K025	P18077;F8WBS5;F8WB72;C9K025	60S ribosomal protein L35a	RPL35A
32.6131	31.7565	32.462	32.2511	32.3665	32.0503	32.2641	32.1177		24	24	24	641	641	641	29225	0	71267000000	351	0.133988	0.933165	-0.0710249	-0.236819	P18124;A8MUD9;C9JIJ5;C9JZ88	P18124;A8MUD9	60S ribosomal protein L7	RPL7
32.6092	33.3968	33.0725	32.9783	33.1217	33.6192	33.7171	33.4132		69	69	30	332	332	131	26383	0	187280000000	1114	1.13824	0.334068	0.453641	1.46933	P18583;J3QSZ5	P18583	Protein SON	SON
32.2063	32.0385	32.13	31.9492	32.1739	32.4038	31.6468	31.8961		40	40	40	435	435	435	76613	0	69287000000	466	0.10806	0.942283	-0.0508451	-0.1857	P19338;H7BY16;C9JYW2;C9JLB1;C9J1H7;C9JWL1	P19338;H7BY16	Nucleolin	NCL
25.4177	22.4293	25.3117	25.9234	25.813	25.5982	24.7152	26.0854		4	4	4	255	255	255	31441	0	791120000	17	0.408456	0.661311	0.782433	0.827576	P19387;H3BRR2	P19387;H3BRR2	DNA-directed RNA polymerase II subunit RPB3	POLR2C
27.5289	27.7638	27.922	27.7501	26.8948	27.7423	27.5704	27.3116		9	9	9	245	245	245	62094	0	2615500000	60	0.911413	0.455742	-0.361434	-1.19981	P19525;C9JZT2;F8WBH4	P19525	Interferon-induced, double-stranded RNA-activated protein kinase	EIF2AK2
25.8401	24.5154	25.4246	26.6741	25.931	25.4519	25.3969	26.4896		5	5	5	183	183	183	41213	0	882020000	25	0.150901	0.897742	0.20377	0.330887	P19784;H3BNI9;H3BSA1;H3BV19	P19784	Casein kinase II subunit alpha	CSNK2A2
27.1396	27.6557	27.6998	27.3781	27.6237	27.7911	28.2873	28.5338		11	11	10	283	283	261	66408	0	3542000000	28	1.2571	0.264154	0.590674	1.6927	P20700;E9PBF6	P20700;E9PBF6	Lamin-B1	LMNB1
29.334	28.9202	28.7997	29.2572	29.1504	29.5019	29.4866	29.1502		26	26	26	178	178	178	27655	0	8013000000	85	0.73517	0.600956	0.244519	0.930106	Q5HY54;P21333;F8WE98;E9PHF0;O75369;Q14315;H7C2E7;H0Y5F3;H0Y5C6	Q5HY54;P21333	Filamin-A	FLNA
25.2974	25.3582	25.2002	24.8408	25.7063	25.5517	25.8799	25.9632	+	4	4	4	95	95	95	57224	0	719970000	41	2.18171	0.117158	0.601114	2.4266	K7EMM8;Q49A26;K7EQB2	K7EMM8;Q49A26;K7EQB2	Putative oxidoreductase GLYR1	GLYR1
23.5375	24.6232	24.5216	24.8146	24.4208	24.947	24.4826	25.1903		4	4	4	7	7	7	10777	0	261920000	7	0.522801	0.637865	0.385932	0.876475	P22102;B4DJ93;C9JZG2;C9JKQ7;C9JBJ1;C9JTV6;F8WD69	P22102;B4DJ93	Trifunctional purine biosynthetic protein adenosine-3;Phosphoribosylamine--glycine ligase;Phosphoribosylformylglycinamidine cyclo-ligase;Phosphoribosylglycinamide formyltransferase	GART
26.4768	22.8423	24.8645	23.8211	24.2924	24.0934	23.9899	24.2405		5	5	5	98	98	98	11785	0	294100000	9	0.172635	0.879398	-0.347163	-0.39436	P22314;Q5JRR6	P22314	Ubiquitin-like modifier-activating enzyme 1	UBA1
28.5513	29.2115	28.7942	29.1976	29.4219	29.6219	29.3624	29.7009	+	21	21	21	302	302	302	10334	0	9156400000	175	1.76515	0.166218	0.58812	2.09885	Q9BRR8;K7EQ19	Q9BRR8	G patch domain-containing protein 1	GPATCH1
24.7862	25.0954	23.8073	24.9248	24.0948	25.8494	22.4764	25.1855		2	2	2	119	119	119	48442	0	285040000	4	0.118604	0.918608	-0.251894	-0.28262	P22695;H3BUE4;H3BUI9;H3BSJ9;H3BRG4	P22695;H3BUE4;H3BUI9;H3BSJ9;H3BRG4	Cytochrome b-c1 complex subunit 2, mitochondrial	UQCRC2
31.221	31.1619	31.1012	31.4865	31.7213	31.6948	31.7778	32.0398	+	42	42	42	792	792	792	88486	0	45477000000	497	2.55713	0.104138	0.565773	2.61944	Q9P2I0;H0YJF4;G3V3T7;G3V5T3	Q9P2I0	Cleavage and polyadenylation specificity factor subunit 2	CPSF2
32.5595	32.2617	32.3748	32.3693	32.5947	32.6407	32.282	32.335		32	32	32	893	893	893	26688	0	90757000000	521	0.270558	0.895384	0.0718088	0.342735	P23396;E9PL09;F2Z2S8;E9PPU1;H0YCJ7;H0YF32;H0YEU2;E9PQ96;E9PJH4;E9PK82;E9PSF4;E9PQX2;H0YES8;E9PJN9	P23396;E9PL09;F2Z2S8;E9PPU1;H0YCJ7;H0YF32	40S ribosomal protein S3	RPS3
29.9721	30.2619	29.585	29.7471	29.8235	30.727	29.52	30.1687		10	10	6	729	729	542	18502	0	12320000000	130	0.227453	0.858235	0.168251	0.423182	P23528;E9PP50;G3V1A4;E9PK25;E9PQB7;E9PS23;E9PLJ3	P23528;E9PP50;G3V1A4;E9PK25;E9PQB7	Cofilin-1	CFL1
24.3066	22.0717	24.0763	23.7543	23.7288	24.8797	21.8587	23.8989		2	2	2	146	146	146	24542	0	221170000	8	0.0164477	0.989971	0.0392914	0.0432291	P24390;Q8NBW7;M0R1Y2	P24390;Q8NBW7;M0R1Y2	ER lumen protein retaining receptor 1;ER lumen protein retaining receptor	KDELR1
28.8809	28.4505	28.6828	29.1666	29.3289	29.2363	29.363	29.4668	+	10	10	10	509	509	509	30255	0	8865900000	75	1.8805	0.164295	0.553573	2.13616	O95639;B7Z7B0;H7C419;C9JEV9;C9K0K2;H7C016;F8WEL7	O95639;B7Z7B0;H7C419;C9JEV9	Cleavage and polyadenylation specificity factor subunit 4	CPSF4
23.443	23.0523	24.1492	25.7389	24.1033	23.5487	23.1136	23.2498		6	2	2	453	174	174	19827	0	520410000	4	0.414336	0.660384	-0.592013	-0.80856	P24844	P24844	Myosin regulatory light polypeptide 9	MYL9
27.1602	28.3669	26.9535	27.9541	27.8611	29.0054	27.5622	28.2321		12	12	12	10	10	10	21717	0	3223200000	29	0.572332	0.560271	0.556549	1.00165	P24928;Q6NX41	P24928	DNA-directed RNA polymerase II subunit RPB1	POLR2A
26.1022	26.1189	26.4371	25.9578	26.2251	26.3314	25.5854	26.0861		5	5	5	83	83	83	9098	0	910240000	32	0.197847	0.896921	-0.0969796	-0.330424	P25205;J3KQ69;B4DWW4;Q7Z6P5	P25205;J3KQ69;B4DWW4;Q7Z6P5	DNA replication licensing factor MCM3	MCM3
29.6213	28.9064	29.5461	29.0179	29.785	28.7803	29.3566	28.6254		12	12	12	39	39	39	33708	0	8263200000	109	0.162293	0.898419	-0.136122	-0.321745	P25391	P25391	Laminin subunit alpha-1	LAMA1
27.1615	28.2078	26.7176	26.3401	27.5327	27.2662	27.0186	27.3498		2	2	2	242	242	242	14515	0	2322500000	78	0.171897	0.8861	0.185019	0.357568	P25398	P25398	40S ribosomal protein S12	RPS12
30.5418	30.9318	30.2953	30.3134	30.662	31.0588	30.4691	30.6215		21	21	21	423	423	423	5975	0	15636000000	209	0.415291	0.779269	0.182263	0.619395	P25705;K7EK77;K7ERX7;K7EJP1;K7EQH4;K7ENJ4;K7ESA0	P25705;K7EK77;K7ERX7	ATP synthase subunit alpha, mitochondrial	ATP5A1
24.0866	24.8897	23.8947	23.5976	24.9404	24.9457	24.4482	24.7115		3	3	3	231	231	231	25898	0	340010000	18	1.12069	0.288136	0.644296	1.60865	P25787;H7C402;H3BT36;C9JCK5	P25787	Proteasome subunit alpha type-2	PSMA2
26.1808	24.1294	26.8516	25.0724	25.9361	24.1632	25.8072	24.8348		6	6	3	123	123	9	67819	0	774950000	22	0.201342	0.856927	-0.373244	-0.447815	P26038;V9GZ54;E9PQ82;E9PNV3	P26038;V9GZ54	Moesin	MSN
32.3852	31.9972	31.9111	32.5773	32.6181	32.6193	32.5199	32.7691		16	16	15	488	488	408	535	0	108460000000	359	1.3261	0.303556	0.413918	1.55453	P26368;K7ENG2	P26368;K7ENG2	Splicing factor U2AF 65 kDa subunit	U2AF2
33.9648	34.2777	33.0304	33.4757	33.6512	34.7383	33.4998	34.005		21	21	21	616	616	616	24261	0	271230000000	476	0.31037	0.788332	0.286419	0.585684	P26373;J3QSB4;H3BTH3;J3KS98;H3BUK8	P26373;J3QSB4	60S ribosomal protein L13	RPL13
28.2524	28.2762	28.9181	28.3248	27.674	29.0389	27.6166	26.8978		13	13	13	32	32	32	57221	0	6291400000	107	0.64086	0.498428	-0.636056	-1.1071	P26599;A6NLN1;K7ELW5;K7EKJ7;K7ES59;K7EK45;X6R242;O95758	P26599;A6NLN1	Polypyrimidine tract-binding protein 1	PTBP1
28.1826	27.95	27.9875	28.5056	28.7162	29.0452	28.4232	28.6466	+	4	4	4	271	271	271	1886	0	7220500000	62	1.64704	0.179899	0.551364	1.96331	Q8WVK2;H0YBW5;B8ZZ98	Q8WVK2;H0YBW5;B8ZZ98	U4/U6.U5 small nuclear ribonucleoprotein 27 kDa protein	SNRNP27
26.3778	26.3605	25.9718	26.2226	26.5543	27.2368	26.5589	26.752	+	3	3	3	133	133	133	27569	0	2059900000	12	1.57314	0.197512	0.542355	1.89699	Q9NP64;E7EPF0	Q9NP64;E7EPF0	Nucleolar protein of 40 kDa	ZCCHC17
26.9584	26.5228	26.0504	26.3228	25.8862	25.9087	25.9198	27.1034		5	4	4	367	335	335	27764	0	1173700000	29	0.306587	0.789821	-0.259063	-0.568717	P27348;E9PG15	P27348;E9PG15	14-3-3 protein theta	YWHAQ
32.3687	31.8739	31.2563	31.2692	31.9448	31.8288	31.0516	31.5442		21	21	21	706	706	706	24604	0	63482000000	325	0.110647	0.935178	-0.0996795	-0.229953	P27635;X1WI28;F8W7C6;H7C123;H7C2C5;Q96L21;B8A6G2;A6QRI9;H7C2U2	P27635;X1WI28;F8W7C6	60S ribosomal protein L10	RPL10
30.7549	30.4568	30.5812	30.3836	30.5447	30.8441	30.3755	30.2933		11	11	11	691	691	691	17818	0	22561000000	149	0.0727441	0.969035	-0.0297203	-0.120647	P30050	P30050	60S ribosomal protein L12	RPL12
26.3474	25.9328	25.9822	25.8667	25.6041	25.8518	25.8572	25.9154		6	6	6	173	173	173	65308	0	675620000	26	0.889185	0.561484	-0.225152	-0.987521	P30153;B3KQV6;F5H3X9;P30154;E9PPI5;E9PNM7;E9PH38;E9PHZ6;H0YDG7;C9J9C1;J3KR29	P30153;B3KQV6;F5H3X9	Serine/threonine-protein phosphatase 2A 65 kDa regulatory subunit A alpha isoform	PPP2R1A
25.6947	26.1805	25.8068	25.4371	25.6173	25.9174	26.4053	25.6651		2	2	2	18	18	18	16567	0	781180000	5	0.202608	0.884247	0.121491	0.360024	P30414	P30414	NK-tumor recognition protein;Putative peptidyl-prolyl cis-trans isomerase	NKTR
23.3544	22.4306	23.2991	24.5748	22.4231	23.9311	24.3614	25.3258		2	2	2	79	79	79	56806	0	437070000	14	0.340927	0.727014	0.595597	0.702516	P30419;K7EN82;B7Z8J4	P30419;K7EN82;B7Z8J4	Glycylpeptide N-tetradecanoyltransferase 1	NMT1
32.0908	32.3298	32.0581	32.1453	32.6617	32.6693	32.4791	32.6421	+	19	19	19	453	453	453	57224	0	87597000000	384	3.03503	0.101733	0.45702	2.60371	Q8WUA2	Q8WUA2	Peptidyl-prolyl cis-trans isomerase-like 4	PPIL4
26.4826	23.8233	23.1765	23.6383	22.6237	22.4	24.2902	22.3763		3	3	3	648	648	648	1174	0	110380000	4	0.763454	0.373106	-1.35763	-1.3902	P31949	P31949	Protein S100-A11	S100A11
30.7542	31.5756	31.096	30.3197	31.3294	31.3194	31.0447	30.8296		16	16	16	802	802	802	21863	0	26160000000	230	0.275777	0.833946	0.194364	0.496249	P32969;D6RAN4;H0Y9V9;E7ESE0;H0Y9R4	P32969;D6RAN4;H0Y9V9;E7ESE0	60S ribosomal protein L9	RPL9
25.8368	26.3438	25.4908	25.8902	26.1771	26.7577	23.6767	25.8512		6	6	6	9	9	9	96557	0	871030000	9	0.150905	0.892879	-0.274711	-0.345377	P33991;E5RG31;E5RFR3;E5RFJ8	P33991;E5RG31	DNA replication licensing factor MCM4	MCM4
28.8448	28.649	28.7997	28.4355	29.0421	29.3214	28.6173	28.8424		19	19	19	38	38	38	81307	0	5617400000	110	0.767964	0.557091	0.27357	0.992009	P33993;C9J8M6	P33993	DNA replication licensing factor MCM7	MCM7
24.8085	26.6238	25.4577	24.8817	25.8745	25.8892	26.3301	25.7793		5	5	4	88	88	71	9433	0	571660000	21	0.561	0.568458	0.525361	0.977931	P34932;D6RJ96;E9PDE8;O95757;E7ES43	P34932	Heat shock 70 kDa protein 4	HSPA4
29.9306	30.6413	30.2785	30.2145	30.316	30.6043	30.3721	30.5982		19	19	19	838	838	838	29804	0	14461000000	199	0.59229	0.680223	0.206415	0.780997	P35232;C9JW96;E9PCW0;C9JZ20;E7ESE2;D6RBK0	P35232;C9JW96;E9PCW0;C9JZ20;E7ESE2	Prohibitin	PHB
31.0771	29.7336	30.7518	30.667	30.4048	30.4525	30.123	30.6291		8	8	7	688	688	625	14787	0	31089000000	125	0.199625	0.882608	-0.155037	-0.380978	P35268;K7ERI7;K7EMH1;K7ELC4;K7EP65;K7EKS7;K7EJT5	P35268;K7ERI7;K7EMH1;K7ELC4;K7EP65;K7EKS7	60S ribosomal protein L22	RPL22
23.1818	26.4279	26.2772	26.3204	26.4626	26.4291	26.2532	26.1418		5	5	5	205	205	205	60586	0	933970000	19	0.431972	0.65196	0.76982	0.860863	P35520;F5H2U1;H7C1W6;C9JMA6;H7C2H4	P35520;F5H2U1	Cystathionine beta-synthase	CBS
37.067	33.5026	36.6736	36.67	36.1189	34.8849	36.2069	35.4585		233	201	193	802	74	72	22653	0	1198600000000	4004	0.13213	0.894986	-0.310979	-0.315288	P35579;Q5BKV1;B1AH99;REV__Q5T655;REV__S4R3H4;REV__E7EQT4;REV__Q9UKV3;P12883;P13535;Q9UKX3;Q9Y623;P13533;P12882;P11055;Q9UKX2;A7E2Y1	P35579	Myosin-9	MYH9
37.2554	33.7634	36.6995	36.9495	36.3307	35.1795	36.1917	35.5358		249	249	3	822	822	7	229	0	1399100000000	4633	0.161178	0.883694	-0.357546	-0.374869	P35580;E7ERA5;H0Y6I0;Q13439	P35580	Myosin-10	MYH10
25.0348	25.8619	24.7482	25.4582	25.1828	25.7812	25.4074	26.1339		4	4	4	28	28	28	21362	0	633430000	21	0.498601	0.659223	0.350538	0.831878	P35658;H0YF36;E9PKD2;B7ZAV2;H0Y837	P35658	Nuclear pore complex protein Nup214	NUP214
23.2736	23.981	23.1511	23.8801	22.0637	22.905	22.0943	23.9499		30	1	1	136	11	11	22734	15408	118180000	9	0.833561	0.371927	-0.818183	-1.38437	P35749	P35749	Myosin-11	MYH11
32.0169	29.9747	31.2144	29.9538	31.6084	30.076	29.5559	31.1961		27	25	1	593	562	47	65432	0	24123000000	185	0.0951665	0.934658	-0.180855	-0.227671	P35908	P35908	Keratin, type II cytoskeletal 2 epidermal	KRT2
25.9144	25.4749	25.8088	25.7707	26.1978	26.0253	26.2324	26.1343	+	7	3	3	108	54	54	77526	0	963440000	29	2.08583	0.177641	0.405259	1.98121	P78362;H7C5L6;H7C521;F8WBW4	P78362;H7C5L6	SRSF protein kinase 2;SRSF protein kinase 2 N-terminal;SRSF protein kinase 2 C-terminal	SRPK2
33.0819	33.4649	33.1211	32.7332	32.8833	33.1266	33.085	32.8447		32	32	32	583	583	583	47697	0	102310000000	568	0.290858	0.856452	-0.115345	-0.434492	P36578;H3BM89;H3BTP7;H3BU31	P36578;H3BM89;H3BTP7	60S ribosomal protein L4	RPL4
32.0843	31.9914	31.8719	31.9291	31.6915	31.7403	31.52	31.6489	+	24	24	24	632	632	632	29995	0	63648000000	261	2.55187	0.189419	-0.319007	-1.92683	P62424;Q5T8U3;Q5T8U2	P62424;Q5T8U3;Q5T8U2	60S ribosomal protein L7a	RPL7A
32.9989	34.0938	33.6763	33.007	32.3752	32.9603	33.2926	32.8767		49	49	16	716	716	312	42331	0	107680000000	610	0.870137	0.396498	-0.56782	-1.32443	P38159;H3BT71;H0Y6E7;B3KRG5;H3BUY5;H3BR27;H3BNC1;O75526;G3V220;O14776	P38159;H3BT71;H0Y6E7;B3KRG5;H3BUY5	RNA-binding motif protein, X chromosome;RNA-binding motif protein, X chromosome, N-terminally processed	RBMX
27.9165	28.0938	27.2568	27.6055	27.6653	27.9366	27.8422	27.5973		6	6	6	128	128	128	62608	0	2821000000	44	0.0757783	0.963113	0.0421658	0.140618	P38432;I3L369	P38432	Coilin	COIL
30.3376	30.7718	30.018	30.456	30.4388	31.072	30.7059	30.8054		26	26	26	427	427	427	7368	0	22371000000	222	0.894607	0.457171	0.35966	1.18535	P38646;D6RJI2;D6RA73;H0Y8S0;H0YBG6	P38646	Stress-70 protein, mitochondrial	HSPA9
31.0164	31.2458	31.3048	31.3318	30.919	30.6057	30.9403	30.5783	+	30	30	27	735	735	676	46871	0	52171000000	325	2.06116	0.165216	-0.463898	-2.09712	P38919;I3L3H2;E9PBH4;F8WE11	P38919	Eukaryotic initiation factor 4A-III;Eukaryotic initiation factor 4A-III, N-terminally processed	EIF4A3
23.0887	23.7683	23.6408	26.3819	23.0999	22.8383	24.0432	26.163		4	4	4	221	221	221	1606	0	997540000	12	0.0618448	0.954258	-0.183819	-0.159304	P39019;M0R2L9;M0QXK4;M0QYF7;M0R140	P39019;M0R2L9;M0QXK4;M0QYF7;M0R140	40S ribosomal protein S19	RPS19
33.0609	32.9523	33.2531	32.7635	32.6707	32.663	33.1614	32.7862		35	35	35	663	663	663	46108	0	112510000000	643	0.561799	0.707822	-0.18714	-0.732273	P39023;G5E9G0;B5MCW2;H7C422;H7C3M2;F8WCR1;Q92901	P39023;G5E9G0;B5MCW2;H7C422	60S ribosomal protein L3	RPL3
27.8801	27.7274	27.7861	28.3316	27.8815	27.7436	27.9212	28.5745		14	14	14	331	331	331	58024	0	2665900000	97	0.165606	0.907894	0.0988922	0.299162	P40227;B4DPJ8;Q92526	P40227;B4DPJ8	T-complex protein 1 subunit zeta	CCT6A
31.7363	31.6294	31.5149	31.3439	31.2431	31.5427	31.4869	31.4848		16	16	16	611	611	611	23577	0	42629000000	250	0.497156	0.793914	-0.116725	-0.56315	P40429;M0QYS1;Q6NVV1;M0QZU1	P40429;M0QYS1	60S ribosomal protein L13a	RPL13A
26.3906	25.8751	26.5823	26.3444	26.1122	26.004	26.0156	26.0494		6	6	6	486	486	486	17	0	1501200000	36	0.83104	0.562341	-0.252763	-1.00273	P41223;C9JNV2;C9JCD9;F8WCN7	P41223;C9JNV2;C9JCD9	Protein BUD31 homolog	BUD31
25.2545	26.0833	24.6888	25.2162	24.8347	24.4107	24.5465	24.5824		5	5	5	7	7	7	1178	0	377400000	23	1.26138	0.228113	-0.717155	-1.78688	P42285;D6REC7;F5H7E2;H0Y8U3	P42285	Superkiller viralicidic activity 2-like 2	SKIV2L2
29.8564	30.0038	28.5278	28.7155	28.8856	29.8702	29.2519	28.8346		4	4	4	429	429	429	9461	0	9310400000	51	0.0509578	0.968966	-0.0652766	-0.118797	P42677;Q71UM5;H0YMV8;C9J1C5;Q5T4L4;C9JLI6	P42677;Q71UM5;H0YMV8;C9J1C5;Q5T4L4	40S ribosomal protein S27;40S ribosomal protein S27-like	RPS27;RPS27L
31.0419	30.4163	28.9842	30.2119	31.1547	32.1589	29.3802	30.6131		8	8	8	407	407	407	14551	0	43460000000	139	0.405013	0.661558	0.663166	0.80715	P42766;F2Z388	P42766;F2Z388	60S ribosomal protein L35	RPL35
26.5414	27.5555	25.5366	27.2567	27.5715	27.0171	26.9912	27.9133		5	5	5	163	163	163	5552	0	2466500000	32	0.615528	0.515863	0.650736	1.08125	P43490;Q5SYT8;F5H246;C9JF35;C9JG65	P43490;Q5SYT8;F5H246	Nicotinamide phosphoribosyltransferase	NAMPT;NAMPTL
23.8534	23.9265	24.5252	25.4589	23.3745	23.4475	23.8485	25.8549		6	6	6	22	22	22	47366	0	352160000	21	0.173816	0.880374	-0.309659	-0.391049	P43686	P43686	26S protease regulatory subunit 6B	PSMC4
26.5376	25.8185	26.5147	26.452	25.8304	25.9727	26.3918	25.9897		4	4	4	153	153	153	31566	0	858740000	12	0.649933	0.607649	-0.284538	-0.918352	P45880;A2A3S1;Q5JSD2;Q5JSD1;B4DKM5	P45880;A2A3S1;Q5JSD2;Q5JSD1;B4DKM5	Voltage-dependent anion-selective channel protein 2	VDAC2
26.1043	27.4932	26.9086	26.2014	26.9718	26.8702	26.5159	26.9104		10	10	10	55	55	55	35869	0	1316800000	20	0.157548	0.896962	0.140198	0.317483	P46013	P46013	Antigen KI-67	MKI67
26.0582	26.3414	25.7917	26.6787	25.8299	25.7309	26.2827	25.9577		5	5	5	177	177	177	63541	0	752190000	15	0.552861	0.654824	-0.267213	-0.822032	P46060;F8W7I9;B0QYT6;B0QYT5;B0QYT4	P46060;F8W7I9	Ran GTPase-activating protein 1	RANGAP1
32.4817	32.0419	31.5321	31.6576	32.0863	32.275	31.5423	32.1368		12	12	12	534	534	534	16561	0	63399000000	164	0.113306	0.933627	0.0817795	0.222375	P46776;E9PLL6;E9PJD9;E9PLX7	P46776;E9PLL6;E9PJD9	60S ribosomal protein L27a	RPL27A
28.2768	28.3444	28.2834	28.2985	28.3803	28.145	28.4668	28.1695		11	11	11	431	431	431	34362	0	5053300000	52	0.0448769	0.991067	-0.0103564	-0.0573792	P46777;Q5T7N0;R4GNJ2	P46777;Q5T7N0	60S ribosomal protein L5	RPL5
31.3442	31.7204	31.2564	31.1435	31.2734	31.5249	31.2731	31.0645		14	14	14	606	606	606	18565	0	41161000000	210	0.208598	0.897836	-0.0821347	-0.320177	P46778;M0R181;G3V1B3;M0R3I5	P46778;M0R181	60S ribosomal protein L21	RPL21
31.8573	32.6728	31.4897	31.5267	31.7545	32.3697	31.8123	31.9493		20	20	20	737	737	737	15747	0	48541000000	273	0.101199	0.932274	0.0848408	0.207996	P46779;H0YKD8;H0YMF4;H0YLP6	P46779;H0YKD8;H0YMF4	60S ribosomal protein L28	RPL28
32.4225	31.3262	31.8756	31.7103	32.0796	31.5939	31.4347	31.588		27	27	27	613	613	613	22591	0	70038000000	319	0.242492	0.857325	-0.159594	-0.434629	P46781;B5MCT8;C9JM19;F2Z3C0;A8MXK4	P46781;B5MCT8;C9JM19	40S ribosomal protein S9	RPS9
28.1637	29.9832	28.0565	28.418	28.1283	28.7847	28.0817	28.451		6	6	6	297	297	297	18898	0	4463700000	71	0.250995	0.826493	-0.293915	-0.508676	P46783;F6U211;S4R435;Q9NQ39	P46783;F6U211;S4R435	40S ribosomal protein S10	RPS10
29.7681	31.4165	33.205	30.0619	29.6204	29.6944	31.04	30.1958		58	58	56	361	361	356	27063	0	18459000000	158	0.530523	0.550222	-0.975234	-1.0269	P46821;D6RA32;D6RA40;D6RCL2;D6RGJ3	P46821	Microtubule-associated protein 1B;MAP1B heavy chain;MAP1 light chain LC1	MAP1B
29.5369	29.7319	29.876	30.087	29.5044	30.1892	30.0922	29.9749		30	30	28	279	279	267	18925	0	9788500000	141	0.288331	0.852059	0.132198	0.454211	P46940;H0YLE8;H0YKA5;E9PDT6;F5H7S7;E7EWC2;Q13576	P46940;H0YLE8	Ras GTPase-activating-like protein IQGAP1	IQGAP1
28.4355	28.0117	28.557	28.5442	28.5163	28.0028	28.5346	28.1592		7	5	5	322	262	262	32949	0	3567800000	37	0.177355	0.909632	-0.083869	-0.295207	P47755;F8W9N7;C9JUG7	P47755;F8W9N7;C9JUG7	F-actin-capping protein subunit alpha-2	CAPZA2
29.7237	28.3362	29.8475	30.0345	28.9915	28.551	29.8459	29.542		14	14	1	56	56	47	3135	0	10924000000	132	0.207838	0.852411	-0.25287	-0.433415	P47756;B1AK85	P47756;B1AK85	F-actin-capping protein subunit beta	CAPZB
32.2899	31.6193	31.4945	32.054	31.6701	31.7733	31.4803	32.0637		12	12	12	562	562	562	1646	0	67792000000	229	0.210739	0.887679	-0.117575	-0.365028	P47813;X6RAC9;O14602;A6NJH9	P47813;X6RAC9;O14602	Eukaryotic translation initiation factor 1A, X-chromosomal;Eukaryotic translation initiation factor 1A, Y-chromosomal	EIF1AX;EIF1AY
24.6269	24.4494	23.7462	23.8804	23.9254	23.6541	24.4303	23.2091		2	2	2	43	43	43	87798	0	264070000	19	0.51097	0.648235	-0.370987	-0.856089	P47897;F2Z2V6;C9JSG9;H7C0R3;C9J165	P47897;F2Z2V6;C9JSG9;H7C0R3;C9J165	Glutamine--tRNA ligase	QARS
32.1272	31.8073	31.2476	32.0419	31.991	32.59	32.1317	32.2668		6	6	6	233	233	233	17752	0	77188000000	145	0.950559	0.398779	0.438921	1.30692	P47914;F8WF43;C9IYI4	P47914	60S ribosomal protein L29	RPL29
25.7928	27.6403	26.067	26.4069	26.2619	25.9593	26.4552	26.2489		8	7	7	62	58	58	22886	0	1008500000	8	0.23616	0.836863	-0.245421	-0.471689	P48634	P48634	Protein PRRC2A	PRRC2A
25.1073	24.5908	25.5101	24.7833	25.9869	21.6066	24.6396	24.5117		3	3	3	78	78	78	55527	0	824350000	16	0.373744	0.678004	-0.811676	-0.777444	P48651;B4DE85;Q9BUQ5;J3KNR6	P48651;B4DE85;Q9BUQ5	Phosphatidylserine synthase 1	PTDSS1
28.0567	29.2933	28.8479	28.71	28.1023	28.8406	29.1333	29.3505		19	19	19	16	16	16	17744	0	5124500000	56	0.130639	0.921536	0.12974	0.273966	P48681	P48681	Nestin	NES
30.2923	30.6767	30.121	30.0464	30.0375	30.2904	29.835	30.0882		8	8	8	41	41	41	13293	0	16581000000	111	0.623449	0.65549	-0.221329	-0.823084	P49207	P49207	60S ribosomal protein L34	RPL34
29.0859	29.2805	28.7313	29.3134	29.187	29.5913	28.9283	29.4515		26	26	26	179	179	179	27342	0	5910100000	96	0.416795	0.774406	0.186736	0.625721	P49327	P49327	Fatty acid synthase;[Acyl-carrier-protein] S-acetyltransferase;[Acyl-carrier-protein] S-malonyltransferase;3-oxoacyl-[acyl-carrier-protein] synthase;3-oxoacyl-[acyl-carrier-protein] reductase;3-hydroxyacyl-[acyl-carrier-protein] dehydratase;Enoyl-[acyl-carrier-protein] reductase;Oleoyl-[acyl-carrier-protein] hydrolase	FASN
28.8907	29.4763	28.6221	28.6232	28.9288	29.401	28.9754	29.1264		12	12	12	387	387	387	49541	0	6687700000	86	0.394718	0.774479	0.204798	0.625056	P49411;H3BNU3	P49411	Elongation factor Tu, mitochondrial	TUFM
26.3533	28.0741	27.1789	27.0121	26.9942	26.7132	27.5496	27.5519		5	5	5	92	92	92	82785	0	2118000000	68	0.0401488	0.979535	0.0476155	0.0930541	P49711	P49711	Transcriptional repressor CTCF	CTCF
32.1875	32.2117	31.7647	32.4439	32.2861	33.073	32.3671	32.9608		42	42	42	426	426	426	10018	0	108730000000	481	1.10217	0.322343	0.51982	1.50236	P49756;E9PQU5;H0YE46;E9PSE8	P49756	RNA-binding protein 25	RBM25
28.4343	28.3171	28.1731	28.2241	28.0648	27.8297	27.5991	27.7346	+	10	10	10	227	227	227	93384	0	4169400000	103	2.25735	0.143273	-0.48012	-2.24743	Q2Q1W2	Q2Q1W2	E3 ubiquitin-protein ligase TRIM71	TRIM71
29.9969	30.0897	29.7356	30.0268	30.0808	30.2655	30.041	30.494		13	13	13	474	474	474	4644	0	13899000000	139	1.0291	0.496171	0.258098	1.12413	P50454;E9PKH2;E9PR70;E9PPV6;E9PNX1;E9PK86;E9PMI5;E9PJH8;E9PIG2;E9PRS3;H0YEP8;E9PLA6;E9PQ34	P50454;E9PKH2;E9PR70;E9PPV6	Serpin H1	SERPINH1
30.7675	30.9804	30.5302	30.4959	30.2342	30.732	30.2946	30.5813		9	9	9	335	335	335	23432	0	21789000000	90	0.690584	0.636616	-0.232968	-0.884364	P50914;E7EPB3	P50914;E7EPB3	60S ribosomal protein L14	RPL14
26.4497	25.8721	27.2828	27.199	26.5543	26.9273	26.8329	26.9337		9	9	9	254	254	254	57924	0	1448800000	51	0.120047	0.925683	0.111164	0.249578	P50991;B7Z9L0;B7Z2F4	P50991;B7Z9L0;B7Z2F4	T-complex protein 1 subunit delta	CCT4
26.8673	26.8351	27.1194	26.8356	26.6089	26.5933	26.1188	26.0963	+	5	5	5	174	174	174	41265	0	1436100000	22	1.91146	0.159696	-0.559999	-2.16785	F5H669;Q8N684;F5H6M0;F5H047;J3QT54	F5H669;Q8N684;F5H6M0;F5H047;J3QT54	Cleavage and polyadenylation specificity factor subunit 7	CPSF7
29.3397	28.9588	29.2708	29.5667	29.0016	28.7679	28.5173	28.5659	+	13	13	12	249	249	238	76149	0	6828300000	98	1.84723	0.164213	-0.570848	-2.13707	P23246;H0Y9K7	P23246	Splicing factor, proline- and glutamine-rich	SFPQ
31.6798	32.2391	31.6979	31.8889	31.6183	31.9279	31.4478	31.8714		46	46	22	647	647	311	77515	0	68780000000	629	0.412861	0.787926	-0.160084	-0.589736	P52272;M0R019;M0R2T0;M0R2I7;M0R0N3;M0QYQ7;M0R0Y6;M0QY96;M0QYL3	P52272	Heterogeneous nuclear ribonucleoprotein M	HNRNPM
29.8659	29.955	29.9178	29.8397	29.6531	29.7502	29.9077	29.9442		19	19	19	658	658	658	57861	0	11845000000	198	0.508922	0.838702	-0.0808392	-0.467608	P52292;J3QLL0;J3KS65;J3QL07	P52292	Importin subunit alpha-1	KPNA2
26.7152	26.613	26.3519	26.4463	26.3413	28.7964	26.1153	26.4759		3	3	3	25	25	25	18001	0	1774500000	12	0.26044	0.80138	0.400634	0.547974	P52298;C9JQX9;B3KSB0;F8WE41	P52298;C9JQX9;B3KSB0	Nuclear cap-binding protein subunit 2	NCBP2
29.9441	30.1465	29.5101	29.7405	29.4036	30.0541	29.3659	29.5533		17	15	15	598	573	573	45671	0	14091000000	137	0.533127	0.678945	-0.241065	-0.779667	P52597	P52597	Heterogeneous nuclear ribonucleoprotein F;Heterogeneous nuclear ribonucleoprotein F, N-terminally processed	HNRNPF
24.8119	25.9908	24.8873	24.561	25.2882	25.0576	24.6865	25.3501		4	4	4	56	56	56	15278	0	461060000	25	0.0322876	0.990815	0.0328984	0.0729658	P52701;F8WAX8;U3KQ72;C9JH55;F8W7G9;C9J8Y8;C9J7Y7	P52701;F8WAX8	DNA mismatch repair protein Msh6	MSH6
30.4915	29.4527	30.7687	30.734	30.0124	29.8177	30.8847	30.2942		10	10	8	682	682	622	32922	0	16425000000	84	0.104249	0.933831	-0.109516	-0.224967	P52907	P52907	F-actin-capping protein subunit alpha-1	CAPZA1
26.6702	23.9985	26.6869	26.8695	26.5228	26.4829	25.5823	26.5526		5	5	5	145	145	145	34012	0	1895900000	18	0.117282	0.919891	0.228898	0.276989	P53007;B4DP62	P53007	Tricarboxylate transport protein, mitochondrial	SLC25A1
26.7015	26.4388	26.6197	26.3377	26.872	26.2396	26.6255	25.9789		6	6	6	115	115	115	10714	0	1490900000	22	0.172017	0.906234	-0.0954571	-0.302811	P53618;E9PP73	P53618;E9PP73	Coatomer subunit beta	COPB1
31.6081	32.0149	31.4031	31.6512	30.9614	31.2457	30.922	31.1772	+	41	41	41	282	282	282	18464	0	37740000000	403	2.12264	0.125284	-0.592731	-2.37028	P51532;Q9HBD4;P51531;K7EP28;F6VDE0;F6XE55;F6UH26;B1ALG1;B1ALG2;F6XG14;B1ALF6	P51532;Q9HBD4	Transcription activator BRG1	SMARCA4
24.4046	23.6844	22.6984	23.3629	22.7392	24.0918	22.0127	22.8609		2	2	2	88	88	88	49219	0	1065700000	14	-4.34294e-08	1	0	0	Q5T8R5;P53985;Q5T8R3;Q49A45	Q5T8R5;P53985;Q5T8R3;Q49A45	Monocarboxylate transporter 1	SLC16A1
21.378	22.468	22.4484	24.2021	22.8021	24.1622	21.9355	22.8746		2	2	2	197	197	197	14395	0	797990000	8	-4.34294e-08	1	0	0	P53999	P53999	Activated RNA polymerase II transcriptional coactivator p15	SUB1
25.5088	25.9909	25.6626	25.9185	25.6259	24.1857	25.8332	25.7921		6	6	6	135	135	135	75378	0	627890000	15	0.450831	0.658558	-0.411001	-0.806893	P54136;F5H3T8;E5RJM9	P54136;F5H3T8	Arginine--tRNA ligase, cytoplasmic	RARS
25.3562	25.594	25.1967	23.1252	24.3756	25.8577	25.2748	25.7207		10	10	10	179	179	179	87301	0	543490000	7	0.312261	0.768506	0.489167	0.642762	P54886	P54886	Delta-1-pyrroline-5-carboxylate synthase;Glutamate 5-kinase;Gamma-glutamyl phosphate reductase	ALDH18A1
30.4652	29.5822	30.2995	30.3782	30.569	29.9373	30.2662	29.9702		20	20	20	299	299	299	11042	0	20573000000	133	0.00585722	0.999645	0.00438643	0.0125102	P55060;B4DUC5	P55060;B4DUC5	Exportin-2	CSE1L
22.8195	24.1118	23.9233	23.7778	22.7998	23.6917	22.9785	23.674		3	3	3	69	69	69	89321	0	125570000	11	0.452221	0.669309	-0.372102	-0.792246	P55072	P55072	Transitional endoplasmic reticulum ATPase	VCP
31.3199	32.698	31.3754	31.5765	31.758	32.6726	31.9528	32.167		29	29	29	581	581	581	51958	0	56836000000	305	0.472702	0.657888	0.395144	0.825767	P55081	P55081	Microfibrillar-associated protein 1	MFAP1
22.1883	22.8446	22.2234	25.3502	22.1068	23.5207	22.9429	23.6937		9	4	4	312	171	171	49263	0	244610000	4	-4.34294e-08	1	0	0	P55795	P55795	Heterogeneous nuclear ribonucleoprotein H2;Heterogeneous nuclear ribonucleoprotein H2, N-terminally processed	HNRNPH2
27.6174	28.6734	27.2298	27.7514	27.4956	27.1163	27.1331	27.3331		6	6	6	129	129	129	9248	0	2180700000	30	0.865908	0.39932	-0.548438	-1.30952	P55884;C9JZG1;C9JQN7	P55884;C9JZG1	Eukaryotic translation initiation factor 3 subunit B	EIF3B
25.589	25.7229	26.9572	25.7435	26.2221	25.56	26.243	25.8754		5	5	5	388	388	388	26599	0	771530000	21	0.0267339	0.991117	-0.0279965	-0.061056	P56537;B7ZBH1;F8WD20;F8WDS6	P56537	Eukaryotic translation initiation factor 6	EIF6
26.1284	24.8476	26.2167	25.7145	26.6808	25.0534	25.7035	25.2773		5	5	5	178	178	178	27978	0	1315500000	24	0.034766	0.984679	-0.0480442	-0.0832513	P57088;D6RAA6;H0Y8N0	P57088;D6RAA6	Transmembrane protein 33	TMEM33
28.4446	26.7584	27.9745	28.644	28.1974	27.4826	28.1026	28.5578		9	9	9	482	482	482	19667	0	3455000000	48	0.0994539	0.933304	0.129735	0.224309	P59998;F8WCF6;F8WDD7;H7C0A3;F8WE39;R4GN08;F8WDW3	P59998;F8WCF6;F8WDD7;H7C0A3	Actin-related protein 2/3 complex subunit 4	ARPC4;ARPC4-TTLL3
32.8447	33.375	32.9317	32.6485	32.935	32.9232	33.1151	23.8558		48	2	2	931	48	48	41736	0	136840000000	110	0.437563	0.595685	-2.24268	-0.93859	P60709;E7EVS6;Q6S8J3;G5E9R0;C9JZR7;C9JTX5;Q562R1;C9JUM1;A5A3E0;P0CG38;P0CG39;Q9BYX7;F8WCH0	P60709	Actin, cytoplasmic 1;Actin, cytoplasmic 1, N-terminally processed	ACTB
29.678	29.5728	29.3254	29.8194	29.5626	29.6482	29.5808	29.9732		20	17	17	621	559	559	46153	0	10151000000	153	0.268757	0.883291	0.0922976	0.382082	P60842;J3KT12;J3QS69;J3QL43;J3KTB5;J3KSZ0;E7EQG2;Q14240;J3QR64;J3QLN6;Q9NZE6;J3KTN0;J3QKZ9;J3KS25;J3KS93;B4E102;J3QL52;J3KT04;J3QQP0;E7EMV8;J3KSN7	P60842;J3KT12;J3QS69;J3QL43;J3KTB5	Eukaryotic initiation factor 4A-I	EIF4A1
29.5591	29.4796	29.1391	29.3615	29.4321	29.7831	29.2183	29.2086		8	8	8	546	546	546	13373	0	7972100000	77	0.0557373	0.980239	0.025712	0.0979068	P60866;E5RJX2;E5RIP1;G3XAN0	P60866;E5RJX2;E5RIP1	40S ribosomal protein S20	RPS20
25.2607	26.3601	23.161	23.0807	25.2166	26.0099	23.0232	23.0815		3	3	3	51	51	51	13167	0	472120000	6	0.0417046	0.972024	-0.132832	-0.110016	P61129	P61129	Zinc finger CCCH domain-containing protein 6	ZC3H6
28.82	27.0655	28.6138	29.0263	28.6543	27.4248	28.2938	28.5106		12	12	12	392	392	392	47371	0	4686800000	70	0.113477	0.924694	-0.1605	-0.256891	P61158;B4DXW1;F5H3P5;H7C4J1;Q9C0K3;C9IZN3;Q9P1U1;F8WEW2;F8WE84	P61158;B4DXW1;F5H3P5	Actin-related protein 3	ACTR3
28.698	26.709	28.4748	29.0154	28.092	27.3372	28.3173	28.1796		12	12	12	487	487	487	4476	0	4621100000	44	0.166959	0.886802	-0.242731	-0.366732	P61160;F5H6T1	P61160;F5H6T1	Actin-related protein 2	ACTR2
24.8003	23.6115	25.2937	25.1335	25.41	24.8279	25.5378	25.1493		3	3	3	137	137	137	67314	0	351920000	7	0.59894	0.553438	0.521523	1.01996	P61221;D6R9I9	P61221	ATP-binding cassette sub-family E member 1	ABCE1
32.6504	32.4619	32.1465	32.2895	32.0174	32.4444	31.7681	32.4876		31	31	31	742	742	742	29945	0	87284000000	485	0.456639	0.744131	-0.207713	-0.681662	P61247;D6RAT0;H0Y9Y4;D6RG13;F5H4F9;D6RB09;E9PFI5;D6R9B6;H0Y8L7;D6RAS7;D6RED7;D6RI02;D6RGE0	P61247;D6RAT0;H0Y9Y4;D6RG13;F5H4F9;D6RB09;E9PFI5;D6R9B6;H0Y8L7	40S ribosomal protein S3a	RPS3A
32.0648	31.6985	31.5217	31.578	31.5878	31.8196	31.6441	31.7402		19	19	5	593	593	152	17258	0	64900000000	339	0.0471108	0.987536	-0.0178437	-0.0767803	P61254;J3QRI7;J3QQQ9;J3QQV1;J3QRC4;J3KTJ8;J3KSS0;J3KS10	P61254;J3QRI7;J3QQQ9;J3QQV1;J3QRC4;J3KTJ8	60S ribosomal protein L26	RPL26;KRBA2
31.3976	30.9338	31.2491	30.992	30.8336	31.0696	30.7028	30.8313		13	13	13	485	485	485	24146	0	32467000000	161	1.11272	0.444161	-0.283757	-1.21691	P61313;E7EQV9;E7ENU7;E7EX53;E7ERA2	P61313;E7EQV9;E7ENU7;E7EX53	60S ribosomal protein L15;Ribosomal protein L15	RPL15
30.8492	29.9709	30.7178	30.0237	30.0816	30.0806	30.0132	30.1255		6	6	6	471	471	471	15798	0	23996000000	109	0.658475	0.583351	-0.315217	-0.955275	P61353;K7ELC7;K7EQQ9;K7ERY7	P61353;K7ELC7;K7EQQ9	60S ribosomal protein L27	RPL27
30.1464	29.6382	29.8481	29.5307	29.8372	29.7878	29.3394	29.6002		7	7	7	739	739	739	10275	0	16627000000	96	0.367883	0.803713	-0.14968	-0.541556	P61513;C9J4Z3;Q6P4E4;E9PEL3;G5E9R3;M0R0A1;M0R2L6;A6NKH3	P61513;C9J4Z3;Q6P4E4;E9PEL3;G5E9R3	60S ribosomal protein L37a	RPL37A
31.0661	31.2367	31.0983	30.9992	30.6634	31.0182	30.5016	30.5767		26	26	26	572	572	572	50976	0	27155000000	291	1.77828	0.219615	-0.410105	-1.8248	P61978;Q5T6W5;Q5T6W2;Q5T6W1;S4R457;S4R359	P61978;Q5T6W5;Q5T6W2;Q5T6W1	Heterogeneous nuclear ribonucleoprotein K	HNRNPK
30.9386	31.237	30.5576	30.3668	30.8734	31.0141	30.4452	30.6042		15	15	15	758	758	758	22127	0	25213000000	217	0.0620474	0.972475	-0.0407891	-0.12244	P62081;B5MCP9	P62081;B5MCP9	40S ribosomal protein S7	RPS7
22.7278	24.8141	24.1522	25.3555	25.2213	23.127	25.6312	25.3552		3	3	3	121	121	121	45626	0	401490000	5	0.295713	0.772008	0.571268	0.629034	P62195;J3QLH6;J3KRP2;J3QSA9;J3QQM1;J3QRR3;J3QRW1;J3QSE0;Q8NB90	P62195;J3QLH6;J3KRP2;J3QSA9;J3QQM1	26S protease regulatory subunit 8	PSMC5
34.2976	33.5823	34.1239	33.4611	34.173	33.7761	33.942	33.5107		21	21	21	625	625	625	24205	0	204410000000	455	0.0218097	0.99094	-0.0158005	-0.0455684	P62241;Q5JR95	P62241;Q5JR95	40S ribosomal protein S8	RPS8
29.9449	29.0571	29.692	29.1586	29.7891	29.4694	29.3112	28.9714		12	12	12	754	754	754	14839	0	13673000000	140	0.105492	0.93315	-0.0778975	-0.209303	P62244;I3L3P7;I3L246;H3BN98;H3BV27;H3BT37;I3L303;H3BVC7	P62244;I3L3P7;I3L246;H3BN98	40S ribosomal protein S15a	RPS15A
31.9329	31.5034	31.584	31.4866	31.2931	31.699	31.2995	31.6233		15	15	15	651	651	651	16445	0	48227000000	257	0.445034	0.788846	-0.148001	-0.594403	P62249;M0R210;M0R3H0;M0R1M5;M0QX76;Q6IPX4	P62249;M0R210;M0R3H0	40S ribosomal protein S16	RPS16
30.8157	31.2042	30.1957	30.2804	30.5629	31.0803	30.4736	30.663		10	10	10	43	43	43	16273	0	21906000000	111	0.0951526	0.940271	0.0709567	0.190505	P62263;H0YB22;E5RH77	P62263;H0YB22;E5RH77	40S ribosomal protein S14	RPS14
30.6466	30.3735	29.7609	29.4302	30.6998	30.6849	29.6373	29.3173		11	11	11	497	497	497	15807	0	18965000000	121	0.0241737	0.991102	0.0320272	0.0579815	P62266;D6RD47;D6RDJ2;D6RIX0;D6R9I7	P62266;D6RD47	40S ribosomal protein S23	RPS23
31.6174	31.1228	31.2297	31.8027	30.9116	32.0809	31.087	31.7799		22	22	22	678	678	678	17718	0	50620000000	284	0.0230384	0.990217	0.0216761	0.0515037	P62269;J3JS69	P62269	40S ribosomal protein S18	RPS18
29.1521	28.6228	28.67	28.5211	28.6066	28.2405	28.1831	28.5237		3	3	3	464	464	464	66767	0	7063000000	49	1.04656	0.40375	-0.353017	-1.28503	P62273	P62273	40S ribosomal protein S29	RPS29
31.7922	31.5684	31.2278	31.0992	31.128	31.3864	30.5439	30.9862		15	15	15	642	642	642	17222	0	43153000000	277	0.873898	0.443458	-0.410779	-1.2191	P62277;J3KMX5;E9PS50	P62277;J3KMX5	40S ribosomal protein S13	RPS13
32.4868	32.2399	31.7852	31.3545	32.3299	32.4337	31.5509	31.5421		19	19	19	766	766	766	18431	0	60572000000	278	0.00236187	0.997805	-0.00246811	-0.00550509	P62280;M0QZC5;M0R1H5;M0R1H6	P62280;M0QZC5	40S ribosomal protein S11	RPS11
24.1884	24.3751	25.9878	25.3685	25.7441	24.4653	25.1611	25.2685		3	3	3	565	565	565	10803	0	1048000000	37	0.135945	0.90874	0.179808	0.299896	P62304;A6NHK2	P62304;A6NHK2	Small nuclear ribonucleoprotein E	SNRPE
25.4322	24.9646	26.1866	25.1715	24.0567	24.9529	23.3878	25.3584		2	2	2	337	337	337	97251	0	1068700000	25	0.992818	0.281931	-0.999799	-1.6186	P62306;F8W0W6	P62306;F8W0W6	Small nuclear ribonucleoprotein F	SNRPF
26.6951	28.588	26.7277	26.9536	26.7565	27.0288	26.1903	26.7443		4	4	4	422	422	422	11845	0	1672000000	35	0.534891	0.580832	-0.561136	-0.958192	P62310	P62310	U6 snRNA-associated Sm-like protein LSm3	LSM3
26.9086	28.9537	27.4855	27.4554	26.5398	28.1572	26.5742	27.1368		6	6	6	562	562	562	91275	0	2435900000	24	0.468052	0.634925	-0.598828	-0.882817	P62312	P62312	U6 snRNA-associated Sm-like protein LSm6	LSM6
27.63	27.3939	28.4601	27.7158	28.4039	27.8564	27.6764	28.345		5	5	5	588	588	588	13281	0	4388300000	37	0.408609	0.73668	0.270452	0.689674	P62314;J3QLI9;J3QLR7	P62314;J3QLI9	Small nuclear ribonucleoprotein Sm D1	SNRPD1
29.8475	28.7331	30.2285	29.7396	29.7328	29.3155	29.7776	29.2711		7	7	7	559	559	559	13527	0	19371000000	53	0.121869	0.924294	-0.112901	-0.253105	P62316;K7ERG4;K7EJB5	P62316;K7ERG4	Small nuclear ribonucleoprotein Sm D2	SNRPD2
30.719	30.0428	30.5669	30.1857	29.7952	30.0569	29.6482	29.5094	+	5	5	5	336	336	336	13742	0	19368000000	58	1.7187	0.16264	-0.626184	-2.10833	P62851	P62851	40S ribosomal protein S25	RPS25
32.1781	31.4394	31.6134	32.0263	31.612	31.8221	31.1704	31.8729		28	28	28	715	715	715	29597	0	64927000000	389	0.357243	0.783854	-0.194974	-0.581243	P62701;A6NH36;C9JEH7;P22090;Q8TD47	P62701	40S ribosomal protein S4, X isoform	RPS4X
33.6647	33.5821	33.7485	32.9248	33.3186	33.6403	33.4513	33.0696		12	12	12	59	59	59	17695	0	169840000000	269	0.19415	0.894373	-0.110006	-0.340447	P62750;H7BY10;K7ERT8;A8MUS3;K7EJV9;K7EMA7	P62750;H7BY10;K7ERT8;A8MUS3;K7EJV9;K7EMA7	60S ribosomal protein L23a	RPL23A
32.6234	32.421	32.0545	31.4286	32.2239	32.3933	31.7229	31.6502		18	18	18	51	51	51	2868	0	70175000000	321	0.161504	0.896028	-0.134297	-0.319665	P62753;A2A3R5;A2A3R7	P62753;A2A3R5	40S ribosomal protein S6	RPS6
30.7523	30.1677	32.4721	31.3456	30.4381	30.0936	31.6172	31.0466		14	14	14	612	612	612	11367	0	50132000000	262	0.266255	0.802039	-0.385532	-0.553896	P62805	P62805	Histone H4	HIST1H4A
30.6232	29.8166	30.0331	29.2731	30.1264	30.1299	29.7578	29.0857		11	11	11	757	757	757	14865	0	15319000000	90	0.167963	0.894612	-0.161541	-0.342273	P62829;J3KTJ3;J3KT29;C9JD32;B9ZVP7;J3QQT9	P62829;J3KTJ3;J3KT29;C9JD32	60S ribosomal protein L23	RPL23
27.2857	27.3509	27.393	28.4402	26.767	28.2164	27.1213	28.0156		6	6	6	607	607	607	1704	0	4857500000	77	0.0703228	0.955606	-0.0873446	-0.16059	P62841;K7EJ78;K7EQJ5;K7ELC2;K7EM56;S4R456;K7EPN6	P62841;K7EJ78;K7EQJ5;K7ELC2;K7EM56;S4R456	40S ribosomal protein S15	RPS15
27.5579	27.2384	27.1399	26.8765	26.2493	26.758	26.1293	26.8153	+	5	5	5	404	404	404	1457	0	2480500000	22	1.72468	0.150505	-0.715234	-2.20579	P37108;H0YLA2	P37108;H0YLA2	Signal recognition particle 14 kDa protein	SRP14
30.3639	29.9167	29.8554	28.8638	30.3824	29.9851	29.1604	28.9486		5	5	5	374	374	374	13015	0	14142000000	85	0.103909	0.935071	-0.130828	-0.232185	P62854;Q5JNZ5	P62854;Q5JNZ5	40S ribosomal protein S26;Putative 40S ribosomal protein S26-like 1	RPS26;RPS26P11
22.029	25.9946	22.506	24.5686	23.2943	26.4327	25.7724	23.5143		3	3	3	478	478	478	78409	15649	635050000	4	0.345385	0.702065	0.978881	0.743952	P62857	P62857	40S ribosomal protein S28	RPS28
30.0569	29.4983	30.0701	29.7457	30.1559	28.649	29.4508	29.3071		10	10	10	765	765	765	12784	0	18942000000	122	0.638786	0.548059	-0.452018	-1.03171	P62888;E5RI99;E5RJH3	P62888;E5RI99;E5RJH3	60S ribosomal protein L30	RPL30
27.7074	28.5763	24.5369	26.8909	26.9022	28.7972	26.6017	26.7069		2	2	2	235	235	235	63225	0	3382100000	19	0.119503	0.910268	0.324139	0.291674	Q59GN2;P62891	Q59GN2;P62891	Putative 60S ribosomal protein L39-like 5;60S ribosomal protein L39	RPL39P5;RPL39
31.3042	31.7775	30.7038	30.6403	31.3556	31.6816	30.5181	30.7478		8	8	8	48	48	48	14463	0	32621000000	123	0.0276153	0.994773	-0.0306211	-0.0637958	P62899;H7C2W9;C9JU56;B7Z4E3;B7Z4C8;B8ZZK4	P62899;H7C2W9;C9JU56;B7Z4E3;B7Z4C8;B8ZZK4	60S ribosomal protein L31	RPL31
31.12	29.8642	30.5099	30.5113	30.4067	30.1905	30.0552	30.6931		15	15	15	654	654	654	24831	0	26613000000	173	0.227482	0.858777	-0.164979	-0.421116	P62906	P62906	60S ribosomal protein L10a	RPL10A
30.1661	30.1294	29.7868	29.9317	30.0428	30.4909	29.9982	30.0961		11	11	11	506	506	506	20252	0	13666000000	86	0.486004	0.772615	0.15351	0.629829	P62913;Q5VVC8;Q5VVC9	P62913;Q5VVC8;Q5VVC9	60S ribosomal protein L11	RPL11
32.3918	32.2938	32.1547	32.1768	32.1942	32.4852	32.1597	32.3271		21	21	21	58	58	58	28024	0	69641000000	339	0.154888	0.937424	0.0372791	0.193949	P62917;E9PKZ0;E9PKU4;G3V1A1;E9PP36	P62917;E9PKZ0;E9PKU4;G3V1A1	60S ribosomal protein L8	RPL8
30.855	31.4248	30.6413	30.8826	30.2325	30.5548	30.0394	30.0256	+	29	29	20	352	352	283	12287	0	21510000000	238	1.92118	0.119899	-0.737831	-2.39938	Q92922;F8WE13	Q92922	SWI/SNF complex subunit SMARCC1	SMARCC1
31.2886	31.1184	31.2534	31.0475	31.1911	31.0211	31.4325	31.3223		7	7	7	436	436	436	17965	0	48398000000	121	0.25132	0.897258	0.0647354	0.315596	P62979;J3QSA3;F5GZ39;M0R1V7;J3QS39;J3QTR3;F5H6Q2;P62987;F5GYU3;F5H2Z3;F5H265;B4DV12;F5H388;F5H747;F5GXK7;J3QKN0;J3QLP7;P0CG47;J3QRK5;Q96C32;F5H041;P0CG48	P62979	Ubiquitin-40S ribosomal protein S27a;Ubiquitin;40S ribosomal protein S27a	RPS27A
30.8445	31.6368	31.6727	31.1994	31.2364	31.3268	31.9529	31.4932		23	23	21	528	528	493	33665	0	47351000000	331	0.266761	0.841007	0.163971	0.464386	P62995;H7BXF3;H7C2L4	P62995;H7BXF3	Transformer-2 protein homolog beta	TRA2B
27.278	27.8285	27.0183	27.6053	27.3445	27.8377	27.406	22.0647		2	2	2	303	303	303	1035	0	2345300000	29	0.404671	0.649373	-1.2693	-0.8564	Q96FJ2;P63167	Q96FJ2;P63167	Dynein light chain 2, cytoplasmic;Dynein light chain 1, cytoplasmic	DYNLL2;DYNLL1
24.0382	24.5733	24.0485	24.557	23.4242	23.6154	24.0244	24.1559		2	2	2	372	372	372	12452	0	273980000	29	1.14725	0.311592	-0.499291	-1.52145	P63172;Q5VTU3	P63172;Q5VTU3	Dynein light chain Tctex-type 1	DYNLT1
27.9154	28.2548	27.8412	27.2671	28.5472	28.3472	28.0188	27.5653		3	3	3	50	50	50	82178	0	2770500000	28	0.454742	0.694299	0.300013	0.756274	P63173;J3KT73;J3QL01;J3KSP2	P63173;J3KT73;J3QL01	60S ribosomal protein L38	RPL38
27.5636	24.399	23.1435	24.0592	22.5866	24.3018	21.554	23.4614		3	3	3	266	266	266	16773	0	264750000	8	0.799858	0.328118	-1.81535	-1.47877	Q6IS14;P63241;F8WCJ1;C9J7B5;C9J4W5;I3L397;Q9GZV4;I3L504	Q6IS14;P63241	Eukaryotic translation initiation factor 5A-1-like;Eukaryotic translation initiation factor 5A-1	EIF5AL1;EIF5A
27.766	26.8657	27.8855	27.8425	27.6594	28.0053	27.3077	27.5499		7	7	7	208	208	208	35076	0	2409400000	27	0.050436	0.97474	0.040648	0.106229	P63244;D6RHH4;D6RAU2;E9PD14;D6RFZ9;D6RAC2;J3KPE3;D6RBD0;D6RFX4;H0YAF8;D6R9Z1;D6R9L0;D6REE5;D6RGK8;D6R909;H0YAM7;H0Y8W2;D6RHJ5;D6RF23;D6RDI0;H0Y9P0;H0Y8R5	P63244;D6RHH4;D6RAU2;E9PD14;D6RFZ9;D6RAC2;J3KPE3;D6RBD0;D6RFX4;H0YAF8;D6R9Z1;D6R9L0;D6REE5	Guanine nucleotide-binding protein subunit beta-2-like 1	GNB2L1
37.4893	37.2211	37.4647	37.5916	37.2817	37.1637	37.9229	37.2609		48	48	2	931	931	48	41792	0	2230100000000	2120	0.0640557	0.968603	-0.0343761	-0.11826	P63261;I3L3I0;I3L1U9;I3L4N8;I3L3R2;K7EM38;J3KT65	P63261	Actin, cytoplasmic 2;Actin, cytoplasmic 2, N-terminally processed	ACTG1
29.4296	29.5539	29.3423	29.0531	29.5144	29.7133	29.0542	28.8047		10	10	5	503	503	429	35924	0	12555000000	73	0.116309	0.931331	-0.073081	-0.219023	P67809;H0Y449;Q9Y2T7;C9J5V9	P67809;H0Y449	Nuclease-sensitive element-binding protein 1	YBX1
25.6561	24.1138	25.9081	23.4268	23.8417	23.0664	21.7487	25.7633		4	4	4	228	228	228	24942	0	808060000	7	0.523641	0.547396	-1.17115	-1.03515	P67870;Q5SRQ6;Q5SRQ3	P67870;Q5SRQ6;Q5SRQ3	Casein kinase II subunit beta	CSNK2B;CSNK2B-LY6G5B-1181
32.8837	32.8576	32.6933	32.4879	32.4774	32.9743	33.0871	32.7217		27	27	15	718	718	468	28521	0	62275000000	282	0.20459	0.898682	0.0845146	0.320381	P67936;K7ENT6;K7ERG3;K7EPB9;K7EPV9;K7EMU5	P67936	Tropomyosin alpha-4 chain	TPM4
30.9436	30.4976	30.6522	31.0825	30.757	30.5551	31.6573	31.083		31	8	8	586	255	255	42019	0	36774000000	166	0.340809	0.788987	0.21911	0.584007	P68032;P68133;P63267;P62736;Q5T8M8;A6NL76;Q5T8M7;C9JFL5;F6UVQ4;F6QUT6;F8WB63;B8ZZJ2	P68032;P68133;P63267;P62736;Q5T8M8;A6NL76;Q5T8M7	Actin, alpha cardiac muscle 1;Actin, alpha skeletal muscle;Actin, gamma-enteric smooth muscle;Actin, aortic smooth muscle	ACTC1;ACTA1;ACTG2;ACTA2
31.9081	31.8799	31.4981	31.8499	31.3674	31.6995	31.0711	31.7491		18	18	18	552	552	552	5014	0	44892000000	248	0.846128	0.508544	-0.312234	-1.09536	P68104;Q5VTE0;Q05639;Q5JR01;A6PW80	P68104;Q5VTE0;Q05639	Elongation factor 1-alpha 1;Putative elongation factor 1-alpha-like 3;Elongation factor 1-alpha 2	EEF1A1;EEF1A1P5;EEF1A2
33.9109	33.8122	33.7819	33.9646	34.2076	34.1834	33.8927	33.8637		33	33	0	707	707	0	50151	0	214520000000	683	0.837643	0.654321	0.169467	0.841913	P68363	P68363	Tubulin alpha-1B chain	TUBA1B
25.0341	26.1266	25.6157	22.3209	22.5046	23.1352	25.0406	25.6821		23	2	2	522	45	45	49924	0	357610000	10	0.244662	0.800248	-0.683728	-0.553167	P68366;C9JEV8;C9JDS9;C9JQ00;C9JJQ8;A6NHL2;C9JDL2;C9K0S6;Q9H853	P68366	Tubulin alpha-4A chain	TUBA4A
32.9655	32.7205	32.5506	32.8095	33.0002	33.2063	32.844	32.9248		28	28	2	685	685	36	4983	0	118700000000	606	1.03196	0.518695	0.232264	1.07356	P68371	P68371	Tubulin beta-4B chain	TUBB4B
23.6169	24.5181	25.4408	26.8746	24.9895	23.8397	25.871	23.0275		11	2	2	588	265	265	15404	0	1041900000	31	0.305947	0.758952	-0.680676	-0.657175	P68431	P68431	Histone H3.1	HIST1H3A
25.7758	25.8588	25.9593	26.7902	25.2375	25.41	25.4132	25.3319	+	4	4	4	112	112	112	47064	0	609920000	9	1.69867	0.148889	-0.74791	-2.21258	Q14254;J3QLD9;E7EMK3;K7EKW9	Q14254;J3QLD9;E7EMK3	Flotillin-2	FLOT2
24.3259	24.7117	24.8389	24.8326	25.0867	24.822	25.2731	25.4232		3	3	3	9	9	9	57488	0	331590000	19	1.43524	0.256395	0.473963	1.71054	P78371;F8VQ14;F5GWF6	P78371;F8VQ14;F5GWF6	T-complex protein 1 subunit beta	CCT2
32.4087	31.565	32.2784	31.7064	32.437	31.9816	31.9387	31.5949		149	149	149	406	406	406	46908	0	75084000000	1058	0.00192869	0.997914	-0.00156593	-0.00422643	P78527;E7EUY0;F5GX40	P78527;E7EUY0	DNA-dependent protein kinase catalytic subunit	PRKDC
30.9732	30.3035	30.0742	29.3012	30.6592	30.5878	29.5962	29.0804		11	11	11	503	503	503	17779	0	20538000000	146	0.132548	0.908751	-0.1821	-0.294879	P83731;C9JXB8;C9JNW5	P83731;C9JXB8;C9JNW5	60S ribosomal protein L24	RPL24
32.2864	33.3089	32.0677	31.8485	31.2838	31.9843	31.6036	31.5667		7	7	7	625	625	625	12259	0	57123000000	172	1.13818	0.265497	-0.76831	-1.69399	P84090;G3V279	P84090;G3V279	Enhancer of rudimentary homolog	ERH
28.798	28.0237	28.4717	28.6716	28.6311	27.7464	28.8606	28.7231		34	34	34	245	245	245	19161	0	7480900000	138	0.00102118	0.998094	-0.00093317	-0.002309	Q00610;J3KS13;J3KR87;P53675;K7EJJ5;J3KSQ2;J3KRF5;F5H5N6	Q00610	Clathrin heavy chain 1	CLTC
33.3294	33.9603	33.4925	33.2746	33.0574	33.5535	33.4564	33.4304		46	46	46	521	521	521	90583	0	157540000000	837	0.309992	0.836704	-0.139788	-0.481921	Q00839;Q5RI18	Q00839	Heterogeneous nuclear ribonucleoprotein U	HNRNPU
29.3051	28.0774	29.2223	29.5911	29.5904	30.2523	29.4121	29.5735		11	11	11	483	483	483	27872	0	14404000000	96	0.86791	0.376159	0.65807	1.36586	Q01081;Q8WU68;M0QYK5;M0R2N4;K7EJH3;K7EJM7;K7EPL9	Q01081	Splicing factor U2AF 35 kDa subunit	U2AF1
33.1004	32.8785	33.1024	32.58	32.3998	31.9177	32.4197	31.8619	+	69	69	69	424	424	424	2171	0	89645000000	840	2.11328	0.103213	-0.765547	-2.5973	F5GWX5;Q14839;Q8TDI0;K7EMY3;Q12873;Q5TG85;F2Z2R5;I3L229;H7C3H7;H7C0J3;F6T542	F5GWX5;Q14839	Chromodomain-helicase-DNA-binding protein 4	CHD4
28.5453	28.309	28.2406	28.3438	28.5751	28.3044	28.6573	28.5906		12	12	12	223	223	223	80735	0	6950900000	98	0.849231	0.648243	0.172195	0.853541	Q02040;X6RAJ1	Q02040;X6RAJ1	A-kinase anchor protein 17A	AKAP17A
32.1375	31.1911	32.0778	31.6039	31.6738	31.6517	31.7103	31.6961		20	20	20	705	705	705	20762	0	47018000000	281	0.11642	0.931364	-0.0695972	-0.215914	Q02543;M0R117;M0R1A7;M0R3D6;M0R0P7	Q02543;M0R117;M0R1A7;M0R3D6;M0R0P7	60S ribosomal protein L18a	RPL18A
31.9467	31.8777	32.1962	31.7342	31.8321	31.4182	31.594	31.3494		19	19	19	59	59	59	32728	0	60920000000	329	1.44787	0.29364	-0.390268	-1.59532	Q02878;F8VZ45;U3KQR5;F8VR69;F8VZA3;F8VWR1;F8VU16	Q02878	60S ribosomal protein L6	RPL6
26.7119	26.6756	27.2904	26.0558	26.9876	26.2068	26.747	26.7645		3	3	3	153	153	153	34061	0	1634400000	29	0.00773447	0.99847	-0.00696135	-0.0173233	Q02978;I3L1P8	Q02978;I3L1P8	Mitochondrial 2-oxoglutarate/malate carrier protein	SLC25A11
28.5883	29.7314	29.4376	28.6352	29.2141	29.5094	28.9086	28.9829		16	16	16	213	213	213	12097	0	6440500000	103	0.0621751	0.965718	0.0556626	0.133313	Q03701;C9J9W7	Q03701	CCAAT/enhancer-binding protein zeta	CEBPZ
32.4481	32.4785	31.8197	32.7178	32.5178	33.0269	32.5565	32.92		16	16	16	378	378	378	53542	0	110250000000	387	0.846419	0.463031	0.389285	1.17733	Q05519;Q5T760;Q5T757;B4DWT1;B4DTC1;S4R3C4	Q05519;Q5T760;Q5T757	Serine/arginine-rich splicing factor 11	SRSF11
28.3888	27.4661	28.261	28.1166	28.3416	28.5466	28.914	28.2498		7	7	4	442	442	291	2211	0	3932700000	65	0.914738	0.404677	0.454855	1.29044	Q06830	Q06830	Peroxiredoxin-1	PRDX1
26.96	27.7101	26.6843	26.7388	27.0288	27.4241	26.7353	26.9947		4	4	4	291	291	291	31362	0	1584200000	29	0.0278317	0.991643	0.0224085	0.0596011	Q07021;I3L3Q7;I3L3B0	Q07021;I3L3Q7;I3L3B0	Complement component 1 Q subcomponent-binding protein, mitochondrial	C1QBP
24.0506	24.1366	24.1222	23.5718	24.8652	23.9383	23.5425	24.1944		1	1	1	27	27	27	66022	0	252860000	21	0.212937	0.873418	0.164812	0.403408	Q07065	Q07065	Cytoskeleton-associated protein 4	CKAP4
30.94	32.094	31.2121	31.1674	30.3953	30.7743	30.5103	30.6324	+	29	29	29	417	417	417	94622	0	28030000000	258	1.56737	0.162612	-0.775282	-2.11435	P43243;A8MXP9;D6REM6;D6R991;B3KM87;H0Y8T4;D6RB45;D6RGW7;D6R9F3;D6RBS2;D6RCM3;D6REK4;D6R8Z5;D6RBI2;D6RBK5;D6RE02;D6RIA2;D6RAM9;D6RAY2	P43243;A8MXP9;D6REM6;D6R991	Matrin-3	MATR3
31.6526	31.0858	31.2469	31.4887	31.7209	31.9907	31.4401	31.5744		19	19	14	249	249	211	56678	0	57538000000	241	0.923071	0.483365	0.313023	1.14902	Q08170;F6T1J1;S4R2X6	Q08170;F6T1J1	Serine/arginine-rich splicing factor 4	SRSF4
27.3677	28.0624	28.1425	28.4429	27.276	26.9903	27.3752	27.2508	+	14	9	9	255	178	178	69602	0	2819100000	30	1.74719	0.136372	-0.780797	-2.28509	O60506;F6UXX1	O60506;F6UXX1	Heterogeneous nuclear ribonucleoprotein Q	SYNCRIP
27.5319	27.309	28.0732	27.2971	27.389	26.5953	27.5569	27.018		10	10	10	233	233	233	81074	0	2459400000	48	0.718537	0.514458	-0.413008	-1.08574	Q08945;E9PPZ7;E9PMD4	Q08945	FACT complex subunit SSRP1	SSRP1
24.9249	23.7904	24.7506	21.5436	25.1402	24.9169	24.3817	24.811		3	3	3	66	66	66	8647	0	380720000	20	0.638274	0.45913	1.06007	1.18644	Q08J23	Q08J23	tRNA (cytosine(34)-C(5))-methyltransferase	NSUN2
31.6702	32.4452	32.1769	31.3273	31.8259	31.8077	31.8934	31.7264		18	18	11	711	711	628	47655	0	40397000000	221	0.136601	0.923467	-0.0914936	-0.259109	Q09028;H0YCT5;H0YF10;H0YDK2;B4DRT0;E9PNS6;H0YEU5;E9PNS2;E9PIC4;C9JAJ9	Q09028	Histone-binding protein RBBP4	RBBP4
27.3189	27.5454	27.5438	28.1318	28.2198	28.4194	27.6851	28.1176		21	21	21	385	385	385	91838	0	4496600000	161	1.05876	0.348169	0.475531	1.42798	Q09161;X6R941;F2Z2T1	Q09161	Nuclear cap-binding protein subunit 1	NCBP1
32.7513	32.1326	32.5621	33.0215	33.215	32.639	33.0523	33.2423		80	80	80	593	593	593	16088	0	127980000000	1139	0.915847	0.418892	0.42028	1.26191	Q10570;E9PIM1	Q10570	Cleavage and polyadenylation specificity factor subunit 1	CPSF1
30.9304	31.5856	31.055	31.2776	31.2415	31.5193	31.5395	31.9516		65	65	65	272	272	272	33826	0	37314000000	435	0.860239	0.484476	0.350827	1.15001	Q12830;E7ETD6;F5GXF5;E9PE19;J3QQK4;J3QQQ8;J3KSK9;F5H176;J3KSY0	Q12830;E7ETD6;F5GXF5	Nucleosome-remodeling factor subunit BPTF	BPTF
31.6855	30.945	32.332	31.8375	30.972	30.8348	31.0618	30.7985	+	31	31	26	482	482	423	70942	0	38124000000	322	1.43104	0.177983	-0.783249	-1.99079	O43390;B4DT28;E7ETM7	O43390;B4DT28	Heterogeneous nuclear ribonucleoprotein R	HNRNPR;HNRPR
29.2863	29.3213	29.0171	29.536	28.9877	29.238	29.4578	29.4137		18	18	18	463	463	463	58848	0	10076000000	128	0.0364715	0.993986	-0.0158925	-0.063392	Q12874;E7EUT8	Q12874;E7EUT8	Splicing factor 3A subunit 3	SF3A3
32.1858	32.0205	33.2862	32.4085	32.0061	31.4194	31.8782	31.5278		27	27	27	736	736	736	43062	0	72737000000	486	1.29733	0.211455	-0.767384	-1.85171	Q12905;X6R6Z1	Q12905	Interleukin enhancer-binding factor 2	ILF2
29.0474	29.754	29.5206	28.8115	28.5172	28.4427	28.6734	28.2486	+	12	11	11	30	282	282	6526	0	5456100000	63	1.88872	0.114133	-0.812903	-2.44366	Q8WXI9	Q8WXI9	Transcriptional repressor p66-beta	GATAD2B
27.3906	28.6747	27.0942	27.8692	27.8448	28.2469	27.6517	28.4642		5	5	5	317	317	317	21711	0	3150000000	39	0.318701	0.785959	0.294717	0.599623	Q12962	Q12962	Transcription initiation factor TFIID subunit 10	TAF10
31.6201	31.5315	32.1894	32.2057	31.1148	31.0309	31.0668	31.0493	+	60	60	60	496	496	496	14096	0	51060000000	683	2.40037	0.0826977	-0.821244	-2.91931	Q08211	Q08211	ATP-dependent RNA helicase A	DHX9
26.9108	28.0971	27.5265	27.7471	27.5743	28.0587	28.1591	28.2751		10	10	10	11	11	11	14475	0	2321500000	68	0.748534	0.487841	0.446428	1.13596	Q13045;K7EQZ7;J3KS39;J3QLR6;J3KS54	Q13045	Protein flightless-1 homolog	FLII
22.8372	23.8307	21.8786	23.8273	23.5329	22.7516	24.74	22.9838		4	4	4	34	34	34	26555	0	213960000	6	-4.34294e-08	1	0	0	Q13085;K7EK64;Q59FY4	Q13085	Acetyl-CoA carboxylase 1;Biotin carboxylase	ACACA
23.2067	22.7898	24.0667	24.3923	23.0251	23.6216	23.601	21.557		2	2	2	63	63	63	61492	0	131220000	9	0.495401	0.600585	-0.662691	-0.932326	Q13112	Q13112	Chromatin assembly factor 1 subunit B	CHAF1B
28.0542	29.5363	27.9972	28.339	28.2253	28.3777	27.9482	28.2228		10	10	10	275	275	275	65601	0	4314400000	40	0.331524	0.780632	-0.288176	-0.61265	Q13123;E7EQZ7;D6REL4;D6RAY9;D6RCQ4	Q13123;E7EQZ7	Protein Red	IK
27.1891	28.4077	27.5505	27.5079	27.0422	27.3297	27.0606	26.8294		9	9	9	336	336	336	44739	0	2644200000	49	1.11562	0.298587	-0.59832	-1.57378	Q13148;B1AKP7;G3V162;K7EJM5;K7EN94;B4DJ45;K7EJ99;K7EL26	Q13148;B1AKP7;G3V162;K7EJM5	TAR DNA-binding protein 43	TARDBP
29.394	30.7521	29.418	29.5879	29.1093	30.0251	29.1021	28.9397		10	10	10	544	544	544	3084	0	9934700000	83	0.566942	0.566631	-0.493895	-0.97321	Q13151	Q13151	Heterogeneous nuclear ribonucleoprotein A0	HNRNPA0
26.2775	23.963	26.9555	26.1321	26.3598	25.7683	26.9167	26.3116		4	4	4	295	295	295	20811	0	1163100000	21	0.309972	0.766094	0.507072	0.642285	Q13185;S4R2Y4;C9JMM0;B8ZZ43	Q13185;S4R2Y4	Chromobox protein homolog 3	CBX3
24.8485	23.0716	25.6008	25.8677	24.5378	24.4598	24.9502	26.2508		6	6	6	112	112	112	1002	0	461140000	21	0.0984001	0.934164	0.202529	0.237121	Q13200;H7C2Q3;C9JPC0;H7C1H2	Q13200	26S proteasome non-ATPase regulatory subunit 2	PSMD2
30.2725	30.31	30.4896	30.3329	30.0334	30.7552	30.3237	30.2512		17	16	16	756	724	724	25542	0	18368000000	191	0.0222823	0.988981	-0.0103717	-0.0401054	Q13242;H0YIB4;S4R3G0	Q13242;H0YIB4;S4R3G0	Serine/arginine-rich splicing factor 9	SRSF9
31.4242	31.9304	31.2348	31.5793	31.6554	32.2818	31.0624	31.384		19	14	14	41	355	355	39586	0	43271000000	150	0.0641419	0.965159	0.053751	0.135128	Q13247;B4DJK0;B4DUA4;Q13243	Q13247	Serine/arginine-rich splicing factor 6	SRSF6
27.9735	29.3071	27.7877	27.5143	28.306	28.4905	27.9827	28.3754		8	8	8	213	213	213	88549	0	3219800000	30	0.13017	0.919677	0.143002	0.278713	Q13263;M0R0K9	Q13263;M0R0K9	Transcription intermediary factor 1-beta	TRIM28
23.2627	24.1035	23.5889	23.6297	23.7391	23.5778	23.6622	23.514		2	2	2	9	9	9	35068	0	155860000	22	0.0443384	0.983853	-0.0228906	-0.0817604	Q13315;E9PRG7;M0QXY8;E9PIQ5;E9PIN0	Q13315;E9PRG7;M0QXY8;E9PIQ5;E9PIN0	Serine-protein kinase ATM	ATM
26.1112	26.1217	26.2704	26.5579	26.0176	23.3821	26.105	26.2025		5	5	5	225	225	225	36501	0	975940000	12	0.568236	0.529695	-0.83848	-1.0607	Q13347;Q5TFK1	Q13347	Eukaryotic translation initiation factor 3 subunit I	EIF3I
30.9715	31.5241	31.1705	31.2979	30.7451	31.3338	31.0337	31.1112		38	38	38	543	543	543	10023	0	36328000000	383	0.504857	0.736444	-0.185036	-0.690648	Q13435;E9PPJ0;H0YCG1;E9PJ04;E9PJT3;H0YEX5	Q13435;E9PPJ0	Splicing factor 3B subunit 2	SF3B2
28.1959	27.9123	27.1086	27.7626	28.0721	28.6599	27.7821	27.9978		19	9	8	573	34	32	50432	0	3176100000	45	0.611381	0.574364	0.383132	0.964795	Q13509;G3V2A3;G3V5W4;G3V2R8;G3V3R4;G3V2N6;G3V542;G3V3J6;G3V3W7	Q13509	Tubulin beta-3 chain	TUBB3
26.2523	26.7788	27.7111	27.11	27.7766	27.3945	28.3143	27.3626		14	6	6	429	257	257	55102	0	1754600000	32	1.02456	0.300324	0.748943	1.56848	Q13547;Q5TEE2;F5GXM1;E7ESJ6;O15379	Q13547;Q5TEE2	Histone deacetylase 1	HDAC1
30.4847	31.4253	31.0843	30.6059	30.239	31.0175	31.0134	30.5797		22	22	22	498	498	498	61494	0	22814000000	276	0.268742	0.8387	-0.187661	-0.483856	Q13573;G3V3A4;G3V4X8;G3V5R3	Q13573;G3V3A4;G3V4X8	SNW domain-containing protein 1	SNW1
28.8545	29.3812	29.85	29.139	29.2828	29.3033	29.7593	29.4072		16	14	14	418	383	383	32688	0	12176000000	153	0.222402	0.87959	0.131998	0.390504	Q13595;B4DQI6;B4DUA9;F8WEH2	Q13595;B4DQI6;B4DUA9	Transformer-2 protein homolog alpha	TRA2A
29.8543	29.4893	29.0988	30.3735	30.3404	29.9883	30.1167	30.6419		33	33	33	634	634	634	78507	0	21414000000	315	0.944582	0.369241	0.56785	1.39604	Q13769;F8WCP5;C9JXG5;H7C441;C9JCL9;H7C072;F5GZF3;C9JXU6	Q13769	THO complex subunit 5 homolog	THOC5
27.0702	27.3412	27.3337	26.4313	27.3562	27.4476	26.95	26.2687		6	6	6	112	112	112	83654	0	1860000000	23	0.0388751	0.984093	-0.0384746	-0.0868268	Q13823;H0YG10	Q13823;H0YG10	Nucleolar GTP-binding protein 2	GNL2
29.9255	30.8019	30.1606	30.1255	30.2123	30.4663	29.9141	29.92		28	28	15	804	804	554	48991	0	32213000000	287	0.215845	0.88441	-0.125185	-0.37748	Q13838;F8VQ10;Q5STU3;B4DP52;F6WLT2;F6TRA5;F6S4E6;F6UJC5;H0Y400;F6R6M7;B4DIJ6;F6QYI9;F6U6E2;F6QWI5;F6S2B7;E7EMX2;K7EN69;H0YCC6;K7ENP6;K7EL56;K7EIL8;F6SXL5;K7EN25	Q13838;F8VQ10;Q5STU3;B4DP52;F6WLT2;F6TRA5;F6S4E6	Spliceosome RNA helicase DDX39B	DDX39B
23.4657	23.2509	24.9444	24.4746	25.847	24.0199	25.6613	25.5968		8	2	2	79	24	24	16492	0	345280000	19	1.11247	0.218073	1.24733	1.81949	Q14004	Q14004	Cyclin-dependent kinase 13	CDK13
30.4656	30.34	30.6042	29.9887	29.8148	29.3172	29.8525	28.9995	+	23	23	15	377	377	276	79372	0	13314000000	139	1.88921	0.104901	-0.853627	-2.47968	E7ESY4;Q13330;H0Y4T7;F8W9Y9;F8VSM3;H0YIV8;C9JJM0;H7C3F3;H0YIT0;F8VPC5	E7ESY4;Q13330;H0Y4T7	Metastasis-associated protein MTA1	MTA1
29.2118	29.2375	30.4544	29.5464	28.4679	28.9527	28.7029	28.8569	+	11	9	9	338	30	30	29667	0	9521700000	53	1.50844	0.166	-0.867431	-2.11883	H0Y8G5;Q14103;H0YA96;B4DTC3;D6RAF8;D6RF44;D6RBQ9;F5H6R6;D6RD83	H0Y8G5;Q14103;H0YA96;B4DTC3;D6RAF8;D6RF44	Heterogeneous nuclear ribonucleoprotein D0	HNRNPD
28.4361	28.7219	29.1922	29.3749	29.062	29.0375	29.4307	29.7205		42	42	42	137	137	137	5324	0	6999000000	190	0.68399	0.546452	0.381402	1.0317	Q14204;H0YJ21	Q14204	Cytoplasmic dynein 1 heavy chain 1	DYNC1H1
24.8395	25.4435	24.4995	24.4757	23.9706	24.4102	23.2079	24.192	+	3	3	3	56	56	56	11882	0	426560000	11	1.34219	0.181521	-0.869357	-1.95181	I3L2C7;P57678	I3L2C7;P57678	Gem-associated protein 4	GEMIN4
27.7417	28.6859	27.4489	27.4821	27.8149	28.2371	28.0058	27.7965		11	10	10	163	152	152	84051	0	2812600000	28	0.154484	0.905827	0.123931	0.304307	Q14244	Q14244	Ensconsin	MAP7
26.2133	27.3696	26.9198	26.9813	25.513	27.0495	26.9642	27.6911		3	3	3	69	69	69	61585	0	1370600000	25	0.0447076	0.974122	-0.066566	-0.107498	Q14247;E9PKG3;E9PP90;H7C314;B4E358	Q14247	Src substrate cortactin	CTTN
28.4811	27.6172	28.8533	28.4753	27.5508	27.6129	27.5762	27.1115	+	7	7	7	351	351	351	17255	0	4006500000	36	1.68241	0.131482	-0.89388	-2.30874	D6R9L5;P35659;B4DFG0;D6RDA2	D6R9L5;P35659;B4DFG0	Protein DEK	DEK
30.2212	30.7715	30.2483	30.4587	30.5379	30.6638	30.8302	30.8573		35	34	32	416	408	40	13931	0	26091000000	283	1.04363	0.456273	0.297404	1.2014	Q14562;F5H658;K7END7;K7EJH9	Q14562;F5H658	ATP-dependent RNA helicase DHX8	DHX8
23.3753	25.8442	22.5016	25.204	25.6339	26.2292	22.9945	25.6511		5	5	5	84	84	84	92888	0	698680000	6	0.364766	0.681278	0.89591	0.770166	Q14566	Q14566	DNA replication licensing factor MCM6	MCM6
22.6624	23.8684	24.3938	24.8883	22.2022	22.5604	24.2616	24.4172		7	7	7	51	51	51	22043	0	323720000	11	0.340855	0.724421	-0.592892	-0.70203	Q14669;H7C2Y1;F8W9P3;C9JLJ5;C9JSX9;C9JLD7;B4DYJ6;G5E9G6	Q14669	E3 ubiquitin-protein ligase TRIP12	TRIP12
24.6894	25.4235	24.6464	22.7049	23.402	24.9632	24.2421	23.4231		3	3	3	21	21	21	14323	0	365470000	11	0.205712	0.850299	-0.358471	-0.452928	Q14683;G8JLG1;V9GY57	Q14683;G8JLG1	Structural maintenance of chromosomes protein 1A	SMC1A
27.9864	29.0375	27.0864	26.6697	27.9319	28.0025	26.3049	27.0557		7	7	7	14	14	14	84427	0	2312000000	15	0.225546	0.839127	-0.371254	-0.487589	Q14684	Q14684	Ribosomal RNA processing protein 1 homolog B	RRP1B
24.8293	25.4274	25.5974	24.6591	25.2817	25.1023	25.6153	25.132		5	5	5	38	38	38	2087	0	483130000	14	0.24575	0.855251	0.154518	0.43433	Q14690	Q14690	Protein RRP5 homolog	PDCD11
24.0755	24.5128	24.8506	23.1031	24.0778	21.6987	23.0561	22.8821		3	3	3	45	45	45	14581	0	131310000	2	1.00685	0.262918	-1.20684	-1.68213	Q14692	Q14692	Ribosome biogenesis protein BMS1 homolog	BMS1
24.851	24.9807	25.1272	24.7424	25.3724	25.1581	24.5638	25.3889		3	3	3	69	69	69	87133	0	406410000	15	0.411156	0.773232	0.195487	0.630432	Q14694;H3BNA1;H3BNL0;Q68D90;H3BNS8;H3BQP1;H3BVF1	Q14694;H3BNA1	Ubiquitin carboxyl-terminal hydrolase 10	USP10
28.4611	28.7422	28.561	28.6573	28.8908	28.6589	28.8136	29.3908		7	7	7	161	161	161	70702	0	6011000000	74	1.01308	0.430914	0.333086	1.23586	Q14739;C9JXK0;C9JES9;H7C442	Q14739;C9JXK0	Lamin-B receptor	LBR
24.5385	25.6625	25.3753	24.7199	24.7789	24.8095	24.7085	21.9164		3	3	3	28	28	28	22062	0	252070000	6	0.641743	0.458462	-1.02075	-1.18601	Q14966;E7EUZ3	Q14966;E7EUZ3	Zinc finger protein 638	ZNF638
28.4267	28.2367	27.8211	28.5414	28.1976	27.983	27.9627	28.3112		13	13	13	218	218	218	97169	0	5183700000	131	0.34102	0.824515	-0.142882	-0.51147	Q14974;F5H4R7;J3KTM9;J3QR48;J3QKQ5	Q14974;F5H4R7;J3KTM9	Importin subunit beta-1	KPNB1
26.4357	27.3385	26.456	26.7826	26.6466	27.1891	26.6722	27.4458		12	12	12	172	172	172	73602	0	1776200000	50	0.350709	0.785708	0.23528	0.605583	Q14978;S4R349;S4R402;S4R341;Q96J17;S4R3C2	Q14978;S4R349	Nucleolar and coiled-body phosphoprotein 1	NOLC1
30.0343	30.5392	29.7619	30.2945	30.2665	30.3981	30.151	30.7843		45	45	45	306	306	306	23826	0	16271000000	171	0.514316	0.685284	0.242502	0.765629	Q14980;H0YFY6;F5H4J1;F5H6Y5;K4DIE0;F5H763	Q14980;H0YFY6	Nuclear mitotic apparatus protein 1	NUMA1
28.1935	29.2966	28.5723	28.8368	28.6364	28.915	29.0211	29.2759		12	12	12	364	364	364	44243	0	5964400000	69	0.388995	0.766135	0.237282	0.646604	Q15007	Q15007	Pre-mRNA-splicing regulator WTAP	WTAP
32.2336	31.8794	32.6261	32.2997	32.3682	32.1978	32.5725	32.0455		66	66	65	78	78	77	10943	0	73456000000	839	0.068025	0.973348	0.0363269	0.125071	Q15029;K7EP67;K7EJ74;K7EIT3;K7EIV5	Q15029	116 kDa U5 small nuclear ribonucleoprotein component	EFTUD2
25.9868	27.1367	26.0399	25.7684	25.6703	26.128	25.6462	26.3713		4	4	4	137	137	137	68047	0	814480000	19	0.335866	0.782554	-0.279029	-0.6136	Q15046;H3BRC9;J3KRL2;H3BPV7	Q15046	Lysine--tRNA ligase	KARS
24.9233	25.0798	26.4963	25.2281	25.431	25.6943	26.5737	23.229		4	4	4	151	151	151	41193	0	571350000	21	0.0913426	0.933966	-0.199904	-0.222858	Q15050	Q15050	Ribosome biogenesis regulatory protein homolog	RRS1
28.2977	28.6295	28.4078	27.9223	28.1843	28.6975	28.1464	28.3965		6	6	6	202	202	202	48121	0	3196900000	46	0.0774611	0.962485	0.0418711	0.142202	Q15084	Q15084	Protein disulfide-isomerase A6	PDIA6
21.2987	23.5526	24.2629	22.8648	23.2536	22.3021	23.9406	23.2083		8	8	8	25	25	25	53178	0	808150000	7	-4.34294e-08	1	0	0	Q15149;H0YDN1	Q15149	Plectin	PLEC
29.0694	29.7307	29.0166	29.3135	28.9762	28.7812	28.7526	28.8163		12	11	11	361	361	361	54231	0	7132300000	77	1.41916	0.268224	-0.450991	-1.66869	Q15233;H7C367;C9IZL7;C9JYS8	Q15233;H7C367	Non-POU domain-containing octamer-binding protein	NONO
29.2936	29.4531	29.5403	29.5762	29.3929	29.9966	29.9153	29.8196		15	15	12	784	784	674	37497	0	15418000000	156	1.10917	0.416856	0.315269	1.2693	Q15365	Q15365	Poly(rC)-binding protein 1	PCBP1
31.9207	32.7624	32.3168	31.1691	31.38	30.9075	31.415	30.7617	+	31	31	30	615	615	597	68062	0	35760000000	270	1.30957	0.182164	-0.926201	-1.94461	Q86YP4;B4DKZ7;F5H7D9;C9JHD7;C9JJK9;C9JVY3;V9GY85;H7C3H1;C9JMI3;C9JGN4;V9GYX5	Q86YP4;B4DKZ7	Transcriptional repressor p66-alpha	GATAD2A
23.0208	23.1807	24.7001	22.3853	23.5503	23.1908	23.8145	22.8553		1	1	1	16	16	16	12392	15625	75987000	4	0.0197516	0.988996	0.0309978	0.0489445	Q15386	Q15386	Ubiquitin-protein ligase E3C	UBE3C
32.005	30.9248	32.4852	32.192	31.8815	31.2677	32.1384	31.8911		62	62	62	616	616	616	13558	0	74542000000	693	0.101485	0.932743	-0.107068	-0.219599	Q15393;J3QL37;I3L4G7;H3BMB0;J3QRB2;J3QKV4	Q15393	Splicing factor 3B subunit 3	SF3B3
22.6947	23.5001	25.3034	22.6068	24.7386	22.9153	24.6163	22.8714		3	3	3	6	6	6	73584	0	213230000	5	0.119139	0.917774	0.259135	0.284537	Q15397;S4R3K8	Q15397	Pumilio domain-containing protein KIAA0020	KIAA0020
29.4662	30.4479	30.6528	29.2353	28.6148	29.0753	30.0739	29.1007		14	14	14	187	187	187	10264	0	9021100000	91	0.777524	0.403921	-0.734356	-1.29513	Q15424;F5GZU3;B7Z2F6;Q14151;K7ES42;K7EII0	Q15424;F5GZU3;B7Z2F6;Q14151	Scaffold attachment factor B1;Scaffold attachment factor B2	SAFB;SAFB2
27.2325	25.2438	27.0513	27.3692	26.1622	26.2419	26.6851	26.7294		8	8	8	191	191	191	44385	0	2470500000	53	0.206136	0.857716	-0.269553	-0.435456	Q15427;Q5SZ64	Q15427	Splicing factor 3B subunit 4	SF3B4
27.791	28.114	27.7302	28.3718	27.5114	28.4029	28.2381	27.9241		8	8	8	207	207	207	49255	0	5534000000	64	0.0240711	0.989497	0.0173869	0.0501638	Q15428;K7EMT0	Q15428;K7EMT0	Splicing factor 3A subunit 2	SF3A2
30.9083	32.1375	31.3115	31.1961	30.8108	31.5213	31.2808	31.2361		30	30	30	392	392	392	88885	0	34316000000	276	0.235539	0.856192	-0.176105	-0.437773	Q15459;H7C1L2;F8WB66	Q15459	Splicing factor 3A subunit 1	SF3A1
29.5375	29.9633	28.6397	29.7785	29.99	30.3023	29.5946	30.3904		22	22	22	43	43	43	86829	0	13391000000	147	0.861677	0.395096	0.589566	1.32747	Q15542	Q15542	Transcription initiation factor TFIID subunit 5	TAF5
26.2665	27.3676	26.4175	26.6385	27.3532	27.6162	26.9322	27.1902		8	8	8	138	138	138	68329	0	1512600000	38	1.10711	0.298925	0.600426	1.5675	Q15637;B4DX42;H7C561;C9J792;F8WEV5	Q15637;B4DX42	Splicing factor 1	SF1
26.817	26.3409	26.0714	26.8942	27.6711	27.7622	26.3036	27.7545		12	12	12	133	133	133	16848	0	1771800000	31	1.07459	0.266458	0.841932	1.65966	Q15648;J3KSD7;J3QKZ7	Q15648	Mediator of RNA polymerase II transcription subunit 1	MED1
26.8379	27.0901	26.0176	26.8149	26.9896	27.6947	26.8369	27.4971		5	5	5	348	348	348	17924	0	2040500000	23	0.92928	0.371839	0.56444	1.37951	Q16514	Q16514	Transcription initiation factor TFIID subunit 12	TAF12
29.5997	30.4498	30.16	29.3139	29.4269	29.9951	29.958	30.3536		18	11	11	673	591	591	4782	0	9558600000	80	0.0577488	0.972534	0.0525522	0.124705	Q16576;E9PC52;Q5JP02;Q5JP01;Q5JNZ6;C9J7L0	Q16576;E9PC52	Histone-binding protein RBBP7	RBBP7
27.7419	28.722	27.1776	28.0432	28.4366	28.4597	28.049	28.079		10	10	5	545	545	341	28974	0	4490300000	61	0.440047	0.690196	0.334909	0.760644	Q16594;D6RIE8;D6RGK3;D6RIV9;D6RIY1;D6RHW1	Q16594;D6RIE8;D6RGK3;D6RIV9;D6RIY1	Transcription initiation factor TFIID subunit 9	TAF9
33.3399	34.3932	33.2555	33.4457	33.0171	34.0305	33.587	33.6201		42	42	42	621	621	621	71428	0	136860000000	695	0.0465939	0.977319	-0.0448885	-0.102815	Q16643;D6R9W4;F8W9Z3;D6R9Q9;D6RFI1;D6RCR4	Q16643;D6R9W4	Drebrin	DBN1
29.9524	30.7036	29.7634	29.281	30.1762	30.9076	30.171	30.0085		11	11	11	271	271	271	51588	0	19199000000	127	0.499962	0.649005	0.390714	0.854179	Q1ED39;H3BNU8;H3BMC9;H3BPL4	Q1ED39;H3BNU8	Lysine-rich nucleolar protein 1	KNOP1
31.9942	33.2735	32.1812	31.8939	31.1372	31.9075	31.1962	31.3917	+	17	17	16	577	577	554	33155	0	60046000000	284	1.36379	0.175363	-0.927562	-2.00243	F8W6I7;P09651;F8W646;F8VZ49;F8VTQ5;Q32P51;H0YH80;F8VYN5	F8W6I7;P09651;F8W646;F8VZ49	Heterogeneous nuclear ribonucleoprotein A1	HNRNPA1
27.0885	26.9365	26.1097	27.5308	26.2587	26.6682	25.6159	26.5745		7	7	7	175	175	175	57543	0	1954400000	27	0.83838	0.39525	-0.637056	-1.32588	Q2TAY7;B4E3L0	Q2TAY7	WD40 repeat-containing protein SMU1	SMU1
30.2722	31.073	29.5885	30.0734	30.7475	31.4293	30.3572	30.5255		25	25	25	285	285	285	10379	0	21515000000	199	0.629277	0.537795	0.513103	1.05019	Q2TBE0;H7C3G7;H0YE03	Q2TBE0;H7C3G7;H0YE03	CWF19-like protein 2	CWF19L2
29.168	30.244	30.1593	28.9006	28.5049	28.9344	28.6476	28.6646	+	7	7	7	345	345	345	25835	0	5856600000	46	1.40953	0.173358	-0.93012	-2.05158	Q96CT7;M0R2F5	Q96CT7	Coiled-coil domain-containing protein 124	CCDC124
27.8808	26.5066	26.5826	27.579	27.0935	27.9197	27.657	27.9159		6	6	6	287	287	287	37432	0	5403300000	64	0.604544	0.553663	0.509269	1.02141	Q3B726	Q3B726	DNA-directed RNA polymerase I subunit RPA43	TWISTNB
28.3982	29.4942	29.2177	29.2367	28.5906	28.9892	29.6424	29.5956		17	17	16	251	251	241	92819	0	7614200000	96	0.12716	0.924704	0.117744	0.263205	Q3KQU3;C9JIR3;H0YF21;E9PLH3	Q3KQU3	MAP7 domain-containing protein 1	MAP7D1
31.4217	32.6408	31.0162	31.6382	32.0362	32.9125	31.7048	32.3732		28	28	28	368	368	368	79548	0	55961000000	370	0.640477	0.514503	0.577433	1.08745	Q3YEC7;F2Z2T0;G8JLF3;G3V154;B1AMX5;H0Y7H6;H0Y4Z8	Q3YEC7;F2Z2T0;G8JLF3	Rab-like protein 6	RABL6
26.5696	27.2884	26.6436	27.1093	25.9818	25.7497	25.9027	26.2288	+	9	9	9	88	88	88	16657	0	1110300000	23	2.45039	0.0854054	-0.937016	-3.10274	Q14152;F5H335	Q14152;F5H335	Eukaryotic translation initiation factor 3 subunit A	EIF3A
28.8282	30.662	28.8403	28.6114	28.9775	29.1409	28.5629	28.9504		11	11	11	251	251	251	87198	0	6742000000	68	0.274248	0.79873	-0.327549	-0.551572	Q4KMP7;H3BSE1	Q4KMP7	TBC1 domain family member 10B	TBC1D10B
22.6269	27.1162	24.1355	23.8602	26.1232	26.6775	23.7509	23.526		2	2	2	42	42	42	70592	0	326790000	4	0.183152	0.853519	0.584707	0.433808	Q53F19;K7ELP6	Q53F19;K7ELP6	Uncharacterized protein C17orf85	C17orf85
25.9691	25.1654	25.68	25.4688	25.8983	23.3888	26.0151	25.8169		3	3	3	125	125	125	34324	0	877580000	20	0.172698	0.88011	-0.291067	-0.386019	Q53GQ0;Q96EA9;E9PI21	Q53GQ0	Estradiol 17-beta-dehydrogenase 12	HSD17B12
27.0381	26.1709	27.4225	26.8284	27.5477	26.4965	27.835	26.7239		7	2	2	163	45	45	44348	0	1779500000	33	0.287246	0.800804	0.285775	0.555644	Q58FF8	Q58FF8	Putative heat shock protein HSP 90-beta 2	HSP90AB2P
27.993	28.4809	28.0173	26.9303	27.8021	28.1482	27.989	27.5592		6	6	6	125	125	125	65653	0	2684500000	48	0.0185718	0.989517	0.019248	0.042607	Q5BKZ1;E2QRN4	Q5BKZ1	DBIRD complex subunit ZNF326	ZNF326
25.3964	26.1474	23.2506	23.7154	25.4908	25.4768	25.2466	25.1623		3	3	3	47	47	47	96256	0	486720000	9	0.469946	0.618615	0.716701	0.907384	Q5C9Z4	Q5C9Z4	Nucleolar MIF4G domain-containing protein 1	NOM1
27.3525	27.4406	27.9797	26.9589	27.5957	27.0425	27.5516	27.2467		13	13	13	156	156	156	1437	0	2611600000	41	0.110273	0.932582	-0.073801	-0.212278	Q5JTH9;F5H456	Q5JTH9;F5H456	RRP12-like protein	RRP12
23.0419	22.3767	23.7651	23.5906	23.3222	25.5615	23.7906	23.8416		2	2	2	73	73	73	46029	0	200550000	15	0.797134	0.375218	0.935435	1.3702	Q5JVF3	Q5JVF3	PCI domain-containing protein 2	PCID2
27.8247	28.6269	28.4639	28.2311	28.2474	28.2042	28.5926	27.997		16	16	16	212	212	212	99172	0	3955000000	63	0.0430485	0.984726	-0.0263934	-0.0842017	Q5JY65;Q9BZJ0	Q5JY65;Q9BZJ0	Crooked neck-like protein 1	CRNKL1
27.4748	27.8091	26.9358	27.8275	26.367	27.2434	26.2445	26.4007	+	9	9	9	316	316	316	33433	0	1763700000	25	1.65415	0.132571	-0.947952	-2.31429	J3QKS7;B4DGM3;Q969G3;H7C048;K7EMQ8;J3QR61;J3KT85;J3KS99;J3QL66;J3QKX6	J3QKS7;B4DGM3;Q969G3;H7C048;K7EMQ8	SWI/SNF-related matrix-associated actin-dependent regulator of chromatin subfamily E member 1	SMARCE1
25.2858	26.3781	25.625	25.4929	25.5907	25.8581	25.312	25.9725		3	3	3	25	25	25	19604	0	591040000	35	0.014637	0.992013	-0.0121245	-0.0319118	Q5SRE5;H7C4K7	Q5SRE5	Nucleoporin NUP188 homolog	NUP188
28.3173	28.5186	29.0012	28.422	28.3145	28.2733	29.065	28.4878		11	11	11	237	237	237	61206	0	4747000000	64	0.0434862	0.98426	-0.0295992	-0.0878117	Q5SSJ5;X6RGJ2;B0QZK4;Q5SWC8;B0QZK9;B0QZK8	Q5SSJ5;X6RGJ2;B0QZK4;Q5SWC8	Heterochromatin protein 1-binding protein 3	HP1BP3
29.4297	29.494	29.7001	28.9251	28.5679	28.3396	28.9035	27.8941	+	19	15	14	352	301	29	75022	0	5949400000	53	1.93543	0.102373	-0.960941	-2.6098	O94776	O94776	Metastasis-associated protein MTA2	MTA2
27.8075	28.9259	28.3713	28.5672	27.9901	28.8514	28.9891	28.8649		13	13	13	102	102	102	19663	0	4909400000	50	0.33272	0.786947	0.255876	0.598017	Q5T200;F8W781;Q5T9K0	Q5T200	Zinc finger CCCH domain-containing protein 13	ZC3H13
26.1258	24.0761	25.7305	25.8782	25.391	25.932	25.08	25.5565		5	5	5	176	176	176	42008	0	1492300000	22	0.0255326	0.992254	0.0372348	0.0621979	Q5T280;R4GNG4	Q5T280	Uncharacterized protein C9orf114	C9orf114
28.7577	29.0435	28.4013	28.4596	28.3704	29.0111	28.3166	28.5341		8	8	8	217	217	217	50381	0	6754300000	51	0.195579	0.893616	-0.107464	-0.339454	Q5T3I0;E9PAV9;F8W895;E9PPY4;F2Z3C6	Q5T3I0;E9PAV9;F8W895;E9PPY4;F2Z3C6	G patch domain-containing protein 4	GPATCH4
24.5612	24.9669	26.5401	24.8378	25.6276	23.8807	26.1045	24.5301		10	10	10	73	73	73	23327	0	733360000	43	0.104037	0.926175	-0.190782	-0.246141	Q5T3Q7;Q9H583;Q6P664	Q5T3Q7;Q9H583	HEAT repeat-containing protein 1	HEATR1
25.2623	25.1299	26.4422	26.4005	25.7894	25.7121	26.3371	26.6594		12	12	12	35	35	35	57383	0	1148100000	74	0.317587	0.785658	0.3158	0.606439	Q5T4S7;X6RE05;B4DYV5;X6R960	Q5T4S7	E3 ubiquitin-protein ligase UBR4	UBR4
31.1221	30.4712	30.4924	29.955	31.2862	30.3401	30.4302	30.1979		41	41	41	418	418	418	98848	0	19588000000	206	0.0549219	0.970081	0.0534124	0.120691	Q5T7N2	Q5T7N2	LINE-1 type transposase domain-containing protein 1	L1TD1
24.0067	25.865	23.9607	23.7455	24.487	24.3357	24.2453	23.7729		11	3	2	165	49	17	72572	0	229540000	9	0.134466	0.907806	-0.184257	-0.298648	Q5T9A4;J3QSF3	Q5T9A4	ATPase family AAA domain-containing protein 3B	ATAD3B
22.2031	23.7008	27.5904	24.3483	21.8609	23.2548	26.0639	24.2311		6	1	1	279	81	81	1543	22506	1052100000	11	0.162827	0.879834	-0.607938	-0.395096	Q5TEC6	Q5TEC6		HIST2H3PS2
27.0057	27.022	27.0663	28.0109	27.4769	27.7702	27.5319	28.243		10	10	10	234	234	234	76046	0	3271300000	57	0.789356	0.455473	0.479272	1.19522	Q5THR1;Q9H5Z1;Q5THQ9;F2Z2Z2;Q5THQ7	Q5THR1;Q9H5Z1	Probable ATP-dependent RNA helicase DHX35	DHX35
27.2684	27.9973	28.1288	28.4001	27.7257	26.747	28.1785	28.8418		22	22	22	138	138	138	27446	0	3685700000	101	0.0528286	0.974251	-0.0754271	-0.125316	Q5UIP0;H7C2B5;H7BZN3;B4DS49;C9J1D6	Q5UIP0	Telomere-associated protein RIF1	RIF1
28.3457	29.4789	28.5192	28.9192	27.9169	27.4954	27.4231	28.5619	+	9	9	9	135	135	135	89908	0	4095100000	33	1.42833	0.165515	-0.96645	-2.08869	Q14241	Q14241	Transcription elongation factor B polypeptide 3	TCEB3
30.4982	30.5918	30.255	30.132	29.801	30.6603	30.775	30.4431		23	14	0	716	448	0	27174	0	11960000000	129	0.075066	0.961463	0.0506201	0.147989	Q5VU59	Q5VU59		TPM3
27.4999	26.8192	27.5994	27.736	25.9704	27.5466	27.1391	27.7992		20	1	0	717	72	0	26056	0	1824200000	17	0.273422	0.804883	-0.299791	-0.541968	Q5VU61	Q5VU61		TPM3
26.4225	27.4437	26.1755	27.3907	26.8825	28.2864	26.8437	27.9959		6	6	6	112	112	112	10358	0	2198700000	28	0.615732	0.513556	0.644028	1.07962	Q5VWG9	Q5VWG9	Transcription initiation factor TFIID subunit 3	TAF3
26.4233	27.3325	26.2081	26.2101	26.7169	27.2957	26.0393	26.8028		11	11	11	167	167	167	11154	0	1227200000	27	0.178088	0.885109	0.170159	0.360377	Q92974;Q5VY93;V9GYM8;V9GYF0;V9GYF5;V9GYG5;V9GZ14	Q92974;Q5VY93;V9GYM8	Rho guanine nucleotide exchange factor 2	ARHGEF2
31.3914	32.3389	32.4192	32.1769	30.6679	31.3146	31.4362	30.9737	+	32	32	32	686	686	686	64132	0	50390000000	375	1.81794	0.107164	-0.983484	-2.50504	P14866;M0QXS5;M0QYT0;B4DVF8;M0R1W6;M0R076;M0QYL7;H7C464;B7WPG3;Q8WVV9;D6W592	P14866;M0QXS5	Heterogeneous nuclear ribonucleoprotein L	HNRNPL
22.4829	23.0228	23.5768	22.8867	21.0661	23.1815	22.991	22.3874		18	18	18	281	281	281	95436	0	3104300000	50	-4.34294e-08	1	0	0	Q68EM7;C9IZD3;I3L4P0;I3L1S9;I3L4P6;I3L3P1;I3L4Y5;J3KRS3;I3L460;F5H6L3;E7ERK8;A6NCP5;Q17R89	Q68EM7	Rho GTPase-activating protein 17	ARHGAP17
27.2261	28.1949	27.0886	27.9774	27.6804	28.1399	28.1563	28.6158		25	25	25	224	224	224	20202	0	2984000000	78	0.781401	0.444072	0.526335	1.21459	Q69YN4;H0YBN5;H0YB68	Q69YN4	Protein virilizer homolog	KIAA1429
29.3712	29.535	28.6762	29.3117	29.3146	29.5995	29.355	29.6305		9	9	9	554	554	554	23743	0	8965700000	72	0.573847	0.657014	0.251373	0.823241	Q6I9Y2;H7C5E3	Q6I9Y2	THO complex subunit 7 homolog	THOC7
22.4999	24.6029	23.1135	24.0559	21.8481	22.8007	23.9436	23.0545		3	3	3	9	9	9	75585	0	210360000	15	0.464288	0.632891	-0.656301	-0.889243	Q6NXG1;H0YBR2;H0YBB3	Q6NXG1	Epithelial splicing regulatory protein 1	ESRP1
27.5128	27.3862	27.7117	28.347	28.1979	27.8154	27.8998	28.295		23	23	23	272	272	272	13697	0	6314200000	126	0.611157	0.612987	0.312579	0.912713	Q6P1X5;H0YC37;H0YEX2;E5RI28;H0YB55	Q6P1X5	Transcription initiation factor TFIID subunit 2	TAF2
31.6739	31.2698	32.1905	31.8827	31.8401	31.5739	32.0502	31.5037		105	105	105	522	522	522	2736	0	70643000000	929	0.0180121	0.990209	-0.0122404	-0.0370356	Q6P2Q9;I3L0J9;I3L3Z8	Q6P2Q9	Pre-mRNA-processing-splicing factor 8	PRPF8
25.8655	27.7349	26.6484	26.1074	26.0031	26.8374	23.156	23.6368		4	4	2	53	53	3	94868	0	1035600000	12	0.855938	0.303916	-1.6807	-1.54685	Q6PCB5;H7C2D3;C9JM20	Q6PCB5;H7C2D3;C9JM20	Round spermatid basic protein 1-like protein	RSBN1L
23.9242	22.744	24.9913	25.818	23.4033	24.001	24.6044	24.4233		3	3	3	55	55	55	1335	0	523860000	6	0.137761	0.897292	-0.261371	-0.319679	Q6PD62	Q6PD62	RNA polymerase-associated protein CTR9 homolog	CTR9
26.7818	28.9716	27.1113	27.436	27.7956	28.5585	27.4428	28.0111		9	9	8	126	126	114	12351	0	2916800000	47	0.29275	0.7894	0.376854	0.590979	Q6PKG0;E5RH50;H0YBW1;E5RHK4;H0YAN4;H0YAX9;H0YBJ5;H0YBM7;H0YC73	Q6PKG0;E5RH50	La-related protein 1	LARP1
24.9096	25.4972	25.9861	25.8893	24.2096	24.911	24.7918	24.3576	+	3	3	3	243	243	243	15016	0	777310000	31	1.82788	0.106338	-1.00305	-2.52793	F8VZJ2;H0YHX9;Q13765;E9PAV3;F8W1N5;F8VNW4;F8W0W4	F8VZJ2;H0YHX9;Q13765;E9PAV3	Nascent polypeptide-associated complex subunit alpha	NACA
32.0804	31.7188	33.0832	32.1633	31.3632	30.9263	31.5146	31.1622	+	40	40	39	526	526	507	95337	0	78155000000	565	1.73894	0.115676	-1.01983	-2.44466	Q12906;K7EQR9;K7EKJ9;K7ER69;K7EKY0;K7EJ09;K7ERM6;K7ENK6;K7EM82;K7ELV3;K7EPG3	Q12906	Interleukin enhancer-binding factor 3	ILF3
32.0065	32.859	32.0616	32.2284	32.6199	32.6156	32.7304	32.6776		24	24	24	49	49	49	66526	0	75694000000	359	0.962907	0.425879	0.37196	1.24951	Q6UN15;H0Y8P7	Q6UN15	Pre-mRNA 3-end-processing factor FIP1	FIP1L1
30.4338	31.1287	30.618	30.4194	30.5981	30.6358	30.8016	30.689		24	24	24	783	783	783	35079	0	23387000000	244	0.0645644	0.967934	0.031179	0.114769	Q6UXN9;C9JBU3	Q6UXN9	WD repeat-containing protein 82	WDR82
31.4574	30.7885	32.8536	31.6096	30.7878	30.7549	31.7631	31.2072		11	11	2	588	588	265	15388	0	55310000000	129	0.514145	0.60113	-0.549031	-0.929254	Q71DI3	Q71DI3	Histone H3.2	HIST2H3A
33.9251	35.1689	35.1108	34.3985	33.4319	33.6832	33.8514	33.5082	+	31	31	3	691	691	92	28916	0	261920000000	589	1.78367	0.105588	-1.03217	-2.49918	G3V4W0;B4DY08;G3V4C1;G3V2D6;G3V5V7;G3V251;G3V5X6;G3V3K6;O60812;B4DSU6;G3V4M8;G3V2H6;E5RG71;B3KT61;Q86SE5	G3V4W0;B4DY08;G3V4C1;G3V2D6;G3V5V7		HNRNPC
27.9674	28.3584	27.8899	28.003	28.1572	28.0057	28.2539	28.0096		32	3	1	705	10	31	50135	0	3460100000	49	0.16671	0.933821	0.0518842	0.235559	Q71U36;Q13748;F8VQQ4;Q6PEY2;F8VRZ4;F8VS66;F8VX09;F8VWV9;V9GZ17;F8VRK0;F8W0F6;F8VXZ7	Q71U36;Q13748;F8VQQ4	Tubulin alpha-1A chain;Tubulin alpha-3C/D chain	TUBA1A;TUBA3C
34.4495	34.3362	33.544	34.4325	34.7611	35.3857	34.2563	34.9043		79	79	79	621	621	621	11736	0	448900000000	1555	1.03501	0.31319	0.63632	1.52249	Q7L014;D6RJA6;H0Y9U3	Q7L014	Probable ATP-dependent RNA helicase DDX46	DDX46
27.2619	27.9263	27.0829	26.5773	27.6847	28.0171	27.2788	27.1737		7	7	7	365	365	365	3354	0	2243700000	23	0.427786	0.701579	0.326438	0.742731	Q7L190	Q7L190	Developmental pluripotency-associated protein 4	DPPA4
26.6202	27.149	26.4938	26.4984	25.2257	25.4713	25.5	26.3742	+	4	4	4	699	699	699	11602	0	1061000000	16	1.91413	0.109309	-1.04755	-2.64711	Q9UK45;K7ENY5;K7EML7	Q9UK45	U6 snRNA-associated Sm-like protein LSm7	LSM7
31.3271	32.6575	30.9612	31.5826	32.0888	32.9078	31.8607	32.5078		19	19	19	389	389	389	50559	0	78104000000	368	0.818545	0.393746	0.709168	1.33277	Q7L4I2;H0YGP9;E1B6W4	Q7L4I2	Arginine/serine-rich coiled-coil protein 2	RSRC2
29.2923	28.2818	29.5024	29.3772	28.8669	28.7378	28.9809	29.1853		9	9	9	682	682	682	12405	0	10671000000	88	0.232578	0.852031	-0.170682	-0.430838	Q7RTV0	Q7RTV0	PHD finger-like domain-containing protein 5A	PHF5A
24.907	26.7681	22.2519	22.1183	23.6143	25.1474	24.9467	22.7539		3	3	3	67	67	67	10143	0	338550000	3	0.0284674	0.988626	0.104277	0.0768781	Q7Z2W4;C9J6P4	Q7Z2W4;C9J6P4	Zinc finger CCCH-type antiviral protein 1	ZC3HAV1
29.9311	30.6034	29.7386	30.3878	30.0099	30.3919	29.8818	30.9269		28	28	28	194	194	194	20156	0	19633000000	124	0.173096	0.895965	0.13738	0.33666	Q7Z6E9;H3BSK8;H3BUN0;I3L3Y2	Q7Z6E9	E3 ubiquitin-protein ligase RBBP6	RBBP6
26.3149	27.5858	26.8908	26.9951	27.0782	27.4633	27.1072	27.6276		9	9	9	5	5	5	48189	0	1882300000	55	0.6001	0.589693	0.372445	0.94703	Q7Z6Z7;H0Y5W0;Q5H962	Q7Z6Z7;H0Y5W0	E3 ubiquitin-protein ligase HUWE1	HUWE1
27.3399	27.3607	26.72	27.3659	27.4358	27.6542	27.2756	28.2197		6	6	6	316	316	316	34262	0	3140500000	37	0.869856	0.425238	0.449701	1.24772	Q7Z7C8;C9J7M8;B4DZU5	Q7Z7C8;C9J7M8	Transcription initiation factor TFIID subunit 8	TAF8
22.6759	24.5506	21.5777	22.9202	22.2699	23.7096	24.8507	23.7324		1	1	1	73	73	73	29282	35663	29973000	3	0.382156	0.677646	0.709553	0.779602	Q7Z7H8	Q7Z7H8	39S ribosomal protein L10, mitochondrial	MRPL10
26.7464	26.561	27.9005	25.8211	27.1069	22.6284	27.5101	26.5544		4	4	4	196	196	196	29946	0	1966800000	28	0.277818	0.778319	-0.807292	-0.619138	Q7Z7K6	Q7Z7K6	Centromere protein V	CENPV
30.7892	31.696	31.2134	30.7768	31.4301	31.0337	30.7483	30.5126		11	11	6	48	48	265	32749	0	31150000000	122	0.262411	0.834139	-0.187699	-0.476645	Q86U42;H0YJH9;A6NDY0	Q86U42	Polyadenylate-binding protein 2	PABPN1
29.5709	28.5467	28.1118	27.5705	27.81	27.0291	27.2655	27.4862	+	9	9	9	521	521	521	18012	0	3325100000	87	1.22137	0.196281	-1.05228	-1.89584	P62937;F8WE65;C9J5S7;Q567Q0;E5RIZ5;Q9Y536;F5H284	P62937;F8WE65;C9J5S7	Peptidyl-prolyl cis-trans isomerase A;Peptidyl-prolyl cis-trans isomerase A, N-terminally processed;Peptidyl-prolyl cis-trans isomerase	PPIA
26.6385	26.6521	28.8715	26.1194	26.1952	26.0964	26.3705	25.7566		3	3	3	108	108	108	63836	0	1211300000	9	0.759072	0.394908	-0.965678	-1.32924	Q86UE4;E5RJU9;H0YBJ8;H0YB56	Q86UE4;E5RJU9	Protein LYRIC	MTDH
23.9445	23.643	24.2876	24.0528	24.2906	23.9481	24.3203	23.4113		2	2	2	122	122	122	27194	0	234870000	5	0.0143341	0.990545	0.010613	0.0303112	Q86UY6;F5H2C9	Q86UY6;F5H2C9	N-alpha-acetyltransferase 40	NAA40
30.395	31.2193	30.5491	30.4562	30.6009	31.0191	30.6486	30.1935		8	8	8	482	482	482	26888	0	30506000000	209	0.05443	0.971774	-0.0393915	-0.111026	Q86V81;E9PB61	Q86V81;E9PB61	THO complex subunit 4	ALYREF
29.6856	28.9161	29.4113	29.9811	29.6705	29.7443	29.5034	29.8037		26	26	26	311	311	311	13637	0	10315000000	167	0.328669	0.805993	0.181907	0.542209	Q86VP6;H0YH27;O75155;F5H6I6;F8WBB8	Q86VP6	Cullin-associated NEDD8-dissociated protein 1	CAND1
27.7971	27.3624	27.6906	27.5263	25.8213	26.2085	26.9713	27.1625	+	9	9	9	55	55	55	27461	0	1719300000	17	1.72454	0.116438	-1.05318	-2.4479	Q01082	Q01082	Spectrin beta chain, non-erythrocytic 1	SPTBN1
24.9172	25.0175	23.0735	24.5236	23.1521	24.8447	23.7526	23.8625		3	3	3	10	10	10	65853	0	471730000	5	0.364555	0.721583	-0.479969	-0.716475	Q86X55;K7EK20;K7EPK1;K7EQB9	Q86X55;K7EK20;K7EPK1	Histone-arginine methyltransferase CARM1	CARM1
25.427	26.4722	23.0942	24.5369	25.9354	28.2806	26.0984	26.2375		4	4	4	96	96	96	52313	0	1099800000	10	1.00051	0.241116	1.75539	1.7502	Q86X95;H3BLY3	Q86X95;H3BLY3	Corepressor interacting with RBPJ 1	CIR1
29.917	30.2804	30.4656	30.5581	28.7659	29.8004	29.1861	29.2404	+	11	11	9	336	336	312	46437	0	13191000000	114	2.21606	0.0811429	-1.05708	-2.97475	O14979	O14979	Heterogeneous nuclear ribonucleoprotein D-like	HNRPDL
27.6411	26.553	27.3023	28.0569	27.2752	27.2271	27.3819	27.6075		8	8	8	76	76	76	13093	0	3615600000	24	0.0157953	0.98996	-0.0153751	-0.0358082	Q8IUX7;H7C0W8;H7C4B5;H7C391;H7C1J5;Q8N436	Q8IUX7	Adipocyte enhancer-binding protein 1	AEBP1
28.7135	28.683	29.1393	28.3903	28.3796	27.1231	27.7829	27.303	+	17	10	10	327	226	226	58726	0	4019200000	43	1.82931	0.104645	-1.08437	-2.57817	E7EQY4;E7EV10;Q9BTC8;E9PCS8;D6W5A2;E9PF88	E7EQY4;E7EV10;Q9BTC8;E9PCS8;D6W5A2	Metastasis-associated protein MTA3	MTA3
24.0304	23.5955	25.4583	23.8907	23.4685	23.0902	23.7757	23.6877		1	1	1	23	23	23	94498	0	193570000	18	0.835597	0.378166	-0.738211	-1.36171	Q8IWA0	Q8IWA0	WD repeat-containing protein 75	WDR75
23.7549	23.7083	23.9927	23.5829	25.0976	22.2265	24.3642	25.1166		1	1	1	49	49	49	4129	0	515780000	3	0.264451	0.794966	0.441494	0.561334	Q8IWS0	Q8IWS0	PHD finger protein 6	PHF6
32.0025	31.7564	31.2334	32.1394	32.1366	32.5713	31.7505	32.3378		36	36	36	421	421	421	1037	0	96219000000	601	0.77725	0.486207	0.416152	1.14099	Q8IWX8;J3QK89	Q8IWX8;J3QK89	Calcium homeostasis endoplasmic reticulum protein	CHERP
28.1899	29.6525	28.4769	28.3301	28.812	29.4695	29.2159	29.0369		9	9	9	727	727	727	179	0	6184600000	56	0.616409	0.553873	0.471194	1.0178	Q8IXM2;F8W038;F8W1H0;H0YIS7	Q8IXM2;F8W038;F8W1H0;H0YIS7	Chromatin complexes subunit BAP18	BAP18;C17orf49;RNASEK-C17orf49
29.9657	30.5206	30.5535	29.7694	30.2182	29.8772	30.572	30.1179		20	20	20	293	293	293	96557	0	12903000000	219	0.00816676	0.996412	-0.00595188	-0.0172751	Q8IY81;J3KS36;J3QSE2;J3QRS5;J3QR05;J3KS74	Q8IY81	pre-rRNA processing protein FTSJ3	FTSJ3
25.7629	22.1408	25.6622	25.0026	25.6846	25.6819	25.6432	25.7894		5	5	5	117	117	117	1029	0	519430000	18	0.584354	0.497394	1.05765	1.11189	Q8N163;E5RHJ4;G3V119;H0YB24;E5RHH8;E5RGU7;E5RFJ3	Q8N163	DBIRD complex subunit KIAA1967	KIAA1967
30.2365	30.7654	31.6284	30.8547	29.8328	29.8298	29.8256	29.5975	+	17	16	16	511	492	492	39594	0	26362000000	177	2.02569	0.0914167	-1.09985	-2.80071	P51991;H7C1J8	P51991	Heterogeneous nuclear ribonucleoprotein A3	HNRNPA3
27.2208	28.0106	26.7868	26.9213	27.8001	28.4341	27.5405	27.3461		4	4	4	193	193	193	47138	0	4061700000	24	0.737649	0.460389	0.545333	1.17966	Q8N5F7;Q5M9Q1	Q8N5F7	NF-kappa-B-activating protein	NKAP
29.6969	30.6228	29.4264	29.9746	29.9163	30.6107	30.1519	30.7436		10	10	10	388	388	388	37476	0	17399000000	173	0.63107	0.558034	0.425465	1.00951	Q8NAV1	Q8NAV1	Pre-mRNA-splicing factor 38A	PRPF38A
33.1654	32.5538	32.8012	33.2611	32.965	33.2098	32.8229	33.3108		45	45	44	556	556	556	95925	0	175590000000	932	0.274928	0.856341	0.131759	0.441792	Q8NE71;H0YGW7;Q5STZ7;Q5STZ8;F5GYK6	Q8NE71;H0YGW7	ATP-binding cassette sub-family F member 1	ABCF1
31.5666	31.3587	31.0207	31.9116	31.9967	31.4705	31.3451	31.9656		67	67	64	459	459	439	18277	0	54793000000	602	0.403898	0.759617	0.230093	0.65564	Q8NI27;H0Y815;F2Z2V2;H7C477;B7ZBA0;H0Y594	Q8NI27	THO complex subunit 2	THOC2
27.0406	26.579	26.2146	26.9362	26.8033	28.1422	26.9964	27.5144		6	6	6	183	183	183	57891	0	3282500000	33	0.973637	0.327842	0.671438	1.48057	Q8TBB5;H3BQH3;H3BP99;H3BQL0;H3BQ90;H3BV82	Q8TBB5;H3BQH3	Kelch domain-containing protein 4	KLHDC4
26.3863	27.2691	25.8786	26.8142	27.1399	27.6691	26.6637	27.0133		21	14	14	10	73	73	30541	0	2124100000	54	0.718325	0.481447	0.53444	1.15449	Q8TD26;H7C294;C9JFU2	Q8TD26	Chromodomain-helicase-DNA-binding protein 6	CHD6
26.218	26.1254	26.1379	26.4892	26.7367	26.3478	26.413	26.561		8	8	8	162	162	162	98594	0	1207700000	35	1.18276	0.435659	0.272016	1.23072	Q8TDD1;F8VRX4;H0YHH7	Q8TDD1	ATP-dependent RNA helicase DDX54	DDX54
22.7051	26.2096	27.1746	22.9658	25.7431	25.6896	23.6613	22.6742		2	2	2	119	119	119	41401	0	504110000	6	0.0853975	0.933948	-0.321743	-0.219628	Q8TDN6	Q8TDN6	Ribosome biogenesis protein BRX1 homolog	BRIX1
24.5053	24.1151	24.4663	24.7393	24.7685	24.0015	24.6818	25.2979		5	5	5	71	71	71	11871	0	382650000	31	0.333103	0.787787	0.230931	0.583711	Q8TEX9;H0YN14;H0YN07;H0YMR4;H0YK93;H0YLV0;H0YL92;H0YKG5	Q8TEX9;H0YN14	Importin-4	IPO4
29.8989	30.7818	29.2669	29.8564	30.68	31.5119	30.3331	30.6712		16	16	16	224	224	224	92576	0	19949000000	194	1.10455	0.267221	0.848053	1.69413	Q8TF01	Q8TF01	Arginine/serine-rich protein PNISR	PNISR
27.1918	27.4575	26.9225	27.758	27.4745	27.2666	27.5569	28.0834		8	8	8	137	137	137	85097	0	2313100000	30	0.478169	0.697229	0.262914	0.7523	Q8TF39;Q6P088;Q5VZN3	Q8TF39;Q6P088	Zinc finger protein 483	ZNF483
32.1605	33.6932	33.097	32.7771	31.299	32.5553	31.5467	31.9203	+	28	28	28	782	782	782	37429	0	75654000000	336	1.40226	0.164289	-1.10165	-2.11639	P22626	P22626	Heterogeneous nuclear ribonucleoproteins A2/B1	HNRNPA2B1
29.9014	30.9017	29.7605	30.2376	28.5651	29.7788	29.1096	28.9133	+	25	25	25	228	228	228	19739	0	10107000000	73	1.66259	0.119846	-1.10858	-2.40847	Q68CP9;F8WCU9;F8W108;F8VWP4	Q68CP9;F8WCU9;F8W108	AT-rich interactive domain-containing protein 2	ARID2
26.626	27.8684	27.1695	26.0931	27.1003	25.8463	23.2349	26.2993		5	5	5	159	159	159	75403	0	1097600000	11	0.696846	0.40553	-1.31907	-1.29514	Q8WVC0	Q8WVC0	RNA polymerase-associated protein LEO1	LEO1
27.6287	28.0264	28.6475	28.6687	26.6019	27.5246	27.2331	27.1774	+	6	6	6	194	194	194	36926	0	3537100000	69	1.88231	0.111333	-1.1086	-2.64967	P31942;B4DHY1	P31942;B4DHY1	Heterogeneous nuclear ribonucleoprotein H3	HNRNPH3
26.2221	27.7866	27.013	27.6434	26.8078	26.9569	26.6839	27.831		9	9	9	109	109	109	12257	0	2057600000	29	0.0786311	0.944149	-0.0963631	-0.178017	Q8WVS4;H7C022;H7C1E8	Q8WVS4;H7C022	WD repeat-containing protein 60	WDR60
28.6753	29.6466	28.6173	29.485	27.5483	28.4251	27.6783	28.2896	+	6	6	6	172	172	172	48227	0	6023100000	68	1.75506	0.107273	-1.12077	-2.51639	Q07666;Q5VWX1	Q07666	KH domain-containing, RNA-binding, signal transduction-associated protein 1	KHDRBS1
28.5899	28.2544	28.0707	29.3729	29.4144	29.2286	28.9831	29.2858		9	9	9	195	195	195	5938	0	12251000000	140	1.13918	0.279153	0.656034	1.63333	Q8WXA9;H0YC47	Q8WXA9	Splicing regulatory glutamine/lysine-rich protein 1	SREK1
30.7071	31.9434	31.731	31.1981	29.9863	30.1987	30.4573	30.3508	+	23	23	23	578	578	578	24665	0	24914000000	223	2.0851	0.0842667	-1.14661	-2.89607	Q5QPL9;Q9UKM9;Q5QPM0;Q5QPM1;Q5QPM2	Q5QPL9;Q9UKM9;Q5QPM0;Q5QPM1	RNA-binding protein Raly	RALY
22.6075	23.0445	25.1175	25.0896	23.4848	23.3086	23.4954	23.6116		4	4	4	227	227	227	29909	0	397640000	3	0.309627	0.766322	-0.489683	-0.638889	Q8WXX5	Q8WXX5	DnaJ homolog subfamily C member 9	DNAJC9
24.7679	25.2105	25.4891	24.958	24.877	24.9812	24.8684	25.0315		3	3	3	22	22	22	2525	0	384690000	7	0.466582	0.766411	-0.166812	-0.637867	Q8WYP5;H7C4S1	Q8WYP5	Protein ELYS	AHCTF1
23.6629	23.2035	22.3487	22.7831	23.3341	22.3349	22.235	23.2762		3	3	3	1	1	1	3816	15186	1399200000	5	-4.34294e-08	1	0	0	Q8WZ42	Q8WZ42	Titin	TTN
25.6398	24.8782	25.3302	26.4378	26.2052	25.6693	25.7793	26.0303		5	5	5	124	124	124	82431	0	932390000	49	0.447889	0.677533	0.349543	0.776707	Q92499	Q92499	ATP-dependent RNA helicase DDX1	DDX1
27.6232	28.6276	26.9226	27.654	27.5846	28.3829	27.5549	27.1533		5	5	5	221	221	221	22487	0	2819500000	43	0.0299636	0.992183	-0.0379219	-0.0709125	Q92522	Q92522	Histone H1x	H1FX
27.1003	28.2525	26.4726	26.7352	27.7615	28.2517	27.1675	27.956		3	3	3	197	197	197	21732	0	3197500000	37	0.685846	0.474452	0.644036	1.16174	Q92572	Q92572	AP-3 complex subunit sigma-1	AP3S1
24.8451	25.2894	25.0724	24.9404	24.6358	25.287	26.1336	25.2889		5	4	4	72	56	56	96864	0	442810000	6	0.411393	0.72258	0.299524	0.710216	Q92598;B4DY72;R4GN69	Q92598;B4DY72	Heat shock protein 105 kDa	HSPH1
28.4121	27.8452	28.6958	27.8122	28.5795	28.2015	28.2622	27.9744		28	28	28	167	167	167	29275	0	4691300000	133	0.0917113	0.942955	0.0630941	0.17995	Q92616	Q92616	Translational activator GCN1	GCN1L1
26.2656	25.3891	27.2668	26.8804	27.2689	26.0422	26.9299	26.7334		12	12	12	93	93	93	22792	0	1854200000	46	0.246271	0.830751	0.293116	0.501657	Q92621;U3KPX2	Q92621;U3KPX2	Nuclear pore complex protein Nup205	NUP205
25.9753	25.1509	26.3856	26.5809	25.7072	25.332	26.1096	26.0457		4	4	3	168	168	105	41569	0	935490000	11	0.251867	0.839906	-0.224541	-0.483979	Q92747;E9PF58;B4DLQ7	Q92747;E9PF58;B4DLQ7	Actin-related protein 2/3 complex subunit 1A	ARPC1A
26.2887	26.0269	26.5409	26.2774	26.7003	26.2501	26.2367	26.2788		9	9	9	99	99	99	12434	0	1816100000	46	0.216464	0.895009	0.0830045	0.327814	Q92900	Q92900	Regulator of nonsense transcripts 1	UPF1
23.3022	24.1743	23.3396	24.2019	22.4363	22.1996	22.6331	23.0266	+	2	2	2	98	98	98	37563	0	54441000	5	2.07938	0.0861818	-1.18061	-2.91085	O00303;B3KSH1;H0YDT6;E9PQV8;B4DEW9	O00303;B3KSH1;H0YDT6;E9PQV8;B4DEW9	Eukaryotic translation initiation factor 3 subunit F	EIF3F
24.7503	24.4431	23.9103	24.7112	23.075	24.2285	23.6182	25.816		4	4	4	63	63	63	10235	0	299700000	7	0.166927	0.883904	-0.269306	-0.372229	Q92973;B4DSC0;E7EW37;S4R398	Q92973;B4DSC0;E7EW37	Transportin-1	TNPO1
22.9185	23.9567	22.5031	21.7951	23.5275	21.7568	22.2504	24.3418		2	2	2	132	132	132	26598	0	46715000	3	0.0856862	0.932864	0.175788	0.208421	V9GYP5;Q92979	V9GYP5;Q92979	Ribosomal RNA small subunit methyltransferase NEP1	EMG1
23.3742	22.4672	25.5409	24.8219	24.4532	23.9854	24.466	23.607		5	5	5	28	28	28	29228	0	504120000	16	0.0367243	0.980554	0.0768728	0.0932784	Q93008;O00507;H7C2M9	Q93008;O00507	Probable ubiquitin carboxyl-terminal hydrolase FAF-X;Probable ubiquitin carboxyl-terminal hydrolase FAF-Y	USP9X;USP9Y
30.4158	30.0729	29.5387	28.8952	30.5915	30.0515	29.3498	29.0007		8	8	8	509	509	509	12469	0	14474000000	69	0.0122904	0.989462	0.0177441	0.0302466	Q969Q0;P83881;J3KQN4;H7BZ11;H0Y5B4;R4GN19;H7BY91;H0Y3V9	Q969Q0;P83881;J3KQN4;H7BZ11;H0Y5B4	60S ribosomal protein L36a-like;60S ribosomal protein L36a	RPL36AL;RPL36A
25.7758	27.3161	26.0677	26.8342	24.9524	25.481	25.1903	25.5272	+	5	5	5	28	28	28	13133	0	822560000	17	1.73664	0.106562	-1.21075	-2.53808	Q15370;B8ZZU8;I3L0M9	Q15370;B8ZZU8;I3L0M9	Transcription elongation factor B polypeptide 2	TCEB2
29.5442	29.7298	29.7262	29.7301	29.4988	29.1822	29.6797	29.2593		16	16	1	872	872	61	17276	0	18850000000	206	1.19145	0.422292	-0.277554	-1.24637	Q96A72;F5H6P7;A6NEC0;F5H6N1;F5H3U9;F5H124	Q96A72;F5H6P7;A6NEC0;F5H6N1	Protein mago nashi homolog 2	MAGOHB
27.3763	28.2462	26.2212	27.4079	25.7508	26.0102	25.7103	26.9267	+	4	4	4	584	584	584	99601	0	1553200000	19	1.27942	0.176072	-1.2134	-2.01088	E5RHG8;Q15369;R4GMY8	E5RHG8;Q15369;R4GMY8	Transcription elongation factor B polypeptide 1	TCEB1
28.9191	30.361	29.4622	28.2853	28.5216	28.4732	28.6662	28.339		12	12	12	269	269	269	86661	0	4497700000	70	0.854819	0.372349	-0.756907	-1.3894	Q96D71;H0YDT0;E9PMG1;H0YCR2;H0YE73;F2Z3L2;H0YE89;H0YCF0;H7C1V2	Q96D71;H0YDT0;E9PMG1	RalBP1-associated Eps domain-containing protein 1	REPS1
29.227	29.8534	29.5459	29.0542	29.7322	29.4327	29.6091	28.892		9	9	9	479	479	479	3931	0	9426000000	100	0.00473661	0.998831	-0.00362873	-0.0101913	Q96DI7;B4DQJ1;Q9NSS8	Q96DI7;B4DQJ1	U5 small nuclear ribonucleoprotein 40 kDa protein	SNRNP40
29.2615	29.6344	29.1828	29.6256	27.9035	28.3331	28.0774	28.3364	+	12	12	12	235	235	235	74138	0	6120000000	74	3.67611	0.00855172	-1.26349	-4.87928	Q9NPI1;I3L4V5	Q9NPI1	Bromodomain-containing protein 7	BRD7
31.31	31.2489	30.8752	31.3036	31.4319	31.5803	31.1553	31.7038		29	29	29	464	464	464	75665	0	42283000000	335	0.914717	0.505885	0.283443	1.10145	Q96FV9;R4GMN4;R4GN58;J3KT14;J3KRD7;J3QQZ3	Q96FV9	THO complex subunit 1	THOC1
23.02	23.934	23.8849	24.5767	24.8594	24.5375	24.1739	25.4761		3	3	3	216	216	216	2908	0	251060000	12	1.12392	0.24344	0.90782	1.73788	Q96G25	Q96G25	Mediator of RNA polymerase II transcription subunit 8	MED8
32.1013	32.1078	31.9418	32.0139	32.1099	32.2961	32.1345	32.2946		28	28	28	545	545	545	54854	0	65172000000	367	1.40444	0.553539	0.167573	1.02256	Q96GA3	Q96GA3	Protein LTV1 homolog	LTV1
25.2469	23.8008	24.0856	24.0763	23.44	22.6333	22.0863	23.5293	+	3	3	3	77	77	77	76557	0	419590000	5	1.58086	0.117351	-1.38019	-2.41764	E7EN38;Q92878;E7ESD9;C9JNH8	E7EN38;Q92878;E7ESD9	DNA repair protein RAD50	RAD50
28.1759	28.8426	28.0948	28.4032	28.3218	28.2109	28.0937	28.2318		11	11	9	311	311	274	58232	0	4676000000	63	0.418912	0.786868	-0.164582	-0.60031	Q96GM5;F8VZ70;F8VUB0;F8VRQ4;F8VW95;H0YHV1;C9JYI7;Q6STE5	Q96GM5;F8VZ70;F8VUB0	SWI/SNF-related matrix-associated actin-dependent regulator of chromatin subfamily D member 1	SMARCD1
27.1775	26.8731	28.3722	26.9784	26.4564	26.0751	27.8234	26.2546		9	9	9	133	133	133	89834	0	1672800000	25	0.630515	0.495794	-0.6979	-1.11188	Q96GQ7	Q96GQ7	Probable ATP-dependent RNA helicase DDX27	DDX27
24.6206	23.8662	23.4098	23.9264	24.0302	23.6195	23.2417	23.0255		2	2	2	118	118	118	20277	0	313070000	13	-4.34294e-08	1	0	0	Q96HR3	Q96HR3	Mediator of RNA polymerase II transcription subunit 30	MED30
23.8441	23.6012	23.9991	24.4894	23.3556	23.7836	24.9481	24.8409		2	2	2	63	63	63	53716	0	464710000	23	0.230085	0.839635	0.248591	0.464347	Q96HR8	Q96HR8	H/ACA ribonucleoprotein complex non-core subunit NAF1	NAF1
29.8379	29.4296	29.9432	29.6777	29.8651	29.1574	30.4671	29.8912		18	18	18	751	751	751	32004	0	14518000000	152	0.16339	0.896241	0.123098	0.315289	Q96HS1;F5GXG4	Q96HS1	Serine/threonine-protein phosphatase PGAM5, mitochondrial	PGAM5
32.5431	33.4248	32.1078	32.7053	32.9334	33.7196	32.8123	33.0791		37	37	37	671	671	671	44961	0	125110000000	568	0.614653	0.559921	0.440851	1.00108	Q96I25;Q5W011;Q5W010;Q5W012;H0Y6J6	Q96I25	Splicing factor 45	RBM17
30.2107	31.3768	30.2489	30.1562	30.7204	31.4488	30.9853	30.7589		16	16	16	398	398	398	38677	0	20511000000	148	0.688178	0.508775	0.480225	1.09677	Q96IZ7;C9J713;H7C5Q0;C9J367	Q96IZ7;C9J713;H7C5Q0	Serine/Arginine-related protein 53	RSRC1
30.6344	30.3583	30.0994	30.8491	30.9431	30.5822	30.1663	30.9942		16	16	16	567	567	567	38771	0	26820000000	235	0.311928	0.816529	0.186166	0.529178	Q96J01;Q6NZ53;D6RGZ2;D6REC9;H0Y9T1;H7C0C5	Q96J01;Q6NZ53;D6RGZ2	THO complex subunit 3	THOC3
26.9062	27.989	28.6028	27.3204	27.1812	27.6094	27.1472	28.0334		3	3	3	241	241	241	1727	0	2295500000	10	0.195114	0.87511	-0.211775	-0.401325	Q96K17;E9PL10	Q96K17;E9PL10	Transcription factor BTF3 homolog 4	BTF3L4
23.9867	24.836	22.7552	24.8043	24.4024	22.2503	23.736	23.4701		2	2	2	25	25	25	13237	0	96160000	4	0.421822	0.660817	-0.630825	-0.825973	Q96KQ7	Q96KQ7	Histone-lysine N-methyltransferase EHMT2	EHMT2
26.615	28.5007	27.6055	27.48	26.3749	27.0623	26.68	26.7153		10	10	10	153	153	153	11701	0	1862100000	15	1.06485	0.271214	-0.842165	-1.64929	Q96KR1;H0Y8W1	Q96KR1	Zinc finger RNA-binding protein	ZFR
24.5624	26.8425	22.4583	24.7734	24.1222	26.6014	25.1526	25.1095		5	5	5	95	95	95	67819	0	712300000	5	0.229377	0.820262	0.587276	0.519152	Q96MX3;E9PQ92;E9PJ50	Q96MX3	Zinc finger protein 48	ZNF48
28.6472	29.4274	28.1169	27.5467	28.3369	29.2211	27.9238	27.9597		11	11	11	211	211	211	69491	0	4358300000	39	0.0520089	0.972509	-0.0741897	-0.123435	Q96PK6;F8WDX3;B8ZZ74	Q96PK6	RNA-binding protein 14	RBM14
27.155	28.6903	27.7559	27.7975	28.4822	28.4251	28.1524	27.8284		11	10	10	373	348	348	58147	0	4870000000	65	0.483814	0.659755	0.372344	0.827568	Q96S94;F2Z3J5;C9J148;J3QSH2	Q96S94;F2Z3J5	Cyclin-L2	CCNL2
28.4922	28.0501	28.0459	28.069	28.6343	28.5545	28.2384	28.2163		13	13	9	214	214	157	74324	0	5002500000	69	0.799165	0.567654	0.246554	0.973531	Q96SB4;B4DS61;H3BLV9;Q5R363;D6RBM8;A8MPP7;A8MPY5;Q9UPE1;E7ETV6;H7C2I2;D6RBF8;C9J2M4;C9JWF7	Q96SB4;B4DS61;H3BLV9;Q5R363	SRSF protein kinase 1	SRPK1
26.8748	27.7906	28.4895	27.6308	27.0822	27.1249	26.8454	27.383		5	4	4	119	94	94	73652	0	2882300000	12	0.84343	0.399177	-0.587533	-1.30812	Q96SI9;E9PKQ0;Q5JPA5	Q96SI9	Spermatid perinuclear RNA-binding protein	STRBP
27.4978	27.5865	27.2633	28.2285	25.9881	25.7158	25.5967	27.3143	+	7	7	7	244	244	244	47355	0	1571500000	20	1.80705	0.10696	-1.49029	-2.72912	O75955;A2AB09;B4DVY7;A2AB12;A2AB10;A2AB13;A2AB11;A2ABJ5	O75955;A2AB09;B4DVY7;A2AB12;A2AB10	Flotillin-1	FLOT1
27.7195	27.3397	27.7507	27.5565	27.2975	27.1714	27.385	27.3967		6	6	6	139	139	139	80386	0	2362400000	43	1.38682	0.389803	-0.278942	-1.34385	Q96SZ4;I3L1J3	Q96SZ4;I3L1J3	Zinc finger and SCAN domain-containing protein 10	ZSCAN10
26.3913	26.088	26.7165	26.3286	26.7269	26.3045	26.7421	26.1475		10	10	10	196	196	196	11329	0	1572300000	61	0.197195	0.899201	0.099143	0.332265	Q96T76;Q5T454;H7C1W5;H0Y746;F8WCH8;B0QZ77;H0Y7V3;H7C0A9	Q96T76	MMS19 nucleotide excision repair protein homolog	MMS19
29.0692	30.1859	29.8944	29.325	29.0626	29.5684	29.6273	29.076		22	22	22	377	377	377	9225	0	8954000000	112	0.424752	0.721277	-0.285049	-0.715824	Q99459	Q99459	Cell division cycle 5-like protein	CDC5L
28.2763	27.5741	27.6471	28.1574	26.7378	26.6994	26.7244	25.2655	+	8	8	8	275	275	275	44141	0	2276300000	20	2.07095	0.0831579	-1.55697	-3.08459	Q12824;G5E975;B5MCL5;C9JTA6	Q12824;G5E975;B5MCL5	SWI/SNF-related matrix-associated actin-dependent regulator of chromatin subfamily B member 1	SMARCB1
23.1214	23.3477	23.6076	23.713	23.696	23.4613	24.0281	23.8041		2	2	2	65	65	65	83541	0	143900000	13	0.846432	0.516224	0.299922	1.08002	Q99567;I3L2W3;I3L245;J3KMX1	Q99567;I3L2W3;I3L245;J3KMX1	Nuclear pore complex protein Nup88	NUP88
26.1939	26.5673	26.3908	26.7339	24.8513	24.773	24.7961	24.7724	+	4	4	4	91	91	91	75724	0	557770000	11	5.125	0.0032	-1.67327	-7.69301	F5H1H2;F5H2E6;Q8IX12;F5H3E1;H0YFJ7	F5H1H2;F5H2E6;Q8IX12;F5H3E1	Cell division cycle and apoptosis regulator protein 1	CCAR1
24.5739	24.0632	22.6835	24.0061	24.8852	24.8701	23.973	25.8661		3	3	3	112	112	112	59366	0	274010000	9	0.979647	0.284442	1.06693	1.61955	Q99832;F8WAM2;B7Z1C9;F5GZK5	Q99832;F8WAM2	T-complex protein 1 subunit eta	CCT7
32.5091	32.0774	34.1324	32.9131	31.7013	30.7469	33.2048	32.5498		10	10	4	643	643	183	13989	0	125980000000	231	0.581969	0.516312	-0.857301	-1.08205	Q99879;Q99877;Q93079;Q5QNW6;P62807;P58876;O60814;U3KQK0;B4DR52;Q99880;P57053	Q99879;Q99877;Q93079;Q5QNW6;P62807;P58876;O60814;U3KQK0;B4DR52;Q99880;P57053	Histone H2B type 1-M;Histone H2B type 1-N;Histone H2B type 1-H;Histone H2B type 2-F;Histone H2B type 1-C/E/F/G/I;Histone H2B type 1-D;Histone H2B type 1-K;Histone H2B;Histone H2B type 1-L;Histone H2B type F-S	HIST1H2BM;HIST1H2BN;HIST1H2BH;HIST2H2BF;HIST1H2BC;HIST1H2BD;HIST1H2BK;HIST1H2BL;H2BFS
23.7248	25.9866	26.2912	26.2696	26.6106	26.5324	26.2957	22.9453		3	3	3	8	8	8	45366	22355	1536600000	7	0.00868202	0.994078	0.0279417	0.0236696	Q99996	Q99996	A-kinase anchor protein 9	AKAP9
23.9821	25.5402	23.7303	24.0544	24.3299	24.329	24.6913	24.1571		2	2	2	14	14	14	11433	0	148180000	5	0.0408705	0.979758	0.0500627	0.0952627	Q9BPX3	Q9BPX3	Condensin complex subunit 3	NCAPG
24.8817	24.274	24.5931	26.0979	23.6954	25.0064	24.3379	24.4871		2	2	2	216	216	216	16941	0	370850000	9	0.562874	0.553923	-0.579982	-0.997641	Q9BPX5	Q9BPX5	Actin-related protein 2/3 complex subunit 5-like protein	ARPC5L
28.8098	28.6626	29.0678	28.3565	29.024	28.8429	28.9438	28.5252		15	15	13	275	275	259	82564	0	5362700000	118	0.241568	0.878772	0.10977	0.385998	Q9BQ39	Q9BQ39	ATP-dependent RNA helicase DDX50	DDX50
29.2038	29.9372	28.7935	28.801	29.8744	30.2208	29.2906	29.5053		12	12	12	494	494	494	36724	0	9798600000	102	0.790299	0.435188	0.538939	1.2301	Q9BQA1;B4DP38;H0Y711	Q9BQA1;B4DP38;H0Y711	Methylosome protein 50	WDR77
27.2652	25.9454	27.1722	27.1099	27.6213	26.5819	26.6349	26.3713		13	13	13	132	132	132	14885	0	2070400000	53	0.0600102	0.964706	-0.0708065	-0.136788	Q9BQG0;I3L1L3;I3L2H8	Q9BQG0;I3L1L3	Myb-binding protein 1A	MYBBP1A
27.8682	28.4351	27.8413	26.7344	26.1825	25.129	27.2479	25.5041	+	5	5	5	134	134	134	97181	0	1486800000	22	1.56909	0.105257	-1.70388	-2.48568	Q99549;H0Y6J1	Q99549	M-phase phosphoprotein 8	MPHOSPH8
27.5578	28.4287	27.0791	27.8208	27.2703	28.1236	27.8899	28.0505		8	8	8	155	155	155	7052	0	4032500000	33	0.122456	0.924493	0.111967	0.253481	Q9BRD0;H7C462	Q9BRD0	BUD13 homolog	BUD13
27.6829	29.081	28.5494	26.685	27.1102	27.7393	27.2506	26.8145		6	6	6	382	382	382	22655	0	2176000000	36	0.663718	0.467545	-0.770938	-1.17022	Q9BRP8	Q9BRP8	Partner of Y14 and mago	WIBG
24.4069	24.8359	26.351	25.7303	22.4941	23.596	23.698	24.537	+	3	3	3	13	13	13	31838	0	585620000	8	1.55589	0.106444	-1.74974	-2.47808	O75691	O75691	Small subunit processome component 20 homolog	UTP20
30.2132	30.2842	29.4871	29.9901	29.9436	30.2331	29.538	29.9781		20	20	20	431	431	431	65582	0	17450000000	152	0.11339	0.933772	-0.0704141	-0.213125	Q9BRS2;E9PFQ8	Q9BRS2	Serine/threonine-protein kinase RIO1	RIOK1
28.0092	28.7451	27.6484	27.9281	25.7423	26.5592	26.0366	26.3997	+	13	4	4	11	47	47	13288	0	1773900000	29	3.15835	0.00826667	-1.89828	-4.77774	Q8TAQ2;F8VXC8	Q8TAQ2;F8VXC8	SWI/SNF complex subunit SMARCC2	SMARCC2
25.311	24.1286	25.1935	25.9064	25.7912	25.3835	25.1613	26.3376		5	5	5	489	489	489	15688	0	940260000	23	0.550089	0.570713	0.533521	0.967886	Q9BTT4	Q9BTT4	Mediator of RNA polymerase II transcription subunit 10	MED10
27.4716	28.5206	26.8067	27.4079	28.0601	29.2227	27.514	27.8609		10	10	10	384	384	384	29411	0	4049300000	43	0.555911	0.555967	0.612698	0.99832	Q9BU76	Q9BU76	Multiple myeloma tumor-associated protein 2	MMTAG2
27.9427	28.0368	27.3861	27.2609	27.5278	28.1798	26.6779	27.1414		9	9	9	118	118	118	95581	0	3109600000	50	0.310962	0.785131	-0.274894	-0.581439	Q9BUQ8;F8VVA2;H0YIL9	Q9BUQ8	Probable ATP-dependent RNA helicase DDX23	DDX23
29.8308	29.8455	29.6267	29.781	29.7686	29.8161	29.6725	30.1553		27	8	2	715	267	36	49953	0	11920000000	86	0.295121	0.883172	0.0821304	0.379556	Q9BVA1	Q9BVA1	Tubulin beta-2B chain	TUBB2B
28.0352	28.2057	28.5315	27.7094	28.0539	28.228	27.8781	28.0171		12	12	12	341	341	341	61992	0	4237500000	86	0.157351	0.924641	-0.0762076	-0.266567	Q9BVP2	Q9BVP2	Guanine nucleotide-binding protein-like 3	GNL3
28.8793	27.3091	29.1384	29.0649	28.5581	27.5992	28.9676	28.8021		6	6	6	965	965	965	10135	0	9204000000	80	0.0789231	0.94252	-0.116179	-0.184343	Q9BWJ5	Q9BWJ5	Splicing factor 3B subunit 5	SF3B5
22.11	22.4125	22.7515	23.293	24.2029	23.4352	23.0558	23.7883		3	3	3	27	27	27	16646	0	145060000	9	-4.34294e-08	1	0	0	Q9BXW9	Q9BXW9	Fanconi anemia group D2 protein	FANCD2
24.354	25.2632	26.8443	24.7331	23.8719	23.328	22.8515	23.5248	+	3	3	3	733	733	733	10061	0	317150000	10	1.7523	0.0972245	-1.9046	-2.7689	Q13015	Q13015	Protein AF1q	MLLT11
26.0435	26.0433	27.3665	25.6802	24.1958	22.5525	26.1609	25.6343		3	3	3	222	222	222	34222	0	860460000	19	0.94435	0.265188	-1.64749	-1.66384	Q9BYG3;C9J6C5;C9J808	Q9BYG3;C9J6C5	MKI67 FHA domain-interacting nucleolar phosphoprotein	MKI67IP
27.5531	28.2763	27.9759	26.7631	27.7347	28.047	27.5742	26.8796		11	11	11	226	226	226	73964	0	2641700000	47	0.0725552	0.953833	-0.0832281	-0.162935	Q9BZE4;B4DY13;B7Z7A3	Q9BZE4;B4DY13;B7Z7A3	Nucleolar GTP-binding protein 1	GTPBP4
31.2657	31.475	30.883	31.5195	29.2546	29.3033	29.3665	29.1389	+	48	48	48	372	372	372	19295	0	17421000000	182	4.93351	0.00355556	-2.01997	-7.98462	Q86U86;E7EVG2;H0Y5B5;C9JQF1;C9JPI5;C9J053;C9J409;C9JCJ2	Q86U86;E7EVG2;H0Y5B5	Protein polybromo-1	PBRM1
30.6984	31.2004	30.4128	30.896	31.1733	31.2692	31.3015	31.2494		43	43	43	406	406	406	14589	0	32968000000	346	1.4243	0.266307	0.446477	1.66596	Q9C0J8;C9J8B4;B9A053	Q9C0J8	pre-mRNA 3 end processing protein WDR33	WDR33
30.6209	30.5698	31.1807	30.8396	30.9906	30.5899	31.2577	31.0581		43	43	43	571	571	571	11573	0	36075000000	429	0.378328	0.786283	0.171322	0.576354	Q9H0A0;E9PMU0;E9PJN6	Q9H0A0	N-acetyltransferase 10	NAT10
29.2887	30.055	28.9044	29.6352	29.5834	29.9983	29.3772	29.9435		14	14	14	262	262	262	66389	0	11156000000	120	0.389078	0.757034	0.254789	0.659028	Q9H0G5;K7ERM9;J3KT62;J3QLV5;J3QRI6	Q9H0G5	Nuclear speckle splicing regulatory protein 1	NSRP1
29.16	29.6634	28.9848	28.871	26.9611	27.0389	27.3278	26.7971	+	11	11	11	243	243	243	5605	0	3411200000	31	4.31598	0.00304762	-2.13855	-6.96217	Q8WUB8	Q8WUB8	PHD finger protein 10	PHF10
26.5183	28.9617	26.712	26.6737	26.0869	26.7688	26.4058	27.5832		5	5	2	3	3	13	26137	0	1567600000	15	0.321438	0.759694	-0.50526	-0.659266	Q9H2D6;F6WYE2;F6TR96	Q9H2D6;F6WYE2;F6TR96	TRIO and F-actin-binding protein	TRIOBP
30.3977	30.8296	30.3194	29.7163	29.946	29.3047	29.869	29.5419		25	25	25	279	279	279	12356	0	12988000000	148	1.26169	0.241799	-0.650333	-1.74255	Q9H2P0;E9PQK8	Q9H2P0	Activity-dependent neuroprotector homeobox protein	ADNP
30.4878	31.0728	30.8948	30.3115	30.4482	30.6352	30.7683	30.1021		21	21	21	255	255	255	81613	0	20692000000	187	0.390583	0.7799	-0.203265	-0.619855	Q9H307;G3V5F0;G3V579	Q9H307	Pinin	PNN
25.605	27.6113	25.1709	25.3265	25.4213	23.176	25.9073	25.3454		3	3	3	158	158	158	25624	0	707910000	6	0.53768	0.547941	-0.965921	-1.03599	Q9H5V9	Q9H5V9	UPF0428 protein CXorf56	CXorf56
27.1822	29.1836	28.8994	27.016	26.8757	27.0398	28.1304	27.7035		7	7	7	219	219	219	40235	0	2504000000	24	0.446172	0.650953	-0.632965	-0.860169	Q9H6F5;H0YG79;B4DY99	Q9H6F5	Coiled-coil domain-containing protein 86	CCDC86
26.7236	27.1775	27.9378	26.9697	26.6167	26.6806	27.6586	27.4752		5	5	5	53	53	53	13927	0	2355100000	21	0.0917255	0.935359	-0.0944042	-0.198773	Q9H7N4	Q9H7N4	Splicing factor, arginine/serine-rich 19	SCAF1
26.9009	26.8134	26.9542	27.5423	27.4335	27.1168	26.8109	27.4994		8	8	8	94	94	94	13267	0	2503900000	45	0.296478	0.836095	0.162486	0.493327	Q9H7Z3;E9PBK4;G3V338;H0YJT0	Q9H7Z3;E9PBK4	Protein NRDE2 homolog	NRDE2
23.9653	22.8612	22.9148	23.112	23.5346	25.173	23.499	23.3697		2	2	2	351	351	351	14536	0	168400000	7	0.655174	0.488573	0.680749	1.13701	Q9H840	Q9H840	Gem-associated protein 7	GEMIN7
26.2856	26.6027	26.1462	26.2499	26.7598	26.9276	26.4442	26.2274		4	4	4	197	197	197	38367	0	1815000000	24	0.705124	0.594237	0.268642	0.941799	Q9H8G2	Q9H8G2	Caspase activity and apoptosis inhibitor 1	CAAP1
28.2348	28.8531	27.9032	28.4016	28.9151	29.2242	28.1816	28.7206		13	13	13	363	363	363	66999	0	6048200000	110	0.674045	0.543677	0.412196	1.04354	Q9H8M2;H0YBR9;H0YAW8;H0YBF1;B4DXI2;C9JBY0	Q9H8M2	Bromodomain-containing protein 9	BRD9
24.9231	24.7244	24.4935	25.0603	24.9348	24.3827	23.7072	24.1487		4	4	4	77	77	77	78259	0	396100000	5	0.905677	0.398678	-0.507	-1.321	Q9H8Y1	Q9H8Y1	Vertnin	VRTN
26.1025	25.5382	25.6024	26.7414	26.6164	26.8913	26.4642	26.9217		4	4	4	241	241	241	23222	0	1633800000	27	1.28935	0.219676	0.727307	1.81982	Q9H944;A6PVP4;B7ZBQ3;B7ZBQ1;B4DE08	Q9H944;A6PVP4;B7ZBQ3	Mediator of RNA polymerase II transcription subunit 20	MED20
31.0008	30.8296	31.1097	30.4041	30.8107	30.1752	30.3371	30.1106		12	12	12	809	809	809	22743	0	28675000000	154	1.12824	0.3281	-0.477649	-1.48574	Q9H9Z2;Q6ZN17	Q9H9Z2	Protein lin-28 homolog A	LIN28A
22.7069	23.7621	23.3786	23.4663	23.6254	24.2444	22.582	24.3799		2	2	2	27	27	27	13631	0	65175000	9	0.349771	0.751667	0.379459	0.669996	Q9HAV4	Q9HAV4	Exportin-5	XPO5
23.2416	26.2919	25.6428	26.1854	26.2317	27.0032	25.9483	26.4083		8	3	3	418	203	203	27622	0	1194800000	9	0.683807	0.423744	1.05748	1.24719	Q9HBM6	Q9HBM6	Transcription initiation factor TFIID subunit 9B	TAF9B
26.8757	28.2528	26.3458	28.1145	27.6044	28.8167	27.1317	29.0819		6	6	6	624	624	624	11528	0	5256400000	63	0.531197	0.554427	0.761481	0.99832	Q9NPA8;E5RHX8;J3KNT2;E5RI00;E5RHT9;E5RJ84	Q9NPA8;E5RHX8;J3KNT2;E5RI00;E5RHT9;E5RJ84	Enhancer of yellow 2 transcription factor homolog	ENY2
25.9779	25.1238	25.6276	25.806	27.0771	26.1753	26.3658	25.2703		5	5	5	875	875	875	77059	0	3278100000	25	0.685735	0.486644	0.588343	1.14211	Q9NPE3;H0YM60	Q9NPE3	H/ACA ribonucleoprotein complex subunit 3	NOP10
27.5062	27.7954	26.9184	27.1231	23.8141	26.0305	26.9272	22.8952	+	2	2	2	119	119	119	28722	0	1753200000	10	1.34493	0.134805	-2.41905	-2.28351	O95926	O95926	Pre-mRNA-splicing factor SYF2	SYF2
25.7267	23.6076	25.1851	25.6858	26.7696	26.0248	25.9352	26.0519		4	4	4	211	211	211	29745	0	1090200000	13	1.12242	0.221743	1.14409	1.80763	Q9NPJ6;Q5T911	Q9NPJ6;Q5T911	Mediator of RNA polymerase II transcription subunit 4	MED4
31.3817	30.7251	31.1712	31.5213	31.2951	31.2549	31.2897	31.0526		37	28	28	647	577	577	43727	0	53965000000	323	0.0442892	0.98471	0.0232635	0.0821747	Q9NQ29;A8MYV2;B8ZZ10;B8ZZ09;B8ZZ08;B8ZZ12;F8WBC1;F2Z322	Q9NQ29;A8MYV2;B8ZZ10	Putative RNA-binding protein Luc7-like 1	LUC7L
21.3861	26.9179	27.1273	26.9713	26.2251	26.3222	27.253	27.5379		9	9	9	129	129	129	10543	0	1466200000	8	0.371087	0.663351	1.23394	0.799349	Q9NQS7;E9PM67	Q9NQS7	Inner centromere protein	INCENP
24.6543	25.9394	24.6503	24.2634	24.7183	22.8105	23.4028	24.1942		2	2	2	189	189	189	29572	0	227770000	4	1.01136	0.265805	-1.09541	-1.664	Q9NQT5	Q9NQT5	Exosome complex component RRP40	EXOSC3
26.2391	28.0101	26.462	26.3666	22.197	23.6268	23.8509	26.6861	+	3	3	3	119	119	119	37198	15748	1452200000	17	1.39503	0.12595	-2.67925	-2.37603	K7ES02;Q13867;J3KS79;K7ENH5;K7ESE8;J3KSD8;E7EMN3	K7ES02;Q13867;J3KS79;K7ENH5	Bleomycin hydrolase	BLMH
28.6899	28.2252	29.2391	27.5834	28.9833	28.4547	28.744	28.2619		15	13	13	273	239	239	87343	0	5326300000	94	0.178434	0.884337	0.176561	0.363656	Q9NR30	Q9NR30	Nucleolar RNA helicase 2	DDX21
24.3669	24.7909	24.4902	24.1395	25.4115	22.5372	23.4357	24.2718		2	2	2	254	254	254	15521	0	216530000	10	0.368575	0.708357	-0.532808	-0.732986	Q9NS69	Q9NS69	Mitochondrial import receptor subunit TOM22 homolog	TOMM22
23.1714	24.2483	22.8966	23.3135	23.1001	23.2002	23.5312	23.5847		4	4	4	45	45	45	16016	0	228650000	5	-4.34294e-08	1	0	0	Q9NS87;D6RCT7;C9JKA9	Q9NS87;D6RCT7;C9JKA9	Kinesin-like protein KIF15	KIF15
22.7543	25.1273	23.9645	23.7848	25.0968	23.1074	23.1652	23.7161		3	3	3	3	3	3	16467	0	252290000	13	0.0727765	0.941609	-0.136344	-0.176825	Q9NTI5;H0Y9L9;A9IYQ1;Q29RF7	Q9NTI5	Sister chromatid cohesion protein PDS5 homolog B	PDS5B
26.7941	25.8978	27.1935	26.8834	27.1863	26.3809	26.5689	26.6031		15	15	15	41	41	41	63281	0	1751500000	55	0.0075692	0.997425	-0.00741053	-0.017303	Q9NU22;Q5T795	Q9NU22	Midasin	MDN1
26.4404	27.202	27.1521	26.7066	27.3896	26.8831	26.6193	26.6706		10	10	10	312	312	312	43618	0	2679900000	45	0.0206156	0.990893	0.0153723	0.0434694	Q9NUD5	Q9NUD5	Zinc finger CCHC domain-containing protein 3	ZCCHC3
26.1473	25.4171	26.3824	27.0187	25.953	25.9505	26.5025	26.5747		4	4	4	63	63	63	10198	0	1906000000	20	0.00341713	0.999199	0.00380754	0.00806904	Q9NV70	Q9NV70	Exocyst complex component 1	EXOC1
27.5511	27.1229	26.8629	27.7382	28.017	27.9565	27.556	28.0695		13	13	13	296	296	296	72889	0	3572500000	67	1.34145	0.241379	0.580976	1.75549	Q9NVC6;E9PKQ4;E9PM72;E9PJZ4	Q9NVC6	Mediator of RNA polymerase II transcription subunit 17	MED17
28.0819	28.7298	27.7352	27.2894	28.6107	28.828	28.4008	27.8659		14	14	5	211	211	73	71368	0	3781700000	61	0.601672	0.557457	0.467277	1.00025	Q9NVI7;H0Y2W2;Q5SV16	Q9NVI7;H0Y2W2	ATPase family AAA domain-containing protein 3A	ATAD3A
28.6635	28.1415	28.9981	28.0933	28.4028	28.2528	28.2702	28.0349		13	13	13	27	27	27	75406	0	5199200000	99	0.457604	0.723767	-0.233936	-0.708555	Q9NVP1;H7C452	Q9NVP1	ATP-dependent RNA helicase DDX18	DDX18
27.959	27.9508	28.3424	28.0518	27.4472	28.3142	28.6144	27.2699		11	11	11	326	326	326	46895	0	3598300000	38	0.190268	0.883214	-0.164541	-0.374247	Q9NW64;F5GWK3;E5RJW4;E5RHA8	Q9NW64;F5GWK3;E5RJW4	Pre-mRNA-splicing factor RBM22	RBM22
31.1341	30.1969	30.2133	31.0032	30.9171	31.6125	30.9816	31.7289		19	19	19	418	418	418	33216	0	53428000000	233	1.06913	0.298273	0.673118	1.57616	Q9NWB6;X6R9F1	Q9NWB6	Arginine and glutamate-rich protein 1	ARGLU1
29.4057	29.8155	29.1784	28.5196	28.5606	28.4423	28.5952	28.5772		15	15	15	162	162	162	11715	0	5948500000	49	1.33898	0.217744	-0.685987	-1.83838	Q9NWH9;H7C3F4;A8K5V8;H0YMM0;H0YL55;H7BXE3;H0YLW7;H0YMW8;H0YNF3;H0YMR6;H0YLE6;H0YKH2;H0YKU6	Q9NWH9;H7C3F4;A8K5V8	SAFB-like transcription modulator	SLTM
28.9625	29.4692	28.9004	29.0131	29.4762	29.1298	29.3228	29.2004		6	6	6	399	399	399	17201	0	9651800000	65	0.620003	0.678446	0.196032	0.78325	Q9NX24;J3QSY4;D6RC52;D6RCB9	Q9NX24;J3QSY4;D6RC52;D6RCB9	H/ACA ribonucleoprotein complex subunit 2	NHP2
29.5093	29.9871	28.5876	28.5157	28.4688	29.8924	28.5295	29.0872		8	8	8	222	222	222	43614	0	10144000000	46	0.118746	0.924921	-0.155466	-0.264469	Q9NX58;D6RDJ1	Q9NX58	Cell growth-regulating nucleolar protein	LYAR
20.4334	22.7783	23.666	22.6654	23.837	23.8507	23.1414	23.6977		3	3	3	62	62	62	93351	0	103850000	5	0.889392	0.306125	1.24592	1.54168	Q9NXE4;H7C235;H7C2J2;H7C0W5;G8JLC4;H7C1Q6;H7BXF4;F8WF03;F2Z2I0;F2Z2W5;C9J647;H7C2E2	Q9NXE4;H7C235;H7C2J2;H7C0W5;G8JLC4;H7C1Q6;H7BXF4	Sphingomyelin phosphodiesterase 4	SMPD4
26.0698	25.3831	26.6576	25.809	26.8153	24.9063	26.259	25.304		8	8	8	124	124	124	10567	0	1361200000	68	0.11534	0.924237	-0.158705	-0.259617	Q9NXF1;B7Z9D5	Q9NXF1	Testis-expressed sequence 10 protein	TEX10
27.1954	25.1417	27.3283	26.8703	27.073	26.7802	26.7595	26.554		4	4	4	198	198	198	22348	0	3787200000	42	0.112983	0.923936	0.157728	0.255324	Q9NY12	Q9NY12	H/ACA ribonucleoprotein complex subunit 1	GAR1
31.121	32.5039	30.6058	30.7906	30.8933	31.2541	30.409	30.6546		31	31	31	358	358	358	10612	0	25347000000	199	0.43319	0.664072	-0.45255	-0.799808	Q9NYF8;E9PK09;E9PQN2;E9PKI6;E9PK91;E9PJA7;H0YF00;B0AZU3;H0YF14	Q9NYF8;E9PK09;E9PQN2;E9PKI6;E9PK91	Bcl-2-associated transcription factor 1	BCLAF1
29.9893	29.784	30.0547	29.9963	29.6282	29.9441	30.6446	30.0737		16	16	16	67	67	67	39594	0	10873000000	135	0.210433	0.885559	0.116567	0.363735	Q9NYL9;H0YNJ8;H0YKU1;H0YNU8;G5EA42;Q9NZR1	Q9NYL9;H0YNJ8;H0YKU1	Tropomodulin-3	TMOD3
30.0955	30.2015	30.3099	30.3646	30.3496	30.6229	30.938	30.8124		31	31	25	286	286	231	16415	0	28513000000	247	1.67595	0.216892	0.437842	1.81532	Q9NYV4;J3QSD7;F8VXD2;F8VYH9;B4DNF9;F8VZZ0;F8VTV8;F8VWX7;F8VZ51;K7EJ83;H0YAZ9;Q00535;P11802;Q00534;E7EUK8;P50750;E5RGN0;Q96Q40;O94921;F5H6Z0;Q07002;Q00536;Q00537	Q9NYV4;J3QSD7	Cyclin-dependent kinase 12	CDK12
27.6957	27.1733	27.5975	27.2982	27.8277	27.6804	27.7685	27.1874		10	10	10	292	292	292	36034	0	3123200000	70	0.403255	0.787357	0.174822	0.600938	Q9NZ01;B3KSQ1;M0R329;B4DR74;M0R3C3;M0QXM3	Q9NZ01;B3KSQ1	Very-long-chain enoyl-CoA reductase	TECR
32.2839	31.8903	32.4516	32.4017	31.7378	32.255	31.5816	31.8362		34	34	32	589	589	567	6348	0	71269000000	437	1.09703	0.370805	-0.404231	-1.38398	Q9NZI8	Q9NZI8	Insulin-like growth factor 2 mRNA-binding protein 1	IGF2BP1
28.479	29.1028	28.2004	28.7703	28.9593	29.4517	29.0356	29.4513		12	12	12	103	103	103	15849	0	7424700000	79	1.33318	0.240795	0.586352	1.75346	Q9NZM4	Q9NZM4	Glioma tumor suppressor candidate region gene 1 protein	GLTSCR1
23.2228	24.976	22.7952	24.0036	25.7931	25.8177	24.0164	23.1612		4	4	4	77	77	77	54389	0	441170000	14	0.536346	0.549676	0.947708	1.03198	Q9NZM5;M0QYZ9;M0QZ34	Q9NZM5	Glioma tumor suppressor candidate region gene 2 protein	GLTSCR2
26.5565	28.141	27.0175	26.8479	26.1369	26.6109	26.6363	26.6391		3	3	3	218	218	218	26624	0	1481400000	17	0.86913	0.382017	-0.634961	-1.35688	Q9P013;U3KQ79	Q9P013;U3KQ79	Spliceosome-associated protein CWC15 homolog	CWC15
24.5614	23.9228	25.0336	22.7405	24.2892	24.5626	24.4409	24.6641		2	2	2	5	5	5	75711	0	249110000	9	0.365483	0.726349	0.424612	0.704039	Q9P0U4;K7EJR0;K7EQZ1;K7EQ21	Q9P0U4;K7EJR0;K7EQZ1;K7EQ21	CpG-binding protein	CXXC1
28.4328	28.9052	27.1845	26.8293	28.3791	28.0745	27.7593	26.6385		12	12	12	274	274	274	56084	0	3276000000	41	0.0717872	0.945829	-0.125114	-0.172877	Q9P258	Q9P258	Protein RCC2	RCC2
32.4896	32.6702	31.7024	32.456	33.0059	33.1951	32.4451	32.9659		106	106	94	411	411	377	33592	0	107220000000	1170	1.11923	0.301617	0.573458	1.55923	Q9P2D1;Q3L8U1;H0YJG4;H3BTW3	Q9P2D1	Chromodomain-helicase-DNA-binding protein 7	CHD7
31.5428	31.6769	29.1435	28.4273	28.0376	28.3823	23.018	28.4507	+	3	3	3	382	382	382	12064	0	11686000000	20	1.07519	0.181138	-3.22548	-1.94353	H0YKL9;H0YKZ7;H0YLV6;H0YMT9;H0YKX9;H0YMW4;H0YMM1;H0YKS4;H0YMD0;H0YMU9;H0YN42;P07355;A6NMY6;H0YM50;H0YNB8;H0YMD9;H0YKN4;H0YKV8;H0YNP5	H0YKL9;H0YKZ7;H0YLV6;H0YMT9;H0YKX9;H0YMW4;H0YMM1;H0YKS4;H0YMD0;H0YMU9;H0YN42;P07355;A6NMY6;H0YM50	Annexin;Annexin A2;Putative annexin A2-like protein	ANXA2;ANXA2P2
24.4134	25.9904	23.267	24.2759	24.2998	26.1397	23.4587	25.6282		5	5	5	136	136	136	76876	0	667420000	7	0.185955	0.858345	0.39495	0.423872	Q9P2Y4;G3V2Q8	Q9P2Y4	Zinc finger protein 219	ZNF219
31.0306	31.2355	30.3613	31.2217	31.5245	31.7935	30.9386	31.6296		49	49	49	626	626	626	96819	0	46032000000	466	0.935503	0.386597	0.509274	1.34952	Q9UBB9;H0Y4U8;F6SQZ1;F6XM96;F6UKU9;F6UQ07	Q9UBB9	Tuftelin-interacting protein 11	TFIP11
30.844	30.4921	30.7975	30.7697	31.0841	30.6427	30.9009	30.9204		29	29	28	506	506	497	9575	0	25314000000	278	0.636429	0.710034	0.16118	0.729537	Q9UBC3;F8W7Y4	Q9UBC3	DNA (cytosine-5)-methyltransferase 3B	DNMT3B
27.3817	26.9127	27.1523	27.3117	27.692	26.6458	27.096	27.5512		11	11	9	222	222	208	97621	0	2443500000	86	0.0787626	0.951053	0.0566306	0.157768	Q9UBF2;H7C1T7;H9KV41;F6X838	Q9UBF2	Coatomer subunit gamma-2	COPG2
26.3819	25.7024	26.8621	26.0788	26.5763	25.6754	25.788	25.4695		4	4	4	86	86	86	54489	0	1486200000	21	0.503702	0.646809	-0.378979	-0.852474	Q9UBM7;H0YE57;E9PRL8;E9PQ71;E9PIP9;E9PJ54;E9PM00	Q9UBM7;H0YE57	7-dehydrocholesterol reductase	DHCR7
28.5787	28.9728	28.1996	28.8909	28.966	28.7241	28.6722	28.9704		16	16	16	273	273	273	10213	0	3561800000	60	0.393719	0.788253	0.17268	0.590663	Q9UDR5;F8WAH1;F8WE53	Q9UDR5;F8WAH1;F8WE53	Alpha-aminoadipic semialdehyde synthase, mitochondrial;Lysine ketoglutarate reductase;Saccharopine dehydrogenase	AASS
26.6176	27.9002	28.292	27.9817	26.6764	27.0407	28.3277	28.1953		7	7	7	76	76	76	13396	0	2107000000	24	0.0905162	0.933617	-0.137829	-0.210705	Q9UDY2	Q9UDY2	Tight junction protein ZO-2	TJP2
23.1292	24.017	23.5385	23.5228	23.9908	24.355	23.8132	23.8845		2	2	2	57	57	57	65711	0	282840000	17	1.09799	0.34666	0.459003	1.44368	Q9UGU5;B0QXZ8;B0QXZ9	Q9UGU5;B0QXZ8;B0QXZ9	HMG domain-containing protein 4	HMGXB4
27.5207	27.8119	28.5811	27.3579	28.0766	27.4665	27.9723	27.3852		7	7	7	164	164	164	70729	0	2379200000	52	0.106019	0.931722	-0.0927744	-0.219488	Q9UHB9;F5H5Y3	Q9UHB9;F5H5Y3	Signal recognition particle subunit SRP68	SRP68
27.7093	28.4036	26.6395	26.27	28.2945	28.0323	26.997	27.2715		8	8	8	16	16	16	92239	0	2305700000	56	0.282743	0.782004	0.393238	0.58019	Q9UHI6;B4DWV7;E9PJ60	Q9UHI6;B4DWV7	Probable ATP-dependent RNA helicase DDX20	DDX20
29.6009	30.7316	29.8947	29.9217	29.6754	30.5098	29.8673	30.0397		12	12	12	464	464	464	3387	0	16845000000	117	0.0159018	0.989105	-0.0141525	-0.0352766	Q9UHR5;J3QQJ0;X6R3T8;J3QLH3;J3KRR6;J3QLM2;F5H478;J3KRU5;J3KS14	Q9UHR5;J3QQJ0;X6R3T8;J3QLH3;J3KRR6	SAP30-binding protein	SAP30BP
33.7164	33.6477	32.4975	33.9444	33.9779	34.1661	33.7276	34.2679		44	44	19	732	732	318	59875	0	298510000000	933	0.847386	0.400943	0.583372	1.31002	Q9UHX1;H0YEM1;E9PL19	Q9UHX1;H0YEM1	Poly(U)-binding-splicing factor PUF60	PUF60
24.4628	24.832	25.7892	22.726	24.6749	24.3296	25.3898	25.0617		3	3	3	116	116	116	55882	0	310910000	8	0.246209	0.816042	0.411471	0.527532	Q9UI12;G3V126;E5RK31;E5RJG1;E5RG49;E5RHH0	Q9UI12;G3V126	V-type proton ATPase subunit H	ATP6V1H
23.9471	24.4193	24.1565	24.0479	24.3182	22.3819	21.9462	24.29		3	3	3	36	36	36	1709	0	313940000	14	0.697198	0.428657	-0.908609	-1.24058	Q9UIG0	Q9UIG0	Tyrosine-protein kinase BAZ1B	BAZ1B
26.4517	26.1201	26.7252	25.9618	25.9742	25.449	26.4999	25.5993		4	4	4	66	66	66	11223	0	933060000	24	0.733444	0.497294	-0.434095	-1.11378	Q9UJQ4	Q9UJQ4	Sal-like protein 4	SALL4
26.6274	27.3751	27.2457	26.8424	23.7797	22.5686	24.2116	22.4772	+	5	5	5	122	122	122	7145	0	474300000	9	3.70355	0.00581818	-3.76339	-6.62474	Q9Y5K6	Q9Y5K6	CD2-associated protein	CD2AP
27.785	28.2911	26.943	27.7282	22.3527	23.7335	26.1804	23.3217	+	11	11	11	137	137	137	14047	0	944390000	17	2.34211	0.0265806	-3.78975	-3.94549	P26640;A2ABF4;H0Y426;B4DZ61	P26640	Valine--tRNA ligase	VARS
29.0024	28.8686	28.815	28.9397	29.5046	28.961	28.7115	29.1691		14	14	14	288	288	288	77485	0	8092300000	97	0.472188	0.759435	0.180166	0.660579	Q9UKF6;G5E9W3;C9JZH6	Q9UKF6;G5E9W3	Cleavage and polyadenylation specificity factor subunit 3	CPSF3
28.064	28.546	27.3367	27.9255	28.1774	27.948	27.5286	27.4933		9	9	9	95	95	95	1642	0	3039100000	30	0.246422	0.850966	-0.181248	-0.453906	Q9UKJ3;K7EKU0	Q9UKJ3	G patch domain-containing protein 8	GPATCH8
22.7763	25.1356	23.8624	21.9039	23.0144	24.803	25.6967	26.4487		5	5	5	86	86	86	12334	0	555550000	4	0.760927	0.358791	1.57117	1.40629	Q9ULJ8	Q9ULJ8	Neurabin-1	PPP1R9A
22.3924	26.5034	26.6178	26.2694	23.9769	26.7281	26.5552	26.2182		5	5	5	20	20	20	32992	0	1153600000	9	0.132581	0.896153	0.423844	0.324954	Q9ULR0;H0YA89;A8MVI5	Q9ULR0	Pre-mRNA-splicing factor ISY1 homolog	ISY1
28.0089	28.2661	28.0556	27.8251	22.3543	22.8842	22.0978	24.0074	+	1	1	1	138	138	138	17419	0	940220000	8	4.69557	0	-5.20298	-9.76122	Q6RW13	Q6RW13	Type-1 angiotensin II receptor-associated protein	AGTRAP
23.0981	22.9578	23.257	24.786	24.7903	21.2305	24.9699	23.7776		7	4	4	5	32	32	21367	0	227640000	7	0.0617813	0.952068	0.167376	0.157821	Q9ULV0;Q9H6Y6;K7EIJ6;K7EPI3;Q0P656	Q9ULV0	Unconventional myosin-Vb	MYO5B
30.5225	31.3414	30.6092	30.8499	30.3499	30.9111	30.6723	31.221		25	25	24	572	572	557	53248	0	19517000000	182	0.0572008	0.967943	-0.0421796	-0.117065	Q9ULV4;B4E3S0;H0YHL7;F8W1H8;F8VUX3;F8VSA4;F8VRE9;F8VTT6;F8VVB7;F8VV53	Q9ULV4;B4E3S0	Coronin-1C;Coronin	CORO1C
31.1712	30.8361	31.6773	31.2167	30.9629	30.84	31.4986	31.1181		26	26	26	702	702	702	5518	0	34042000000	328	0.21413	0.884078	-0.120447	-0.371284	Q9UMS4;F5GY56;H0YGF3;F5H2I0;H0YGZ5	Q9UMS4	Pre-mRNA-processing factor 19	PRPF19
23.4738	23.1628	24.6156	24.6206	24.6657	22.8638	24.2749	24.6537		2	2	2	121	121	121	40055	0	394490000	14	0.0933492	0.931455	0.146292	0.217791	Q9UN81	Q9UN81		ORF1
27.01	28.7342	27.1827	27.0324	27.1338	28.0892	27.7768	27.9344		8	8	8	173	173	173	64953	0	2059100000	22	0.207591	0.851862	0.24372	0.43028	Q9UNF1;Q5H909;Q5H907	Q9UNF1;Q5H909	Melanoma-associated antigen D2	MAGED2
26.0238	26.2272	25.6268	25.8411	26.2829	25.637	23.148	26.1713		16	2	2	572	131	131	17256	0	1126100000	20	0.359099	0.709578	-0.619897	-0.733308	Q9UNX3;E5RIT6;E5RHH1	Q9UNX3;E5RIT6	60S ribosomal protein L26-like 1	RPL26L1
28.2531	28.5657	28.3525	28.0581	28.2348	28.4074	27.9064	27.6718		9	9	9	93	93	93	14052	0	3597300000	55	0.611292	0.646932	-0.252257	-0.853245	Q9UPN6;B7Z888	Q9UPN6;B7Z888	Protein SCAF8	SCAF8
31.7356	32.4712	31.5951	31.7508	32.1006	32.0907	32.126	31.9269		28	28	28	335	335	335	14026	0	52123000000	396	0.370338	0.790838	0.172887	0.571313	Q9UPT8;M0QY97	Q9UPT8;M0QY97	Zinc finger CCCH domain-containing protein 4	ZC3H4
30.0038	31.7262	30.9902	30.5511	23.3476	23.3495	23.0461	23.4649	+	22	22	21	585	585	571	54234	0	7006100000	71	6.00128	0	-7.51583	-15.8325	Q9BR76;F5H390;E7EW44;F5H0D2;J3QLV6;J3KSS5;Q6QEF8;A9Z1Z3	Q9BR76;F5H390;E7EW44	Coronin-1B;Coronin	CORO1B
34.8132	35.9487	34.7711	35.1265	34.9966	35.4199	35.1447	35.5223		112	112	93	42	42	346	29961	0	544250000000	1770	0.133833	0.924347	0.106034	0.265909	Q9UQ35;I3L4D8;I3L0N7;I3L3Q8;I3L4U6	Q9UQ35	Serine/arginine repetitive matrix protein 2	SRRM2
24.2041	24.1263	23.8012	24.2492	23.7718	25.1117	24.3632	24.7486		1	1	1	119	119	119	28068	0	310160000	15	0.633739	0.558134	0.40359	0.999299	Q9Y224	Q9Y224	UPF0568 protein C14orf166	C14orf166
26.9695	26.7556	28.702	27.6744	27.4435	26.8695	29.0064	27.7622		4	4	3	48	48	441	22968	0	3313200000	29	0.148425	0.895603	0.245021	0.335904	Q9Y294	Q9Y294	Histone chaperone ASF1A	ASF1A
31.2975	32.5784	30.8189	30.7177	30.8265	31.6643	30.7346	30.801		27	27	27	265	265	265	10866	0	26778000000	214	0.302526	0.787662	-0.346498	-0.596511	Q9Y2W1	Q9Y2W1	Thyroid hormone receptor-associated protein 3	THRAP3
25.2434	27.0015	25.7161	26.2387	24.8899	25.7305	25.3025	25.4164		4	4	4	101	101	101	69997	0	676790000	9	0.867967	0.371616	-0.715102	-1.38892	Q9Y2W2	Q9Y2W2	WW domain-binding protein 11	WBP11
23.1676	24.969	22.9681	21.2826	22.9754	24.799	22.3503	23.4669		2	2	2	49	49	49	96792	0	296270000	4	0.122927	0.909762	0.301077	0.296425	Q9Y2X0;K7EKS6;U3KQB4;B9TWZ6;U3KQ43	Q9Y2X0;K7EKS6;U3KQB4;B9TWZ6;U3KQ43	Mediator of RNA polymerase II transcription subunit 16	MED16
29.2021	28.9757	29.942	28.9641	29.1474	28.9786	29.5075	28.898		14	14	14	386	386	386	59578	0	11250000000	135	0.205028	0.884735	-0.138052	-0.376105	Q9Y2X3;H7BZ72	Q9Y2X3	Nucleolar protein 58	NOP58
26.4978	27.9392	26.5818	27.0343	26.4915	26.9204	25.7643	26.5715		4	4	4	621	621	621	10834	0	1579800000	39	0.679059	0.490007	-0.576353	-1.13018	Q9Y333	Q9Y333	U6 snRNA-associated Sm-like protein LSm2	LSM2
33.2508	33.0146	32.915	33.4612	33.3595	33.7453	33.4048	34.0222		37	37	28	571	571	474	46513	0	265700000000	773	1.26433	0.296641	0.472511	1.5849	Q9Y383;V9GZ75;F8WEU3	Q9Y383	Putative RNA-binding protein Luc7-like 2	LUC7L2
27.0732	28.1279	27.2844	27.6625	27.4006	27.7356	27.7208	27.2002		9	9	9	728	728	728	14585	0	3163400000	40	0.0292522	0.991361	-0.0226407	-0.0619125	Q9Y3B4	Q9Y3B4	Pre-mRNA branch site protein p14	SF3B14
25.2685	24.3721	24.9561	25.7593	26.2847	25.1978	25.6588	25.7552		5	5	5	224	224	224	5521	0	664020000	17	0.874227	0.379702	0.635123	1.3622	Q9Y3I0;E7EQS9	Q9Y3I0	tRNA-splicing ligase RtcB homolog	C22orf28
27.0429	27.2881	27.3129	23.5426	27.3288	27.6214	27.1093	26.7048		10	10	10	14	14	14	84918	0	2047100000	31	0.422381	0.649655	0.894427	0.859975	Q9Y3T9	Q9Y3T9	Nucleolar complex protein 2 homolog	NOC2L
30.1236	30.4845	29.4615	29.9473	29.743	30.3725	29.798	30.1237		10	10	10	495	495	495	12254	0	17056000000	119	0.00659491	0.998878	0.00509453	0.0142011	Q9Y3U8;J3QSB5;J3KTD3	Q9Y3U8;J3QSB5	60S ribosomal protein L36	RPL36
30.3291	31.0772	29.8694	30.4513	30.1756	30.595	30.2581	31.4004		7	7	7	336	336	336	23661	0	31949000000	162	0.18329	0.884245	0.175505	0.370024	X6R700;Q9Y3Y2;Q5T7Y7	X6R700;Q9Y3Y2	Chromatin target of PRMT1 protein	CHTOP
30.989	32.018	30.5446	30.9098	20.8343	21.2082	23.2219	24.1096	+	10	9	9	542	511	511	24763	0	8992600000	37	4.31726	0	-8.77185	-9.24018	P24534;C9JZW3;F2Z2G2;F8WF65	P24534	Elongation factor 1-beta	EEF1B2
23.8496	23.1558	23.0407	22.697	23.6928	22.7519	23.7757	24.1128		4	4	4	8	8	8	91746	0	108940000	7	0.475702	0.659366	0.397535	0.83022	Q9Y4R8;H3BRS3;H3BU45	Q9Y4R8;H3BRS3	Telomere length regulation protein TEL2 homolog	TELO2
26.962	28.9375	27.084	27.2592	26.8709	27.5942	26.7953	27.129		4	4	4	56	56	56	99374	0	2463200000	65	0.412201	0.676589	-0.463321	-0.776245	Q9Y4Y9;B8ZZF8	Q9Y4Y9;B8ZZF8	U6 snRNA-associated Sm-like protein LSm5	LSM5
25.0406	27.9174	25.0653	25.0436	25.1757	25.5617	25.2996	24.8958		5	5	5	36	36	36	1535	0	473730000	4	0.307586	0.767116	-0.533484	-0.642658	Q9Y4Z0;V9GZ56;M0QXB0;U3KQS7;U3KQK1	Q9Y4Z0;V9GZ56;M0QXB0;U3KQS7;U3KQK1	U6 snRNA-associated Sm-like protein LSm4	LSM4
31.1876	32.4074	30.9745	31.6633	21.2525	21.5	22.4772	23.2683	+	22	22	22	593	593	593	50118	0	11222000000	70	5.54338	0	-9.43369	-14.2455	P26641;B4DTG2	P26641;B4DTG2	Elongation factor 1-gamma	EEF1G
29.0386	30.937	29.776	29.0116	29.0056	28.6587	29.1025	29.1387		26	26	26	343	343	343	11991	0	7182300000	119	0.756777	0.419194	-0.714438	-1.26525	Q9Y5B9;G3V5A4;G3V401;G3V2X0	Q9Y5B9	FACT complex subunit SPT16	SUPT16H
32.8176	33.9208	32.5539	33.215	20.2733	20.994	20.8269	20.889	+	22	22	7	651	651	326	28821	0	34262000000	100	7.556	0	-12.381	-28.2435	E9PK01;P29692;E9PRY8;E9PQ49;E9PI39;E9PPR1;E9PL12;E9PMW7;E9PQZ1;E9PIZ1;H0YCK7;E9PK06;E9PK72;E9PKK3;E9PNW6;E9PJD0;H0YE58;H0YE72;E9PQC9	E9PK01;P29692;E9PRY8;E9PQ49;E9PI39;E9PPR1;E9PL12;E9PMW7;E9PQZ1;E9PIZ1;H0YCK7;E9PK06	Elongation factor 1-delta	EEF1D
25.3413	25.2633	26.1201	26.0289	26.3197	24.9929	26.3351	26.1973		5	5	5	13	13	13	1042	0	1124200000	45	0.288375	0.799746	0.272831	0.552023	Q9Y5L0;E9PFH4;C9J7E5	Q9Y5L0;E9PFH4;C9J7E5	Transportin-3	TNPO3
22.9139	24.0369	23.1396	22.8944	23.5935	24.0586	24.6272	23.5279		2	2	2	4	4	4	10127	0	88585000	5	0.976999	0.32199	0.705632	1.50002	Q9Y5Q9;F8WC64	Q9Y5Q9;F8WC64	General transcription factor 3C polypeptide 3	GTF3C3
27.9404	29.455	28.4161	28.3204	28.6496	28.6459	28.2618	28.4267		6	6	6	397	397	397	19889	0	8439300000	74	0.0379988	0.985514	-0.0370088	-0.084619	Q9Y5S9	Q9Y5S9	RNA-binding protein 8A	RBM8A
25.7953	26.3502	26.0054	25.8461	25.6506	25.5956	25.7607	25.6724		5	5	5	111	111	111	93569	0	747790000	9	1.35377	0.350495	-0.329403	-1.43307	Q9Y5T5;B4DUS4	Q9Y5T5;B4DUS4	Ubiquitin carboxyl-terminal hydrolase 16	USP16
25.0899	26.378	25.9072	26.0948	25.9871	25.6427	26.3109	26.0258		6	4	4	109	76	76	97717	0	773820000	20	0.153994	0.905668	0.124152	0.303793	Q9Y678;H0Y8X7	Q9Y678	Coatomer subunit gamma-1	COPG1
28.4076	28.5245	28.7807	29.4676	29.4029	29.1615	29.3538	29.5212		19	19	19	886	886	886	22774	0	12661000000	179	1.19583	0.283029	0.564765	1.61897	Q9Y6A4;H3BPA3	Q9Y6A4	UPF0468 protein C16orf80	C16orf80
32.1818	33.5375	32.8734	32.267	32.1881	32.744	32.847	32.1915		50	50	21	39	39	196	14544	0	75489000000	645	0.251723	0.837362	-0.222254	-0.482724	S4R3H4;E7EQT4;Q9UKV3	S4R3H4;E7EQT4;Q9UKV3	Apoptotic chromatin condensation inducer in the nucleus	ACIN1
29.4048	29.0344	29.5842	29.6736	29.6243	29.2578	29.4332	29.4537		9	9	9	581	581	581	19526	0	12989000000	102	0.0390107	0.991529	0.0180092	0.0692473	X6RAL5;O00422;H7BZW6;U3KQ12;U3KPY7	X6RAL5;O00422;H7BZW6	Histone deacetylase complex subunit SAP18	SAP18

## Sheet: Significant HECTD1 interactome
Significant interactors of HECTD1 in hESCs
Flag_1	Flag_2	Flag_3	Flag_4	Hectd1_1	Hectd1_2	Hectd1_3	Hectd1_4	C: Student's T-test Significant HECTD1_FLAG	N: Peptides	N: Razor + unique peptides	N: Unique peptides	N: Sequence coverage [%]	N: Unique + razor sequence coverage [%]	N: Unique sequence coverage [%]	N: Mol. weight [kDa]	N: Q-value	N: Intensity	N: MS/MS Count	N: -Log Student's T-test p-value HECTD1_FLAG	N: Student's T-test q-value HECTD1_FLAG	N: Student's T-test Difference HECTD1_FLAG	N: Student's T-test Test statistic HECTD1_FLAG	T: Protein IDs	T: Majority protein IDs	T: Protein names	T: Gene names
20.2116	21.8382	23.1532	19.6797	33.2926	34.1232	33.3692	34.2769	+	105	105	105	488	488	488	28938	0	34875000000	450	5.27467	0	12.5448	13.48	Q9ULT8;H0YJP0;H0YJD4;G3V4V5;H0YJV8;H0YJ72	Q9ULT8	E3 ubiquitin-protein ligase HECTD1	HECTD1
20.3254	20.6523	21.9669	19.8761	32.7461	33.2107	32.7764	32.5719	+	27	27	27	462	462	462	68996	0	14761000000	124	6.65112	0	12.1211	21.2754	P10515;H0YDD4;F5H7M3;E9PEJ4	P10515;H0YDD4;F5H7M3;E9PEJ4	Dihydrolipoyllysine-residue acetyltransferase component of pyruvate dehydrogenase complex, mitochondrial	DLAT
21.8773	21.457	21.2167	21.3668	31.7432	32.6614	31.9839	32.2027	+	31	31	31	682	682	682	43295	0	10370000000	139	8.04907	0	10.6683	31.2719	P08559;Q5JPU3;Q5JPU0;Q5JPT9;Q5JPU1;Q5JPU2;P29803	P08559	Pyruvate dehydrogenase E1 component subunit alpha, somatic form, mitochondrial	PDHA1
20.6913	22.1341	22.9311	22.6352	30.7749	33.4957	30.8022	30.8208	+	25	25	25	713	713	713	39233	0	9566300000	126	4.51807	0	9.37544	10.0004	P11177;C9J634;F8WF02	P11177;C9J634;F8WF02	Pyruvate dehydrogenase E1 component subunit beta, mitochondrial	PDHB
23.1112	23.8884	22.9758	22.6688	31.0515	31.8112	31.3451	31.8869	+	26	26	26	552	552	552	53486	0	7377800000	116	6.63355	0	8.36263	19.6175	P11182;Q5VVL7	P11182;Q5VVL7	Lipoamide acyltransferase component of branched-chain alpha-keto acid dehydrogenase complex, mitochondrial	DBT
21.565	21.6705	21.7314	22.848	29.5074	29.4146	27.9832	31.3012	+	25	25	25	225	225	225	14517	0	2958500000	58	4.29302	0	7.59787	9.01434	Q96ST3;H3BT34;H3BQ76;H3BQ88;H3BNA0;H3BNZ3;H3BQL7;H3BP90;H3BMA2	Q96ST3	Paired amphipathic helix protein Sin3a	SIN3A
22.8218	23.0438	23.1094	23.1533	29.2421	31.1772	30.0898	31.7158	+	20	20	20	389	389	389	76986	0	4795700000	62	4.9855	0	7.52418	11.4304	Q8WWK9;E9PD90;C9J649;C9J7Y4	Q8WWK9;E9PD90	Cytoskeleton-associated protein 2	CKAP2
22.9913	23.8155	23.6563	23.2871	30.4185	31.0842	30.591	31.0326	+	20	20	20	361	361	361	54122	0	4047900000	66	7.01244	0	7.34403	21.133	O00330;H0YD97;E9PLU0;E9PRI6	O00330	Pyruvate dehydrogenase protein X component, mitochondrial	PDHX
23.7931	22.5835	22.709	23.3959	29.3313	30.4379	30.3445	29.947	+	4	4	4	112	112	112	48338	0	3152000000	13	5.73443	0	6.89479	14.323	B7Z503;Q9BSF8;B7Z228;E9PKU9	B7Z503;Q9BSF8;B7Z228;E9PKU9	BTB/POZ domain-containing protein 10	BTBD10
22.2746	24.3419	24.1248	24.6568	29.4717	30.3382	29.6816	30.2545	+	10	10	10	606	606	606	32377	0	2388900000	34	4.37036	0	6.087	8.99235	Q96F24	Q96F24	Nuclear receptor-binding factor 2	NRBF2
23.4073	22.118	22.2995	23.6964	26.754	29.3361	27.314	28.9451	+	15	15	15	59	59	59	53025	0	793440000	27	3.39226	0.00834783	5.20701	6.21467	Q9NR09	Q9NR09	Baculoviral IAP repeat-containing protein 6	BIRC6
22.1326	22.5313	23.9522	23.5719	27.2768	28.3772	27.6771	28.5459	+	9	9	9	249	249	249	64675	0	810290000	16	4.09562	0.00336842	4.92227	7.92293	Q4VXL4;E7EMZ9;E9PBC6;D6RAA5;Q4VXL8;O95359;H0Y911;E9PGB3;H0Y9C3	Q4VXL4;E7EMZ9;E9PBC6;D6RAA5;Q4VXL8;O95359;H0Y911	Transforming acidic coiled-coil-containing protein 2	TACC2
24.2413	23.9577	23.5135	25.3821	28.6218	29.3383	28.8648	29.5006	+	9	9	9	198	198	198	80595	0	1534600000	43	4.41329	0	4.80774	8.77521	Q71RC2;Q96J85;X6RLN4;F8W1I4;F8W1Z5;F8VY40	Q71RC2;Q96J85;X6RLN4	La-related protein 4	LARP4
23.5034	24.7078	23.9024	22.0414	27.6749	29.1119	27.4568	28.74	+	6	6	6	118	118	118	89252	0	771590000	12	3.31836	0.00768	4.70716	5.9712	Q32MZ4;C9JTC6	Q32MZ4	Leucine-rich repeat flightless-interacting protein 1	LRRFIP1
24.0729	24.5413	24.3523	22.1412	27.7499	28.2456	27.5957	28.5606	+	6	6	6	63	63	63	11032	0	701000000	10	3.42001	0.008	4.26099	6.1155	Q9H0E3;H7BXF5	Q9H0E3;H7BXF5	Histone deacetylase complex subunit SAP130	SAP130
23.0688	22.9789	21.9443	23.3271	26.2931	26.92	26.4544	27.0801	+	7	7	7	143	143	143	97455	0	249080000	10	4.4299	0.00376471	3.8571	8.4413	P12830;H3BNC6;Q9UII8;J3QKP1;H3BVI7;J3KTE9;P22223	P12830;H3BNC6;Q9UII8	Cadherin-1;E-Cad/CTF1;E-Cad/CTF2;E-Cad/CTF3	CDH1
22.3155	22.8373	22.3706	23.4074	24.5059	25.0609	25.905	29.3068	+	9	9	9	71	71	71	17529	0	603150000	13	1.69209	0.0843478	3.46196	2.87064	Q5SW79;H0Y2V6;H0Y4T4;E5RG47;E7EWM2;E7EMW0;E5RGW7;H0YB66;Q96L14;E5RIH6;E5RJT5;E5RFU8	Q5SW79;H0Y2V6	Centrosomal protein of 170 kDa	CEP170
21.5619	23.2438	22.5824	23.8261	22.7805	27.2617	26.7789	28.0277	+	22	22	22	275	275	275	12088	0	6211700000	47	1.44076	0.105855	3.40864	2.48982	O75044;H0Y2P8;H0Y4C3;Q5VZB4;P0DJJ0;H0Y582;E9PDX4;G5EA48;Q7Z6B7	O75044;H0Y2P8;H0Y4C3;Q5VZB4	SLIT-ROBO Rho GTPase-activating protein 2	SRGAP2
23.4378	24.1889	22.5139	24.6135	26.5659	26.4759	26.9353	27.6724	+	7	7	6	151	151	138	84765	0	422730000	16	3.02468	0.00738462	3.22388	5.0754	B4DGU4;P35222;C9IZ65;E9PDF9;E7EV28;E7EMJ5	B4DGU4;P35222	Catenin beta-1	CTNNB1
23.6503	24.7283	24.3437	24.2431	25.6518	27.2991	26.6531	30.0245	+	7	7	7	155	155	155	60636	0	1021500000	14	1.77972	0.083122	3.16579	2.98056	Q8IVW6	Q8IVW6	AT-rich interactive domain-containing protein 3B	ARID3B
22.5454	22.9827	22.3399	22.4226	27.1445	27.0586	23.2685	24.5091	+	4	4	4	124	124	124	61174	0	997180000	5	1.62316	0.106118	2.92252	2.72587	Q9H223	Q9H223	EH domain-containing protein 4	EHD4
24.4427	22.9753	24.1268	23.6198	26.7465	26.8018	27.0023	25.5602	+	8	8	8	88	88	88	1531	0	383260000	10	3.00646	0.00885714	2.73652	4.9047	Q99570;D6RJ98	Q99570	Phosphoinositide 3-kinase regulatory subunit 4	PIK3R4
24.7494	24.6209	22.6553	22.9364	25.5092	26.8007	25.862	27.6418	+	2	2	2	126	126	126	46744	0	309030000	7	2.00506	0.0769143	2.71292	3.26931	P49841	P49841	Glycogen synthase kinase-3 beta	GSK3B
22.6172	25.1015	24.5115	24.0194	25.9878	26.2897	27.3849	27.2257	+	3	3	3	88	88	88	43587	0	291540000	9	2.24963	0.037697	2.65965	3.63406	B4DHG0;B4DT69;E9PEX6;P09622	B4DHG0;B4DT69;E9PEX6;P09622	Dihydrolipoyl dehydrogenase;Dihydrolipoyl dehydrogenase, mitochondrial	DLD
23.8128	24.4762	25.0631	23.6477	25.5195	27.7129	26.9643	27.2767	+	7	7	7	62	62	62	13845	0	573370000	9	2.40961	0.0305	2.61839	3.87603	Q9UPW5;Q5VZW3;B4DHX2;Q5VZW6	Q9UPW5;Q5VZW3	Cytosolic carboxypeptidase 1	AGTPBP1
22.4879	24.0623	23.8132	23.5622	25.5487	25.7419	25.8781	25.8262	+	2	2	2	6	6	6	75472	0	369810000	11	3.16556	0.00711111	2.26732	4.99396	Q9Y450;E9PJ90;E9PN23;E9PS53;G5E991;E9PMN1;E9PLR4;E9PHZ9;B7Z524;H0YDX7;J3QT46	Q9Y450;E9PJ90;E9PN23;E9PS53;G5E991;E9PMN1;E9PLR4;E9PHZ9;B7Z524;H0YDX7;J3QT46	HBS1-like protein	HBS1L
27.6523	28.957	26.7923	26.4362	29.2033	30.1269	29.3484	29.5253	+	15	15	15	499	499	499	46089	0	3074100000	58	1.89602	0.0838	2.09154	3.00399	Q9BY77;F8WCX5;Q6R954;B4DMM2;F8WEE2	Q9BY77;F8WCX5	Polymerase delta-interacting protein 3	POLDIP3
23.7854	23.8486	23.0575	22.5627	25.7385	25.8764	25.8433	22.9982	+	4	4	4	326	326	326	2639	0	674410000	3	1.23646	0.169577	1.80054	2.06917	G3V2Q3;G3V5E1;O75909;G3V235	G3V2Q3;G3V5E1;O75909;G3V235	Cyclin-K	CCNK
22.9913	24.1945	24.2596	25.8157	26.0819	26.3594	26.0117	25.8835	+	3	3	3	22	22	22	28424	0	844000000	18	1.62541	0.104	1.76884	2.5725	O75586;G3V4A5	O75586;G3V4A5	Mediator of RNA polymerase II transcription subunit 6	MED6
22.745	23.0207	23.3094	22.8215	23.6528	25.3059	24.3335	25.6763	+	2	2	2	76	76	76	7434	0	139840000	7	1.99807	0.0826667	1.76795	3.06218	F8W9B8;O00471;G3V377	F8W9B8;O00471;G3V377	Exocyst complex component 5	EXOC5
23.7629	24.0081	22.927	22.7911	23.3773	25.9291	26.4725	24.5411	+	4	4	4	154	154	154	3931	0	484190000	6	1.1813	0.17831	1.70776	1.98435	Q96GD4;J3KRF8;J3KTD6;J3KRJ2;J3QR41;J3QLN8;J3KT86	Q96GD4;J3KRF8;J3KTD6;J3KRJ2;J3QR41;J3QLN8;J3KT86	Aurora kinase B	AURKB
25.2936	22.9771	25.0858	25.9804	26.3044	26.9222	26.1271	26.2075	+	4	4	4	254	254	254	26287	0	1651600000	36	1.22187	0.177164	1.55609	2.0139	J3KR33;A0JLT2	J3KR33;A0JLT2	Mediator of RNA polymerase II transcription subunit 19	MED19
24.0293	24.1054	22.991	24.2389	24.9882	26.6869	24.7431	24.9067	+	3	3	3	39	39	39	11952	0	237640000	6	1.49026	0.129783	1.49008	2.33716	O95373;E9PLJ0	O95373	Importin-7	IPO7
21.8295	23.3415	22.8902	23.5034	24.6495	23.9983	24.1897	24.0429	+	4	4	4	208	208	208	48043	0	123710000	7	1.77377	0.105474	1.32892	2.63029	Q7L1Q6;C9JFN4;C9IZ80;C9JV57;C9J188;C9JWF5	Q7L1Q6;C9JFN4;C9IZ80;C9JV57;C9J188;C9JWF5	Basic leucine zipper and W2 domain-containing protein 1	BZW1
27.9786	27.8555	27.084	27.629	28.9476	29.143	28.9427	27.9979	+	10	2	2	23	74	74	49775	0	4588900000	31	1.86573	0.107357	1.121	2.63845	Q3ZCM7;F5H0I4;Q5SQY0	Q3ZCM7;F5H0I4;Q5SQY0	Tubulin beta-8 chain	TUBB8
26.3195	26.2777	26.1907	26.5666	27.8281	26.9986	27.0755	27.4212	+	12	12	12	295	295	295	64467	0	4216800000	54	2.53068	0.0755556	0.992234	3.24312	Q5VTL8	Q5VTL8	Pre-mRNA-splicing factor 38B	PRPF38B
26.5208	26.47	26.7261	27.2209	27.8112	27.3356	27.4571	28.2001	+	14	14	14	103	103	103	21267	0	3102600000	51	2.01061	0.107769	0.966513	2.69035	P21675;Q8IZX4;H7BY98;H7C2K9;H0Y9L7	P21675;Q8IZX4	Transcription initiation factor TFIID subunit 1;Transcription initiation factor TFIID subunit 1-like	TAF1;TAF1L
26.6006	26.8724	26.2553	26.7761	27.0693	27.8755	27.8693	27.4804	+	5	5	5	206	206	206	34342	0	2050100000	24	2.16305	0.0902128	0.947519	2.82808	Q9BRX9;H0YIE8;G3V221;H7C0S9;F8VSE4	Q9BRX9;H0YIE8	WD repeat domain-containing protein 83	WDR83
26.4413	26.7772	26.7596	27.5373	27.5735	27.2869	27.9047	28.3656	+	3	3	3	475	475	475	1125	0	2748000000	62	1.47911	0.162788	0.903813	2.10994	Q9C005	Q9C005	Protein dpy-30 homolog	DPY30
22.6407	23.0258	22.9514	22.6155	23.5243	24.4631	23.3815	23.4182	+	2	2	2	71	71	71	54271	0	58342000	5	1.72834	0.12961	0.888391	2.35047	Q969S3	Q969S3	Zinc finger protein 622	ZNF622
27.7213	27.334	26.8425	28.5013	28.6098	28.3797	28.4193	28.4319	+	6	6	6	316	316	316	22017	0	5647500000	72	1.29182	0.19476	0.860408	1.89564	P59780;H0YLI7;H0YLX6;H0YN38;H0YMK0	P59780;H0YLI7	AP-3 complex subunit sigma-2	AP3S2
28.8025	28.8472	29.8413	28.8584	29.9434	29.6049	30.5442	29.6061	+	11	11	11	411	411	411	32233	0	12659000000	106	1.33139	0.188352	0.837242	1.92425	Q14165;F5H1S8;H0YG07;F5GX14	Q14165;F5H1S8	Malectin	MLEC
31.1756	30.5079	30.446	31.2072	31.3546	32.0435	31.3362	31.7656	+	38	38	30	349	349	294	1088	0	64508000000	433	1.58961	0.162538	0.790816	2.14671	O75400;F5H578;H0YG38	O75400;F5H578	Pre-mRNA-processing factor 40 homolog A	PRPF40A
31.1927	31.2503	30.4702	31.5704	31.8121	32.0454	31.4768	32.2	+	46	46	46	517	517	517	1048	0	56631000000	524	1.45973	0.176214	0.762662	2.00433	Q9Y5B6;H7C2W4	Q9Y5B6	PAX3- and PAX7-binding protein 1	PAXBP1
26.3748	26.1982	25.7339	26.8956	27.0123	26.7577	27.0261	27.4015	+	5	5	5	117	117	117	93487	0	1264900000	22	1.4667	0.174842	0.748763	2.00109	Q8N1F7;H3BM93;H3BVG0;H3BV11;H3BRI8;H3BV15;H3BMX0;H3BP95	Q8N1F7;H3BM93;H3BVG0	Nuclear pore complex protein Nup93	NUP93
32.0697	32.0423	31.9361	32.2897	32.7407	33.0956	32.6352	32.8195	+	24	24	5	485	485	13	59379	0	122000000000	422	3.01026	0.0772941	0.738276	3.30563	Q14498;E1P5S2;H0Y4X3	Q14498;E1P5S2;H0Y4X3	RNA-binding protein 39	RBM39
30.2762	30.1257	29.6613	30.0045	30.5973	31.3869	30.3367	30.6782	+	27	27	27	527	527	527	69837	0	25394000000	245	1.51752	0.174333	0.732837	2.03615	Q9UJV9;J3KNN5;D6RGI7;D6RD33;H0YA06;H0Y8L8	Q9UJV9;J3KNN5	Probable ATP-dependent RNA helicase DDX41	DDX41
29.8512	30.5302	30.5363	29.8542	30.7079	30.8477	31.2442	30.894	+	38	38	38	446	446	446	13834	0	14619000000	249	1.73925	0.144854	0.730493	2.23295	P53621	P53621	Coatomer subunit alpha;Xenin;Proxenin	COPA
24.5047	25.6541	24.8529	24.9409	25.6297	25.7271	26.003	25.4312	+	4	4	4	39	39	39	17059	0	599190000	11	1.41367	0.187079	0.709612	1.92377	P07814;V9GYZ6	P07814;V9GYZ6	Bifunctional glutamate/proline--tRNA ligase;Glutamate--tRNA ligase;Proline--tRNA ligase	EPRS
30.5174	30.6431	30.337	30.9569	31.2907	31.429	31.055	31.5014	+	34	34	34	415	415	415	10482	0	38623000000	340	2.30147	0.11117	0.705444	2.67841	Q12872;F5H5X1;F5H1A5;H0YFR9	Q12872;F5H5X1	Splicing factor, suppressor of white-apricot homolog	SFSWAP
26.8832	27.3161	26.6881	27.6785	27.7503	27.8312	27.5886	28.2057	+	8	8	8	7	7	7	29791	0	2947500000	61	1.46459	0.181424	0.702487	1.96457	Q6UB99	Q6UB99	Ankyrin repeat domain-containing protein 11	ANKRD11
31.5743	31.569	31.0739	31.7196	32.0111	32.6526	31.8253	32.1473	+	47	47	47	49	49	49	11829	0	77419000000	600	1.60771	0.16899	0.674896	2.06661	O15042;E7ET15;H0Y8D9;C9JB80;E7EW00;C9J5L1;C9JDJ7;U3KPT1;H7C4V2	O15042;E7ET15	U2 snRNP-associated SURP motif-containing protein	U2SURP
27.0866	27.1577	26.6067	26.8501	27.9214	27.4926	27.0894	27.8938	+	15	15	15	151	151	151	1606	0	3019100000	66	1.56233	0.174202	0.674034	2.02679	O60244;H7C3E5;H7C017	O60244	Mediator of RNA polymerase II transcription subunit 14	MED14
30.8269	30.4637	30.2023	31.1827	31.3934	31.3955	31.0485	31.4389	+	27	27	27	874	874	874	37535	0	35565000000	275	1.50548	0.1809	0.650137	1.95637	Q86W42	Q86W42	THO complex subunit 6 homolog	THOC6
26.4371	26.2115	26.3743	26.2388	26.7469	27.0603	26.5047	27.383	+	7	7	7	268	268	268	32996	0	1017400000	30	1.65832	0.175963	0.608332	2.04001	P36542;B4DL14	P36542;B4DL14	ATP synthase subunit gamma, mitochondrial;ATP synthase subunit gamma	ATP5C1
25.2974	25.3582	25.2002	24.8408	25.7063	25.5517	25.8799	25.9632	+	4	4	4	95	95	95	57224	0	719970000	41	2.18171	0.117158	0.601114	2.4266	K7EMM8;Q49A26;K7EQB2	K7EMM8;Q49A26;K7EQB2	Putative oxidoreductase GLYR1	GLYR1
28.5513	29.2115	28.7942	29.1976	29.4219	29.6219	29.3624	29.7009	+	21	21	21	302	302	302	10334	0	9156400000	175	1.76515	0.166218	0.58812	2.09885	Q9BRR8;K7EQ19	Q9BRR8	G patch domain-containing protein 1	GPATCH1
31.221	31.1619	31.1012	31.4865	31.7213	31.6948	31.7778	32.0398	+	42	42	42	792	792	792	88486	0	45477000000	497	2.55713	0.104138	0.565773	2.61944	Q9P2I0;H0YJF4;G3V3T7;G3V5T3	Q9P2I0	Cleavage and polyadenylation specificity factor subunit 2	CPSF2
28.8809	28.4505	28.6828	29.1666	29.3289	29.2363	29.363	29.4668	+	10	10	10	509	509	509	30255	0	8865900000	75	1.8805	0.164295	0.553573	2.13616	O95639;B7Z7B0;H7C419;C9JEV9;C9K0K2;H7C016;F8WEL7	O95639;B7Z7B0;H7C419;C9JEV9	Cleavage and polyadenylation specificity factor subunit 4	CPSF4
28.1826	27.95	27.9875	28.5056	28.7162	29.0452	28.4232	28.6466	+	4	4	4	271	271	271	1886	0	7220500000	62	1.64704	0.179899	0.551364	1.96331	Q8WVK2;H0YBW5;B8ZZ98	Q8WVK2;H0YBW5;B8ZZ98	U4/U6.U5 small nuclear ribonucleoprotein 27 kDa protein	SNRNP27
26.3778	26.3605	25.9718	26.2226	26.5543	27.2368	26.5589	26.752	+	3	3	3	133	133	133	27569	0	2059900000	12	1.57314	0.197512	0.542355	1.89699	Q9NP64;E7EPF0	Q9NP64;E7EPF0	Nucleolar protein of 40 kDa	ZCCHC17
32.0908	32.3298	32.0581	32.1453	32.6617	32.6693	32.4791	32.6421	+	19	19	19	453	453	453	57224	0	87597000000	384	3.03503	0.101733	0.45702	2.60371	Q8WUA2	Q8WUA2	Peptidyl-prolyl cis-trans isomerase-like 4	PPIL4
25.9144	25.4749	25.8088	25.7707	26.1978	26.0253	26.2324	26.1343	+	7	3	3	108	54	54	77526	0	963440000	29	2.08583	0.177641	0.405259	1.98121	P78362;H7C5L6;H7C521;F8WBW4	P78362;H7C5L6	SRSF protein kinase 2;SRSF protein kinase 2 N-terminal;SRSF protein kinase 2 C-terminal	SRPK2

## Sheet: GOBP of interactors
GOBP analysis of the interacting partners of HECTD1 in hESCs
GO biological process complete	Homo sapiens - REFLIST (21002)	upload_1 (65)	upload_1 (expected)	upload_1 (over/under)	upload_1 (fold Enrichment)	upload_1 (P-value)
mitochondrial acetyl-CoA biosynthetic process from pyruvate (GO:0061732)	6	4	.02	+	> 100	3.84E-05
acetyl-CoA biosynthetic process from pyruvate (GO:0006086)	8	5	.02	+	> 100	5.61E-07
acetyl-CoA biosynthetic process (GO:0006085)	13	5	.04	+	> 100	6.29E-06
regulation of acetyl-CoA biosynthetic process from pyruvate (GO:0010510)	13	5	.04	+	> 100	6.29E-06
regulation of acyl-CoA biosynthetic process (GO:0050812)	14	5	.04	+	> 100	9.08E-06
regulation of sulfur metabolic process (GO:0042762)	22	6	.07	+	88.12	8.94E-07
acetyl-CoA metabolic process (GO:0006084)	27	5	.08	+	59.83	2.35E-04
tricarboxylic acid cycle (GO:0006099)	31	4	.10	+	41.69	2.58E-02
acyl-CoA biosynthetic process (GO:0071616)	43	5	.13	+	37.57	2.32E-03
thioester biosynthetic process (GO:0035384)	43	5	.13	+	37.57	2.32E-03
citrate metabolic process (GO:0006101)	35	4	.11	+	36.93	4.16E-02
pyruvate metabolic process (GO:0006090)	67	5	.21	+	24.11	2.01E-02
regulation of coenzyme metabolic process (GO:0051196)	88	6	.27	+	22.03	3.12E-03
regulation of cofactor metabolic process (GO:0051193)	88	6	.27	+	22.03	3.12E-03
mRNA splicing, via spliceosome (GO:0000398)	285	11	.88	+	12.47	1.13E-05
RNA splicing, via transesterification reactions with bulged adenosine as nucleophile (GO:0000377)	285	11	.88	+	12.47	1.13E-05
RNA splicing, via transesterification reactions (GO:0000375)	288	11	.89	+	12.34	1.26E-05
RNA splicing (GO:0008380)	393	14	1.22	+	11.51	1.39E-07
mRNA processing (GO:0006397)	456	15	1.41	+	10.63	7.21E-08
mRNA metabolic process (GO:0016071)	668	16	2.07	+	7.74	1.39E-06
RNA processing (GO:0006396)	884	15	2.74	+	5.48	5.57E-04
RNA metabolic process (GO:0016070)	3447	30	10.67	+	2.81	1.79E-04
gene expression (GO:0010467)	3754	32	11.62	+	2.75	7.04E-05
nucleobase-containing compound metabolic process (GO:0006139)	4538	35	14.04	+	2.49	1.16E-04
nucleic acid metabolic process (GO:0090304)	3977	30	12.31	+	2.44	4.70E-03
heterocycle metabolic process (GO:0046483)	4715	35	14.59	+	2.40	3.25E-04
cellular aromatic compound metabolic process (GO:0006725)	4751	35	14.70	+	2.38	3.99E-04
cellular nitrogen compound metabolic process (GO:0034641)	5164	38	15.98	+	2.38	5.55E-05
organic cyclic compound metabolic process (GO:1901360)	4975	35	15.40	+	2.27	1.34E-03
regulation of cellular biosynthetic process (GO:0031326)	4423	30	13.69	+	2.19	4.73E-02
regulation of primary metabolic process (GO:0080090)	6119	37	18.94	+	1.95	2.39E-02
regulation of cellular metabolic process (GO:0031323)	6181	37	19.13	+	1.93	3.10E-02
regulation of metabolic process (GO:0019222)	6668	39	20.64	+	1.89	2.21E-02
nitrogen compound metabolic process (GO:0006807)	8609	46	26.64	+	1.73	9.93E-03
primary metabolic process (GO:0044238)	9129	47	28.25	+	1.66	2.05E-02
cellular metabolic process (GO:0044237)	9003	46	27.86	+	1.65	4.34E-02
metabolic process (GO:0008152)	9923	49	30.71	+	1.60	3.09E-02
Unclassified (UNCLASSIFIED)	3579	2	11.08	-	< 0.2	0.00E00
