# Supplementary material for: Insights into the ubiquitin-proteasome system of human embryonic stem cells
Source: Sci Rep. 2018 Mar 6;8:4092. doi: 10.1038/s41598-018-22384-9 (PMC5840266; doi:10.1038/s41598-018-22384-9)
Supplement: Supplementary file 4 — Dataset 3 [file 41598_2018_22384_MOESM4_ESM.xlsx]

## Sheet: All proteins NPCs
Supplementary Data 3. Proteomics data of the interactome of HECTD1 in differentiated cells
NPCs
LFQ intensity NPC_control_01	LFQ intensity NPC_control_02	LFQ intensity NPC_control_03	LFQ intensity NPC_hectd1_01	LFQ intensity NPC_hectd1_02	LFQ intensity NPC_hectd1_03	C: Only identified by site	C: Reverse	C: Potential contaminant	C: Student's T-test Significant HECTD1_Flag	C: Student's T-test significant	N: Peptides	N: Razor + unique peptides	N: Unique peptides	N: Sequence coverage [%]	N: Unique + razor sequence coverage [%]	N: Unique sequence coverage [%]	N: Mol. weight [kDa]	N: Q-value	N: Score	N: Intensity	N: MS/MS Count	N: -Log Student's T-test p-value HECTD1_Flag	N: Student's T-test q-value HECTD1_Flag	N: Student's T-test Difference HECTD1_Flag	N: Student's T-test Test statistic HECTD1_Flag	T: Protein IDs	T: Majority protein IDs	T: Protein names	T: Gene names
22.4666	23.1293	23.554	31.3531	31.3949	31.5337				+	HECTD1_Flag	12	12	12	21.1	21.1	21.1	51.201	0	53.796	9413800000	70	4.89215	0	8.37728	19.8957	H0YDD4;P10515;E9PEJ4	H0YDD4;P10515;E9PEJ4	Acetyltransferase component of pyruvate dehydrogenase complex;Dihydrolipoyllysine-residue acetyltransferase component of pyruvate dehydrogenase complex, mitochondrial	DLAT
23.6981	22.0368	23.5356	31.2783	31.3808	31.633				+	HECTD1_Flag	29	29	29	36.3	36.3	36.3	76.986	0	151.83	3893200000	128	3.99172	0	8.34053	13.049	Q8WWK9;C9J7Y4	Q8WWK9	Cytoskeleton-associated protein 2	CKAP2
24.5381	23.2467	24.0723	30.6113	30.7142	30.9434				+	HECTD1_Flag	41	41	41	15.1	15.1	15.1	289.63	0	143.28	3106000000	189	4.1974	0	6.80392	13.8812	A0A087X2H1;Q9ULT8;H0YJP0;H0YJD4;G3V4V5;A0A087WVU6;H0YJV8;H0YJ72	A0A087X2H1;Q9ULT8	E3 ubiquitin-protein ligase HECTD1	HECTD1
23.7861	22.5075	23.1676	29.8947	29.3619	29.7513				+	HECTD1_Flag	51	51	42	31.3	31.3	25.2	175.29	0	323.31	5513000000	307	4.07164	0	6.51555	12.9789	Q5SW79;H0Y2V6;E7EWM2;E7EMW0;H0YB66;Q96L14;E5RG47;E5RGW7;E5RFU8;H0YB92;Q00G26	Q5SW79;H0Y2V6	Centrosomal protein of 170 kDa	CEP170
22.3855	22.3841	22.1398	28.2688	28.1401	28.461				+	HECTD1_Flag	7	7	7	6.2	6.2	6.2	111.28	0	14.363	523600000	35	5.9591	0	5.98683	26.7347	H7BXF5;Q9H0E3	H7BXF5;Q9H0E3	Histone deacetylase complex subunit SAP130	SAP130
24.9639	23.4175	22.5576	28.9783	29.0656	29.3064				+	HECTD1_Flag	15	15	15	11.4	11.4	11.4	145.17	0	90.955	845500000	62	2.81432	0.02256	5.47045	6.74697	Q96ST3;H3BMA2;H3BT34;H3BQ76;H3BQ88;H3BNA0;H3BNZ3;H3BQL7;H3BP90	Q96ST3	Paired amphipathic helix protein Sin3a	SIN3A
25.2099	23.0274	22.8015	29.2352	28.5085	28.7056				+	HECTD1_Flag	22	22	22	35.1	35.1	35.1	43.295	0	60.622	2029800000	135	2.5235	0.0213333	5.13682	5.72047	P08559;Q5JPU0;Q5JPT9;Q5JPU1;Q5JPU3;Q5JPU2;P29803	P08559	Pyruvate dehydrogenase E1 component subunit alpha, somatic form, mitochondrial	PDHA1
23.8644	21.6764	22.645	27.9603	27.6377	27.9461				+	HECTD1_Flag	8	8	8	15.7	15.7	15.7	80.595	0	68.055	383660000	28	2.87355	0.0161739	5.11943	6.90217	Q71RC2;X6RLN4;Q96J85;F8W1Z5;F8VNV1;F8VY40	Q71RC2;X6RLN4;Q96J85	La-related protein 4	LARP4
23.3986	23.1894	22.5561	27.9302	28.1192	28.3046				+	HECTD1_Flag	11	11	11	17.2	17.2	17.2	54.122	0	69.519	971150000	69	4.29065	0	5.06995	13.5063	O00330;H0YD97;E9PLU0;E9PRI6	O00330;H0YD97	Pyruvate dehydrogenase protein X component, mitochondrial	PDHX
23.1586	23.2581	22.2073	28.0525	27.4917	28.1128				+	HECTD1_Flag	20	20	20	12.9	12.9	12.9	202.47	0	53.566	426160000	73	3.67936	0	5.01103	10.2492	Q8NEY1;A0A0A0MRJ3;H0Y6F6	Q8NEY1;A0A0A0MRJ3;H0Y6F6	Neuron navigator 1	NAV1
22.6325	23.0919	23.0294	26.5968	26.5389	26.9492				+	HECTD1_Flag	7	7	7	28.8	28.8	28.8	39.76	0	24.992	275920000	33	4.39838	0	3.77702	12.9039	A0A1W2PQ72	A0A1W2PQ72
24.7913	23.4993	22.5698	27.3642	26.9102	27.4255				+	HECTD1_Flag	8	8	8	14.3	14.3	14.3	60.636	0	18.88	208860000	18	2.25596	0.0257561	3.61319	4.72737	Q8IVW6	Q8IVW6	AT-rich interactive domain-containing protein 3B	ARID3B
23.223	22.816	22.3629	25.7356	25.5692	26.0128				+	HECTD1_Flag	11	11	11	4.4	4.4	4.4	296.74	0	46.043	335490000	34	3.35026	0.00688889	2.9719	7.81955	E7EMZ9;E9PBC6;D6RAA5;Q4VXL8;O95359;E9PGB3;H0Y911;Q4VXL4;H0Y9Y7;H0Y8P9	E7EMZ9;E9PBC6;D6RAA5;Q4VXL8;O95359;E9PGB3;H0Y911;Q4VXL4	Transforming acidic coiled-coil-containing protein 2	TACC2
22.9873	23.9678	23.3333	26.2683	26.5785	26.312				+	HECTD1_Flag	8	8	8	24.8	24.8	24.8	39.233	0	35.645	618730000	44	3.2091	0.0177143	2.95679	7.33672	P11177;C9J634;F8WF02	P11177;C9J634	Pyruvate dehydrogenase E1 component subunit beta, mitochondrial	PDHB
23.1233	22.7685	23.0079	25.9615	25.8911	25.8348				+	HECTD1_Flag	5	5	5	13.1	13.1	13.1	48.338	0	18.913	222900000	22	4.91611	0	2.92928	13.9013	B7Z503;Q9BSF8;E9PKU9	B7Z503;Q9BSF8;E9PKU9	BTB/POZ domain-containing protein 10	BTBD10
23.4102	23.1279	22.9153	27.8131	22.5327	27.3668						2	2	2	3	3	3	46.146	0	3.7858	450290000	21	0.744726	0.270298	2.75307	1.53227	F6U236	F6U236		PACSIN1
25.8922	22.4879	25.9783	27.5725	27.3301	27.636				+	HECTD1_Flag	4	2	2	8.9	3.7	3.7	55.102	0	4.7291	508390000	21	1.11196	0.146462	2.72672	2.1759	Q13547	Q13547	Histone deacetylase 1	HDAC1
24.081	23.2847	22.4845	25.8786	25.4868	26.1654				+	HECTD1_Flag	2	2	2	2	2	2	74.34	0	5.3509	174560000	17	2.15879	0.0364545	2.56019	4.25927	F8W9B8;A0A0A0MSI8;O00471	F8W9B8;A0A0A0MSI8;O00471	Exocyst complex component 5	EXOC5
26.0048	26.5808	26.4076	28.7597	28.6354	28.9489				+	HECTD1_Flag	16	16	16	47.3	47.3	47.3	46.089	0	91.843	1346100000	144	3.65056	0.00885714	2.45027	8.35084	Q9BY77;F6VRR5;F8WCX5;Q8WUT1;Q6R954;F8WEE2	Q9BY77;F6VRR5;F8WCX5	Polymerase delta-interacting protein 3	POLDIP3
26.0616	23.0273	23.1453	26.4695	26.5174	26.5136				+	HECTD1_Flag	4	4	4	14.8	14.8	14.8	41.361	0	58.028	446530000	39	1.1477	0.143823	2.42211	2.21711	A0A0D9SGE8;Q8IWS0;Q5JRC6	A0A0D9SGE8;Q8IWS0;Q5JRC6	PHD finger protein 6	PHF6
23.173	22.7394	23.4118	25.4297	25.1695	25.9053				+	HECTD1_Flag	5	5	5	17.1	17.1	17.1	32.377	0	12.563	85008000	15	2.9195	0.0227097	2.39339	6.10894	Q96F24	Q96F24	Nuclear receptor-binding factor 2	NRBF2
24.5812	22.5045	23.0049	26.2342	25.129	25.5517				+	HECTD1_Flag	11	11	10	26.5	26.5	24.2	61.829	0	45.347	196390000	51	1.49618	0.0808205	2.27475	2.83024	Q92804;A0A075B7D9;A0A075B7F4;A0A075B7C1;A0A075B7E4;A0A075B7F2	Q92804;A0A075B7D9	TATA-binding protein-associated factor 2N	TAF15
25.3316	22.5922	22.6814	25.7578	25.622	25.8859				+	HECTD1_Flag	5	5	5	12.3	12.3	12.3	56.084	0	12.961	205880000	18	1.15765	0.142561	2.22017	2.21606	Q9P258	Q9P258	Protein RCC2	RCC2
23.0594	23.0651	24.3166	26.0536	25.2664	25.7768				+	HECTD1_Flag	6	6	6	24	24	24	46.744	0	68.553	407290000	30	2.01381	0.034566	2.21859	3.84186	P49841	P49841	Glycogen synthase kinase-3 beta	GSK3B
23.4629	23.4543	22.1599	25.1843	25.078	25.3276				+	HECTD1_Flag	4	4	4	6.4	6.4	6.4	81.851	0	15.046	64664000	10	2.10889	0.036	2.17091	4.02836	E7EW84;Q8TAG9;B1AP46;F2Z3K0	E7EW84;Q8TAG9	Exocyst complex component 6	EXOC6
23.0228	23.179	22.7609	25.0736	25.034	24.9273				+	HECTD1_Flag	6	6	6	4.4	4.4	4.4	153.1	0	13.241	44352000	11	4.00887	0.00953846	2.02405	8.81783	Q99570;D6RJ98;D6RAC3;D6RBB7	Q99570;D6RJ98	Phosphoinositide 3-kinase regulatory subunit 4	PIK3R4
23.1803	22.4547	22.6032	24.7167	24.9083	24.6363				+	HECTD1_Flag	3	3	3	7.8	7.8	7.8	39.31	0	4.8669	205680000	34	2.98303	0.022	2.00768	5.983	Q96DI7;Q9NSS8	Q96DI7	U5 small nuclear ribonucleoprotein 40 kDa protein	SNRNP40
24.6654	21.5522	25.2436	25.5353	25.8193	26.0725						2	2	2	12.4	12.4	12.4	25.981	0	27.758	322670000	31	0.793934	0.260663	1.9886	1.58232	C9JSU1;Q9Y608;C9JJC9;C9JC17;C9J321;C9J0U5	C9JSU1;Q9Y608;C9JJC9;C9JC17;C9J321;C9J0U5	Leucine-rich repeat flightless-interacting protein 2	LRRFIP2
23.2286	22.6944	21.9827	25.4817	23.2733	25.1148				+	HECTD1_Flag	2	2	2	4.8	4.8	4.8	75.472	0	10.969	77073000	11	1.2091	0.129682	1.98802	2.2781	Q9Y450;E9PN23;E9PS53;E9PHZ9;B7Z524;H0YDX7;J3QT46	Q9Y450;E9PN23;E9PS53;E9PHZ9;B7Z524;H0YDX7;J3QT46	HBS1-like protein	HBS1L
23.612	22.065	23.259	25.0724	24.4976	25.0622				+	HECTD1_Flag	6	6	6	6.1	6.1	6.1	143.23	0	35.875	132000000	24	1.70345	0.0588923	1.89872	3.13769	J3KNS1;Q9UPW5	J3KNS1;Q9UPW5	Cytosolic carboxypeptidase 1	AGTPBP1
22.6541	21.818	24.7359	24.7489	25.1804	24.9247				+	HECTD1_Flag	3	2	2	10.3	6.4	6.4	22.619	0	28.022	1613600000	42	1.00743	0.189552	1.88198	1.92721	A0A024R216;Q9Y3E1;H3BPQ6;M0R0J3;H3BPM9	A0A024R216;Q9Y3E1	Hepatoma-derived growth factor-related protein 3	HDGFRP3
24.3277	25.6097	23.0351	26.1795	26.338	26.0713				+	HECTD1_Flag	1	1	1	4.4	4.4	4.4	29.745	0	5.8884	389510000	27	1.17792	0.142539	1.87211	2.20963	Q9NPJ6	Q9NPJ6	Mediator of RNA polymerase II transcription subunit 4	MED4
23.4548	22.6619	22.9233	23.8128	25.2901	25.2345				+	HECTD1_Flag	3	3	3	11.6	11.6	11.6	36.238	0	7.4887	42342000	6	1.51961	0.0782927	1.76578	2.773	Q5VVL7;P11182	Q5VVL7;P11182	Lipoamide acyltransferase component of branched-chain alpha-keto acid dehydrogenase complex, mitochondrial	DBT
24.0013	23.8511	23.0468	25.2223	25.3188	25.5253				+	HECTD1_Flag	1	1	1	29.8	29.8	29.8	6.9859	0	50.275	130610000	20	2.29191	0.0375652	1.72242	4.20615	I3L2J1;Q9Y3C7	I3L2J1;Q9Y3C7	Mediator of RNA polymerase II transcription subunit 31	MED31
27.317	23.3132	27.3926	27.4987	27.6055	27.9828						2	2	2	57.8	57.8	57.8	5.1868	0	34.525	903840000	24	0.551396	0.375941	1.68806	1.15989	H3BU88;A0A087X1C1;P0CG35;P0CG34	H3BU88;A0A087X1C1;P0CG35;P0CG34	Thymosin beta-15B;Thymosin beta-15A	TMSB15B;TMSB15A
22.704	22.6504	25.667	24.145	25.8675	25.8882						2	2	2	6.9	6.9	6.9	54.083	0	19.515	187680000	9	0.636652	0.327629	1.62642	1.29903	P11166	P11166	Solute carrier family 2, facilitated glucose transporter member 1	SLC2A1
25.075	25.5366	25.5578	26.875	26.8647	27.2321				+	HECTD1_Flag	48	48	48	30.2	30.2	30.2	199.52	0	258.14	6649300000	374	2.89136	0.0195556	1.60081	5.36272	P11137;E7EV03;A8MZ31	P11137	Microtubule-associated protein 2	MAP2
26.9699	26.4891	26.754	28.4351	27.7783	28.7217				+	HECTD1_Flag	20	20	20	41.2	41.2	41.2	69.842	0	64.51	1055000000	76	2.13957	0.0339259	1.57401	3.82103	P12956;B1AHC9	P12956;B1AHC9	X-ray repair cross-complementing protein 6	XRCC6
21.8166	22.1083	22.6114	24.1819	22.9171	24.0064				+	HECTD1_Flag	2	2	2	5.8	5.8	5.8	43.786	0	5.0465	23580000	6	1.53216	0.0807143	1.52306	2.72614	Q9UQ80	Q9UQ80	Proliferation-associated protein 2G4	PA2G4
23.2128	24.6861	22.4076	24.7197	24.7801	25.2591				+	HECTD1_Flag	3	3	3	5.3	5.3	5.3	77.528	0	13.907	154560000	18	1.01147	0.197829	1.48415	1.88205	O43395	O43395	U4/U6 small nuclear ribonucleoprotein Prp3	PRPF3
23.9618	22.2124	24.6177	24.7697	25.1884	25.1238						6	6	6	8.4	8.4	8.4	60.659	0	6.8172	184800000	25	0.915262	0.239083	1.43003	1.7238	H7C022;Q8WVS4	H7C022;Q8WVS4	WD repeat-containing protein 60	WDR60
23.26	24.5694	24.536	25.3562	25.6026	25.6476				+	HECTD1_Flag	5	5	5	18.9	18.9	18.9	28.723	0	8.3429	203020000	29	1.48686	0.0887556	1.41368	2.61588	G3V4A5;A0A087WYL7;O75586	G3V4A5;A0A087WYL7;O75586	Mediator of RNA polymerase II transcription subunit 6	MED6
22.5609	22.6704	24.776	23.9652	25.0857	25.1784						2	2	2	3.3	3.3	3.3	108.58	0	8.8544	119490000	15	0.793007	0.268868	1.40731	1.53052	Q9H0D6	Q9H0D6	5-3 exoribonuclease 2	XRN2
23.2071	22.2575	24.8496	25.2005	25.7806	23.5318						12	12	12	18	18	18	81.948	0	88.37	875850000	72	0.620653	0.335518	1.39957	1.25666	H0YDT0;Q96D71;E9PMG1;H0YCR2;F2Z3L2;H0YE73;H0YCF0;H7C1V2	H0YDT0;Q96D71;E9PMG1	RalBP1-associated Eps domain-containing protein 1	REPS1
22.7046	25.6292	23.7304	23.8823	26.167	26.114						10	10	10	8.6	8.6	8.6	143.7	0	23.947	225930000	25	0.527181	0.391453	1.36635	1.10144	Q5JTH9;A0A087X1U8;H7C1M8;A0A087X0G0;A0A087WYW2	Q5JTH9;A0A087X1U8	RRP12-like protein	RRP12
24.8542	23.0123	25.1401	25.5005	26.0613	25.5072						10	10	10	10.5	10.5	10.5	164.2	0	45.127	264970000	33	0.913416	0.24005	1.35414	1.7094	Q9UKJ3;K7EKU0	Q9UKJ3	G patch domain-containing protein 8	GPATCH8
23.2585	26.2738	26.4951	26.6276	26.5932	26.7733						7	7	7	8.7	8.7	8.7	90.932	0	24.086	607380000	35	0.561298	0.378133	1.32224	1.15441	O43143	O43143	Pre-mRNA-splicing factor ATP-dependent RNA helicase DHX15	DHX15
23.9134	24.5107	24.7446	25.9752	25.7532	25.339				+	HECTD1_Flag	13	13	13	12.3	12.3	12.3	138.34	0	37.205	182770000	38	1.86142	0.0594921	1.29953	3.17089	P53621	P53621	Coatomer subunit alpha;Xenin;Proxenin	COPA
26.2795	26.4323	23.0423	26.424	26.6089	26.6051						5	5	5	19.6	19.6	19.6	37.646	0	28.066	932320000	56	0.512631	0.405652	1.29466	1.07255	O95400	O95400	CD2 antigen cytoplasmic tail-binding protein 2	CD2BP2
27.136	23.3357	22.0698	28.0988	25.5317	22.7064						6	6	6	38	38	38	29.404	0	115.18	390350000	20	0.227361	0.743282	1.26514	0.555446	C9J9K3;A0A0C4DG17;P08865;F8WD59	C9J9K3;A0A0C4DG17;P08865	40S ribosomal protein SA	RPSA
23.8322	22.866	24.9774	25.1769	25.4602	24.797						3	3	3	35	35	35	17.634	0	20.96	296970000	38	0.914356	0.24358	1.25285	1.69354	E9PM92;O00193;E9PQA1;E9PRZ9	E9PM92;O00193;E9PQA1;E9PRZ9	Small acidic protein	C11orf58;SMAP
23.7347	22.816	22.8897	24.1571	24.2831	24.749				+	HECTD1_Flag	4	4	3	11.2	11.2	8.6	47.46	0	11.467	75122000	18	1.6499	0.0778272	1.24962	2.80582	O96019;H7C5S0	O96019	Actin-like protein 6A	ACTL6A
28.6731	22.4172	22.6293	26.5919	25.3641	25.477						4	4	4	33.3	33.3	33.3	10.932	0	15.153	614450000	23	0.232702	0.736948	1.2378	0.565729	P61604;B8ZZL8;S4R3N1;B8ZZ54	P61604;B8ZZL8;S4R3N1	10 kDa heat shock protein, mitochondrial	HSPE1;HSPE1-MOB4
25.9484	23.3923	25.886	26.0806	26.5467	26.2424						12	3	3	51.7	13.1	13.1	17.256	0	14.813	416780000	26	0.642838	0.328276	1.21433	1.27441	Q9UNX3;E5RIT6;E5RHH1	Q9UNX3;E5RIT6	60S ribosomal protein L26-like 1	RPL26L1
27.9122	24.1368	21.3842	27.5397	24.471	25.0062						16	16	16	23.3	23.3	23.3	106.87	0	119.96	552530000	49	0.220059	0.749327	1.19458	0.539157	Q14697;F5H6X6;E9PKU7;E9PNH1	Q14697;F5H6X6;E9PKU7	Neutral alpha-glucosidase AB	GANAB
22.6406	25.4238	25.5726	25.5589	25.8069	25.7158						6	6	6	11.2	11.2	11.2	74.138	0	22.463	289320000	32	0.528547	0.403028	1.14819	1.08702	Q9NPI1;I3L4V5	Q9NPI1	Bromodomain-containing protein 7	BRD7
24.0773	22.708	23.1656	22.8226	25.1481	25.4233						5	5	5	4.1	4.1	4.1	147.81	0	12.598	43912000	9	0.553957	0.384705	1.1477	1.12762	Q4LE39;H0Y7Y8;H7C5R6;X6RCR8	Q4LE39;H0Y7Y8;H7C5R6	AT-rich interactive domain-containing protein 4B	ARID4B
25.1465	23.3925	22.0555	25.3602	25.0374	23.5371						12	12	7	47.6	47.6	33.3	28.036	0	104.33	1454400000	81	0.454141	0.457469	1.11344	0.962634	E7EX29;P63104;E7ESK7;E5RIR4;E9PD24;E7EVZ2;B0AZS6;E5RGE1;B7Z2E6;H0YB80	E7EX29;P63104;E7ESK7;E5RIR4;E9PD24;E7EVZ2;B0AZS6	14-3-3 protein zeta/delta	YWHAZ
23.6963	21.3815	24.1193	24.0036	24.2285	24.2199						3	3	3	3.2	3.2	3.2	150.56	0	9.9316	70159000	14	0.564104	0.384645	1.08496	1.13718	Q8WX93	Q8WX93	Palladin	PALLD
24.5127	22.6258	24.9118	24.8154	25.1781	25.2586						4	4	4	11.6	11.6	11.6	44.243	0	12.979	156350000	30	0.674946	0.329385	1.06726	1.30468	Q15007;A0A087X1R4	Q15007;A0A087X1R4	Pre-mRNA-splicing regulator WTAP	WTAP
25.0456	22.1982	25.187	24.3977	25.7715	25.4537						12	12	12	7.3	7.3	7.3	192.09	0	28.131	317580000	54	0.429919	0.489337	1.06408	0.918575	P29375;E7EV89	P29375	Lysine-specific demethylase 5A	KDM5A
24.5515	24.4672	24.8234	25.5723	25.587	25.8556				+	HECTD1_Flag	8	8	8	6.7	6.7	6.7	160.6	0	24.186	202820000	33	2.76578	0.0354286	1.05762	4.37862	O60244;H7C3E5;H7C017	O60244;H7C3E5	Mediator of RNA polymerase II transcription subunit 14	MED14
24.0916	22.9224	24.2395	24.5059	24.9823	24.8852				+	HECTD1_Flag	8	8	8	22.3	22.3	22.3	59.271	0	57.889	159620000	39	1.10843	0.189985	1.03995	1.9216	O15355	O15355	Protein phosphatase 1G	PPM1G
25.7945	22.405	25.522	25.8929	25.3578	25.5809						18	18	18	13.1	13.1	13.1	192.06	0	55.282	701500000	71	0.399408	0.524023	1.03672	0.865163	A0A087WVQ6;Q00610;J3KS13;A0A087WX41;P53675;J3KRF5;K7EJJ5	A0A087WVQ6;Q00610	Clathrin heavy chain;Clathrin heavy chain 1	CLTC
23.5233	25.3187	25.3499	25.5888	25.9294	25.7599						6	6	6	11.8	11.8	11.8	65.446	0	13.001	274280000	42	0.774966	0.2936	1.02876	1.44552	O95402;B8ZZF3;M0R2Y4	O95402;B8ZZF3	Mediator of RNA polymerase II transcription subunit 26	MED26
25.0549	25.5344	25.9928	26.875	26.2404	26.5296				+	HECTD1_Flag	11	11	11	17.9	17.9	17.9	81.744	0	26.574	492460000	75	1.45016	0.111683	1.02098	2.39073	P14923;C9JTX4;C9J826;C9JK18;C9JKY1	P14923	Junction plakoglobin	JUP
28.2461	27.6217	26.0862	28.5533	28.3808	28.0349						14	14	6	31.5	31.5	23.1	46.938	0	91.529	3820200000	180	0.694078	0.325509	1.00501	1.32308	E9PC52;Q16576;Q5JP01;Q5JP02;C9JAJ9;Q5JNZ6	E9PC52;Q16576	Histone-binding protein RBBP7	RBBP7
24.3253	25.4221	24.5571	25.836	25.6885	25.7174				+	HECTD1_Flag	13	13	13	10.8	10.8	10.8	168.48	0	44.343	240180000	62	1.3585	0.135564	0.979084	2.24157	Q15648;J3KSD7;J3QKZ7	Q15648	Mediator of RNA polymerase II transcription subunit 1	MED1
24.7739	22.3482	22.8135	24.9563	23.7511	24.1429						3	3	3	14.6	14.6	14.6	23.398	0	6.3954	473150000	25	0.517787	0.411133	0.971579	1.05186	H0YLI7;A0A0A6YYH1;P59780	H0YLI7;A0A0A6YYH1;P59780	AP-3 complex subunit sigma-2	AP3S2;C15orf38-AP3S2
24.714	25.0226	22.9876	25.1623	25.1053	25.323						8	8	8	6.1	6.1	6.1	148.85	0	15.841	140570000	26	0.682484	0.327448	0.955484	1.29727	Q9BQG0;I3L1L3;I3L2H8	Q9BQG0;I3L1L3	Myb-binding protein 1A	MYBBP1A
25.981	25.9482	26.8313	27.3146	26.613	27.6678						32	32	32	10.4	10.4	10.4	331.77	0	84.816	586850000	102	1.04738	0.221297	0.944984	1.80388	P15924	P15924	Desmoplakin	DSP
22.7158	22.4931	23.3945	23.8477	24.1267	23.4491				+	HECTD1_Flag	2	2	2	2.3	2.3	2.3	122.83	0	5.2021	23797000	7	1.31459	0.146151	0.939989	2.16155	Q6IQ32;H0YLN6;H0YM09	Q6IQ32;H0YLN6;H0YM09	ADNP homeobox protein 2	ADNP2
24.6048	24.1635	25.2572	25.8689	25.156	25.7986				+	HECTD1_Flag	10	10	10	14.6	14.6	14.6	113.75	0	42.813	251100000	56	1.12356	0.197853	0.932608	1.9019	Q02413;P32926;Q86SJ6	Q02413	Desmoglein-1	DSG1
22.2534	22.7558	22.9834	23.7912	23.1335	23.823				+	HECTD1_Flag	2	2	2	3.7	3.7	3.7	67.497	0	6.1435	21162000	10	1.37653	0.14	0.918418	2.2321	Q9Y2R4;A0A087X1P7;A0A087WTD6;A0A087X069;A0A087X121	Q9Y2R4;A0A087X1P7;A0A087WTD6;A0A087X069;A0A087X121	Probable ATP-dependent RNA helicase DDX52	DDX52
25.4649	22.766	23.9119	26.2311	24.9758	23.6884						4	4	3	39.1	39.1	24.3	11.665	0	13.788	109330000	12	0.356035	0.588509	0.917534	0.782492	P05387;H0YDD8	P05387;H0YDD8	60S acidic ribosomal protein P2	RPLP2
23.5946	22.8802	23.1904	24.0626	24.1746	24.1265				+	HECTD1_Flag	7	7	7	5.4	5.4	5.4	176.75	0	11.698	63530000	21	1.8969	0.0709333	0.89951	2.90772	Q9ULG1;H0YMN5	Q9ULG1;H0YMN5	DNA helicase INO80	INO80
27.9573	22.5392	23.1032	27.3039	24.3127	24.5443						9	9	9	83.1	83.1	83.1	16.832	0	80.506	369520000	42	0.162997	0.813031	0.853774	0.412462	P63241;I3L397;I3L504;Q6IS14;F8WCJ1;C9J7B5;C9J4W5;Q9GZV4	P63241;I3L397;I3L504	Eukaryotic translation initiation factor 5A-1;Eukaryotic translation initiation factor 5A	EIF5A
26.0993	22.9851	22.8483	26.2633	26.0371	22.1684						14	1	1	77	8.7	8.7	13.989	0	4.5733	325390000	8	0.190272	0.771554	0.845369	0.469425	Q99879;Q99877;Q96A08	Q99879;Q99877;Q96A08	Histone H2B type 1-M;Histone H2B type 1-N;Histone H2B type 1-A	HIST1H2BM;HIST1H2BN;HIST1H2BA
23.3602	22.2319	23.9151	23.1592	24.5183	24.3336						5	5	5	3.1	3.1	3.1	243.08	0	11.307	50346000	11	0.568151	0.387465	0.834627	1.10847	Q93074;Q7Z3Z5;H7C191	Q93074;Q7Z3Z5	Mediator of RNA polymerase II transcription subunit 12	MED12;TNRC11
23.2093	25.4206	25.8123	25.6243	25.523	25.7857						2	2	2	5.2	5.2	5.2	36.161	0	11.082	341220000	21	0.437276	0.494719	0.830283	0.908473	F8VVM2;Q00325	F8VVM2;Q00325	Phosphate carrier protein, mitochondrial	SLC25A3
23.5355	23.2165	22.3211	23.9055	24.1387	23.4559						2	2	2	28.2	28.2	28.2	11.348	0	9.6186	41620000	12	0.909781	0.263099	0.808976	1.57065	G3V1T4;P57740	G3V1T4;P57740	Nuclear pore complex protein Nup107	NUP107
23.483	24.4068	24.708	24.8717	24.9887	25.0739						3	3	3	6	6	6	105.31	0	22.565	121610000	16	0.97808	0.252907	0.778838	1.646	Q9Y467;H0YFS7;E7EW59	Q9Y467;H0YFS7;E7EW59	Sal-like protein 2	SALL2
23.979	24.9044	25.0319	25.4194	25.2345	25.5336						1	1	1	11.5	11.5	11.5	21.711	0	55.829	187440000	17	1.03704	0.24157	0.757413	1.70965	Q12962	Q12962	Transcription initiation factor TFIID subunit 10	TAF10
23.2655	22.982	23.0224	24.2851	22.7854	24.4203						3	3	3	6	6	6	68.386	0	9.0933	88583000	15	0.627157	0.367236	0.740293	1.1726	O95391	O95391	Pre-mRNA-splicing factor SLU7	SLU7
24.2643	22.5823	23.0338	25.8044	22.4286	23.8401						10	3	3	36.9	16.1	16.1	32.866	0	65.605	85839000	15	0.26529	0.706843	0.730884	0.608875	P12236;V9GYG0;P12235	P12236;V9GYG0;P12235	ADP/ATP translocase 3;ADP/ATP translocase 3, N-terminally processed;ADP/ATP translocase 1	SLC25A6;SLC25A4
22.3398	23.0518	23.11	23.5281	23.4357	23.7275				+	HECTD1_Flag	2	2	2	9.6	9.6	9.6	29.909	0	4.0952	19661000	9	1.30443	0.168	0.72988	2.01535	Q8WXX5	Q8WXX5	DnaJ homolog subfamily C member 9	DNAJC9
26.9347	25.7882	25.1472	27.3465	26.4716	26.2355						18	18	18	28.6	28.6	28.6	82.704	0	54.113	574090000	125	0.512473	0.43449	0.727814	1.00731	P13010;C9JZ81	P13010	X-ray repair cross-complementing protein 5	XRCC5
23.7537	26.1428	26.018	25.9651	26.0438	26.0139						8	8	5	29.2	29.2	18.3	37.497	0	26.401	514750000	88	0.380118	0.575769	0.702774	0.80157	Q15365	Q15365	Poly(rC)-binding protein 1	PCBP1
26.5918	27.4471	27.0431	27.6585	28.1429	27.377						10	10	10	15.1	15.1	15.1	59.209	0	39.239	1868900000	98	0.982926	0.260686	0.698799	1.61295	Q16630;F8WJN3;F8W084	Q16630;F8WJN3	Cleavage and polyadenylation specificity factor subunit 6	CPSF6
26.8927	26.8461	26.813	27.2831	27.6699	27.6876				+	HECTD1_Flag	5	5	5	31.4	31.4	31.4	17.9	0	27.367	843760000	54	2.18496	0.0701408	0.696267	2.97565	Q8IXM2;F8W038;F8W1H0;H0YIS7	Q8IXM2;F8W038;F8W1H0;H0YIS7	Chromatin complexes subunit BAP18	BAP18;C17orf49;RNASEK-C17orf49
24.6654	23.3944	25.0291	24.8106	25.3022	25.049						4	4	4	4.9	4.9	4.9	96.557	0	9.0339	152970000	16	0.600055	0.385161	0.690981	1.12269	P33991;E5RFR3;E5RG53;E5RFJ8;E5RG31	P33991;E5RFR3	DNA replication licensing factor MCM4	MCM4
23.5124	23.063	23.1183	24.293	24.4178	23.0434						2	2	2	23.7	23.7	23.7	14.188	0	6.5529	55309000	13	0.676621	0.349302	0.686821	1.22414	H7C1Q0;C9JA69;Q8WY36	H7C1Q0;C9JA69;Q8WY36	HMG box transcription factor BBX	BBX
23.4175	24.9611	25.1341	24.9845	25.2725	25.3105						5	5	5	15.7	15.7	15.7	38.637	0	10.24	174790000	24	0.545279	0.411272	0.684911	1.04525	Q9C086;J3KQ70;F8WCL7;H7C171;C9JKY0;B8ZZ93;B8ZZH7	Q9C086;J3KQ70	INO80 complex subunit B	INO80B;INO80B-WBP1
22.8631	24.8286	25.0137	24.9412	24.8769	24.9284						5	1	1	30.2	9.4	9.4	12.469	0	3.8764	159040000	21	0.421433	0.523017	0.680356	0.862976	Q969Q0	Q969Q0	60S ribosomal protein L36a-like	RPL36AL
27.7832	28.5814	27.9311	28.9348	29.3432	28.0583						8	8	6	55.6	55.6	36.7	9.3926	0	73.315	2374800000	100	0.685399	0.347571	0.680182	1.2335	P05204;Q15651	P05204	Non-histone chromosomal protein HMG-17	HMGN2
26.6572	26.9299	26.5165	27.5014	27.5835	27.0549				+	HECTD1_Flag	7	7	7	46.3	46.3	46.3	15.919	0	23.888	792990000	54	1.53349	0.139821	0.678745	2.23116	H0YN88;A0A075B716;P08708;H0YN73;H3BNC9	H0YN88;A0A075B716;P08708	40S ribosomal protein S17	RPS17
23.44	23.1991	23.3313	24.0648	23.8546	24.0623				+	HECTD1_Flag	2	2	1	3.9	3.9	2.3	69.154	0	7.4888	49053000	12	2.61348	0.0504667	0.670429	3.37739	A0A0A0MRH8;A0A0A0MSH9	A0A0A0MRH8;A0A0A0MSH9		CHD1L
22.6953	23.7067	23.8724	23.9152	23.8288	24.5224						22	6	2	52.4	13.5	3.6	49.953	0	88.062	3848000000	128	0.708833	0.335935	0.664	1.25826	Q9BVA1	Q9BVA1	Tubulin beta-2B chain	TUBB2B
22.0893	24.6176	25.1069	24.1242	24.8098	24.8679						5	5	5	12.5	12.5	12.5	42.612	0	9.6725	124680000	19	0.275723	0.695031	0.662711	0.622239	S5FZ81;Q8WUB8	S5FZ81;Q8WUB8	PHD finger protein 10	PHF10
26.7975	27.1592	27.4845	27.5963	27.8804	27.8945				+	HECTD1_Flag	5	5	5	16.8	16.8	16.8	34.109	0	30.686	1416300000	88	1.36065	0.171118	0.643333	2.00468	Q6ZUT1;E9PQL5;E9PKA8;E9PSC8	Q6ZUT1;E9PQL5;E9PKA8;E9PSC8	Uncharacterized protein C11orf57	C11orf57
24.6121	23.1912	23.1747	23.0354	25.0938	24.7757						1	1	1	5.1	5.1	5.1	24.974	0.0013414	2.8801	33583000	5	0.331782	0.640827	0.642284	0.715535	H0YHD0;Q5PSV4	H0YHD0;Q5PSV4	Breast cancer metastasis-suppressor 1-like protein	BRMS1L
27.3123	27.1522	27.5174	27.7365	27.7598	28.3827				+	HECTD1_Flag	4	4	4	39	39	39	14.234	0	9.2227	1086000000	25	1.25472	0.198667	0.632363	1.87888	A0A0B4J220;E9PLD3;E9PRG8	A0A0B4J220		C11orf98
24.5694	25.017	25.074	25.1695	25.8257	25.5467						11	11	11	13.6	13.6	13.6	131.67	0	101.45	1086100000	93	1.18784	0.220644	0.627191	1.80114	P61129	P61129	Zinc finger CCCH domain-containing protein 6	ZC3H6
24.1139	23.6681	22.7515	25.0873	23.9139	23.4116						4	4	4	8.7	8.7	8.7	92.48	0	36.911	107770000	20	0.418057	0.533687	0.626451	0.848591	P55884;C9JZG1	P55884;C9JZG1	Eukaryotic translation initiation factor 3 subunit B	EIF3B
26.1755	25.2269	24.0225	25.7613	25.6436	25.8867						8	8	8	15.3	15.3	15.3	88.549	0	89.854	261980000	30	0.423512	0.525497	0.622214	0.855974	Q13263;M0R3C0;M0R0K9;M0R2I3	Q13263	Transcription intermediary factor 1-beta	TRIM28
25.8249	25.6084	25.6116	26.6998	25.9657	26.2249				+	HECTD1_Flag	6	6	6	11.1	11.1	11.1	64.135	0	33.132	450470000	57	1.27373	0.198388	0.615142	1.88379	Q5T749	Q5T749	Keratinocyte proline-rich protein	KPRP
29.4053	30.3006	30.2317	30.4386	30.6953	30.6448						19	19	19	17.7	17.7	17.7	103.39	0	186.57	8627100000	266	0.963852	0.272584	0.613675	1.54125	A9Z1X7;Q8IYB3;E9PCT1;M0R088;M0R1E7;M0QXG5	A9Z1X7;Q8IYB3;E9PCT1	Serine/arginine repetitive matrix protein 1	SRRM1
25.8512	25.7468	25.9982	26.4083	26.5016	26.5257				+	HECTD1_Flag	2	2	2	14.4	14.4	14.4	19.529	0	18.87	535350000	26	2.78251	0.051322	0.61313	3.38328	P49006	P49006	MARCKS-related protein	MARCKSL1
25.6657	25.6283	23.599	25.931	25.5797	25.1985						8	8	8	15.3	15.3	15.3	54.972	0	17.782	268000000	34	0.351913	0.618702	0.605368	0.743001	O76021;J3QSV6;I3L3U9;I3L234;I3L3C4;I3L1A3	O76021;J3QSV6	Ribosomal L1 domain-containing protein 1	RSL1D1
26.0381	25.8997	25.4208	26.3188	26.4719	26.3826				+	HECTD1_Flag	12	12	12	5.8	5.8	5.8	297.91	0	47.624	600430000	72	1.46076	0.159577	0.604911	2.07008	Q6UB99	Q6UB99	Ankyrin repeat domain-containing protein 11	ANKRD11
26.435	25.4501	24.9667	26.5116	25.808	26.3441						11	11	11	30.7	30.7	30.7	57.221	0	45.636	615530000	54	0.556167	0.415357	0.603968	1.03895	P26599;A0A0U1RRM4;A6NLN1;A0A0D9SF20;K7EKJ7;K7ES59;A0A087WUW5;K7ELW5;A0A087WU68;K7EK45;O95758	P26599;A0A0U1RRM4;A6NLN1;A0A0D9SF20	Polypyrimidine tract-binding protein 1	PTBP1
23.9798	22.4188	23.6246	24.2588	24.0303	23.5361						5	5	5	9.2	9.2	9.2	78.365	0	8.7598	60123000	13	0.507294	0.451427	0.60069	0.971491	Q14444;G3V153;E9PLA9	Q14444;G3V153;E9PLA9	Caprin-1	CAPRIN1
32.9901	33.4723	33.5928	33.7092	34.006	34.1335						69	69	8	37.1	37.1	4.5	152.1	0	323.31	95682000000	1445	1.25856	0.203556	0.597866	1.85126	Q13428	Q13428	Treacle protein	TCOF1
25.5584	26.1808	26.0229	26.4842	26.4676	26.557				+	HECTD1_Flag	11	10	8	21.3	20	17.2	66.408	0	46.662	478890000	61	1.43406	0.169344	0.582229	2.01586	P20700;E9PBF6;A0A0D9SFE5;A0A0D9SFY5	P20700;E9PBF6;A0A0D9SFE5	Lamin-B1	LMNB1
25.5598	25.896	26.2376	26.1742	26.5724	26.6929						3	3	3	25.3	25.3	25.3	18.669	0	25.522	466790000	45	1.09161	0.255066	0.581999	1.65966	A0A0A0MRR3;Q7Z7C8;C9J7M8;B4DZU5	A0A0A0MRR3;Q7Z7C8;C9J7M8	Transcription initiation factor TFIID subunit 8	TAF8
30.7921	31.0066	30.8983	31.304	31.6675	31.4622				+	HECTD1_Flag	28	28	28	30.1	30.1	30.1	140.26	0	323.31	21657000000	473	2.04442	0.0877802	0.578877	2.6065	Q9UPT8;M0QY97	Q9UPT8;M0QY97	Zinc finger CCCH domain-containing protein 4	ZC3H4
30.9589	22.9513	31.4523	31.3318	31.8756	23.8916						2	2	2	11.2	11.2	11.2	10.905	0	8.1358	13446000000	45	0.0528362	0.94875	0.57885	0.149518	E9PR30;P62861	E9PR30;P62861	40S ribosomal protein S30	FAU
27.0664	27.1724	26.6081	27.5797	27.9298	27.065						19	19	19	36.2	36.2	36.2	70.729	0	104.57	2796900000	179	0.879087	0.295903	0.575869	1.42167	Q9UHB9;K7EN53;K7EQC2	Q9UHB9	Signal recognition particle subunit SRP68	SRP68
23.9499	22.2468	23.4963	23.66	21.817	25.9264						5	4	4	30	21.1	21.1	9.5388	0	78.615	760730000	42	0.166207	0.813751	0.570136	0.409322	O00479	O00479	High mobility group nucleosome-binding domain-containing protein 4	HMGN4
24.2993	23.3278	23.3513	24.4145	24.0921	24.1817						10	10	10	12.1	12.1	12.1	111.82	0	30.616	202730000	31	0.787255	0.325397	0.569952	1.31297	E5KLK1;E5KLJ9;E5KLJ5;E5KLJ6;O60313;H7C141	E5KLK1;E5KLJ9;E5KLJ5;E5KLJ6;O60313	Dynamin-like 120 kDa protein, mitochondrial;Dynamin-like 120 kDa protein, form S1	OPA1
24.7636	25.4856	24.8071	25.2889	25.6253	25.8412						3	3	2	16.7	16.7	12	29.946	0	11.242	598720000	53	0.933462	0.290041	0.566402	1.47627	Q7Z7K6	Q7Z7K6	Centromere protein V	CENPV
23.3825	24.9679	25.017	25.0034	25.0292	25.0334						5	5	5	14.9	14.9	14.9	45.777	0	10.27	341660000	35	0.454557	0.50884	0.566203	0.888987	Q8TAD8	Q8TAD8	Smad nuclear-interacting protein 1	SNIP1
26.0093	25.9161	25.4068	26.3684	26.4767	26.163						9	9	9	6.8	6.8	6.8	119.91	0	38.938	725310000	55	1.2569	0.219178	0.55865	1.81019	Q9Y5B9;G3V5A4;G3V401;G3V2X0	Q9Y5B9	FACT complex subunit SPT16	SUPT16H
25.5528	25.4019	25.535	26.1956	26.0888	25.8764				+	HECTD1_Flag	6	6	6	20.3	20.3	20.3	32.844	0	35.201	580550000	75	2.2142	0.0835294	0.557014	2.71462	O95983;A0A087WT34;A0A087X1H1;A0A0A0MTS6;K7EIE8;A0A087WZ12;J3KSA7;Q9UBB5	O95983;A0A087WT34;A0A087X1H1;A0A0A0MTS6;K7EIE8	Methyl-CpG-binding domain protein 3	MBD3
28.5553	28.7527	28.9389	29.0284	29.3369	29.5383				+	HECTD1_Flag	16	16	16	39.8	39.8	39.8	38.677	0	132.86	4222800000	144	1.39173	0.186556	0.552267	1.93728	Q96IZ7;H7C5Q0;C9J713;C9J367	Q96IZ7;H7C5Q0;C9J713	Serine/Arginine-related protein 53	RSRC1
29.7775	29.8773	30.0233	30.3057	30.4897	30.5384				+	HECTD1_Flag	61	61	6	20	20	1.8	338.26	0	300.78	7036700000	537	2.27007	0.0802892	0.551956	2.75193	Q12830;E7ETD6;J3QQK4;E9PE19;A0A0A0MR81;J3KSK9;F5H176;J3QQQ8	Q12830;E7ETD6	Nucleosome-remodeling factor subunit BPTF	BPTF
24.9593	26.1734	26.1797	26.0544	26.4017	26.5112						8	8	8	22.9	22.9	22.9	64.953	0	56.666	369950000	44	0.57281	0.412198	0.551603	1.04374	Q9UNF1;Q5H909;Q5H907	Q9UNF1;Q5H909;Q5H907	Melanoma-associated antigen D2	MAGED2
25.1399	25.4864	25.144	25.7679	26.2645	25.3918						5	5	5	5.3	5.3	5.3	120.97	0	14.571	414120000	34	0.928204	0.292711	0.551306	1.46009	Q03701;C9J9W7	Q03701	CCAAT/enhancer-binding protein zeta	CEBPZ
27.4365	22.393	23.4643	26.4725	24.1605	24.3093						10	10	10	39.9	39.9	39.9	30.791	0	70.552	359360000	38	0.117167	0.870092	0.549539	0.304224	P60174;U3KPZ0;U3KPS5;U3KQF3	P60174	Triosephosphate isomerase	TPI1
25.9305	26.3256	26.5428	26.4879	26.828	27.1298						19	19	19	26	26	26	92.819	0	75.395	942060000	100	0.998414	0.27108	0.548897	1.5338	Q3KQU3;C9JIR3;H0YF21;E9PLH3	Q3KQU3	MAP7 domain-containing protein 1	MAP7D1
23.8819	23.9781	21.2929	23.2088	23.1753	24.4101						4	4	4	17.8	17.8	17.8	22.225	0	8.9206	127980000	26	0.220109	0.753844	0.5471	0.511911	P45973	P45973	Chromobox protein homolog 5	CBX5
27.7992	28.0875	28.2321	28.435	28.525	28.7521				+	HECTD1_Flag	64	4	1	34.9	3.1	0.8	152.3	0	72.452	2133000000	55	1.54518	0.163161	0.531099	2.05525	E7ETY2;H0YA99;H0YAB7	E7ETY2		TCOF1
33.502	33.9749	34.1365	34.111	34.4374	34.6576						131	131	131	44	44	44	299.61	0	323.31	142010000000	3056	1.00474	0.270421	0.530858	1.52596	Q9UQ35;I3L4D8;I3L182;I3L1I8;A0A087X1W1;I3L0N7;I3L1C0;I3L3Q8;I3L4U6;REV__O95996	Q9UQ35	Serine/arginine repetitive matrix protein 2	SRRM2
27.0965	27.5892	27.7146	27.8017	27.9932	28.1893						16	16	16	23.5	23.5	23.5	69.837	0	40.421	1495800000	139	1.1321	0.254107	0.528002	1.65343	Q9UJV9;J3KNN5;D6RGI7;D6RD33;H0YA06;H0Y8L8	Q9UJV9;J3KNN5	Probable ATP-dependent RNA helicase DDX41	DDX41
27.836	28.2728	28.2373	28.3507	28.7756	28.7977						17	17	17	24.2	24.2	24.2	80.735	0	72.768	2320600000	133	1.22371	0.234529	0.525962	1.74207	Q02040;X6RAJ1	Q02040	A-kinase anchor protein 17A	AKAP17A
26.2621	27.184	27.6929	27.4806	27.4545	27.7794						7	7	6	23.9	23.9	21.9	48.227	0	35.893	3986600000	69	0.536906	0.444851	0.525153	0.988091	Q07666;Q5VWX1;H0YAQ1	Q07666	KH domain-containing, RNA-binding, signal transduction-associated protein 1	KHDRBS1
22.2645	23.8427	23.6446	23.7486	23.7963	23.7536						4	4	4	5.8	5.8	5.8	92.888	0	8.5456	75601000	18	0.446351	0.523328	0.51556	0.864186	Q14566	Q14566	DNA replication licensing factor MCM6	MCM6
27.4758	27.5515	27.5571	27.9211	28.0848	28.105				+	HECTD1_Flag	15	14	14	11.6	11.6	11.6	178.22	0	74.991	2063500000	145	2.8714	0.0642985	0.508844	3.10524	E9PJ24;B7ZM65;F8WEF5;A0A0J9YYB5;A0A0J9YWD5;Q9P1Y6;A0A0J9YX88	E9PJ24;B7ZM65;F8WEF5;A0A0J9YYB5;A0A0J9YWD5;Q9P1Y6;A0A0J9YX88	PHD and RING finger domain-containing protein 1	PHRF1
24.6743	23.8691	24.1628	25.1795	24.304	24.7325						13	13	13	6.2	6.2	6.2	358.69	0	36.164	118260000	32	0.660095	0.386217	0.50326	1.13015	P46013	P46013	Antigen KI-67	MKI67
25.3754	25.9042	25.0204	25.6972	25.9528	26.1457						5	5	5	16.1	16.1	16.1	47.138	0	34.442	287110000	24	0.800812	0.326231	0.498564	1.28579	Q8N5F7;Q5M9Q1	Q8N5F7;Q5M9Q1	NF-kappa-B-activating protein;NKAP-like protein	NKAP;NKAPL
23.2791	23.3009	22.5662	23.6411	23.0436	23.9525						2	2	2	8.4	8.4	8.4	37.504	0	24.419	106280000	31	0.621249	0.402845	0.497008	1.0812	A0A087WX59;Q16186;A0A087WUX6	A0A087WX59;Q16186;A0A087WUX6	Proteasomal ubiquitin receptor ADRM1	ADRM1
26.9422	27.175	27.2472	27.4419	27.7073	27.6639				+	HECTD1_Flag	11	11	11	11.6	11.6	11.6	152.82	0	63.765	950850000	78	1.76107	0.14739	0.482882	2.16177	A0A087WWH3;Q9NZM4	A0A087WWH3;Q9NZM4	Glioma tumor suppressor candidate region gene 1 protein	GLTSCR1
31.2935	30.7928	30.3187	31.3977	31.484	30.9645						172	172	166	63.2	63.2	60.5	270.63	0	323.31	689440000000	4348	0.672828	0.387197	0.480385	1.13274	P46821;D6RA32;D6RA40;D6RCL2	P46821	Microtubule-associated protein 1B;MAP1B heavy chain;MAP1 light chain LC1	MAP1B
26.8721	26.8513	26.8788	27.2462	27.2967	27.4994				+	HECTD1_Flag	9	9	9	27.8	27.8	27.8	40.235	0	37.115	826680000	57	2.45482	0.084186	0.480056	2.69943	Q9H6F5;H0YG79	Q9H6F5	Coiled-coil domain-containing protein 86	CCDC86
25.4235	25.6471	25.6826	25.9887	25.9394	26.2641				+	HECTD1_Flag	9	9	9	13	13	13	87.198	0	156.3	2070700000	116	1.68199	0.160231	0.479674	2.08946	Q4KMP7;H3BSE1	Q4KMP7	TBC1 domain family member 10B	TBC1D10B
23.7739	24.6096	24.6081	24.7354	24.8617	24.8228						17	17	17	12.7	12.7	12.7	213.57	0	130.29	945250000	102	0.781863	0.33856	0.476098	1.25019	Q12888;A6NNK5;C9JXV0;M0R142;H7C3N7;H7BZY0	Q12888;A6NNK5	Tumor suppressor p53-binding protein 1	TP53BP1
29.434	29.5225	29.4545	29.8973	30.0611	29.8799				+	HECTD1_Flag	12	12	12	33.9	33.9	33.9	24.591	0	159.21	6357500000	289	2.76727	0.0718919	0.475787	2.90793	A0A0C4DG62;F8WCT1;Q66PJ3;F5GYV5;H7BZV4;F8WEP2;A0A0C4DH18;F5H7X4	A0A0C4DG62;F8WCT1;Q66PJ3;F5GYV5;H7BZV4;F8WEP2;A0A0C4DH18	ADP-ribosylation factor-like protein 6-interacting protein 4	ARL6IP4
23.5159	23.0083	22.7867	23.5256	23.7078	23.5039						2	2	2	1.1	1.1	1.1	242.6	0	5.9236	52381000	14	0.989417	0.293592	0.475454	1.46153	Q71F56	Q71F56	Mediator of RNA polymerase II transcription subunit 13-like	MED13L
29.0809	28.2659	28.3387	28.9981	29.3233	28.7885						13	5	5	29.6	20.9	20.9	47.655	0	111.27	5916800000	134	0.71543	0.36697	0.474794	1.17721	Q09028;E9PNS2;E9PIC4;E9PNS6;H0YCT5;H0YF10;H0YDK2;H0YEU5	Q09028	Histone-binding protein RBBP4	RBBP4
24.8954	25.2356	25.3161	25.2439	25.6584	25.949						8	8	8	56.8	56.8	56.8	20.063	0	29.001	195470000	26	0.903033	0.307403	0.468054	1.3693	Q9H910;A6NGP5;H3BMV3;H3BU16;H3BMT0;H3BTV5;H3BMM8;B4E1P3;H3BS08	Q9H910;A6NGP5;H3BMV3;H3BU16;H3BMT0;H3BTV5;H3BMM8;B4E1P3	Hematological and neurological expressed 1-like protein	HN1L
23.8147	23.3083	23.5155	22.6393	24.7299	24.6401						5	5	5	4.5	4.5	4.5	137.17	0	8.5261	148560000	27	0.26085	0.735038	0.456922	0.572557	Q6WKZ4;E7EX40	Q6WKZ4;E7EX40	Rab11 family-interacting protein 1	RAB11FIP1
24.2212	24.3179	24.5736	24.5042	24.8239	25.1279						5	5	5	10.9	10.9	10.9	76.876	0	16.702	137040000	24	1.00774	0.294202	0.447778	1.45151	Q9P2Y4;G3V2Q8;G3V452;G3V2W3;G3V2E3;G3V4M7;G3V3F2	Q9P2Y4	Zinc finger protein 219	ZNF219
26.2653	26.2083	26.3943	26.6351	26.6536	26.9218				+	HECTD1_Flag	8	8	7	11	11	10.1	84.975	0	21.515	784080000	69	1.84706	0.145967	0.447543	2.1542	A0A087WWP8;Q5VWQ0;A0A0C4DGT8;A0A0C4DH79	A0A087WWP8;Q5VWQ0;A0A0C4DGT8	Round spermatid basic protein 1	RSBN1
26.263	26.265	26.2886	26.5918	26.8379	26.7262				+	HECTD1_Flag	9	9	9	9.6	9.6	9.6	148.86	0	42.939	930180000	80	2.47189	0.0872258	0.446424	2.60131	A0A0A0MT33;Q9UPN6	A0A0A0MT33;Q9UPN6	Protein SCAF8	SCAF8
25.5194	25.7958	26.5581	25.9157	26.3695	26.9233						12	12	12	15.7	15.7	15.7	73.602	0	22.808	645430000	71	0.449862	0.534523	0.445082	0.846439	Q14978;A0A0A0MRM9;S4R349;S4R402;S4R341;S4R3C2	Q14978;A0A0A0MRM9	Nucleolar and coiled-body phosphoprotein 1	NOLC1
26.4758	26.4334	26.1248	26.8017	26.973	26.5945						11	11	11	17.7	17.7	17.7	74.605	0	48.049	1389100000	100	1.33813	0.233026	0.445051	1.74131	O76094;D6RDY6;R4GNC1	O76094	Signal recognition particle subunit SRP72	SRP72
25.7857	26.0198	26.2562	26.2394	26.6055	26.5511						16	16	16	14.8	14.8	14.8	106.92	0	52.272	1233300000	137	1.17905	0.260994	0.44481	1.60366	O94906	O94906	Pre-mRNA-processing factor 6	PRPF6
24.0678	23.0176	24.7781	25.0956	24.9375	23.1539						2	2	2	16.5	16.5	16.5	14.306	0	6.7186	130410000	12	0.212475	0.768367	0.441161	0.487129	H0YMM5;H0YNJ9;H0YNW5;H0YKC5;H0YKI0;P33316;A0A0C4DGL3	H0YMM5;H0YNJ9;H0YNW5;H0YKC5;H0YKI0;P33316;A0A0C4DGL3	Deoxyuridine 5-triphosphate nucleotidohydrolase, mitochondrial	DUT
28.6042	29.0185	29.1412	29.18	29.397	29.5022						16	16	16	25.2	25.2	25.2	70.52	0	64.913	4572200000	237	1.0958	0.270869	0.438437	1.52168	Q9BRD0;H7C462	Q9BRD0	BUD13 homolog	BUD13
28.6092	29.1156	29.1434	29.3427	29.489	29.3445						36	36	36	34.6	34.6	34.6	103.79	0	197.8	3722100000	322	1.13755	0.266457	0.436028	1.55578	Q2TBE0;H7C3G7;H0YE03	Q2TBE0;H7C3G7;H0YE03	CWF19-like protein 2	CWF19L2
25.3399	25.5143	25.2982	25.226	25.8163	26.4091						12	12	12	6	6	6	196.63	0	32.657	391600000	50	0.551038	0.455031	0.433019	0.966838	Q5T200;Q5T9K0	Q5T200	Zinc finger CCCH domain-containing protein 13	ZC3H13
26.6007	26.2767	26.6225	26.6915	27.1315	26.9739						9	9	9	8.5	8.5	8.5	197.39	0	56.674	569260000	38	1.19192	0.261528	0.432315	1.59821	Q68CP9;F8W108;F8WCU9;F8VWP4;A0A087WY37	Q68CP9;F8W108;F8WCU9;F8VWP4	AT-rich interactive domain-containing protein 2	ARID2
28.4338	28.0989	27.6917	28.5653	28.716	28.2287						125	124	124	41	40.7	40.7	331.25	0	323.31	54844000000	1520	0.762852	0.359433	0.428534	1.19551	E9PGC8;P78559	E9PGC8;P78559	Microtubule-associated protein 1A;MAP1A heavy chain;MAP1 light chain LC2	MAP1A
26.9708	27.3542	27.5743	27.5122	27.7789	27.8915						12	12	12	13.3	13.3	13.3	103.34	0	40.169	1338200000	96	0.957497	0.305526	0.42775	1.38367	Q9BRR8;K7EQ19	Q9BRR8	G patch domain-containing protein 1	GPATCH1
27.2753	27.5688	27.8444	27.7521	27.9214	28.2818						13	13	13	14.8	14.8	14.8	110.11	0	84.325	1279700000	92	0.866629	0.327	0.422276	1.29263	O00268;A0A0G2JRY5;V9GY03;V9GY14;J3KTH2;Q92750	O00268;A0A0G2JRY5	Transcription initiation factor TFIID subunit 4	TAF4
26.3987	27.1187	26.9427	27.1543	27.2063	27.3443						15	15	15	15.6	15.6	15.6	87.088	0	50.432	1071400000	124	0.861345	0.327918	0.414918	1.28064	E9PG73;Q13427;C9JM79;C9JN15;C9JT64;C9J679	E9PG73;Q13427	Peptidyl-prolyl cis-trans isomerase G	PPIG
23.5598	24.2265	23.9009	24.3747	24.2993	24.2362						7	7	7	9.6	9.6	9.6	123.51	0	12.53	113100000	31	0.971507	0.30765	0.40766	1.37451	Q6PKG0;A0A0B4J210;E5RH50;H0YBW1;H0YBM7;H0YC33;H0YC73	Q6PKG0;A0A0B4J210;E5RH50	La-related protein 1	LARP1
28.9313	29.2446	29.6294	29.5156	29.6276	29.8781						23	23	23	24.1	24.1	24.1	104.82	0	132.33	5731000000	241	0.821395	0.348494	0.405306	1.23355	Q12872;H0YFR9;F5H1A5	Q12872	Splicing factor, suppressor of white-apricot homolog	SFSWAP
30.3424	30.6107	30.9071	30.8247	31.0329	31.2173						19	19	19	30.9	30.9	30.9	50.559	0	239.84	16535000000	387	0.954235	0.311964	0.404889	1.35593	Q7L4I2;E9PI52;H0YGP9;E1B6W4	Q7L4I2	Arginine/serine-rich coiled-coil protein 2	RSRC2
25.1718	24.7396	24.9809	25.3213	25.5543	25.2266						14	14	14	19.9	19.9	19.9	70.055	0	56.569	1012700000	80	1.19623	0.264678	0.403306	1.56034	E7EV99;E7ENY0;P35611;H0Y9H2;D6RJE2;D6RAH3;D6RF25;A0A0A0MSR2;H0YFD8;H0YG19	E7EV99;E7ENY0;P35611;H0Y9H2	Alpha-adducin	ADD1
26.7017	26.4207	26.4762	26.8375	27.1585	26.8114						19	18	18	43	41.1	41.1	63.461	0	130.1	3623300000	220	1.33817	0.254098	0.402891	1.67285	A0A0U1RRM1;Q8WXI9;A0A0U1RR30;A0A0U1RRK3;A0A0U1RR34;A0A1B0GW07;A0A1B0GVS4	A0A0U1RRM1;Q8WXI9	Transcriptional repressor p66-beta	GATAD2B
24.5763	24.5592	24.0561	25.0841	24.7774	24.5355						12	11	11	11.8	11.1	11.1	117.15	0	37.741	351180000	69	0.796433	0.354394	0.401774	1.20637	Q9NWH9;H7C3F4;H0YL55;H7BXE3;H0YLW7;H0YMW8;H0YKH2;H0YNF3;H0YMR6;H0YLE6;H0YMM0;H0YKU6	Q9NWH9;H7C3F4	SAFB-like transcription modulator	SLTM
28.6887	29.4226	29.2555	29.3811	29.7723	29.4177						17	17	17	27.9	27.9	27.9	53.542	0	112.79	6519500000	261	0.720895	0.386749	0.401452	1.13171	Q05519;Q5T757;Q5T760;B4DWT1	Q05519;Q5T757;Q5T760	Serine/arginine-rich splicing factor 11	SRSF11
25.4247	25.33	25.2678	25.6554	25.8221	25.7205				+	HECTD1_Flag	7	7	7	9.9	9.9	9.9	86.604	0	20.296	275990000	33	2.38012	0.116731	0.391846	2.35224	B7Z6D5;Q96GQ7;A0A087WYH5	B7Z6D5;Q96GQ7	Probable ATP-dependent RNA helicase DDX27	DDX27
24.7479	25.0133	25.2439	25.1885	25.3389	25.6515						4	4	4	6.2	6.2	6.2	103.58	0	13.124	216970000	28	0.924214	0.325732	0.391279	1.31386	Q5VWG9	Q5VWG9	Transcription initiation factor TFIID subunit 3	TAF3
25.5821	24.9638	25.0372	25.9458	25.7657	25.0424						8	8	7	45.9	45.9	37.2	20.811	0	73.605	337630000	55	0.505135	0.507561	0.390268	0.891042	Q13185;S4R2Y4;C9JMM0;B8ZZ43	Q13185;S4R2Y4	Chromobox protein homolog 3	CBX3
29.0934	29.3063	29.3536	29.4301	29.7007	29.7881						18	18	18	17.4	17.4	17.4	92.576	0	130.57	4654400000	171	1.35325	0.254286	0.388552	1.65899	Q8TF01	Q8TF01	Arginine/serine-rich protein PNISR	PNISR
26.1269	26.8042	26.8735	26.7079	27.1093	27.1468						9	9	9	20.6	20.6	20.6	50.381	0	40.701	653590000	70	0.629492	0.419909	0.386486	1.02656	Q5T3I0;A0A0A0MRK1;F8W895;E9PAV9;E9PPY4;F2Z3C6	Q5T3I0;A0A0A0MRK1;F8W895;E9PAV9	G patch domain-containing protein 4	GPATCH4
23.5276	23.8678	23.9839	24.0155	24.4644	24.0527						7	6	5	3.9	3.4	3	305.41	0	19.58	56517000	17	0.903243	0.32649	0.384453	1.28758	Q8TD26	Q8TD26	Chromodomain-helicase-DNA-binding protein 6	CHD6
26.1803	26.6998	26.0041	26.805	26.8193	26.4081						5	5	5	56.1	56.1	56.1	11.676	0	57.98	1166100000	90	0.702523	0.393441	0.382748	1.09822	P17096;A0A1W2PRV2	P17096	High mobility group protein HMG-I/HMG-Y	HMGA1
23.7618	23.6483	22.7007	24.2468	23.6409	23.364						5	5	5	18.9	18.9	18.9	47.371	0	26.313	136270000	29	0.374624	0.630756	0.380269	0.72354	P61158;B4DXW1;F8WEW2;F8WE84;F8WDR7;Q9P1U1	P61158;B4DXW1	Actin-related protein 3	ACTR3
30.7433	30.9906	31.0428	31.1194	31.4102	31.3871						31	31	31	57.1	57.1	57.1	44.961	0	323.31	19129000000	465	1.3527	0.251445	0.37996	1.64272	Q96I25;Q5W011;Q5W010;Q5W012;H0Y6J6	Q96I25;Q5W011;Q5W010;Q5W012	Splicing factor 45	RBM17
25.4611	25.8461	25.618	25.8987	26.1135	26.0408						12	12	12	35.5	35.5	35.5	50.67	0	64.774	329510000	63	1.36812	0.254386	0.37597	1.64648	P42167;G5E972;H0YJH7;P42166	P42167;G5E972;H0YJH7;P42166	Lamina-associated polypeptide 2, isoforms beta/gamma;Thymopoietin;Thymopentin;Lamina-associated polypeptide 2, isoform alpha;Thymopoietin;Thymopentin	TMPO
23.4397	22.7257	23.8088	24.0155	22.6658	24.4182						5	5	5	5.3	5.3	5.3	145.39	0	25.892	86416000	25	0.239103	0.755639	0.375094	0.52244	Q9H9J4;C9JPC9;E7EWZ4	Q9H9J4;C9JPC9	Ubiquitin carboxyl-terminal hydrolase 42	USP42
27.9989	28.1128	28.3124	28.4241	28.5178	28.577						7	7	7	26.6	26.6	26.6	26.525	0	19.675	1785000000	60	1.63611	0.219429	0.364915	1.80777	P55075;A0A087X1S5;O60258	P55075	Fibroblast growth factor 8	FGF8
30.1519	30.4568	30.5323	30.4997	30.7845	30.9477						17	17	17	16.8	16.8	16.8	79.635	0	199.22	12043000000	360	0.973063	0.324087	0.363607	1.32185	H0Y4Z8;Q3YEC7;F2Z2T0;G3V154	H0Y4Z8;Q3YEC7;F2Z2T0	Rab-like protein 6	RABL6
28.0582	27.9824	27.9445	28.3284	28.3759	28.3689				+	HECTD1_Flag	20	13	13	48.8	33.7	33.7	43.727	0	63.137	5106900000	109	3.2371	0.0854831	0.36271	2.65613	Q9NQ29;A8MYV2;B8ZZ10;B8ZZ09;B8ZZ08;B8ZZ12;F8WBC1;F2Z322	Q9NQ29;A8MYV2;B8ZZ10	Putative RNA-binding protein Luc7-like 1	LUC7L
26.0008	26.2294	26.4741	26.4636	26.6546	26.6738						7	7	7	12.7	12.7	12.7	49.647	0	11.295	505410000	40	1.11984	0.293069	0.362527	1.43722	Q9NXE8;A0A087WY60	Q9NXE8	Pre-mRNA-splicing factor CWC25 homolog	CWC25
23.8876	22.9084	22.9993	23.154	23.5769	24.1514						4	4	4	4.5	4.5	4.5	116.07	0	5.2183	39759000	11	0.354135	0.658799	0.362375	0.689508	V9GYM8;Q92974;V9GYF5;V9GYG5;V9GZ14;V9GYF0;Q5VY93;V9GZ58;REV__J3KQ37;REV__P0DJD0;REV__P0DJD1;REV__F8VYC4;REV__A0A1W2PNU4;REV__A6NKT7;REV__J3KNE0;REV__Q99666;REV__O14715	V9GYM8;Q92974;V9GYF5;V9GYG5;V9GZ14;V9GYF0;Q5VY93	Rho guanine nucleotide exchange factor 2	ARHGEF2
22.4736	24.6	23.1126	23.985	23.1558	24.1278						4	4	4	10.3	10.3	10.3	77.592	0	9.6366	94945000	14	0.198633	0.778596	0.360817	0.451583	B1AHB1;P33992	B1AHB1;P33992	DNA helicase;DNA replication licensing factor MCM5	MCM5
22.9197	22.9314	23.8309	23.4453	23.4273	23.8858						3	3	3	4.2	4.2	4.2	92.547	0	5.5613	34225000	12	0.4597	0.559285	0.358816	0.821123	Q8WTT2	Q8WTT2	Nucleolar complex protein 3 homolog	NOC3L
31.2709	31.4407	31.4997	31.4991	31.8379	31.9489						21	21	21	30.1	30.1	30.1	66.526	0	323.31	23590000000	404	1.11061	0.296757	0.358196	1.4233	Q6UN15;A0A0B4J203;H0Y8P7	Q6UN15;A0A0B4J203	Pre-mRNA 3-end-processing factor FIP1	FIP1L1
27.3137	27.5866	27.7066	27.696	27.9252	28.0561						8	8	8	30.8	30.8	30.8	35.772	0	26.669	1623200000	69	1.06949	0.30723	0.35677	1.38934	J3QQJ0;Q9UHR5;X6R3T8;J3QLH3;F5H478;J3KRU5;J3KS14;J3KRR6;J3QLM2	J3QQJ0;Q9UHR5;X6R3T8;J3QLH3	SAP30-binding protein	SAP30BP
28.8313	29.146	29.1186	29.134	29.5375	29.486						27	27	24	19.9	19.9	18.3	164.15	0	195.02	4228800000	275	1.02645	0.312304	0.353887	1.35136	Q9NYV4;J3QSD7;Q9BVE2;A0A087X209;K7EJ83;H0YAZ9;E7EUK8;E5RGN0;A0A087WZU2;F5H6Z0;Q00534;P50750;Q96Q40;O94921;Q07002;Q00536;Q00537	Q9NYV4;J3QSD7	Cyclin-dependent kinase 12	CDK12
25.2096	25.2833	25.184	25.3425	25.8742	25.5062						5	5	5	24.7	24.7	24.7	29.411	0	13.141	266400000	36	1.02279	0.319058	0.348628	1.34077	Q9BU76	Q9BU76	Multiple myeloma tumor-associated protein 2	MMTAG2
22.9332	23.4364	22.7343	24.0933	21.7982	24.2566						2	2	2	3.8	3.8	3.8	67.194	0	4.2946	18760000	4	0.159092	0.826347	0.348083	0.378072	A0A0A0MRN5;Q9NZT2	A0A0A0MRN5;Q9NZT2	Opioid growth factor receptor	OGFR
26.9909	26.6539	26.9572	27.0918	27.1926	27.3477						8	8	8	13	13	13	73.68	0	28.534	1179700000	53	1.23635	0.287254	0.343432	1.49023	P38646;D6RJI2;D6RA73;H0Y8S0;H0YBG6	P38646;D6RJI2	Stress-70 protein, mitochondrial	HSPA9
27.2775	27.614	27.5881	27.6804	27.8065	28.0208						20	20	20	19.4	19.4	19.4	113.08	0	63.73	1642600000	112	1.09765	0.306374	0.342733	1.38862	P09874;Q5VX84;Q5VX85	P09874	Poly [ADP-ribose] polymerase 1	PARP1
27.7023	27.994	28.054	28.0606	28.3159	28.402						16	16	16	16.8	16.8	16.8	108.8	0	64.319	1689500000	120	1.07874	0.306239	0.342712	1.37445	O75400;F5H578;H0YG38;H7C2N3	O75400	Pre-mRNA-processing factor 40 homolog A	PRPF40A
27.9993	28.7299	28.231	28.3812	28.7494	28.845						4	4	4	23.4	23.4	23.4	16.57	0	18.617	2405100000	53	0.585921	0.469774	0.338442	0.945957	K7EQJ5;P62841;K7EM56;A0A0B4J2B4;K7EJ78;S4R417;K7ELC2;S4R456	K7EQJ5;P62841;K7EM56;A0A0B4J2B4;K7EJ78;S4R417;K7ELC2;S4R456	40S ribosomal protein S15	RPS15
26.8663	27.0506	26.9821	27.2599	27.4176	27.2326				+	HECTD1_Flag	8	8	8	12.8	12.8	12.8	75.406	0	26.61	807650000	45	1.88917	0.199826	0.337041	1.88443	Q9NVP1;H7C452	Q9NVP1	ATP-dependent RNA helicase DDX18	DDX18
23.5059	24.0339	24.6537	23.3301	24.7809	25.0925						2	2	2	6.4	6.4	6.4	33.839	0	12.934	166840000	27	0.204296	0.776552	0.336669	0.45723	E7EQB9;O15160;H0Y723	E7EQB9;O15160;H0Y723	DNA-directed RNA polymerases I and III subunit RPAC1	POLR1C
28.8339	28.9482	28.9785	29.0832	29.2927	29.3916						25	25	25	19.7	19.7	19.7	116.99	0	208.71	4215100000	271	1.53326	0.251036	0.335616	1.66979	Q13523;H0YDJ3	Q13523;H0YDJ3	Serine/threonine-protein kinase PRP4 homolog	PRPF4B
26.7641	27.2411	27.1581	27.3173	27.4982	27.3528						17	17	16	13	13	13	139.27	0	129.28	1738300000	162	0.999754	0.329821	0.335041	1.30266	Q9H7N4	Q9H7N4	Splicing factor, arginine/serine-rich 19	SCAF1
26.3014	26.5245	26.5963	26.7116	27.0595	26.6514						12	12	9	9.3	9.3	7.8	136.18	0	29.956	981850000	95	1.00865	0.329974	0.333424	1.30698	F8VXC8;Q8TAQ2	F8VXC8;Q8TAQ2	SWI/SNF complex subunit SMARCC2	SMARCC2
28.1412	28.036	27.9717	28.4056	28.2881	28.4513				+	HECTD1_Flag	29	29	17	29.6	29.6	21	121.9	0	119.67	1841300000	162	2.06034	0.181496	0.332038	1.96125	O60264	O60264	SWI/SNF-related matrix-associated actin-dependent regulator of chromatin subfamily A member 5	SMARCA5
24.1174	24.5352	24.4084	24.5982	24.7244	24.7329						6	5	5	9	9	9	94.868	0	34.019	135710000	24	1.18855	0.292059	0.331467	1.43428	Q6PCB5;H7C2D3;C9JM20	Q6PCB5	Round spermatid basic protein 1-like protein	RSBN1L
28.3353	28.6939	29.2137	28.9154	29.0695	29.2493						11	11	11	11.9	11.9	11.9	104.8	0	130.49	3851600000	165	0.534408	0.510867	0.330448	0.886862	Q9Y5B6	Q9Y5B6	PAX3- and PAX7-binding protein 1	PAXBP1
23.6604	24.7339	24.8075	24.8912	24.7151	24.5867						6	6	6	17.2	17.2	17.2	64.467	0	58.462	191240000	43	0.361672	0.656434	0.330414	0.68681	Q5VTL8;A0A0A0MRN0	Q5VTL8;A0A0A0MRN0	Pre-mRNA-splicing factor 38B	PRPF38B
30.654	30.6832	30.5411	30.8464	30.9681	31.0526				+	HECTD1_Flag	52	52	52	32.2	32.2	32.2	177.44	0	323.31	11831000000	548	1.95266	0.198102	0.329575	1.89543	P48681	P48681	Nestin	NES
23.6886	23.4945	23.8395	23.7189	24.0709	24.2071						10	10	10	20.3	20.3	20.3	60.343	0	34.175	448600000	92	0.855489	0.367698	0.32476	1.17484	P17987;E7ERF2;E7EQR6;F5H282;F5GYL4;F5GZI8;F5GZ03;F5H726;F5H676;F5H136	P17987;E7ERF2;E7EQR6;F5H282	T-complex protein 1 subunit alpha	TCP1
23.1664	22.9017	25.4761	23.7174	24.0259	24.7729						3	3	3	9.6	9.6	9.6	22.315	0	5.0467	129900000	17	0.136612	0.855969	0.323998	0.332113	E5RJ09;B0QZ43;E5RHW4;O94905;O75477	E5RJ09;B0QZ43;E5RHW4;O94905;O75477	Erlin-2;Erlin-1	ERLIN2;ERLIN1
30.4268	30.4942	30.7299	30.7669	30.8122	31.0433						41	41	41	19.4	19.4	19.4	263.83	0	323.31	21710000000	1230	1.21201	0.292236	0.323843	1.43575	P18583;H7C1M2;J3QSZ5;H7C2G8	P18583;H7C1M2	Protein SON	SON
27.3409	27.7776	27.749	27.7568	28.0243	28.0363						26	26	26	15.7	15.7	15.7	238.26	0	111.62	1514800000	166	0.877853	0.364532	0.316652	1.18169	Q14980;A0A087WY61;H0YFY6;F5H4J1;F5H6Y5;K4DIE0;F5H2F3;F5H3L6;F5H0Z7;F5H763	Q14980;A0A087WY61;H0YFY6	Nuclear mitotic apparatus protein 1	NUMA1
25.5214	25.76	25.6699	25.88	25.9142	26.1008						9	9	9	20.2	20.2	20.2	57.861	0	93.717	322330000	45	1.49083	0.260044	0.314566	1.59106	P52292;J3QLL0;J3KS65;J3QL07	P52292;J3QLL0;J3KS65	Importin subunit alpha-1	KPNA2
27.5294	26.8667	26.6484	27.6106	27.0636	27.2919						8	8	8	46.1	46.1	46.1	18.898	0	29.556	956410000	63	0.424777	0.61584	0.307208	0.751606	P46783;F6U211;A0A1W2PQS6;S4R435;Q9NQ39	P46783;F6U211;A0A1W2PQS6;S4R435	40S ribosomal protein S10	RPS10;RPS10-NUDT3
27.0741	27.1963	27.3473	27.2987	27.4423	27.7919						20	20	20	16.4	16.4	16.4	145.44	0	84.249	1700200000	188	0.851634	0.380324	0.305065	1.14504	S4R3H4;E7EQT4;Q9UKV3;G3V3B0;G3V3T3	S4R3H4;E7EQT4;Q9UKV3	Apoptotic chromatin condensation inducer in the nucleus	ACIN1
26.8471	24.633	21.6524	26.8202	24.573	22.6449						6	6	6	23.6	23.6	23.6	48.121	0	94.208	221780000	29	0.0539299	0.94758	0.301866	0.148783	Q15084	Q15084	Protein disulfide-isomerase A6	PDIA6
28.7533	28.9699	29.0233	28.925	29.2735	29.4398						15	15	15	16.7	16.7	16.7	89.437	0	58.413	4231500000	224	0.795238	0.399763	0.297271	1.09025	A0A0D9SEI3;B7ZVY7;A0A0D9SER5;A0A0D9SEN2;J3QR44;P21127;Q5QPR3;Q9UQ88;J3QR29;Q5QPR4;A0A087WYI9;A0A087X1I0;J3KS35;E7ESP2;Q5QPQ9;E9PFJ2	A0A0D9SEI3;B7ZVY7;A0A0D9SER5;A0A0D9SEN2;J3QR44;P21127;Q5QPR3;Q9UQ88;J3QR29;Q5QPR4	Cyclin-dependent kinase 11B;Cyclin-dependent kinase 11A	CDK11B;CDC2L1;CDK11A
29.5293	29.8874	30.0411	29.8913	30.1152	30.3396						33	33	33	19.6	19.6	19.6	201.56	0	178.84	6373600000	275	0.674483	0.445376	0.296118	0.989229	Q7Z6E9;H3BSK8;H3BUN0;I3L3Y2;A0A087WY32	Q7Z6E9	E3 ubiquitin-protein ligase RBBP6	RBBP6
30.1712	29.1048	28.7637	30.8171	29.5589	28.5438						8	8	1	62.8	62.8	22.5	13.988	0	54.372	7357700000	130	0.138675	0.857654	0.293413	0.332558	Q16777;Q6FI13	Q16777;Q6FI13	Histone H2A type 2-C;Histone H2A type 2-A	HIST2H2AC;HIST2H2AA3
27.3494	27.5668	28.0353	27.8782	27.7414	28.1975						3	3	3	23.3	23.3	23.3	10.071	0	44.591	1662600000	46	0.520885	0.540836	0.288518	0.840323	J3QSY4;D6RC52;D6RCB9;Q9NX24	J3QSY4;D6RC52;D6RCB9;Q9NX24	H/ACA ribonucleoprotein complex subunit 2	NHP2
26.9429	27.4712	27.2437	27.5213	27.4262	27.5755						5	5	5	69.1	69.1	69.1	7.624	0	17.516	984640000	46	0.84143	0.386134	0.288409	1.11316	C9J4Z3;P61513;M0R0A1;Q6P4E4;E9PEL3;M0R2L6;G5E9R3;A6NKH3	C9J4Z3;P61513;M0R0A1;Q6P4E4;E9PEL3;M0R2L6;G5E9R3	60S ribosomal protein L37a	RPL37A
28.7779	29.1487	29.5165	29.2287	29.3803	29.6918						21	21	21	20	20	20	96.819	0	70.326	4787700000	242	0.492448	0.567944	0.285883	0.809704	Q9UBB9;H0Y4U8;F6SQZ1;F6XM96;F6UKU9;F6UQ07	Q9UBB9	Tuftelin-interacting protein 11	TFIP11
23.6324	24.3498	24.4333	24.3232	24.4671	24.4795						8	7	7	5.1	4.7	4.7	228.86	0	17.287	101720000	27	0.476949	0.585648	0.284747	0.792962	P48634	P48634	Protein PRRC2A	PRRC2A
30.6584	30.9268	30.8125	31.0765	31.0661	31.1091						13	13	4	53.8	53.8	15.2	17.258	0	66.774	15338000000	347	1.647	0.261497	0.284702	1.59185	P61254;J3QRI7;J3QQQ9;J3QQV1;J3KTJ8;J3QRC4;J3KSS0;J3KS10	P61254;J3QRI7;J3QQQ9;J3QQV1;J3KTJ8;J3QRC4	60S ribosomal protein L26	RPL26
30.7842	31.015	30.8737	30.9775	31.2364	31.2995						27	27	27	28.9	28.9	28.9	118.25	0	257.4	18085000000	546	1.10451	0.328033	0.280144	1.27764	E7ET15;O15042;E7EW00;H0Y8D9;H7C4V2;C9J5L1;C9JDJ7;U3KPT1	E7ET15;O15042;E7EW00;H0Y8D9	U2 snRNP-associated SURP motif-containing protein	U2SURP
29.9582	29.7929	29.4651	29.9205	30.2204	29.8997						43	43	36	21.5	21.5	19.4	217.1	0	323.31	12010000000	561	0.703831	0.443443	0.274804	0.98803	F5GWX5;A0A0C4DGG9;Q14839;K7EPV1;F5H6N4	F5GWX5;A0A0C4DGG9;Q14839	Chromodomain-helicase-DNA-binding protein 4	CHD4
29.2906	29.063	28.9927	29.2681	29.5559	29.3418						22	22	21	40.3	40.3	38.5	68.062	0	157.54	5545400000	357	1.0294	0.351704	0.273206	1.21629	Q86YP4;C9JVY3;V9GY85;H7C3H1;C9JMI3;C9JGN4;C9JHD7;C9JJK9;V9GYX5	Q86YP4	Transcriptional repressor p66-alpha	GATAD2A
28.1017	28.0495	28.0389	28.1479	28.451	28.3939						17	17	17	25.1	25.1	25.1	66.389	0	62.854	2426900000	205	1.31886	0.306127	0.267518	1.37206	Q9H0G5;A0A024QZ33;K7ERM9;J3KT62;K7EK40;J3QLV5;J3QRI6;K7EMD8	Q9H0G5;A0A024QZ33	Nuclear speckle splicing regulatory protein 1	NSRP1;CCDC55
25.5282	26.2633	25.4978	25.9253	26.2788	25.884						5	5	5	19.7	19.7	19.7	24.284	0	19.627	334320000	46	0.403184	0.647734	0.266304	0.701063	C9JXK0;Q14739	C9JXK0;Q14739	Lamin-B receptor	LBR
28.4986	28.5955	28.7841	28.7477	28.9057	29.012						44	44	44	11.5	11.5	11.5	469.08	0	150.53	2487500000	258	1.08512	0.348724	0.262402	1.22798	P78527	P78527	DNA-dependent protein kinase catalytic subunit	PRKDC
30.2989	30.57	30.5486	30.6219	30.8012	30.7723						28	28	28	29.1	29.1	29.1	100.18	0	219.45	12001000000	405	1.18071	0.328637	0.259322	1.27582	P49756;E9PQU5;E9PSE8;H0YE46	P49756	RNA-binding protein 25	RBM25
28.323	28.5982	28.4287	28.6112	28.779	28.7351						11	11	11	25.9	25.9	25.9	53.5	0	48.366	3599900000	157	1.28148	0.326956	0.25849	1.32835	P26368;K7ENG2;K7ELP8	P26368;K7ENG2	Splicing factor U2AF 65 kDa subunit	U2AF2
23.7515	24.5122	24.3747	24.386	24.4723	24.5424						7	5	5	12.9	9.2	9.2	82.226	0	11.904	100360000	21	0.460338	0.613475	0.254135	0.751019	A0A087WVC1;Q9BQ39	A0A087WVC1;Q9BQ39	ATP-dependent RNA helicase DDX50	DDX50
28.6378	28.8549	28.8966	28.9098	29.0412	29.1957						36	36	36	21	21	21	188.15	0	144.85	3322700000	290	1.02924	0.367744	0.252458	1.17327	Q9HBD4;P51532;A0A0A0MT49;A0A0U1RQZ9;P51531;F6VDE0;K7EP28	Q9HBD4;P51532;A0A0A0MT49	Transcription activator BRG1	SMARCA4
28.313	27.863	27.9425	28.6504	28.1069	28.1174						10	10	1	49.5	49.5	13.5	22.975	0	50.984	1820700000	95	0.483343	0.596806	0.252096	0.771471	X1WI28;P27635;H7C123;H7C2C5;Q96L21;B8A6G2;A6QRI9;H7C2U2	X1WI28;P27635;H7C123;H7C2C5	60S ribosomal protein L10	RPL10
28.189	28.5216	28.4041	28.5101	28.5361	28.8216						8	8	8	41	41	41	13.293	0	14.249	2227000000	59	0.835222	0.411495	0.251038	1.04852	P49207	P49207	60S ribosomal protein L34	RPL34
26.32	26.5809	26.7767	26.8254	26.6638	26.914						15	13	13	23.3	22.2	22.2	80.457	0	67.006	869190000	78	0.733106	0.458885	0.241878	0.962937	A0A1W2PQ51;Q92841;A0A0U1RQJ0	A0A1W2PQ51;Q92841	Probable ATP-dependent RNA helicase DDX17	DDX17
28.4449	28.3364	28.0455	28.4761	28.6573	28.4134						19	19	19	18.9	18.9	18.9	123.56	0	137.08	5869800000	313	0.792523	0.435603	0.240027	1.00074	Q9H2P0;E9PQK8	Q9H2P0	Activity-dependent neuroprotector homeobox protein	ADNP
29.7348	29.9129	30.1667	30.0615	30.2045	30.2675						16	16	16	14.5	14.5	14.5	130.16	0	153.93	10445000000	355	0.794434	0.436746	0.239717	1.00148	O14617;K7ERW8	O14617	AP-3 complex subunit delta-1	AP3D1
23.6134	22.9453	22.9771	23.3017	24.4442	22.4915						4	4	4	5	5	5	97.181	0	15	380130000	46	0.14296	0.853581	0.233887	0.330925	Q99549;A0A0A0MT47	Q99549;A0A0A0MT47	M-phase phosphoprotein 8	MPHOSPH8
26.5206	26.6986	26.904	26.7699	26.8571	27.1909						8	8	8	4.7	4.7	4.7	212.67	0	41.189	729610000	67	0.613191	0.52672	0.231571	0.859219	P21675;Q8IZX4;H0Y9L7	P21675	Transcription initiation factor TFIID subunit 1	TAF1
27.1412	27.6272	27.8466	27.6034	27.6763	28.0269						8	8	8	40.4	40.4	40.4	16.273	0	43.599	1557500000	85	0.395967	0.67168	0.230521	0.66619	P62263;H0YB22;E5RH77	P62263;H0YB22;E5RH77	40S ribosomal protein S14	RPS14
28.6099	28.9443	29.3476	29.167	29.1916	29.2279						11	11	11	43	43	43	23.134	0	53.122	3456200000	152	0.460514	0.626639	0.228223	0.726801	J3QR09;J3KTE4;P84098;J3QL15	J3QR09;J3KTE4;P84098	Ribosomal protein L19;60S ribosomal protein L19	RPL19
27.9298	28.0579	28.104	28.208	28.3332	28.23						18	18	18	28.2	28.2	28.2	61.206	0	97.188	6365900000	204	1.60095	0.305826	0.226486	1.37391	Q5SSJ5;X6RGJ2;B0QZK4;Q5SWC8;B0QZK9;B0QZK8	Q5SSJ5;X6RGJ2;B0QZK4;Q5SWC8	Heterochromatin protein 1-binding protein 3	HP1BP3
26.3286	25.657	25.6385	26.4862	26.1298	25.6868						9	6	6	7.2	5.5	5.5	122.87	0	13.792	343250000	43	0.28108	0.75077	0.226261	0.533564	Q92922	Q92922	SWI/SNF complex subunit SMARCC1	SMARCC1
30.6807	31.0765	30.9589	31.0593	31.1958	31.1385						22	22	18	23.7	23.7	20.4	56.678	0	164.95	23666000000	518	0.847017	0.434757	0.225882	1.0091	Q08170;A0A0D9SEM4;A0A0D9SGD2	Q08170;A0A0D9SEM4	Serine/arginine-rich splicing factor 4	SRSF4
23.5522	23.8633	23.4599	23.6732	23.7939	24.083						5	5	5	6.1	6.1	6.1	114.76	0	12.411	49075000	15	0.582206	0.556472	0.224927	0.826121	P16615;H7C5W9;J3QSY6;O14983	P16615;H7C5W9	Sarcoplasmic/endoplasmic reticulum calcium ATPase 2	ATP2A2
24.0793	22.8901	31.345	31.2296	24.2849	23.4674						17	17	17	17.5	17.5	17.5	110.42	0	102.12	19411000000	104	0.0205259	0.974754	0.222499	0.0599401	P55060	P55060	Exportin-2	CSE1L
28.8173	29.2168	29.1885	29.2155	29.3127	29.3592						38	38	38	55.6	55.6	55.6	77.515	0	138.17	5702300000	477	0.751271	0.473646	0.221595	0.940955	P52272;A0A087X0X3;M0QZM1;M0R2I7;M0R2T0;M0R019;M0R0N3;M0QY96;M0QYQ7;M0R0Y6;M0QYL3	P52272;A0A087X0X3;M0QZM1	Heterogeneous nuclear ribonucleoprotein M	HNRNPM
24.3699	24.3541	24.2277	24.3722	24.5171	24.7238						4	4	3	7.9	7.9	6.6	68.326	0	14.823	148750000	22	0.923695	0.412118	0.220465	1.04232	B4DXZ6;P51114;H7C4S4;E7EU85;E9PFF5;R9WNI0;A8MQB8;G3V0J0	B4DXZ6;P51114	Fragile X mental retardation syndrome-related protein 1	FXR1
28.7264	27.4851	27.7382	28.1317	28.1583	28.3143						15	14	11	34.2	32.6	24	48.057	0	65.353	1578600000	69	0.222357	0.780025	0.218206	0.451809	P05783;F8VZY9;CON__H-INV:HIT000015463	P05783;F8VZY9	Keratin, type I cytoskeletal 18	KRT18
30.9873	31.2038	31.2658	31.1986	31.3638	31.5446						69	69	65	24.5	24.5	23.3	335.92	0	323.31	15180000000	583	0.762382	0.474638	0.216762	0.93916	Q9P2D1;H0YJG4;Q3L8U1;A0A087WU44;H3BTW3	Q9P2D1	Chromodomain-helicase-DNA-binding protein 7	CHD7
31.3916	31.8814	32.0911	31.8251	32.0162	32.1696						23	23	23	57.3	57.3	57.3	24.261	0	198.89	23126000000	371	0.39626	0.679713	0.215624	0.653438	P26373;J3KS98;J3QSB4;H3BUK8;H3BTH3	P26373	60S ribosomal protein L13	RPL13
28.2948	28.5291	28.4567	28.4797	28.749	28.6932						9	9	9	51	51	51	17.222	0	26.269	2391500000	79	0.930362	0.418523	0.213764	1.03071	P62277;J3KMX5;E9PS50	P62277;J3KMX5	40S ribosomal protein S13	RPS13
24.2901	24.3835	24.3628	24.4185	24.6044	24.6438						4	4	4	4.2	4.2	4.2	105.47	0	9.606	120070000	20	1.31197	0.356262	0.21014	1.20066	Q9HCG8;B7WP74	Q9HCG8;B7WP74	Pre-mRNA-splicing factor CWC22 homolog	CWC22
31.528	31.5581	31.5812	31.5985	31.8818	31.8104						56	56	56	52.2	52.2	52.2	90.254	0	323.31	33480000000	912	1.13024	0.388883	0.207802	1.11443	O43290;E9PQI8	O43290	U4/U6.U5 tri-snRNP-associated protein 1	SART1
25.7308	25.6686	25.8098	25.8286	26.0388	25.9647						6	5	5	24.2	21.5	21.5	34.081	0	19.139	328430000	38	1.31623	0.358061	0.207662	1.19427	A0A024QZP7;P06493;E5RIU6;A0A087WZZ9;K7ELV5;E7ESI2;G3V5T9;P24941;Q00526;G3V317	A0A024QZP7;P06493;E5RIU6;A0A087WZZ9	Cyclin-dependent kinase 1	CDC2;CDK1
24.427	25.5772	26.025	24.7488	25.7439	26.1536						6	6	6	11.6	11.6	11.6	76.046	0	21.863	275730000	33	0.118373	0.882875	0.205714	0.280706	Q5THR1;Q9H5Z1;F2Z2Z2	Q5THR1;Q9H5Z1	Probable ATP-dependent RNA helicase DHX35	DHX35
32.4843	32.4126	32.3678	32.7159	32.5695	32.5903						47	46	43	87.3	85.4	82	53.651	0	323.31	44667000000	651	1.63348	0.328824	0.203653	1.29753	P08670;B0YJC4;A0A1B0GUA0;B0YJC5;A0A1B0GTT5;Q5JVS8;A0A1B0GVG8;H7C5W5;P17661;P41219;F8W835;U3KPR1;B4DIR1;K7ELP4;K7EJU1;K7EKH9;CON__Q61726;A0A087X106;CON__O43790;CON__Q6NT21;CON__P78385;CON__Q14533;CON__P78386;O43790;P78385;Q14533;P78386	P08670;B0YJC4	Vimentin	VIM
27.0183	27.1999	27.6869	27.2025	27.3825	27.9266						14	14	14	17.9	17.9	17.9	81.613	0	35.492	1498400000	126	0.274721	0.75288	0.202179	0.511404	Q9H307;G3V5F0;G3V579	Q9H307	Pinin	PNN
28.0418	28.2096	28.2419	28.2703	28.4226	28.4054						19	19	19	19.4	19.4	19.4	139.31	0	115.98	2211300000	215	1.20718	0.384823	0.201695	1.12982	Q14562;F5H658;Q92620	Q14562;F5H658	ATP-dependent RNA helicase DHX8	DHX8
27.2278	26.9458	27.1902	27.3076	27.2245	27.4204						15	15	15	39.5	39.5	39.5	25.835	0	99.996	3279700000	139	0.869081	0.460699	0.196211	0.956886	Q96CT7;M0R2F5	Q96CT7;M0R2F5	Coiled-coil domain-containing protein 124	CCDC124
25.5882	25.94	26.4058	25.8114	26.2609	26.4403						4	4	4	8.9	8.9	8.9	66.999	0	10.824	432020000	34	0.253753	0.770603	0.192865	0.480048	Q9H8M2;H0YBR9;H0YAW8;H0YBF1	Q9H8M2	Bromodomain-containing protein 9	BRD9
29.595	29.6181	29.7669	29.6155	29.9654	29.9646						9	9	9	20.3	20.3	20.3	57.224	0	166.56	7101300000	148	0.665959	0.555249	0.188527	0.825611	Q8WUA2	Q8WUA2	Peptidyl-prolyl cis-trans isomerase-like 4	PPIL4
26.239	26.4409	26.2334	26.4149	26.6255	26.4358						9	9	9	18.1	18.1	18.1	84.427	0	77.639	551710000	71	0.91624	0.460382	0.187637	0.959121	Q14684	Q14684	Ribosomal RNA processing protein 1 homolog B	RRP1B
26.6512	25.9297	26.0985	26.5057	26.3089	26.4264						7	7	5	19.4	19.4	16	33.665	0	48.241	743460000	73	0.344239	0.735886	0.187203	0.575572	P62995;H7C2L4;H7BXF3	P62995	Transformer-2 protein homolog beta	TRA2B
26.6818	26.4915	26.6736	26.7695	26.7475	26.8912						12	8	7	41.6	33.1	30.2	27.764	0	89.414	3302600000	80	1.15033	0.408296	0.187127	1.06021	P27348;E9PG15	P27348;E9PG15	14-3-3 protein theta	YWHAQ
27.1315	27.3953	27.1567	27.3301	27.3379	27.5659						6	6	2	28.6	28.6	8.9	13.228	0	23.16	1016400000	70	0.736369	0.52667	0.183462	0.856423	H0Y5B4;H7BZ11;J3KQN4;P83881;R4GN19;H7BY91;H0Y3V9	H0Y5B4;H7BZ11;J3KQN4;P83881	60S ribosomal protein L36a	RPL36A;RPL36A-HNRNPH2
29.8464	29.7255	29.9909	29.8299	30.0982	30.175						15	15	15	15.4	15.4	15.4	104.93	0	75.668	10571000000	255	0.624503	0.590725	0.180085	0.783891	J3QK89;Q8IWX8	J3QK89;Q8IWX8	Calcium homeostasis endoplasmic reticulum protein	CHERP
30.5141	30.829	31.0196	30.8736	30.9149	31.114						9	9	9	31.4	31.4	31.4	17.752	0	32.856	13300000000	173	0.472803	0.663144	0.179993	0.679193	P47914;F8WF43;C9IYI4	P47914	60S ribosomal protein L29	RPL29
29.8661	30.1854	30.1513	29.9867	30.3393	30.405						8	8	8	52	52	52	13.742	0	38.859	9908800000	120	0.461849	0.670554	0.176035	0.665129	P62851	P62851	40S ribosomal protein S25	RPS25
27.4975	27.7784	27.8105	27.7487	27.8377	28.0252						24	24	24	18.3	18.3	18.3	145.83	0	83.889	1618600000	172	0.610924	0.599316	0.175047	0.765893	O75533;B4DGZ4;H7C341;F8WC19	O75533	Splicing factor 3B subunit 1	SF3B1
28.5231	24.6472	22.8702	28.2871	25.2435	23.0311						13	13	12	52.7	52.7	49.1	36.688	0	74.102	652430000	65	0.0257631	0.969437	0.173754	0.0736316	P00338;F5GYU2;F5GXY2;F5GXH2;F5H5J4;F5H6W8;F5GZQ4;F5H8H6;F5GXC7;F5GWW2;F5GXU1	P00338;F5GYU2;F5GXY2;F5GXH2;F5H5J4;F5H6W8	L-lactate dehydrogenase A chain	LDHA
32.3734	32.7035	32.8786	32.5222	32.9123	33.0403						60	60	60	42.9	42.9	42.9	117.46	0	323.31	52236000000	1167	0.331737	0.749256	0.173093	0.549533	A0A0C4DG89;Q7L014;D6RJA6;H0Y9U3	A0A0C4DG89;Q7L014	Probable ATP-dependent RNA helicase DDX46	DDX46
25.0215	25.3453	24.9659	24.893	25.518	25.4276						27	27	24	44.8	44.8	39.3	73.502	0	234.94	4768800000	220	0.30032	0.755705	0.168601	0.51389	A0A1C7CYX9;Q16555;E5RFU4	A0A1C7CYX9;Q16555	Dihydropyrimidinase-related protein 2	DPYSL2
26.7556	26.4326	26.6942	26.7523	26.9228	26.6964						11	11	11	44.1	44.1	44.1	26.227	0	38.005	1310400000	86	0.608388	0.618789	0.163043	0.740522	O43809;H3BND3;H3BV41	O43809	Cleavage and polyadenylation specificity factor subunit 5	NUDT21
27.9232	27.8456	28.0163	28.1255	28.0514	28.0962						20	20	20	30.9	30.9	30.9	70.839	0	53.679	1632000000	126	1.40764	0.407639	0.162678	1.05741	A0A0D9SFB3;A0A0D9SG12;A0A0D9SF53;O00571;O15523;A0A0J9YVQ7;A0A0J9YYH6;B4DLA0;A0A087WVZ1;C9J081;A0A087WX09;C9J8G5;H0Y960;D6RCM4;Q9NQI0	A0A0D9SFB3;A0A0D9SG12;A0A0D9SF53;O00571;O15523	ATP-dependent RNA helicase DDX3X;ATP-dependent RNA helicase DDX3Y	DDX3X;DDX3Y
26.6273	25.5713	25.8511	26.3353	25.9544	26.2455						14	12	12	23.9	22.5	22.5	76.149	0	71.696	570950000	49	0.183572	0.832	0.16187	0.371142	P23246;H0Y9K7;H0Y9U2	P23246	Splicing factor, proline- and glutamine-rich	SFPQ
25.5457	26.5584	26.2153	25.9664	26.6209	26.2176						6	6	6	48	48	48	11.477	0	11.365	523710000	72	0.173551	0.84622	0.161856	0.357124	I3L3P7;P62244;I3L246;H3BN98;H3BV27;H3BT37;I3L303	I3L3P7;P62244;I3L246;H3BN98;H3BV27;H3BT37;I3L303	40S ribosomal protein S15a	RPS15A
25.16	25.3221	25.0219	25.3488	25.2473	25.3791						5	5	5	8.1	8.1	8.1	83.654	0	11.416	215110000	25	0.756486	0.573934	0.157093	0.803699	Q13823	Q13823	Nucleolar GTP-binding protein 2	GNL2
30.2643	30.6924	30.5592	30.3423	30.8027	30.842						30	30	30	44.6	44.6	44.6	51.958	0	249.77	12902000000	503	0.314393	0.758919	0.157062	0.516185	P55081;Q00653	P55081	Microfibrillar-associated protein 1	MFAP1
29.8548	30.0242	30.065	30.1618	30.1551	30.0969						18	18	18	48.9	48.9	48.9	29.995	0	74.498	6663600000	209	1.08962	0.479079	0.156606	0.934549	P62424;Q5T8U3;Q5T8U2	P62424;Q5T8U3;Q5T8U2	60S ribosomal protein L7a	RPL7A
27.2162	27.8195	27.7481	27.4062	27.9574	27.8866						6	6	6	7.8	7.8	7.8	59.633	0	57.267	1336200000	38	0.237922	0.796076	0.155488	0.43521	Q9UK58;H7C4G1	Q9UK58	Cyclin-L1	CCNL1
24.3336	23.9145	22.8495	24.3404	23.481	23.7414						2	2	2	9.5	9.5	9.5	25.624	0	6.4603	31663000	12	0.110055	0.900396	0.155071	0.254308	Q9H5V9	Q9H5V9	UPF0428 protein CXorf56	CXorf56
25.2542	25.6319	23.2799	25.6362	25.6362	23.3513						3	3	3	7.6	7.6	7.6	52.313	0	10.504	265710000	19	0.0496439	0.95211	0.152527	0.132121	Q86X95;H3BLY3	Q86X95	Corepressor interacting with RBPJ 1	CIR1
27.1429	27.2263	27.0755	27.5435	27.45	26.8994						17	17	17	10.8	10.8	10.8	192.95	0	85.914	926750000	106	0.29445	0.768579	0.149421	0.488937	Q86U86;E7EVG2;H0Y5B5;C9J053;C9JQF1;C9JPI5	Q86U86;E7EVG2	Protein polybromo-1	PBRM1
23.6128	24.8991	24.7755	23.9812	24.7478	25.004						7	7	7	19	19	19	49.451	0	20.755	136960000	18	0.104477	0.897137	0.14855	0.242679	Q9BXS6;H0YMD2	Q9BXS6	Nucleolar and spindle-associated protein 1	NUSAP1
25.1617	25.3426	25.3145	25.122	25.5809	25.5577						3	3	3	9.8	9.8	9.8	54.985	0	19.321	280620000	35	0.38931	0.736734	0.147268	0.567565	O15446	O15446	DNA-directed RNA polymerase I subunit RPA34	CD3EAP
29.5873	29.7178	29.9133	29.6903	29.9218	30.0477						16	16	16	17.5	17.5	17.5	115.73	0	210.73	6050200000	175	0.4483	0.707101	0.147092	0.609962	Q9H0A0;A0A087WV29;E9PMU0;E9PJN6	Q9H0A0;A0A087WV29	N-acetyltransferase 10	NAT10
31.2431	29.3851	28.7639	31.291	29.7078	28.8237						8	8	1	54.4	54.4	23.5	15.404	0	36.249	7643500000	99	0.047381	0.952356	0.143495	0.126192	P68431;K7EK07;Q16695;P84243;K7EMV3;B4DEB1;K7ES00;Q6NXT2;K7EP01	P68431;K7EK07;Q16695;P84243;K7EMV3;B4DEB1;K7ES00;Q6NXT2	Histone H3.1;Histone H3;Histone H3.1t;Histone H3.3;Histone H3.3C	HIST1H3A;H3F3B;HIST3H3;H3F3A;H3F3C
30.5124	30.7529	30.4881	30.6319	30.8466	30.7051						24	24	24	67.4	67.4	67.4	29.945	0	205.63	15556000000	456	0.610183	0.648673	0.143394	0.698057	P61247;D6RAT0;H0Y9Y4;D6RG13;D6R9B6;E9PFI5;D6RB09;H0Y8L7;D6RAS7;D6RED7;D6RI02;D6RGE0	P61247;D6RAT0;H0Y9Y4;D6RG13;D6R9B6;E9PFI5;D6RB09;H0Y8L7	40S ribosomal protein S3a	RPS3A
25.2701	25.5839	25.2686	25.6512	25.4384	25.461						5	5	5	19	19	19	40.313	0	50.18	286820000	33	0.49971	0.690912	0.142653	0.634863	Q9BWF3;E9PB51;Q9BQ04;E9PLB0;E9PM61;D6R9K7;U3KQD5;J3QRR5	Q9BWF3;E9PB51	RNA-binding protein 4	RBM4
28.5444	28.8237	28.7117	28.6812	28.984	28.8424						30	30	30	26	26	26	145.89	0	148.37	3402500000	316	0.525829	0.681294	0.142622	0.650313	Q9C0J8;B9A053	Q9C0J8	pre-mRNA 3 end processing protein WDR33	WDR33
25.1181	25.3073	25.4661	24.792	25.5806	25.9449						7	7	7	14.8	14.8	14.8	57.673	0	24.623	423570000	46	0.149095	0.866383	0.14201	0.312249	O60832;C9IYT0;H7C0M1;H7BZF2	O60832;C9IYT0	H/ACA ribonucleoprotein complex subunit 4	DKC1
29.3505	29.191	29.8451	29.4131	29.349	30.05						5	5	5	24.3	24.3	24.3	16.561	0	14.483	4653400000	99	0.181128	0.842842	0.141837	0.356332	P46776;E9PLL6;E9PJD9;E9PLX7	P46776;E9PLL6;E9PJD9;E9PLX7	60S ribosomal protein L27a	RPL27A
26.704	27.1286	27.2454	27.0571	27.191	27.25						5	5	5	13.3	13.3	13.3	51.588	0	58.543	814310000	45	0.331317	0.75192	0.140041	0.510873	Q1ED39;H3BNU8;H3BPL4	Q1ED39;H3BNU8	Lysine-rich nucleolar protein 1	KNOP1
28.7858	28.8905	28.9363	29.0353	28.9501	29.0282						17	17	17	33.9	33.9	33.9	54.626	0	79.909	6041300000	218	1.20279	0.514842	0.133648	0.877977	A0A0J9YYL3;A0A0J9YXJ8;A0A0J9YVP6;A0A0J9YXX5;Q9UHX1;A0A0J9YVR6;E9PQ56;A0A0J9YWM1;H0YEM1;H0YCP8;E9PL19;E9PMU7;E9PN18	A0A0J9YYL3;A0A0J9YXJ8;A0A0J9YVP6;A0A0J9YXX5;Q9UHX1	Poly(U)-binding-splicing factor PUF60	PUF60
24.8419	24.9852	24.9007	25.1082	24.9269	25.0925						7	7	7	10.9	10.9	10.9	69.491	0	12.788	238340000	33	0.869281	0.592141	0.133291	0.77789	Q96PK6;A0A0A6YYI9;F8WDX3;A0A0A0MSL8;B8ZZ74	Q96PK6	RNA-binding protein 14	RBM14
23.6615	23.3152	23.1818	23.4862	23.5997	23.4672						2	2	2	8	8	8	60.83	0	16.702	46071000	10	0.36983	0.752254	0.131524	0.528583	Q5SRN1;O60508	Q5SRN1;O60508	Pre-mRNA-processing factor 17	CDC40
25.7737	25.8584	25.8794	25.9678	26.0401	25.8753						6	6	6	13.1	13.1	13.1	42.674	0	16.953	365710000	42	1.00994	0.589825	0.123941	0.786489	P35659;D6R9L5;D6RDA2;B4DFG0;H0Y8X0	P35659;D6R9L5;D6RDA2;B4DFG0	Protein DEK	DEK
31.4158	31.386	31.2595	31.3398	31.6298	31.4628						12	12	12	44.9	44.9	44.9	17.695	0	72.214	22474000000	256	0.568521	0.693541	0.123711	0.62884	P62750;H7BY10;K7ERT8;A8MUS3;K7EJV9;K7EMA7	P62750;H7BY10;K7ERT8;A8MUS3;K7EJV9;K7EMA7	60S ribosomal protein L23a	RPL23A
28.2876	27.9146	28.2833	28.3032	28.2144	28.3384						11	11	4	34.2	34.2	13.4	32.852	0	23.895	2672500000	95	0.406032	0.751046	0.123502	0.539293	P05141;Q9H0C2	P05141	ADP/ATP translocase 2;ADP/ATP translocase 2, N-terminally processed	SLC25A5
28.1189	25.0375	24.6993	27.2947	25.9627	24.9607						12	12	12	40.5	40.5	40.5	56.559	0	79.464	1148500000	59	0.0317825	0.967468	0.120736	0.0874383	P06576;H0YH81;F8W079;F8W0P7;H0YI37	P06576;H0YH81	ATP synthase subunit beta, mitochondrial;ATP synthase subunit beta	ATP5B
28.795	28.8958	29.1113	28.9903	29.0441	29.1237						14	14	14	51.9	51.9	51.9	31.324	0	39.031	3173500000	110	0.515491	0.723856	0.1187	0.590497	P15880;H0YEN5;E9PQD7;E9PMM9;I3L404;E9PPT0;E9PM36;H3BNG3;H0YE27	P15880;H0YEN5;E9PQD7;E9PMM9;I3L404	40S ribosomal protein S2	RPS2
28.443	28.8779	28.7638	28.7488	28.9657	28.7246						26	26	26	17.3	17.3	17.3	160.88	0	98.63	2695900000	209	0.32063	0.774069	0.118149	0.470538	Q10570;A0A087X101;A0A087WTV4;E9PIM1	Q10570	Cleavage and polyadenylation specificity factor subunit 1	CPSF1
25.4056	25.2704	25.5875	25.3098	25.4385	25.8645						5	5	5	4.3	4.3	4.3	144.75	0	28.859	319460000	31	0.24006	0.825149	0.11642	0.399881	Q13045;J3KS54;J3KS39;K7EQZ7	Q13045	Protein flightless-1 homolog	FLII
26.4004	26.3982	26.3467	26.6804	26.4834	26.3232						12	12	12	7.6	7.6	7.6	182.77	0	109.07	585930000	85	0.470879	0.744505	0.113909	0.556214	Q8NI27;A0A0C4DG98;H0Y7U4;H7C477;H0Y815;F2Z2V2;B7ZBA0;H0Y594	Q8NI27;A0A0C4DG98	THO complex subunit 2	THOC2
27.9472	27.6363	27.8146	27.9235	27.9469	27.8609						3	3	3	40.5	40.5	40.5	9.461	0	8.1944	1392800000	28	0.520799	0.736047	0.111032	0.573335	P42677;Q5T4L4;H0YMV8;Q71UM5;C9J1C5;C9JLI6	P42677;Q5T4L4;H0YMV8;Q71UM5	40S ribosomal protein S27;40S ribosomal protein S27-like	RPS27;RPS27L
27.9195	25.9363	25.5804	27.7426	25.8795	26.1375						26	26	25	40.8	40.8	39.6	95.337	0	118.34	1021400000	122	0.0392897	0.959541	0.107819	0.104446	P13639;K7EJ74	P13639	Elongation factor 2	EEF2
27.8493	27.9386	27.9365	27.9394	28.128	27.9796						27	27	27	25.6	25.6	25.6	95.581	0	59.302	2690300000	214	0.768096	0.680903	0.107564	0.65399	Q9BUQ8;H0YIL9;F8VVA2	Q9BUQ8	Probable ATP-dependent RNA helicase DDX23	DDX23
29.39	29.9024	29.946	29.6671	29.8859	30.0077						19	19	19	33.8	33.8	33.8	51.466	0	155.63	6975300000	306	0.202762	0.843968	0.107449	0.352949	O95232;J3KPP4;D6RDI2;C9JL41;H0YA81;E7EN55;H7C5U7	O95232;J3KPP4;D6RDI2	Luc7-like protein 3	LUC7L3
27.6121	27.614	27.6984	27.6842	27.807	27.7519						19	19	19	37.4	37.4	37.4	59.75	0	162.01	3070300000	185	1.09816	0.622486	0.106254	0.730292	P25705;K7EK77;K7ENJ4;K7ERX7;K7EJP1;K7EQH4;K7ESA0	P25705;K7EK77;K7ENJ4	ATP synthase subunit alpha, mitochondrial	ATP5A1
26.4073	26.9175	26.5863	26.4192	26.8962	26.9079						12	12	9	17.6	17.6	15.1	77.526	0	75.632	1447200000	96	0.18017	0.858152	0.104057	0.325498	P78362;H7C5L6;H7C521;H7C2I2;F8WBW4;C9J2M4;A8MPP7;A8MPY5;E7ETV6;Q9UPE1	P78362	SRSF protein kinase 2;SRSF protein kinase 2 N-terminal;SRSF protein kinase 2 C-terminal	SRPK2
26.6105	23.6288	22.2864	26.7895	23.5146	22.5303						21	21	20	5.8	5.8	5.4	531.78	0	103.11	218620000	39	0.0188771	0.979068	0.102943	0.0537861	Q15149;E9PMV1;E9PKG0;E9PIA2;H0YDN1	Q15149	Plectin	PLEC
27.9343	28.1188	28.1075	28.151	28.0498	28.2646						18	18	16	25.9	25.9	22.6	69.147	0	61.194	1883900000	142	0.518031	0.749111	0.101606	0.545966	P17844;J3KTA4;J3QRQ7;J3QR02;J3KRX8;J3QSF1;X6RLV5;J3QKN9;J3QS79;J3QRN5;J3KRZ1	P17844;J3KTA4	Probable ATP-dependent RNA helicase DDX5	DDX5
24.0233	24.2271	24.2277	23.7504	24.538	24.492						6	6	6	20.8	20.8	20.8	41.45	0	9.7086	110550000	16	0.141271	0.884803	0.100728	0.276635	O75683	O75683	Surfeit locus protein 6	SURF6
27.2131	27.1308	27.3053	27.3605	27.2176	27.3716						15	15	13	33.8	33.8	33.8	54.231	0	39.526	1683300000	102	0.639301	0.726912	0.100169	0.586838	Q15233;H7C367;C9IZL7;C9JYS8	Q15233;H7C367;C9IZL7	Non-POU domain-containing octamer-binding protein	NONO
29.6588	28.0314	27.9622	29.3078	28.3382	28.3045						28	28	28	56.5	56.5	56.5	61.054	0	323.31	2892700000	231	0.0530715	0.952864	0.0993563	0.133432	P10809;E7ESH4;E7EXB4;C9JL25;C9JL19;C9JCQ4;C9J0S9	P10809	60 kDa heat shock protein, mitochondrial	HSPD1
27.3222	26.3124	26.0073	27.3113	26.4768	26.1464						10	10	10	44.1	44.1	44.1	34.362	0	31.242	620560000	70	0.0643769	0.948669	0.0975431	0.155507	P46777;Q5T7N0;R4GNJ2	P46777	60S ribosomal protein L5	RPL5
28.263	28.3232	28.3266	28.2652	28.3633	28.5709						7	7	7	34.5	34.5	34.5	13.373	0	40.025	2464500000	95	0.443814	0.763152	0.0955423	0.496384	P60866;E5RJX2;E5RIP1;G3XAN0	P60866;E5RJX2;E5RIP1	40S ribosomal protein S20	RPS20
28.1248	28.9562	27.3989	27.9797	28.9813	27.8033						7	7	6	20.7	20.7	20.7	28.388	0	36.897	4639600000	259	0.0564028	0.950614	0.094787	0.139294	M0R268;P09012;M0QZG7;M0QXK2;M0R221;M0R2B8	M0R268;P09012;M0QZG7	U1 small nuclear ribonucleoprotein A	SNRPA
28.3249	28.3107	28.6726	28.4504	28.5653	28.5768						11	7	7	25.9	19.2	19.2	39.586	0	34.837	2994000000	86	0.309292	0.80557	0.0947787	0.421212	Q13247	Q13247	Serine/arginine-rich splicing factor 6	SRSF6
28.1492	28.3883	28.4444	28.2885	28.478	28.4994						22	22	22	26.9	26.9	26.9	88.486	0	102.09	2572300000	164	0.348816	0.784968	0.0946681	0.445236	Q9P2I0;H0YJF4	Q9P2I0;H0YJF4	Cleavage and polyadenylation specificity factor subunit 2	CPSF2
30.4192	30.7462	30.8991	30.645	30.6187	31.0734						15	15	15	72.2	72.2	72.2	19.586	0	76.631	10678000000	189	0.167853	0.872054	0.0908998	0.298684	A0A087WXM6;J3QQT2;J3KRX5;A0A0A6YYL6;P18621;J3KRB3;A0A087WWH0;J3QS96;J3QLC8;A0A087WY81;A0A0A0MRF8;J3KSJ0	A0A087WXM6;J3QQT2;J3KRX5;A0A0A6YYL6;P18621;J3KRB3;A0A087WWH0;J3QS96;J3QLC8;A0A087WY81;A0A0A0MRF8	60S ribosomal protein L17	RPL17;RPL17-C18orf32
25.0169	25.128	24.9218	25.1625	25.0457	25.1285						5	5	5	15.2	15.2	15.2	53.085	0	18.636	203440000	31	0.581986	0.749818	0.0900141	0.532743	Q5SZU1;O43175	Q5SZU1;O43175	D-3-phosphoglycerate dehydrogenase	PHGDH
28.8049	29.0046	28.9961	28.9241	29.0638	29.0865						24	24	24	84	84	84	26.688	0	72.669	3418400000	183	0.469438	0.768396	0.0895945	0.490548	P23396;E9PL09;E9PPU1;F2Z2S8;H0YEU2;H0YCJ7;E9PQ96;E9PJH4;H0YF32;E9PK82;E9PSF4;E9PQX2;H0YES8;E9PJN9	P23396;E9PL09;E9PPU1;F2Z2S8;H0YEU2;H0YCJ7	40S ribosomal protein S3	RPS3
24.611	22.0654	23.0942	24.8773	21.4008	23.7582						5	4	4	26.8	21.2	21.2	21.892	0	5.4308	167970000	23	0.0234279	0.974164	0.0885601	0.0649517	P32119;A6NIW5	P32119	Peroxiredoxin-2	PRDX2
23.5943	25.419	25.8193	25.9415	23.3214	25.8339						3	3	3	5.9	5.9	5.9	23.743	0	14.128	293870000	26	0.0269583	0.971036	0.0880852	0.0736387	Q6I9Y2	Q6I9Y2	THO complex subunit 7 homolog	THOC7
30.3216	30.4785	30.5369	30.4292	30.5419	30.629						24	24	24	55.3	55.3	55.3	47.697	0	203.56	12351000000	360	0.434474	0.772404	0.0876967	0.470363	P36578;H3BM89;H3BTP7;H3BU31	P36578;H3BM89	60S ribosomal protein L4	RPL4
30.9127	31.338	31.2696	31.1929	31.3883	31.2005						26	26	26	55.3	55.3	55.3	46.108	0	76.731	17370000000	390	0.23355	0.84541	0.0871417	0.353473	P39023;G5E9G0;H7C422;B5MCW2;H7C3M2;F8WCR1;Q92901	P39023;G5E9G0	60S ribosomal protein L3	RPL3
25.7636	26.0152	26.1756	25.7856	26.0922	26.3377						4	4	4	20.8	20.8	20.8	26.106	0	34.504	413610000	28	0.16402	0.875182	0.0870323	0.2904	Q8TA86;C9J6V2	Q8TA86	Retinitis pigmentosa 9 protein	RP9
24.3616	22.512	22.4679	24.0081	22.8222	22.7668						4	4	4	21.1	21.1	21.1	23.277	0	9.6865	68996000	19	0.0388969	0.957973	0.0851981	0.100965	P48047;H7C0C1;H7C086	P48047;H7C0C1	ATP synthase subunit O, mitochondrial	ATP5O
26.9406	26.357	26.3801	26.463	26.8658	26.5884						14	14	11	21.1	21.1	16.3	75.022	0	41.47	1499900000	142	0.130516	0.8998	0.0798569	0.245812	O94776;H7C3F3	O94776	Metastasis-associated protein MTA2	MTA2
24.3737	24.715	24.6689	24.5744	24.6547	24.76						7	7	6	12.8	12.8	10.8	73.027	0	33.109	209780000	36	0.256503	0.84373	0.0771885	0.351418	A0A087WTP3;Q92945;M0R0I5;M0R3J3;M0R251;M0QYG1;M0QXW7;M0R263;M0QYH3;M0R0C6	A0A087WTP3;Q92945;M0R0I5	Far upstream element-binding protein 2	KHSRP
30.678	30.9347	30.7995	30.9817	30.5674	31.0913						34	34	12	65.7	65.7	21.2	42.331	0	229.14	17461000000	504	0.162543	0.884295	0.0760606	0.275648	P38159;H3BT71;H0Y6E7;H3BUY5;H3BR27;H3BNC1;O75526;G3V220;Q75N03;Q8N7X1;O14776	P38159;H3BT71;H0Y6E7;H3BUY5	RNA-binding motif protein, X chromosome;RNA-binding motif protein, X chromosome, N-terminally processed	RBMX
28.0487	27.9362	28.1705	28.0223	28.0159	28.3435						8	8	8	35.1	35.1	35.1	24.544	0	22.685	2077200000	92	0.232004	0.854863	0.0754325	0.33146	M0R0P1;M0QXL5;M0R2Q4;P22087;M0R2U2;M0R1H0;M0R2B0;M0R299	M0R0P1;M0QXL5;M0R2Q4;P22087;M0R2U2;M0R1H0;M0R2B0;M0R299	rRNA 2-O-methyltransferase fibrillarin	FBL
29.1626	29.5036	29.3759	29.3581	29.4965	29.4101						18	18	18	56.2	56.2	56.2	28.68	0	98.098	4628000000	215	0.277729	0.846699	0.0741768	0.357749	P62753;A2A3R5;A2A3R7	P62753;A2A3R5	40S ribosomal protein S6	RPS6
30.1781	30.3048	30.3014	30.0262	30.4541	30.5218						14	14	14	28.6	28.6	28.6	48.023	0	198.87	13124000000	214	0.170847	0.88375	0.0725975	0.278523	G3XAC6;Q14498;A0A0U1RQH7;H0Y4X3;A0A0U1RQW2;Q5QP23;Q5QP22;Q86U06;A0A087X122;G3V5Z6;H0YJJ3;G3XAP0	G3XAC6;Q14498;A0A0U1RQH7;H0Y4X3;A0A0U1RQW2	RNA-binding protein 39	RBM39
25.9805	26.3453	26.5537	26.2705	26.3662	26.4599						8	5	5	13.1	10.5	10.5	74.324	0	19.906	525720000	32	0.153472	0.894617	0.0723724	0.262032	Q96SB4;H3BLV9;D6RBF8	Q96SB4;H3BLV9	SRSF protein kinase 1	SRPK1
28.8093	29.1632	29.9532	29.3431	29.3009	29.4973						6	6	6	39.8	39.8	39.8	15.616	0	10.944	4505400000	62	0.0734489	0.949343	0.0718842	0.162131	D3YTB1;F8W727;P62910;D3YTI8	D3YTB1;F8W727;P62910	60S ribosomal protein L32	RPL32
29.4244	29.5529	29.6213	29.4855	29.6782	29.6422						14	14	14	59.1	59.1	59.1	20.762	0	93.474	5619900000	249	0.346594	0.828016	0.0690829	0.378251	Q02543;M0R117;M0R0P7;M0R3D6;M0R1A7	Q02543;M0R117;M0R0P7;M0R3D6;M0R1A7	60S ribosomal protein L18a	RPL18A
29.251	28.9235	28.9943	29.1303	29.0184	29.2178						10	10	10	38.6	38.6	38.6	26.224	0	39.022	3542900000	113	0.22367	0.868755	0.0658786	0.306373	B5MDF5;P62826;J3KQE5;F5H018;B4DV51;H0YFC6;A0A087X0W0	B5MDF5;P62826;J3KQE5;F5H018;B4DV51	GTP-binding nuclear protein Ran	RAN
26.997	27.4711	27.063	27.0006	27.5322	27.1922						9	9	9	20	20	20	64.594	0	107.88	2022000000	96	0.10868	0.926975	0.0646025	0.205201	G3XAG1;Q96ME7	G3XAG1;Q96ME7	Zinc finger protein 512	ZNF512
27.496	27.293	27.5327	27.3711	27.5429	27.5985						13	13	13	30.1	30.1	30.1	59.578	0	111.93	1827600000	148	0.248881	0.866563	0.0635948	0.316095	Q9Y2X3;H7BZ72	Q9Y2X3	Nucleolar protein 58	NOP58
23.878	24.3446	24.2129	24.2045	24.1616	24.251						6	6	6	10.3	10.3	10.3	73.964	0	9.0497	109450000	26	0.160938	0.899188	0.0605361	0.250909	Q9BZE4;Q5T3R7	Q9BZE4	Nucleolar GTP-binding protein 1	GTPBP4
28.8315	28.9249	29.0619	28.8092	28.9883	29.1912						14	14	14	47.3	47.3	47.3	23.577	0	44.976	3563400000	146	0.16592	0.899517	0.0568155	0.248063	P40429;M0QYS1;Q8J015;Q6NVV1;M0QZU1;A0A096LPE0	P40429;M0QYS1;Q8J015	60S ribosomal protein L13a	RPL13A;RPL13a
28.9588	29.1549	29.0835	29.044	29.2581	29.0619						12	12	12	66.1	66.1	66.1	14.369	0	54.894	4948700000	195	0.246115	0.87446	0.0556177	0.293717	C9JXB8;C9JNW5;P83731	C9JXB8;C9JNW5;P83731	60S ribosomal protein L24	RPL24
29.9828	30.0242	30.2031	30.014	30.0879	30.2589						19	19	19	29.5	29.5	29.5	54.854	0	101.72	6862700000	244	0.194386	0.899791	0.0502218	0.252168	Q96GA3;A0A075B6Q4	Q96GA3	Protein LTV1 homolog	LTV1
30.1944	30.7376	30.6575	30.3609	30.6958	30.6787						35	35	35	22	22	22	138.68	0	229.36	10175000000	475	0.0856452	0.947844	0.0486209	0.161368	A0A087WUT6;O60841	A0A087WUT6;O60841	Eukaryotic translation initiation factor 5B	EIF5B
26.1797	26.632	26.6684	26.2929	26.6366	26.6951						8	8	5	15.6	15.6	9.6	53.961	0	19.859	581310000	40	0.0847897	0.948878	0.0481269	0.159825	Q9GZS1	Q9GZS1	DNA-directed RNA polymerase I subunit RPA49	POLR1E
31.1618	31.4641	31.089	31.1145	31.3386	31.4052						17	3	3	42.7	9.9	9.9	21.364	0	16.845	18796000000	117	0.120485	0.927452	0.0477734	0.195292	P16403	P16403	Histone H1.2	HIST1H1C
26.6871	26.2346	26.494	26.2838	26.574	26.6962						8	8	8	16.5	16.5	16.5	68.569	0	35.116	691730000	54	0.0916188	0.948	0.0460892	0.165025	P04843;B7Z4L4;F8WF32	P04843;B7Z4L4	Dolichyl-diphosphooligosaccharide--protein glycosyltransferase subunit 1	RPN1
29.0636	29.2316	29.1555	29.0265	29.1701	29.391						14	14	14	65.7	65.7	65.7	15.747	0	94.084	3852800000	156	0.145361	0.922766	0.0456225	0.210628	P46779;H0YKD8;H0YMF4;H0YLP6	P46779;H0YKD8;H0YMF4;H0YLP6	60S ribosomal protein L28	RPL28
23.9115	24.4501	24.5744	23.7677	24.6011	24.7001						3	3	3	21.9	21.9	21.9	16.523	0	28.415	251410000	32	0.0420441	0.960321	0.0442956	0.0965246	A0A087WXU5;A0A087WYV3;A0A0D9SEW3;A0A087WXF8;Q9NP64	A0A087WXU5;A0A087WYV3;A0A0D9SEW3;A0A087WXF8;Q9NP64	Nucleolar protein of 40 kDa	ZCCHC17
28.3914	27.4039	27.1183	27.9901	27.6473	27.3949						17	17	17	46.8	46.8	46.8	44.965	0	135.85	1267900000	84	0.0315567	0.971954	0.0395521	0.0756995	Q8NC51	Q8NC51	Plasminogen activator inhibitor 1 RNA-binding protein	SERBP1
26.2788	24.134	22.8917	26.0124	24.3798	23.0284						11	11	11	29.9	29.9	29.9	56.782	0	57.292	167770000	25	0.00970397	0.992566	0.0386785	0.0273812	P30101	P30101	Protein disulfide-isomerase A3	PDIA3
23.9492	23.2191	23.3606	24.145	23.6477	22.8502						6	6	6	36.6	36.6	36.6	25.035	0	13.336	58832000	17	0.0291188	0.969222	0.0379658	0.0705167	P30041	P30041	Peroxiredoxin-6	PRDX6
26.767	27.3068	27.0624	27.0768	27.1189	27.0534						10	10	10	17.3	17.3	17.3	59.38	0	84.15	1125500000	123	0.0848996	0.947581	0.0376689	0.146441	Q8WXA9;H0YC47	Q8WXA9	Splicing regulatory glutamine/lysine-rich protein 1	SREK1
23.8362	24.3501	24.2269	23.2712	24.4859	24.7691						2	1	1	19.4	12	12	18.807	0	12.524	180220000	24	0.0260287	0.9731	0.0376511	0.0643814	A0A0M3HER2	A0A0M3HER2
22.2508	24.0377	24.4162	23.6712	24.4336	22.7052						2	2	2	4	4	4	68.047	0	15.818	193070000	20	0.0139343	0.987606	0.0351353	0.0376083	Q15046;H3BRC9	Q15046;H3BRC9	Lysine--tRNA ligase	KARS
27.9358	27.3966	26.7601	27.599	27.2773	27.3192						3	3	3	27	27	27	13.015	0	10.872	1003200000	31	0.0326601	0.970473	0.0343062	0.0754857	P62854;Q5JNZ5	P62854;Q5JNZ5	40S ribosomal protein S26;Putative 40S ribosomal protein S26-like 1	RPS26;RPS26P11
29.139	29.1754	29.303	29.261	29.3351	29.1234						19	19	19	61.6	61.6	61.6	32.575	0	152.77	3748400000	178	0.160743	0.930194	0.034022	0.189559	P06748;E5RI98;E5RGW4	P06748	Nucleophosmin	NPM1
28.6254	26.9577	26.8043	28.5309	27.2592	26.696						22	22	22	82.7	82.7	82.7	36.053	0	175.23	4181600000	221	0.0136673	0.986703	0.0329164	0.0367128	P04406;E7EUT5;O14556	P04406;E7EUT5	Glyceraldehyde-3-phosphate dehydrogenase	GAPDH
30.357	27.6963	26.4782	30.1303	28.2999	26.1929						26	26	23	74	74	65.4	47.168	0	259.21	3054200000	256	0.00620325	0.991072	0.0305252	0.0178075	P06733;K7EM90;P13929;E5RI09;E5RG95;K7EPM1;K7EKN2;E5RGZ4	P06733	Alpha-enolase	ENO1
28.0104	28.5295	28.5087	28.3098	28.2751	28.5451						20	20	20	24.7	24.7	24.7	90.725	0	63.317	2636400000	205	0.0490919	0.960707	0.0271505	0.0937174	P11387;E5RIC7;Q969P6;E5RJ95;E5RFS0	P11387	DNA topoisomerase 1	TOP1
27.2757	27.314	27.4796	27.1293	27.4549	27.5614						16	16	16	7.9	7.9	7.9	244.5	0	89.674	1971600000	144	0.0611865	0.958121	0.0254415	0.104154	O75643;B4E0P5	O75643	U5 small nuclear ribonucleoprotein 200 kDa helicase	SNRNP200
29.3273	29.4618	29.1055	29.2676	29.3886	29.3098						31	31	31	35.2	35.2	35.2	76.613	0	133.59	4329900000	238	0.076268	0.958163	0.0238043	0.113474	P19338;H7BY16;C9JYW2;C9JLB1;C9J1H7;C9JWL1	P19338;H7BY16	Nucleolin	NCL
27.9947	28.1656	28.2108	28.1309	28.0643	28.2435						8	8	8	57.3	57.3	57.3	15.807	0	40.081	1947800000	99	0.0959112	0.955439	0.0225385	0.122458	P62266;D6RD47;D6RIX0;D6R9I7;D6RDJ2	P62266;D6RD47;D6RIX0;D6R9I7	40S ribosomal protein S23	RPS23
30.1771	30.3211	30.2948	30.0849	30.3975	30.37						15	15	15	53.4	53.4	53.4	24.205	0	130.23	10357000000	206	0.0629623	0.961295	0.0198059	0.0946195	P62241;Q5JR95	P62241;Q5JR95	40S ribosomal protein S8	RPS8
27.166	27.1201	27.2216	26.875	27.3167	27.3734						9	9	9	32.2	32.2	32.2	32.004	0	31.849	1389300000	123	0.0406628	0.967842	0.019153	0.0735977	Q96HS1;F5GXG4	Q96HS1	Serine/threonine-protein phosphatase PGAM5, mitochondrial	PGAM5
29.5523	29.6194	29.9885	29.6814	29.751	29.7834						13	13	13	62	62	62	18.431	0	34.935	5873500000	162	0.0456412	0.973256	0.0185439	0.077622	P62280;M0QZC5;M0R1H6;M0R1H5	P62280;M0QZC5	40S ribosomal protein S11	RPS11
25.6891	26.4354	25.8093	25.9755	26.2611	25.7367						10	2	2	34.4	15.8	15.8	21.842	0	11.369	396800000	43	0.0157758	0.986003	0.013162	0.0349505	Q02539	Q02539	Histone H1.1	HIST1H1A
25.6203	25.5742	25.9425	25.7902	25.5833	25.7819						9	9	9	12.4	12.4	12.4	96.557	0	28.338	307120000	36	0.0152112	0.990686	0.00615946	0.0263047	Q8IY81	Q8IY81	pre-rRNA processing protein FTSJ3	FTSJ3
24.2851	24.3852	22.0921	23.3031	23.8794	23.5932						2	2	2	35.8	35.8	35.8	9.094	0	7.01	81762000	16	0.00190803	0.997561	0.00448036	0.00517053	A0A0U1RQQ2;A0A0U1RRB8;C9JTA6;A0A0G2JSE9;G5E975;Q12824;B5MCL5	A0A0U1RQQ2;A0A0U1RRB8;C9JTA6;A0A0G2JSE9;G5E975;Q12824;B5MCL5	SWI/SNF-related matrix-associated actin-dependent regulator of chromatin subfamily B member 1	SMARCB1
28.7055	28.8794	29.2631	28.7619	28.9415	29.157						11	11	11	48.1	48.1	48.1	15.197	0	40.476	3895700000	167	0.0067228	0.992678	0.00410589	0.0136655	E7ETK0;A0A087WUS0;P62847	E7ETK0;A0A087WUS0;P62847	40S ribosomal protein S24	RPS24
29.6261	29.7769	29.6512	29.5999	29.8072	29.6533						26	26	18	30.8	30.8	21.2	95.925	0	221.1	6151100000	303	0.00867651	0.993127	0.00204976	0.0115344	Q8NE71;H0YGW7;A0A0G2JIC2;F5GYK6	Q8NE71;H0YGW7	ATP-binding cassette sub-family F member 1	ABCF1
24.6545	24.6952	24.6117	24.5847	24.5079	24.8691						31	31	31	7.6	7.6	7.6	532.4	0	97.485	985630000	121	0.000346253	0.999148	0.000119527	0.000562523	Q14204;H0YJ21	Q14204	Cytoplasmic dynein 1 heavy chain 1	DYNC1H1
23.5357	22.2961	21.6745	23.485	22.5538	23.1541						9	9	8	4.2	4.2	3.9	274.83	0	26.01	356740000	37	-4.34294e-08	1	0	0	A0A087WUZ3;Q01082;P11277;E9PJZ2;F8W6C1;A4QPE4;H0YJE6	A0A087WUZ3;Q01082	Spectrin beta chain, non-erythrocytic 1	SPTBN1
23.7606	22.8071	22.617	24.3117	22.7488	24.2409						9	9	9	10.4	10.4	10.4	104.78	0	20.686	168030000	29	-4.34294e-08	1	0	0	A0A087X054;Q9Y4L1;E9PJ21;A0A087WWI4;K7EQK2;Q9BST8;J3QQH7;J3QLE9;J3QL06;J3KTF1	A0A087X054;Q9Y4L1;E9PJ21;A0A087WWI4;K7EQK2	Hypoxia up-regulated protein 1	HYOU1
23.1223	22.6724	22.5179	23.5255	22.968	23.7804						15	15	15	13	13	13	187.85	0	63.788	356060000	40	-4.34294e-08	1	0	0	A0A087X0K9;G5E9E7;G3V1L9;Q07157;H0Y3R8;H0YKB1	A0A087X0K9;G5E9E7;G3V1L9;Q07157	Tight junction protein ZO-1	TJP1
23.4004	23.4397	23.3288	23.2181	23.246	23.5622						3	3	3	17.6	17.6	17.6	16.091	0	4.6351	162240000	12	-4.34294e-08	1	0	0	X6RA56;A0A0A0MRV8;X6RLR1;O75935;X6RCK5	X6RA56;A0A0A0MRV8;X6RLR1;O75935;X6RCK5	Dynactin subunit 3	DCTN3
22.4841	23.3434	22.365	23.9111	22.5774	23.0163						14	14	1	13.7	13.7	0.8	139.09	0	78.456	239100000	29	-4.34294e-08	1	0	0	E7EX90;Q6AWB1;C9JJD0;E7EWF7;C9JUI8;C9J1B7;C9JZA4;C9JTE5;C9JJN7;C9JKG6;E9PCY0	E7EX90;Q6AWB1		DCTN1;DKFZp686E0752
24.0501	22.763	22.7488	24.4267	22.8186	23.5921						15	15	15	48.2	48.2	48.2	30.526	0	95.095	2724700000	77	-4.34294e-08	1	0	0	F8VW18;F8W1I6;Q13561;F8VX93;F8VRV7;H0YI98;H0YHL1;F8W0U6	F8VW18;F8W1I6;Q13561;F8VX93;F8VRV7	Dynactin subunit 2	DCTN2
23.7821	23.2399	21.7999	23.7194	23.2193	22.6927						7	7	7	15	15	15	60.977	0	10.914	90836000	18	-4.34294e-08	1	0	0	O43242;H0YGV8	O43242	26S proteasome non-ATPase regulatory subunit 3	PSMD3
23.8673	23.5649	23.361	23.5929	22.2832	24.0005						4	4	4	25	25	25	20.913	0	9.1142	52014000	15	-4.34294e-08	1	0	0	Q5JRI1;O75494;Q6IQ42;R4GMP8;Q8WXF0	Q5JRI1;O75494;Q6IQ42	Serine/arginine-rich splicing factor 10	SRSF10;FUSIP1
23.7434	24.067	23.4442	23.5773	23.0024	23.9029						5	5	5	17.3	17.3	17.3	42.613	0	17.768	686870000	22	-4.34294e-08	1	0	0	P61163;R4GMT0;A0A1B0GVS3;P42025	P61163;R4GMT0;A0A1B0GVS3	Alpha-centractin	ACTR1A
23.9542	22.4593	21.949	23.6714	24.5418	23.53						6	6	6	5.4	5.4	5.4	83.754	0	15.391	121920000	26	-4.34294e-08	1	0	0	Q04727;H7C4W5;H7C4P7;Q5JSY7;H7C4E4	Q04727;H7C4W5;H7C4P7;Q5JSY7;H7C4E4	Transducin-like enhancer protein 4	TLE4
24.3044	20.8259	23.0884	24.0863	21.9562	23.535						2	2	2	7.3	7.3	7.3	39.607	0	4.6715	15325000	4	-4.34294e-08	1	0	0	Q15166	Q15166	Serum paraoxonase/lactonase 3	PON3
23.4049	23.0063	22.0507	23.6416	22.4968	23.6226						3	3	3	1.9	1.9	1.9	172.79	0	8.8145	69830000	13	-4.34294e-08	1	0	0	Q5VZL5;H7C1I7	Q5VZL5;H7C1I7	Zinc finger MYM-type protein 4	ZMYM4
23.8402	22.6312	23.9717	22.5139	23.6494	22.4184						4	4	4	9.5	9.5	9.5	78.576	0	26.06	129610000	16	-4.34294e-08	1	0	0	Q6NZY4	Q6NZY4	Zinc finger CCHC domain-containing protein 8	ZCCHC8
24.8682	22.0691	22.6557	23.4174	22.9695	23.7683						5	5	5	4.7	4.7	4.7	138.6	0	11.316	143630000	13	-4.34294e-08	1	0	0	Q86Y13;C9J9M8;C9J702	Q86Y13	E3 ubiquitin-protein ligase DZIP3	DZIP3
23.6273	22.9551	22.6275	23.179	23.1467	22.8458						7	7	7	10.8	10.8	10.8	72.132	0	17.982	486030000	23	-4.34294e-08	1	0	0	Q96S55	Q96S55	ATPase WRNIP1	WRNIP1
24.2865	23.4193	23.582	24.1813	22.9691	23.6469						5	5	0	8.7	8.7	0	71.368	0	13.295	104570000	18	-4.34294e-08	1	0	0	Q9NVI7	Q9NVI7	ATPase family AAA domain-containing protein 3A	ATAD3A
23.5649	21.8825	24.5703	23.4148	23.3289	23.5017						8	8	8	43.1	43.1	43.1	17.909	0	23.28	9513400000	41	-4.34294e-08	1	0	0	Q9P0P0;C9J1C6;F8WBU5;C9J391;H7C426	Q9P0P0;C9J1C6	E3 ubiquitin-protein ligase RNF181	RNF181
23.2256	23.1359	23.9247	23.9097	23.404	23.4756						6	6	6	16.7	16.7	16.7	52.337	0	11.918	74061000	12	-4.34294e-08	1	0	0	Q9UJW0;E5RI97;H9KVE0;E5RK21;E5RGG1	Q9UJW0	Dynactin subunit 4	DCTN4
27.8861	28.1121	28.2795	27.9727	27.9617	28.3307						10	10	10	43.8	43.8	43.8	20.252	0	63.842	2050300000	162	0.00821688	0.992375	-0.00415866	-0.0156109	P62913;Q5VVC8;Q5VVC9	P62913;Q5VVC8;Q5VVC9	60S ribosomal protein L11	RPL11
27.7013	27.8643	27.2939	27.3109	27.8712	27.6558						19	5	5	45.2	13.6	13.6	22.35	0	21.163	1540600000	79	0.0100696	0.993617	-0.00719452	-0.0214516	P16402	P16402	Histone H1.3	HIST1H1D
24.5153	22.9642	23.5044	24.0486	23.527	23.3737						4	4	4	3	3	3	154.91	0	7.5582	24199000	10	0.00760981	0.991949	-0.0115433	-0.0192912	Q9UBW7;A0A087X151	Q9UBW7;A0A087X151	Zinc finger MYM-type protein 2	ZMYM2
24.0028	22.8551	23.5935	23.524	23.4191	23.473						4	4	4	10.2	10.2	10.2	48.207	0	14.46	112670000	30	0.0115684	0.991326	-0.0118205	-0.0270377	Q9UJU6;H0Y5J4;B4DDD6;F2Z2V3;F8WB73;F8WCK3;F2Z3E3;F8WC20;F8WBB2;F8WFE1;F8WBG8	Q9UJU6;H0Y5J4;B4DDD6	Drebrin-like protein	DBNL
24.0545	23.1366	22.8687	22.31	23.745	23.9518						5	5	5	18.4	18.4	18.4	44.739	0	45.562	65388000	18	0.00923985	0.992269	-0.0176531	-0.0242207	Q13148;K7EJM5;K7EN94;B1AKP7;G3V162;A0A087X260;A0A087WYY0;A0A087WX29;A0A087WZC9;A0A087WW61;A0A087WX67;A0A087WXV3;A0A087WXQ5;A0A087WV68;K7EJ99;A0A0A0MSV7;A0A1W2PNU8	Q13148;K7EJM5;K7EN94;B1AKP7;G3V162;A0A087X260;A0A087WYY0;A0A087WX29	TAR DNA-binding protein 43	TARDBP
24.9505	24.0155	22.9482	25.364	23.5528	22.9327						8	8	6	11.7	11.7	8.3	87.343	0	13.233	108950000	22	0.00760097	0.992447	-0.0215371	-0.0208912	Q9NR30	Q9NR30	Nucleolar RNA helicase 2	DDX21
30.0417	30.2156	30.3625	30.1039	30.2464	30.2019						18	18	18	49.6	49.6	49.6	29.225	0	124.51	8439600000	227	0.0780248	0.956712	-0.0225582	-0.11176	P18124;A8MUD9;C9JIJ5;C9JZ88	P18124;A8MUD9	60S ribosomal protein L7	RPL7
25.7711	25.9099	25.8218	25.6921	25.768	25.9686						8	8	8	19.7	19.7	19.7	49.601	0	23.161	275330000	32	0.0960727	0.953485	-0.0246843	-0.128624	Q13895;F8WBL2;H7BY94	Q13895;F8WBL2	Bystin	BYSL
26.5226	26.7326	26.6992	26.2616	26.7949	26.8124						21	21	20	8	8	7.7	308.77	0	52.556	640540000	81	0.0510269	0.960972	-0.0285308	-0.0976586	E7EPN9;Q9Y520;H7C5N8;A0A0A0MS30	E7EPN9;Q9Y520	Protein PRRC2C	PRRC2C
25.0744	25.0952	25.0962	24.972	25.0157	25.1899						3	3	3	19.7	19.7	19.7	21.732	0	9.6442	341650000	34	0.165447	0.939699	-0.029391	-0.176077	Q92572	Q92572	AP-3 complex subunit sigma-1	AP3S1
26.582	26.3523	26.2797	26.5554	26.1735	26.3916						7	7	7	43.6	43.6	43.6	20.775	0	27.263	557950000	58	0.0765156	0.952048	-0.0311705	-0.128108	D6RAN4;H0Y9V9;P32969;H0Y9R4;E7ESE0	D6RAN4;H0Y9V9;P32969;H0Y9R4;E7ESE0	60S ribosomal protein L9	RPL9
26.9546	25.6958	25.8363	27.019	25.5241	25.8449						11	11	11	34.4	34.4	34.4	46.44	0	54.119	436730000	42	0.0180955	0.982094	-0.0328979	-0.0467156	P50454;E9PR70;E9PPV6;E9PK86;E9PMI5;E9PJH8;E9PIG2;E9PRS3;E9PKH2;E9PNX1;E9PQ34;H0YEP8;E9PLA6	P50454;E9PR70;E9PPV6;E9PK86;E9PMI5	Serpin H1	SERPINH1
28.4879	26.8674	26.3712	28.0247	26.8203	26.7779						28	22	11	39.6	32.9	15.7	70.108	0	130.5	3856400000	199	0.0150713	0.987068	-0.0345147	-0.0401978	A0A0G2JIW1;P0DMV9;P0DMV8;V9GZ37	A0A0G2JIW1;P0DMV9;P0DMV8;V9GZ37	Heat shock 70 kDa protein 1B;Heat shock 70 kDa protein 1A	HSPA1B;HSPA1A
26.9518	27.108	27.3136	26.9303	26.995	27.3348						7	7	7	40	40	40	12.254	0	21.301	883150000	56	0.0816644	0.947979	-0.0377725	-0.143375	Q9Y3U8;J3QSB5;J3KTD3	Q9Y3U8;J3QSB5	60S ribosomal protein L36	RPL36
27.4527	27.8885	28.0355	27.5476	27.8347	27.877						6	6	6	51.2	51.2	51.2	22.743	0	40.312	1373000000	38	0.0671934	0.954602	-0.0391521	-0.129094	Q9H9Z2	Q9H9Z2	Protein lin-28 homolog A	LIN28A
28.3592	28.7788	28.7389	28.4506	28.7553	28.5488						13	13	13	74	74	74	16.445	0	39.686	3417100000	168	0.0901295	0.949432	-0.0407823	-0.156217	P62249;M0R210;A0A087WZ27;M0R3H0;M0R1M5;Q6IPX4;M0QX76	P62249;M0R210;A0A087WZ27;M0R3H0;M0R1M5;Q6IPX4	40S ribosomal protein S16	RPS16;ZNF90
25.0994	23.9073	23.3354	24.6951	24.4788	23.0445						9	9	9	38.5	38.5	38.5	35.076	0	39.721	84262000	19	0.0186906	0.980539	-0.0412324	-0.0494603	P63244;J3KPE3;H0YAF8;D6RHH4;D6RFZ9;D6R9Z1;D6R9L0;D6RAU2;E9PD14;D6RFX4;D6RAC2;H0Y8W2;D6RBD0;H0YAM7;D6RHJ5;D6RF23;D6REE5;D6RGK8;D6R909;H0Y8R5;D6RDI0	P63244;J3KPE3;H0YAF8;D6RHH4;D6RFZ9;D6R9Z1;D6R9L0;D6RAU2;E9PD14;D6RFX4;D6RAC2;H0Y8W2	Guanine nucleotide-binding protein subunit beta-2-like 1;Guanine nucleotide-binding protein subunit beta-2-like 1, N-terminally processed	GNB2L1
25.505	25.5438	26.0148	25.2699	25.7818	25.8878						7	7	7	17.9	17.9	17.9	35.079	0	27.979	473670000	52	0.0568715	0.954637	-0.041385	-0.11775	Q6UXN9;C9JBU3	Q6UXN9	WD repeat-containing protein 82	WDR82
29.2912	28.0341	27.6748	29.3499	27.7389	27.7859						32	32	32	69.7	69.7	69.7	57.936	0	233.68	2618800000	185	0.0192723	0.980397	-0.041776	-0.0508636	P14618;H3BTN5;B4DNK4;H3BQ34;H3BR70;H3BT25;H3BUW1;H3BTJ2;H3BU13;H3BN34;H3BQZ3;P30613	P14618;H3BTN5;B4DNK4;H3BQ34;H3BR70	Pyruvate kinase PKM;Pyruvate kinase	PKM
26.1653	26.2514	26.4111	26.1088	26.1269	26.4648						17	17	1	32.8	32.8	2.4	61.705	0	53.782	420400000	75	0.112856	0.93747	-0.0424321	-0.179547	E9PGZ1;C9J813	E9PGZ1;C9J813		CALD1
28.5828	28.9421	28.7994	28.7174	28.6333	28.8437						9	9	9	38.1	38.1	38.1	23.432	0	42.759	3236200000	131	0.131621	0.928224	-0.0433083	-0.195941	P50914;E7EPB3	P50914;E7EPB3	60S ribosomal protein L14	RPL14
28.7364	28.2052	28.1608	28.5159	28.2051	28.234						25	25	2	62.7	62.7	3.6	49.83	0	323.31	12667000000	520	0.082802	0.947633	-0.0491123	-0.158525	P68371	P68371	Tubulin beta-4B chain	TUBB4B
29.9415	29.9289	29.7352	29.8329	29.8472	29.7682						18	18	18	52.1	52.1	52.1	32.728	0	60.917	6692900000	168	0.299901	0.870432	-0.0524584	-0.306681	Q02878;F8VZ45;U3KQR5;F8VZA3;F8VWR1;F8VU16;F8VR69	Q02878	60S ribosomal protein L6	RPL6
28.4782	28.355	28.1281	28.3587	28.2864	28.1569						9	9	9	56.9	56.9	56.9	18.565	0	48.027	2314200000	136	0.169539	0.898004	-0.0530993	-0.243231	P46778;G3V1B3;M0R181;M0R3I5	P46778;G3V1B3;M0R181	60S ribosomal protein L21	RPL21
27.0035	27.3577	27.3961	26.9751	27.1502	27.4518						13	10	9	24	17.6	16.4	63.704	0	24.483	925000000	60	0.116839	0.923373	-0.0600948	-0.209334	O00425	O00425	Insulin-like growth factor 2 mRNA-binding protein 3	IGF2BP3
27.2163	27.4041	27.2771	27.2738	27.2083	27.2306						8	8	6	45.4	45.4	35.2	35.924	0	290.65	1651700000	77	0.45312	0.828016	-0.0615768	-0.388376	P67809;H0Y449;C9J5V9;A0A0D9SEI8;Q9Y2T7	P67809;H0Y449	Nuclease-sensitive element-binding protein 1	YBX1
29.4549	29.4828	29.5344	29.4879	29.4372	29.3509						20	20	20	62.4	62.4	62.4	29.597	0	62.067	5888400000	217	0.637227	0.784819	-0.0653553	-0.446856	P62701;C9JEH7;P22090;Q8TD47	P62701	40S ribosomal protein S4, X isoform	RPS4X
25.2857	25.4709	25.1029	25.3331	25.1649	25.1531						4	4	4	7.6	7.6	7.6	93.384	0	47.833	242030000	31	0.223998	0.86607	-0.0694536	-0.314107	Q2Q1W2	Q2Q1W2	E3 ubiquitin-protein ligase TRIM71	TRIM71
28.3622	28.4594	28.4197	28.1943	28.3797	28.4541						6	6	6	41	41	41	16.46	0	31.495	2848200000	82	0.360276	0.828197	-0.0710678	-0.389971	P47813;X6RAC9;O14602;A6NJH9	P47813;X6RAC9;O14602;A6NJH9	Eukaryotic translation initiation factor 1A, X-chromosomal;Eukaryotic translation initiation factor 1A, Y-chromosomal	EIF1AX;EIF1AY
24.2031	23.8756	23.96	23.8478	24.5145	23.4463						9	9	9	16.8	16.8	16.8	80.853	0	88.253	1223800000	52	0.0830601	0.938944	-0.0766818	-0.179734	P35612;A0A1C7CYY0;C9J299;C9J080;C9JTM0	P35612	Beta-adducin	ADD2
23.5858	24.9555	23.5204	24.2761	23.202	24.3473						5	5	5	6.5	6.5	6.5	98.594	0	18.575	70935000	15	0.0450729	0.957182	-0.0787239	-0.112984	Q8TDD1;F8VRX4	Q8TDD1	ATP-dependent RNA helicase DDX54	DDX54
25.0725	25.2669	25.1786	24.8675	24.9358	25.4642						3	3	3	16.3	16.3	16.3	27.957	0	7.9851	200820000	21	0.159163	0.883794	-0.0834821	-0.281323	A0A1B0GVD3;Q6ZN17;A0A1B0GTK2	A0A1B0GVD3;Q6ZN17	Protein lin-28 homolog B	LIN28B
27.6181	27.5815	27.6402	27.5327	27.5029	27.5521						17	17	17	28.8	28.8	28.8	66.049	0	51.891	1576000000	113	1.70767	0.657904	-0.0840041	-0.686971	O00567;H0YDU4;H0Y653;Q5JXT2	O00567;H0YDU4	Nucleolar protein 56	NOP56
23.7993	24.1961	24.6373	24.0199	24.5662	23.7834						6	6	6	33.7	33.7	33.7	19.526	0	10.038	109430000	25	0.0934929	0.926261	-0.0877755	-0.201724	X6RAL5;O00422;U3KQ12;H7BZW6;U3KPY7	X6RAL5;O00422;U3KQ12;H7BZW6	Histone deacetylase complex subunit SAP18	SAP18
30.3012	27.9468	27.4521	29.6818	28.1748	27.5715						7	7	7	58.3	58.3	58.3	11.367	0	42.521	3713700000	174	0.0281895	0.972345	-0.0906283	-0.0768068	P62805	P62805	Histone H4	HIST1H4A
29.1882	28.4105	28.6127	29.0149	28.383	28.5232						12	12	12	51	51	51	24.146	0	35.412	2697700000	86	0.116617	0.897208	-0.0967236	-0.240832	P61313;E7EQV9;E7ENU7;E7EX53;E7ERA2	P61313;E7EQV9;E7ENU7;E7EX53	60S ribosomal protein L15;Ribosomal protein L15	RPL15
28.4387	28.1329	27.949	28.2426	28.1203	27.855						9	9	5	53.8	53.8	28.2	17.965	0	92.025	3625100000	183	0.21408	0.844528	-0.100868	-0.356432	P62979;J3QS39;J3QTR3;F5H6Q2;F5GYU3;F5H2Z3;F5H265;B4DV12;F5H388;F5H747;F5GXK7;J3QKN0;Q5PY61;Q96C32;P0CG47;P0CG48;J3QSA3;F5GZ39;M0R1V7;Q49A90	P62979	Ubiquitin-40S ribosomal protein S27a;Ubiquitin;40S ribosomal protein S27a	RPS27A
29.8004	29.9271	30.224	29.7694	29.7862	30.0866						12	12	12	33.5	33.5	33.5	28.024	0	73.765	6456200000	152	0.251617	0.826916	-0.103043	-0.392679	P62917;E9PKZ0;G3V1A1;E9PKU4;E9PP36	P62917;E9PKZ0;G3V1A1;E9PKU4;E9PP36	60S ribosomal protein L8	RPL8
23.5195	23.876	24.5122	23.3176	23.9816	24.2987						4	4	4	7.6	7.6	7.6	88.1	0	23.797	440160000	40	0.0896747	0.927223	-0.103251	-0.20258	A0A1B0GV68;C9JME2;Q9Y4F1;M0QYB0	A0A1B0GV68;C9JME2;Q9Y4F1;M0QYB0	FERM, RhoGEF and pleckstrin domain-containing protein 1	FARP1
28.6517	28.5661	28.6127	28.3531	28.6848	28.4689						12	12	12	51.6	51.6	51.6	24.831	0	44.216	2821800000	140	0.465451	0.747616	-0.10793	-0.538878	P62906	P62906	60S ribosomal protein L10a	RPL10A
28.2208	28.0266	28.3295	27.9416	28.0884	28.2223						16	16	16	8.2	8.2	8.2	273.6	0	76.855	2706400000	133	0.378363	0.768159	-0.1082	-0.491676	Q6P2Q9;I3L0J9;I3L3Z8	Q6P2Q9	Pre-mRNA-processing-splicing factor 8	PRPF8
27.2693	27.4629	27.4249	27.1525	27.3355	27.3387						11	11	11	31.1	31.1	31.1	33.296	0	22.402	1327500000	87	0.573805	0.723453	-0.110117	-0.59391	Q99623;J3KPX7;F5GY37;F5GWA7;F5H3X6;U3KPZ5;F5H2D2;F5H0C5	Q99623;J3KPX7;F5GY37;F5GWA7	Prohibitin-2	PHB2
24.9217	25.0755	23.6619	22.7499	25.3102	25.2662						5	2	2	34	13.5	13.5	15.862	0	7.2687	199390000	28	0.0393528	0.959986	-0.110891	-0.104874	E7EX70	E7EX70		POLR1E
24.7593	25.3289	25.6474	25.5119	24.7089	25.1658						5	5	5	12.7	12.7	12.7	49.255	0	15.95	325350000	32	0.121859	0.894562	-0.116358	-0.259354	Q15428;K7EMT0	Q15428;K7EMT0	Splicing factor 3A subunit 2	SF3A2
30.4651	30.552	30.1425	30.2832	30.1854	30.3409						4	4	4	8.2	8.2	8.2	41.287	0	5.7109	24128000000	82	0.368144	0.760319	-0.116703	-0.501796	P01860;A0A0A0MS07;A0A0A0MS08;P01857;P01859;P01861	P01860;A0A0A0MS07;A0A0A0MS08;P01857;P01859;P01861	Ig gamma-3 chain C region;Ig gamma-1 chain C region;Ig gamma-2 chain C region;Ig gamma-4 chain C region	IGHG3;IGHG1;IGHG2;IGHG4
32.1948	32.1227	32.1972	32.2761	32.0092	31.8691						14	14	0	77	77	0	13.92	0	85.823	49274000000	305	0.420304	0.752507	-0.120136	-0.54156	Q16778	Q16778	Histone H2B type 2-E	HIST2H2BE
30.6029	30.7777	30.7922	30.5835	30.5739	30.6501						10	10	10	56.8	56.8	56.8	14.463	0	42.503	12713000000	182	0.866654	0.621743	-0.121766	-0.736358	P62899;H7C2W9;C9JU56;B7Z4E3;B7Z4C8;B8ZZK4	P62899;H7C2W9;C9JU56;B7Z4E3;B7Z4C8;B8ZZK4	60S ribosomal protein L31	RPL31
26.4829	26.8819	27.1258	26.461	26.672	26.9671						7	7	7	33.1	33.1	33.1	26.396	0	64.695	1243700000	82	0.212242	0.827878	-0.13021	-0.385221	Q9Y3Y2;A0A087X1B7;X6R700;Q5T7Y7	Q9Y3Y2;A0A087X1B7;X6R700	Chromatin target of PRMT1 protein	CHTOP
27.978	28.3146	28.5778	28.0631	28.1505	28.2571						6	6	6	60.9	60.9	60.9	14.787	0	85.19	3766300000	92	0.296268	0.774894	-0.133267	-0.471898	P35268;K7ERI7;K7EMH1;K7EP65;K7EKS7;K7ELC4;K7EJT5	P35268;K7ERI7;K7EMH1;K7EP65;K7EKS7;K7ELC4	60S ribosomal protein L22	RPL22
23.8167	23.4714	23.5193	23.3272	23.777	23.2971						6	6	6	17.4	17.4	17.4	41.796	0	11.445	337700000	33	0.289391	0.770595	-0.135368	-0.468291	O00154;K7EKP8	O00154	Cytosolic acyl coenzyme A thioester hydrolase	ACOT7
27.2765	26.1759	25.8853	26.9659	26.1517	25.8087						13	13	7	37.1	37.1	20.3	47.087	0	61.437	636950000	76	0.0895139	0.922516	-0.137182	-0.212614	E9PCY7;G8JLB6;P31943;D6RBM0;D6RIT2;D6RIU0;E7EQJ0;D6RAM1;E5RGV0;D6R9T0;D6RFM3;E7EN40;D6RDU3;D6RJ04;D6RIH9;H0YB39;D6RDL0;H0YBD7;D6RF17;H0YBG7;D6R9D3;E5RGH4;H0YAQ2;E5RJ94	E9PCY7;G8JLB6;P31943;D6RBM0;D6RIT2;D6RIU0;E7EQJ0;D6RAM1;E5RGV0;D6R9T0;D6RFM3;E7EN40;D6RDU3;D6RJ04;D6RIH9	Heterogeneous nuclear ribonucleoprotein H;Heterogeneous nuclear ribonucleoprotein H, N-terminally processed	HNRNPH1
28.9528	29.5605	29.0989	28.829	29.2054	29.1643						12	12	12	48.4	48.4	48.4	22.487	0	66.066	7192300000	237	0.249984	0.797191	-0.137858	-0.432818	Q92522	Q92522	Histone H1x	H1FX
26.9038	26.1836	26.4983	26.6542	26.0962	26.4198						10	10	9	41.9	41.9	39.1	28.329	0	32.643	714420000	68	0.202496	0.828682	-0.138528	-0.380711	J3KTL2;Q07955;J3QQV5;J3KSW7;J3KSR8	J3KTL2;Q07955;J3QQV5;J3KSW7	Serine/arginine-rich splicing factor 1	SRSF1
28.1259	27.6589	27.3924	27.9029	27.2956	27.5447						14	14	7	46.8	46.8	26.8	46.153	0	120.5	1485500000	93	0.200832	0.827415	-0.144646	-0.383146	P60842;J3KT12;J3QS69;J3KTB5;J3QL43;J3KSZ0;J3KTN0;J3QR64;J3QLN6;J3QKZ9;J3KS25;J3QQP0	P60842;J3KT12;J3QS69;J3KTB5;J3QL43	Eukaryotic initiation factor 4A-I	EIF4A1
28.0488	27.5822	27.354	27.677	27.5154	27.3179						32	31	31	48.3	48.3	48.3	72.332	0	138.98	2951400000	224	0.277178	0.772278	-0.158198	-0.480371	P11021	P11021	78 kDa glucose-regulated protein	HSPA5
31.1841	31.1151	31.1041	30.9972	30.8674	31.0615						40	40	3	40.2	40.2	2.9	90.583	0	323.31	25167000000	687	1.19971	0.445743	-0.159081	-0.980023	Q00839;Q5RI18;A0A1W2PQL0;A0A1W2PP34;A0A1W2PPL4;A0A1W2PPH7;A0A1W2PRZ7;A0A1W2PQD4;A0A1W2PQ74;A0A1W2PPE9;A0A1W2PRI6;A0A1W2PP22	Q00839;Q5RI18;A0A1W2PQL0;A0A1W2PP34;A0A1W2PPL4;A0A1W2PPH7;A0A1W2PRZ7;A0A1W2PQD4;A0A1W2PQ74	Heterogeneous nuclear ribonucleoprotein U	HNRNPU
24.5733	23.166	23.3361	23.2464	23.7715	23.5648						7	7	7	18.3	18.3	18.3	58.024	0	28.45	240010000	29	0.128425	0.876809	-0.164155	-0.288478	P40227;Q92526	P40227	T-complex protein 1 subunit zeta	CCT6A
28.2089	24.1899	21.2574	27.5322	22.6559	22.9622						11	11	11	25.2	25.2	25.2	64.872	0	41.295	432730000	52	0.0219994	0.972503	-0.168657	-0.0634387	F5GZS6;J3KPF3;P08195;F5GZI0;H0YFS2;H0YFX4;F5H867;F5H0E2	F5GZS6;J3KPF3;P08195	4F2 cell-surface antigen heavy chain	SLC3A2
30.2535	29.7741	29.49	30.0301	29.6628	29.3017						18	18	9	58.9	58.9	32	50.14	0	179.2	7187600000	250	0.222019	0.797916	-0.174323	-0.428995	P68104;Q5VTE0;A0A087WVQ9;A0A087WV01;Q5JR01;A6PW80	P68104;Q5VTE0;A0A087WVQ9;A0A087WV01	Elongation factor 1-alpha 1;Putative elongation factor 1-alpha-like 3;Elongation factor 1-alpha	EEF1A1;EEF1A1P5
29.5539	29.467	29.6775	29.3543	29.264	29.5433						36	36	14	52.9	52.9	23.4	70.897	0	323.31	16281000000	505	0.807588	0.511024	-0.17894	-0.883714	P11142;E9PKE3;E9PNE6;E9PN89;A8K7Q2;E9PLF4;E9PQQ4;E9PQK7;P54652;E9PPY6;E9PN25;E9PI65;E9PS65;E9PM13	P11142;E9PKE3;E9PNE6;E9PN89;A8K7Q2	Heat shock cognate 71 kDa protein	HSPA8
28.8034	28.7877	28.9861	28.5853	28.6433	28.8106						15	15	15	54.1	54.1	54.1	22.591	0	43.409	3151100000	149	0.901325	0.47994	-0.179351	-0.930117	A0A024R4M0;P46781;B5MCT8;C9JM19;F2Z3C0;A8MXK4	A0A024R4M0;P46781;B5MCT8;C9JM19	40S ribosomal protein S9	RPS9
28.6584	25.0873	24.4994	27.9163	25.6078	24.1759						30	19	19	44.4	30.3	30.3	84.659	0	163.98	948630000	81	0.0362911	0.959388	-0.1817	-0.101179	P07900;Q58FG0;G3V2J8;Q14568;Q58FF6;Q58FG1	P07900	Heat shock protein HSP 90-alpha	HSP90AA1
24.6878	24.1931	23.3083	22.6289	24.4499	24.5606						4	4	4	6.1	6.1	6.1	80.313	0	7.4416	81822000	16	0.0873663	0.919736	-0.183284	-0.216906	Q92541;H0YKX1	Q92541	RNA polymerase-associated protein RTF1 homolog	RTF1
27.5516	27.6997	27.3201	27.3926	27.4619	27.155						9	9	9	69.1	69.1	69.1	17.818	0	55.384	1150200000	68	0.578009	0.599903	-0.187291	-0.766489	P30050	P30050	60S ribosomal protein L12	RPL12
28.4698	28.8152	28.8868	28.3475	28.655	28.5859						11	11	11	51.1	51.1	51.1	21.634	0	54.152	2858700000	116	0.540327	0.615106	-0.194469	-0.751117	Q07020;G3V203;J3QQ67;F8VYV2;H0YHA7;A0A075B7A0;F8VUA6;F8VXR6	Q07020;G3V203;J3QQ67;F8VYV2;H0YHA7;A0A075B7A0;F8VUA6	60S ribosomal protein L18	RPL18
24.0272	23.9297	24.1893	23.9822	24.1628	23.4007						3	3	3	8.4	8.4	8.4	42.026	0	7.2936	94194000	19	0.342128	0.727724	-0.200126	-0.585044	O00622	O00622	Protein CYR61	CYR61
29.0064	25.9115	25.4961	28.0974	26.3334	25.3807						12	12	12	67.3	67.3	67.3	18.012	0	96.38	2611000000	145	0.0505907	0.950609	-0.200837	-0.137214	P62937;F8WE65;C9J5S7;E5RIZ5;P0DN26;A0A0H2UH34;A0A0B4J2A2;A0A075B767;A0A075B759;Q9Y536;F5H284	P62937;F8WE65;C9J5S7	Peptidyl-prolyl cis-trans isomerase A;Peptidyl-prolyl cis-trans isomerase A, N-terminally processed;Peptidyl-prolyl cis-trans isomerase	PPIA
26.2263	25.768	26.1799	25.9802	25.7387	25.8405						8	8	8	31.9	31.9	31.9	34.273	0	30.069	373560000	51	0.563068	0.589772	-0.204949	-0.783462	P05388;F8VW21;F8VU65;F8VWS0;F8VPE8;G3V210;F8VQY6;F8VRK7;F8VZS0;Q8NHW5;F8VS58;F8VWV4;F8W1K8	P05388;F8VW21;F8VU65;F8VWS0;F8VPE8;G3V210;F8VQY6;F8VRK7;F8VZS0;Q8NHW5;F8VS58	60S acidic ribosomal protein P0;60S acidic ribosomal protein P0-like	RPLP0;RPLP0P6
26.0522	25.6515	25.0678	26.8552	25.6107	23.6765						16	16	16	13.6	13.6	13.6	166.57	0	42.795	312310000	52	0.0761989	0.929034	-0.209714	-0.196371	Q14152	Q14152	Eukaryotic translation initiation factor 3 subunit A	EIF3A
30.7801	31.0237	30.644	30.4935	30.6732	30.6196						27	27	20	52	52	40.8	46.513	0	201.24	30232000000	566	0.829934	0.442044	-0.220472	-0.987946	Q9Y383;A0A0A6YYJ8;V9GZ75;F8WEU3	Q9Y383;A0A0A6YYJ8	Putative RNA-binding protein Luc7-like 2	LUC7L2
24.4669	24.1286	23.783	24.313	23.6731	23.7236						2	2	2	3.5	3.5	3.5	65.683	0	4.208	77701000	15	0.320827	0.733929	-0.222896	-0.579104	Q7L311	Q7L311	Armadillo repeat-containing X-linked protein 2	ARMCX2
34.3047	34.3791	34.3404	33.9884	34.1117	34.2341						19	19	5	45.7	45.7	13.7	21.865	0	200.66	167500000000	694	1.44227	0.322678	-0.230006	-1.32092	P10412	P10412	Histone H1.4	HIST1H1E
27.4691	23.5738	23.2695	26.8451	22.9959	23.7804						7	7	7	71.9	71.9	71.9	14.716	0	49.099	332040000	27	0.0438884	0.954137	-0.230296	-0.121798	P09382;F8WEI7	P09382	Galectin-1	LGALS1
25.9407	22.8889	26.3766	25.7822	23.0446	25.6728						2	2	2	12.6	12.6	12.6	15.642	0	4.5342	268390000	21	0.0575283	0.947002	-0.235554	-0.155397	H3BNI9;P19784	H3BNI9;P19784	Casein kinase II subunit alpha	CSNK2A2
27.0786	23.7444	23.8702	26.953	23.3055	23.7078						16	16	16	33.2	33.2	33.2	52.502	0	41.246	261410000	41	0.0524815	0.949631	-0.242266	-0.143472	H7BZ94;P07237;H0Y3Z3;I3L398;I3L0S0;I3L3U6;I3L312;I3NI03;I3L514;I3L4M2;I3L1Y5;I3L3P5	H7BZ94;P07237;H0Y3Z3;I3L398	Protein disulfide-isomerase	P4HB
27.5191	25.8153	25.6101	26.529	25.8951	25.7896						11	11	11	34.7	34.7	34.7	49.541	0	63.111	553630000	57	0.139108	0.859367	-0.243577	-0.325811	P49411;H3BNU3	P49411	Elongation factor Tu, mitochondrial	TUFM
27.2058	24.4997	23.6121	26.8715	24.5519	23.1448						16	16	16	36.7	36.7	36.7	44.614	0	71.424	969690000	79	0.0563074	0.948042	-0.249845	-0.153043	P00558;P07205	P00558	Phosphoglycerate kinase 1	PGK1
26.4863	26.3134	26.2359	26.0458	26.1354	26.0784						10	10	9	45.1	45.1	45.1	19.329	0	60.959	1291300000	77	1.52129	0.29391	-0.258658	-1.44882	P84103;A0A087X2D0	P84103;A0A087X2D0	Serine/arginine-rich splicing factor 3	SRSF3
25.6469	23.0402	22.5579	23.8094	22.5765	24.0576						3	3	3	7.6	7.6	7.6	51.156	0	18.456	67869000	18	0.0893964	0.907647	-0.267167	-0.229699	Q9Y230;M0R0Z0;X6R2L4;M0QXZ7;A0A1W2PS48;M0R0Y3	Q9Y230;M0R0Z0;X6R2L4	RuvB-like 2	RUVBL2
27.7569	27.9733	27.7999	27.0426	27.9477	27.7258						7	7	7	38.7	38.7	38.7	18.86	0	23.832	1923800000	70	0.411426	0.640639	-0.271348	-0.713587	Q8WVK2;B8ZZ98;H0YBW5	Q8WVK2	U4/U6.U5 small nuclear ribonucleoprotein 27 kDa protein	SNRNP27
27.819	27.7567	27.5388	27.4126	27.3698	27.5081						19	19	19	45.4	45.4	45.4	50.976	0	73.042	2211800000	258	1.36102	0.29775	-0.274643	-1.41362	P61978;Q5T6W2;S4R457;S4R359	P61978;Q5T6W2	Heterogeneous nuclear ribonucleoprotein K	HNRNPK
28	27.0256	26.8891	27.5006	26.9666	26.6227						18	18	16	90.4	90.4	83.7	18.502	0	208.04	4844600000	219	0.251777	0.757753	-0.274928	-0.515731	P23528;E9PP50;E9PK25;G3V1A4;E9PS23;E9PQB7;E9PLJ3;Q9Y281;F8WDN3	P23528;E9PP50;E9PK25;G3V1A4;E9PS23;E9PQB7	Cofilin-1	CFL1
24.5854	23.1933	24.2765	24.7044	22.6889	23.8282						19	19	19	12.8	12.8	12.8	202.29	0	122.12	762830000	86	0.143142	0.853521	-0.277903	-0.33885	A0A087X208;O00468	A0A087X208;O00468	Agrin;Agrin N-terminal 110 kDa subunit;Agrin C-terminal 110 kDa subunit;Agrin C-terminal 90 kDa fragment;Agrin C-terminal 22 kDa fragment	AGRN
28.1589	25.2403	24.4416	27.6377	25.5137	23.8425						17	17	17	20.2	20.2	20.2	164.94	0	104.62	529000000	48	0.0622255	0.947707	-0.282294	-0.168479	P31327;Q5R211;E7EWJ3;C9JTA4	P31327	Carbamoyl-phosphate synthase [ammonia], mitochondrial	CPS1
24.8809	24.5475	24.6981	24.4023	24.2807	24.5881						10	10	10	16.4	16.4	16.4	81.307	0	22.551	138700000	25	1.01792	0.346656	-0.285137	-1.23178	P33993;C9J8M6	P33993	DNA replication licensing factor MCM7	MCM7
28.423	23.599	22.3731	27.9307	22.1278	23.4563						10	10	10	35.7	35.7	35.7	48.141	0	74.563	526980000	37	0.0391213	0.955756	-0.293425	-0.110823	P27797;K7EJB9;K7EL50	P27797;K7EJB9	Calreticulin	CALR
26.6937	26.8883	26.8361	26.2019	26.5782	26.7534						5	5	5	12.8	12.8	12.8	37.476	0	31.114	942690000	63	0.78756	0.401466	-0.294836	-1.08091	Q8NAV1	Q8NAV1	Pre-mRNA-splicing factor 38A	PRPF38A
29.456	27.5002	27.0191	28.9132	27.4385	26.7332						18	17	16	54.4	51.5	49.2	33.155	0	122.44	2172600000	120	0.109077	0.88483	-0.296813	-0.273882	F8W6I7;P09651;F8VZ49;Q32P51;F8VTQ5;H0YH80;F8W646;F8VYN5	F8W6I7;P09651;F8VZ49;Q32P51;F8VTQ5;H0YH80	Heterogeneous nuclear ribonucleoprotein A1;Heterogeneous nuclear ribonucleoprotein A1, N-terminally processed;Heterogeneous nuclear ribonucleoprotein A1-like 2	HNRNPA1;HNRNPA1L2
27.1722	23.4578	23.1096	26.5456	23.3228	22.9471						14	14	14	26.3	26.3	26.3	67.877	0	62.085	244740000	35	0.0617936	0.946018	-0.308016	-0.168275	P29401;A0A0B4J1R6;E9PFF2;F8W888;F8WAX4	P29401;A0A0B4J1R6;E9PFF2	Transketolase	TKT
28.1848	23.7761	23.1257	27.2002	24.6282	22.3208						11	11	11	50.5	50.5	50.5	39.42	0	89.718	529340000	50	0.050531	0.95091	-0.312459	-0.140496	P04075;H3BQN4;J3KPS3;H3BPS8;H3BUH7;H3BR04;H3BMQ8;H3BU78;H3BR68;P09972	P04075;H3BQN4;J3KPS3;H3BPS8;H3BUH7;H3BR04	Fructose-bisphosphate aldolase A;Fructose-bisphosphate aldolase	ALDOA
23.6726	23.81	23.7621	23.445	23.3324	23.5257						5	5	5	12.5	12.5	12.5	66.022	0	16.442	87057000	22	1.98146	0.204112	-0.313881	-1.85706	Q07065	Q07065	Cytoskeleton-associated protein 4	CKAP4
28.0587	28.4163	28.6417	27.906	28.0292	28.2266						18	18	18	46.2	46.2	46.2	33.216	0	43.357	2239700000	142	0.755075	0.404138	-0.318242	-1.08351	Q9NWB6;X6R9F1	Q9NWB6	Arginine and glutamate-rich protein 1	ARGLU1
28.2316	28.7566	28.8324	28.1805	28.3362	28.3424						14	14	14	62.5	62.5	62.5	17.718	0	51.375	2462600000	136	0.750202	0.404234	-0.320456	-1.08188	P62269;A0A0G2JQH2;Q5GGW2;J3JS69	P62269	40S ribosomal protein S18	RPS18
25.2843	25.5736	25.2379	23.7259	25.5828	25.817						11	11	1	6.4	6.4	1.3	228.53	0	42.097	236500000	38	0.184099	0.805358	-0.323338	-0.420057	Q15154;A6NNN6;E7EV93;H0YBA1;E5RGQ4;E9PGW9	Q15154;A6NNN6	Pericentriolar material 1 protein	PCM1
29.8805	28.8895	28.4454	29.7277	28.819	27.6906						22	22	21	66.6	66.6	66.6	37.429	0	158.93	5227400000	259	0.169656	0.828676	-0.326052	-0.394728	P22626;A0A087WUI2	P22626;A0A087WUI2	Heterogeneous nuclear ribonucleoproteins A2/B1	HNRNPA2B1
26.1991	25.7729	25.9808	26.1052	25.3262	25.5254						16	16	16	79.4	79.4	79.4	29.804	0	66.176	599130000	68	0.557338	0.492949	-0.331982	-0.91182	P35232;C9JW96;E9PCW0;C9JZ20;E7ESE2;D6RBK0	P35232;C9JW96;E9PCW0;C9JZ20;E7ESE2	Prohibitin	PHB
22.585	24.1388	24.1379	23.1915	23.3213	23.3433						3	2	2	3.2	2.3	2.3	118.99	0.00070323	3.1954	37261000	7	0.256302	0.751669	-0.335208	-0.540699	F5H6E2;O00159;I3L3Y6;I3L204;I3L4D4;I3L501	F5H6E2;O00159;I3L3Y6;I3L204	Unconventional myosin-Ic	MYO1C
26.9666	26.2127	26.483	26.7913	26.0067	25.8463						15	14	14	38.4	36.5	36.5	39.594	0	148.1	1385800000	144	0.391281	0.625125	-0.339358	-0.728397	P51991;H7C1J8	P51991	Heterogeneous nuclear ribonucleoprotein A3	HNRNPA3
23.1307	22.6017	24.0662	22.917	21.8722	23.9796						6	6	6	9.4	9.4	9.4	92.25	0	8.7715	119020000	23	0.1749	0.816017	-0.343231	-0.406711	Q99459	Q99459	Cell division cycle 5-like protein	CDC5L
28.7285	28.6538	29.0013	28.0917	28.7852	28.4639						14	14	14	23.1	23.1	23.1	51.556	0	93.639	5851200000	165	0.699809	0.407919	-0.347622	-1.06473	P08621;M0QYR1;M0QX04	P08621	U1 small nuclear ribonucleoprotein 70 kDa	SNRNP70
24.134	23.2475	23.6972	23.0839	24.8084	22.1324						2	2	2	2.6	2.6	2.6	88.701	0	5.5803	139920000	13	0.160068	0.827393	-0.35137	-0.380302	Q8WUQ7	Q8WUQ7	Cactin	CACTIN
26.5948	26.6065	27.2276	26.0532	26.341	26.9795						12	12	12	19.4	19.4	19.4	88.885	0	39.3	984000000	86	0.437952	0.586356	-0.351765	-0.791585	Q15459;H7C1L2;F8WB66	Q15459	Splicing factor 3A subunit 1	SF3A1
23.229	25.2681	25.2657	24.8051	22.1807	25.7101						3	3	3	12.6	12.6	12.6	38.838	0	7.7539	169100000	15	0.101611	0.893133	-0.35561	-0.261935	E9PSG0;O75052	E9PSG0;O75052	Carboxyl-terminal PDZ ligand of neuronal nitric oxide synthase protein	NOS1AP
29.6258	27.602	27.3214	29.0174	27.6388	26.8216						32	32	16	46.7	46.7	25.7	83.263	0	222.53	3420200000	244	0.136128	0.857578	-0.357143	-0.334334	P08238;Q58FF7	P08238	Heat shock protein HSP 90-beta	HSP90AB1
24.2791	24.1925	23.9002	24.2751	23.2679	23.7358						3	3	3	42.2	42.2	42.2	9.8329	0	20.254	361550000	35	0.5103	0.511144	-0.364321	-0.882635	K7EN45;Q13526;K7EMU7	K7EN45;Q13526;K7EMU7	Peptidyl-prolyl cis-trans isomerase NIMA-interacting 1	PIN1
27.8922	27.6173	27.1357	27.3174	27.0663	27.1486						23	23	23	34.7	34.7	34.7	94.622	0	113.47	1949300000	156	0.728819	0.387504	-0.370972	-1.1137	A0A0R4J2E8;A8MXP9;P43243;D6REM6;D6R991;B3KM87;H0Y8T4;Q68E03;D6RBI2;D6RBK5;D6RE02;D6RIA2;D6RAM9;D6RAY2;D6RB45;A0A1B0GX04;D6R9F3;D6RBS2;D6RCM3;D6REK4;D6R8Z5	A0A0R4J2E8;A8MXP9;P43243;D6REM6;D6R991	Matrin-3	MATR3
23.5096	24.8996	25.3052	24.8521	24.9797	22.7084						5	5	5	8.3	8.3	8.3	78.948	0	16.248	131320000	16	0.160489	0.829045	-0.391396	-0.38537	J3KR72;P49848;C9JFL8;C9JTY6	J3KR72;P49848;C9JFL8;C9JTY6	Transcription initiation factor TFIID subunit 6	TAF6
24.8544	24.3913	24.4585	24.3837	23.5314	24.6091						3	3	3	26.7	26.7	26.7	11.528	0	5.2968	170760000	29	0.4759	0.526506	-0.393331	-0.85773	Q9NPA8;J3KNT2;E5RI00;E5RHT9;E5RJ84;E5RHX8	Q9NPA8	Transcription and mRNA export factor ENY2	ENY2
28.0742	26.0206	27.2169	27.2925	25.9065	26.904						4	4	4	41.7	41.7	41.7	14.515	0	27.352	982880000	33	0.216221	0.767291	-0.40288	-0.488597	P25398	P25398	40S ribosomal protein S12	RPS12
31.8893	31.9421	31.9664	31.4345	31.574	31.5761				+	HECTD1_Flag	16	11	11	40.3	26.1	26.1	22.58	0	184.1	30886000000	339	2.8294	0.0850455	-0.404385	-2.6593	P16401	P16401	Histone H1.5	HIST1H1B
25.1055	24.3133	23.7953	25.0419	24.2351	22.7237						6	6	4	30.7	30.7	20.9	24.893	0	13.811	195050000	29	0.199962	0.773923	-0.40445	-0.460148	P09429;Q5T7C4;B2RPK0;P23497	P09429;Q5T7C4;B2RPK0	High mobility group protein B1;Putative high mobility group protein B1-like 1	HMGB1;HMGB1P1
27.0591	27.5291	27.6964	26.6531	27.1013	27.2947						13	13	13	16.2	16.2	16.2	100.23	0	68.508	1384800000	113	0.697047	0.389857	-0.411843	-1.11528	Q13435;E9PPJ0;H0YCG1;E9PJ04;E9PJT3	Q13435;E9PPJ0;H0YCG1	Splicing factor 3B subunit 2	SF3B2
28.6937	28.3361	28.3976	28.175	27.8703	28.1446						23	6	5	60.8	21.1	17.6	47.766	0	87.479	22641000000	122	1.31515	0.252558	-0.412457	-1.67075	Q5JP53;P07437;Q5ST81;A6NNZ2	Q5JP53;P07437;Q5ST81	Tubulin beta chain	TUBB
29.844	28.9383	28.482	28.9867	28.6875	28.325						25	25	1	67	67	2.9	50.151	0	323.31	17985000000	434	0.402723	0.593617	-0.421724	-0.775768	P68363;P68366	P68363;P68366	Tubulin alpha-1B chain;Tubulin alpha-4A chain	TUBA1B;TUBA4A
26.866	25.8337	26.4803	25.6928	25.9617	26.2283						6	6	6	37.4	37.4	37.4	14.551	0	23.576	426250000	30	0.567736	0.442252	-0.432421	-0.986111	P42766;F2Z388	P42766;F2Z388	60S ribosomal protein L35	RPL35
27.0481	25.8798	22.564	27.3468	23.8332	23.0146						23	21	21	32.9	31.1	31.1	92.468	0	82.466	1209300000	81	0.080832	0.920697	-0.432465	-0.217396	P14625;Q96GW1;A0A1W2PRR1;H0YIV0;F8W026;Q58FF3	P14625	Endoplasmin	HSP90B1
26.4959	26.2761	26.345	25.9894	25.887	25.9176				+	HECTD1_Flag	14	14	14	28.2	28.2	28.2	64.132	0	60.918	886030000	93	2.45149	0.091234	-0.44097	-2.56904	P14866;M0QXS5;M0QYT0;M0R076;H7C464;B4DVF8;M0QYL7;M0R1W6;B7WPG3;C9IYN3;D6W592;Q8WVV9	P14866;M0QXS5;M0QYT0	Heterogeneous nuclear ribonucleoprotein L	HNRNPL
26.694	26.4207	26.2506	26.0278	25.8924	26.0286				+	HECTD1_Flag	7	7	7	14.5	14.5	14.5	75.651	0	35.725	589020000	46	1.58392	0.169969	-0.472177	-1.99329	A0A087WWS1;Q96FV9;R4GMN4;J3KRD7;J3QQZ3;J3KT14	A0A087WWS1;Q96FV9;R4GMN4	THO complex subunit 1	THOC1
25.4713	24.5759	23.5752	25.8567	23.7911	22.5456						8	8	7	22.1	22.1	20.6	60.103	0	21.431	796900000	55	0.161201	0.828189	-0.476372	-0.393682	O75475;V9GYT7	O75475	PC4 and SFRS1-interacting protein	PSIP1
26.7069	24.8269	24.1611	26.7783	24.7497	22.7001						11	11	10	31.3	31.3	29	38.434	0	49.72	439200000	60	0.127858	0.856638	-0.488891	-0.325385	Q14103;H0YA96;H0Y8G5;D6RAF8;D6RF44;D6RBQ9;D6RD83	Q14103;H0YA96;H0Y8G5;D6RAF8	Heterogeneous nuclear ribonucleoprotein D0	HNRNPD
22.482	23.5123	25.2022	23.6113	22.5788	23.5274						4	4	4	19.2	19.2	19.2	26.624	0	11.081	157220000	24	0.224151	0.757121	-0.493021	-0.513976	Q9P013	Q9P013	Spliceosome-associated protein CWC15 homolog	CWC15
25.3894	25.264	25.3232	25.3315	23.639	25.5128						12	12	12	12.1	12.1	12.1	120.77	0	51.582	1050600000	80	0.345022	0.638992	-0.497793	-0.713383	O75151;A0A087WW48;E7ET14;Q9UPP1;B0QZZ4;Q5JPR8;B0QZZ2;B0QZZ3;B0QZE1;H0Y589;H0Y3N9	O75151	Lysine-specific demethylase PHF2	PHF2
29.8218	26.7112	26.9225	29.1959	26.7915	25.9565						48	48	1	26	26	0.7	276.55	0	196.28	1779500000	145	0.132835	0.85536	-0.503836	-0.336702	Q5HY54;P21333;F8WE98;H0Y5C6;H0Y5F3;Q14315;H7C5L4	Q5HY54;P21333	Filamin-A	FLNA
27.9623	23.6543	23.8136	27.1495	24.4208	22.3303						8	8	8	35.3	35.3	35.3	32.642	0	20.129	391250000	31	0.0916001	0.898578	-0.509874	-0.244688	Q32Q12;P22392;J3KPD9;E7ERL0;O60361;P15531;E5RHP0;F6XY72;C9K028	Q32Q12;P22392;J3KPD9;E7ERL0;O60361;P15531	Nucleoside diphosphate kinase;Nucleoside diphosphate kinase B;Putative nucleoside diphosphate kinase;Nucleoside diphosphate kinase A	NME1-NME2;NME2;NME1;NME2P1
27.7286	27.5843	27.6767	27.4349	27.2682	26.7549						3	3	2	14.7	14.7	11.2	32.922	0	33.629	1511200000	44	1.14912	0.252612	-0.510509	-1.65255	P52907;A0A0D9SET8	P52907	F-actin-capping protein subunit alpha-1	CAPZA1
27.3018	25.7692	25.3683	25.5721	25.7669	25.5422						11	11	11	57.7	57.7	57.7	22.127	0	39.294	561430000	54	0.365695	0.613376	-0.519368	-0.749051	P62081;B5MCP9	P62081;B5MCP9	40S ribosomal protein S7	RPS7
27.1886	27.3773	27.9577	26.6642	26.7574	27.5219						10	10	10	42.9	42.9	42.9	23.671	0	38.993	1632800000	114	0.669474	0.376738	-0.526694	-1.15274	P82979;F8VZQ9;H0YHG0;F8VS12	P82979;F8VZQ9;H0YHG0	SAP domain-containing ribonucleoprotein	SARNP
28.6371	26.8311	27.3355	27.847	27.064	26.2709						27	6	6	61.3	28.6	28.6	42.051	0	74.351	1553500000	57	0.313598	0.668271	-0.540576	-0.671854	P68133;P68032;P63267;P62736;A6NL76;F6UVQ4;F6QUT6;C9JFL5;F8WB63;B8ZZJ2	P68133;P68032;P63267;P62736;A6NL76	Actin, alpha skeletal muscle;Actin, alpha cardiac muscle 1;Actin, gamma-enteric smooth muscle;Actin, aortic smooth muscle	ACTA1;ACTC1;ACTG2;ACTA2
26.8278	25.2471	24.9368	26.4095	24.8667	24.1128						7	7	7	45.6	45.6	45.6	15.798	0	27.797	286720000	28	0.238149	0.750383	-0.540913	-0.54404	P61353;K7ELC7;K7EQQ9;K7ERY7	P61353;K7ELC7;K7EQQ9	60S ribosomal protein L27	RPL27
23.5323	25.1481	25.1993	23.2203	25.2304	23.7804						3	3	3	12.2	12.2	12.2	38.367	0	30.996	194930000	28	0.271326	0.714423	-0.549493	-0.602937	Q9H8G2	Q9H8G2	Caspase activity and apoptosis inhibitor 1	CAAP1
29.1149	29.3025	29.1638	28.5107	28.8324	28.5518				+	HECTD1_Flag	31	31	31	28.4	28.4	28.4	108.66	0	150.54	5443700000	281	2.08193	0.0868261	-0.562091	-2.60635	Q9Y2W1	Q9Y2W1	Thyroid hormone receptor-associated protein 3	THRAP3
25.2799	25	24.8633	25.1602	23.2997	24.9825						4	4	4	33.9	33.9	33.9	13.058	0	40.921	376370000	45	0.395791	0.575524	-0.566957	-0.803822	H0YLA2;P37108	H0YLA2;P37108	Signal recognition particle 14 kDa protein	SRP14
27.3787	27.2134	27.2087	27.2422	26.2487	26.5912						9	9	9	35.1	35.1	35.1	30.84	0	38.441	1118000000	91	0.900789	0.292139	-0.57291	-1.44425	Q13151	Q13151	Heterogeneous nuclear ribonucleoprotein A0	HNRNPA0
25.9081	26.2758	26.5405	24.9265	25.6731	26.3971						12	12	12	19.7	19.7	19.7	73.206	0	37.272	538560000	68	0.551359	0.422481	-0.575932	-1.02397	H0YJA2;Q6PJT7;G3V256;G3V5I6;A0A087WTC9;G3V3Y4;G3V4R5;G3V411;G3V572;G3V3R9;H0YJ87	H0YJA2;Q6PJT7;G3V256;G3V5I6	Zinc finger CCCH domain-containing protein 14	ZC3H14
24.9735	25.252	24.8796	25.2709	22.8946	25.1877						17	17	17	25.1	25.1	25.1	152.45	0	57.708	522570000	84	0.301837	0.676328	-0.583956	-0.658666	A0A0A0MRV0;Q9P2E9;A0A087WVV2;F8W7S5;A2A2S5;A0A087WU26;V9GY78	A0A0A0MRV0;Q9P2E9;A0A087WVV2	Ribosome-binding protein 1	RRBP1
27.7273	28.1739	28.3666	27.1534	27.4028	27.9312						16	16	16	14.9	14.9	14.9	145.01	0	134.06	1442800000	75	0.933	0.285479	-0.593444	-1.49349	A0A0A0MRM8;E7EW20;Q9UM54;A0A0D9SGC1;Q5JVM0	A0A0A0MRM8;E7EW20;Q9UM54;A0A0D9SGC1	Unconventional myosin-VI	MYO6
26.1603	26.4472	26.5797	26.5677	27.0093	23.7759						4	4	4	9.8	9.8	9.8	43.614	0	18.291	528800000	28	0.235761	0.750849	-0.61147	-0.546052	Q9NX58;D6RDJ1	Q9NX58;D6RDJ1	Cell growth-regulating nucleolar protein	LYAR
28.1641	27.681	27.461	27.4699	27.0941	26.799						32	32	32	19.9	19.9	19.9	273.2	0	190.24	1163400000	113	1.07103	0.247288	-0.647738	-1.68566	A0A0U1RQF0;P49327;A0A0U1RRG3;J3KTF0	A0A0U1RQF0;P49327	Fatty acid synthase;[Acyl-carrier-protein] S-acetyltransferase;[Acyl-carrier-protein] S-malonyltransferase;3-oxoacyl-[acyl-carrier-protein] synthase;3-oxoacyl-[acyl-carrier-protein] reductase;3-hydroxyacyl-[acyl-carrier-protein] dehydratase;Enoyl-[acyl-carrier-protein] reductase;Oleoyl-[acyl-carrier-protein] hydrolase	FASN
33.8355	33.9735	34.2978	33.2982	33.2702	33.5758				+	HECTD1_Flag	35	35	1	89.6	89.6	4.5	41.792	0	323.31	223020000000	1471	1.75238	0.103633	-0.654229	-2.43962	P63261;I3L3I0;I3L1U9;I3L4N8;I3L3R2;K7EM38;J3KT65	P63261;I3L3I0;I3L1U9	Actin, cytoplasmic 2;Actin, cytoplasmic 2, N-terminally processed	ACTG1
27.5781	26.383	26.5475	26.4084	26.2027	25.9004						17	17	9	22.4	22.4	13.1	102.64	0	110.89	952910000	82	0.761664	0.325515	-0.665652	-1.32593	Q15424;K7ES42;K7EII0	Q15424	Scaffold attachment factor B1	SAFB
25.2899	25.3808	25.3008	23.4685	25.0515	25.4123						3	3	3	5.5	5.5	5.5	86.829	0	9.0866	217040000	18	0.496317	0.45065	-0.679698	-0.974272	Q15542	Q15542	Transcription initiation factor TFIID subunit 5	TAF5
25.0367	24.7409	24.4528	22.685	24.8341	24.6599						2	2	2	3	3	3	136.97	0	12.691	165030000	17	0.409261	0.534606	-0.683817	-0.844769	Q6P1X5;E5RI28;H0YEX2	Q6P1X5;E5RI28;H0YEX2	Transcription initiation factor TFIID subunit 2	TAF2
22.848	24.1002	24.7613	23.806	22.5629	23.2631						3	3	3	8.6	8.6	8.6	46.895	0	7.9323	153540000	24	0.446747	0.496096	-0.692493	-0.90345	Q9NW64;E5RJW4	Q9NW64;E5RJW4	Pre-mRNA-splicing factor RBM22	RBM22
29.4171	29.7389	29.5933	28.7712	29.038	28.8553				+	HECTD1_Flag	35	35	35	34.5	34.5	34.5	106.12	0	167.29	6084800000	419	2.32998	0.058	-0.694936	-3.13192	Q9NYF8;E9PK91;E9PK09;E9PQN2;E9PKI6;A0A1W2PQ43;E9PJA7;H0YF00;H0YF14;H0YF63	Q9NYF8;E9PK91;E9PK09;E9PQN2;E9PKI6;A0A1W2PQ43	Bcl-2-associated transcription factor 1	BCLAF1
29.0439	23.6834	23.3498	28.3504	23.0788	22.4856						27	27	15	36.9	36.9	24	104.85	0	143.51	959450000	62	0.0985054	0.893077	-0.720743	-0.264724	O43707;F5GXS2;H7C144;K7EP19;K7EJH8	O43707;F5GXS2	Alpha-actinin-4	ACTN4
25.8448	25.7064	25.8403	26.0873	26.1632	22.9426						13	11	10	23.4	19.9	18.6	80.785	0	41.42	1155500000	88	0.277224	0.693095	-0.732772	-0.630571	Q13330;E7ESY4;H0Y4T7;F8W9Y9	Q13330;E7ESY4;H0Y4T7;F8W9Y9	Metastasis-associated protein MTA1	MTA1
27.9059	27.5747	27.4569	26.5952	26.8992	27.2281				+	HECTD1_Flag	6	6	6	19.1	19.1	19.1	26.888	0	120.01	1754400000	117	1.50532	0.133394	-0.738349	-2.25893	Q86V81;E9PB61	Q86V81;E9PB61	THO complex subunit 4	ALYREF
26.1881	25.7252	23.198	22.7745	26.525	23.5845						4	4	4	5.9	5.9	5.9	101.98	0	22.291	456700000	38	0.19372	0.776095	-0.742417	-0.472788	Q9NV70	Q9NV70	Exocyst complex component 1	EXOC1
25.1681	24.0336	24.1706	24.9756	23.4799	22.677						3	3	3	37.6	37.6	37.6	9.681	0	11.624	81438000	23	0.416857	0.525551	-0.74663	-0.865621	R4GN98;P06703	R4GN98;P06703	Protein S100;Protein S100-A6	S100A6
25.3633	25.803	26.3642	25.99	22.9555	26.3251						6	4	4	4.4	3.7	3.7	121.32	0	6.8936	358670000	23	0.271916	0.696718	-0.75327	-0.622454	O00203	O00203	AP-3 complex subunit beta-1	AP3B1
27.0679	23.8641	23.8632	26.1641	22.3307	24.0243						5	5	5	11.7	11.7	11.7	67.567	0	24.824	208530000	34	0.188416	0.773475	-0.758727	-0.462699	P27824;D6RGY2;D6RFL1;H0Y9Q7;H0Y9H1	P27824	Calnexin	CANX
24.9267	23.3594	24.1957	23.4216	22.3163	24.4211						3	3	3	18.5	18.5	18.5	26.736	0	12.609	92859000	13	0.437985	0.496738	-0.774259	-0.902444	F8VW96;Q16527;F8VQR7	F8VW96;Q16527;F8VQR7	Cysteine and glycine-rich protein 2	CSRP2
22.7036	24.9103	25.0177	22.4488	23.0399	24.804						9	9	9	35.8	35.8	35.8	35.818	0	68.9	506580000	43	0.30735	0.658294	-0.779683	-0.687555	Q96QD9;H9KVC6;H9KVD1	Q96QD9	UAP56-interacting factor	FYTTD1
25.222	25.3032	23.4971	25.3725	22.6837	23.5795						11	11	10	28.2	28.2	23.6	58.535	0	27.88	253630000	31	0.332643	0.622932	-0.795532	-0.732705	A0A087WTT1;E7EQV3;E7ERJ7;P11940;H0YAR2;Q9H361;H0YAP2;H0YAS6;H0YB75;H0YAS7;H0YC10;E5RGH3;H0YB86;H0YBN4;B1ANR0;Q13310;H0YEQ8;E5RH24;E5RJB9;B1ANR1;Q4VXU2	A0A087WTT1;E7EQV3;E7ERJ7;P11940;H0YAR2;Q9H361	Polyadenylate-binding protein;Polyadenylate-binding protein 1;Polyadenylate-binding protein 3	PABPC1;PABPC3
26.4288	24.491	23.6029	26.7354	22.4569	22.8849						5	5	5	36.2	36.2	36.2	31.362	0	48.923	173470000	14	0.196264	0.773795	-0.815154	-0.480655	Q07021;I3L3Q7;I3L3B0	Q07021;I3L3Q7;I3L3B0	Complement component 1 Q subcomponent-binding protein, mitochondrial	C1QBP
27.0968	25.3117	23.0716	26.1999	23.0964	23.716						5	5	2	44.4	44.4	20.4	15.257	0	15.389	354430000	25	0.212562	0.754554	-0.822617	-0.51359	P69905;G3V1N2	P69905;G3V1N2	Hemoglobin subunit alpha	HBA1;HBA2
26.0699	24.9158	23.035	25.0562	22.9748	23.4942						8	8	8	11	11	11	81.074	0	16.076	123720000	22	0.313924	0.647959	-0.831811	-0.702995	Q08945;E9PMD4;E9PPZ7	Q08945	FACT complex subunit SSRP1	SSRP1
30.1215	30.5316	30.7532	29.2481	29.6369	30.0021				+	HECTD1_Flag	40	40	40	45.9	45.9	45.9	71.428	0	323.31	23217000000	690	1.37237	0.147724	-0.839725	-2.17711	Q16643;D6R9W4;D6R9Q9;D6RCR4;D6RFI1	Q16643;D6R9W4	Drebrin	DBN1
26.8218	27.0992	27.1535	23.401	27.5678	27.5782						4	4	4	20.1	20.1	20.1	30.255	0	60.324	1228900000	68	0.237832	0.737227	-0.84249	-0.563747	O95639;H7C419;B7Z7B0;C9JEV9	O95639;H7C419;B7Z7B0;C9JEV9	Cleavage and polyadenylation specificity factor subunit 4	CPSF4
25.0346	24.7738	24.4723	23.9156	23.8176	24.0195				+	HECTD1_Flag	9	9	9	13.4	13.4	13.4	90.98	0	28.293	127860000	32	2.08917	0.0633529	-0.842666	-3.09149	P25205;J3KQ69;Q7Z6P5	P25205;J3KQ69;Q7Z6P5	DNA replication licensing factor MCM3	MCM3
23.9923	24.2116	24.0792	23.7554	23.3246	22.6611				+	HECTD1_Flag	6	6	6	9.8	9.8	9.8	85.939	0	17.464	94747000	25	1.22624	0.171287	-0.847305	-1.99558	A0A0A0MRA5;B7Z4B8;Q9BUJ2;M0QZV6;M0R0K8;M0QYZ0;M0R3F1;M0R203;M0QYI8	A0A0A0MRA5;B7Z4B8;Q9BUJ2;M0QZV6;M0R0K8;M0QYZ0;M0R3F1;M0R203;M0QYI8	Heterogeneous nuclear ribonucleoprotein U-like protein 1	HNRNPUL1
24.5831	24.3919	23.4199	22.9208	22.9003	24.0012						18	18	5	14.7	14.7	4.6	156.27	0	66.407	1801400000	61	0.771804	0.299905	-0.857527	-1.40173	Q86UP2;G3V5P0;G3V5G2;H0YJZ8	Q86UP2	Kinectin	KTN1
27.6398	25.9301	25.4556	26.9909	25.7757	23.6747						14	2	0	77	7.9	0	13.906	0	6.3253	656290000	24	0.297772	0.664643	-0.86143	-0.676194	P62807	P62807	Histone H2B type 1-C/E/F/G/I	HIST1H2BC
25.4348	25.4674	25.675	24.2816	24.8494	24.8226				+	HECTD1_Flag	5	5	5	5	5	5	117.01	0	46.282	346910000	47	1.92526	0.0728767	-0.874563	-2.91825	Q96KR1	Q96KR1	Zinc finger RNA-binding protein	ZFR
23.9094	24.6745	24.6463	23.1628	22.8849	24.4861						3	3	3	15	15	15	22.774	0	6.8799	171620000	30	0.74488	0.309074	-0.898804	-1.37467	Q9Y6A4	Q9Y6A4	Cilia- and flagella-associated protein 20	CFAP20
23.3103	24.5315	24.7007	22.329	23.6332	23.8535						5	5	5	3.9	3.9	3.9	140.86	0	14.129	82924000	16	0.633476	0.352188	-0.908918	-1.21735	G8JLG1;Q14683;H0Y7K8;V9GY57	G8JLG1;Q14683	Structural maintenance of chromosomes protein;Structural maintenance of chromosomes protein 1A	SMC1A
28.3137	28.8068	28.8794	27.3376	27.8894	28.0414				+	HECTD1_Flag	27	12	11	52.4	26.2	21.8	28.521	0	104.77	2229000000	129	1.51364	0.111273	-0.910454	-2.4086	P67936;K7ERG3;K7ENT6;K7EP68;K7EPV9;K7EMU5;K7EQW8;K7EPB9	P67936;K7ERG3;K7ENT6	Tropomyosin alpha-4 chain	TPM4
25.9986	26.1426	26.4479	24.5776	24.9176	26.3357						11	11	11	22.2	22.2	22.2	72.531	0	43.471	470390000	65	0.762941	0.30023	-0.919392	-1.40486	E9PQ61;O75152;E9PBY7;A0A1B0GTU1;A0A1B0GUI2;A0A1W2PPR9	E9PQ61;O75152;E9PBY7	Zinc finger CCCH domain-containing protein 11A	ZC3H11A
23.2867	24.9574	24.3374	24.6046	22.7229	22.4777						2	2	2	23.2	23.2	23.2	10.871	0	12.922	305260000	26	0.484946	0.438875	-0.925458	-0.994979	P61956;A8MUA9;A8MU27;Q6EEV6;P55854	P61956;A8MUA9;A8MU27;Q6EEV6;P55854	Small ubiquitin-related modifier 2;Small ubiquitin-related modifier 4;Small ubiquitin-related modifier 3	SUMO2;SUMO3;SUMO4
24.3627	24.9216	24.7986	23.697	24.0214	23.5334				+	HECTD1_Flag	6	6	6	4.8	4.8	4.8	226.37	0	22.855	55176000	7	1.88062	0.0738889	-0.943707	-2.93006	A6NHR9;J3KTL8	A6NHR9	Structural maintenance of chromosomes flexible hinge domain-containing protein 1	SMCHD1
28.1336	23.7803	23.1611	26.301	22.9114	23.029						18	18	18	58.7	58.7	58.7	38.604	0	116.31	391710000	59	0.188211	0.769496	-0.944563	-0.467891	P07355;H0YN42;H0YMD0;H0YMU9;H0YM50;A6NMY6;H0YNP5;H0YN28;H0YL33;H0YKS4;H0YNA0;H0YMM1;H0YN52;H0YKL9;H0YKZ7;H0YLV6;H0YMT9;H0YKX9;H0YMD9;H0YKV8;H0YMW4;H0YNB8;H0YKN4;H0YLE2	P07355;H0YN42;H0YMD0;H0YMU9;H0YM50;A6NMY6;H0YNP5;H0YN28;H0YL33;H0YKS4	Annexin A2;Annexin;Putative annexin A2-like protein	ANXA2;ANXA2P2
29.1384	29.5199	29.4586	28.1152	28.4594	28.6728				+	HECTD1_Flag	22	22	19	38.3	38.3	33.6	63.48	0	117.66	4148800000	217	2.05042	0.0604516	-0.956505	-3.17841	Q9NZI8	Q9NZI8	Insulin-like growth factor 2 mRNA-binding protein 1	IGF2BP1
24.0965	24.9713	24.95	23.238	23.1661	24.7307						7	4	4	39.4	22.3	22.3	19.036	0	8.0875	230600000	44	0.753971	0.299659	-0.960982	-1.40141	F8W1I5;P14649	F8W1I5;P14649	Myosin light chain 6B	MYL6B
26.49	27.1263	26.8034	25.5949	25.8838	26.0038				+	HECTD1_Flag	37	37	37	18	18	18	231.1	0	270.26	2278000000	157	1.94798	0.0642319	-0.979062	-3.05804	A0A0D9SFK2;Q92614;H0YEV9;A0A1B0GWJ6	A0A0D9SFK2;Q92614	Unconventional myosin-XVIIIa	MYO18A
26.3805	23.8402	26.3327	24.3597	22.4046	26.7643						6	6	6	56.5	56.5	56.5	12.784	0	13.946	643010000	45	0.266027	0.696311	-1.00828	-0.624563	P62888;E5RI99;A0A0C4DH44;A0A0B4J213;E5RJH3	P62888;E5RI99;A0A0C4DH44;A0A0B4J213;E5RJH3	60S ribosomal protein L30	RPL30
24.8861	25.2371	25.1126	24.2738	23.7949	24.1174				+	HECTD1_Flag	4	4	4	17	17	17	38.91	0	15.789	258190000	25	2.36465	0.0369455	-1.01655	-3.70421	B4DY09;Q12905;X6R6Z1;A0A0A0MRL0	B4DY09;Q12905;X6R6Z1;A0A0A0MRL0	Interleukin enhancer-binding factor 2	ILF2
26.6647	26.7069	27.0122	25.1641	25.8696	26.3001				+	HECTD1_Flag	16	16	16	32.3	32.3	32.3	61.494	0	69.808	817020000	108	1.36199	0.13463	-1.01667	-2.26557	Q13573;G3V3A4;G3V4X8;G3V5R3	Q13573;G3V3A4;G3V4X8	SNW domain-containing protein 1	SNW1
24.6029	25.5193	23.8944	23.7067	22.8541	24.3181						2	2	2	34.2	34.2	34.2	8.6531	0	90.328	354040000	30	0.75906	0.296468	-1.04586	-1.42564	K7EN05;K7EPC8;A0A024R7E8;K7EQ44;K7EMV4;P60002	K7EN05;K7EPC8;A0A024R7E8;K7EQ44;K7EMV4;P60002	Transcription elongation factor 1 homolog	ELOF1
24.5276	24.2287	24.509	24.2916	22.5215	23.2737						6	6	6	12.7	12.7	12.7	85.237	0	35.079	82418000	17	0.949945	0.240124	-1.0595	-1.70357	P49321;E9PI86;Q5T624;E9PPQ8;H0YDS9;E9PRH9;H0YF33;E9PPR5	P49321	Nuclear autoantigenic sperm protein	NASP
26.6122	22.8556	23.8585	26.2673	23.1001	20.7283						11	10	10	33.2	29.6	29.6	36.638	0	41.922	154750000	34	0.213482	0.756896	-1.07686	-0.523152	P07195;A8MW50;F5H793;C9J7H8;F5H5G7;F5H155;A0A087WUM2;G3XAP5;F5H245;Q6ZMR3;P07864	P07195;A8MW50;F5H793;C9J7H8	L-lactate dehydrogenase B chain;L-lactate dehydrogenase	LDHB
31.2013	31.1444	30.7846	29.8873	29.8753	30.0061				+	HECTD1_Flag	19	19	18	53.1	53.1	50.3	31.971	0	89.739	22032000000	395	2.9149	0.0264	-1.12052	-4.72821	B4DY08;G3V4W0;B2R5W2;P07910;G3V4C1;G3V2Q1;G3V576;G3V555;G3V575;G3V5X6;G3V3K6;G3V251;B4DSU6;G3V5V7;G3V2D6;G3V4M8;A0A0G2JPF8;A0A0G2JNQ3;P0DMR1;O60812;B7ZW38;B2RXH8;G3V2H6	B4DY08;G3V4W0;B2R5W2;P07910;G3V4C1;G3V2Q1;G3V576;G3V555;G3V575	Heterogeneous nuclear ribonucleoproteins C1/C2	HNRNPC
23.8391	24.6025	24.1811	23.632	23.4269	22.1835						3	3	3	5.2	5.2	5.2	67.819	0	6.6761	66108000	12	1.05138	0.202761	-1.12676	-1.86697	Q96MX3;A0A087WVT1;E9PQ92;E9PJ50	Q96MX3;A0A087WVT1	Zinc finger protein 48	ZNF48
27.8808	28.2341	27.8136	26.8989	26.9666	26.6113				+	HECTD1_Flag	16	16	7	20.5	20.5	12	70.942	0	112.15	2583400000	185	2.60513	0.0373023	-1.15055	-4.26253	O43390;B4DT28	O43390;B4DT28	Heterogeneous nuclear ribonucleoprotein R	HNRNPR
23.956	23.0686	24.5207	23.3937	22.6463	22.0065						2	2	2	36.7	36.7	36.7	7.0999	0	4.7709	49019000	6	0.936218	0.23855	-1.1663	-1.70887	A0A140T907;A0A140T9W4;A0A140T9X0;A2AB09;A0A140T9R1;O75955	A0A140T907;A0A140T9W4;A0A140T9X0;A2AB09;A0A140T9R1;O75955	Flotillin-1	FLOT1
24.2167	25.3201	24.6827	23.4467	23.4943	23.7681				+	HECTD1_Flag	4	4	4	32.7	32.7	32.7	12.538	0	4.3116	148000000	18	1.60057	0.0832184	-1.17011	-2.68917	P18077;C9K025;F8WBS5;F8WB72	P18077;C9K025;F8WBS5;F8WB72	60S ribosomal protein L35a	RPL35A
24.5497	24.6802	24.4952	22.9685	24.0005	23.2421				+	HECTD1_Flag	3	3	3	3.1	3.1	3.1	125.97	0	6.2551	59156000	7	1.6948	0.0818701	-1.17135	-2.8325	O75717	O75717	WD repeat and HMG-box DNA-binding protein 1	WDHD1
23.6146	23.4378	26.7227	24.8969	22.8551	22.4863						4	2	2	12.2	6.3	6.3	46.871	0	11.254	505770000	22	0.379861	0.540293	-1.17896	-0.83983	P38919;I3L3H2	P38919;I3L3H2	Eukaryotic initiation factor 4A-III;Eukaryotic initiation factor 4A-III, N-terminally processed	EIF4A3
25.8095	25.2566	23.7122	23.0971	23.478	24.567						12	12	12	23.2	23.2	23.2	65.653	0	155.67	1369700000	85	0.723406	0.300019	-1.21207	-1.39849	Q5BKZ1;A0A0A0MRN4;E2QRN4	Q5BKZ1	DBIRD complex subunit ZNF326	ZNF326
30.8298	31.2435	31.0477	29.5098	29.8245	30.0845				+	HECTD1_Flag	37	37	0	89.9	89.9	0	26.42	0	323.31	10627000000	423	2.41894	0.036766	-1.23407	-4.05091	A0A087WWU8;D6R904	A0A087WWU8		TPM3
23.6764	23.9407	25.1543	22.295	23.6334	23.1081						8	8	8	15.8	15.8	15.8	65.601	0	16.375	144320000	21	0.974095	0.223395	-1.24501	-1.78149	Q13123;D6REL4;E7EQZ7;D6RAY9;D6RCQ4;A0A0C4DGW5	Q13123;D6REL4;E7EQZ7	Protein Red	IK
23.5189	23.8456	24.755	23.5428	22.216	22.6159				+	HECTD1_Flag	6	6	6	5.2	5.2	5.2	131.83	0	19.307	139730000	20	1.08761	0.183818	-1.24827	-1.95165	A0A140T936;P26640;A0A140T954	A0A140T936;P26640	Valine--tRNA ligase	VARS
23.5839	24.4008	24.2468	24.1709	21.7225	22.5356						7	6	6	15	13.4	13.4	54.945	0	14.875	145090000	33	0.765208	0.292328	-1.26752	-1.46988	A0A087X1A5;Q5JW30;O95793;Q5JW28;F6UDC6	A0A087X1A5;Q5JW30;O95793	Double-stranded RNA-binding protein Staufen homolog 1	STAU1
28.1593	26.4319	25.8019	27.1985	24.6508	24.7317						15	15	15	43.2	43.2	43.2	50.118	0	118.97	1117500000	75	0.508913	0.409302	-1.2707	-1.06474	P26641	P26641	Elongation factor 1-gamma	EEF1G
24.7513	25.2278	23.7743	23.2742	23.1707	23.4817				+	HECTD1_Flag	6	6	6	8.9	8.9	8.9	121.02	0	19.552	105740000	13	1.36232	0.112971	-1.27558	-2.3734	H7C4X9;A0A087WVZ6;A0A087WYS3;Q9ULU4;A0A087WV57	H7C4X9;A0A087WVZ6;A0A087WYS3;Q9ULU4	Protein kinase C-binding protein 1	ZMYND8
25.7067	26.0097	25.8974	25.5716	22.3902	25.8175						5	5	5	10.4	10.4	10.4	45.651	0	22.892	306470000	30	0.504978	0.407342	-1.27819	-1.05874	E9PBS1;P22234;D6RF62	E9PBS1;P22234	Multifunctional protein ADE2;Phosphoribosylaminoimidazole-succinocarboxamide synthase;Phosphoribosylaminoimidazole carboxylase	PAICS
27.4677	27.2581	27.1796	25.9697	25.9013	26.1998				+	HECTD1_Flag	15	15	15	27.2	27.2	27.2	95.337	0	101.15	1734200000	132	3.29223	0.0207059	-1.27819	-5.68918	Q12906;K7ELV3;K7ER69;K7EKJ9;K7EJ09;K7EKY0;K7ERM6;K7ENK6;K7EM82;K7EQR9;Q96SI9	Q12906	Interleukin enhancer-binding factor 3	ILF3
26.3989	23.4166	26.7447	22.5569	22.6155	27.4676						3	3	3	6	6	6	59.714	0	56.634	653480000	23	0.269611	0.689842	-1.30676	-0.640535	Q9ULK5	Q9ULK5	Vang-like protein 2	VANGL2
26.1859	26.7582	25.9684	24.3862	26.6309	23.9563						9	9	9	34.5	34.5	34.5	20.863	0	56.245	4322900000	95	0.693848	0.308613	-1.31303	-1.36488	P07305	P07305	Histone H1.0;Histone H1.0, N-terminally processed	H1F0
25.4748	25.1275	24.9465	24.5262	23.4435	23.6198				+	HECTD1_Flag	3	3	3	33.8	33.8	33.8	8.2033	0	35.912	351490000	28	1.63191	0.0797975	-1.31977	-2.81099	G3V279;P84090	G3V279;P84090	Enhancer of rudimentary homolog	ERH
25.6187	26.1374	26.1274	22.8284	25.5106	25.5666						16	15	15	15.9	15.1	15.1	128.48	0	36.474	337740000	57	0.652109	0.329017	-1.32601	-1.30048	E9PDF6;O43795;H7C2Y7;E7EQD9;C9K0I9;C9JUP5;C9JYW1;A0A0U1RRI3;G3V342;Q9UBC5	E9PDF6;O43795	Unconventional myosin-Ib	MYO1B
24.3118	24.8548	24.9503	22.6822	24.5971	22.7879						8	8	8	16.1	16.1	16.1	60.533	0	29.857	390610000	48	0.969115	0.223173	-1.34989	-1.79391	P49368;B4DUR8;E9PRC8;Q5SZX6;Q5SZX9;E9PM09;Q5SZW8;E9PQ35	P49368;B4DUR8;E9PRC8;Q5SZX6	T-complex protein 1 subunit gamma	CCT3
29.3701	25.262	25.2023	27.9986	22.8136	24.9218						11	11	8	65.8	65.8	52.8	22.11	0	55.749	1103000000	51	0.267688	0.689985	-1.36681	-0.638143	Q06830;A0A0A0MSI0;A0A0A0MRQ5	Q06830;A0A0A0MSI0;A0A0A0MRQ5	Peroxiredoxin-1	PRDX1
34.3816	34.7591	34.9852	32.8531	33.4148	33.6759				+	HECTD1_Flag	192	170	161	62.3	56.9	53.5	229	0	323.31	163350000000	3206	2.01468	0.0427586	-1.39404	-3.48642	P35580;E7ERA5;A0A087X0T3;P12883;P13535;P13533;A7E2Y1;J3KRL0;REV__Q8IYT3;REV__Q5T655;A0A140TA25;B9A012;A0A087WT71;H0Y6I0;A0A087WYA1;Q8N1T3;Q9Y2K3;Q6PIF6;Q13402;Q13439;Q9UKN7	P35580	Myosin-10	MYH10
23.0385	26.2149	25.7615	22.9976	24.2925	23.5142						14	14	14	42.3	42.3	42.3	41.603	0	88.777	1130900000	60	0.591059	0.355473	-1.40353	-1.20899	B4E3S0;Q9ULV4;H0YHL7;F8VV53;F8W1H8;F8VUX3;F8VSA4;F8VRE9;F8VTT6;F8VVB7;J3QLV6;J3KSS5;Q6QEF8	B4E3S0;Q9ULV4;H0YHL7	Coronin;Coronin-1C	CORO1C
24.3687	25.0861	25.0147	23.0461	24.8427	22.3289						6	6	6	26	26	26	22.391	0	8.7106	181760000	26	0.841525	0.261159	-1.41724	-1.60741	M0R0F0;M0R0R2;P46782;M0QZN2	M0R0F0;M0R0R2;P46782;M0QZN2	40S ribosomal protein S5;40S ribosomal protein S5, N-terminally processed	RPS5
27.3257	27.0182	27.256	23.3365	27.1663	26.8346						3	3	3	23.1	23.1	23.1	8.7769	0	9.846	1854100000	38	0.506036	0.407075	-1.42082	-1.0694	K7ERG4;P62316	K7ERG4;P62316	Small nuclear ribonucleoprotein Sm D2	SNRPD2
24.7352	24.9563	24.2386	23.7241	23.8041	22.1352				+	HECTD1_Flag	3	3	3	4.9	4.9	4.9	85.852	0	13.143	91472000	14	1.14639	0.158918	-1.42223	-2.081	O43719;Q5H919;Q5H918	O43719	HIV Tat-specific factor 1	HTATSF1
24.9661	24.8805	24.7478	24.2882	22.6517	23.3848				+	HECTD1_Flag	4	4	4	41.7	41.7	41.7	22.655	0	33.552	644830000	36	1.39018	0.101979	-1.42322	-2.46437	Q9BRP8	Q9BRP8	Partner of Y14 and mago	WIBG
26.1	25.4624	24.7531	26.1188	23.1622	22.7513						6	6	6	25.4	25.4	25.4	30.302	0	23.515	296820000	41	0.56076	0.375567	-1.42776	-1.16102	D6R9P3;D6RD18;D6RBZ0;Q99729	D6R9P3;D6RD18;D6RBZ0;Q99729	Heterogeneous nuclear ribonucleoprotein A/B	HNRNPAB
25.5998	24.8396	25.6802	25.0395	23.5252	23.2651				+	HECTD1_Flag	5	5	4	14.9	14.9	12.9	40.282	0	13.069	294340000	26	1.09385	0.169781	-1.4299	-2.00089	Q12792;F8VS81;F8VRG3	Q12792	Twinfilin-1	TWF1
26.3718	26.9788	26.0272	25.8487	25.7614	23.416						7	7	7	14.5	14.5	14.5	59.718	0	63.325	451170000	33	0.793785	0.271785	-1.45053	-1.53672	G3V4K3;Q9H9C1;G3V549	G3V4K3;Q9H9C1	Spermatogenesis-defective protein 39 homolog	VIPAS39
27.6449	27.7933	27.7663	26.2374	26.506	26.0913				+	HECTD1_Flag	18	18	18	30.2	30.2	30.2	69.697	0	133.37	920870000	100	3.44559	0.0242759	-1.45662	-6.34035	E7EX17;P23588;F8VX11;F8VP89;F8W0K0;F8VSC7;F8VRU1;F8VYE9;REV__F8VX11;REV__P23588;REV__E7EX17	E7EX17;P23588;F8VX11	Eukaryotic translation initiation factor 4B	EIF4B
34.9157	35.4462	35.6645	33.3768	34.0104	34.2626				+	HECTD1_Flag	213	213	183	67	67	58.2	226.53	0	323.31	222780000000	4381	1.87443	0.051541	-1.45883	-3.28015	P35579;Q5BKV1;B1AH99;REV__S4R3H4;REV__E7EQT4;REV__Q9UKV3	P35579	Myosin-9	MYH9
24.1717	24.2115	23.9149	23.6549	22.2546	21.9197				+	HECTD1_Flag	4	4	4	6.1	6.1	6.1	70.592	0	5.4082	56881000	15	1.29414	0.118095	-1.48958	-2.32923	Q53F19;K7EQA5	Q53F19	Uncharacterized protein C17orf85	C17orf85
26.9126	27.2271	27.4184	27.3632	27.458	22.2599						6	6	6	9.3	9.3	9.3	73.476	0	11.468	1021500000	44	0.361126	0.559955	-1.49235	-0.818425	G5E9W3;Q9UKF6	G5E9W3;Q9UKF6	Cleavage and polyadenylation specificity factor subunit 3	CPSF3
27.6474	27.765	27.861	25.8901	26.3745	26.5281				+	HECTD1_Flag	13	13	13	27.8	27.8	27.8	65.582	0	76.012	905190000	78	2.74909	0.0270769	-1.49356	-4.94671	Q9BRS2;E9PFQ8	Q9BRS2	Serine/threonine-protein kinase RIO1	RIOK1
26.6782	27.8942	28.0642	25.3086	26.0914	26.5159				+	HECTD1_Flag	56	55	49	29.4	28.9	26.3	215.4	0	323.31	9049700000	399	1.31208	0.112941	-1.57359	-2.37802	Q9Y4I1;A0A087WY00;G3V394;F8W6H6;F8WE88;O95317;E7ERV5;Q9UES5;G3V3C9	Q9Y4I1;A0A087WY00;G3V394;F8W6H6;F8WE88	Unconventional myosin-Va	MYO5A
30.9896	31.632	31.5867	29.4154	29.8991	30.1642				+	HECTD1_Flag	32	20	5	58.8	41.2	6.7	32.708	0	210.58	13817000000	331	2.19457	0.0373878	-1.5765	-3.92649	P09493;H0YL52;H0YKP3;H0YKZ6;A0A087WTJ7;H0YLS7;D6RGJ6	P09493;H0YL52;H0YKP3	Tropomyosin alpha-1 chain	TPM1
29.9147	30.2064	29.9224	28.2392	28.7658	28.2049				+	HECTD1_Flag	25	25	25	41.2	41.2	41.2	63.836	0	291.83	12717000000	469	2.84623	0.0215789	-1.61117	-5.27684	Q86UE4;E5RJU9;H0YB56;H0YBJ8;H0YBE0	Q86UE4;E5RJU9	Protein LYRIC	MTDH
30.1633	30.7889	30.986	28.5878	28.9147	29.4938				+	HECTD1_Flag	14	14	11	70.3	70.3	70.3	16.29	0	116.55	10633000000	234	1.97882	0.0396491	-1.64732	-3.5589	F8W1R7;G3V1V0;P60660;J3KND3;G8JLA2;B7Z6Z4;F8VPF3;G3V1Y7;F8VZU9;F8W180;H0YI43;F8VXL3	F8W1R7;G3V1V0;P60660;J3KND3;G8JLA2;B7Z6Z4;F8VPF3	Myosin light polypeptide 6	MYL6
24.574	24.3864	24.563	23.6375	21.9936	22.9149				+	HECTD1_Flag	2	2	2	7.1	7.1	7.1	30.348	0	6.1273	192770000	18	1.58788	0.0747368	-1.65912	-2.8626	A0A0A0MR02;P45880;Q5JSD2;Q5JSD1	A0A0A0MR02;P45880;Q5JSD2;Q5JSD1	Voltage-dependent anion-selective channel protein 2	VDAC2
27.9513	27.9656	28.0542	26.2869	26.0297	26.6085				+	HECTD1_Flag	9	9	8	60.4	60.4	55.7	16.837	0	108.76	2058200000	76	3.22757	0.0234667	-1.68201	-6.21845	P0DP25;P0DP24;P0DP23;H0Y7A7;E7ETZ0;E7EMB3;Q96HY3;G3V361;G3V226;M0QZ52;F8WBR5;G3V479;C9J7T9;P02585	P0DP25;P0DP24;P0DP23;H0Y7A7;E7ETZ0;E7EMB3;Q96HY3;G3V361		CALM2;CALM1
25.0807	25.0003	24.988	24.3067	22.7884	22.6401				+	HECTD1_Flag	8	8	8	21.3	21.3	21.3	44.76	0	37.324	227440000	30	1.53752	0.0788	-1.77794	-2.80731	P61160;F5H6T1;A0A1B0GWD0;A0A1B0GWH0	P61160;F5H6T1	Actin-related protein 2	ACTR2
26.2266	26.8541	27.3893	25.8135	22.5505	26.7329						31	15	15	12.9	7.4	7.4	227.87	0	40.107	564480000	62	0.612329	0.330089	-1.79103	-1.26783	Q7Z406;M0QY43;A1L2Z2;A0A0C4DFM8	Q7Z406;M0QY43	Myosin-14	MYH14
25.6686	26.7647	26.8868	24.0451	23.1669	26.4687						6	5	5	17.6	15.1	15.1	39.594	0	18.905	434910000	21	0.820975	0.260138	-1.87979	-1.61968	Q9NYL9;H0YKU1;H0YNJ8;H0YNU8	Q9NYL9;H0YKU1;H0YNJ8	Tropomodulin-3	TMOD3
24.9912	25.1351	25.6222	22.1546	22.6292	25.2613						5	5	5	6.2	6.2	6.2	84.699	0	14.114	275160000	37	0.900391	0.232675	-1.90112	-1.75233	Q96MU7;J3QR07	Q96MU7;J3QR07	YTH domain-containing protein 1	YTHDC1
25.8761	25.5997	25.3528	24.0785	23.8961	22.8508				+	HECTD1_Flag	13	13	13	23.4	23.4	23.4	60.576	0	29.137	199600000	28	2.08387	0.0359216	-2.00109	-3.91416	Q6P1J9;A0A1B0GUB2	Q6P1J9;A0A1B0GUB2	Parafibromin	CDC73
26.2102	25.7009	25.5749	22.4047	25.7992	23.1812						5	5	5	40	40	40	14.865	0	11.228	379930000	23	0.908252	0.223373	-2.03365	-1.77605	P62829;J3KTJ3;C9JD32;J3KT29;J3QQT9;B9ZVP7	P62829;J3KTJ3	60S ribosomal protein L23	RPL23
25.2777	22.8442	26.2487	22.9546	22.381	22.8162						35	1	1	89.6	4.5	4.5	41.736	0	40.491	12122000000	100	0.94404	0.2056	-2.0729	-1.839	P60709;E7EVS6;G5E9R0;C9JZR7;C9JUM1;C9JTX5;Q562R1;P0CG38;P0CG39;F8WCH0;Q9BYX7	P60709	Actin, cytoplasmic 1;Actin, cytoplasmic 1, N-terminally processed	ACTB
27.182	27.4483	27.7181	23.2965	26.222	26.6089						29	3	0	51.5	10.1	0	37.452	0	8.5128	784770000	24	0.916098	0.221695	-2.07362	-1.7922	Q6ZN40	Q6ZN40		TPM1
26.2232	26.2414	26.6202	24.5382	22.7534	25.389				+	HECTD1_Flag	4	4	4	5.8	5.8	5.8	72.683	0	7.4832	412680000	41	1.27199	0.11016	-2.13472	-2.40586	O14744;G3V580;G3V2L6;C9JSX3;G3V5L5;G3V507;G3V2F5;H0YJ77;G3V2X6;H0YJX6	O14744;G3V580;G3V2L6;C9JSX3;G3V5L5	Protein arginine N-methyltransferase 5;Protein arginine N-methyltransferase 5, N-terminally processed	PRMT5
25.2325	25.6931	26.0218	24.4322	22.1927	23.2839				+	HECTD1_Flag	8	7	7	7.5	6.5	6.5	106.01	0	8.8398	218800000	20	1.57246	0.0694857	-2.34621	-2.98543	K7EIG7;O94832;J3QRN6	K7EIG7;O94832;J3QRN6	Unconventional myosin-Id	MYO1D
28.1504	27.9609	27.3336	26.1399	25.951	24.2418				+	HECTD1_Flag	5	5	5	17.6	17.6	17.6	29.625	0	76.214	1122900000	35	1.65633	0.0585625	-2.3707	-3.15169	Q86SW4;P36957;H0YJF9;G3V3F0;G3V5M3	Q86SW4;P36957;H0YJF9;G3V3F0	Dihydrolipoyllysine-residue succinyltransferase component of 2-oxoglutarate dehydrogenase complex, mitochondrial	DLST
28.9646	29.3513	29.7054	26.3093	26.7853	27.7285				+	HECTD1_Flag	27	5	0	66.5	15.7	0	28.747	0	35.833	2932500000	49	2.1618	0.0384	-2.39939	-4.2191	H7BYY1;F5H7S3;B7Z596	H7BYY1;F5H7S3;B7Z596		TPM1
26.6498	26.525	26.49	23.6145	22.7855	25.9843				+	HECTD1_Flag	6	6	6	14	14	14	58.848	0	21.184	616730000	38	1.18876	0.127472	-2.4268	-2.29012	Q12874	Q12874	Splicing factor 3A subunit 3	SF3A3
27.6063	27.4518	27.541	25.9115	23.2685	25.9671				+	HECTD1_Flag	22	22	22	16.7	16.7	16.7	140.96	0	47.653	1212500000	117	1.30537	0.0987789	-2.48403	-2.50523	Q08211;REV__H0YA90	Q08211	ATP-dependent RNA helicase A	DHX9
26.9457	26.3309	26.2204	24.8556	23.7423	22.8382				+	HECTD1_Flag	5	5	5	24.8	24.8	24.8	29.062	0	56.306	348930000	22	1.89656	0.0362857	-2.68698	-3.70356	O75822;H0YLP3	O75822	Eukaryotic translation initiation factor 3 subunit J	EIF3J
26.0703	25.8827	26.0181	22.9192	22.8738	24.0966				+	HECTD1_Flag	5	5	5	5.4	5.4	5.4	141.69	0	18.386	242850000	17	2.57975	0.019027	-2.69384	-5.34354	Q9HCE3	Q9HCE3	Zinc finger protein 532	ZNF532
25.4454	26.0156	26.1553	22.5407	23.1594	23.3936				+	HECTD1_Flag	4	4	4	8.7	8.7	8.7	51.976	0	13.103	243900000	21	2.97727	0.0208889	-2.84088	-6.53851	Q9Y512	Q9Y512	Sorting and assembly machinery component 50 homolog	SAMM50
25.7019	26.1659	26.4119	23.8011	23.0557	22.5097				+	HECTD1_Flag	36	3	0	91.8	11.2	0	27.175	0	17.014	313800000	15	2.64449	0.0201143	-2.97107	-5.62407	Q5HYB6;D6RFM2	Q5HYB6		DKFZp686J1372
29.1379	29.3489	28.7922	26.2889	26.2366	25.4965				+	HECTD1_Flag	10	10	10	18.5	18.5	18.5	59.975	0	76.765	2086100000	78	3.28108	0.0186	-3.08568	-7.6574	Q8N7H5;B4DGJ5;M0QYC7	Q8N7H5;B4DGJ5	RNA polymerase II-associated factor 1 homolog	PAF1
27.8803	27.6024	28.0074	23.1691	25.1798	25.4531				+	HECTD1_Flag	4	4	4	60.2	60.2	60.2	11.466	0	35.504	982790000	38	1.94019	0.0352308	-3.22937	-3.89086	P82909;D6R941	P82909	28S ribosomal protein S36, mitochondrial	MRPS36
27.7732	28.2915	28.294	23.4104	23.594	27.2482				+	HECTD1_Flag	10	10	10	39.2	39.2	39.2	24.665	0	18.411	2096400000	58	1.25329	0.100292	-3.36866	-2.47385	Q5QPL9;Q5QPM1;Q9UKM9;Q5QPM0;Q5QPM2	Q5QPL9;Q5QPM1;Q9UKM9;Q5QPM0	RNA-binding protein Raly	RALY
26.3786	26.974	27.1378	24.8057	22.4845	22.4383				+	HECTD1_Flag	7	7	7	33.2	33.2	33.2	28.817	0	30.206	593470000	36	1.93288	0.03664	-3.58729	-3.921	J3QTA6;Q9BRQ6;J3QTB2;H0Y922	J3QTA6;Q9BRQ6;J3QTB2;H0Y922	MICOS complex subunit MIC25	CHCHD6
30.6541	31.1874	30.8561	27.4832	27.3185	26.8094				+	HECTD1_Flag	41	41	38	30.6	30.6	28.1	136.37	0	243.26	8098400000	274	3.8767	0	-3.6955	-10.3953	Q86VP6;A0A0C4DGH5;H0YH27;F5H6I6	Q86VP6;A0A0C4DGH5	Cullin-associated NEDD8-dissociated protein 1	CAND1
27.1897	27.2246	26.8669	23.9918	22.4955	23.6178				+	HECTD1_Flag	6	6	6	11.2	11.2	11.2	72.979	0	16.543	338930000	16	2.88481	0.0216923	-3.72537	-6.60764	Q9BTE3	Q9BTE3	Mini-chromosome maintenance complex-binding protein	MCMBP
27.379	27.6254	27.3071	24.2371	22.6326	23.8741				+	HECTD1_Flag	8	8	8	14.4	14.4	14.4	75.403	0	28.888	813070000	52	2.8334	0.0201429	-3.8559	-6.4779	Q8WVC0	Q8WVC0	RNA polymerase-associated protein LEO1	LEO1
27.6418	27.4741	27.3353	24.0661	23.1244	22.6131				+	HECTD1_Flag	12	12	10	15.1	15.1	13.3	117.24	0	36.787	820890000	41	3.19894	0.00729412	-4.21585	-7.88503	E9PDF2;E9PCR7;Q02218;E9PFG7;A0A0D9SFS3;C9J4G7	E9PDF2;E9PCR7;Q02218;E9PFG7;A0A0D9SFS3	2-oxoglutarate dehydrogenase, mitochondrial	OGDH
27.1045	27.3806	26.4373	23.0355	22.8059	21.8907				+	HECTD1_Flag	6	6	6	36	36	36	24.763	0	37.98	558620000	26	3.21898	0.00775	-4.39676	-8.02421	P24534;F2Z2G2;C9JZW3	P24534	Elongation factor 1-beta	EEF1B2
27.8431	28.1824	27.5678	23.0765	23.4447	23.3966				+	HECTD1_Flag	9	9	9	8	8	8	133.5	0	33.236	730430000	47	4.5579	0	-4.5585	-14.6098	Q6PD62	Q6PD62	RNA polymerase-associated protein CTR9 homolog	CTR9
27.2712	27.9436	27.634	23.6901	22.0959	23.3641				+	HECTD1_Flag	11	11	11	7.8	7.8	7.8	132.82	0	43.794	755520000	52	3.0211	0.0169091	-4.56621	-7.32191	Q8IX12;A0A0C4DGG8;F5H3E1;F5H2E6;F5H1H2;F5H7M9;H0YFJ7	Q8IX12;A0A0C4DGG8;F5H3E1;F5H2E6	Cell division cycle and apoptosis regulator protein 1	CCAR1
27.7171	27.9244	27.7866	23.6626	23.3521	22.2755				+	HECTD1_Flag	11	11	11	16.9	16.9	16.9	67.605	0	41.99	912700000	62	3.4259	0.0103333	-4.71268	-8.98231	F5H008;Q9H267	F5H008;Q9H267	Vacuolar protein sorting-associated protein 33B	VPS33B
29.3069	28.486	28.2274	24.6159	23.4354	23.2314				+	HECTD1_Flag	13	13	3	26.6	26.6	5.2	69.282	0	139.4	2021400000	73	3.09021	0.0195789	-4.91252	-7.67007	A0A087X1X7;E9PRY8;E9PQR8;E9PJV8;E9PN56;E9PN71;E9PRL0;A0A0J9YXU2;E9PKH7;E9PNC8;E9PPY1	A0A087X1X7;E9PRY8		EEF1D
29.9173	30.4599	30.3736	25.3476	25.4421	23.2956				+	HECTD1_Flag	20	20	20	56.9	56.9	56.9	26.694	0	92.803	5183200000	121	2.81789	0.0235	-5.55514	-6.7726	C9JRZ6;F8WAR4;Q9NX63;F8WD73	C9JRZ6;F8WAR4;Q9NX63	MICOS complex subunit MIC19	CHCHD3
29.3937	29.736	29.7653	24.8831	22.7864	23.4993				+	HECTD1_Flag	22	22	22	22.9	22.9	22.9	78.973	0	68.067	3024900000	100	3.15082	0.00826667	-5.90874	-8.12818	B9A067;Q16891;C9J406;H7C463;A0A087WYS0;D6RAW4	B9A067;Q16891;C9J406;H7C463	MICOS complex subunit MIC60	IMMT

## Sheet: Significant interactors in NPCs
Supplementary Data 3.Proteomics data of the interactome of HECTD1 in differentiated cells
NPCs
LFQ intensity NPC_control_01	LFQ intensity NPC_control_02	LFQ intensity NPC_control_03	LFQ intensity NPC_hectd1_01	LFQ intensity NPC_hectd1_02	LFQ intensity NPC_hectd1_03	C: Only identified by site	C: Reverse	C: Potential contaminant	C: Student's T-test Significant HECTD1_Flag	C: Student's T-test significant	N: Peptides	N: Razor + unique peptides	N: Unique peptides	N: Sequence coverage [%]	N: Unique + razor sequence coverage [%]	N: Unique sequence coverage [%]	N: Mol. weight [kDa]	N: Q-value	N: Score	N: Intensity	N: MS/MS Count	N: -Log Student's T-test p-value HECTD1_Flag	N: Student's T-test q-value HECTD1_Flag	N: Student's T-test Difference HECTD1_Flag	N: Student's T-test Test statistic HECTD1_Flag	T: Protein IDs	T: Majority protein IDs	T: Protein names	T: Gene names
22.4666	23.1293	23.554	31.3531	31.3949	31.5337				+	HECTD1_Flag	12	12	12	21.1	21.1	21.1	51.201	0	53.796	9413800000	70	4.89215	0	8.37728	19.8957	H0YDD4;P10515;E9PEJ4	H0YDD4;P10515;E9PEJ4	Acetyltransferase component of pyruvate dehydrogenase complex;Dihydrolipoyllysine-residue acetyltransferase component of pyruvate dehydrogenase complex, mitochondrial	DLAT
23.6981	22.0368	23.5356	31.2783	31.3808	31.633				+	HECTD1_Flag	29	29	29	36.3	36.3	36.3	76.986	0	151.83	3893200000	128	3.99172	0	8.34053	13.049	Q8WWK9;C9J7Y4	Q8WWK9	Cytoskeleton-associated protein 2	CKAP2
24.5381	23.2467	24.0723	30.6113	30.7142	30.9434				+	HECTD1_Flag	41	41	41	15.1	15.1	15.1	289.63	0	143.28	3106000000	189	4.1974	0	6.80392	13.8812	A0A087X2H1;Q9ULT8;H0YJP0;H0YJD4;G3V4V5;A0A087WVU6;H0YJV8;H0YJ72	A0A087X2H1;Q9ULT8	E3 ubiquitin-protein ligase HECTD1	HECTD1
23.7861	22.5075	23.1676	29.8947	29.3619	29.7513				+	HECTD1_Flag	51	51	42	31.3	31.3	25.2	175.29	0	323.31	5513000000	307	4.07164	0	6.51555	12.9789	Q5SW79;H0Y2V6;E7EWM2;E7EMW0;H0YB66;Q96L14;E5RG47;E5RGW7;E5RFU8;H0YB92;Q00G26	Q5SW79;H0Y2V6	Centrosomal protein of 170 kDa	CEP170
22.3855	22.3841	22.1398	28.2688	28.1401	28.461				+	HECTD1_Flag	7	7	7	6.2	6.2	6.2	111.28	0	14.363	523600000	35	5.9591	0	5.98683	26.7347	H7BXF5;Q9H0E3	H7BXF5;Q9H0E3	Histone deacetylase complex subunit SAP130	SAP130
24.9639	23.4175	22.5576	28.9783	29.0656	29.3064				+	HECTD1_Flag	15	15	15	11.4	11.4	11.4	145.17	0	90.955	845500000	62	2.81432	0.02256	5.47045	6.74697	Q96ST3;H3BMA2;H3BT34;H3BQ76;H3BQ88;H3BNA0;H3BNZ3;H3BQL7;H3BP90	Q96ST3	Paired amphipathic helix protein Sin3a	SIN3A
25.2099	23.0274	22.8015	29.2352	28.5085	28.7056				+	HECTD1_Flag	22	22	22	35.1	35.1	35.1	43.295	0	60.622	2029800000	135	2.5235	0.0213333	5.13682	5.72047	P08559;Q5JPU0;Q5JPT9;Q5JPU1;Q5JPU3;Q5JPU2;P29803	P08559	Pyruvate dehydrogenase E1 component subunit alpha, somatic form, mitochondrial	PDHA1
23.8644	21.6764	22.645	27.9603	27.6377	27.9461				+	HECTD1_Flag	8	8	8	15.7	15.7	15.7	80.595	0	68.055	383660000	28	2.87355	0.0161739	5.11943	6.90217	Q71RC2;X6RLN4;Q96J85;F8W1Z5;F8VNV1;F8VY40	Q71RC2;X6RLN4;Q96J85	La-related protein 4	LARP4
23.3986	23.1894	22.5561	27.9302	28.1192	28.3046				+	HECTD1_Flag	11	11	11	17.2	17.2	17.2	54.122	0	69.519	971150000	69	4.29065	0	5.06995	13.5063	O00330;H0YD97;E9PLU0;E9PRI6	O00330;H0YD97	Pyruvate dehydrogenase protein X component, mitochondrial	PDHX
23.1586	23.2581	22.2073	28.0525	27.4917	28.1128				+	HECTD1_Flag	20	20	20	12.9	12.9	12.9	202.47	0	53.566	426160000	73	3.67936	0	5.01103	10.2492	Q8NEY1;A0A0A0MRJ3;H0Y6F6	Q8NEY1;A0A0A0MRJ3;H0Y6F6	Neuron navigator 1	NAV1
22.6325	23.0919	23.0294	26.5968	26.5389	26.9492				+	HECTD1_Flag	7	7	7	28.8	28.8	28.8	39.76	0	24.992	275920000	33	4.39838	0	3.77702	12.9039	A0A1W2PQ72	A0A1W2PQ72
24.7913	23.4993	22.5698	27.3642	26.9102	27.4255				+	HECTD1_Flag	8	8	8	14.3	14.3	14.3	60.636	0	18.88	208860000	18	2.25596	0.0257561	3.61319	4.72737	Q8IVW6	Q8IVW6	AT-rich interactive domain-containing protein 3B	ARID3B
23.223	22.816	22.3629	25.7356	25.5692	26.0128				+	HECTD1_Flag	11	11	11	4.4	4.4	4.4	296.74	0	46.043	335490000	34	3.35026	0.00688889	2.9719	7.81955	E7EMZ9;E9PBC6;D6RAA5;Q4VXL8;O95359;E9PGB3;H0Y911;Q4VXL4;H0Y9Y7;H0Y8P9	E7EMZ9;E9PBC6;D6RAA5;Q4VXL8;O95359;E9PGB3;H0Y911;Q4VXL4	Transforming acidic coiled-coil-containing protein 2	TACC2
22.9873	23.9678	23.3333	26.2683	26.5785	26.312				+	HECTD1_Flag	8	8	8	24.8	24.8	24.8	39.233	0	35.645	618730000	44	3.2091	0.0177143	2.95679	7.33672	P11177;C9J634;F8WF02	P11177;C9J634	Pyruvate dehydrogenase E1 component subunit beta, mitochondrial	PDHB
23.1233	22.7685	23.0079	25.9615	25.8911	25.8348				+	HECTD1_Flag	5	5	5	13.1	13.1	13.1	48.338	0	18.913	222900000	22	4.91611	0	2.92928	13.9013	B7Z503;Q9BSF8;E9PKU9	B7Z503;Q9BSF8;E9PKU9	BTB/POZ domain-containing protein 10	BTBD10
25.8922	22.4879	25.9783	27.5725	27.3301	27.636				+	HECTD1_Flag	4	2	2	8.9	3.7	3.7	55.102	0	4.7291	508390000	21	1.11196	0.146462	2.72672	2.1759	Q13547	Q13547	Histone deacetylase 1	HDAC1
24.081	23.2847	22.4845	25.8786	25.4868	26.1654				+	HECTD1_Flag	2	2	2	2	2	2	74.34	0	5.3509	174560000	17	2.15879	0.0364545	2.56019	4.25927	F8W9B8;A0A0A0MSI8;O00471	F8W9B8;A0A0A0MSI8;O00471	Exocyst complex component 5	EXOC5
26.0048	26.5808	26.4076	28.7597	28.6354	28.9489				+	HECTD1_Flag	16	16	16	47.3	47.3	47.3	46.089	0	91.843	1346100000	144	3.65056	0.00885714	2.45027	8.35084	Q9BY77;F6VRR5;F8WCX5;Q8WUT1;Q6R954;F8WEE2	Q9BY77;F6VRR5;F8WCX5	Polymerase delta-interacting protein 3	POLDIP3
26.0616	23.0273	23.1453	26.4695	26.5174	26.5136				+	HECTD1_Flag	4	4	4	14.8	14.8	14.8	41.361	0	58.028	446530000	39	1.1477	0.143823	2.42211	2.21711	A0A0D9SGE8;Q8IWS0;Q5JRC6	A0A0D9SGE8;Q8IWS0;Q5JRC6	PHD finger protein 6	PHF6
23.173	22.7394	23.4118	25.4297	25.1695	25.9053				+	HECTD1_Flag	5	5	5	17.1	17.1	17.1	32.377	0	12.563	85008000	15	2.9195	0.0227097	2.39339	6.10894	Q96F24	Q96F24	Nuclear receptor-binding factor 2	NRBF2
24.5812	22.5045	23.0049	26.2342	25.129	25.5517				+	HECTD1_Flag	11	11	10	26.5	26.5	24.2	61.829	0	45.347	196390000	51	1.49618	0.0808205	2.27475	2.83024	Q92804;A0A075B7D9;A0A075B7F4;A0A075B7C1;A0A075B7E4;A0A075B7F2	Q92804;A0A075B7D9	TATA-binding protein-associated factor 2N	TAF15
25.3316	22.5922	22.6814	25.7578	25.622	25.8859				+	HECTD1_Flag	5	5	5	12.3	12.3	12.3	56.084	0	12.961	205880000	18	1.15765	0.142561	2.22017	2.21606	Q9P258	Q9P258	Protein RCC2	RCC2
23.0594	23.0651	24.3166	26.0536	25.2664	25.7768				+	HECTD1_Flag	6	6	6	24	24	24	46.744	0	68.553	407290000	30	2.01381	0.034566	2.21859	3.84186	P49841	P49841	Glycogen synthase kinase-3 beta	GSK3B
23.4629	23.4543	22.1599	25.1843	25.078	25.3276				+	HECTD1_Flag	4	4	4	6.4	6.4	6.4	81.851	0	15.046	64664000	10	2.10889	0.036	2.17091	4.02836	E7EW84;Q8TAG9;B1AP46;F2Z3K0	E7EW84;Q8TAG9	Exocyst complex component 6	EXOC6
23.0228	23.179	22.7609	25.0736	25.034	24.9273				+	HECTD1_Flag	6	6	6	4.4	4.4	4.4	153.1	0	13.241	44352000	11	4.00887	0.00953846	2.02405	8.81783	Q99570;D6RJ98;D6RAC3;D6RBB7	Q99570;D6RJ98	Phosphoinositide 3-kinase regulatory subunit 4	PIK3R4
23.1803	22.4547	22.6032	24.7167	24.9083	24.6363				+	HECTD1_Flag	3	3	3	7.8	7.8	7.8	39.31	0	4.8669	205680000	34	2.98303	0.022	2.00768	5.983	Q96DI7;Q9NSS8	Q96DI7	U5 small nuclear ribonucleoprotein 40 kDa protein	SNRNP40
23.2286	22.6944	21.9827	25.4817	23.2733	25.1148				+	HECTD1_Flag	2	2	2	4.8	4.8	4.8	75.472	0	10.969	77073000	11	1.2091	0.129682	1.98802	2.2781	Q9Y450;E9PN23;E9PS53;E9PHZ9;B7Z524;H0YDX7;J3QT46	Q9Y450;E9PN23;E9PS53;E9PHZ9;B7Z524;H0YDX7;J3QT46	HBS1-like protein	HBS1L
23.612	22.065	23.259	25.0724	24.4976	25.0622				+	HECTD1_Flag	6	6	6	6.1	6.1	6.1	143.23	0	35.875	132000000	24	1.70345	0.0588923	1.89872	3.13769	J3KNS1;Q9UPW5	J3KNS1;Q9UPW5	Cytosolic carboxypeptidase 1	AGTPBP1
22.6541	21.818	24.7359	24.7489	25.1804	24.9247				+	HECTD1_Flag	3	2	2	10.3	6.4	6.4	22.619	0	28.022	1613600000	42	1.00743	0.189552	1.88198	1.92721	A0A024R216;Q9Y3E1;H3BPQ6;M0R0J3;H3BPM9	A0A024R216;Q9Y3E1	Hepatoma-derived growth factor-related protein 3	HDGFRP3
24.3277	25.6097	23.0351	26.1795	26.338	26.0713				+	HECTD1_Flag	1	1	1	4.4	4.4	4.4	29.745	0	5.8884	389510000	27	1.17792	0.142539	1.87211	2.20963	Q9NPJ6	Q9NPJ6	Mediator of RNA polymerase II transcription subunit 4	MED4
23.4548	22.6619	22.9233	23.8128	25.2901	25.2345				+	HECTD1_Flag	3	3	3	11.6	11.6	11.6	36.238	0	7.4887	42342000	6	1.51961	0.0782927	1.76578	2.773	Q5VVL7;P11182	Q5VVL7;P11182	Lipoamide acyltransferase component of branched-chain alpha-keto acid dehydrogenase complex, mitochondrial	DBT
24.0013	23.8511	23.0468	25.2223	25.3188	25.5253				+	HECTD1_Flag	1	1	1	29.8	29.8	29.8	6.9859	0	50.275	130610000	20	2.29191	0.0375652	1.72242	4.20615	I3L2J1;Q9Y3C7	I3L2J1;Q9Y3C7	Mediator of RNA polymerase II transcription subunit 31	MED31
25.075	25.5366	25.5578	26.875	26.8647	27.2321				+	HECTD1_Flag	48	48	48	30.2	30.2	30.2	199.52	0	258.14	6649300000	374	2.89136	0.0195556	1.60081	5.36272	P11137;E7EV03;A8MZ31	P11137	Microtubule-associated protein 2	MAP2
26.9699	26.4891	26.754	28.4351	27.7783	28.7217				+	HECTD1_Flag	20	20	20	41.2	41.2	41.2	69.842	0	64.51	1055000000	76	2.13957	0.0339259	1.57401	3.82103	P12956;B1AHC9	P12956;B1AHC9	X-ray repair cross-complementing protein 6	XRCC6
21.8166	22.1083	22.6114	24.1819	22.9171	24.0064				+	HECTD1_Flag	2	2	2	5.8	5.8	5.8	43.786	0	5.0465	23580000	6	1.53216	0.0807143	1.52306	2.72614	Q9UQ80	Q9UQ80	Proliferation-associated protein 2G4	PA2G4
23.2128	24.6861	22.4076	24.7197	24.7801	25.2591				+	HECTD1_Flag	3	3	3	5.3	5.3	5.3	77.528	0	13.907	154560000	18	1.01147	0.197829	1.48415	1.88205	O43395	O43395	U4/U6 small nuclear ribonucleoprotein Prp3	PRPF3
23.26	24.5694	24.536	25.3562	25.6026	25.6476				+	HECTD1_Flag	5	5	5	18.9	18.9	18.9	28.723	0	8.3429	203020000	29	1.48686	0.0887556	1.41368	2.61588	G3V4A5;A0A087WYL7;O75586	G3V4A5;A0A087WYL7;O75586	Mediator of RNA polymerase II transcription subunit 6	MED6
23.9134	24.5107	24.7446	25.9752	25.7532	25.339				+	HECTD1_Flag	13	13	13	12.3	12.3	12.3	138.34	0	37.205	182770000	38	1.86142	0.0594921	1.29953	3.17089	P53621	P53621	Coatomer subunit alpha;Xenin;Proxenin	COPA
23.7347	22.816	22.8897	24.1571	24.2831	24.749				+	HECTD1_Flag	4	4	3	11.2	11.2	8.6	47.46	0	11.467	75122000	18	1.6499	0.0778272	1.24962	2.80582	O96019;H7C5S0	O96019	Actin-like protein 6A	ACTL6A
24.5515	24.4672	24.8234	25.5723	25.587	25.8556				+	HECTD1_Flag	8	8	8	6.7	6.7	6.7	160.6	0	24.186	202820000	33	2.76578	0.0354286	1.05762	4.37862	O60244;H7C3E5;H7C017	O60244;H7C3E5	Mediator of RNA polymerase II transcription subunit 14	MED14
24.0916	22.9224	24.2395	24.5059	24.9823	24.8852				+	HECTD1_Flag	8	8	8	22.3	22.3	22.3	59.271	0	57.889	159620000	39	1.10843	0.189985	1.03995	1.9216	O15355	O15355	Protein phosphatase 1G	PPM1G
25.0549	25.5344	25.9928	26.875	26.2404	26.5296				+	HECTD1_Flag	11	11	11	17.9	17.9	17.9	81.744	0	26.574	492460000	75	1.45016	0.111683	1.02098	2.39073	P14923;C9JTX4;C9J826;C9JK18;C9JKY1	P14923	Junction plakoglobin	JUP
24.3253	25.4221	24.5571	25.836	25.6885	25.7174				+	HECTD1_Flag	13	13	13	10.8	10.8	10.8	168.48	0	44.343	240180000	62	1.3585	0.135564	0.979084	2.24157	Q15648;J3KSD7;J3QKZ7	Q15648	Mediator of RNA polymerase II transcription subunit 1	MED1
22.7158	22.4931	23.3945	23.8477	24.1267	23.4491				+	HECTD1_Flag	2	2	2	2.3	2.3	2.3	122.83	0	5.2021	23797000	7	1.31459	0.146151	0.939989	2.16155	Q6IQ32;H0YLN6;H0YM09	Q6IQ32;H0YLN6;H0YM09	ADNP homeobox protein 2	ADNP2
24.6048	24.1635	25.2572	25.8689	25.156	25.7986				+	HECTD1_Flag	10	10	10	14.6	14.6	14.6	113.75	0	42.813	251100000	56	1.12356	0.197853	0.932608	1.9019	Q02413;P32926;Q86SJ6	Q02413	Desmoglein-1	DSG1
22.2534	22.7558	22.9834	23.7912	23.1335	23.823				+	HECTD1_Flag	2	2	2	3.7	3.7	3.7	67.497	0	6.1435	21162000	10	1.37653	0.14	0.918418	2.2321	Q9Y2R4;A0A087X1P7;A0A087WTD6;A0A087X069;A0A087X121	Q9Y2R4;A0A087X1P7;A0A087WTD6;A0A087X069;A0A087X121	Probable ATP-dependent RNA helicase DDX52	DDX52
23.5946	22.8802	23.1904	24.0626	24.1746	24.1265				+	HECTD1_Flag	7	7	7	5.4	5.4	5.4	176.75	0	11.698	63530000	21	1.8969	0.0709333	0.89951	2.90772	Q9ULG1;H0YMN5	Q9ULG1;H0YMN5	DNA helicase INO80	INO80
22.3398	23.0518	23.11	23.5281	23.4357	23.7275				+	HECTD1_Flag	2	2	2	9.6	9.6	9.6	29.909	0	4.0952	19661000	9	1.30443	0.168	0.72988	2.01535	Q8WXX5	Q8WXX5	DnaJ homolog subfamily C member 9	DNAJC9
26.8927	26.8461	26.813	27.2831	27.6699	27.6876				+	HECTD1_Flag	5	5	5	31.4	31.4	31.4	17.9	0	27.367	843760000	54	2.18496	0.0701408	0.696267	2.97565	Q8IXM2;F8W038;F8W1H0;H0YIS7	Q8IXM2;F8W038;F8W1H0;H0YIS7	Chromatin complexes subunit BAP18	BAP18;C17orf49;RNASEK-C17orf49
26.6572	26.9299	26.5165	27.5014	27.5835	27.0549				+	HECTD1_Flag	7	7	7	46.3	46.3	46.3	15.919	0	23.888	792990000	54	1.53349	0.139821	0.678745	2.23116	H0YN88;A0A075B716;P08708;H0YN73;H3BNC9	H0YN88;A0A075B716;P08708	40S ribosomal protein S17	RPS17
23.44	23.1991	23.3313	24.0648	23.8546	24.0623				+	HECTD1_Flag	2	2	1	3.9	3.9	2.3	69.154	0	7.4888	49053000	12	2.61348	0.0504667	0.670429	3.37739	A0A0A0MRH8;A0A0A0MSH9	A0A0A0MRH8;A0A0A0MSH9		CHD1L
26.7975	27.1592	27.4845	27.5963	27.8804	27.8945				+	HECTD1_Flag	5	5	5	16.8	16.8	16.8	34.109	0	30.686	1416300000	88	1.36065	0.171118	0.643333	2.00468	Q6ZUT1;E9PQL5;E9PKA8;E9PSC8	Q6ZUT1;E9PQL5;E9PKA8;E9PSC8	Uncharacterized protein C11orf57	C11orf57
27.3123	27.1522	27.5174	27.7365	27.7598	28.3827				+	HECTD1_Flag	4	4	4	39	39	39	14.234	0	9.2227	1086000000	25	1.25472	0.198667	0.632363	1.87888	A0A0B4J220;E9PLD3;E9PRG8	A0A0B4J220		C11orf98
25.8249	25.6084	25.6116	26.6998	25.9657	26.2249				+	HECTD1_Flag	6	6	6	11.1	11.1	11.1	64.135	0	33.132	450470000	57	1.27373	0.198388	0.615142	1.88379	Q5T749	Q5T749	Keratinocyte proline-rich protein	KPRP
25.8512	25.7468	25.9982	26.4083	26.5016	26.5257				+	HECTD1_Flag	2	2	2	14.4	14.4	14.4	19.529	0	18.87	535350000	26	2.78251	0.051322	0.61313	3.38328	P49006	P49006	MARCKS-related protein	MARCKSL1
26.0381	25.8997	25.4208	26.3188	26.4719	26.3826				+	HECTD1_Flag	12	12	12	5.8	5.8	5.8	297.91	0	47.624	600430000	72	1.46076	0.159577	0.604911	2.07008	Q6UB99	Q6UB99	Ankyrin repeat domain-containing protein 11	ANKRD11
25.5584	26.1808	26.0229	26.4842	26.4676	26.557				+	HECTD1_Flag	11	10	8	21.3	20	17.2	66.408	0	46.662	478890000	61	1.43406	0.169344	0.582229	2.01586	P20700;E9PBF6;A0A0D9SFE5;A0A0D9SFY5	P20700;E9PBF6;A0A0D9SFE5	Lamin-B1	LMNB1
30.7921	31.0066	30.8983	31.304	31.6675	31.4622				+	HECTD1_Flag	28	28	28	30.1	30.1	30.1	140.26	0	323.31	21657000000	473	2.04442	0.0877802	0.578877	2.6065	Q9UPT8;M0QY97	Q9UPT8;M0QY97	Zinc finger CCCH domain-containing protein 4	ZC3H4
25.5528	25.4019	25.535	26.1956	26.0888	25.8764				+	HECTD1_Flag	6	6	6	20.3	20.3	20.3	32.844	0	35.201	580550000	75	2.2142	0.0835294	0.557014	2.71462	O95983;A0A087WT34;A0A087X1H1;A0A0A0MTS6;K7EIE8;A0A087WZ12;J3KSA7;Q9UBB5	O95983;A0A087WT34;A0A087X1H1;A0A0A0MTS6;K7EIE8	Methyl-CpG-binding domain protein 3	MBD3
28.5553	28.7527	28.9389	29.0284	29.3369	29.5383				+	HECTD1_Flag	16	16	16	39.8	39.8	39.8	38.677	0	132.86	4222800000	144	1.39173	0.186556	0.552267	1.93728	Q96IZ7;H7C5Q0;C9J713;C9J367	Q96IZ7;H7C5Q0;C9J713	Serine/Arginine-related protein 53	RSRC1
29.7775	29.8773	30.0233	30.3057	30.4897	30.5384				+	HECTD1_Flag	61	61	6	20	20	1.8	338.26	0	300.78	7036700000	537	2.27007	0.0802892	0.551956	2.75193	Q12830;E7ETD6;J3QQK4;E9PE19;A0A0A0MR81;J3KSK9;F5H176;J3QQQ8	Q12830;E7ETD6	Nucleosome-remodeling factor subunit BPTF	BPTF
27.7992	28.0875	28.2321	28.435	28.525	28.7521				+	HECTD1_Flag	64	4	1	34.9	3.1	0.8	152.3	0	72.452	2133000000	55	1.54518	0.163161	0.531099	2.05525	E7ETY2;H0YA99;H0YAB7	E7ETY2		TCOF1
27.4758	27.5515	27.5571	27.9211	28.0848	28.105				+	HECTD1_Flag	15	14	14	11.6	11.6	11.6	178.22	0	74.991	2063500000	145	2.8714	0.0642985	0.508844	3.10524	E9PJ24;B7ZM65;F8WEF5;A0A0J9YYB5;A0A0J9YWD5;Q9P1Y6;A0A0J9YX88	E9PJ24;B7ZM65;F8WEF5;A0A0J9YYB5;A0A0J9YWD5;Q9P1Y6;A0A0J9YX88	PHD and RING finger domain-containing protein 1	PHRF1
26.9422	27.175	27.2472	27.4419	27.7073	27.6639				+	HECTD1_Flag	11	11	11	11.6	11.6	11.6	152.82	0	63.765	950850000	78	1.76107	0.14739	0.482882	2.16177	A0A087WWH3;Q9NZM4	A0A087WWH3;Q9NZM4	Glioma tumor suppressor candidate region gene 1 protein	GLTSCR1
26.8721	26.8513	26.8788	27.2462	27.2967	27.4994				+	HECTD1_Flag	9	9	9	27.8	27.8	27.8	40.235	0	37.115	826680000	57	2.45482	0.084186	0.480056	2.69943	Q9H6F5;H0YG79	Q9H6F5	Coiled-coil domain-containing protein 86	CCDC86
25.4235	25.6471	25.6826	25.9887	25.9394	26.2641				+	HECTD1_Flag	9	9	9	13	13	13	87.198	0	156.3	2070700000	116	1.68199	0.160231	0.479674	2.08946	Q4KMP7;H3BSE1	Q4KMP7	TBC1 domain family member 10B	TBC1D10B
29.434	29.5225	29.4545	29.8973	30.0611	29.8799				+	HECTD1_Flag	12	12	12	33.9	33.9	33.9	24.591	0	159.21	6357500000	289	2.76727	0.0718919	0.475787	2.90793	A0A0C4DG62;F8WCT1;Q66PJ3;F5GYV5;H7BZV4;F8WEP2;A0A0C4DH18;F5H7X4	A0A0C4DG62;F8WCT1;Q66PJ3;F5GYV5;H7BZV4;F8WEP2;A0A0C4DH18	ADP-ribosylation factor-like protein 6-interacting protein 4	ARL6IP4
26.2653	26.2083	26.3943	26.6351	26.6536	26.9218				+	HECTD1_Flag	8	8	7	11	11	10.1	84.975	0	21.515	784080000	69	1.84706	0.145967	0.447543	2.1542	A0A087WWP8;Q5VWQ0;A0A0C4DGT8;A0A0C4DH79	A0A087WWP8;Q5VWQ0;A0A0C4DGT8	Round spermatid basic protein 1	RSBN1
26.263	26.265	26.2886	26.5918	26.8379	26.7262				+	HECTD1_Flag	9	9	9	9.6	9.6	9.6	148.86	0	42.939	930180000	80	2.47189	0.0872258	0.446424	2.60131	A0A0A0MT33;Q9UPN6	A0A0A0MT33;Q9UPN6	Protein SCAF8	SCAF8
25.4247	25.33	25.2678	25.6554	25.8221	25.7205				+	HECTD1_Flag	7	7	7	9.9	9.9	9.9	86.604	0	20.296	275990000	33	2.38012	0.116731	0.391846	2.35224	B7Z6D5;Q96GQ7;A0A087WYH5	B7Z6D5;Q96GQ7	Probable ATP-dependent RNA helicase DDX27	DDX27
28.0582	27.9824	27.9445	28.3284	28.3759	28.3689				+	HECTD1_Flag	20	13	13	48.8	33.7	33.7	43.727	0	63.137	5106900000	109	3.2371	0.0854831	0.36271	2.65613	Q9NQ29;A8MYV2;B8ZZ10;B8ZZ09;B8ZZ08;B8ZZ12;F8WBC1;F2Z322	Q9NQ29;A8MYV2;B8ZZ10	Putative RNA-binding protein Luc7-like 1	LUC7L
26.8663	27.0506	26.9821	27.2599	27.4176	27.2326				+	HECTD1_Flag	8	8	8	12.8	12.8	12.8	75.406	0	26.61	807650000	45	1.88917	0.199826	0.337041	1.88443	Q9NVP1;H7C452	Q9NVP1	ATP-dependent RNA helicase DDX18	DDX18
28.1412	28.036	27.9717	28.4056	28.2881	28.4513				+	HECTD1_Flag	29	29	17	29.6	29.6	21	121.9	0	119.67	1841300000	162	2.06034	0.181496	0.332038	1.96125	O60264	O60264	SWI/SNF-related matrix-associated actin-dependent regulator of chromatin subfamily A member 5	SMARCA5
30.654	30.6832	30.5411	30.8464	30.9681	31.0526				+	HECTD1_Flag	52	52	52	32.2	32.2	32.2	177.44	0	323.31	11831000000	548	1.95266	0.198102	0.329575	1.89543	P48681	P48681	Nestin	NES

## Sheet: Common interactors hESC and NPC
Common interactors in hESCs and NPCs
	hESCs		NPC
Gene names	Student's T test Difference	-Log Student's T- test p value	Student's T test Difference	-Log Student's T- test p value
AGTPBP1	2.61839	2.40961	1.89872	1.70345
ANKRD11	0.702487	1.46459	0.604911	1.46076
ARID3B	3.16579	1.77972	3.61319	2.25596
BTBD10	6.89479	5.73443	2.92928	4.91611
CEP170	3.46196	1.69209	6.51555	4.07164
CKAP2	7.52418	4.9855	8.34053	3.99172
COPA	0.730493	1.73925	1.29953	1.86142
DBT	8.36263	6.63355	1.76578	1.51961
DLAT	12.1211	6.65112	8.37728	4.89215
EXOC5	1.76795	1.99807	2.56019	2.15879
GSK3B	2.71292	2.00506	2.21859	2.01381
HBS1L	2.26732	3.16556	1.98802	1.2091
HECTD1	12.5448	5.27467	6.80392	4.1974
LARP4	4.80774	4.41329	5.11943	2.87355
MED14	0.674034	1.56233	1.05762	2.76578
MED6	1.76884	1.62541	1.41368	1.48686
NRBF2	6.087	4.37036	2.39339	2.9195
PDHA1	10.6683	8.04907	5.13682	2.5235
PDHB	9.37544	4.51807	2.95679	3.2091
PDHX	7.34403	7.01244	5.06995	4.29065
PIK3R4	2.73652	3.00646	2.02405	4.00887
POLDIP3	2.09154	1.89602	2.45027	3.65056
SAP130	4.26099	3.42001	5.98683	5.9591
SIN3A	7.59787	4.29302	5.47045	2.81432
TACC2	4.92227	4.09562	2.9719	3.35026

## Sheet: All proteins Neurons
Supplementary Data 3.Proteomics data of the interactome of HECTD1 in differentiated cells
Neurons
LFQ intensity Neurons_control_01	LFQ intensity Neurons_control_02	LFQ intensity Neurons_control_03	LFQ intensity Neurons_hectd1_01	LFQ intensity Neurons_hectd1_02	LFQ intensity Neurons_hectd1_03	LFQ intensity Neurons_RNF181_01	LFQ intensity Neurons_RNF181_02	LFQ intensity Neurons_RNF181_03	C: Only identified by site	C: Reverse	C: Potential contaminant	C: Student's T-test Significant HECTD1_Flag	C: Student's T-test significant	N: Peptides	N: Razor + unique peptides	N: Unique peptides	N: Sequence coverage [%]	N: Unique + razor sequence coverage [%]	N: Unique sequence coverage [%]	N: Mol. weight [kDa]	N: Q-value	N: Score	N: Intensity	N: MS/MS Count	N: -Log Student's T-test p-value HECTD1_Flag	N: Student's T-test q-value HECTD1_Flag	N: Student's T-test Difference HECTD1_Flag	N: Student's T-test Test statistic HECTD1_Flag	T: Protein IDs	T: Majority protein IDs	T: Protein names	T: Gene names
22.8806	23.155	23.9462	31.9458	32.0141	32.3261	22.8081	24.182	23.9632				+	HECTD1_Flag	12	12	12	21.1	21.1	21.1	51.201	0	53.796	9413800000	70	4.87088	0	8.76812	19.9184	H0YDD4;P10515;E9PEJ4	H0YDD4;P10515;E9PEJ4	Acetyltransferase component of pyruvate dehydrogenase complex;Dihydrolipoyllysine-residue acetyltransferase component of pyruvate dehydrogenase complex, mitochondrial	DLAT
22.5589	22.6882	22.467	30.3387	29.7458	29.5713	24.4425	23	22.7828				+	HECTD1_Flag	22	22	22	35.1	35.1	35.1	43.295	0	60.622	2029800000	135	5.15377	0	7.31392	21.4506	P08559;Q5JPU0;Q5JPT9;Q5JPU1;Q5JPU3;Q5JPU2;P29803	P08559	Pyruvate dehydrogenase E1 component subunit alpha, somatic form, mitochondrial	PDHA1
22.6485	23.4956	23.5214	28.6658	28.7622	29.0472	22.9152	23.1915	24.4729				+	HECTD1_Flag	11	11	11	17.2	17.2	17.2	54.122	0	69.519	971150000	69	4.26578	0.0342857	5.60323	13.7074	O00330;H0YD97;E9PLU0;E9PRI6	O00330;H0YD97	Pyruvate dehydrogenase protein X component, mitochondrial	PDHX
22.9003	23.4746	23.9764	28.4204	28.5424	28.4234	24.1341	23.1774	22.4623				+	HECTD1_Flag	41	41	41	15.1	15.1	15.1	289.63	0	143.28	3106000000	189	4.04813	0.0266667	5.01167	12.1204	A0A087X2H1;Q9ULT8;H0YJP0;H0YJD4;G3V4V5;A0A087WVU6;H0YJV8;H0YJ72	A0A087X2H1;Q9ULT8	E3 ubiquitin-protein ligase HECTD1	HECTD1
23.9618	22.7865	22.7448	28.577	28.0096	27.8924	23.9231	24.9213	23.0328				+	HECTD1_Flag	8	8	8	24.8	24.8	24.8	39.233	0	35.645	618730000	44	3.42102	0.0197778	4.99527	9.05881	P11177;C9J634;F8WF02	P11177;C9J634	Pyruvate dehydrogenase E1 component subunit beta, mitochondrial	PDHB
26.3885	26.4595	26.7011	31.634	31.1764	31.6658	26.6525	26.8913	27.2367				+	HECTD1_Flag	51	51	42	31.3	31.3	25.2	175.29	0	323.31	5513000000	307	4.9517	0	4.9757	17.5053	Q5SW79;H0Y2V6;E7EWM2;E7EMW0;H0YB66;Q96L14;E5RG47;E5RGW7;E5RFU8;H0YB92;Q00G26	Q5SW79;H0Y2V6	Centrosomal protein of 170 kDa	CEP170
23.851	23.3748	23.6148	27.715	27.5891	28.3467	23.5019	24.5234	23.5089				+	HECTD1_Flag	6	6	6	24	24	24	46.744	0	68.553	407290000	30	4.01852	0.0218182	4.27004	11.4863	P49841	P49841	Glycogen synthase kinase-3 beta	GSK3B
22.3642	23.362	24.8509	27.8307	27.4763	27.352	22.9342	22.3738	22.9431				+	HECTD1_Flag	11	11	11	4.4	4.4	4.4	296.74	0	46.043	335490000	34	2.26414	0.028	4.02734	4.81395	E7EMZ9;E9PBC6;D6RAA5;Q4VXL8;O95359;E9PGB3;H0Y911;Q4VXL4;H0Y9Y7;H0Y8P9	E7EMZ9;E9PBC6;D6RAA5;Q4VXL8;O95359;E9PGB3;H0Y911;Q4VXL4	Transforming acidic coiled-coil-containing protein 2	TACC2
23.7932	22.3526	23.6793	27.3452	27.1202	26.8162	23.3059	23.0656	24.1618				+	HECTD1_Flag	6	6	6	19.6	19.6	19.6	53.536	0	93.613	184830000	14	2.84469	0.0314483	3.81882	6.50423	O15079	O15079	Syntaphilin	SNPH
22.9533	23.342	23.1551	26.92	26.6569	26.5973	22.8483	23.0551	22.7591				+	HECTD1_Flag	5	5	5	13.1	13.1	13.1	48.338	0	18.913	222900000	22	4.73845	0.04	3.57463	14.3132	B7Z503;Q9BSF8;E9PKU9	B7Z503;Q9BSF8;E9PKU9	BTB/POZ domain-containing protein 10	BTBD10
23.1327	23.4406	22.5571	26.3101	25.8591	25.9586	24.7102	24.1138	23.2534				+	HECTD1_Flag	6	6	6	6.1	6.1	6.1	143.23	0	35.875	132000000	24	3.29045	0.0256364	2.99912	7.63458	J3KNS1;Q9UPW5	J3KNS1;Q9UPW5	Cytosolic carboxypeptidase 1	AGTPBP1
25.5139	23.154	25.5762	27.8168	27.4647	27.8341	25.383	24.2477	23.9196				+	HECTD1_Flag	16	16	16	47.3	47.3	47.3	46.089	0	91.843	1346100000	144	1.66887	0.0352727	2.95714	3.26296	Q9BY77;F6VRR5;F8WCX5;Q8WUT1;Q6R954;F8WEE2	Q9BY77;F6VRR5;F8WCX5	Polymerase delta-interacting protein 3	POLDIP3
24.0159	24.2087	24.0058	27.145	26.4214	26.4627	23.3851	22.7905	24.1244				+	HECTD1_Flag	10	10	10	12.1	12.1	12.1	111.82	0	30.616	202730000	31	3.35877	0.0245217	2.59955	7.56256	E5KLK1;E5KLJ9;E5KLJ5;E5KLJ6;O60313;H7C141	E5KLK1;E5KLJ9;E5KLJ5;E5KLJ6;O60313	Dynamin-like 120 kDa protein, mitochondrial;Dynamin-like 120 kDa protein, form S1	OPA1
23.8179	24.2096	23.6044	26.6772	26.3783	26.1453	23.4913	23.608	24.2961				+	HECTD1_Flag	7	7	7	28.8	28.8	28.8	39.76	0	24.992	275920000	33	3.3717	0.0235	2.52298	7.53678	A0A1W2PQ72	A0A1W2PQ72
23.0412	21.9749	23.2112	24.9552	25.2672	25.1577	24.1096	23.8026	23.2457				+	HECTD1_Flag	7	7	7	6.2	6.2	6.2	111.28	0	14.363	523600000	35	2.41019	0.0273913	2.3843	4.79203	H7BXF5;Q9H0E3	H7BXF5;Q9H0E3	Histone deacetylase complex subunit SAP130	SAP130
23.644	23.9828	23.7031	26.1193	25.9712	25.9989	23.1972	22.9598	23.9719				+	HECTD1_Flag	11	11	9	16.4	16.4	13.5	79.954	0	25.973	106510000	22	4.41366	0.0184615	2.2532	10.5318	O00139;D6R9M0;H0Y8H2;H0Y5Z9	O00139	Kinesin-like protein KIF2A	KIF2A
23.392	22.4006	23.0187	23.8398	25.6422	25.9164	22.9082	22.977	23.5161				+	HECTD1_Flag	2	2	2	2	2	2	74.34	0	5.3509	174560000	17	1.43315	0.0635349	2.19572	2.70211	F8W9B8;A0A0A0MSI8;O00471	F8W9B8;A0A0A0MSI8;O00471	Exocyst complex component 5	EXOC5
23.785	22.479	23.8398	25.7292	25.5902	25.0671	23.6098	23.9752	23.79				+	HECTD1_Flag	5	5	5	8.9	8.9	8.9	64.948	0	17.795	58180000	8	1.89421	0.0394576	2.09421	3.55979	Q96B18;G5E9H6;A0A0C4DFP1	Q96B18	Dapper homolog 3	DACT3
22.9804	22.409	22.9989	24.7553	24.7745	25.1347	23.9138	23.3282	23.8767				+	HECTD1_Flag	15	15	15	11.4	11.4	11.4	145.17	0	90.955	845500000	62	3.09434	0.032125	2.09207	6.34726	Q96ST3;H3BMA2;H3BT34;H3BQ76;H3BQ88;H3BNA0;H3BNZ3;H3BQL7;H3BP90	Q96ST3	Paired amphipathic helix protein Sin3a	SIN3A
22.6778	22.927	23.334	25.0297	24.7885	24.9401	23.2849	23.877	24.2012				+	HECTD1_Flag	20	20	20	12.9	12.9	12.9	202.47	0	53.566	426160000	73	3.16736	0.0342667	1.93979	6.38512	Q8NEY1;A0A0A0MRJ3;H0Y6F6	Q8NEY1;A0A0A0MRJ3;H0Y6F6	Neuron navigator 1	NAV1
26.0059	23.1497	22.9413	26.2278	25.8969	25.7074	26.0992	26.0425	26.0094				+	HECTD1_Flag	12	12	12	22.3	22.3	22.3	63.472	0	50.299	344570000	34	0.890869	0.18584	1.91171	1.7375	Q8N1G4	Q8N1G4	Leucine-rich repeat-containing protein 47	LRRC47
22.7839	23.1087	23.2805	24.8031	25.0921	24.8712	22.9479	24.1634	23.0053				+	HECTD1_Flag	6	6	6	11.8	11.8	11.8	65.446	0	13.001	274280000	42	3.4086	0.0208889	1.8644	6.9121	O95402;B8ZZF3;M0R2Y4	O95402;B8ZZF3	Mediator of RNA polymerase II transcription subunit 26	MED26
23.8011	23.1284	22.7343	25.1466	25.206	24.7283	23.5262	23.1198	23.2529				+	HECTD1_Flag	2	2	2	0.8	0.8	0.8	327.55	0	14.515	42754000	6	2.19241	0.032	1.80571	4.05029	Q5T321;A0A0D9SF28;F5GXV7;Q8NFP9	Q5T321;A0A0D9SF28;F5GXV7;Q8NFP9	Neurobeachin	NBEA
27.4144	27.5925	24.0324	27.5843	28.304	28.3736	27.5633	28.8201	28.6673						3	2	2	10.3	6.4	6.4	22.619	0	28.022	1613600000	42	0.665869	0.270076	1.74087	1.35443	A0A024R216;Q9Y3E1;H3BPQ6;M0R0J3;H3BPM9	A0A024R216;Q9Y3E1	Hepatoma-derived growth factor-related protein 3	HDGFRP3
23.9816	24.138	22.9996	25.6634	25.1845	25.3719	23.46	24.6092	23.8141				+	HECTD1_Flag	5	5	5	2	2	2	338.17	0	22.312	58827000	14	1.94713	0.0381639	1.7002	3.52345	A0A0C4DFX2;Q5TBA9;B1ALA1	A0A0C4DFX2;Q5TBA9	Protein furry homolog	FRY
21.9589	23.4181	23.9616	25.8351	25.253	22.839	23.3486	22.5784	24.3063						8	8	8	15.7	15.7	15.7	80.595	0	68.055	383660000	28	0.629004	0.290136	1.52947	1.27999	Q71RC2;X6RLN4;Q96J85;F8W1Z5;F8VNV1;F8VY40	Q71RC2;X6RLN4;Q96J85	La-related protein 4	LARP4
22.6025	23.7226	24.7587	24.0589	25.6487	25.7563	24.0991	23.2524	23.2343						10	1	1	41.8	4.9	4.9	29.05	0	5.1038	91457000	9	0.814352	0.210124	1.46006	1.57013	H0Y4T4	H0Y4T4		CEP170
22.5323	24.0145	25.7381	25.5882	25.6245	25.2992	25.4119	25.9378	26.1275						9	9	9	8.4	8.4	8.4	129.93	0	28.469	284630000	31	0.68799	0.265404	1.40902	1.36531	Q9NQC3;H7C106;F8W914;A0A0U1RQR6	Q9NQC3	Reticulon-4	RTN4
24.4664	23.8649	23.6594	25.0416	26.1155	24.9523	24.5053	25.1261	22.5162				+	HECTD1_Flag	4	4	3	11.5	11.5	7.2	47.377	0	19.099	165220000	24	1.43384	0.0712967	1.37291	2.51759	P78356;A0A087WT35	P78356	Phosphatidylinositol 5-phosphate 4-kinase type-2 beta	PIP4K2B
23.6667	23.0188	25.8208	23.0142	26.4908	26.9549	22.9032	23.6893	23.9661						3	3	3	14.6	14.6	14.6	23.398	0	6.3954	473150000	25	0.366028	0.488432	1.31788	0.821375	H0YLI7;A0A0A6YYH1;P59780	H0YLI7;A0A0A6YYH1;P59780	AP-3 complex subunit sigma-2	AP3S2;C15orf38-AP3S2
25.4903	25.3304	23.2138	26.3707	25.8998	25.6812	25.789	25.6592	25.7269						6	6	6	17.4	17.4	17.4	41.796	0	11.445	337700000	33	0.79187	0.219828	1.30573	1.51593	O00154;K7EKP8	O00154	Cytosolic acyl coenzyme A thioester hydrolase	ACOT7
23.3409	24.0208	23.1821	24.5449	24.6114	25.1166	23.7666	23.2713	22.4109				+	HECTD1_Flag	3	3	3	22.7	22.7	22.7	11.284	0	7.4904	56843000	8	1.77631	0.0471892	1.24304	3.00078	P81605	P81605	Dermcidin;Survival-promoting peptide;DCD-1	DCD
26.3319	22.6786	25.2326	26.1587	26.0536	25.7589	26.5479	26.0787	24.2124						8	8	8	57.3	57.3	57.3	15.807	0	40.081	1947800000	99	0.498407	0.364266	1.2427	1.04539	P62266;D6RD47;D6RIX0;D6R9I7;D6RDJ2	P62266;D6RD47;D6RIX0;D6R9I7	40S ribosomal protein S23	RPS23
24.9107	24.9807	23.1036	25.441	25.8084	25.3957	25.1318	26.2617	25.9709				+	HECTD1_Flag	29	29	17	29.6	29.6	21	121.9	0	119.67	1841300000	162	0.903793	0.191925	1.21669	1.67102	O60264	O60264	SWI/SNF-related matrix-associated actin-dependent regulator of chromatin subfamily A member 5	SMARCA5
26.5551	22.6305	22.5727	26.3446	26.2233	22.838	26.0813	24.1451	23.5041						9	9	9	51	51	51	17.222	0	26.269	2391500000	79	0.279744	0.608441	1.21589	0.657737	P62277;J3KMX5;E9PS50	P62277;J3KMX5	40S ribosomal protein S13	RPS13
23.9298	22.5866	23.2498	24.411	24.3689	24.45	24.6391	24.6242	24.9448				+	HECTD1_Flag	5	5	5	4.5	4.5	4.5	137.17	0	8.5261	148560000	27	1.38659	0.0891313	1.15454	2.36364	Q6WKZ4;E7EX40	Q6WKZ4;E7EX40	Rab11 family-interacting protein 1	RAB11FIP1
24.538	23.4743	25.5873	25.4895	25.8258	25.5914	25.2371	25.6424	25.7441						11	11	11	2.5	2.5	2.5	553.27	0	20.381	203490000	40	0.826637	0.215319	1.10232	1.53519	Q9Y6V0;E9PE96	Q9Y6V0	Protein piccolo	PCLO
23.121	22.4027	23.9487	24.8516	23.6726	24.2239	24.2212	24.4264	23.3697				+	HECTD1_Flag	12	12	12	7.3	7.3	7.3	192.09	0	28.131	317580000	54	0.907226	0.198454	1.0919	1.65016	P29375;E7EV89	P29375	Lysine-specific demethylase 5A	KDM5A
25.1063	22.2509	25.6078	25.1204	25.3918	25.7148	23.4142	25.3498	24.5589						11	11	11	17.9	17.9	17.9	81.744	0	26.574	492460000	75	0.440386	0.409547	1.08736	0.937792	P14923;C9JTX4;C9J826;C9JK18;C9JKY1	P14923	Junction plakoglobin	JUP
25.4649	24.0746	23.1898	25.9762	24.8257	25.1157	25.8153	23.0461	24.164						9	9	9	35.1	35.1	35.1	30.84	0	38.441	1118000000	91	0.642393	0.299487	1.06275	1.25494	Q13151	Q13151	Heterogeneous nuclear ribonucleoprotein A0	HNRNPA0
26.9401	27.0807	23.9938	26.9697	26.9968	27.1958	27.1742	27.4347	27.2306						15	15	13	33.8	33.8	33.8	54.231	0	39.526	1683300000	102	0.447252	0.408459	1.04923	0.94622	Q15233;H7C367;C9IZL7;C9JYS8	Q15233;H7C367;C9IZL7	Non-POU domain-containing octamer-binding protein	NONO
22.4687	24.2437	23.5177	23.2974	25.0434	25.0287	24.9092	22.7671	23.7923						10	4	4	6.7	3.7	3.7	226.59	0	14.842	112560000	11	0.604652	0.323725	1.04645	1.19531	Q12873;I3L229;H7C3H7;H7C0J3	Q12873	Chromodomain-helicase-DNA-binding protein 3	CHD3
26.0609	22.2243	25.8872	26.3599	25.4091	25.4915	26.2385	25.4069	26.1844						28	28	28	56.5	56.5	56.5	61.054	0	323.31	2892700000	231	0.329054	0.54131	1.02931	0.741927	P10809;E7ESH4;E7EXB4;C9JL25;C9JL19;C9JCQ4;C9J0S9	P10809	60 kDa heat shock protein, mitochondrial	HSPD1
22.2642	24.0952	24.5086	25.2126	24.3244	24.2383	24.3182	25.025	24.9098						3	3	3	14.8	14.8	14.8	27.228	0	6.8253	135230000	21	0.569441	0.340691	0.969119	1.13125	O95292	O95292	Vesicle-associated membrane protein-associated protein B/C	VAPB
26.9925	22.5769	24.6872	27.1923	23.7199	26.2096	27.1872	23.6354	26.5149						12	12	12	40.5	40.5	40.5	56.559	0	79.464	1148500000	59	0.227794	0.684011	0.955065	0.548497	P06576;H0YH81;F8W079;F8W0P7;H0YI37	P06576;H0YH81	ATP synthase subunit beta, mitochondrial;ATP synthase subunit beta	ATP5B
23.7109	21.9292	23.7985	24.4689	23.3565	24.4385	22.9723	24.5305	22.9257						4	4	4	1.4	1.4	1.4	416.46	0	17.471	55478000	14	0.592399	0.330091	0.941732	1.162	Q9UPA5	Q9UPA5	Protein bassoon	BSN
23.4311	23.4278	22.6523	24.0389	23.4004	24.8622	23.4495	23.6819	23.5328						3	3	3	9.3	9.3	9.3	34.735	0	5.48	79726000	18	0.872601	0.209844	0.930071	1.56026	P05089	P05089	Arginase-1	ARG1
22.3238	23.8341	23.8736	24.0022	23.7442	24.7186	22.699	24.081	23.4041						3	3	3	15	15	15	22.774	0	6.8799	171620000	30	0.620628	0.322773	0.811165	1.17978	Q9Y6A4	Q9Y6A4	Cilia- and flagella-associated protein 20	CFAP20
26.6403	26.295	26.163	27.2125	27.3055	26.9865	26.7809	26.9618	25.4142				+	HECTD1_Flag	30	30	30	26	26	26	145.89	0	148.37	3402500000	316	2.02867	0.0465641	0.802071	2.96043	Q9C0J8;B9A053	Q9C0J8	pre-mRNA 3 end processing protein WDR33	WDR33
22.6463	23.5609	24.3669	23.8817	24.3675	24.6246	24.2761	23.4208	23.1719						4	4	4	2.8	2.8	2.8	161.1	0	9.8578	148950000	20	0.637059	0.32335	0.766549	1.19278	O15069	O15069	NAC-alpha domain-containing protein 1	NACAD
25.192	24.8027	25.0859	25.9069	25.8423	25.6143	25.2838	25.1139	25.1282				+	HECTD1_Flag	36	36	36	34.6	34.6	34.6	103.79	0	197.8	3722100000	322	2.18725	0.0433143	0.760979	3.09058	Q2TBE0;H7C3G7;H0YE03	Q2TBE0;H7C3G7;H0YE03	CWF19-like protein 2	CWF19L2
28.1282	28.0641	28.417	28.9926	29.1066	28.7601	28.8229	28.7257	28.8358				+	HECTD1_Flag	14	14	6	31.5	31.5	23.1	46.938	0	91.529	3820200000	180	2.13681	0.0446575	0.749999	3.01325	E9PC52;Q16576;Q5JP01;Q5JP02;C9JAJ9;Q5JNZ6	E9PC52;Q16576	Histone-binding protein RBBP7	RBBP7
23.7478	22.8075	23.3383	24.2323	24.287	23.4807	24.67	23.9458	24.4456						3	3	3	26.7	26.7	26.7	11.528	0	5.2968	170760000	29	0.867652	0.232969	0.702137	1.47353	Q9NPA8;J3KNT2;E5RI00;E5RHT9;E5RJ84;E5RHX8	Q9NPA8	Transcription and mRNA export factor ENY2	ENY2
28.579	28.4106	28.735	29.0867	29.5464	29.088	28.7415	28.5736	27.5524				+	HECTD1_Flag	7	7	6	20.7	20.7	20.7	28.388	0	36.897	4639600000	259	1.68489	0.0867755	0.665522	2.38197	M0R268;P09012;M0QZG7;M0QXK2;M0R221;M0R2B8	M0R268;P09012;M0QZG7	U1 small nuclear ribonucleoprotein A	SNRPA
28.3109	27.7712	28.2585	28.7074	29.0473	28.5508	28.8708	28.1795	28.0212				+	HECTD1_Flag	20	13	13	48.8	33.7	33.7	43.727	0	63.137	5106900000	109	1.35531	0.13941	0.654939	2.00991	Q9NQ29;A8MYV2;B8ZZ10;B8ZZ09;B8ZZ08;B8ZZ12;F8WBC1;F2Z322	Q9NQ29;A8MYV2;B8ZZ10	Putative RNA-binding protein Luc7-like 1	LUC7L
23.4345	23.4504	23.249	24.5614	24.5648	22.9717	24.3215	25.5899	25.7283						4	4	4	6.2	6.2	6.2	69.997	0	8.1604	151080000	18	0.540988	0.368975	0.654708	1.03198	Q9Y2W2	Q9Y2W2	WW domain-binding protein 11	WBP11
24.0614	24.1456	25.9815	23.5059	26.397	26.244	25.0739	24.3938	22.8835						16	16	16	16.8	16.8	16.8	108.8	0	64.319	1689500000	120	0.226129	0.692042	0.652802	0.531162	O75400;F5H578;H0YG38;H7C2N3	O75400	Pre-mRNA-processing factor 40 homolog A	PRPF40A
26.3835	26.3663	26.6334	27.2491	27.1147	26.9085	26.0931	26.7899	26.9364				+	HECTD1_Flag	3	3	3	22.2	22.2	22.2	17.617	0	13.898	601900000	29	2.06093	0.0626353	0.629685	2.72156	Q5JXX1;Q5JXX2;Q15014;Q5JXX6	Q5JXX1;Q5JXX2;Q15014;Q5JXX6	Mortality factor 4-like protein 2	MORF4L2
27.58	27.228	24.3264	27.2663	27.0085	26.7484	27.3668	26.9442	27.0929						6	6	6	41	41	41	16.46	0	31.495	2848200000	82	0.237934	0.68546	0.629588	0.551461	P47813;X6RAC9;O14602;A6NJH9	P47813;X6RAC9;O14602;A6NJH9	Eukaryotic translation initiation factor 1A, X-chromosomal;Eukaryotic translation initiation factor 1A, Y-chromosomal	EIF1AX;EIF1AY
25.7439	25.8082	25.9957	26.4037	26.6583	26.302	26.2886	25.9916	23.2366				+	HECTD1_Flag	5	5	5	16.8	16.8	16.8	34.109	0	30.686	1416300000	88	2.01594	0.0670909	0.605424	2.63097	Q6ZUT1;E9PQL5;E9PKA8;E9PSC8	Q6ZUT1;E9PQL5;E9PKA8;E9PSC8	Uncharacterized protein C11orf57	C11orf57
27.4453	26.6253	26.6153	27.7818	27.4484	27.237	28.8079	25.4446	25.6086						10	10	10	15.1	15.1	15.1	59.209	0	39.239	1868900000	98	0.870374	0.252586	0.593742	1.42229	Q16630;F8WJN3;F8W084	Q16630;F8WJN3	Cleavage and polyadenylation specificity factor subunit 6	CPSF6
24.7168	24.3069	23.1689	24.9631	24.4274	24.5662	23.4848	23.0378	22.9552						6	6	6	48	48	48	11.477	0	11.365	523710000	72	0.528126	0.386752	0.588015	0.996524	I3L3P7;P62244;I3L246;H3BN98;H3BV27;H3BT37;I3L303	I3L3P7;P62244;I3L246;H3BN98;H3BV27;H3BT37;I3L303	40S ribosomal protein S15a	RPS15A
26.6443	26.5691	26.7747	27.1969	27.401	27.1212	27.0053	26.6903	26.9138				+	HECTD1_Flag	5	5	5	56.1	56.1	56.1	11.676	0	57.98	1166100000	90	2.30381	0.0525432	0.576983	2.84374	P17096;A0A1W2PRV2	P17096	High mobility group protein HMG-I/HMG-Y	HMGA1
29.6912	29.2729	29.6494	30.1866	30.2927	29.8649	29.6383	29.1254	29.3375				+	HECTD1_Flag	27	27	27	28.9	28.9	28.9	118.25	0	257.4	18085000000	546	1.44849	0.141733	0.576915	2.02396	E7ET15;O15042;E7EW00;H0Y8D9;H7C4V2;C9J5L1;C9JDJ7;U3KPT1	E7ET15;O15042;E7EW00;H0Y8D9	U2 snRNP-associated SURP motif-containing protein	U2SURP
25.5683	25.1259	23.3774	25.8341	25.7329	24.234	25.859	25.7181	25.8361						3	3	3	7.8	7.8	7.8	46.81	0	6.8733	278900000	22	0.273393	0.637738	0.576445	0.609612	Q5SQI0	Q5SQI0	Alpha-tubulin N-acetyltransferase 1	ATAT1
29.94	30.0162	30.5999	30.602	30.919	30.758	30.4807	30.6101	30.8062				+	HECTD1_Flag	28	28	28	30.1	30.1	30.1	140.26	0	323.31	21657000000	473	1.18608	0.184405	0.574298	1.75289	Q9UPT8;M0QY97	Q9UPT8;M0QY97	Zinc finger CCCH domain-containing protein 4	ZC3H4
25.8728	26.0175	26.4424	26.2929	27.035	26.6986	26.306	26.4187	26.1872						17	17	17	24.2	24.2	24.2	80.735	0	72.768	2320600000	133	0.963867	0.224447	0.564569	1.50832	Q02040;X6RAJ1	Q02040	A-kinase anchor protein 17A	AKAP17A
26.1732	26.3863	26.8362	26.7503	27.2918	27.0418	26.274	26.9851	26.9654						61	61	6	20	20	1.8	338.26	0	300.78	7036700000	537	1.05631	0.205207	0.56276	1.60633	Q12830;E7ETD6;J3QQK4;E9PE19;A0A0A0MR81;J3KSK9;F5H176;J3QQQ8	Q12830;E7ETD6	Nucleosome-remodeling factor subunit BPTF	BPTF
27.2453	27.3539	27.6988	28.0831	27.9284	27.9679	27.9121	27.5107	27.734				+	HECTD1_Flag	16	16	16	39.8	39.8	39.8	38.677	0	132.86	4222800000	144	1.74908	0.0976311	0.560439	2.2932	Q96IZ7;H7C5Q0;C9J713;C9J367	Q96IZ7;H7C5Q0;C9J713	Serine/Arginine-related protein 53	RSRC1
23.602	23.0262	23.4104	23.7022	23.9882	24.0173	23.5312	23.6798	23.9607				+	HECTD1_Flag	8	8	8	22.3	22.3	22.3	59.271	0	57.889	159620000	39	1.32304	0.164119	0.556381	1.87418	O15355	O15355	Protein phosphatase 1G	PPM1G
24.6798	24.4048	24.6834	25.3103	25.22	24.8668	24.9929	25.7562	25.2781				+	HECTD1_Flag	6	6	6	5.9	5.9	5.9	122.95	0	31.251	208620000	50	1.53032	0.13535	0.543051	2.05881	O60524;G3V5V3;G3V4D9	O60524;G3V5V3	Nuclear export mediator factor NEMF	NEMF
27.6993	27.2724	27.6235	28.1558	28.0372	28.0074	28.0709	27.3904	27.1299				+	HECTD1_Flag	11	11	11	25.9	25.9	25.9	53.5	0	48.366	3599900000	157	1.7365	0.101208	0.535103	2.23814	P26368;K7ENG2;K7ELP8	P26368;K7ENG2	Splicing factor U2AF 65 kDa subunit	U2AF2
32.613	32.8567	33.3223	33.3731	33.5538	33.4698	32.9609	33.1394	33.3437				+	HECTD1_Flag	125	124	124	41	40.7	40.7	331.25	0	323.31	54844000000	1520	1.17243	0.194338	0.534926	1.70073	E9PGC8;P78559	E9PGC8;P78559	Microtubule-associated protein 1A;MAP1A heavy chain;MAP1 light chain LC2	MAP1A
25.6302	26.1621	26.4488	26.7015	26.7425	26.3998	26.3753	26.5663	26.6333						4	4	4	7.6	7.6	7.6	86.504	0	42.253	463300000	27	0.950475	0.234338	0.534223	1.47157	Q96JE9	Q96JE9	Microtubule-associated protein 6	MAP6
24.7698	25.1874	23.2817	24.9014	25.0228	24.9098	24.9482	23.5074	23.8057						5	2	2	18	5.3	5.3	47.268	0	7.7106	131740000	14	0.386253	0.515538	0.531714	0.782301	P09104;F5H0C8;F5H1C3	P09104;F5H0C8	Gamma-enolase;Enolase	ENO2
24.369	24.1285	24.0763	23.9318	25.0806	25.1549	24.3088	24.3932	24.6567						10	10	10	17.3	17.3	17.3	59.38	0	84.15	1125500000	123	0.58352	0.364565	0.531154	1.0497	Q8WXA9;H0YC47	Q8WXA9	Splicing regulatory glutamine/lysine-rich protein 1	SREK1
24.0846	24.2476	24.5772	24.814	24.8069	24.8789	24.4859	24.5183	24.9071				+	HECTD1_Flag	2	2	2	23.5	23.5	23.5	12.867	0	6.2429	182490000	27	1.64853	0.113946	0.530114	2.1492	H0Y5S9;H0Y682;P49674	H0Y5S9;H0Y682;P49674	Casein kinase I isoform epsilon	CSNK1E
27.4342	27.2574	27.6069	27.9027	28.08	27.9021	27.4551	27.595	27.6548				+	HECTD1_Flag	17	17	17	27.9	27.9	27.9	53.542	0	112.79	6519500000	261	1.97236	0.0790638	0.52881	2.43703	Q05519;Q5T757;Q5T760;B4DWT1	Q05519;Q5T757;Q5T760	Serine/arginine-rich splicing factor 11	SRSF11
26.6588	26.676	27.157	27.5346	27.2998	27.1949	27.1392	26.8669	26.9338				+	HECTD1_Flag	18	18	18	17.4	17.4	17.4	92.576	0	130.57	4654400000	171	1.25491	0.18566	0.512492	1.75696	Q8TF01	Q8TF01	Arginine/serine-rich protein PNISR	PNISR
24.3488	23.652	23.9638	24.1456	24.8596	24.4838	22.7261	23.9904	23.8007						3	3	3	4.2	4.2	4.2	79.347	0	6.6225	34821000	11	0.815873	0.282359	0.508122	1.3085	Q86VW0;H7BZR8;H7BXT9	Q86VW0;H7BZR8	SEC14 domain and spectrin repeat-containing protein 1	SESTD1
23.2756	23.0453	23.5486	23.3533	24.4327	23.5758	22.823	22.9107	23.3255						4	4	4	11.6	11.6	11.6	44.243	0	12.979	156350000	30	0.621585	0.353349	0.497388	1.08177	Q15007;A0A087X1R4	Q15007;A0A087X1R4	Pre-mRNA-splicing regulator WTAP	WTAP
29.1032	28.6764	28.9551	29.0345	29.514	29.6776	29.3447	28.6739	29.2838						13	5	5	29.6	20.9	20.9	47.655	0	111.27	5916800000	134	1.01449	0.222737	0.497161	1.50655	Q09028;E9PNS2;E9PIC4;E9PNS6;H0YCT5;H0YF10;H0YDK2;H0YEU5	Q09028	Histone-binding protein RBBP4	RBBP4
25.06	25.2244	25.5449	25.8945	25.6879	25.7303	25.4177	25.756	26.0265				+	HECTD1_Flag	36	36	36	21	21	21	188.15	0	144.85	3322700000	290	1.47286	0.15726	0.49445	1.93386	Q9HBD4;P51532;A0A0A0MT49;A0A0U1RQZ9;P51531;F6VDE0;K7EP28	Q9HBD4;P51532;A0A0A0MT49	Transcription activator BRG1	SMARCA4
25.3061	22.6512	24.5696	25.3319	24.8578	23.8066	25.5499	24.9468	24.8107						20	3	2	53.8	8.1	6.3	49.585	0	35.098	187540000	18	0.208163	0.719767	0.489799	0.484634	P04350;M0QY85;M0R0X0;M0QY37;M0QX14;M0R2D3;M0QZL7;M0QYM7;M0R278;M0R042;M0R2T4;M0R1I1;A0A075B724	P04350	Tubulin beta-4A chain	TUBB4A
27.502	27.4189	27.5345	28.0733	28.0519	27.7749	27.6399	27.4706	27.7013				+	HECTD1_Flag	23	23	23	24.1	24.1	24.1	104.82	0	132.33	5731000000	241	2.03676	0.0876701	0.481526	2.38295	Q12872;H0YFR9;F5H1A5	Q12872	Splicing factor, suppressor of white-apricot homolog	SFSWAP
27.709	27.4449	27.7949	28.0885	28.1593	28.1287	27.6388	27.3275	27.717				+	HECTD1_Flag	15	15	15	16.7	16.7	16.7	89.437	0	58.413	4231500000	224	1.94424	0.0995644	0.475917	2.29592	A0A0D9SEI3;B7ZVY7;A0A0D9SER5;A0A0D9SEN2;J3QR44;P21127;Q5QPR3;Q9UQ88;J3QR29;Q5QPR4;A0A087WYI9;A0A087X1I0;J3KS35;E7ESP2;Q5QPQ9;E9PFJ2	A0A0D9SEI3;B7ZVY7;A0A0D9SER5;A0A0D9SEN2;J3QR44;P21127;Q5QPR3;Q9UQ88;J3QR29;Q5QPR4	Cyclin-dependent kinase 11B;Cyclin-dependent kinase 11A	CDK11B;CDC2L1;CDK11A
28.0781	28.1097	28.4247	28.5181	28.5955	28.8966	28.9315	28.4736	28.4737				+	HECTD1_Flag	7	7	5	42.1	42.1	34.7	14.272	0	23.488	2186000000	69	1.36137	0.175589	0.4659	1.79264	Q9H492	Q9H492	Microtubule-associated proteins 1A/1B light chain 3A	MAP1LC3A
25.975	25.7414	25.833	26.1073	26.4485	26.3758	25.6818	25.7209	25.8329				+	HECTD1_Flag	26	26	26	17.3	17.3	17.3	160.88	0	98.63	2695900000	209	1.68691	0.135085	0.460791	2.0568	Q10570;A0A087X101;A0A087WTV4;E9PIM1	Q10570	Cleavage and polyadenylation specificity factor subunit 1	CPSF1
30.1377	29.7332	29.9396	30.5252	30.4327	30.2308	30.2024	30.1937	29.7964				+	HECTD1_Flag	12	12	12	44.9	44.9	44.9	17.695	0	72.214	22474000000	256	1.46425	0.163765	0.459414	1.8706	P62750;H7BY10;K7ERT8;A8MUS3;K7EJV9;K7EMA7	P62750;H7BY10;K7ERT8;A8MUS3;K7EJV9;K7EMA7	60S ribosomal protein L23a	RPL23A
27.4576	27.2662	27.7131	27.8028	28.136	27.851	27.6767	27.2654	27.2508				+	HECTD1_Flag	19	19	19	17.7	17.7	17.7	103.39	0	186.57	8627100000	266	1.27404	0.193359	0.450942	1.69507	A9Z1X7;Q8IYB3;E9PCT1;M0R088;M0R1E7;M0QXG5	A9Z1X7;Q8IYB3;E9PCT1	Serine/arginine repetitive matrix protein 1	SRRM1
22.7829	22.5256	24.4128	24.3648	24.2123	22.4601	23.6431	22.9367	24.8081						4	4	1	3.9	3.9	0.9	100.87	0	5.1436	86067000	12	0.198563	0.729906	0.438626	0.46171	Q9Y5G2;Q9Y5G3;Q9Y5G0	Q9Y5G2;Q9Y5G3;Q9Y5G0	Protocadherin gamma-B2;Protocadherin gamma-B1;Protocadherin gamma-B5	PCDHGB2;PCDHGB1;PCDHGB5
32.0667	32.263	32.5724	32.6753	32.8182	32.7151	32.2716	32.4308	32.5339				+	HECTD1_Flag	131	131	131	44	44	44	299.61	0	323.31	142010000000	3056	1.33005	0.189124	0.435515	1.71979	Q9UQ35;I3L4D8;I3L182;I3L1I8;A0A087X1W1;I3L0N7;I3L1C0;I3L3Q8;I3L4U6;REV__O95996	Q9UQ35	Serine/arginine repetitive matrix protein 2	SRRM2
25.5209	25.5314	25.6569	26.0725	25.7672	26.1673	25.7757	25.4287	25.805				+	HECTD1_Flag	12	12	12	13.3	13.3	13.3	103.34	0	40.169	1338200000	96	1.55243	0.159248	0.432626	1.89457	Q9BRR8;K7EQ19	Q9BRR8	G patch domain-containing protein 1	GPATCH1
28.9605	28.9273	29.2361	29.2302	29.5498	29.632	28.7121	29.0351	29.1933				+	HECTD1_Flag	28	28	28	29.1	29.1	29.1	100.18	0	219.45	12001000000	405	1.28387	0.193125	0.429371	1.67186	P49756;E9PQU5;E9PSE8;H0YE46	P49756	RNA-binding protein 25	RBM25
29.7046	30.0871	30.2578	30.5084	30.3427	30.4711	29.9163	30.0401	30.3973						48	48	48	30.2	30.2	30.2	199.52	0	258.14	6649300000	374	1.16598	0.210831	0.424235	1.56494	P11137;E7EV03;A8MZ31	P11137	Microtubule-associated protein 2	MAP2
25.3987	25.4178	25.6853	25.4598	26.0892	26.2174	25.1992	25.466	25.5173						6	6	6	20.3	20.3	20.3	32.844	0	35.201	580550000	75	0.771271	0.323172	0.421527	1.19847	O95983;A0A087WT34;A0A087X1H1;A0A0A0MTS6;K7EIE8;A0A087WZ12;J3KSA7;Q9UBB5	O95983;A0A087WT34;A0A087X1H1;A0A0A0MTS6;K7EIE8	Methyl-CpG-binding domain protein 3	MBD3
28.9717	29.3515	28.7915	29.4879	29.483	29.4056	29.0829	29.8216	29.7886						8	8	8	52	52	52	13.742	0	38.859	9908800000	120	1.1826	0.208636	0.420581	1.57403	P62851	P62851	40S ribosomal protein S25	RPS25
22.851	22.9894	23.6664	23.6991	23.2893	23.7741	23.4819	23.8746	24.076						2	2	2	8.4	8.4	8.4	37.504	0	24.419	106280000	31	0.643843	0.359697	0.41856	1.06352	A0A087WX59;Q16186;A0A087WUX6	A0A087WX59;Q16186;A0A087WUX6	Proteasomal ubiquitin receptor ADRM1	ADRM1
30.9077	30.8495	31.3138	31.4258	31.5358	31.3636	31.0324	31.0931	31.3795				+	HECTD1_Flag	69	69	8	37.1	37.1	4.5	152.1	0	323.31	95682000000	1445	1.26978	0.199976	0.418109	1.64298	Q13428	Q13428	Treacle protein	TCOF1
25.5694	25.6482	26.5421	25.4354	26.8831	26.6954	26.2566	28.01	28.2806						12	12	12	18	18	18	81.948	0	88.37	875850000	72	0.309366	0.614011	0.418036	0.641869	H0YDT0;Q96D71;E9PMG1;H0YCR2;F2Z3L2;H0YE73;H0YCF0;H7C1V2	H0YDT0;Q96D71;E9PMG1	RalBP1-associated Eps domain-containing protein 1	REPS1
29.9061	29.8741	30.0571	30.2763	30.4034	30.4033	30.0523	30.0995	29.9328				+	HECTD1_Flag	21	21	21	30.1	30.1	30.1	66.526	0	323.31	23590000000	404	2.38022	0.0782316	0.415245	2.43465	Q6UN15;A0A0B4J203;H0Y8P7	Q6UN15;A0A0B4J203	Pre-mRNA 3-end-processing factor FIP1	FIP1L1
24.5101	24.99	24.8482	25.1733	25.4232	24.9718	24.8871	25.3126	25.1686						4	4	4	5.9	5.9	5.9	101.98	0	22.291	456700000	38	0.987023	0.259901	0.406656	1.38716	Q9NV70	Q9NV70	Exocyst complex component 1	EXOC1
24.6263	24.5551	24.809	24.9256	25.0715	25.2039	24.6959	22.8454	25.0711				+	HECTD1_Flag	3	3	3	19.7	19.7	19.7	21.732	0	9.6442	341650000	34	1.6645	0.161781	0.403492	1.91812	Q92572	Q92572	AP-3 complex subunit sigma-1	AP3S1
24.6298	23.3786	23.1217	23.9237	23.3917	25.0218	22.7859	24.4841	25.0339						8	8	8	10.9	10.9	10.9	87.229	0	16.219	140210000	22	0.236671	0.695979	0.402377	0.523361	A0A024RAC6;Q14241	A0A024RAC6;Q14241	Transcription elongation factor B polypeptide 3	TCEB3
28.5542	29.1728	28.728	29.1981	29.1386	29.3147	28.9586	28.8101	28.8507						12	12	12	48.4	48.4	48.4	22.487	0	66.066	7192300000	237	0.976899	0.265049	0.398804	1.36904	Q92522	Q92522	Histone H1x	H1FX
26.495	26.1596	26.5485	26.9879	26.9996	26.4085	26.8141	26.2074	26.1414						17	17	17	25.1	25.1	25.1	66.389	0	62.854	2426900000	205	0.798967	0.32097	0.397616	1.20501	Q9H0G5;A0A024QZ33;K7ERM9;J3KT62;K7EK40;J3QLV5;J3QRI6;K7EMD8	Q9H0G5;A0A024QZ33	Nuclear speckle splicing regulatory protein 1	NSRP1;CCDC55
29.0022	28.9467	29.1941	29.3604	29.4994	29.4644	29.1511	29.173	29.1575				+	HECTD1_Flag	17	17	17	16.8	16.8	16.8	79.635	0	199.22	12043000000	360	1.99559	0.121439	0.393766	2.11957	H0Y4Z8;Q3YEC7;F2Z2T0;G3V154	H0Y4Z8;Q3YEC7;F2Z2T0	Rab-like protein 6	RABL6
26.8949	27.0407	27.2135	27.3547	27.3803	27.5856	27.0038	27.1128	27.4411				+	HECTD1_Flag	15	14	14	11.6	11.6	11.6	178.22	0	74.991	2063500000	145	1.53297	0.176276	0.390521	1.79517	E9PJ24;B7ZM65;F8WEF5;A0A0J9YYB5;A0A0J9YWD5;Q9P1Y6;A0A0J9YX88	E9PJ24;B7ZM65;F8WEF5;A0A0J9YYB5;A0A0J9YWD5;Q9P1Y6;A0A0J9YX88	PHD and RING finger domain-containing protein 1	PHRF1
24.7844	25.1987	25.168	25.6053	25.3407	25.3726	23.0224	24.0057	23.1271						2	2	2	12.4	12.4	12.4	25.981	0	27.758	322670000	31	1.16387	0.220449	0.389163	1.5129	C9JSU1;Q9Y608;C9JJC9;C9JC17;C9J321;C9J0U5	C9JSU1;Q9Y608;C9JJC9;C9JC17;C9J321;C9J0U5	Leucine-rich repeat flightless-interacting protein 2	LRRFIP2
26.5032	26.8312	27.0871	27.0336	27.2322	27.3148	26.9906	27.4362	27.5022						13	11	10	23.4	19.9	18.6	80.785	0	41.42	1155500000	88	0.959907	0.270411	0.386369	1.33943	Q13330;E7ESY4;H0Y4T7;F8W9Y9	Q13330;E7ESY4;H0Y4T7;F8W9Y9	Metastasis-associated protein MTA1	MTA1
24.8207	23.3478	23.2379	25.2618	23.5924	23.709	25.0788	25.3476	23.2796						5	5	5	13	13	13	57.544	0	19.274	154800000	17	0.200272	0.732287	0.385562	0.458146	Q9C0H2;H7C3T6	Q9C0H2	Protein tweety homolog 3	TTYH3
30.9489	30.8234	31.1942	31.3887	31.4191	31.3141	31.0105	30.9195	30.9505				+	HECTD1_Flag	56	56	56	52.2	52.2	52.2	90.254	0	323.31	33480000000	912	1.56417	0.175441	0.385118	1.80576	O43290;E9PQI8	O43290	U4/U6.U5 tri-snRNP-associated protein 1	SART1
26.7226	26.0522	22.5165	26.4081	23.9596	26.0693	26.3985	26.4018	26.0435						9	9	9	56.9	56.9	56.9	18.565	0	48.027	2314200000	136	0.0898251	0.882434	0.381901	0.236769	P46778;G3V1B3;M0R181;M0R3I5	P46778;G3V1B3;M0R181	60S ribosomal protein L21	RPL21
26.1817	26.2837	26.6925	26.5904	26.9971	26.7114	26.3793	27.056	26.8033						7	7	7	39.5	39.5	39.5	27.296	0	103.97	591860000	50	0.899475	0.288829	0.380328	1.2796	Q9H1E3	Q9H1E3	Nuclear ubiquitous casein and cyclin-dependent kinase substrate 1	NUCKS1
26.2743	26.2284	26.5424	26.6768	26.8782	26.6047	26.577	26.0782	26.2083						18	18	18	46.2	46.2	46.2	33.216	0	43.357	2239700000	142	1.3602	0.201518	0.371492	1.63211	Q9NWB6;X6R9F1	Q9NWB6	Arginine and glutamate-rich protein 1	ARGLU1
27.1464	27.7704	27.9969	28.0364	27.9118	28.0779	27.539	28.3217	28.4753						9	9	9	13	13	13	87.198	0	156.3	2070700000	116	0.646473	0.370321	0.370813	1.03249	Q4KMP7;H3BSE1	Q4KMP7	TBC1 domain family member 10B	TBC1D10B
28.6245	28.4375	27.5723	29.1336	28.3228	28.2895	29.3642	28.5639	28.194						9	9	9	30.7	30.7	30.7	42.644	0	37.247	2274200000	41	0.363349	0.572462	0.370543	0.704885	P12277;G3V4N7;H0YJG0;H0YJK0;G3V2I1;G3V461	P12277;G3V4N7	Creatine kinase B-type	CKB
28.6372	28.6328	29.2983	29.0188	29.3073	29.3472	28.7093	29.4553	29.5029						17	17	9	18.5	18.5	10.8	98.374	0	68.898	3465300000	149	0.686464	0.362538	0.368344	1.07037	A0A0C4DH22;Q9H4G0;A0A1B0GTW6;H0Y482;Q4VXN8;Q4VXN7;Q4VXN6;Q4VXN5	A0A0C4DH22;Q9H4G0;A0A1B0GTW6	Band 4.1-like protein 1	EPB41L1
26.9958	26.7594	27.1747	27.0071	27.7778	27.216	26.597	26.8429	25.9527						8	8	6	55.6	55.6	36.7	9.3926	0	73.315	2374800000	100	0.617608	0.385091	0.35697	0.992488	P05204;Q15651	P05204	Non-histone chromosomal protein HMG-17	HMGN2
26.7584	26.7389	26.928	27.2566	27.1541	27.083	27.0652	27.0818	27.063				+	HECTD1_Flag	16	16	16	17.5	17.5	17.5	115.73	0	210.73	6050200000	175	1.98062	0.138097	0.356157	1.99684	Q9H0A0;A0A087WV29;E9PMU0;E9PJN6	Q9H0A0;A0A087WV29	N-acetyltransferase 10	NAT10
29.5537	29.342	29.5938	29.8346	29.841	29.8775	29.6774	29.4238	29.6284				+	HECTD1_Flag	16	16	16	14.5	14.5	14.5	130.16	0	153.93	10445000000	355	1.95664	0.143488	0.354523	1.9777	O14617;K7ERW8	O14617	AP-3 complex subunit delta-1	AP3D1
25.4208	25.7242	25.7589	25.8388	25.9798	26.1443	23.8162	23.0125	24.9054						16	16	16	25.2	25.2	25.2	70.52	0	64.913	4572200000	237	1.19361	0.230881	0.35302	1.47692	Q9BRD0;H7C462	Q9BRD0	BUD13 homolog	BUD13
25.875	26.1346	25.932	26.3964	26.2734	26.3242	26.0771	25.9781	26.0842				+	HECTD1_Flag	4	4	4	20.1	20.1	20.1	30.255	0	60.324	1228900000	68	1.81262	0.163552	0.350835	1.88125	O95639;H7C419;B7Z7B0;C9JEV9	O95639;H7C419;B7Z7B0;C9JEV9	Cleavage and polyadenylation specificity factor subunit 4	CPSF4
28.1933	27.8924	27.8981	28.2268	28.4407	28.358	28.4067	27.9242	28.0305						19	19	19	33.8	33.8	33.8	51.466	0	155.63	6975300000	306	1.38205	0.203883	0.347258	1.59839	O95232;J3KPP4;D6RDI2;C9JL41;H0YA81;E7EN55;H7C5U7	O95232;J3KPP4;D6RDI2	Luc7-like protein 3	LUC7L3
29.7364	29.6326	29.9505	30.0299	30.2501	30.0709	30.1553	30.2812	30.2344						43	43	36	21.5	21.5	19.4	217.1	0	323.31	12010000000	561	1.389	0.204047	0.343782	1.59563	F5GWX5;A0A0C4DGG9;Q14839;K7EPV1;F5H6N4	F5GWX5;A0A0C4DGG9;Q14839	Chromodomain-helicase-DNA-binding protein 4	CHD4
26.0973	26.3373	26.4572	26.3646	26.8694	26.6887	26.6824	26.6404	26.6112						16	9	8	10.6	7.7	6.9	223.05	0	77.222	520040000	43	0.881196	0.314383	0.343653	1.22016	Q8TDI0;K7EMY3;F2Z2R5;K7ESA5	Q8TDI0;K7EMY3	Chromodomain-helicase-DNA-binding protein 5	CHD5
24.293	24.5718	24.4771	25.0608	24.3484	24.9506	23.8287	25.2604	25.323						7	7	6	9	9	8	96.864	0	16.264	205530000	37	0.649784	0.380516	0.339292	1.00964	Q92598;A0A0A0MSM0;Q5TBM3;R4GN69	Q92598;A0A0A0MSM0	Heat shock protein 105 kDa	HSPH1
31.1931	31.6324	31.9866	31.6752	32.0611	32.0914	31.6206	32.3659	32.7183						41	41	0	49.7	49.7	0	102.29	0	323.31	22451000000	441	0.565983	0.417775	0.338538	0.92565	A0A0A0MRA8;A0A0A0MSA4;A0A1B0GTF8;A0A0J9YW26;J3KT37;J3QS83;J3KS70;J3QKY2;J3KRD1;J3QKK4;J3QR33;J3QS55;J3QRQ6;J3QLU5	A0A0A0MRA8;A0A0A0MSA4		EPB41L3
27.1919	26.7839	26.8156	27.0432	27.6158	27.1435	27.5113	27.2711	27.2035						25	25	25	19.7	19.7	19.7	116.99	0	208.71	4215100000	271	0.69887	0.36397	0.337045	1.05373	Q13523;H0YDJ3	Q13523;H0YDJ3	Serine/threonine-protein kinase PRP4 homolog	PRPF4B
28.9086	29.016	29.1429	29.2287	29.6362	29.2093	28.8883	29.2786	29.1819						41	41	41	19.4	19.4	19.4	263.83	0	323.31	21710000000	1230	1.01756	0.277815	0.335593	1.31707	P18583;H7C1M2;J3QSZ5;H7C2G8	P18583;H7C1M2	Protein SON	SON
25.2452	25.4071	23.5273	25.284	24.9786	24.9235	25.1136	25.6049	24.9224						8	8	5	29.2	29.2	18.3	37.497	0	26.401	514750000	88	0.212814	0.720938	0.335494	0.471322	Q15365	Q15365	Poly(rC)-binding protein 1	PCBP1
25.8135	25.9606	26.4651	26.2863	26.5688	26.3888	26.4726	26.231	26.4091						9	9	9	9.6	9.6	9.6	148.86	0	42.939	930180000	80	0.715647	0.360687	0.334908	1.06694	A0A0A0MT33;Q9UPN6	A0A0A0MT33;Q9UPN6	Protein SCAF8	SCAF8
23.6526	23.2903	22.9484	24.0502	23.4224	23.4227	24.972	23.5833	23.8814						2	2	2	15.6	15.6	15.6	14.173	0	10.179	70554000	11	0.501342	0.464516	0.334669	0.854342	P55769;B1AHD1	P55769;B1AHD1	NHP2-like protein 1;NHP2-like protein 1, N-terminally processed	NHP2L1
27.5716	27.5496	27.7085	27.8448	27.9699	28.0189	27.4878	27.4289	27.4979				+	HECTD1_Flag	21	21	21	20	20	20	96.819	0	70.326	4787700000	242	2.01755	0.155746	0.334636	1.94735	Q9UBB9;H0Y4U8;F6SQZ1;F6XM96;F6UKU9;F6UQ07	Q9UBB9	Tuftelin-interacting protein 11	TFIP11
28.1751	27.9212	27.8169	28.1917	28.5007	28.219	28.2957	27.9672	27.7887						35	35	35	22	22	22	138.68	0	229.36	10175000000	475	1.07755	0.269493	0.332746	1.35726	A0A087WUT6;O60841	A0A087WUT6;O60841	Eukaryotic translation initiation factor 5B	EIF5B
25.299	24.6203	25.9223	26.5369	24.1795	26.1233	26.1996	26.4007	26.392						5	5	3	10.2	10.2	5.1	55.364	0	21.401	534540000	45	0.151731	0.790965	0.332684	0.362302	Q92769;E5RFI6;E5RJ04;E5RGV4;E5RHE7;E5RH52;E5RG37;E5RFP9;H3BM24;Q5TEE2;E5RK19	Q92769	Histone deacetylase 2	HDAC2
27.3798	27.1006	27.7498	27.6359	27.8063	27.7558	27.7366	27.4134	27.4028						11	11	11	11.9	11.9	11.9	104.8	0	130.49	3851600000	165	0.762187	0.351213	0.322575	1.09458	Q9Y5B6	Q9Y5B6	PAX3- and PAX7-binding protein 1	PAXBP1
28.6497	28.642	28.9774	29.1066	29.1887	28.936	28.9545	28.6063	28.8446						30	30	30	44.6	44.6	44.6	51.958	0	249.77	12902000000	503	1.13178	0.263102	0.320707	1.37488	P55081;Q00653	P55081	Microfibrillar-associated protein 1	MFAP1
23.0268	23.3969	22.9714	23.1049	23.6139	23.6136	23.4512	22.311	23.5589						5	5	5	21.5	21.5	21.5	17.302	0	13.005	110510000	17	0.654937	0.385736	0.312475	0.9892	P16949;A2A2D0;E5RGX5;Q93045	P16949	Stathmin	STMN1
29.0498	28.8967	29.3253	29.5405	29.281	29.3601	29.3412	29.1401	29.5064						18	18	18	52.2	52.2	52.2	35.671	0	100.7	3794600000	184	0.966086	0.311039	0.303286	1.22771	I3L170;A0A0G2JQJ7;A0A0G2JPD5;P10636;A0A0G2JS76;A0A0G2JMX7	I3L170;A0A0G2JQJ7;A0A0G2JPD5;P10636;A0A0G2JS76;A0A0G2JMX7	Microtubule-associated protein;Microtubule-associated protein tau	MAPT
27.0301	27.4291	27.0086	27.2583	27.5127	27.6053	27.1721	27.2076	27.3263						12	12	9	17.6	17.6	15.1	77.526	0	75.632	1447200000	96	0.81691	0.345952	0.302824	1.11483	P78362;H7C5L6;H7C521;H7C2I2;F8WBW4;C9J2M4;A8MPP7;A8MPY5;E7ETV6;Q9UPE1	P78362	SRSF protein kinase 2;SRSF protein kinase 2 N-terminal;SRSF protein kinase 2 C-terminal	SRPK2
30.9328	30.8822	31.0038	31.1142	31.3833	31.2293	31.1293	30.7359	30.7942						22	22	18	23.7	23.7	20.4	56.678	0	164.95	23666000000	518	1.6184	0.200311	0.302682	1.63106	Q08170;A0A0D9SEM4;A0A0D9SGD2	Q08170;A0A0D9SEM4	Serine/arginine-rich splicing factor 4	SRSF4
26.8858	27.0305	27.3304	27.2042	27.4231	27.5142	27.2203	27.2366	27.5039						11	11	11	17.7	17.7	17.7	74.605	0	48.049	1389100000	100	0.867273	0.335249	0.298278	1.14719	O76094;D6RDY6;R4GNC1	O76094	Signal recognition particle subunit SRP72	SRP72
28.2547	28.3196	28.553	28.5546	28.6967	28.7659	28.4168	28.3197	28.2915						19	19	19	36.2	36.2	36.2	70.729	0	104.57	2796900000	179	1.26683	0.253154	0.296654	1.41349	Q9UHB9;K7EN53;K7EQC2	Q9UHB9	Signal recognition particle subunit SRP68	SRP68
26.506	26.6664	26.6565	26.682	27.0496	26.9716	26.3925	26.493	26.4245						5	4	4	30	21.1	21.1	9.5388	0	78.615	760730000	42	1.11184	0.281982	0.291436	1.30535	O00479	O00479	High mobility group nucleosome-binding domain-containing protein 4	HMGN4
29.1964	29.1241	28.7382	29.1322	29.2579	29.5298	29.2951	28.9519	29.0622						14	14	14	28.6	28.6	28.6	48.023	0	198.87	13124000000	214	0.711266	0.379157	0.287116	1.00962	G3XAC6;Q14498;A0A0U1RQH7;H0Y4X3;A0A0U1RQW2;Q5QP23;Q5QP22;Q86U06;A0A087X122;G3V5Z6;H0YJJ3;G3XAP0	G3XAC6;Q14498;A0A0U1RQH7;H0Y4X3;A0A0U1RQW2	RNA-binding protein 39	RBM39
26.9784	27.1665	27.3559	27.2022	27.3908	27.7044	27.1232	27.195	27.2288						11	11	11	13.6	13.6	13.6	131.67	0	101.45	1086100000	93	0.658506	0.410007	0.265508	0.939649	P61129	P61129	Zinc finger CCCH domain-containing protein 6	ZC3H6
27.91	28.2508	28.1822	28.3834	28.4754	28.2543	28.4576	29.5757	29.6164						15	15	15	39.5	39.5	39.5	25.835	0	99.996	3279700000	139	0.98422	0.333672	0.256662	1.15487	Q96CT7;M0R2F5	Q96CT7;M0R2F5	Coiled-coil domain-containing protein 124	CCDC124
26.0156	26.4649	26.4281	26.707	26.512	26.459	25.9197	26.039	26.3262						19	19	19	26	26	26	92.819	0	75.395	942060000	100	0.721789	0.394027	0.256492	0.976854	Q3KQU3;C9JIR3;H0YF21;E9PLH3	Q3KQU3	MAP7 domain-containing protein 1	MAP7D1
27.7102	27.967	27.6731	27.8031	28.008	28.2999	23.3204	28.5437	28.6516						3	3	3	24.1	24.1	24.1	17.27	0	27.872	1637500000	36	0.672245	0.411987	0.253575	0.934993	Q96K17;E9PL10	Q96K17;E9PL10	Transcription factor BTF3 homolog 4;Transcription factor BTF3	BTF3L4
25.9783	25.8367	25.8684	26.0041	26.4283	26.0081	26.6802	26.339	26.48						13	13	13	30.1	30.1	30.1	59.578	0	111.93	1827600000	148	0.791927	0.373747	0.252333	1.0211	Q9Y2X3;H7BZ72	Q9Y2X3	Nucleolar protein 58	NOP58
27.8781	27.8249	27.7944	28.1319	28.1618	27.9604	28.1349	28.1156	27.7722						12	12	12	33.9	33.9	33.9	24.591	0	159.21	6357500000	289	1.69796	0.223915	0.252227	1.50706	A0A0C4DG62;F8WCT1;Q66PJ3;F5GYV5;H7BZV4;F8WEP2;A0A0C4DH18;F5H7X4	A0A0C4DG62;F8WCT1;Q66PJ3;F5GYV5;H7BZV4;F8WEP2;A0A0C4DH18	ADP-ribosylation factor-like protein 6-interacting protein 4	ARL6IP4
30.7215	30.5421	30.5508	30.7303	30.9236	30.8984	30.5631	30.299	30.4756						60	60	60	42.9	42.9	42.9	117.46	0	323.31	52236000000	1167	1.36428	0.27133	0.245961	1.33515	A0A0C4DG89;Q7L014;D6RJA6;H0Y9U3	A0A0C4DG89;Q7L014	Probable ATP-dependent RNA helicase DDX46	DDX46
26.2595	26.3766	26.5518	26.5128	26.7329	26.6761	26.0707	26.3961	26.5996						8	8	8	13	13	13	73.68	0	28.534	1179700000	53	1.06944	0.322427	0.244651	1.17891	P38646;D6RJI2;D6RA73;H0Y8S0;H0YBG6	P38646;D6RJI2	Stress-70 protein, mitochondrial	HSPA9
36.3018	36.5901	36.8249	36.6855	36.773	36.9821	36.5938	37.0948	37.2924						172	172	166	63.2	63.2	60.5	270.63	0	323.31	689440000000	4348	0.619648	0.452906	0.241244	0.877305	P46821;D6RA32;D6RA40;D6RCL2	P46821	Microtubule-associated protein 1B;MAP1B heavy chain;MAP1 light chain LC1	MAP1B
28.7626	28.7576	28.3263	28.8417	28.6609	29.0622	29.0231	29.44	29.3739						28	22	11	39.6	32.9	15.7	70.108	0	130.5	3856400000	199	0.574875	0.47772	0.239422	0.838893	A0A0G2JIW1;P0DMV9;P0DMV8;V9GZ37	A0A0G2JIW1;P0DMV9;P0DMV8;V9GZ37	Heat shock 70 kDa protein 1B;Heat shock 70 kDa protein 1A	HSPA1B;HSPA1A
28.1756	28.603	28.4367	28.5697	28.8073	28.545	28.5355	28.5479	28.9247						9	9	9	20.3	20.3	20.3	57.224	0	166.56	7101300000	148	0.718696	0.409691	0.235566	0.942716	Q8WUA2	Q8WUA2	Peptidyl-prolyl cis-trans isomerase-like 4	PPIL4
27.1488	26.9168	27.0859	27.5308	27.214	27.1082	27.0983	27.3031	27.5559						12	12	7	47.6	47.6	33.3	28.036	0	104.33	1454400000	81	0.74176	0.405088	0.233829	0.95586	E7EX29;P63104;E7ESK7;E5RIR4;E9PD24;E7EVZ2;B0AZS6;E5RGE1;B7Z2E6;H0YB80	E7EX29;P63104;E7ESK7;E5RIR4;E9PD24;E7EVZ2;B0AZS6	14-3-3 protein zeta/delta	YWHAZ
27.6651	27.4508	27.7593	27.7183	28.1245	27.7026	27.7614	26.6623	27.1815						27	27	27	25.6	25.6	25.6	95.581	0	59.302	2690300000	214	0.604739	0.476438	0.223399	0.84134	Q9BUQ8;H0YIL9;F8VVA2	Q9BUQ8	Probable ATP-dependent RNA helicase DDX23	DDX23
26.8175	27.3111	27.2598	27.0947	27.4804	27.4748	26.7951	27.1159	27.2882						12	12	12	12.1	12.1	12.1	120.77	0	51.582	1050600000	80	0.472836	0.550316	0.220462	0.72977	O75151;A0A087WW48;E7ET14;Q9UPP1;B0QZZ4;Q5JPR8;B0QZZ2;B0QZZ3;B0QZE1;H0Y589;H0Y3N9	O75151	Lysine-specific demethylase PHF2	PHF2
25.212	25.1998	25.3757	25.5645	25.4666	25.4156	23.4381	23.8404	25.5008						16	16	16	23.5	23.5	23.5	69.837	0	40.421	1495800000	139	1.42769	0.291455	0.219684	1.28024	Q9UJV9;J3KNN5;D6RGI7;D6RD33;H0YA06;H0Y8L8	Q9UJV9;J3KNN5	Probable ATP-dependent RNA helicase DDX41	DDX41
25.0463	23.4429	22.9727	25.2175	23.4305	23.4586	25.9407	24.6869	23.3281						11	11	10	31.3	31.3	29	38.434	0	49.72	439200000	60	0.088615	0.889091	0.214912	0.223365	Q14103;H0YA96;H0Y8G5;D6RAF8;D6RF44;D6RBQ9;D6RD83	Q14103;H0YA96;H0Y8G5;D6RAF8	Heterogeneous nuclear ribonucleoprotein D0	HNRNPD
28.4257	28.2892	27.7288	28.2003	28.4318	28.4541	28.3743	28.265	28.0917						9	9	5	53.8	53.8	28.2	17.965	0	92.025	3625100000	183	0.396907	0.60828	0.214176	0.652736	P62979;J3QS39;J3QTR3;F5H6Q2;F5GYU3;F5H2Z3;F5H265;B4DV12;F5H388;F5H747;F5GXK7;J3QKN0;Q5PY61;Q96C32;P0CG47;P0CG48;J3QSA3;F5GZ39;M0R1V7;Q49A90	P62979	Ubiquitin-40S ribosomal protein S27a;Ubiquitin;40S ribosomal protein S27a	RPS27A
25.3623	24.8998	25.3303	25.5991	25.4501	25.1848	25.3492	24.3808	23.5633						15	15	15	15.6	15.6	15.6	87.088	0	50.432	1071400000	124	0.48417	0.54827	0.213903	0.732209	E9PG73;Q13427;C9JM79;C9JN15;C9JT64;C9J679	E9PG73;Q13427	Peptidyl-prolyl cis-trans isomerase G	PPIG
28.6603	28.6089	29.0167	28.8522	29.0038	29.0697	28.6898	29.1923	29.1976						19	18	18	43	41.1	41.1	63.461	0	130.1	3623300000	220	0.67479	0.452826	0.213264	0.875797	A0A0U1RRM1;Q8WXI9;A0A0U1RR30;A0A0U1RRK3;A0A0U1RR34;A0A1B0GW07;A0A1B0GVS4	A0A0U1RRM1;Q8WXI9	Transcriptional repressor p66-beta	GATAD2B
27.3546	27.321	27.3706	27.3791	27.7547	27.5389	27.4526	27.17	27.389						17	17	16	13	13	13	139.27	0	129.28	1738300000	162	0.886323	0.386191	0.208858	0.995499	Q9H7N4	Q9H7N4	Splicing factor, arginine/serine-rich 19	SCAF1
28.9067	28.822	29.2669	29.0702	29.2678	29.276	28.671	28.5938	29.0837						15	15	15	15.4	15.4	15.4	104.93	0	75.668	10571000000	255	0.607793	0.489313	0.206129	0.817776	J3QK89;Q8IWX8	J3QK89;Q8IWX8	Calcium homeostasis endoplasmic reticulum protein	CHERP
26.9189	26.4523	26.3108	26.638	26.5952	27.0442	26.7381	26.6642	26.9306						7	7	7	34.5	34.5	34.5	13.373	0	40.025	2464500000	95	0.354473	0.650811	0.198435	0.596183	P60866;E5RJX2;E5RIP1;G3XAN0	P60866;E5RJX2;E5RIP1	40S ribosomal protein S20	RPS20
24.0475	23.8246	23.271	23.7779	24.2416	23.7155	23.9133	23.6061	23.4543						8	8	8	15.3	15.3	15.3	88.549	0	89.854	261980000	30	0.279092	0.700605	0.197293	0.513379	Q13263;M0R3C0;M0R0K9;M0R2I3	Q13263	Transcription intermediary factor 1-beta	TRIM28
29.9825	30.26	30.5081	30.4691	30.353	30.5152	30.8812	31.5045	31.476						47	47	44	43.7	43.7	41.6	98.38	0	323.31	10082000000	361	0.542205	0.533199	0.195541	0.7541	E7ESP9;P07197;E7EMV2	E7ESP9;P07197;E7EMV2	Neurofilament medium polypeptide	NEFM
26.2208	26.1794	26.462	27.0743	26.2618	26.1126	26.0625	25.7135	26.4617						7	7	1	16.4	16.4	2.2	48.646	0	27.717	530280000	45	0.248465	0.71979	0.195508	0.475072	H0Y2V1;F8W9U4	H0Y2V1;F8W9U4	Microtubule-associated protein	MAP4
24.9826	24.5959	22.8625	25.1614	23.816	24.0451	25.1878	23.5427	22.9244						10	10	10	39.9	39.9	39.9	30.791	0	70.552	359360000	38	0.0891568	0.888407	0.193801	0.22197	P60174;U3KPZ0;U3KPS5;U3KQF3	P60174	Triosephosphate isomerase	TPI1
26.7818	27.0573	27.382	27.3679	27.279	27.1442	27.2284	27.1194	27.3068						16	16	16	14.8	14.8	14.8	106.92	0	52.272	1233300000	137	0.440094	0.602006	0.189984	0.666097	O94906	O94906	Pre-mRNA-processing factor 6	PRPF6
25.6055	26.1473	26.4037	25.8905	26.2365	26.5863	25.571	26.6748	26.8577						12	12	9	9.3	9.3	7.8	136.18	0	29.956	981850000	95	0.235938	0.729622	0.185607	0.453419	F8VXC8;Q8TAQ2	F8VXC8;Q8TAQ2	SWI/SNF complex subunit SMARCC2	SMARCC2
30.1528	30.2367	30.0723	30.233	30.4058	30.3567	30.1459	30.0826	30.2728						31	31	31	57.1	57.1	57.1	44.961	0	323.31	19129000000	465	1.19471	0.364889	0.177876	1.04642	Q96I25;Q5W011;Q5W010;Q5W012;H0Y6J6	Q96I25;Q5W011;Q5W010;Q5W012	Splicing factor 45	RBM17
28.74	28.8658	28.4962	28.6056	28.835	29.191	29.0372	29.7291	29.5315						20	17	17	32.2	28.9	28.9	61.516	0	147.76	3123800000	116	0.365127	0.659818	0.176514	0.584614	P07196;A0A0S2Z436;A0A087X0W2	P07196;A0A0S2Z436;A0A087X0W2	Neurofilament light polypeptide	NEFL
24.0347	22.9707	23.4772	24.1245	23.869	23.0119	22.6583	23.6723	23.9172						3	3	3	16.6	16.6	16.6	21.768	0	5.2103	28903000	10	0.14171	0.829398	0.174253	0.313608	P61586;Q5JR08;P08134	P61586	Transforming protein RhoA	RHOA
29.8639	29.5554	29.6491	29.8831	29.9924	29.7072	30.4973	29.8525	29.8252						27	27	20	52	52	40.8	46.513	0	201.24	30232000000	566	0.625017	0.52641	0.171474	0.767428	Q9Y383;A0A0A6YYJ8;V9GZ75;F8WEU3	Q9Y383;A0A0A6YYJ8	Putative RNA-binding protein Luc7-like 2	LUC7L2
23.6366	23.1054	23.6362	23.1186	23.7274	24.0408	24.4389	22.4519	23.1006						2	2	2	13	13	13	21.214	0	12.647	17935000	4	0.202121	0.762362	0.169538	0.400364	F5H157;Q15286	F5H157;Q15286	Ras-related protein Rab-35	RAB35
28.1313	28.4464	27.7936	28.4984	28.2954	28.0792	28.2299	27.5322	27.8772						13	13	4	53.8	53.8	15.2	17.258	0	66.774	15338000000	347	0.303777	0.700267	0.167214	0.516101	P61254;J3QRI7;J3QQQ9;J3QQV1;J3KTJ8;J3QRC4;J3KSS0;J3KS10	P61254;J3QRI7;J3QQQ9;J3QQV1;J3KTJ8;J3QRC4	60S ribosomal protein L26	RPL26
23.3057	22.7859	23.4815	22.7066	23.8858	23.4713	23.5075	23.506	22.771						12	12	12	7.6	7.6	7.6	182.77	0	109.07	585930000	85	0.151173	0.82091	0.163555	0.324775	Q8NI27;A0A0C4DG98;H0Y7U4;H7C477;H0Y815;F2Z2V2;B7ZBA0;H0Y594	Q8NI27;A0A0C4DG98	THO complex subunit 2	THOC2
27.2578	27.3287	27.8226	27.8121	27.4613	27.6216	28.1395	28.2392	28.4175						38	38	38	55.6	55.6	55.6	77.515	0	138.17	5702300000	477	0.32548	0.691875	0.162004	0.531991	P52272;A0A087X0X3;M0QZM1;M0R2I7;M0R2T0;M0R019;M0R0N3;M0QY96;M0QYQ7;M0R0Y6;M0QYL3	P52272;A0A087X0X3;M0QZM1	Heterogeneous nuclear ribonucleoprotein M	HNRNPM
26.5959	26.6859	26.9939	26.9189	27.0823	26.7519	27.0102	27.005	27.0871						20	20	20	16.4	16.4	16.4	145.44	0	84.249	1700200000	188	0.44495	0.622997	0.159127	0.627265	S4R3H4;E7EQT4;Q9UKV3;G3V3B0;G3V3T3	S4R3H4;E7EQT4;Q9UKV3	Apoptotic chromatin condensation inducer in the nucleus	ACIN1
26.921	27.117	26.7594	26.9719	26.9929	27.297	27.0914	27.3469	27.4395						14	14	11	21.1	21.1	16.3	75.022	0	41.47	1499900000	142	0.452334	0.620888	0.154788	0.625664	O94776;H7C3F3	O94776	Metastasis-associated protein MTA2	MTA2
28.503	28.1625	27.8716	28.4912	28.2601	28.2423	28.6883	27.8451	28.0735						19	19	19	37.4	37.4	37.4	59.75	0	162.01	3070300000	185	0.31177	0.704982	0.152143	0.508319	P25705;K7EK77;K7ENJ4;K7ERX7;K7EJP1;K7EQH4;K7ESA0	P25705;K7EK77;K7ENJ4	ATP synthase subunit alpha, mitochondrial	ATP5A1
25.5752	24.5087	24.8678	25.8489	25.4484	24.1003	24.1481	25.0961	23.8049						2	2	2	7.1	7.1	7.1	30.348	0	6.1273	192770000	18	0.0857627	0.89711	0.148667	0.208	A0A0A0MR02;P45880;Q5JSD2;Q5JSD1	A0A0A0MR02;P45880;Q5JSD2;Q5JSD1	Voltage-dependent anion-selective channel protein 2	VDAC2
29.4616	29.4905	29.4995	29.8404	29.8818	29.1609	28.6928	27.6401	28.2248						17	3	3	42.7	9.9	9.9	21.364	0	16.845	18796000000	117	0.24268	0.739046	0.143869	0.430765	P16403	P16403	Histone H1.2	HIST1H1C
25.8811	26.0457	23.8593	26.3287	23.3778	26.4929	23.5204	23.8238	24.0449						64	4	1	34.9	3.1	0.8	152.3	0	72.452	2133000000	55	0.0379255	0.937959	0.137755	0.103396	E7ETY2;H0YA99;H0YAB7	E7ETY2		TCOF1
25.436	24.9261	23.9293	24.8399	24.7762	25.0863	25.5657	23.1839	25.0724						8	8	8	16.1	16.1	16.1	60.533	0	29.857	390610000	48	0.109484	0.877063	0.136972	0.247949	P49368;B4DUR8;E9PRC8;Q5SZX6;Q5SZX9;E9PM09;Q5SZW8;E9PQ35	P49368;B4DUR8;E9PRC8;Q5SZX6	T-complex protein 1 subunit gamma	CCT3
25.7606	25.985	26.0901	26.1186	26.1402	25.9525	25.2445	26.1326	26.4053						12	7	7	11.7	8.7	8.7	97.016	0	39.186	412270000	38	0.477157	0.660933	0.125175	0.585328	P11171;Q4VB86;E9PN54;A0A1B0GWG0	P11171;Q4VB86	Protein 4.1	EPB41
27.3546	27.3271	27.2992	27.3392	27.3191	27.6857	27.4674	26.979	27.1482						11	7	7	25.9	19.2	19.2	39.586	0	34.837	2994000000	86	0.431284	0.684158	0.121048	0.550029	Q13247	Q13247	Serine/arginine-rich splicing factor 6	SRSF6
29.6009	29.2702	29.4178	29.8335	29.3112	29.5064	29.8009	29.5393	29.6603						27	27	24	44.8	44.8	39.3	73.502	0	234.94	4768800000	220	0.268451	0.740271	0.120721	0.4313	A0A1C7CYX9;Q16555;E5RFU4	A0A1C7CYX9;Q16555	Dihydropyrimidinase-related protein 2	DPYSL2
24.4796	25.0147	25.4423	25.2993	25.1718	24.8234	25.2875	25.2828	25.369						12	11	11	11.8	11.1	11.1	117.15	0	37.741	351180000	69	0.141334	0.839007	0.119303	0.289079	Q9NWH9;H7C3F4;H0YL55;H7BXE3;H0YLW7;H0YMW8;H0YKH2;H0YNF3;H0YMR6;H0YLE6;H0YMM0;H0YKU6	Q9NWH9;H7C3F4	SAFB-like transcription modulator	SLTM
27.5191	27.6209	27.4851	27.7384	27.7598	27.4829	27.2701	27.4829	27.057						17	17	17	33.9	33.9	33.9	54.626	0	79.909	6041300000	218	0.534441	0.648717	0.118664	0.599655	A0A0J9YYL3;A0A0J9YXJ8;A0A0J9YVP6;A0A0J9YXX5;Q9UHX1;A0A0J9YVR6;E9PQ56;A0A0J9YWM1;H0YEM1;H0YCP8;E9PL19;E9PMU7;E9PN18	A0A0J9YYL3;A0A0J9YXJ8;A0A0J9YVP6;A0A0J9YXX5;Q9UHX1	Poly(U)-binding-splicing factor PUF60	PUF60
27.7978	27.9495	28.2502	28.3383	28.2524	27.7591	27.9519	27.7721	27.7161						10	10	10	34.5	34.5	34.5	35.092	0	27.183	1419000000	78	0.201965	0.789108	0.117411	0.362201	Q96GY0;H0YAP0	Q96GY0;H0YAP0	Zinc finger C2HC domain-containing protein 1A	ZC2HC1A
26.1581	26.1202	26.121	26.352	26.3406	26.0541	26.4265	26.0617	26.5131						10	10	10	38.6	38.6	38.6	26.224	0	39.022	3542900000	113	0.517197	0.658059	0.115798	0.584052	B5MDF5;P62826;J3KQE5;F5H018;B4DV51;H0YFC6;A0A087X0W0	B5MDF5;P62826;J3KQE5;F5H018;B4DV51	GTP-binding nuclear protein Ran	RAN
24.9895	25.1109	23.6939	25.4096	22.7047	26.0191	25.0793	23.124	22.2543						12	12	12	5.8	5.8	5.8	297.91	0	47.624	600430000	72	0.0342714	0.937784	0.113039	0.0930437	Q6UB99	Q6UB99	Ankyrin repeat domain-containing protein 11	ANKRD11
24.807	25.0364	25.735	25.4388	25.4291	24.9895	25.0212	25.7227	25.8229						14	14	14	19.5	19.5	19.5	102.4	0	56.772	231200000	43	0.106176	0.891067	0.0930163	0.223611	Q7Z2K8	Q7Z2K8	G protein-regulated inducer of neurite outgrowth 1	GPRIN1
30.0592	29.9263	29.9184	30.1777	29.9068	30.0951	29.573	29.6415	29.6965						24	24	24	67.4	67.4	67.4	29.945	0	205.63	15556000000	456	0.425432	0.720734	0.0919081	0.478082	P61247;D6RAT0;H0Y9Y4;D6RG13;D6R9B6;E9PFI5;D6RB09;H0Y8L7;D6RAS7;D6RED7;D6RI02;D6RGE0	P61247;D6RAT0;H0Y9Y4;D6RG13;D6R9B6;E9PFI5;D6RB09;H0Y8L7	40S ribosomal protein S3a	RPS3A
26.3846	26.4295	26.5423	26.632	26.4612	26.5381	26.724	27.9863	27.9221						14	14	14	19.9	19.9	19.9	70.055	0	56.569	1012700000	80	0.60279	0.685963	0.091664	0.545262	E7EV99;E7ENY0;P35611;H0Y9H2;D6RJE2;D6RAH3;D6RF25;A0A0A0MSR2;H0YFD8;H0YG19	E7EV99;E7ENY0;P35611;H0Y9H2	Alpha-adducin	ADD1
26.3284	26.466	26.6607	26.6061	26.6022	26.4922	26.6555	26.876	26.9822						14	14	14	17.9	17.9	17.9	81.613	0	35.492	1498400000	126	0.324965	0.764364	0.0817649	0.402059	Q9H307;G3V5F0;G3V579	Q9H307	Pinin	PNN
31.6185	31.8804	31.7633	31.737	31.7207	32.044	32.0562	32.6359	32.5808						46	43	43	66.9	63.3	63.3	55.39	0	323.31	24138000000	378	0.243335	0.802632	0.0798715	0.347877	Q16352	Q16352	Alpha-internexin	INA
24.9383	24.9201	23.189	23.4711	24.9565	24.8528	25.2231	25.037	24.7761						18	18	16	25.9	25.9	22.6	69.147	0	61.194	1883900000	142	0.0349203	0.937862	0.0776526	0.0911256	P17844;J3KTA4;J3QRQ7;J3QR02;J3KRX8;J3QSF1;X6RLV5;J3QKN9;J3QS79;J3QRN5;J3KRZ1	P17844;J3KTA4	Probable ATP-dependent RNA helicase DDX5	DDX5
26.5102	26.1704	26.5331	26.8427	26.3477	26.2548	26.529	26.3692	26.5177						8	6	6	12.2	9.7	9.7	82.223	0	25.649	495110000	30	0.130802	0.879551	0.0771764	0.243542	O15075;Q5VZY9	O15075;Q5VZY9	Serine/threonine-protein kinase DCLK1	DCLK1
26.142	25.9803	26.1939	26.5207	26.1834	25.8299	26.325	25.8414	25.5933						3	3	2	16.7	16.7	12	29.946	0	11.242	598720000	53	0.126998	0.882509	0.0726039	0.234541	Q7Z7K6	Q7Z7K6	Centromere protein V	CENPV
27.5016	27.876	27.8972	27.8711	27.9108	27.7103	28.1857	28.6806	28.658						52	52	52	32.2	32.2	32.2	177.44	0	323.31	11831000000	548	0.195523	0.838538	0.072471	0.299025	P48681	P48681	Nestin	NES
26.8038	27.1506	27.2058	27.0129	27.3844	26.9744	27.23	28.6815	28.2684						9	9	9	16.8	16.8	16.8	80.853	0	88.253	1223800000	52	0.144211	0.877815	0.0704912	0.250457	P35612;A0A1C7CYY0;C9J299;C9J080;C9JTM0	P35612	Beta-adducin	ADD2
23.2796	24.973	24.9436	24.2395	24.0848	25.0815	24.437	25.6289	25.4743						4	4	3	3.5	3.5	2.8	152.22	0	18.69	168130000	26	0.0369914	0.938122	0.0698032	0.0943795	O60885;M0QZD9	O60885	Bromodomain-containing protein 4	BRD4
28.7937	29.1486	29.5308	28.9736	29.2992	29.3873	29.0123	29.5571	29.6063						19	19	19	18.9	18.9	18.9	123.56	0	137.08	5869800000	313	0.0897242	0.912817	0.0623442	0.17954	Q9H2P0;E9PQK8	Q9H2P0	Activity-dependent neuroprotector homeobox protein	ADNP
27.2266	27.0718	26.9884	26.5889	27.3763	27.5047	26.9616	27.4371	27.1642						26	26	18	30.8	30.8	21.2	95.925	0	221.1	6151100000	303	0.0725812	0.918098	0.0610027	0.154575	Q8NE71;H0YGW7;A0A0G2JIC2;F5GYK6	Q8NE71;H0YGW7	ATP-binding cassette sub-family F member 1	ABCF1
23.239	23.9032	23.583	24.4182	23.0204	23.453	23.8344	24.121	24.6676						4	4	4	5	5	5	96.022	0	6.9885	34160000	7	0.0414327	0.939655	0.0554358	0.0997908	Q8WUM4;F8WEQ7;F8WBR8;C9IZF9	Q8WUM4	Programmed cell death 6-interacting protein	PDCD6IP
27.9703	27.5868	27.5694	27.9349	27.5144	27.8407	27.129	27.3348	27.3952						9	6	5	34.8	27.9	21.5	28.302	0	53.99	1137500000	32	0.10769	0.900932	0.0544612	0.192699	P61981	P61981	14-3-3 protein gamma;14-3-3 protein gamma, N-terminally processed	YWHAG
23.7428	23.935	23.0518	23.0872	23.9611	23.8406	24.1961	22.7154	23.0672						5	2	2	34	13.5	13.5	15.862	0	7.2687	199390000	28	0.0474625	0.936382	0.053079	0.109894	E7EX70	E7EX70		POLR1E
28.69	28.3733	28.1725	28.7837	28.2079	28.4029	28.7969	28.2232	28.396						18	15	14	33	26.6	25.3	62.183	0	84.651	2195100000	106	0.0826438	0.915692	0.0529105	0.162085	Q14194;E9PD68;Q14117	Q14194;E9PD68	Dihydropyrimidinase-related protein 1	CRMP1
25.9341	26.061	26.1124	26.4847	25.9447	25.8348	26.377	26.1003	25.4943						13	13	13	16.2	16.2	16.2	100.23	0	68.508	1384800000	113	0.0894044	0.915138	0.0522048	0.169651	Q13435;E9PPJ0;H0YCG1;E9PJ04;E9PJT3	Q13435;E9PPJ0;H0YCG1	Splicing factor 3B subunit 2	SF3B2
26.3595	26.3205	26.479	26.4555	26.3285	26.527	26.6391	26.9319	26.9212						8	8	8	35.1	35.1	35.1	24.544	0	22.685	2077200000	92	0.270144	0.840374	0.05067	0.289378	M0R0P1;M0QXL5;M0R2Q4;P22087;M0R2U2;M0R1H0;M0R2B0;M0R299	M0R0P1;M0QXL5;M0R2Q4;P22087;M0R2U2;M0R1H0;M0R2B0;M0R299	rRNA 2-O-methyltransferase fibrillarin	FBL
26.512	25.847	25.928	26.5562	25.8551	26.0226	26.4263	25.6218	26.078						32	32	32	69.7	69.7	69.7	57.936	0	233.68	2618800000	185	0.0568779	0.932453	0.0489833	0.123196	P14618;H3BTN5;B4DNK4;H3BQ34;H3BR70;H3BT25;H3BUW1;H3BTJ2;H3BU13;H3BN34;H3BQZ3;P30613	P14618;H3BTN5;B4DNK4;H3BQ34;H3BR70	Pyruvate kinase PKM;Pyruvate kinase	PKM
24.0734	23.9267	23.8438	24.3746	23.7942	23.8055	24.1503	24.3898	23.8655						3	3	3	7.5	7.5	7.5	40.471	0	37.028	117860000	26	0.0751981	0.921336	0.0434469	0.143379	A0A087WZG9;B4DSP0;A0A087WUL4;A0A087WX23;A0A087WXK2;Q86TG7	A0A087WZG9;B4DSP0;A0A087WUL4;A0A087WX23;A0A087WXK2;Q86TG7	Retrotransposon-derived protein PEG10	PEG10
26.8209	26.92	27.0157	26.8498	26.8689	27.1666	26.7608	26.6591	27.2468						33	33	33	19.6	19.6	19.6	201.56	0	178.84	6373600000	275	0.135249	0.899475	0.0428963	0.197703	Q7Z6E9;H3BSK8;H3BUN0;I3L3Y2;A0A087WY32	Q7Z6E9	E3 ubiquitin-protein ligase RBBP6	RBBP6
27.9039	28.1074	28.2636	27.9835	28.2762	28.1221	27.8618	28.4126	28.3999						22	22	21	40.3	40.3	38.5	68.062	0	157.54	5545400000	357	0.0950215	0.915949	0.0356592	0.152307	Q86YP4;C9JVY3;V9GY85;H7C3H1;C9JMI3;C9JGN4;C9JHD7;C9JJK9;V9GYX5	Q86YP4	Transcriptional repressor p66-alpha	GATAD2A
27.4108	27.2644	27.4503	27.5597	27.4196	27.2526	26.9508	23.6656	26.8305						27	27	24	19.9	19.9	18.3	164.15	0	195.02	4228800000	275	0.123106	0.91497	0.0354532	0.172729	Q9NYV4;J3QSD7;Q9BVE2;A0A087X209;K7EJ83;H0YAZ9;E7EUK8;E5RGN0;A0A087WZU2;F5H6Z0;Q00534;P50750;Q96Q40;O94921;Q07002;Q00536;Q00537	Q9NYV4;J3QSD7	Cyclin-dependent kinase 12	CDK12
25.9908	25.6016	25.6683	26.2384	25.412	25.7152	26.227	25.8306	25.6003						10	10	10	20.3	20.3	20.3	60.343	0	34.175	448600000	92	0.0442398	0.940041	0.0349407	0.0945268	P17987;E7ERF2;E7EQR6;F5H282;F5GYL4;F5GZI8;F5GZ03;F5H726;F5H676;F5H136	P17987;E7ERF2;E7EQR6;F5H282	T-complex protein 1 subunit alpha	TCP1
23.8849	23.9076	24.1655	24.3444	23.7489	23.9623	24.228	24.126	22.8514						4	4	4	10.2	10.2	10.2	48.207	0	14.46	112670000	30	0.0573768	0.938328	0.03254	0.109905	Q9UJU6;H0Y5J4;B4DDD6;F2Z2V3;F8WB73;F8WCK3;F2Z3E3;F8WC20;F8WBB2;F8WFE1;F8WBG8	Q9UJU6;H0Y5J4;B4DDD6	Drebrin-like protein	DBNL
26.1657	26.2361	25.9417	26.2425	25.8657	26.3242	26.1682	27.0792	27.2763						4	4	4	41.7	41.7	41.7	22.655	0	33.552	644830000	36	0.0616474	0.938575	0.0296205	0.11103	Q9BRP8	Q9BRP8	Partner of Y14 and mago	WIBG
25.7483	24.329	25.5903	26.1268	24.2701	25.3582	25.5759	26.6706	26.7538						9	9	9	6.8	6.8	6.8	119.91	0	38.938	725310000	55	0.0137456	0.98194	0.0291411	0.0363685	Q9Y5B9;G3V5A4;G3V401;G3V2X0	Q9Y5B9	FACT complex subunit SPT16	SUPT16H
24.5156	24.3933	22.4512	24.5312	23.2914	23.6239	24.4773	23.8028	24.525						6	6	4	30.7	30.7	20.9	24.893	0	13.811	195050000	29	0.0124463	0.98206	0.0288061	0.0333217	P09429;Q5T7C4;B2RPK0;P23497	P09429;Q5T7C4;B2RPK0	High mobility group protein B1;Putative high mobility group protein B1-like 1	HMGB1;HMGB1P1
29.6621	29.6575	29.6742	29.8011	29.795	29.4821	29.3594	28.8782	28.8596						9	9	9	34.5	34.5	34.5	20.863	0	56.245	4322900000	95	0.0953734	0.925637	0.0281353	0.136933	P07305	P07305	Histone H1.0;Histone H1.0, N-terminally processed	H1F0
23.5156	23.9463	23.9911	24.6264	22.7468	24.1559	23.4184	23.6243	23.0567						13	13	13	10.8	10.8	10.8	168.48	0	44.343	240180000	62	0.0143719	0.983128	0.0253862	0.0370771	Q15648;J3KSD7;J3QKZ7	Q15648	Mediator of RNA polymerase II transcription subunit 1	MED1
31.8934	31.3622	29.8432	31.1014	31.1168	30.9558	31.5068	31.0932	30.769						23	6	5	60.8	21.1	17.6	47.766	0	87.479	22641000000	122	0.013438	0.981267	0.0250511	0.0349662	Q5JP53;P07437;Q5ST81;A6NNZ2	Q5JP53;P07437;Q5ST81	Tubulin beta chain	TUBB
26.3384	26.826	26.3208	26.603	26.4336	26.5171	26.4883	23.0153	23.0407						19	5	5	45.2	13.6	13.6	22.35	0	21.163	1540600000	79	0.0451186	0.942696	0.0227935	0.0836089	P16402	P16402	Histone H1.3	HIST1H1D
26.7944	26.7246	26.3756	26.7068	26.6449	26.6064	26.7684	27.1918	26.4515						11	11	11	48.1	48.1	48.1	15.197	0	40.476	3895700000	167	0.0549102	0.936398	0.0211379	0.0908058	E7ETK0;A0A087WUS0;P62847	E7ETK0;A0A087WUS0;P62847	40S ribosomal protein S24	RPS24
30.8865	30.6839	30.3181	30.8853	30.281	30.7803	31.2774	31.357	31.3492						36	36	14	52.9	52.9	23.4	70.897	0	323.31	16281000000	505	0.0259191	0.96408	0.0193227	0.0552343	P11142;E9PKE3;E9PNE6;E9PN89;A8K7Q2;E9PLF4;E9PQQ4;E9PQK7;P54652;E9PPY6;E9PN25;E9PI65;E9PS65;E9PM13	P11142;E9PKE3;E9PNE6;E9PN89;A8K7Q2	Heat shock cognate 71 kDa protein	HSPA8
25.8622	25.792	23.0855	25.3667	23.7867	25.6311	25.8306	25.7147	23.4116						5	5	5	12.8	12.8	12.8	37.476	0	31.114	942690000	63	0.0045195	0.99727	0.0149129	0.0126345	Q8NAV1	Q8NAV1	Pre-mRNA-splicing factor 38A	PRPF38A
23.6184	23.4443	23.5816	23.1209	22.9738	24.723	23.9458	23.7976	23.8207						4	4	4	4.4	4.4	4.4	107.13	0	7.0018	45024000	10	-4.34294e-08	1	0	0	H0YL34;A0A075B7B1;O15061	H0YL34;A0A075B7B1;O15061	Synemin	SYNM
22.7218	22.7247	22.883	22.5815	23.6104	23.9805	26.0017	24.7883	24.3948						9	9	9	10.4	10.4	10.4	104.78	0	20.686	168030000	29	-4.34294e-08	1	0	0	A0A087X054;Q9Y4L1;E9PJ21;A0A087WWI4;K7EQK2;Q9BST8;J3QQH7;J3QLE9;J3QL06;J3KTF1	A0A087X054;Q9Y4L1;E9PJ21;A0A087WWI4;K7EQK2	Hypoxia up-regulated protein 1	HYOU1
22.8207	22.5443	22.7249	22.8614	23.5761	24.6518	26.7574	26.5171	23.7844						14	14	1	13.7	13.7	0.8	139.09	0	78.456	239100000	29	-4.34294e-08	1	0	0	E7EX90;Q6AWB1;C9JJD0;E7EWF7;C9JUI8;C9J1B7;C9JZA4;C9JTE5;C9JJN7;C9JKG6;E9PCY0	E7EX90;Q6AWB1		DCTN1;DKFZp686E0752
22.2956	22.6109	23.8761	23.9522	23.4756	23.3265	23.0168	26.4165	26.1528						2	2	2	18.6	18.6	18.6	12.77	0	7.6153	217530000	17	-4.34294e-08	1	0	0	F5H702;F5H8D0;Q96GC5	F5H702;F5H8D0;Q96GC5	39S ribosomal protein L48, mitochondrial	MRPL48
24.0683	23.2951	23.2464	23.3284	22.7223	23.3712	24.6145	24.8934	24.9718						4	4	4	2	2	2	235.96	0	9.198	66055000	8	-4.34294e-08	1	0	0	F8W8Y7	F8W8Y7		ARMCX4
22.3513	23.3678	22.5205	23.6125	24.4523	23.0923	24.3092	24.0799	23.4614						3	3	3	3.8	3.8	3.8	101.9	0	11.643	37856000	7	-4.34294e-08	1	0	0	J3KRR7;Q9NQC7;H3BS09;H3BTB8;H3BSW9	J3KRR7;Q9NQC7;H3BS09	Ubiquitin carboxyl-terminal hydrolase CYLD	CYLD
23.4629	23.1344	23.2901	23.4316	24.1684	23.6852	23.4351	24.3382	25.0403						3	2	2	6.6	4	4	46.877	0.0019828	2.7729	40299000	4	-4.34294e-08	1	0	0	O94805;C9JQT4	O94805	Actin-like protein 6B	ACTL6B
23.3865	23.1399	23.8471	23.608	23.5227	23.8198	23.5948	24.1742	23.8428						8	8	8	5.6	5.6	5.6	170.59	0	17.306	105550000	21	-4.34294e-08	1	0	0	P07814;V9GYZ6	P07814;V9GYZ6	Bifunctional glutamate/proline--tRNA ligase;Glutamate--tRNA ligase;Proline--tRNA ligase	EPRS
23.0485	22.6234	22.9992	24.1812	24.3583	22.8965	26.6811	26.4484	26.1161						16	16	16	79.4	79.4	79.4	29.804	0	66.176	599130000	68	-4.34294e-08	1	0	0	P35232;C9JW96;E9PCW0;C9JZ20;E7ESE2;D6RBK0	P35232;C9JW96;E9PCW0;C9JZ20;E7ESE2	Prohibitin	PHB
23.0089	21.583	22.6763	23.6131	23.0524	23.5487	25.3964	24.5633	23.5218						8	8	8	46.1	46.1	46.1	18.898	0	29.556	956410000	63	-4.34294e-08	1	0	0	P46783;F6U211;A0A1W2PQS6;S4R435;Q9NQ39	P46783;F6U211;A0A1W2PQS6;S4R435	40S ribosomal protein S10	RPS10;RPS10-NUDT3
23.3261	22.9213	23.6478	24.1674	23.1674	23.517	25.309	24.534	24.5097						13	13	13	22.5	22.5	22.5	89.321	0	40.696	172590000	29	-4.34294e-08	1	0	0	P55072;C9JUP7;C9IZA5	P55072	Transitional endoplasmic reticulum ATPase	VCP
22.0471	23.8017	22.9044	24.1029	24.0206	23.9117	27.3966	27.0488	26.9356						5	5	5	17.3	17.3	17.3	42.613	0	17.768	686870000	22	-4.34294e-08	1	0	0	P61163;R4GMT0;A0A1B0GVS3;P42025	P61163;R4GMT0;A0A1B0GVS3	Alpha-centractin	ACTR1A
23.7428	23.6999	24.1091	23.2989	23.624	23.1889	24.6608	24.8312	24.0187						8	8	8	2.1	2.1	2.1	480.4	0	10.993	52859000	10	-4.34294e-08	1	0	0	Q12955;A0A087WTF3;A0A087WTP5	Q12955;A0A087WTF3	Ankyrin-3	ANK3
24.0709	23.7409	23.0931	23.3805	23.2833	23.6405	25.6724	24.7105	22.7219						16	16	16	23.3	23.3	23.3	106.87	0	119.96	552530000	49	-4.34294e-08	1	0	0	Q14697;F5H6X6;E9PKU7;E9PNH1	Q14697;F5H6X6;E9PKU7	Neutral alpha-glucosidase AB	GANAB
23.2021	22.9028	23.8215	23.8643	23.7169	23.0734	22.973	24.6307	24.9422						4	4	4	2	2	2	330.46	0	32.09	41316000	7	-4.34294e-08	1	0	0	Q8NFC6	Q8NFC6	Biorientation of chromosomes in cell division protein 1-like 1	BOD1L1
23.9763	22.9689	22.9465	23.5908	23.5705	23.998	27.311	27.3423	27.0217						7	7	7	10.8	10.8	10.8	72.132	0	17.982	486030000	23	-4.34294e-08	1	0	0	Q96S55	Q96S55	ATPase WRNIP1	WRNIP1
23.7893	23.2719	24.1361	23.1593	22.6633	24.2129	23.9245	24.2891	24.5929						4	4	4	3.8	3.8	3.8	164.67	0	6.2763	62833000	11	-4.34294e-08	1	0	0	Q9NTI5;A9IYQ1	Q9NTI5;A9IYQ1	Sister chromatid cohesion protein PDS5 homolog B	PDS5B
23.2209	23.3735	23.6918	23.5374	23.5374	23.868	24.32	24.371	23.972						3	3	3	8.4	8.4	8.4	27.893	0	5.6306	151370000	12	-4.34294e-08	1	0	0	Q9P0L0	Q9P0L0	Vesicle-associated membrane protein-associated protein A	VAPA
23.8026	24.1061	24.0097	24.2274	23.927	24.0445	28.7101	28.9517	31.911						8	8	8	43.1	43.1	43.1	17.909	0	23.28	9513400000	41	-4.34294e-08	1	0	0	Q9P0P0;C9J1C6;F8WBU5;C9J391;H7C426	Q9P0P0;C9J1C6	E3 ubiquitin-protein ligase RNF181	RNF181
23.1001	23.1687	22.9487	23.9959	22.9731	23.8943	23.7948	25.2589	25.6832						6	6	6	7.9	7.9	7.9	123.34	0	13.227	70023000	10	-4.34294e-08	1	0	0	Q9ULJ8;C9J3G5;C9J730	Q9ULJ8	Neurabin-1	PPP1R9A
23.542	23.8758	23.6053	23.3413	23.911	23.2467	23.8176	24.2701	24.4702						3	3	1	3.5	3.5	1.1	102.71	0	7.5324	54225000	10	-4.34294e-08	1	0	0	Q9UN73	Q9UN73	Protocadherin alpha-6	PCDHA6
25.3628	23.2007	25.4294	25.3171	25.1084	23.5608	25.08	23.7847	23.2622						7	7	7	17.9	17.9	17.9	35.079	0	27.979	473670000	52	0.000778047	1	-0.00219091	-0.00215213	Q6UXN9;C9JBU3	Q6UXN9	WD repeat-containing protein 82	WDR82
27.6377	27.2885	22.6306	27.5441	22.5715	27.4261	27.2153	27.4118	27.4619						8	5	5	30.5	23.6	23.6	28.218	0	39.39	1133800000	38	0.000714409	0.998732	-0.00503985	-0.00210019	Q04917;F8WEB6;A2IDB1;A2IDB2	Q04917;F8WEB6;A2IDB1	14-3-3 protein eta	YWHAH
27.3995	26.7128	26.5443	27.3467	26.8531	26.4414	27.2384	26.4148	21.7033						18	18	18	56.2	56.2	56.2	28.68	0	98.098	4628000000	215	0.00454043	0.996222	-0.00513077	-0.0109169	P62753;A2A3R5;A2A3R7	P62753;A2A3R5	40S ribosomal protein S6	RPS6
26.02	25.5292	23.628	25.7892	25.4594	23.8955	25.9037	25.9356	22.7259						26	26	26	15.7	15.7	15.7	238.26	0	111.62	1514800000	166	0.00386603	0.994403	-0.0110423	-0.0106745	Q14980;A0A087WY61;H0YFY6;F5H4J1;F5H6Y5;K4DIE0;F5H2F3;F5H3L6;F5H0Z7;F5H763	Q14980;A0A087WY61;H0YFY6	Nuclear mitotic apparatus protein 1	NUMA1
30.8564	30.9461	30.9354	30.7248	30.8649	31.1051	31.017	31.7612	31.6188						47	46	43	87.3	85.4	82	53.651	0	323.31	44667000000	651	0.0428233	0.952032	-0.0143935	-0.0670747	P08670;B0YJC4;A0A1B0GUA0;B0YJC5;A0A1B0GTT5;Q5JVS8;A0A1B0GVG8;H7C5W5;P17661;P41219;F8W835;U3KPR1;B4DIR1;K7ELP4;K7EJU1;K7EKH9;CON__Q61726;A0A087X106;CON__O43790;CON__Q6NT21;CON__P78385;CON__Q14533;CON__P78386;O43790;P78385;Q14533;P78386	P08670;B0YJC4	Vimentin	VIM
26.5039	26.4588	26.2496	26.3713	26.1848	26.6057	26.3546	26.2409	26.5112						24	24	24	84	84	84	26.688	0	72.669	3418400000	183	0.0394151	0.950736	-0.0167948	-0.0686125	P23396;E9PL09;E9PPU1;F2Z2S8;H0YEU2;H0YCJ7;E9PQ96;E9PJH4;H0YF32;E9PK82;E9PSF4;E9PQX2;H0YES8;E9PJN9	P23396;E9PL09;E9PPU1;F2Z2S8;H0YEU2;H0YCJ7	40S ribosomal protein S3	RPS3
25.8678	25.7862	26.236	25.8851	26.0809	25.8478	26.2345	26.3755	26.2458						17	17	17	28.8	28.8	28.8	66.049	0	51.891	1576000000	113	0.056168	0.937893	-0.0253894	-0.099138	O00567;H0YDU4;H0Y653;Q5JXT2	O00567;H0YDU4	Nucleolar protein 56	NOP56
25.4174	25.4091	25.6852	25.7582	25.2723	25.3923	26.2655	25.6191	25.5233						7	7	5	19.4	19.4	16	33.665	0	48.241	743460000	73	0.059667	0.934322	-0.0296167	-0.108894	P62995;H7C2L4;H7BXF3	P62995	Transformer-2 protein homolog beta	TRA2B
26.528	26.4325	26.5102	26.7242	25.7862	26.8513	25.8502	25.9854	25.9391						8	8	8	30.8	30.8	30.8	35.772	0	26.669	1623200000	69	0.0365566	0.940792	-0.0363763	-0.0832162	J3QQJ0;Q9UHR5;X6R3T8;J3QLH3;F5H478;J3KRU5;J3KS14;J3KRR6;J3QLM2	J3QQJ0;Q9UHR5;X6R3T8;J3QLH3	SAP30-binding protein	SAP30BP
28.0556	28.5	27.908	27.7932	28.2996	28.2547	27.8807	28.9086	29.2916						6	6	6	60.9	60.9	60.9	14.787	0	85.19	3766300000	92	0.055562	0.93772	-0.0387179	-0.113706	P35268;K7ERI7;K7EMH1;K7EP65;K7EKS7;K7ELC4;K7EJT5	P35268;K7ERI7;K7EMH1;K7EP65;K7EKS7;K7ELC4	60S ribosomal protein L22	RPL22
25.4464	25.752	25.8903	25.6721	25.4987	25.7681	25.7473	25.8684	25.8532						8	8	1	16.4	16.4	1.6	62.506	0	22.364	319980000	41	0.118855	0.897773	-0.049928	-0.197321	G5E9S8;G3V2E7;G3V3H3;G3V5R9;E7EVH7;Q07866;H0YJU9;H0YJT3;H0YGB8;A8MZ87;Q9H0B6	G5E9S8;G3V2E7;G3V3H3;G3V5R9;E7EVH7;Q07866;H0YJU9;H0YJT3	Kinesin light chain 1	KLC1
30.9418	30.2948	29.6858	30.4451	30.0267	30.2922	30.5254	30.37	30.1776						25	25	2	62.7	62.7	3.6	49.83	0	323.31	12667000000	520	0.0472585	0.935263	-0.052817	-0.109424	P68371	P68371	Tubulin beta-4B chain	TUBB4B
28.4986	28.0486	28.0743	28.7612	27.6211	28.08	28.7914	28.2867	28.3101						28	28	28	33.6	33.6	33.6	117.85	0	177.35	2065000000	129	0.0503127	0.938268	-0.0530217	-0.114788	P22314;Q5JRR6;Q5JRR9;Q5JRS0;Q5JRS2;Q5JRS1;Q5JRS3	P22314	Ubiquitin-like modifier-activating enzyme 1	UBA1
24.2765	25.0184	24.9757	24.7477	24.7932	24.5647	24.6543	24.6305	23.5684						7	7	7	9.4	9.4	9.4	97.263	0	13.024	130770000	28	0.0773879	0.917675	-0.0550467	-0.157084	Q96KM6	Q96KM6	Zinc finger protein 512B	ZNF512B
26.9922	27.1286	26.2011	26.1443	26.8457	27.1105	26.5662	25.9678	24.1918						7	7	7	38.7	38.7	38.7	18.86	0	23.832	1923800000	70	0.0628066	0.920203	-0.073794	-0.145187	Q8WVK2;B8ZZ98;H0YBW5	Q8WVK2	U4/U6.U5 small nuclear ribonucleoprotein 27 kDa protein	SNRNP27
25.2547	25.3022	25.3641	25.2677	25.4821	24.9449	25.4601	25.3673	25.063						12	12	12	15.7	15.7	15.7	73.602	0	22.808	645430000	71	0.180093	0.841831	-0.075435	-0.290897	Q14978;A0A0A0MRM9;S4R349;S4R402;S4R341;S4R3C2	Q14978;A0A0A0MRM9	Nucleolar and coiled-body phosphoprotein 1	NOLC1
22.9257	25.8302	23.0326	23.5978	23.9502	24.0103	25.6599	25.3951	23.9403						5	5	5	14.8	14.8	14.8	50.582	0	29.652	183690000	18	0.0268314	0.949468	-0.0767511	-0.0724394	P31150;Q5SX91;Q5SX87;P50395;G5E9U5	P31150	Rab GDP dissociation inhibitor alpha	GDI1
27.0737	27.1435	26.7682	26.9898	26.6374	27.1228	28.4965	22.7313	25.6349						10	10	9	45.1	45.1	45.1	19.329	0	60.959	1291300000	77	0.159062	0.852145	-0.0784734	-0.275299	P84103;A0A087X2D0	P84103;A0A087X2D0	Serine/arginine-rich splicing factor 3	SRSF3
24.9884	24.6759	24.8347	24.7275	24.6782	24.8512	26.6602	26.0893	25.6793						11	11	11	31.1	31.1	31.1	33.296	0	22.402	1327500000	87	0.318316	0.762967	-0.0807082	-0.395906	Q99623;J3KPX7;F5GY37;F5GWA7;F5H3X6;U3KPZ5;F5H2D2;F5H0C5	Q99623;J3KPX7;F5GY37;F5GWA7	Prohibitin-2	PHB2
28.0328	27.8139	27.5953	27.9905	27.9506	27.2397	27.8098	26.8381	27.5136						9	9	9	20	20	20	64.594	0	107.88	2022000000	96	0.115142	0.882076	-0.0870577	-0.232374	G3XAG1;Q96ME7	G3XAG1;Q96ME7	Zinc finger protein 512	ZNF512
29.4319	29.7486	29.6532	29.2006	29.4738	29.8506	29.0046	30.1365	30.2601						18	18	18	28.2	28.2	28.2	61.206	0	97.188	6365900000	204	0.186725	0.816476	-0.102898	-0.331404	Q5SSJ5;X6RGJ2;B0QZK4;Q5SWC8;B0QZK9;B0QZK8	Q5SSJ5;X6RGJ2;B0QZK4;Q5SWC8	Heterochromatin protein 1-binding protein 3	HP1BP3
24.8753	24.4408	25.032	23.7169	25.1758	25.1383	23.4848	25.1424	23.1796						4	4	4	14.8	14.8	14.8	41.361	0	58.028	446530000	39	0.0724063	0.916954	-0.105702	-0.1728	A0A0D9SGE8;Q8IWS0;Q5JRC6	A0A0D9SGE8;Q8IWS0;Q5JRC6	PHD finger protein 6	PHF6
24.6827	22.9745	24.6645	24.8559	24.4672	22.6797	25.0137	24.9514	25.0806						5	5	5	12.8	12.8	12.8	61.877	0	13.356	158240000	21	0.04124	0.932635	-0.106297	-0.108759	O14531;Q5T0Q6	O14531;Q5T0Q6	Dihydropyrimidinase-related protein 4	DPYSL4
29.3797	28.8426	28.863	29.2688	28.5172	28.9771	29.3329	28.8428	28.4403						22	22	22	82.7	82.7	82.7	36.053	0	175.23	4181600000	221	0.141794	0.844045	-0.107378	-0.282111	P04406;E7EUT5;O14556	P04406;E7EUT5	Glyceraldehyde-3-phosphate dehydrogenase	GAPDH
29.5649	29.1607	28.4075	28.9663	28.6637	29.1651	29.0755	28.6621	28.6893						22	6	2	52.4	13.5	3.6	49.953	0	88.062	3848000000	128	0.110465	0.881202	-0.112675	-0.240169	Q9BVA1	Q9BVA1	Tubulin beta-2B chain	TUBB2B
32.0598	31.2033	30.016	31.2725	30.7748	30.8764	31.6692	31.2065	31.067						25	25	1	67	67	2.9	50.151	0	323.31	17985000000	434	0.0675788	0.916757	-0.11845	-0.166429	P68363;P68366	P68363;P68366	Tubulin alpha-1B chain;Tubulin alpha-4A chain	TUBA1B;TUBA4A
28.8084	29.0383	28.9016	28.831	29.0127	28.546	28.7247	28.5762	28.7975						19	19	19	30.9	30.9	30.9	50.559	0	239.84	16535000000	387	0.324383	0.721133	-0.119526	-0.475564	Q7L4I2;E9PI52;H0YGP9;E1B6W4	Q7L4I2	Arginine/serine-rich coiled-coil protein 2	RSRC2
24.6524	24.8771	22.8294	23.0055	24.7589	24.2293	23.6011	24.7756	22.9765						6	6	6	56.5	56.5	56.5	12.784	0	13.946	643010000	45	0.0503241	0.925353	-0.121722	-0.130791	P62888;E5RI99;A0A0C4DH44;A0A0B4J213;E5RJH3	P62888;E5RI99;A0A0C4DH44;A0A0B4J213;E5RJH3	60S ribosomal protein L30	RPL30
30.0389	28.1672	28.3223	28.3649	29.161	28.6178	29.738	29.6388	28.5259						8	8	1	62.8	62.8	22.5	13.988	0	54.372	7357700000	130	0.0696006	0.913261	-0.128212	-0.172312	Q16777;Q6FI13	Q16777;Q6FI13	Histone H2A type 2-C;Histone H2A type 2-A	HIST2H2AC;HIST2H2AA3
29.4445	28.8789	29.0445	29.1679	28.918	28.8758	29.3981	28.9315	28.9784						19	19	1	46.7	46.7	6.8	40.672	0	172.83	3262800000	132	0.286005	0.726408	-0.135396	-0.465223	A8K340;O43602	A8K340;O43602	Neuronal migration protein doublecortin	DCX
28.0518	27.7498	27.7933	27.6979	27.7623	27.7108	26.9006	26.6565	26.7883						15	15	15	72.2	72.2	72.2	19.586	0	76.631	10678000000	189	0.665252	0.557819	-0.141275	-0.719802	A0A087WXM6;J3QQT2;J3KRX5;A0A0A6YYL6;P18621;J3KRB3;A0A087WWH0;J3QS96;J3QLC8;A0A087WY81;A0A0A0MRF8;J3KSJ0	A0A087WXM6;J3QQT2;J3KRX5;A0A0A6YYL6;P18621;J3KRB3;A0A087WWH0;J3QS96;J3QLC8;A0A087WY81;A0A0A0MRF8	60S ribosomal protein L17	RPL17;RPL17-C18orf32
27.3969	27.5501	27.5626	27.2188	27.3181	27.5426	27.0027	27.1312	26.9257						16	16	16	7.9	7.9	7.9	244.5	0	89.674	1971600000	144	0.583458	0.590682	-0.143353	-0.683976	O75643;B4E0P5	O75643	U5 small nuclear ribonucleoprotein 200 kDa helicase	SNRNP200
26.2208	25.9845	26.2625	26.5223	25.6786	25.8224	27.036	26.0768	26.2667						18	17	16	54.4	51.5	49.2	33.155	0	122.44	2172600000	120	0.208912	0.761447	-0.14815	-0.395507	F8W6I7;P09651;F8VZ49;Q32P51;F8VTQ5;H0YH80;F8W646;F8VYN5	F8W6I7;P09651;F8VZ49;Q32P51;F8VTQ5;H0YH80	Heterogeneous nuclear ribonucleoprotein A1;Heterogeneous nuclear ribonucleoprotein A1, N-terminally processed;Heterogeneous nuclear ribonucleoprotein A1-like 2	HNRNPA1;HNRNPA1L2
24.97	24.7396	24.2734	24.8032	25.3738	23.356	24.8597	24.9831	24.4511						7	7	7	14.8	14.8	14.8	57.673	0	24.623	423570000	46	0.0836893	0.895386	-0.150009	-0.204224	O60832;C9IYT0;H7C0M1;H7BZF2	O60832;C9IYT0	H/ACA ribonucleoprotein complex subunit 4	DKC1
29.5061	29.5279	29.0388	29.0178	29.2593	29.3455	29.0616	28.8061	28.9033						15	15	15	53.4	53.4	53.4	24.205	0	130.23	10357000000	206	0.329979	0.695216	-0.150076	-0.522464	P62241;Q5JR95	P62241;Q5JR95	40S ribosomal protein S8	RPS8
27.5585	27.221	26.9132	27.5302	26.7057	26.9897	27.8936	27.6941	27.9474						14	14	14	29.1	29.1	29.1	61.421	0	57.535	1182000000	55	0.195952	0.770906	-0.155722	-0.384212	Q9BPU6;E9PHT0;E7ESV0;E7EWB4	Q9BPU6	Dihydropyrimidinase-related protein 5	DPYSL5
24.5831	22.7212	24.0357	24.1409	23.7092	23.0168	22.7118	24.8068	25.384						4	4	4	6	6	6	89.333	0	12.608	94930000	16	0.0871916	0.893492	-0.157703	-0.212479	D3DTX6;Q96SB3	D3DTX6;Q96SB3	Neurabin-2	PPP1R9B
24.3663	23.9596	23.3738	24.4086	24.3088	22.4974	23.415	23.8587	23.0381						9	8	8	11.2	10.2	10.2	109.43	0	15.872	256210000	27	0.0835534	0.896501	-0.161614	-0.205969	Q15029;K7EP67	Q15029	116 kDa U5 small nuclear ribonucleoprotein component	EFTUD2
23.5202	24.3943	25.1351	22.5815	24.9879	24.9735	24.2875	25.305	23.8782						38	4	0	47	6.9	0	84.711	0	37.522	132610000	30	0.0634097	0.916412	-0.168882	-0.164607	A8K968	A8K968
30.9546	31.0675	31.0882	30.7626	30.8458	30.9941	30.268	29.9809	30.1891						25	25	25	41.2	41.2	41.2	63.836	0	291.83	12717000000	469	0.999663	0.409643	-0.169288	-0.943451	Q86UE4;E5RJU9;H0YB56;H0YBJ8;H0YBE0	Q86UE4;E5RJU9	Protein LYRIC	MTDH
28.4192	28.0566	28.0335	28.4221	27.6205	27.9384	27.9957	27.7619	28.3184						15	12	12	32.1	26.7	26.7	61.963	0	70.65	1729800000	70	0.266142	0.719071	-0.176096	-0.483266	Q14195;H0YBT4;D6RF19	Q14195	Dihydropyrimidinase-related protein 3	DPYSL3
23.0912	24.075	24.0432	23.6057	23.5403	23.5202	24.2491	23.9561	24.3206						4	4	4	16.1	16.1	16.1	22.444	0	6.4887	88610000	23	0.217618	0.738619	-0.181044	-0.427217	A0A0C4DGV1;A0A087WUT0;A0A0A0MQW0;A0A0A0MR39;H0YKS1;H0YN19;Q9P2K5	A0A0C4DGV1;A0A087WUT0;A0A0A0MQW0;A0A0A0MR39;H0YKS1;H0YN19;Q9P2K5	Myelin expression factor 2	MYEF2
28.5707	28.7121	29.2389	28.9075	28.5684	28.4942	28.3552	28.6093	28.2908						12	12	12	66.4	66.4	66.4	24.802	0	246.4	2204100000	87	0.313393	0.685979	-0.183889	-0.541135	P17677	P17677	Neuromodulin	GAP43
26.1185	26.2275	25.9013	26.4592	25.7998	25.4266	25.9675	26.1409	25.8658						4	4	4	7.6	7.6	7.6	88.1	0	23.797	440160000	40	0.231919	0.730595	-0.187236	-0.449259	A0A1B0GV68;C9JME2;Q9Y4F1;M0QYB0	A0A1B0GV68;C9JME2;Q9Y4F1;M0QYB0	FERM, RhoGEF and pleckstrin domain-containing protein 1	FARP1
28.5698	28.348	28.1631	28.3805	28.2614	27.8599	28.4428	27.6417	27.6152						23	23	23	57.3	57.3	57.3	24.261	0	198.89	23126000000	371	0.418499	0.608335	-0.193043	-0.651088	P26373;J3KS98;J3QSB4;H3BUK8;H3BTH3	P26373	60S ribosomal protein L13	RPL13
28.5046	28.0819	27.6273	28.3212	27.5985	27.6923	28.5626	27.9158	27.6514						32	32	16	46.7	46.7	25.7	83.263	0	222.53	3420200000	244	0.231327	0.730256	-0.200563	-0.455753	P08238;Q58FF7	P08238	Heat shock protein HSP 90-beta	HSP90AB1
27.138	27.5232	27.708	27.2865	27.2944	27.1771	27.532	27.4898	27.7603						16	16	16	8.2	8.2	8.2	273.6	0	76.855	2706400000	133	0.51991	0.536994	-0.203737	-0.74872	Q6P2Q9;I3L0J9;I3L3Z8	Q6P2Q9	Pre-mRNA-processing-splicing factor 8	PRPF8
27.574	26.6082	23.2573	26.0788	24.5225	26.2235	27.1844	23.5099	22.8713						6	4	4	28.8	19.1	19.1	37.331	0	72.674	534910000	16	0.0496386	0.92512	-0.204921	-0.135101	P62879;E7EP32;C9JZN1;C9JIS1;C9JXA5;Q9HAV0;C9JD14;H7C5J5	P62879;E7EP32;C9JZN1;C9JIS1;C9JXA5;Q9HAV0	Guanine nucleotide-binding protein G(I)/G(S)/G(T) subunit beta-2;Guanine nucleotide-binding protein subunit beta-4	GNB2;GNB4
26.6819	26.4331	26.271	26.6596	26.1644	25.9456	26.9218	26.2032	26.2123						19	19	19	45.4	45.4	45.4	50.976	0	73.042	2211800000	258	0.351766	0.646959	-0.205451	-0.59957	P61978;Q5T6W2;S4R457;S4R359	P61978;Q5T6W2	Heterogeneous nuclear ribonucleoprotein K	HNRNPK
23.7644	23.56	24.74	24.4568	24.0326	22.9506	23.1153	24.9108	22.8009						3	3	3	4.9	4.9	4.9	52.964	0	10.878	129260000	16	0.13262	0.835104	-0.208098	-0.307116	Q7L099	Q7L099	Protein RUFY3	RUFY3
27.275	26.8288	26.5432	27.2329	26.2239	26.565	27.2539	26.66	26.6425						16	16	16	36.7	36.7	36.7	44.614	0	71.424	969690000	79	0.222938	0.729119	-0.208384	-0.448241	P00558;P07205	P00558	Phosphoglycerate kinase 1	PGK1
25.9651	25.4447	23.0306	25.5292	22.8412	25.4415	25.8507	25.8101	25.5606						6	6	6	27.7	27.7	27.7	25.734	0	42.05	261690000	26	0.0573465	0.917387	-0.209469	-0.153704	Q15102;M0R389;M0R1K3;M0QZT2;M0QXS6;M0R323	Q15102;M0R389;M0R1K3	Platelet-activating factor acetylhydrolase IB subunit gamma	PAFAH1B3
30.6637	31.3692	31.5173	30.5866	30.8897	31.4445	30.5357	30.9666	31.7457						4	4	4	8.2	8.2	8.2	41.287	0	5.7109	24128000000	82	0.225375	0.728735	-0.20981	-0.452254	P01860;A0A0A0MS07;A0A0A0MS08;P01857;P01859;P01861	P01860;A0A0A0MS07;A0A0A0MS08;P01857;P01859;P01861	Ig gamma-3 chain C region;Ig gamma-1 chain C region;Ig gamma-2 chain C region;Ig gamma-4 chain C region	IGHG3;IGHG1;IGHG2;IGHG4
26.1238	25.7435	25.5523	26.1136	25.2171	25.4565	25.5694	24.1611	25.3533						9	9	9	16.9	16.9	16.9	59.366	0	14.792	305330000	28	0.266366	0.705531	-0.210811	-0.506419	Q99832;F8WAM2;F8WBP8;A0A0D9SG95	Q99832	T-complex protein 1 subunit eta	CCT7
24.5884	24.5432	24.8733	24.6791	23.7279	24.9588	23.9036	24.2901	24.2503						8	8	7	45.9	45.9	37.2	20.811	0	73.605	337630000	55	0.214027	0.737259	-0.213049	-0.437838	Q13185;S4R2Y4;C9JMM0;B8ZZ43	Q13185;S4R2Y4	Chromobox protein homolog 3	CBX3
28.4071	28.0038	27.2136	27.9187	27.547	27.5178	28.3714	27.6477	27.4946						12	12	12	67.3	67.3	67.3	18.012	0	96.38	2611000000	145	0.223357	0.728548	-0.213647	-0.451213	P62937;F8WE65;C9J5S7;E5RIZ5;P0DN26;A0A0H2UH34;A0A0B4J2A2;A0A075B767;A0A075B759;Q9Y536;F5H284	P62937;F8WE65;C9J5S7	Peptidyl-prolyl cis-trans isomerase A;Peptidyl-prolyl cis-trans isomerase A, N-terminally processed;Peptidyl-prolyl cis-trans isomerase	PPIA
27.0834	27.3494	27.1448	27.0909	27.0871	26.7424	26.9259	27.3551	26.5402						7	7	7	58.3	58.3	58.3	11.367	0	42.521	3713700000	174	0.710846	0.424876	-0.219087	-0.909952	P62805	P62805	Histone H4	HIST1H4A
25.632	26.039	26.2342	25.6398	25.9999	25.5876	25.3419	25.5938	25.5798						4	4	4	5	5	5	97.181	0	15	380130000	46	0.441523	0.572128	-0.225969	-0.706836	Q99549;A0A0A0MT47	Q99549;A0A0A0MT47	M-phase phosphoprotein 8	MPHOSPH8
24.1823	23.0688	23.3682	22.2896	24.1365	23.4712	24.0503	25.0388	24.8092						2	2	2	3.2	3.2	3.2	75.378	0	4.4988	92169000	14	0.140494	0.819451	-0.240713	-0.327808	P54136;E5RH09;E5RJM9	P54136;E5RH09;E5RJM9	Arginine--tRNA ligase, cytoplasmic	RARS
29.44	29.3811	29.2083	28.6999	29.2137	29.3884	29.2473	29.5845	29.0424						14	14	14	23.1	23.1	23.1	51.556	0	93.639	5851200000	165	0.483647	0.525994	-0.242495	-0.762518	P08621;M0QYR1;M0QX04	P08621	U1 small nuclear ribonucleoprotein 70 kDa	SNRNP70
24.838	24.5253	24.6807	25.2418	24.3469	23.7129	25.4662	24.768	24.6744						4	4	4	7.1	7.1	7.1	61.312	0	8.9715	165240000	24	0.21208	0.72735	-0.247436	-0.447771	Q5T5C7;P49591	Q5T5C7;P49591	Serine--tRNA ligase, cytoplasmic	SARS
23.4998	23.8353	23.9928	23.3047	23.3113	23.9577	22.9234	23.3689	22.894						2	2	2	7.3	7.3	7.3	33.272	0	10.698	50106000	11	0.409251	0.578299	-0.251403	-0.696716	B7Z613	B7Z613		GPM6B
26.9702	26.7332	26.5069	26.8913	26.4829	26.0778	26.9483	26.3098	26.0593						14	14	14	65.7	65.7	65.7	15.747	0	94.084	3852800000	156	0.395072	0.590949	-0.252753	-0.682601	P46779;H0YKD8;H0YMF4;H0YLP6	P46779;H0YKD8;H0YMF4;H0YLP6	60S ribosomal protein L28	RPL28
29.0419	28.9715	29.1422	28.7876	28.8804	28.7278	29.0047	29.5107	29.6729						26	26	26	55.3	55.3	55.3	46.108	0	76.731	17370000000	390	1.72174	0.219761	-0.253265	-1.52098	P39023;G5E9G0;H7C422;B5MCW2;H7C3M2;F8WCR1;Q92901	P39023;G5E9G0	60S ribosomal protein L3	RPL3
27.8894	28.4617	28.3126	27.898	28.1527	27.8508	27.8731	28.0064	28.4831						9	9	9	31.4	31.4	31.4	17.752	0	32.856	13300000000	173	0.579451	0.460871	-0.254038	-0.860069	P47914;F8WF43;C9IYI4	P47914	60S ribosomal protein L29	RPL29
27.4479	26.9968	25.0775	27.3003	25.3006	26.1414	29.3531	28.2155	28.2164						32	31	31	48.3	48.3	48.3	72.332	0	138.98	2951400000	224	0.100388	0.878914	-0.259953	-0.252478	P11021	P11021	78 kDa glucose-regulated protein	HSPA5
24.9188	25.0143	25.4262	25.0037	24.6066	24.9632	25.2748	25.9191	25.3048						4	4	4	33.9	33.9	33.9	13.058	0	40.921	376370000	45	0.58301	0.454932	-0.261943	-0.872043	H0YLA2;P37108	H0YLA2;P37108	Signal recognition particle 14 kDa protein	SRP14
28.2999	28.4182	28.2912	28.4811	27.8489	27.8789	27.9026	28.3368	28.4067						12	8	7	41.6	33.1	30.2	27.764	0	89.414	3302600000	80	0.564277	0.463467	-0.266762	-0.86069	P27348;E9PG15	P27348;E9PG15	14-3-3 protein theta	YWHAQ
23.3706	25.5798	23.5471	23.2109	24.5796	23.8895	25.0759	26.9027	26.421						18	18	18	9.2	9.2	9.2	287.6	0	64.125	310430000	30	0.122683	0.836615	-0.272494	-0.298948	A0A0D9SGF6;Q13813;A0A0D9SF54;A0A1B0GTB7;A0A0D9SFF6;A0A1B0GUH3	A0A0D9SGF6;Q13813;A0A0D9SF54	Spectrin alpha chain, non-erythrocytic 1	SPTAN1
24.2447	24.7925	23.4573	23.5698	23.5813	24.5198	23.5845	23.7741	23.955						16	16	16	14.9	14.9	14.9	145.01	0	134.06	1442800000	75	0.2135	0.730479	-0.274535	-0.458139	A0A0A0MRM8;E7EW20;Q9UM54;A0A0D9SGC1;Q5JVM0	A0A0A0MRM8;E7EW20;Q9UM54;A0A0D9SGC1	Unconventional myosin-VI	MYO6
25.2248	25.328	25.346	25.3486	24.9834	24.7362	25.0194	24.9795	25.0896						6	6	6	34.3	34.3	34.3	19.251	0	58.746	210660000	29	0.693501	0.393426	-0.276859	-0.982327	K7EP07;K7EK42;Q99426	K7EP07;K7EK42;Q99426	Tubulin-folding cofactor B	TBCB
28.1317	27.7355	27.4845	27.5736	27.4531	27.4856	27.6298	26.9364	27.18						13	13	13	74	74	74	16.445	0	39.686	3417100000	168	0.660862	0.405338	-0.279801	-0.958934	P62249;M0R210;A0A087WZ27;M0R3H0;M0R1M5;Q6IPX4;M0QX76	P62249;M0R210;A0A087WZ27;M0R3H0;M0R1M5;Q6IPX4	40S ribosomal protein S16	RPS16;ZNF90
24.8401	25.0482	25.4541	25.1313	24.8469	24.4937	24.589	22.749	23.3442						20	20	20	30.9	30.9	30.9	70.839	0	53.679	1632000000	126	0.490222	0.494997	-0.290201	-0.810851	A0A0D9SFB3;A0A0D9SG12;A0A0D9SF53;O00571;O15523;A0A0J9YVQ7;A0A0J9YYH6;B4DLA0;A0A087WVZ1;C9J081;A0A087WX09;C9J8G5;H0Y960;D6RCM4;Q9NQI0	A0A0D9SFB3;A0A0D9SG12;A0A0D9SF53;O00571;O15523	ATP-dependent RNA helicase DDX3X;ATP-dependent RNA helicase DDX3Y	DDX3X;DDX3Y
26.1968	25.37	24.0441	25.7363	23.7719	25.2271	25.9483	25.3851	23.6984						30	19	19	44.4	30.3	30.3	84.659	0	163.98	948630000	81	0.124136	0.83565	-0.291854	-0.304033	P07900;Q58FG0;G3V2J8;Q14568;Q58FF6;Q58FG1	P07900	Heat shock protein HSP 90-alpha	HSP90AA1
28.4267	28.4044	28.1118	28.5139	27.7088	27.8372	28.287	27.7104	27.7167						3	3	3	9.9	9.9	9.9	41.92	0	21.383	1609200000	30	0.473415	0.505646	-0.294351	-0.796515	Q99536;K7EJM4;K7ESA3;K7ERT7;K7ENX2;K7EM19	Q99536	Synaptic vesicle membrane protein VAT-1 homolog	VAT1
24.5135	24.4122	24.1883	24.8252	24.5807	22.8214	23.2036	24.5172	23.3558						5	5	5	5.1	5.1	5.1	103.96	0	11.974	94752000	24	0.1756	0.761131	-0.295603	-0.400315	O94973;A0A0G2JS82;O95782;M0R2D9;E9PR62;A0A0G2JQM1;E9PPY8;A0A0G2JS17;A0A0G2JQT9;H0YDE9;H0YEG0;A0A0G2JRF9;A0A0G2JQA4	O94973;A0A0G2JS82;O95782	AP-2 complex subunit alpha-2;AP-2 complex subunit alpha-1	AP2A2;AP2A1
28.3549	28.4352	27.626	28.4365	27.869	27.1966	27.7148	28.1104	27.8745						8	8	1	54.4	54.4	23.5	15.404	0	36.249	7643500000	99	0.277519	0.678005	-0.304705	-0.562983	P68431;K7EK07;Q16695;P84243;K7EMV3;B4DEB1;K7ES00;Q6NXT2;K7EP01	P68431;K7EK07;Q16695;P84243;K7EMV3;B4DEB1;K7ES00;Q6NXT2	Histone H3.1;Histone H3;Histone H3.1t;Histone H3.3;Histone H3.3C	HIST1H3A;H3F3B;HIST3H3;H3F3A;H3F3C
27.9006	27.7589	27.4153	27.6332	27.3604	27.1342	28.5516	27.7298	27.3955						22	22	21	66.6	66.6	66.6	37.429	0	158.93	5227400000	259	0.706676	0.367485	-0.315655	-1.03875	P22626;A0A087WUI2	P22626;A0A087WUI2	Heterogeneous nuclear ribonucleoproteins A2/B1	HNRNPA2B1
25.2719	25.1384	23.8916	25.8073	24.0048	23.5374	25.5118	25.269	25.3025						11	11	8	65.8	65.8	52.8	22.11	0	55.749	1103000000	51	0.143711	0.803935	-0.317488	-0.345174	Q06830;A0A0A0MSI0;A0A0A0MRQ5	Q06830;A0A0A0MSI0;A0A0A0MRQ5	Peroxiredoxin-1	PRDX1
24.599	23.1541	24.6618	23.3286	24.0531	24.0671	23.3746	23.8438	23.6325						6	6	6	8.9	8.9	8.9	121.02	0	19.552	105740000	13	0.22964	0.709452	-0.322026	-0.495798	H7C4X9;A0A087WVZ6;A0A087WYS3;Q9ULU4;A0A087WV57	H7C4X9;A0A087WVZ6;A0A087WYS3;Q9ULU4	Protein kinase C-binding protein 1	ZMYND8
27.2202	27.3624	27.0322	27.1302	26.7605	26.7556	27.1573	27.165	27.2985						17	17	17	12.7	12.7	12.7	213.57	0	130.29	945250000	102	0.965455	0.298347	-0.322842	-1.25809	Q12888;A6NNK5;C9JXV0;M0R142;H7C3N7;H7BZY0	Q12888;A6NNK5	Tumor suppressor p53-binding protein 1	TP53BP1
28.1903	28.1706	28.1046	28.0361	27.8886	27.5491	27.5601	27.9379	27.822						18	18	18	52.1	52.1	52.1	32.728	0	60.917	6692900000	168	1.06039	0.271681	-0.33053	-1.341	Q02878;F8VZ45;U3KQR5;F8VZA3;F8VWR1;F8VU16;F8VR69	Q02878	60S ribosomal protein L6	RPL6
24.8985	25.1008	25.6836	23.4673	25.5323	25.6605	22.8827	25.3988	23.1246						4	4	4	9	9	9	68.558	0	21.068	197330000	17	0.172356	0.763418	-0.340949	-0.401765	A7MD48	A7MD48	Serine/arginine repetitive matrix protein 4	SRRM4
24.0674	24.1174	23.341	22.7095	24.4139	23.3718	24.0109	23.4329	23.2911						11	11	11	34.7	34.7	34.7	49.541	0	63.111	553630000	57	0.244119	0.696964	-0.343569	-0.523805	P49411;H3BNU3	P49411	Elongation factor Tu, mitochondrial	TUFM
24.1517	24.2984	24.6665	24.8647	23.584	23.6216	23.7125	23.7204	23.7036						4	4	4	5.8	5.8	5.8	72.683	0	7.4832	412680000	41	0.319157	0.61662	-0.348767	-0.636687	O14744;G3V580;G3V2L6;C9JSX3;G3V5L5;G3V507;G3V2F5;H0YJ77;G3V2X6;H0YJX6	O14744;G3V580;G3V2L6;C9JSX3;G3V5L5	Protein arginine N-methyltransferase 5;Protein arginine N-methyltransferase 5, N-terminally processed	PRMT5
28.4097	28.4527	27.9956	28.2617	27.8995	27.6393	27.8765	27.6845	27.6483						18	18	18	49.6	49.6	49.6	29.225	0	124.51	8439600000	227	0.692073	0.358626	-0.352511	-1.06193	P18124;A8MUD9;C9JIJ5;C9JZ88	P18124;A8MUD9	60S ribosomal protein L7	RPL7
27.1832	27.3307	27.3043	27.2507	26.6317	26.872	30.2122	29.4329	29.3642						25	25	25	40.2	40.2	40.2	67.257	0	189.27	2581800000	125	0.889515	0.306555	-0.354598	-1.24072	O15240;Q05BJ3	O15240;Q05BJ3	Neurosecretory protein VGF;Neuroendocrine regulatory peptide-1;Neuroendocrine regulatory peptide-2;Antimicrobial peptide VGF[554-577]	VGF
26.7405	26.7793	26.5943	26.2695	26.3373	26.4423	26.1078	26.9648	27.0765				+	HECTD1_Flag	8	8	6	6.1	6.1	5.4	119.06	0	17.729	606770000	48	2.03214	0.140562	-0.355006	-2.02303	Q13367;F5GWU4;F5GYB0	Q13367	AP-3 complex subunit beta-2	AP3B2
24.2392	24.2706	24.3056	25.1511	23.6214	22.9653	22.8968	23.6644	23.5225						11	11	10	28.2	28.2	23.6	58.535	0	27.88	253630000	31	0.215554	0.719013	-0.359255	-0.480379	A0A087WTT1;E7EQV3;E7ERJ7;P11940;H0YAR2;Q9H361;H0YAP2;H0YAS6;H0YB75;H0YAS7;H0YC10;E5RGH3;H0YB86;H0YBN4;B1ANR0;Q13310;H0YEQ8;E5RH24;E5RJB9;B1ANR1;Q4VXU2	A0A087WTT1;E7EQV3;E7ERJ7;P11940;H0YAR2;Q9H361	Polyadenylate-binding protein;Polyadenylate-binding protein 1;Polyadenylate-binding protein 3	PABPC1;PABPC3
25.2419	25.3186	25.1465	24.4418	25.2371	24.9489	25.4019	25.2649	25.2246						10	10	10	43.8	43.8	43.8	20.252	0	63.842	2050300000	162	0.688726	0.360137	-0.359744	-1.06518	P62913;Q5VVC8;Q5VVC9	P62913;Q5VVC8;Q5VVC9	60S ribosomal protein L11	RPL11
26.7534	26.3	25.5312	26.006	25.6338	25.8655	26.4298	26.3605	25.9782						15	15	15	54.1	54.1	54.1	22.591	0	43.409	3151100000	149	0.409828	0.525524	-0.359779	-0.760898	A0A024R4M0;P46781;B5MCT8;C9JM19;F2Z3C0;A8MXK4	A0A024R4M0;P46781;B5MCT8;C9JM19	40S ribosomal protein S9	RPS9
24.3637	24.1684	23.6601	24.2035	24.1374	22.7611	24.6059	24.0315	24.0867						20	20	20	24.7	24.7	24.7	90.725	0	63.317	2636400000	205	0.284663	0.652914	-0.363408	-0.591072	P11387;E5RIC7;Q969P6;E5RJ95;E5RFS0	P11387	DNA topoisomerase 1	TOP1
30.9596	30.9762	30.9991	30.6882	30.7343	30.416	31.0691	30.7875	31.0024				+	HECTD1_Flag	40	40	3	40.2	40.2	2.9	90.583	0	323.31	25167000000	687	1.66415	0.172	-0.365465	-1.82749	Q00839;Q5RI18;A0A1W2PQL0;A0A1W2PP34;A0A1W2PPL4;A0A1W2PPH7;A0A1W2PRZ7;A0A1W2PQD4;A0A1W2PQ74;A0A1W2PPE9;A0A1W2PRI6;A0A1W2PP22	Q00839;Q5RI18;A0A1W2PQL0;A0A1W2PP34;A0A1W2PPL4;A0A1W2PPH7;A0A1W2PRZ7;A0A1W2PQD4;A0A1W2PQ74	Heterogeneous nuclear ribonucleoprotein U	HNRNPU
24.7808	24.9013	24.251	24.8514	24.2371	23.724	24.8612	24.4188	23.9451						6	6	2	28.6	28.6	8.9	13.228	0	23.16	1016400000	70	0.415943	0.522145	-0.373533	-0.774628	H0Y5B4;H7BZ11;J3KQN4;P83881;R4GN19;H7BY91;H0Y3V9	H0Y5B4;H7BZ11;J3KQN4;P83881	60S ribosomal protein L36a	RPL36A;RPL36A-HNRNPH2
25.6065	25.9189	26.0728	25.8023	25.2814	25.3657	26.0606	25.8875	25.7264						24	24	24	18.3	18.3	18.3	145.83	0	83.889	1618600000	172	0.838825	0.312404	-0.382951	-1.22802	O75533;B4DGZ4;H7C341;F8WC19	O75533	Splicing factor 3B subunit 1	SF3B1
28.4864	28.5437	28.1797	28.0983	28.0224	27.9306	28.5352	28.2317	27.8913				+	HECTD1_Flag	20	20	20	62.4	62.4	62.4	29.597	0	62.067	5888400000	217	1.45805	0.185079	-0.386201	-1.73205	P62701;C9JEH7;P22090;Q8TD47	P62701	40S ribosomal protein S4, X isoform	RPS4X
25.439	24.9173	24.5665	25.4852	23.0495	25.2136	25.4649	25.0343	24.9341						14	14	14	32.7	32.7	32.7	57.488	0	38.773	296660000	50	0.183994	0.73875	-0.391457	-0.42958	P78371;F8VQ14;F5GWF6	P78371;F8VQ14;F5GWF6	T-complex protein 1 subunit beta	CCT2
23.9406	23.8607	23.4197	23.0008	22.7694	24.263	23.2793	24.2726	24.1432						2	2	2	1.4	1.4	1.4	177.6	0	9.1659	89706000	14	0.331878	0.601239	-0.395923	-0.669287	P11047	P11047	Laminin subunit gamma-1	LAMC1
27.7704	27.7068	27.3839	27.216	27.1145	27.3338	27.3069	27.1235	27.0609				+	HECTD1_Flag	13	13	13	62	62	62	18.431	0	34.935	5873500000	162	1.37528	0.192127	-0.398892	-1.69447	P62280;M0QZC5;M0R1H6;M0R1H5	P62280;M0QZC5	40S ribosomal protein S11	RPS11
24.7027	24.2869	23.3091	24.1771	23.1445	23.7784	24.8039	24.1453	23.3832						48	48	1	26	26	0.7	276.55	0	196.28	1779500000	145	0.32074	0.608348	-0.399617	-0.654149	Q5HY54;P21333;F8WE98;H0Y5C6;H0Y5F3;Q14315;H7C5L4	Q5HY54;P21333	Filamin-A	FLNA
24.5472	24.9769	24.727	24.8448	24.3141	23.8875	23.0027	24.7554	25.1855						3	3	3	21.9	21.9	21.9	16.523	0	28.415	251410000	32	0.590785	0.384831	-0.401529	-0.994785	A0A087WXU5;A0A087WYV3;A0A0D9SEW3;A0A087WXF8;Q9NP64	A0A087WXU5;A0A087WYV3;A0A0D9SEW3;A0A087WXF8;Q9NP64	Nucleolar protein of 40 kDa	ZCCHC17
29.007	29.1151	28.7886	28.5461	28.3004	28.8504	28.6614	28.9071	28.4523						10	10	10	56.8	56.8	56.8	14.463	0	42.503	12713000000	182	1.02214	0.2531	-0.404581	-1.41552	P62899;H7C2W9;C9JU56;B7Z4E3;B7Z4C8;B8ZZK4	P62899;H7C2W9;C9JU56;B7Z4E3;B7Z4C8;B8ZZK4	60S ribosomal protein L31	RPL31
31.0611	31.3839	30.9897	30.6406	30.8454	30.7255	30.6655	30.5041	30.3049				+	HECTD1_Flag	16	11	11	40.3	26.1	26.1	22.58	0	184.1	30886000000	339	1.4069	0.186305	-0.407725	-1.73477	P16401	P16401	Histone H1.5	HIST1H1B
26.6298	26.8066	26.2648	25.765	26.5496	26.1608	26.2169	25.9846	25.9135						6	6	6	19.1	19.1	19.1	26.888	0	120.01	1754400000	117	0.669025	0.355625	-0.408571	-1.08367	Q86V81;E9PB61	Q86V81;E9PB61	THO complex subunit 4	ALYREF
26.4392	26.1072	26.1623	26.3257	26.0276	25.0698	26.6012	25.8342	25.3794						8	8	6	45.4	45.4	35.2	35.924	0	290.65	1651700000	77	0.473249	0.453917	-0.428531	-0.870042	P67809;H0Y449;C9J5V9;A0A0D9SEI8;Q9Y2T7	P67809;H0Y449	Nuclease-sensitive element-binding protein 1	YBX1
26.5595	26.3303	26.2043	26.4249	25.7171	25.6446	26.1385	26.0675	25.9129						14	14	14	51.9	51.9	51.9	31.324	0	39.031	3173500000	110	0.74119	0.321083	-0.435818	-1.17869	P15880;H0YEN5;E9PQD7;E9PMM9;I3L404;E9PPT0;E9PM36;H3BNG3;H0YE27	P15880;H0YEN5;E9PQD7;E9PMM9;I3L404	40S ribosomal protein S2	RPS2
27.4937	27.7502	27.3083	26.8746	27.0814	27.2842	27.0201	27.4035	27.6312						11	11	4	34.2	34.2	13.4	32.852	0	23.895	2672500000	95	1.1795	0.203538	-0.43738	-1.59429	P05141;Q9H0C2	P05141	ADP/ATP translocase 2;ADP/ATP translocase 2, N-terminally processed	SLC25A5
24.9478	24.3184	24.7581	25.4595	22.8681	24.3832	26.2913	24.3976	24.3705						10	10	9	41.9	41.9	39.1	28.329	0	32.643	714420000	68	0.220401	0.708641	-0.437859	-0.500746	J3KTL2;Q07955;J3QQV5;J3KSW7;J3KSR8	J3KTL2;Q07955;J3QQV5;J3KSW7	Serine/arginine-rich splicing factor 1	SRSF1
27.5884	27.0072	26.3251	26.907	26.3932	26.29	27.6143	26.946	26.2569						12	12	12	66.1	66.1	66.1	14.369	0	54.894	4948700000	195	0.465636	0.456573	-0.443497	-0.866293	C9JXB8;C9JNW5;P83731	C9JXB8;C9JNW5;P83731	60S ribosomal protein L24	RPL24
26.5551	26.4864	26.5228	26.3227	26.3833	25.5254	26.2352	25.7689	23.3661						12	12	12	17.4	17.4	17.4	93.859	0	58.518	509330000	47	0.734743	0.319438	-0.444267	-1.17799	M0R3F6;M0R2Z9;Q8IX01;M0R065;M0R216	M0R3F6;M0R2Z9;Q8IX01	SURP and G-patch domain-containing protein 2	SUGP2
32.346	31.9584	31.2758	31.6186	31.5471	31.0746	32.3814	32.4102	32.1015						14	14	0	77	77	0	13.92	0	85.823	49274000000	305	0.555404	0.395214	-0.446629	-0.978678	Q16778	Q16778	Histone H2B type 2-E	HIST2H2BE
29.8626	29.5177	29.3056	29.5536	28.7974	28.9929	29.4315	29.0145	29.0629						18	18	16	90.4	90.4	83.7	18.502	0	208.04	4844600000	219	0.735593	0.323646	-0.447333	-1.18104	P23528;E9PP50;E9PK25;G3V1A4;E9PS23;E9PQB7;E9PLJ3;Q9Y281;F8WDN3	P23528;E9PP50;E9PK25;G3V1A4;E9PS23;E9PQB7	Cofilin-1	CFL1
25.4886	25.4662	25.4397	24.8119	24.8581	25.3617	25.8183	26.0735	26.198				+	HECTD1_Flag	9	9	8	4.2	4.2	3.9	274.83	0	26.01	356740000	37	1.20847	0.199224	-0.454245	-1.64199	A0A087WUZ3;Q01082;P11277;E9PJZ2;F8W6C1;A4QPE4;H0YJE6	A0A087WUZ3;Q01082	Spectrin beta chain, non-erythrocytic 1	SPTBN1
24.4801	24.7985	24.3547	23.8882	24.8124	23.5604	24.4842	22.8157	24.1827						4	4	3	4.1	4.1	2.7	203.37	0	15.269	73933000	9	0.503307	0.420816	-0.457462	-0.919664	H0Y2S9	H0Y2S9		MPRIP
33.4532	33.6842	33.391	33.0558	32.9973	33.0921	33.0706	32.5243	32.5162				+	HECTD1_Flag	19	19	5	45.7	45.7	13.7	21.865	0	200.66	167500000000	694	2.10649	0.0885833	-0.461072	-2.38448	P10412	P10412	Histone H1.4	HIST1H1E
24.9252	24.5979	23.7464	23.989	23.9959	23.8803	23.0463	23.2387	24.2272						3	3	3	2.7	2.7	2.7	136.38	0	8.9853	96935000	11	0.592061	0.371678	-0.468126	-1.03264	P14543	P14543	Nidogen-1	NID1
25.7758	25.4361	25.2025	25.3486	24.4527	25.1854	24.0111	24.7256	24.7722						2	2	2	18.2	18.2	18.2	20.6	0	37.581	189020000	15	0.671042	0.340816	-0.475943	-1.12823	H0YFA4;P52943;H0YHD8	H0YFA4;P52943;H0YHD8	Cysteine-rich protein 2	CRIP2
28.7426	28.2786	27.2102	27.8893	27.4419	27.4673	27.807	27.5779	24.0187						18	8	5	21.6	8.8	6.5	88.381	0	50.545	1391500000	42	0.428639	0.482799	-0.477649	-0.828797	A0A0B4J269;Q13509;G3V2A3;G3V5W4;G3V2R8;G3V3R4;G3V2N6	A0A0B4J269;Q13509	Tubulin beta-3 chain	TUBB3
28.8104	28.5206	28.1449	28.2753	27.7565	27.9635	28.4016	28.2576	28.0607						10	10	8	28.5	28.5	22	40.05	0	48.506	1948200000	77	0.943755	0.250599	-0.493563	-1.43209	P09471;H3BTM2;A0A1W2PRJ7;H3BN82;A0A1W2PS82;A0A1W2PRE1;A0A1W2PQK2;A0A1W2PP87;H3BQG8;A0A087WTB6;A0A1W2PP38	P09471;H3BTM2	Guanine nucleotide-binding protein G(o) subunit alpha	GNAO1
24.2526	24.0529	24.2318	23.2442	23.5933	24.2159	24.1202	24.6103	24.3776						8	8	8	4.7	4.7	4.7	212.67	0	41.189	729610000	67	0.783576	0.297214	-0.494621	-1.26447	P21675;Q8IZX4;H0Y9L7	P21675	Transcription initiation factor TFIID subunit 1	TAF1
24.6798	23.6499	24.1914	23.5625	24.1989	23.2426	24.5195	24.5737	22.9404						7	7	6	12.8	12.8	10.8	73.027	0	33.109	209780000	36	0.546412	0.3856	-0.505695	-0.993051	A0A087WTP3;Q92945;M0R0I5;M0R3J3;M0R251;M0QYG1;M0QXW7;M0R263;M0QYH3;M0R0C6	A0A087WTP3;Q92945;M0R0I5	Far upstream element-binding protein 2	KHSRP
25.0997	25.2255	24.9213	25.4063	23.7961	24.5178	25.1568	24.4638	25.0869						4	4	4	10.5	10.5	10.5	65.308	0	51.085	213680000	21	0.464031	0.445902	-0.508727	-0.886377	P30153;C9J9C1;B3KQV6;M0QXG4;M0R0K6;E9PH38	P30153;C9J9C1;B3KQV6	Serine/threonine-protein phosphatase 2A 65 kDa regulatory subunit A alpha isoform	PPP2R1A
25.2931	24.9545	24.3136	23.1422	25.4794	24.3745	25.6481	25.9946	26.2454						8	8	8	16.5	16.5	16.5	68.569	0	35.116	691730000	54	0.287136	0.622264	-0.521697	-0.625851	P04843;B7Z4L4;F8WF32	P04843;B7Z4L4	Dolichyl-diphosphooligosaccharide--protein glycosyltransferase subunit 1	RPN1
27.7064	27.5831	27.2695	27.1265	27.028	26.8299	26.7222	26.951	26.9381				+	HECTD1_Flag	31	31	31	35.2	35.2	35.2	76.613	0	133.59	4329900000	238	1.54471	0.135798	-0.524809	-2.04532	P19338;H7BY16;C9JYW2;C9JLB1;C9J1H7;C9JWL1	P19338;H7BY16	Nucleolin	NCL
24.9451	24.8631	23.1793	23.0022	23.3054	25.0561	25.3035	26.0287	22.8768						11	11	11	57.7	57.7	57.7	22.127	0	39.294	561430000	54	0.249069	0.679479	-0.541306	-0.56343	P62081;B5MCP9	P62081;B5MCP9	40S ribosomal protein S7	RPS7
29.8723	30.1122	29.8827	29.7811	29.5659	28.8576	30.5874	30.3314	30.0123						34	34	12	65.7	65.7	21.2	42.331	0	229.14	17461000000	504	0.891598	0.251317	-0.554207	-1.42193	P38159;H3BT71;H0Y6E7;H3BUY5;H3BR27;H3BNC1;O75526;G3V220;Q75N03;Q8N7X1;O14776	P38159;H3BT71;H0Y6E7;H3BUY5	RNA-binding motif protein, X chromosome;RNA-binding motif protein, X chromosome, N-terminally processed	RBMX
25.18	25.3823	23.028	23.4566	23.9657	24.4426	24.5838	22.3954	23.3488						5	5	4	14.9	14.9	12.9	40.282	0	13.069	294340000	26	0.288517	0.617116	-0.575087	-0.635232	Q12792;F8VS81;F8VRG3	Q12792	Twinfilin-1	TWF1
24.5822	23.2873	23.5781	22.8992	23.5373	23.284	24.7138	24.9065	24.7387						4	4	4	43	43	43	10.112	0	12.428	213300000	25	0.593027	0.355614	-0.575715	-1.07829	P49458;E9PE20	P49458;E9PE20	Signal recognition particle 9 kDa protein	SRP9
25.9958	25.8157	25.7483	26.4098	25.5621	23.8576	25.8729	25.6777	26.4789						8	8	8	40.4	40.4	40.4	16.273	0	43.599	1557500000	85	0.31247	0.597219	-0.576755	-0.675285	P62263;H0YB22;E5RH77	P62263;H0YB22;E5RH77	40S ribosomal protein S14	RPS14
25.2591	25.7347	25.5192	23.1858	25.8289	25.7208	23.9094	25.7796	25.7659						8	8	7	11	11	10.1	84.975	0	21.515	784080000	69	0.271476	0.64085	-0.592503	-0.60804	A0A087WWP8;Q5VWQ0;A0A0C4DGT8;A0A0C4DH79	A0A087WWP8;Q5VWQ0;A0A0C4DGT8	Round spermatid basic protein 1	RSBN1
25.6919	25.7325	25.8216	25.6728	26.118	23.6324	25.394	23.2929	26.0703						3	3	3	42.2	42.2	42.2	9.8329	0	20.254	361550000	35	0.325933	0.574617	-0.607619	-0.70149	K7EN45;Q13526;K7EMU7	K7EN45;Q13526;K7EMU7	Peptidyl-prolyl cis-trans isomerase NIMA-interacting 1	PIN1
25.5348	25.1888	24.51	25.1246	23.5375	24.7378	25.3636	25.1304	23.335						9	9	9	18.2	18.2	18.2	59.62	0	21.12	222470000	34	0.468573	0.419436	-0.611231	-0.91957	P50990;H7C4C8;H7C2U0	P50990	T-complex protein 1 subunit theta	CCT8
26.8564	26.3173	26.1926	26.8002	24.225	26.4943	26.6312	26.6701	26.1611						13	13	7	18.1	18.1	10.7	98.679	0	68.437	592860000	54	0.29842	0.607459	-0.61562	-0.65674	A0A0G2JMZ6;O60282;Q12840;J3KNA1;C9JWB9	A0A0G2JMZ6;O60282;Q12840;J3KNA1	Kinesin heavy chain isoform 5C;Kinesin heavy chain isoform 5A;Kinesin-like protein	KIF5C;KIF5A
24.7051	24.6662	24.1929	23.0286	24.2263	24.4321	24.0645	24.4144	24.1551						7	6	6	15	13.4	13.4	54.945	0	14.875	145090000	33	0.598959	0.349123	-0.625725	-1.10253	A0A087X1A5;Q5JW30;O95793;Q5JW28;F6UDC6	A0A087X1A5;Q5JW30;O95793	Double-stranded RNA-binding protein Staufen homolog 1	STAU1
24.3454	24.1362	24.6483	24.9526	23.359	22.9225	25.0379	23.3789	23.4651						11	11	11	50.5	50.5	50.5	39.42	0	89.718	529340000	50	0.425132	0.462329	-0.631934	-0.860217	P04075;H3BQN4;J3KPS3;H3BPS8;H3BUH7;H3BR04;H3BMQ8;H3BU78;H3BR68;P09972	P04075;H3BQN4;J3KPS3;H3BPS8;H3BUH7;H3BR04	Fructose-bisphosphate aldolase A;Fructose-bisphosphate aldolase	ALDOA
28.4668	28.6408	28.1942	28.3539	27.5324	27.5119	28.3551	28.2237	28.3469						10	10	10	59.4	59.4	59.4	23.174	0	117.71	1869600000	98	0.970603	0.209654	-0.634514	-1.56187	D6RE83;P09936;D6R974;D6R956;D6RF53	D6RE83;P09936;D6R974;D6R956	Ubiquitin carboxyl-terminal hydrolase;Ubiquitin carboxyl-terminal hydrolase isozyme L1	UCHL1
28.855	28.8603	28.5392	28.4576	27.9132	27.8941	28.6095	27.9931	28.0075				+	HECTD1_Flag	18	18	9	58.9	58.9	32	50.14	0	179.2	7187600000	250	1.4464	0.120383	-0.663189	-2.11843	P68104;Q5VTE0;A0A087WVQ9;A0A087WV01;Q5JR01;A6PW80	P68104;Q5VTE0;A0A087WVQ9;A0A087WV01	Elongation factor 1-alpha 1;Putative elongation factor 1-alpha-like 3;Elongation factor 1-alpha	EEF1A1;EEF1A1P5
24.2839	24.3683	23.5921	23.0346	23.3013	23.8936	23.6411	23.7984	23.2966						4	4	4	17.8	17.8	17.8	22.225	0	8.9206	127980000	26	0.885549	0.231	-0.671637	-1.48138	P45973	P45973	Chromobox protein homolog 5	CBX5
28.0035	27.3912	27.0987	27.5032	26.4652	26.5035	27.4807	26.9863	27.0088						11	11	11	26.2	26.2	26.2	54.529	0	65.659	982280000	63	0.712791	0.296305	-0.673844	-1.26685	Q16658;C9JFC0;A0A0A0MSB2	Q16658	Fascin	FSCN1
24.7915	24.438	24.8902	22.9776	23.5693	25.5314	24.1711	23.1025	22.8835						6	6	6	11.1	11.1	11.1	64.135	0	33.132	450470000	57	0.36217	0.526211	-0.680467	-0.769849	Q5T749	Q5T749	Keratinocyte proline-rich protein	KPRP
27.38	27.2259	26.3343	26.6237	26.2172	26.0245	26.5031	23.8556	25.8559						11	11	11	51.1	51.1	51.1	21.634	0	54.152	2858700000	116	0.86809	0.233143	-0.691607	-1.46938	Q07020;G3V203;J3QQ67;F8VYV2;H0YHA7;A0A075B7A0;F8VUA6;F8VXR6	Q07020;G3V203;J3QQ67;F8VYV2;H0YHA7;A0A075B7A0;F8VUA6	60S ribosomal protein L18	RPL18
26.2758	26.0703	26.1767	26.0293	25.2178	25.1833	27.0125	25.62	25.6031				+	HECTD1_Flag	14	14	14	28.2	28.2	28.2	64.132	0	60.918	886030000	93	1.1601	0.172596	-0.697479	-1.82242	P14866;M0QXS5;M0QYT0;M0R076;H7C464;B4DVF8;M0QYL7;M0R1W6;B7WPG3;C9IYN3;D6W592;Q8WVV9	P14866;M0QXS5;M0QYT0	Heterogeneous nuclear ribonucleoprotein L	HNRNPL
25.5564	25.0148	23.5288	24.0841	23.7878	24.1018	23.3316	22.9493	22.9513						12	12	12	22.1	22.1	22.1	57.924	0	19.077	228010000	28	0.504404	0.384153	-0.708784	-0.991852	P50991	P50991	T-complex protein 1 subunit delta	CCT4
25.4551	25.0661	23.1776	23.5665	23.8777	24.1112	23.2978	23.3959	23.4326						4	4	4	23.4	23.4	23.4	16.57	0	18.617	2405100000	53	0.422855	0.455372	-0.714472	-0.870438	K7EQJ5;P62841;K7EM56;A0A0B4J2B4;K7EJ78;S4R417;K7ELC2;S4R456	K7EQJ5;P62841;K7EM56;A0A0B4J2B4;K7EJ78;S4R417;K7ELC2;S4R456	40S ribosomal protein S15	RPS15
26.3134	25.7197	25.8779	26.2067	25.7933	23.7465	25.8406	25.8466	24.996						17	17	17	25.1	25.1	25.1	152.45	0	57.708	522570000	84	0.389488	0.489071	-0.721533	-0.81897	A0A0A0MRV0;Q9P2E9;A0A087WVV2;F8W7S5;A2A2S5;A0A087WU26;V9GY78	A0A0A0MRV0;Q9P2E9;A0A087WVV2	Ribosome-binding protein 1	RRBP1
24.0466	24.4363	24.5402	23.1555	23.6681	24.0322	24.698	24.5682	23.6419				+	HECTD1_Flag	12	12	12	19.7	19.7	19.7	73.206	0	37.272	538560000	68	1.15029	0.1716	-0.722446	-1.82733	H0YJA2;Q6PJT7;G3V256;G3V5I6;A0A087WTC9;G3V3Y4;G3V4R5;G3V411;G3V572;G3V3R9;H0YJ87	H0YJA2;Q6PJT7;G3V256;G3V5I6	Zinc finger CCCH domain-containing protein 14	ZC3H14
23.5992	22.9773	24.7578	23.3002	23.4825	22.3834	23.8819	22.4935	23.7071						3	3	3	2.7	2.7	2.7	125.87	0	5.0105	25382000	12	0.508115	0.384228	-0.722742	-0.99997	O95104	O95104	Splicing factor, arginine/serine-rich 15	SCAF4
25.7811	25.515	23.1531	25.7354	23.4545	22.9607	25.8469	25.8618	25.3167						6	6	6	21.5	21.5	21.5	32.444	0	13.679	392150000	32	0.254709	0.654296	-0.76619	-0.591698	O00560;B4DHN5;E9PBU7;G5EA09	O00560;B4DHN5;E9PBU7;G5EA09	Syntenin-1	SDCBP
24.9762	24.7203	23.158	23.1134	23.8933	23.5262	23.1748	22.5843	24.0924						4	4	4	23	23	23	22.123	0	8.4786	116250000	13	0.561927	0.353255	-0.773892	-1.08806	P62745	P62745	Rho-related GTP-binding protein RhoB	RHOB
27.1645	27.2057	27.1635	26.2645	26.495	26.4499	26.3273	26.7519	26.327				+	HECTD1_Flag	9	9	9	38.1	38.1	38.1	23.432	0	42.759	3236200000	131	3.37663	0.02984	-0.774762	-4.5076	P50914;E7EPB3	P50914;E7EPB3	60S ribosomal protein L14	RPL14
24.4171	24.4726	24.0776	23.5255	23.4525	23.6322	24.8594	23.6794	25.0844				+	HECTD1_Flag	6	6	6	11.1	11.1	11.1	52.44	0	16.854	132720000	14	2.37386	0.036375	-0.785676	-3.35711	P51608;I6LM39;A0A087X1U4	P51608	Methyl-CpG-binding protein 2	MECP2
25.9721	25.5128	24.6009	25.6769	24.3303	23.7158	26.2765	25.7028	23.3595						10	10	10	23.9	23.9	23.9	55.348	0	25.608	263930000	29	0.485725	0.394625	-0.787624	-0.977786	B7ZAR1;E9PCA1;P48643;E7ENZ3	B7ZAR1;E9PCA1;P48643;E7ENZ3	T-complex protein 1 subunit epsilon	CCT5
24.7472	25.1239	24.801	24.6055	23.7995	23.8823	24.3835	21.8278	24.4316				+	HECTD1_Flag	5	5	5	5	5	5	117.01	0	46.282	346910000	47	1.32119	0.127966	-0.794985	-2.08268	Q96KR1	Q96KR1	Zinc finger RNA-binding protein	ZFR
24.93	25.3682	23.7185	24.7032	23.5004	23.4271	24.9628	25.418	25.4659						7	7	5	5.3	5.3	4	141.15	0	10.952	186950000	27	0.546171	0.361625	-0.795316	-1.06918	G5E948;A0A0D9SEY1;A0A0D9SG62;H7C0P6;E7ENQ1;G3XAA2;H7C360;O95819;C9J840;E7EX83;E7EN19;H7C3Z6;Q8N4C8;I3L203;E7ETN6;C9J338;I3L2I2	G5E948;A0A0D9SEY1;A0A0D9SG62;H7C0P6;E7ENQ1;G3XAA2;H7C360;O95819;C9J840;E7EX83;E7EN19	Mitogen-activated protein kinase kinase kinase kinase 4	MAP4K4
26.4679	27.0065	26.2361	26.166	25.548	25.5551	27.5638	26.6782	26.6122				+	HECTD1_Flag	15	14	14	38.4	36.5	36.5	39.594	0	148.1	1385800000	144	1.24612	0.13922	-0.813796	-2.00137	P51991;H7C1J8	P51991	Heterogeneous nuclear ribonucleoprotein A3	HNRNPA3
24.5797	24.5044	22.7533	23.4071	23.2022	22.754	24.3605	24.4574	24.4702						5	5	5	9.6	9.6	9.6	76.036	0	10.598	92068000	15	0.587117	0.340871	-0.824716	-1.13435	Q6T4P5;H0YBY4	Q6T4P5	Lipid phosphate phosphatase-related protein type 3	LPPR3
25.7452	26.034	23.068	24.3638	23.2853	24.6842	24.3335	22.7446	24.9592						3	3	3	33.8	33.8	33.8	8.2033	0	35.912	351490000	28	0.334024	0.542376	-0.838003	-0.738531	G3V279;P84090	G3V279;P84090	Enhancer of rudimentary homolog	ERH
27.4017	26.9429	26.5165	24.5564	26.5211	27.2021	27.1765	26.687	23.5755						22	2	2	52.4	3.6	3.6	49.906	0	21.877	662370000	17	0.443569	0.420172	-0.860518	-0.922016	Q13885	Q13885	Tubulin beta-2A chain	TUBB2A
26.4366	26.6315	26.8452	26.8062	26.7842	23.74	26.5141	27.0383	26.8034						8	8	7	22.1	22.1	20.6	60.103	0	21.431	796900000	55	0.34842	0.526066	-0.860922	-0.765114	O75475;V9GYT7	O75475	PC4 and SFRS1-interacting protein	PSIP1
26.9606	26.929	23.1122	26.4042	24.2067	23.7916	25.916	23.3311	23.3049						8	8	8	41	41	41	13.293	0	14.249	2227000000	59	0.223625	0.688731	-0.86639	-0.537121	P49207	P49207	60S ribosomal protein L34	RPL34
24.8942	25.1393	23.8534	24.9627	23.2865	22.9997	24.7491	24.848	24.7619						6	6	6	40.4	40.4	40.4	18.98	0	23.174	158510000	21	0.532097	0.357278	-0.879325	-1.06183	C9J9W2;Q14847;F6S2S5	C9J9W2;Q14847	LIM and SH3 domain protein 1	LASP1
25.3474	24.8323	24.6913	23.4637	24.8822	23.8815	23.7648	23.9353	23.9507						5	5	3	15.1	15.1	8.4	45.518	0	21.447	82791000	8	0.88139	0.209967	-0.8812	-1.55777	P13861;H7C330;H7C1L0;C9J830	P13861	cAMP-dependent protein kinase type II-alpha regulatory subunit	PRKAR2A
28.3868	28.5299	28.4739	27.8021	27.5916	27.35	27.9006	27.9836	28.0397				+	HECTD1_Flag	24	24	24	55.3	55.3	55.3	47.697	0	203.56	12351000000	360	2.52342	0.0386667	-0.882322	-3.72178	P36578;H3BM89;H3BTP7;H3BU31	P36578;H3BM89	60S ribosomal protein L4	RPL4
29.1341	29.4527	29.6873	28.4794	28.6486	28.498	28.3458	28.6735	28.856				+	HECTD1_Flag	31	31	31	28.4	28.4	28.4	108.66	0	150.54	5443700000	281	2.19275	0.0358154	-0.882702	-3.28125	Q9Y2W1	Q9Y2W1	Thyroid hormone receptor-associated protein 3	THRAP3
27.1731	27.1404	26.0715	27.2911	26.4596	23.9813	26.9598	26.8567	26.4101						19	19	19	12.8	12.8	12.8	202.29	0	122.12	762830000	86	0.346596	0.525976	-0.884392	-0.763779	A0A087X208;O00468	A0A087X208;O00468	Agrin;Agrin N-terminal 110 kDa subunit;Agrin C-terminal 110 kDa subunit;Agrin C-terminal 90 kDa fragment;Agrin C-terminal 22 kDa fragment	AGRN
27.9162	27.3825	26.983	26.9458	26.5876	26.083	26.7871	26.3297	25.8918				+	HECTD1_Flag	14	14	14	47.3	47.3	47.3	23.577	0	44.976	3563400000	146	1.13422	0.161679	-0.88839	-1.89683	P40429;M0QYS1;Q8J015;Q6NVV1;M0QZU1;A0A096LPE0	P40429;M0QYS1;Q8J015	60S ribosomal protein L13a	RPL13A;RPL13a
27.9427	28.2737	28.1621	27.5368	26.8797	27.2435	27.2102	27.5551	27.1403				+	HECTD1_Flag	12	12	12	33.5	33.5	33.5	28.024	0	73.765	6456200000	152	1.8792	0.04815	-0.906197	-2.89098	P62917;E9PKZ0;G3V1A1;E9PKU4;E9PP36	P62917;E9PKZ0;G3V1A1;E9PKU4;E9PP36	60S ribosomal protein L8	RPL8
26.1029	25.6761	24.8005	25.7924	24.8742	23.1626	25.6278	25.3353	25.0737						12	12	12	22.6	22.6	22.6	62.829	0	48.755	262340000	29	0.459899	0.403715	-0.916773	-0.954309	Q8N158;A0A0J9YXG7	Q8N158	Glypican-2;Secreted glypican-2	GPC2
25.8103	25.5606	24.812	24.7415	23.4812	25.1793	25.3533	22.8005	24.275						2	2	2	24.2	24.2	24.2	9.7982	0	13.132	255370000	21	0.717298	0.272415	-0.926945	-1.34185	C9J712;P35080;C9J0J7;C9JQ45;G5E9Q6	C9J712;P35080;C9J0J7;C9JQ45;G5E9Q6	Profilin-2;Profilin	PFN2
26.5362	26.1192	25.723	23.2219	25.9667	26.3969	26.1669	26.2083	26.5891						5	5	5	19.6	19.6	19.6	37.646	0	28.066	932320000	56	0.383249	0.482497	-0.930972	-0.829919	O95400	O95400	CD2 antigen cytoplasmic tail-binding protein 2	CD2BP2
24.4712	23.9862	23.4416	23.5431	22.9542	22.5653	23.0329	23.1348	22.3139				+	HECTD1_Flag	3	3	3	12.5	12.5	12.5	45.31	0	10.312	85877000	13	1.0804	0.168319	-0.945435	-1.84882	E7EU96;Q8NEV1;P68400;V9GYA2;V9GY80	E7EU96;Q8NEV1;P68400	Casein kinase II subunit alpha 3;Casein kinase II subunit alpha	CSNK2A1;CSNK2A3
27.4661	27.3087	27.113	26.6814	25.8429	26.4774	26.7584	27.0145	26.6199				+	HECTD1_Flag	14	14	14	59.1	59.1	59.1	20.762	0	93.474	5619900000	249	1.61664	0.0681778	-0.962011	-2.58379	Q02543;M0R117;M0R0P7;M0R3D6;M0R1A7	Q02543;M0R117;M0R0P7;M0R3D6;M0R1A7	60S ribosomal protein L18a	RPL18A
25.4177	25.5559	23.4738	24.0397	24.1397	23.3721	23.6395	23.106	23.1721						19	19	19	29.5	29.5	29.5	54.854	0	101.72	6862700000	244	0.605856	0.325464	-0.965277	-1.18574	Q96GA3;A0A075B6Q4	Q96GA3	Protein LTV1 homolog	LTV1
24.9367	24.9066	25.1484	24.6818	23.5285	23.8517	23.5956	23.5477	23.6473				+	HECTD1_Flag	13	13	13	23.4	23.4	23.4	60.576	0	29.137	199600000	28	1.30084	0.111818	-0.976593	-2.16158	Q6P1J9;A0A1B0GUB2	Q6P1J9;A0A1B0GUB2	Parafibromin	CDC73
25.2528	25.3464	23.7381	23.8547	23.5007	24.0464	24.6184	24.9865	23.6404						5	4	4	26.8	21.2	21.2	21.892	0	5.4308	167970000	23	0.832394	0.221016	-0.978546	-1.51675	P32119;A6NIW5	P32119	Peroxiredoxin-2	PRDX2
25.1856	25.0434	23.789	23.6587	23.3621	24.0235	23.476	24.9854	23.7497				+	HECTD1_Flag	6	6	6	14	14	14	58.848	0	21.184	616730000	38	0.960508	0.193084	-0.991209	-1.69962	Q12874	Q12874	Splicing factor 3A subunit 3	SF3A3
28.1492	27.9726	27.5726	27.177	26.8942	26.6079	28.1021	27.413	26.8784				+	HECTD1_Flag	16	16	7	20.5	20.5	12	70.942	0	112.15	2583400000	185	1.87881	0.0477895	-1.00507	-2.9841	O43390;B4DT28	O43390;B4DT28	Heterogeneous nuclear ribonucleoprotein R	HNRNPR
24.7543	23.6905	24.8377	24.8033	22.7023	22.746	24.578	24.5942	23.9651						19	19	19	19.4	19.4	19.4	139.31	0	115.98	2211300000	215	0.572346	0.338862	-1.01034	-1.14113	Q14562;F5H658;Q92620	Q14562;F5H658	ATP-dependent RNA helicase DHX8	DHX8
25.0741	25.3101	23.4392	23.8797	23.0168	23.8685	24.2845	23.7602	23.5589						8	8	8	21.3	21.3	21.3	44.76	0	37.324	227440000	30	0.712105	0.27037	-1.01949	-1.35209	P61160;F5H6T1;A0A1B0GWD0;A0A1B0GWH0	P61160;F5H6T1	Actin-related protein 2	ACTR2
26.2521	26.2808	25.7042	26.0043	25.858	23.311	26.7776	26.5517	26.2652						18	18	18	13.1	13.1	13.1	192.06	0	55.282	701500000	71	0.498699	0.371826	-1.02125	-1.02713	A0A087WVQ6;Q00610;J3KS13;A0A087WX41;P53675;J3KRF5;K7EJJ5	A0A087WVQ6;Q00610	Clathrin heavy chain;Clathrin heavy chain 1	CLTC
27.0537	26.4819	25.7939	26.2343	25.9352	24.0761	27.0002	22.6114	24.2937						5	5	5	24.3	24.3	24.3	16.561	0	14.483	4653400000	99	0.599878	0.324085	-1.02798	-1.18558	P46776;E9PLL6;E9PJD9;E9PLX7	P46776;E9PLL6;E9PJD9;E9PLX7	60S ribosomal protein L27a	RPL27A
25.4805	25.4043	24.6476	23.8962	25.0494	23.4904	24.7744	24.9992	23.9978						5	5	5	14.9	14.9	14.9	45.777	0	10.27	341660000	35	0.895667	0.205048	-1.03211	-1.61942	Q8TAD8	Q8TAD8	Smad nuclear-interacting protein 1	SNIP1
27.6022	26.9812	26.6473	26.8528	25.1861	26.0868	27.5124	27.3398	26.9383						31	31	31	7.6	7.6	7.6	532.4	0	97.485	985630000	121	0.864245	0.209166	-1.03499	-1.57531	Q14204;H0YJ21	Q14204	Cytoplasmic dynein 1 heavy chain 1	DYNC1H1
25.3267	25.3298	25.1202	23.7427	25.8822	23.0454	25.2362	25.7258	25.512						2	2	2	23.2	23.2	23.2	10.871	0	12.922	305260000	26	0.532909	0.354724	-1.03545	-1.0828	P61956;A8MUA9;A8MU27;Q6EEV6;P55854	P61956;A8MUA9;A8MU27;Q6EEV6;P55854	Small ubiquitin-related modifier 2;Small ubiquitin-related modifier 4;Small ubiquitin-related modifier 3	SUMO2;SUMO3;SUMO4
29.1146	29.2495	29.6141	28.246	28.3747	28.2312	28.3778	28.4407	28.7033				+	HECTD1_Flag	35	35	35	34.5	34.5	34.5	106.12	0	167.29	6084800000	419	2.58305	0.0326038	-1.04207	-4.07038	Q9NYF8;E9PK91;E9PK09;E9PQN2;E9PKI6;A0A1W2PQ43;E9PJA7;H0YF00;H0YF14;H0YF63	Q9NYF8;E9PK91;E9PK09;E9PQN2;E9PKI6;A0A1W2PQ43	Bcl-2-associated transcription factor 1	BCLAF1
27.1264	26.2102	25.6447	25.9943	25.999	23.8119	26.6664	25.3188	25.2685						14	14	14	62.5	62.5	62.5	17.718	0	51.375	2462600000	136	0.554027	0.34596	-1.05874	-1.1185	P62269;A0A0G2JQH2;Q5GGW2;J3JS69	P62269	40S ribosomal protein S18	RPS18
25.8645	26.3866	24.0633	26.1225	23.5596	23.3608	25.6511	25.9456	26.3132						9	9	9	32.2	32.2	32.2	32.004	0	31.849	1389300000	123	0.408127	0.447766	-1.09047	-0.883635	Q96HS1;F5GXG4	Q96HS1	Serine/threonine-protein phosphatase PGAM5, mitochondrial	PGAM5
28.5657	28.8049	28.5372	27.7593	27.3536	27.5058	27.667	27.7398	27.9172				+	HECTD1_Flag	20	20	11	23.4	23.4	10.1	108.28	0	163.05	1596400000	102	2.77847	0.0315294	-1.09636	-4.46406	M0R116;A0A0A0MT26;P13637;M0QXF2;B1AKY9;P50993;H0Y7C1;Q13733;E9PRA5;P54707	M0R116;A0A0A0MT26;P13637	Sodium/potassium-transporting ATPase subunit alpha-3	ATP1A3
24.7505	24.9752	24.9992	23.013	25.1785	23.2239	24.8994	25.1074	25.3671						3	3	3	9.4	9.4	9.4	45.72	0	4.306	149930000	17	0.727959	0.261188	-1.10318	-1.38954	B4DM24;Q8NCB2;E7ETR1	B4DM24;Q8NCB2;E7ETR1	CaM kinase-like vesicle-associated protein	CAMKV
23.4226	25.9224	25.9279	23.6534	24.0696	24.1919	24.6444	26.77	23.9416						3	3	3	23.3	23.3	23.3	10.071	0	44.591	1662600000	46	0.587956	0.320249	-1.1193	-1.17827	J3QSY4;D6RC52;D6RCB9;Q9NX24	J3QSY4;D6RC52;D6RCB9;Q9NX24	H/ACA ribonucleoprotein complex subunit 2	NHP2
25.8555	24.9467	25.1028	25.2543	23.9438	23.3034	25.2885	23.5596	23.2056						7	7	7	11.1	11.1	11.1	65.215	0	17.446	168830000	14	0.822494	0.214142	-1.13452	-1.53516	A0A1B0GWF2;A0A1B0GVQ5;P61764;A0A0D9SG72;A0A1B0GTP9;A0A1B0GW76;A0A0D9SEP9;A0A0D9SEH5;A0A0D9SFQ7;A0A0D9SFW6	A0A1B0GWF2;A0A1B0GVQ5;P61764;A0A0D9SG72;A0A1B0GTP9;A0A1B0GW76	Syntaxin-binding protein 1	STXBP1
26.8014	27.4637	26.9704	25.9601	26.0044	25.8214	26.3824	26.46	26.3493				+	HECTD1_Flag	10	10	10	42.9	42.9	42.9	23.671	0	38.993	1632800000	114	2.2954	0.0375	-1.14988	-3.75578	P82979;F8VZQ9;H0YHG0;F8VS12	P82979;F8VZQ9;H0YHG0	SAP domain-containing ribonucleoprotein	SARNP
25.4162	23.7772	24.1868	22.8191	22.8846	24.2153	27.8714	27.2861	27.2035						23	21	21	32.9	31.1	31.1	92.468	0	82.466	1209300000	81	0.794857	0.225801	-1.15371	-1.49754	P14625;Q96GW1;A0A1W2PRR1;H0YIV0;F8W026;Q58FF3	P14625	Endoplasmin	HSP90B1
24.7269	25.0376	24.6644	23.6476	23.6142	23.6559	24.3887	24.0143	23.3715				+	HECTD1_Flag	5	5	5	18.9	18.9	18.9	47.371	0	26.313	136270000	29	3.26371	0.0272381	-1.17039	-5.4158	P61158;B4DXW1;F8WEW2;F8WE84;F8WDR7;Q9P1U1	P61158;B4DXW1	Actin-related protein 3	ACTR3
25.4631	25.7159	25.4921	24.914	24.4863	23.7576	26.1426	25.7148	25.4005				+	HECTD1_Flag	26	4	4	55.1	10	10	42.141	0	19.068	257210000	22	1.55442	0.0676404	-1.17105	-2.6203	Q96E39;A0A1B0GUK8	Q96E39	RNA binding motif protein, X-linked-like-1	RBMXL1
26.9333	26.6638	27.0903	27.1019	23.1056	26.9171	28.5095	22.8229	24.283						11	11	11	44.1	44.1	44.1	26.227	0	38.005	1310400000	86	0.381578	0.475398	-1.18762	-0.843285	O43809;H3BND3;H3BV41	O43809	Cleavage and polyadenylation specificity factor subunit 5	NUDT21
26.5371	25.9917	26.0858	22.9091	26.3047	25.7289	26.4804	25.9151	25.8743						11	11	11	43	43	43	23.134	0	53.122	3456200000	152	0.503731	0.363045	-1.22398	-1.05282	J3QR09;J3KTE4;P84098;J3QL15	J3QR09;J3KTE4;P84098	Ribosomal protein L19;60S ribosomal protein L19	RPL19
24.8572	25.4452	23.4564	23.6051	23.3505	23.0949	27.7421	27.7223	27.0737				+	HECTD1_Flag	12	12	12	23.2	23.2	23.2	65.653	0	155.67	1369700000	85	0.951523	0.184752	-1.23614	-1.74599	Q5BKZ1;A0A0A0MRN4;E2QRN4	Q5BKZ1	DBIRD complex subunit ZNF326	ZNF326
25.6523	24.9891	25.3258	25.1935	23.4915	23.5635	25.6155	25.1567	24.7349				+	HECTD1_Flag	10	10	10	59.1	59.1	59.1	28.804	0	117.2	335580000	37	0.988795	0.176167	-1.23959	-1.80231	P18669;P15259;Q8N0Y7	P18669	Phosphoglycerate mutase 1	PGAM1
34.8324	34.6459	34.3436	33.736	33.0615	33.2791	34.0472	33.7967	33.7302				+	HECTD1_Flag	35	35	1	89.6	89.6	4.5	41.792	0	323.31	223020000000	1471	2.15778	0.0401379	-1.24844	-3.62385	P63261;I3L3I0;I3L1U9;I3L4N8;I3L3R2;K7EM38;J3KT65	P63261;I3L3I0;I3L1U9	Actin, cytoplasmic 2;Actin, cytoplasmic 2, N-terminally processed	ACTG1
30.1864	30.5214	30.7794	29.2186	29.2752	29.1947	30.8964	30.4328	30.4209				+	HECTD1_Flag	19	19	18	53.1	53.1	50.3	31.971	0	89.739	22032000000	395	2.72875	0.02625	-1.26621	-4.6325	B4DY08;G3V4W0;B2R5W2;P07910;G3V4C1;G3V2Q1;G3V576;G3V555;G3V575;G3V5X6;G3V3K6;G3V251;B4DSU6;G3V5V7;G3V2D6;G3V4M8;A0A0G2JPF8;A0A0G2JNQ3;P0DMR1;O60812;B7ZW38;B2RXH8;G3V2H6	B4DY08;G3V4W0;B2R5W2;P07910;G3V4C1;G3V2Q1;G3V576;G3V555;G3V575	Heterogeneous nuclear ribonucleoproteins C1/C2	HNRNPC
25.4553	25.3	24.0174	23.9262	23.1958	23.6562	23.9482	24.0258	23.6164				+	HECTD1_Flag	7	7	6	19	19	17.3	52.009	0	20.362	184180000	24	1.24286	0.102481	-1.33151	-2.20799	A0A0A0MTD1;F8VPI7;E7EPX0;E7EVJ4;E9PH62;A0A0A0MTC5;Q9NUL3;G5EA18;E5RJN7;A0A0A0MTC4;A0A0A0MTC6;E7EVI1;E5RJ67;H0YBY0;E5RGQ5;E5RGT3;E5RFK1	A0A0A0MTD1;F8VPI7;E7EPX0;E7EVJ4;E9PH62;A0A0A0MTC5;Q9NUL3;G5EA18;E5RJN7;A0A0A0MTC4;A0A0A0MTC6;E7EVI1	Double-stranded RNA-binding protein Staufen homolog 2	STAU2
26.2921	26.4055	26.1566	25.4308	23.7055	25.6288	29.026	28.6019	28.3699				+	HECTD1_Flag	15	15	15	48.2	48.2	48.2	30.526	0	95.095	2724700000	77	1.04105	0.160185	-1.36302	-1.90636	F8VW18;F8W1I6;Q13561;F8VX93;F8VRV7;H0YI98;H0YHL1;F8W0U6	F8VW18;F8W1I6;Q13561;F8VX93;F8VRV7	Dynactin subunit 2	DCTN2
24.4514	24.2686	23.0205	22.0466	22.6039	22.9503	24.6598	23.9607	25.4177				+	HECTD1_Flag	1	1	1	27.3	27.3	27.3	6.8487	0	20.342	104870000	10	1.24363	0.101234	-1.37988	-2.22209	X6R631;Q7Z7F7	X6R631;Q7Z7F7	39S ribosomal protein L55, mitochondrial	MRPL55
25.3583	24.9716	25.0628	24.4146	23.4926	23.2409	23.2888	23.2637	24.6171				+	HECTD1_Flag	32	32	32	19.9	19.9	19.9	273.2	0	190.24	1163400000	113	1.70743	0.0471688	-1.41489	-2.97647	A0A0U1RQF0;P49327;A0A0U1RRG3;J3KTF0	A0A0U1RQF0;P49327	Fatty acid synthase;[Acyl-carrier-protein] S-acetyltransferase;[Acyl-carrier-protein] S-malonyltransferase;3-oxoacyl-[acyl-carrier-protein] synthase;3-oxoacyl-[acyl-carrier-protein] reductase;3-hydroxyacyl-[acyl-carrier-protein] dehydratase;Enoyl-[acyl-carrier-protein] reductase;Oleoyl-[acyl-carrier-protein] hydrolase	FASN
24.9994	25.31	25.7764	23.7166	23.5094	24.474	23.1285	23.2833	22.7244				+	HECTD1_Flag	7	4	4	39.4	22.3	22.3	19.036	0	8.0875	230600000	44	1.77456	0.0404638	-1.46201	-3.11037	F8W1I5;P14649	F8W1I5;P14649	Myosin light chain 6B	MYL6B
27.4304	27.104	27.2287	27.1884	27.0833	22.9494	27.0387	23.3196	26.6499						6	6	6	39.8	39.8	39.8	15.616	0	10.944	4505400000	62	0.468434	0.381885	-1.51396	-1.00995	D3YTB1;F8W727;P62910;D3YTI8	D3YTB1;F8W727;P62910	60S ribosomal protein L32	RPL32
25.2994	25.0032	24.172	23.8561	23.2758	22.7972	23.7146	23.6364	24.1046				+	HECTD1_Flag	5	5	5	11.7	11.7	11.7	66.193	0	10.557	97886000	11	1.53409	0.063381	-1.51512	-2.72678	O75083;D6RD66	O75083	WD repeat-containing protein 1	WDR1
26.3533	26.2811	23.5073	23.1434	23.7997	24.5852	24.0527	22.9395	22.0807						3	3	3	27	27	27	13.015	0	10.872	1003200000	31	0.681802	0.265507	-1.53779	-1.36647	P62854;Q5JNZ5	P62854;Q5JNZ5	40S ribosomal protein S26;Putative 40S ribosomal protein S26-like 1	RPS26;RPS26P11
26.3785	26.0175	22.971	23.2645	23.9853	23.4139	23.0294	25.0678	23.9511						9	9	9	69.1	69.1	69.1	17.818	0	55.384	1150200000	68	0.641735	0.282721	-1.56783	-1.30349	P30050	P30050	60S ribosomal protein L12	RPL12
28.2755	27.3611	27.2507	25.5177	26.6391	25.9596	26.5022	25.9603	22.6277				+	HECTD1_Flag	18	18	18	48.9	48.9	48.9	29.995	0	74.498	6663600000	209	1.58623	0.0519024	-1.59031	-2.83858	P62424;Q5T8U3;Q5T8U2	P62424;Q5T8U3;Q5T8U2	60S ribosomal protein L7a	RPL7A
26.311	26.4444	26.0059	24.7294	24.3892	24.8673	24.9809	25.1225	24.8856				+	HECTD1_Flag	27	12	11	52.4	26.2	21.8	28.521	0	104.77	2229000000	129	2.93368	0.0279024	-1.59183	-5.44382	P67936;K7ERG3;K7ENT6;K7EP68;K7EPV9;K7EMU5;K7EQW8;K7EPB9	P67936;K7ERG3;K7ENT6	Tropomyosin alpha-4 chain	TPM4
25.3234	25.0238	23.8394	23.4295	22.6839	23.2685	24.5848	23.3625	24.3566				+	HECTD1_Flag	7	7	7	18.3	18.3	18.3	58.024	0	28.45	240010000	29	1.46689	0.0678621	-1.60152	-2.64044	P40227;Q92526	P40227	T-complex protein 1 subunit zeta	CCT6A
25.4342	25.6406	25.1357	23.636	23.1611	24.5591	22.5969	23.7181	22.8047				+	HECTD1_Flag	13	13	13	27.8	27.8	27.8	65.582	0	76.012	905190000	78	1.68605	0.0452778	-1.61808	-3.01986	Q9BRS2;E9PFQ8	Q9BRS2	Serine/threonine-protein kinase RIO1	RIOK1
25.2913	25.5409	24.4811	22.8027	23.16	24.4831	25.1572	24.8379	23.4931				+	HECTD1_Flag	5	3	2	15.2	8.7	6.5	40.45	0	15.64	200940000	23	1.26278	0.0974	-1.62251	-2.30815	P04899	P04899	Guanine nucleotide-binding protein G(i) subunit alpha-2	GNAI2
25.6877	25.4841	24.2344	22.7771	23.558	24.1857	23.8639	22.6408	23.8768				+	HECTD1_Flag	3	3	2	3.2	3.2	2.3	137.92	0	9.0116	226380000	13	1.25269	0.0966923	-1.6285	-2.29288	P23634	P23634	Plasma membrane calcium-transporting ATPase 4	ATP2B4
27.4809	26.6875	23.8825	25.952	23.5409	23.6104	24.3889	23.811	23.0426						32	20	5	58.8	41.2	6.7	32.708	0	210.58	13817000000	331	0.539755	0.339822	-1.64918	-1.13828	P09493;H0YL52;H0YKP3;H0YKZ6;A0A087WTJ7;H0YLS7;D6RGJ6	P09493;H0YL52;H0YKP3	Tropomyosin alpha-1 chain	TPM1
25.5917	26.0578	25.6507	24.0595	23.4444	24.7331	22.4559	23.2643	23.887				+	HECTD1_Flag	5	5	5	24.8	24.8	24.8	29.062	0	56.306	348930000	22	1.87038	0.0369524	-1.68775	-3.37588	O75822;H0YLP3	O75822	Eukaryotic translation initiation factor 3 subunit J	EIF3J
26.1591	26.4152	26.4514	25.3052	23.0971	25.5414	26.341	25.9504	25.9542				+	HECTD1_Flag	8	8	8	16.4	16.4	16.4	84.69	0	32.392	498720000	44	1.01433	0.160527	-1.69402	-1.91671	H3BQZ7;Q1KMD3	H3BQZ7;Q1KMD3	Heterogeneous nuclear ribonucleoprotein U-like protein 2	HNRNPUL2-BSCL2;HNRNPUL2
25.2766	25.2936	24.5775	23.0735	23.2268	23.7288	22.7082	23.3165	22.5602				+	HECTD1_Flag	4	4	4	8.7	8.7	8.7	51.976	0	13.103	243900000	21	2.28509	0.0309231	-1.70619	-4.18268	Q9Y512	Q9Y512	Sorting and assembly machinery component 50 homolog	SAMM50
25.645	26.1779	25.8748	25.1849	25.1166	22.2225	26.0674	25.5261	25.5952						12	12	12	19.4	19.4	19.4	88.885	0	39.3	984000000	86	0.80698	0.205586	-1.72456	-1.58448	Q15459;H7C1L2;F8WB66	Q15459	Splicing factor 3A subunit 1	SF3A1
24.8403	25.2094	24.8406	23.214	23.531	22.8116	24.7915	24.3828	24.6035				+	HECTD1_Flag	16	16	16	32.3	32.3	32.3	61.494	0	69.808	817020000	108	2.73964	0.0286364	-1.77796	-5.20219	Q13573;G3V3A4;G3V4X8;G3V5R3	Q13573;G3V3A4;G3V4X8	SNW domain-containing protein 1	SNW1
25.9958	25.9259	25.8568	22.6049	25.6567	24.1555	25.9386	22.772	23.9236				+	HECTD1_Flag	12	12	12	51	51	51	24.146	0	35.412	2697700000	86	0.94816	0.171915	-1.78714	-1.82	P61313;E7EQV9;E7ENU7;E7EX53;E7ERA2	P61313;E7EQV9;E7ENU7;E7EX53	60S ribosomal protein L15;Ribosomal protein L15	RPL15
26.6462	26.356	26.0751	23.5687	22.9553	26.9514	26.8837	29.8625	29.8597						18	18	5	14.7	14.7	4.6	156.27	0	66.407	1801400000	61	0.676711	0.259765	-1.86728	-1.37974	Q86UP2;G3V5P0;G3V5G2;H0YJZ8	Q86UP2	Kinectin	KTN1
25.1127	25.2289	25.1005	22.9504	23.131	23.7332	25.6309	25.1856	25.2578				+	HECTD1_Flag	15	13	13	23.3	22.2	22.2	80.457	0	67.006	869190000	78	2.83857	0.0257	-1.87582	-5.51436	A0A1W2PQ51;Q92841;A0A0U1RQJ0	A0A1W2PQ51;Q92841	Probable ATP-dependent RNA helicase DDX17	DDX17
30.3266	30.181	23.7791	29.8805	24.6213	24.0614	30.519	29.7011	30.2196						2	2	2	11.2	11.2	11.2	10.905	0	8.1358	13446000000	45	0.268227	0.610618	-1.90785	-0.647792	E9PR30;P62861	E9PR30;P62861	40S ribosomal protein S30	FAU
30.7987	23.3453	22.9905	23.6845	24.5864	23.134	30.9363	30.8711	30.6128						17	17	17	17.5	17.5	17.5	110.42	0	102.12	19411000000	104	0.300749	0.56793	-1.90991	-0.712492	P55060	P55060	Exportin-2	CSE1L
26.967	26.2484	26.937	26.7993	24.0803	23.4941	26.509	26.9819	27.1102				+	HECTD1_Flag	19	19	19	61.6	61.6	61.6	32.575	0	152.77	3748400000	178	0.856855	0.194304	-1.92621	-1.68243	P06748;E5RI98;E5RGW4	P06748	Nucleophosmin	NPM1
25.1126	25.7618	25.6315	23.4527	22.6343	24.4804	26.7846	27.6475	26.5799				+	HECTD1_Flag	22	22	22	6.5	6.5	6.5	430.25	0	134.42	416340000	52	1.59387	0.0459747	-1.97947	-2.9558	I6L894;Q01484;D6RHE1;E9PHW9;H0Y8Y2;E9PCH6;H0Y931;B7Z651;A0A0U1RQN6	I6L894;Q01484	Ankyrin-2	ANK2
23.8353	26.1494	26.8265	22.5088	24.6628	23.6041	28.9987	28.5498	28.5994				+	HECTD1_Flag	7	7	6	23.9	23.9	21.9	48.227	0	35.893	3986600000	69	0.850808	0.193836	-2.01185	-1.67863	Q07666;Q5VWX1;H0YAQ1	Q07666	KH domain-containing, RNA-binding, signal transduction-associated protein 1	KHDRBS1
27.1201	27.5158	26.7651	26.4332	25.2388	23.6871	27.9282	27.0431	26.7384				+	HECTD1_Flag	23	23	23	34.7	34.7	34.7	94.622	0	113.47	1949300000	156	1.1494	0.107633	-2.01397	-2.17961	A0A0R4J2E8;A8MXP9;P43243;D6REM6;D6R991;B3KM87;H0Y8T4;Q68E03;D6RBI2;D6RBK5;D6RE02;D6RIA2;D6RAM9;D6RAY2;D6RB45;A0A1B0GX04;D6R9F3;D6RBS2;D6RCM3;D6REK4;D6R8Z5	A0A0R4J2E8;A8MXP9;P43243;D6REM6;D6R991	Matrin-3	MATR3
26.0413	25.9696	25.69	23.7732	23.3445	24.091	23.1513	22.681	24.4645				+	HECTD1_Flag	18	18	18	30.2	30.2	30.2	69.697	0	133.37	920870000	100	3.06742	0.0311515	-2.16405	-6.33945	E7EX17;P23588;F8VX11;F8VP89;F8W0K0;F8VSC7;F8VRU1;F8VYE9;REV__F8VX11;REV__P23588;REV__E7EX17	E7EX17;P23588;F8VX11	Eukaryotic translation initiation factor 4B	EIF4B
26.9972	26.5207	25.9407	26.5895	23.9104	22.4336	26.1719	25.682	25.5003						26	26	25	40.8	40.8	39.6	95.337	0	118.34	1021400000	122	0.801674	0.204	-2.17501	-1.60626	P13639;K7EJ74	P13639	Elongation factor 2	EEF2
26.9686	27.0129	26.5866	23.5569	23.9658	26.4886	26.7383	26.6305	23.0011				+	HECTD1_Flag	20	20	20	19.4	19.4	19.4	113.08	0	63.73	1642600000	112	1.10913	0.119327	-2.18561	-2.12887	P09874;Q5VX84;Q5VX85	P09874	Poly [ADP-ribose] polymerase 1	PARP1
26.1638	26.5904	26.6421	25.8352	22.8569	24.0397	27.3221	26.9401	26.2021				+	HECTD1_Flag	15	15	15	27.2	27.2	27.2	95.337	0	101.15	1734200000	132	1.18813	0.0985905	-2.22149	-2.26923	Q12906;K7ELV3;K7ER69;K7EKJ9;K7EJ09;K7EKY0;K7ERM6;K7ENK6;K7EM82;K7EQR9;Q96SI9	Q12906	Interleukin enhancer-binding factor 3	ILF3
31.8312	32.163	32.1351	29.874	29.9266	29.6127	30.9633	30.907	30.933				+	HECTD1_Flag	40	40	40	45.9	45.9	45.9	71.428	0	323.31	23217000000	690	4.00115	0.02225	-2.23863	-9.17766	Q16643;D6R9W4;D6R9Q9;D6RCR4;D6RFI1	Q16643;D6R9W4	Drebrin	DBN1
26.2451	26.9002	26.6098	24.7213	24.1084	24.1024	26.9187	25.6189	25.4587				+	HECTD1_Flag	9	9	9	35.8	35.8	35.8	35.818	0	68.9	506580000	43	2.90674	0.0285556	-2.2743	-5.99427	Q96QD9;H9KVC6;H9KVD1	Q96QD9	UAP56-interacting factor	FYTTD1
26.9542	26.8775	25.885	25.1896	24.1207	23.4403	26.2821	25.2886	25.008				+	HECTD1_Flag	22	22	19	38.3	38.3	33.6	63.48	0	117.66	4148800000	217	1.71062	0.0365373	-2.32202	-3.24926	Q9NZI8	Q9NZI8	Insulin-like growth factor 2 mRNA-binding protein 1	IGF2BP1
27.8701	27.662	26.8736	26.8653	25.7974	22.5223	26.9829	26.8824	26.6106				+	HECTD1_Flag	7	7	5	28.2	28.2	18.5	37.377	0	201.99	825190000	37	0.832115	0.190741	-2.40692	-1.66992	P62873;F6UT28;B3KVK2;B1AKQ8;F6X3N5	P62873;F6UT28;B3KVK2	Guanine nucleotide-binding protein G(I)/G(S)/G(T) subunit beta-1	GNB1
25.2334	25.4074	25.6203	22.5327	23.1056	23.2156	23.4317	23.4307	23.9745				+	HECTD1_Flag	5	5	5	5.4	5.4	5.4	141.69	0	18.386	242850000	17	3.30199	0.0216923	-2.4691	-7.2741	Q9HCE3	Q9HCE3	Zinc finger protein 532	ZNF532
26.7853	26.8676	26.3822	25.1341	23.1355	24.3311	23.5342	23.103	24.5588				+	HECTD1_Flag	11	11	11	7.8	7.8	7.8	132.82	0	43.794	755520000	52	1.83965	0.0388	-2.47813	-3.54176	Q8IX12;A0A0C4DGG8;F5H3E1;F5H2E6;F5H1H2;F5H7M9;H0YFJ7	Q8IX12;A0A0C4DGG8;F5H3E1;F5H2E6	Cell division cycle and apoptosis regulator protein 1	CCAR1
25.6599	25.8623	25.7246	22.6498	23.3036	23.7767	23.7828	23.3427	22.2138				+	HECTD1_Flag	6	6	6	5.2	5.2	5.2	131.83	0	19.307	139730000	20	2.78169	0.0277838	-2.50555	-5.79875	A0A140T936;P26640;A0A140T954	A0A140T936;P26640	Valine--tRNA ligase	VARS
28.0113	27.6659	27.0066	25.6671	25.5764	23.914	26.1638	26.3184	22.725				+	HECTD1_Flag	9	9	8	60.4	60.4	55.7	16.837	0	108.76	2058200000	76	1.75976	0.0375484	-2.50877	-3.38309	P0DP25;P0DP24;P0DP23;H0Y7A7;E7ETZ0;E7EMB3;Q96HY3;G3V361;G3V226;M0QZ52;F8WBR5;G3V479;C9J7T9;P02585	P0DP25;P0DP24;P0DP23;H0Y7A7;E7ETZ0;E7EMB3;Q96HY3;G3V361		CALM2;CALM1
26.2514	26.2312	26.0048	25.0111	22.4452	23.3414	26.7779	26.1151	25.0623				+	HECTD1_Flag	17	17	9	22.4	22.4	13.1	102.64	0	110.89	952910000	82	1.56039	0.04656	-2.56323	-2.99441	Q15424;K7ES42;K7EII0	Q15424	Scaffold attachment factor B1	SAFB
26.6749	27.3561	27.4623	25.0742	24.2605	24.4261	23.8145	23.2696	23.1816				+	HECTD1_Flag	7	7	7	33.2	33.2	33.2	28.817	0	30.206	593470000	36	2.74199	0.026359	-2.57749	-5.72786	J3QTA6;Q9BRQ6;J3QTB2;H0Y922	J3QTA6;Q9BRQ6;J3QTB2;H0Y922	MICOS complex subunit MIC25	CHCHD6
28.2022	27.7702	24.2202	24.0711	24.1887	24.1897	26.7599	26.682	23.7497				+	HECTD1_Flag	12	12	12	51.6	51.6	51.6	24.831	0	44.216	2821800000	140	0.957372	0.160455	-2.58105	-1.89488	P62906	P62906	60S ribosomal protein L10a	RPL10A
27.0206	27.1123	26.4743	23.3547	25.1993	24.002	25.6534	23.8084	22.7085				+	HECTD1_Flag	15	15	15	43.2	43.2	43.2	50.118	0	118.97	1117500000	75	2.01834	0.0339636	-2.68372	-3.97087	P26641	P26641	Elongation factor 1-gamma	EEF1G
27.1838	27.7498	27.6103	26.6697	23.3618	24.4349	27.1923	24.0287	26.6468				+	HECTD1_Flag	10	10	10	39.2	39.2	39.2	24.665	0	18.411	2096400000	58	1.27683	0.0758261	-2.6925	-2.47226	Q5QPL9;Q5QPM1;Q9UKM9;Q5QPM0;Q5QPM2	Q5QPL9;Q5QPM1;Q9UKM9;Q5QPM0	RNA-binding protein Raly	RALY
32.6964	32.68	31.8239	30.2179	29.6939	29.2083	31.538	31.4035	30.9621				+	HECTD1_Flag	192	170	161	62.3	56.9	53.5	229	0	323.31	163350000000	3206	2.55668	0.0293023	-2.69337	-5.28245	P35580;E7ERA5;A0A087X0T3;P12883;P13535;P13533;A7E2Y1;J3KRL0;REV__Q8IYT3;REV__Q5T655;A0A140TA25;B9A012;A0A087WT71;H0Y6I0;A0A087WYA1;Q8N1T3;Q9Y2K3;Q6PIF6;Q13402;Q13439;Q9UKN7	P35580	Myosin-10	MYH10
25.9519	25.9047	26.0234	23.3783	22.4711	23.7457	22.8137	22.2831	24.2244				+	HECTD1_Flag	9	9	9	8	8	8	133.5	0	33.236	730430000	47	2.71883	0.0270526	-2.76162	-5.7493	Q6PD62	Q6PD62	RNA polymerase-associated protein CTR9 homolog	CTR9
23.6756	27.3747	27.2646	23.2959	23.6208	22.7972	26.4892	26.4982	24.6973				+	HECTD1_Flag	3	3	2	14.7	14.7	11.2	32.922	0	33.629	1511200000	44	1.08835	0.114036	-2.86696	-2.14194	P52907;A0A0D9SET8	P52907	F-actin-capping protein subunit alpha-1	CAPZA1
26.113	26.049	26.1241	23.269	23.1381	23.0765	23.3463	23.2652	23.717				+	HECTD1_Flag	7	7	7	14.5	14.5	14.5	59.718	0	63.325	451170000	33	5.94108	0	-2.93417	-18.1823	G3V4K3;Q9H9C1;G3V549	G3V4K3;Q9H9C1	Spermatogenesis-defective protein 39 homolog	VIPAS39
31.6707	31.1655	30.2721	29.8349	27.4907	26.9093	29.9919	29.6139	28.9418				+	HECTD1_Flag	213	213	183	67	67	58.2	226.53	0	323.31	222780000000	4381	1.40208	0.0641446	-2.95782	-2.7305	P35579;Q5BKV1;B1AH99;REV__S4R3H4;REV__E7EQT4;REV__Q9UKV3	P35579	Myosin-9	MYH9
26.2933	26.483	26.6235	23.3783	23.6342	23.3297	23.5111	24.6875	23.7378				+	HECTD1_Flag	8	8	8	14.4	14.4	14.4	75.403	0	28.888	813070000	52	4.63312	0.03	-3.01921	-12.8788	Q8WVC0	Q8WVC0	RNA polymerase-associated protein LEO1	LEO1
30.5847	30.5448	30.3271	27.7915	27.4343	27.0894	24.5672	24.0244	23.327				+	HECTD1_Flag	41	41	38	30.6	30.6	28.1	136.37	0	243.26	8098400000	274	3.81882	0.0171429	-3.04712	-9.58431	Q86VP6;A0A0C4DGH5;H0YH27;F5H6I6	Q86VP6;A0A0C4DGH5	Cullin-associated NEDD8-dissociated protein 1	CAND1
27.093	26.8014	26.2841	23.3694	23.4357	23.8607	26.4397	23.5385	26.2276				+	HECTD1_Flag	22	22	22	26.9	26.9	26.9	88.486	0	102.09	2572300000	164	3.44703	0.023	-3.17091	-8.29677	Q9P2I0;H0YJF4	Q9P2I0;H0YJF4	Cleavage and polyadenylation specificity factor subunit 2	CPSF2
27.7861	27.9385	27.3593	27.0455	22.9669	23.4041	27.4847	26.6461	27.1094				+	HECTD1_Flag	14	14	14	42.3	42.3	42.3	41.603	0	88.777	1130900000	60	1.1617	0.0985882	-3.2225	-2.29455	B4E3S0;Q9ULV4;H0YHL7;F8VV53;F8W1H8;F8VUX3;F8VSA4;F8VRE9;F8VTT6;F8VVB7;J3QLV6;J3KSS5;Q6QEF8	B4E3S0;Q9ULV4;H0YHL7	Coronin;Coronin-1C	CORO1C
26.8131	26.8173	26.7326	22.9863	22.9868	24.7118	23.4433	23.9338	23.3166				+	HECTD1_Flag	6	6	6	36	36	36	24.763	0	37.98	558620000	26	2.30258	0.0268085	-3.22602	-4.77394	P24534;F2Z2G2;C9JZW3	P24534	Elongation factor 1-beta	EEF1B2
31.267	31.6189	30.8088	27.8148	28.012	28.1496	29.6604	29.7756	29.7125				+	HECTD1_Flag	56	55	49	29.4	28.9	26.3	215.4	0	323.31	9049700000	399	3.66292	0.0209412	-3.23943	-9.15454	Q9Y4I1;A0A087WY00;G3V394;F8W6H6;F8WE88;O95317;E7ERV5;Q9UES5;G3V3C9	Q9Y4I1;A0A087WY00;G3V394;F8W6H6;F8WE88	Unconventional myosin-Va	MYO5A
26.831	26.7539	26.2597	23.8665	22.6158	23.5434	26.7427	26.2697	23.7288				+	HECTD1_Flag	22	22	22	16.7	16.7	16.7	140.96	0	47.653	1212500000	117	2.85305	0.0331613	-3.27297	-6.35049	Q08211;REV__H0YA90	Q08211	ATP-dependent RNA helicase A	DHX9
27.0603	27.6431	28.5337	26.0871	23.4865	23.8191	24.0711	22.7098	22.4411				+	HECTD1_Flag	10	10	10	18.5	18.5	18.5	59.975	0	76.765	2086100000	78	1.62609	0.0378235	-3.28148	-3.20896	Q8N7H5;B4DGJ5;M0QYC7	Q8N7H5;B4DGJ5	RNA polymerase II-associated factor 1 homolog	PAF1
28.7499	28.4575	26.7867	25.2401	25.6722	23.1302	27.1273	25.7497	26.0276				+	HECTD1_Flag	37	37	0	89.9	89.9	0	26.42	0	323.31	10627000000	423	1.53719	0.0459155	-3.3172	-3.0286	A0A087WWU8;D6R904	A0A087WWU8		TPM3
26.9535	27.2267	26.6241	23.6061	23.2425	23.5964	23.3517	22.3538	22.8368				+	HECTD1_Flag	12	12	10	15.1	15.1	13.3	117.24	0	36.787	820890000	41	4.08549	0.02	-3.45309	-11.0909	E9PDF2;E9PCR7;Q02218;E9PFG7;A0A0D9SFS3;C9J4G7	E9PDF2;E9PCR7;Q02218;E9PFG7;A0A0D9SFS3	2-oxoglutarate dehydrogenase, mitochondrial	OGDH
28.0344	28.0802	27.6901	27.0736	23.0773	23.2748	27.3085	27.7033	24.1792				+	HECTD1_Flag	3	3	3	23.1	23.1	23.1	8.7769	0	9.846	1854100000	38	1.24361	0.0750108	-3.45966	-2.46021	K7ERG4;P62316	K7ERG4;P62316	Small nuclear ribonucleoprotein Sm D2	SNRPD2
28.6387	28.7127	27.6195	25.8449	23.8913	24.3904	27.7076	27.5911	27.4057				+	HECTD1_Flag	14	14	11	70.3	70.3	70.3	16.29	0	116.55	10633000000	234	2.21112	0.0280816	-3.61477	-4.61072	F8W1R7;G3V1V0;P60660;J3KND3;G8JLA2;B7Z6Z4;F8VPF3;G3V1Y7;F8VZU9;F8W180;H0YI43;F8VXL3	F8W1R7;G3V1V0;P60660;J3KND3;G8JLA2;B7Z6Z4;F8VPF3	Myosin light polypeptide 6	MYL6
27.2585	27.8313	27.43	23.9462	24.6275	23.0556	22.9319	23.2497	23.3508				+	HECTD1_Flag	16	16	1	14.9	14.9	0.8	143.29	0	63.265	366870000	40	2.76615	0.0302353	-3.63018	-6.1978	O75334;H0YHK3	O75334;H0YHK3	Liprin-alpha-2	PPFIA2
30.0073	29.9278	30.0618	26.9352	25.9557	26.1332	23.7451	23.7587	22.9462				+	HECTD1_Flag	20	20	20	56.9	56.9	56.9	26.694	0	92.803	5183200000	121	3.56403	0.0187368	-3.65758	-9.05806	C9JRZ6;F8WAR4;Q9NX63;F8WD73	C9JRZ6;F8WAR4;Q9NX63	MICOS complex subunit MIC19	CHCHD3
27.7291	27.9303	27.4442	23.8005	24.041	23.9523	23.3405	23.3641	23.6173				+	HECTD1_Flag	5	5	5	17.6	17.6	17.6	29.625	0	76.214	1122900000	35	4.74279	0.048	-3.7699	-14.6389	Q86SW4;P36957;H0YJF9;G3V3F0;G3V5M3	Q86SW4;P36957;H0YJF9;G3V3F0	Dihydrolipoyllysine-residue succinyltransferase component of 2-oxoglutarate dehydrogenase complex, mitochondrial	DLST
27.8364	28.5001	26.8028	24.2375	23.5464	23.7991	24.1739	22.3147	22.8159				+	HECTD1_Flag	7	7	6	23.9	23.9	21.4	39.595	0	41.891	717230000	21	2.7097	0.0293714	-3.85208	-6.08067	Q9NZR1;G5EA42;H0YMA2	Q9NZR1;G5EA42	Tropomodulin-2	TMOD2
27.3227	27.7934	27.1446	23.539	23.688	23.2643	23.4385	23.6885	25.3538				+	HECTD1_Flag	4	4	4	60.2	60.2	60.2	11.466	0	35.504	982790000	38	4.16015	0.024	-3.92314	-11.8921	P82909;D6R941	P82909	28S ribosomal protein S36, mitochondrial	MRPS36
27.2884	27.5303	27.1605	23.9982	23.1296	23.0376	25.1329	23.7349	24.7504				+	HECTD1_Flag	11	11	11	16.9	16.9	16.9	67.605	0	41.99	912700000	62	3.57653	0.0237333	-3.93792	-9.2727	F5H008;Q9H267	F5H008;Q9H267	Vacuolar protein sorting-associated protein 33B	VPS33B
27.8272	28.2445	27.7561	23.6863	24.3065	22.8042	23.431	23.4599	24.5052				+	HECTD1_Flag	13	13	3	26.6	26.6	5.2	69.282	0	139.4	2021400000	73	3.14783	0.0268571	-4.34363	-7.73295	A0A087X1X7;E9PRY8;E9PQR8;E9PJV8;E9PN56;E9PN71;E9PRL0;A0A0J9YXU2;E9PKH7;E9PNC8;E9PPY1	A0A087X1X7;E9PRY8		EEF1D
28.9047	28.8556	28.7551	24.2649	23.1802	25.2238	24.5635	23.4098	24.5854				+	HECTD1_Flag	22	22	22	22.9	22.9	22.9	78.973	0	68.067	3024900000	100	2.83576	0.0284286	-4.61548	-6.67023	B9A067;Q16891;C9J406;H7C463;A0A087WYS0;D6RAW4	B9A067;Q16891;C9J406;H7C463	MICOS complex subunit MIC60	IMMT
28.8397	29.0192	28.5244	24.9155	23.0713	23.884	27.8589	28.5768	27.8912				+	HECTD1_Flag	37	37	37	18	18	18	231.1	0	270.26	2278000000	157	3.02669	0.02256	-4.83746	-7.40938	A0A0D9SFK2;Q92614;H0YEV9;A0A1B0GWJ6	A0A0D9SFK2;Q92614	Unconventional myosin-XVIIIa	MYO18A
30.8729	32.8222	23.5661	23.2096	23.7532	23.9208	23.2349	23.4689	22.5361				+	HECTD1_Flag	35	1	1	89.6	4.5	4.5	41.736	0	40.491	12122000000	100	0.901358	0.163416	-5.4592	-1.86614	P60709;E7EVS6;G5E9R0;C9JZR7;C9JUM1;C9JTX5;Q562R1;P0CG38;P0CG39;F8WCH0;Q9BYX7	P60709	Actin, cytoplasmic 1;Actin, cytoplasmic 1, N-terminally processed	ACTB

## Sheet: Significant interactors Neurons
Supplementary Data 3.Proteomics data of the interactome of HECTD1 in differentiated cells
Neurons
LFQ intensity Neurons_control_01	LFQ intensity Neurons_control_02	LFQ intensity Neurons_control_03	LFQ intensity Neurons_hectd1_01	LFQ intensity Neurons_hectd1_02	LFQ intensity Neurons_hectd1_03	LFQ intensity Neurons_RNF181_01	LFQ intensity Neurons_RNF181_02	LFQ intensity Neurons_RNF181_03	C: Only identified by site	C: Reverse	C: Potential contaminant	C: Student's T-test Significant HECTD1_Flag	C: Student's T-test significant	N: Peptides	N: Razor + unique peptides	N: Unique peptides	N: Sequence coverage [%]	N: Unique + razor sequence coverage [%]	N: Unique sequence coverage [%]	N: Mol. weight [kDa]	N: Q-value	N: Score	N: Intensity	N: MS/MS Count	N: -Log Student's T-test p-value HECTD1_Flag	N: Student's T-test q-value HECTD1_Flag	N: Student's T-test Difference HECTD1_Flag	N: Student's T-test Test statistic HECTD1_Flag	T: Protein IDs	T: Majority protein IDs	T: Protein names	T: Gene names
22.8806	23.155	23.9462	31.9458	32.0141	32.3261	22.8081	24.182	23.9632				+	HECTD1_Flag	12	12	12	21.1	21.1	21.1	51.201	0	53.796	9413800000	70	4.87088	0	8.76812	19.9184	H0YDD4;P10515;E9PEJ4	H0YDD4;P10515;E9PEJ4	Acetyltransferase component of pyruvate dehydrogenase complex;Dihydrolipoyllysine-residue acetyltransferase component of pyruvate dehydrogenase complex, mitochondrial	DLAT
22.5589	22.6882	22.467	30.3387	29.7458	29.5713	24.4425	23	22.7828				+	HECTD1_Flag	22	22	22	35.1	35.1	35.1	43.295	0	60.622	2029800000	135	5.15377	0	7.31392	21.4506	P08559;Q5JPU0;Q5JPT9;Q5JPU1;Q5JPU3;Q5JPU2;P29803	P08559	Pyruvate dehydrogenase E1 component subunit alpha, somatic form, mitochondrial	PDHA1
22.6485	23.4956	23.5214	28.6658	28.7622	29.0472	22.9152	23.1915	24.4729				+	HECTD1_Flag	11	11	11	17.2	17.2	17.2	54.122	0	69.519	971150000	69	4.26578	0.0342857	5.60323	13.7074	O00330;H0YD97;E9PLU0;E9PRI6	O00330;H0YD97	Pyruvate dehydrogenase protein X component, mitochondrial	PDHX
22.9003	23.4746	23.9764	28.4204	28.5424	28.4234	24.1341	23.1774	22.4623				+	HECTD1_Flag	41	41	41	15.1	15.1	15.1	289.63	0	143.28	3106000000	189	4.04813	0.0266667	5.01167	12.1204	A0A087X2H1;Q9ULT8;H0YJP0;H0YJD4;G3V4V5;A0A087WVU6;H0YJV8;H0YJ72	A0A087X2H1;Q9ULT8	E3 ubiquitin-protein ligase HECTD1	HECTD1
23.9618	22.7865	22.7448	28.577	28.0096	27.8924	23.9231	24.9213	23.0328				+	HECTD1_Flag	8	8	8	24.8	24.8	24.8	39.233	0	35.645	618730000	44	3.42102	0.0197778	4.99527	9.05881	P11177;C9J634;F8WF02	P11177;C9J634	Pyruvate dehydrogenase E1 component subunit beta, mitochondrial	PDHB
26.3885	26.4595	26.7011	31.634	31.1764	31.6658	26.6525	26.8913	27.2367				+	HECTD1_Flag	51	51	42	31.3	31.3	25.2	175.29	0	323.31	5513000000	307	4.9517	0	4.9757	17.5053	Q5SW79;H0Y2V6;E7EWM2;E7EMW0;H0YB66;Q96L14;E5RG47;E5RGW7;E5RFU8;H0YB92;Q00G26	Q5SW79;H0Y2V6	Centrosomal protein of 170 kDa	CEP170
23.851	23.3748	23.6148	27.715	27.5891	28.3467	23.5019	24.5234	23.5089				+	HECTD1_Flag	6	6	6	24	24	24	46.744	0	68.553	407290000	30	4.01852	0.0218182	4.27004	11.4863	P49841	P49841	Glycogen synthase kinase-3 beta	GSK3B
22.3642	23.362	24.8509	27.8307	27.4763	27.352	22.9342	22.3738	22.9431				+	HECTD1_Flag	11	11	11	4.4	4.4	4.4	296.74	0	46.043	335490000	34	2.26414	0.028	4.02734	4.81395	E7EMZ9;E9PBC6;D6RAA5;Q4VXL8;O95359;E9PGB3;H0Y911;Q4VXL4;H0Y9Y7;H0Y8P9	E7EMZ9;E9PBC6;D6RAA5;Q4VXL8;O95359;E9PGB3;H0Y911;Q4VXL4	Transforming acidic coiled-coil-containing protein 2	TACC2
23.7932	22.3526	23.6793	27.3452	27.1202	26.8162	23.3059	23.0656	24.1618				+	HECTD1_Flag	6	6	6	19.6	19.6	19.6	53.536	0	93.613	184830000	14	2.84469	0.0314483	3.81882	6.50423	O15079	O15079	Syntaphilin	SNPH
22.9533	23.342	23.1551	26.92	26.6569	26.5973	22.8483	23.0551	22.7591				+	HECTD1_Flag	5	5	5	13.1	13.1	13.1	48.338	0	18.913	222900000	22	4.73845	0.04	3.57463	14.3132	B7Z503;Q9BSF8;E9PKU9	B7Z503;Q9BSF8;E9PKU9	BTB/POZ domain-containing protein 10	BTBD10
23.1327	23.4406	22.5571	26.3101	25.8591	25.9586	24.7102	24.1138	23.2534				+	HECTD1_Flag	6	6	6	6.1	6.1	6.1	143.23	0	35.875	132000000	24	3.29045	0.0256364	2.99912	7.63458	J3KNS1;Q9UPW5	J3KNS1;Q9UPW5	Cytosolic carboxypeptidase 1	AGTPBP1
25.5139	23.154	25.5762	27.8168	27.4647	27.8341	25.383	24.2477	23.9196				+	HECTD1_Flag	16	16	16	47.3	47.3	47.3	46.089	0	91.843	1346100000	144	1.66887	0.0352727	2.95714	3.26296	Q9BY77;F6VRR5;F8WCX5;Q8WUT1;Q6R954;F8WEE2	Q9BY77;F6VRR5;F8WCX5	Polymerase delta-interacting protein 3	POLDIP3
24.0159	24.2087	24.0058	27.145	26.4214	26.4627	23.3851	22.7905	24.1244				+	HECTD1_Flag	10	10	10	12.1	12.1	12.1	111.82	0	30.616	202730000	31	3.35877	0.0245217	2.59955	7.56256	E5KLK1;E5KLJ9;E5KLJ5;E5KLJ6;O60313;H7C141	E5KLK1;E5KLJ9;E5KLJ5;E5KLJ6;O60313	Dynamin-like 120 kDa protein, mitochondrial;Dynamin-like 120 kDa protein, form S1	OPA1
23.8179	24.2096	23.6044	26.6772	26.3783	26.1453	23.4913	23.608	24.2961				+	HECTD1_Flag	7	7	7	28.8	28.8	28.8	39.76	0	24.992	275920000	33	3.3717	0.0235	2.52298	7.53678	A0A1W2PQ72	A0A1W2PQ72
23.0412	21.9749	23.2112	24.9552	25.2672	25.1577	24.1096	23.8026	23.2457				+	HECTD1_Flag	7	7	7	6.2	6.2	6.2	111.28	0	14.363	523600000	35	2.41019	0.0273913	2.3843	4.79203	H7BXF5;Q9H0E3	H7BXF5;Q9H0E3	Histone deacetylase complex subunit SAP130	SAP130
23.644	23.9828	23.7031	26.1193	25.9712	25.9989	23.1972	22.9598	23.9719				+	HECTD1_Flag	11	11	9	16.4	16.4	13.5	79.954	0	25.973	106510000	22	4.41366	0.0184615	2.2532	10.5318	O00139;D6R9M0;H0Y8H2;H0Y5Z9	O00139	Kinesin-like protein KIF2A	KIF2A
23.392	22.4006	23.0187	23.8398	25.6422	25.9164	22.9082	22.977	23.5161				+	HECTD1_Flag	2	2	2	2	2	2	74.34	0	5.3509	174560000	17	1.43315	0.0635349	2.19572	2.70211	F8W9B8;A0A0A0MSI8;O00471	F8W9B8;A0A0A0MSI8;O00471	Exocyst complex component 5	EXOC5
23.785	22.479	23.8398	25.7292	25.5902	25.0671	23.6098	23.9752	23.79				+	HECTD1_Flag	5	5	5	8.9	8.9	8.9	64.948	0	17.795	58180000	8	1.89421	0.0394576	2.09421	3.55979	Q96B18;G5E9H6;A0A0C4DFP1	Q96B18	Dapper homolog 3	DACT3
22.9804	22.409	22.9989	24.7553	24.7745	25.1347	23.9138	23.3282	23.8767				+	HECTD1_Flag	15	15	15	11.4	11.4	11.4	145.17	0	90.955	845500000	62	3.09434	0.032125	2.09207	6.34726	Q96ST3;H3BMA2;H3BT34;H3BQ76;H3BQ88;H3BNA0;H3BNZ3;H3BQL7;H3BP90	Q96ST3	Paired amphipathic helix protein Sin3a	SIN3A
22.6778	22.927	23.334	25.0297	24.7885	24.9401	23.2849	23.877	24.2012				+	HECTD1_Flag	20	20	20	12.9	12.9	12.9	202.47	0	53.566	426160000	73	3.16736	0.0342667	1.93979	6.38512	Q8NEY1;A0A0A0MRJ3;H0Y6F6	Q8NEY1;A0A0A0MRJ3;H0Y6F6	Neuron navigator 1	NAV1
26.0059	23.1497	22.9413	26.2278	25.8969	25.7074	26.0992	26.0425	26.0094				+	HECTD1_Flag	12	12	12	22.3	22.3	22.3	63.472	0	50.299	344570000	34	0.890869	0.18584	1.91171	1.7375	Q8N1G4	Q8N1G4	Leucine-rich repeat-containing protein 47	LRRC47
22.7839	23.1087	23.2805	24.8031	25.0921	24.8712	22.9479	24.1634	23.0053				+	HECTD1_Flag	6	6	6	11.8	11.8	11.8	65.446	0	13.001	274280000	42	3.4086	0.0208889	1.8644	6.9121	O95402;B8ZZF3;M0R2Y4	O95402;B8ZZF3	Mediator of RNA polymerase II transcription subunit 26	MED26
23.8011	23.1284	22.7343	25.1466	25.206	24.7283	23.5262	23.1198	23.2529				+	HECTD1_Flag	2	2	2	0.8	0.8	0.8	327.55	0	14.515	42754000	6	2.19241	0.032	1.80571	4.05029	Q5T321;A0A0D9SF28;F5GXV7;Q8NFP9	Q5T321;A0A0D9SF28;F5GXV7;Q8NFP9	Neurobeachin	NBEA
23.9816	24.138	22.9996	25.6634	25.1845	25.3719	23.46	24.6092	23.8141				+	HECTD1_Flag	5	5	5	2	2	2	338.17	0	22.312	58827000	14	1.94713	0.0381639	1.7002	3.52345	A0A0C4DFX2;Q5TBA9;B1ALA1	A0A0C4DFX2;Q5TBA9	Protein furry homolog	FRY
24.4664	23.8649	23.6594	25.0416	26.1155	24.9523	24.5053	25.1261	22.5162				+	HECTD1_Flag	4	4	3	11.5	11.5	7.2	47.377	0	19.099	165220000	24	1.43384	0.0712967	1.37291	2.51759	P78356;A0A087WT35	P78356	Phosphatidylinositol 5-phosphate 4-kinase type-2 beta	PIP4K2B
23.3409	24.0208	23.1821	24.5449	24.6114	25.1166	23.7666	23.2713	22.4109				+	HECTD1_Flag	3	3	3	22.7	22.7	22.7	11.284	0	7.4904	56843000	8	1.77631	0.0471892	1.24304	3.00078	P81605	P81605	Dermcidin;Survival-promoting peptide;DCD-1	DCD
24.9107	24.9807	23.1036	25.441	25.8084	25.3957	25.1318	26.2617	25.9709				+	HECTD1_Flag	29	29	17	29.6	29.6	21	121.9	0	119.67	1841300000	162	0.903793	0.191925	1.21669	1.67102	O60264	O60264	SWI/SNF-related matrix-associated actin-dependent regulator of chromatin subfamily A member 5	SMARCA5
23.9298	22.5866	23.2498	24.411	24.3689	24.45	24.6391	24.6242	24.9448				+	HECTD1_Flag	5	5	5	4.5	4.5	4.5	137.17	0	8.5261	148560000	27	1.38659	0.0891313	1.15454	2.36364	Q6WKZ4;E7EX40	Q6WKZ4;E7EX40	Rab11 family-interacting protein 1	RAB11FIP1
23.121	22.4027	23.9487	24.8516	23.6726	24.2239	24.2212	24.4264	23.3697				+	HECTD1_Flag	12	12	12	7.3	7.3	7.3	192.09	0	28.131	317580000	54	0.907226	0.198454	1.0919	1.65016	P29375;E7EV89	P29375	Lysine-specific demethylase 5A	KDM5A
26.6403	26.295	26.163	27.2125	27.3055	26.9865	26.7809	26.9618	25.4142				+	HECTD1_Flag	30	30	30	26	26	26	145.89	0	148.37	3402500000	316	2.02867	0.0465641	0.802071	2.96043	Q9C0J8;B9A053	Q9C0J8	pre-mRNA 3 end processing protein WDR33	WDR33
25.192	24.8027	25.0859	25.9069	25.8423	25.6143	25.2838	25.1139	25.1282				+	HECTD1_Flag	36	36	36	34.6	34.6	34.6	103.79	0	197.8	3722100000	322	2.18725	0.0433143	0.760979	3.09058	Q2TBE0;H7C3G7;H0YE03	Q2TBE0;H7C3G7;H0YE03	CWF19-like protein 2	CWF19L2
28.1282	28.0641	28.417	28.9926	29.1066	28.7601	28.8229	28.7257	28.8358				+	HECTD1_Flag	14	14	6	31.5	31.5	23.1	46.938	0	91.529	3820200000	180	2.13681	0.0446575	0.749999	3.01325	E9PC52;Q16576;Q5JP01;Q5JP02;C9JAJ9;Q5JNZ6	E9PC52;Q16576	Histone-binding protein RBBP7	RBBP7
28.579	28.4106	28.735	29.0867	29.5464	29.088	28.7415	28.5736	27.5524				+	HECTD1_Flag	7	7	6	20.7	20.7	20.7	28.388	0	36.897	4639600000	259	1.68489	0.0867755	0.665522	2.38197	M0R268;P09012;M0QZG7;M0QXK2;M0R221;M0R2B8	M0R268;P09012;M0QZG7	U1 small nuclear ribonucleoprotein A	SNRPA
28.3109	27.7712	28.2585	28.7074	29.0473	28.5508	28.8708	28.1795	28.0212				+	HECTD1_Flag	20	13	13	48.8	33.7	33.7	43.727	0	63.137	5106900000	109	1.35531	0.13941	0.654939	2.00991	Q9NQ29;A8MYV2;B8ZZ10;B8ZZ09;B8ZZ08;B8ZZ12;F8WBC1;F2Z322	Q9NQ29;A8MYV2;B8ZZ10	Putative RNA-binding protein Luc7-like 1	LUC7L
26.3835	26.3663	26.6334	27.2491	27.1147	26.9085	26.0931	26.7899	26.9364				+	HECTD1_Flag	3	3	3	22.2	22.2	22.2	17.617	0	13.898	601900000	29	2.06093	0.0626353	0.629685	2.72156	Q5JXX1;Q5JXX2;Q15014;Q5JXX6	Q5JXX1;Q5JXX2;Q15014;Q5JXX6	Mortality factor 4-like protein 2	MORF4L2
25.7439	25.8082	25.9957	26.4037	26.6583	26.302	26.2886	25.9916	23.2366				+	HECTD1_Flag	5	5	5	16.8	16.8	16.8	34.109	0	30.686	1416300000	88	2.01594	0.0670909	0.605424	2.63097	Q6ZUT1;E9PQL5;E9PKA8;E9PSC8	Q6ZUT1;E9PQL5;E9PKA8;E9PSC8	Uncharacterized protein C11orf57	C11orf57
26.6443	26.5691	26.7747	27.1969	27.401	27.1212	27.0053	26.6903	26.9138				+	HECTD1_Flag	5	5	5	56.1	56.1	56.1	11.676	0	57.98	1166100000	90	2.30381	0.0525432	0.576983	2.84374	P17096;A0A1W2PRV2	P17096	High mobility group protein HMG-I/HMG-Y	HMGA1
29.6912	29.2729	29.6494	30.1866	30.2927	29.8649	29.6383	29.1254	29.3375				+	HECTD1_Flag	27	27	27	28.9	28.9	28.9	118.25	0	257.4	18085000000	546	1.44849	0.141733	0.576915	2.02396	E7ET15;O15042;E7EW00;H0Y8D9;H7C4V2;C9J5L1;C9JDJ7;U3KPT1	E7ET15;O15042;E7EW00;H0Y8D9	U2 snRNP-associated SURP motif-containing protein	U2SURP
29.94	30.0162	30.5999	30.602	30.919	30.758	30.4807	30.6101	30.8062				+	HECTD1_Flag	28	28	28	30.1	30.1	30.1	140.26	0	323.31	21657000000	473	1.18608	0.184405	0.574298	1.75289	Q9UPT8;M0QY97	Q9UPT8;M0QY97	Zinc finger CCCH domain-containing protein 4	ZC3H4
27.2453	27.3539	27.6988	28.0831	27.9284	27.9679	27.9121	27.5107	27.734				+	HECTD1_Flag	16	16	16	39.8	39.8	39.8	38.677	0	132.86	4222800000	144	1.74908	0.0976311	0.560439	2.2932	Q96IZ7;H7C5Q0;C9J713;C9J367	Q96IZ7;H7C5Q0;C9J713	Serine/Arginine-related protein 53	RSRC1
23.602	23.0262	23.4104	23.7022	23.9882	24.0173	23.5312	23.6798	23.9607				+	HECTD1_Flag	8	8	8	22.3	22.3	22.3	59.271	0	57.889	159620000	39	1.32304	0.164119	0.556381	1.87418	O15355	O15355	Protein phosphatase 1G	PPM1G
24.6798	24.4048	24.6834	25.3103	25.22	24.8668	24.9929	25.7562	25.2781				+	HECTD1_Flag	6	6	6	5.9	5.9	5.9	122.95	0	31.251	208620000	50	1.53032	0.13535	0.543051	2.05881	O60524;G3V5V3;G3V4D9	O60524;G3V5V3	Nuclear export mediator factor NEMF	NEMF
27.6993	27.2724	27.6235	28.1558	28.0372	28.0074	28.0709	27.3904	27.1299				+	HECTD1_Flag	11	11	11	25.9	25.9	25.9	53.5	0	48.366	3599900000	157	1.7365	0.101208	0.535103	2.23814	P26368;K7ENG2;K7ELP8	P26368;K7ENG2	Splicing factor U2AF 65 kDa subunit	U2AF2
32.613	32.8567	33.3223	33.3731	33.5538	33.4698	32.9609	33.1394	33.3437				+	HECTD1_Flag	125	124	124	41	40.7	40.7	331.25	0	323.31	54844000000	1520	1.17243	0.194338	0.534926	1.70073	E9PGC8;P78559	E9PGC8;P78559	Microtubule-associated protein 1A;MAP1A heavy chain;MAP1 light chain LC2	MAP1A
24.0846	24.2476	24.5772	24.814	24.8069	24.8789	24.4859	24.5183	24.9071				+	HECTD1_Flag	2	2	2	23.5	23.5	23.5	12.867	0	6.2429	182490000	27	1.64853	0.113946	0.530114	2.1492	H0Y5S9;H0Y682;P49674	H0Y5S9;H0Y682;P49674	Casein kinase I isoform epsilon	CSNK1E
27.4342	27.2574	27.6069	27.9027	28.08	27.9021	27.4551	27.595	27.6548				+	HECTD1_Flag	17	17	17	27.9	27.9	27.9	53.542	0	112.79	6519500000	261	1.97236	0.0790638	0.52881	2.43703	Q05519;Q5T757;Q5T760;B4DWT1	Q05519;Q5T757;Q5T760	Serine/arginine-rich splicing factor 11	SRSF11
26.6588	26.676	27.157	27.5346	27.2998	27.1949	27.1392	26.8669	26.9338				+	HECTD1_Flag	18	18	18	17.4	17.4	17.4	92.576	0	130.57	4654400000	171	1.25491	0.18566	0.512492	1.75696	Q8TF01	Q8TF01	Arginine/serine-rich protein PNISR	PNISR
25.06	25.2244	25.5449	25.8945	25.6879	25.7303	25.4177	25.756	26.0265				+	HECTD1_Flag	36	36	36	21	21	21	188.15	0	144.85	3322700000	290	1.47286	0.15726	0.49445	1.93386	Q9HBD4;P51532;A0A0A0MT49;A0A0U1RQZ9;P51531;F6VDE0;K7EP28	Q9HBD4;P51532;A0A0A0MT49	Transcription activator BRG1	SMARCA4
27.502	27.4189	27.5345	28.0733	28.0519	27.7749	27.6399	27.4706	27.7013				+	HECTD1_Flag	23	23	23	24.1	24.1	24.1	104.82	0	132.33	5731000000	241	2.03676	0.0876701	0.481526	2.38295	Q12872;H0YFR9;F5H1A5	Q12872	Splicing factor, suppressor of white-apricot homolog	SFSWAP
27.709	27.4449	27.7949	28.0885	28.1593	28.1287	27.6388	27.3275	27.717				+	HECTD1_Flag	15	15	15	16.7	16.7	16.7	89.437	0	58.413	4231500000	224	1.94424	0.0995644	0.475917	2.29592	A0A0D9SEI3;B7ZVY7;A0A0D9SER5;A0A0D9SEN2;J3QR44;P21127;Q5QPR3;Q9UQ88;J3QR29;Q5QPR4;A0A087WYI9;A0A087X1I0;J3KS35;E7ESP2;Q5QPQ9;E9PFJ2	A0A0D9SEI3;B7ZVY7;A0A0D9SER5;A0A0D9SEN2;J3QR44;P21127;Q5QPR3;Q9UQ88;J3QR29;Q5QPR4	Cyclin-dependent kinase 11B;Cyclin-dependent kinase 11A	CDK11B;CDC2L1;CDK11A
28.0781	28.1097	28.4247	28.5181	28.5955	28.8966	28.9315	28.4736	28.4737				+	HECTD1_Flag	7	7	5	42.1	42.1	34.7	14.272	0	23.488	2186000000	69	1.36137	0.175589	0.4659	1.79264	Q9H492	Q9H492	Microtubule-associated proteins 1A/1B light chain 3A	MAP1LC3A
25.975	25.7414	25.833	26.1073	26.4485	26.3758	25.6818	25.7209	25.8329				+	HECTD1_Flag	26	26	26	17.3	17.3	17.3	160.88	0	98.63	2695900000	209	1.68691	0.135085	0.460791	2.0568	Q10570;A0A087X101;A0A087WTV4;E9PIM1	Q10570	Cleavage and polyadenylation specificity factor subunit 1	CPSF1
30.1377	29.7332	29.9396	30.5252	30.4327	30.2308	30.2024	30.1937	29.7964				+	HECTD1_Flag	12	12	12	44.9	44.9	44.9	17.695	0	72.214	22474000000	256	1.46425	0.163765	0.459414	1.8706	P62750;H7BY10;K7ERT8;A8MUS3;K7EJV9;K7EMA7	P62750;H7BY10;K7ERT8;A8MUS3;K7EJV9;K7EMA7	60S ribosomal protein L23a	RPL23A
27.4576	27.2662	27.7131	27.8028	28.136	27.851	27.6767	27.2654	27.2508				+	HECTD1_Flag	19	19	19	17.7	17.7	17.7	103.39	0	186.57	8627100000	266	1.27404	0.193359	0.450942	1.69507	A9Z1X7;Q8IYB3;E9PCT1;M0R088;M0R1E7;M0QXG5	A9Z1X7;Q8IYB3;E9PCT1	Serine/arginine repetitive matrix protein 1	SRRM1
32.0667	32.263	32.5724	32.6753	32.8182	32.7151	32.2716	32.4308	32.5339				+	HECTD1_Flag	131	131	131	44	44	44	299.61	0	323.31	142010000000	3056	1.33005	0.189124	0.435515	1.71979	Q9UQ35;I3L4D8;I3L182;I3L1I8;A0A087X1W1;I3L0N7;I3L1C0;I3L3Q8;I3L4U6;REV__O95996	Q9UQ35	Serine/arginine repetitive matrix protein 2	SRRM2
25.5209	25.5314	25.6569	26.0725	25.7672	26.1673	25.7757	25.4287	25.805				+	HECTD1_Flag	12	12	12	13.3	13.3	13.3	103.34	0	40.169	1338200000	96	1.55243	0.159248	0.432626	1.89457	Q9BRR8;K7EQ19	Q9BRR8	G patch domain-containing protein 1	GPATCH1
28.9605	28.9273	29.2361	29.2302	29.5498	29.632	28.7121	29.0351	29.1933				+	HECTD1_Flag	28	28	28	29.1	29.1	29.1	100.18	0	219.45	12001000000	405	1.28387	0.193125	0.429371	1.67186	P49756;E9PQU5;E9PSE8;H0YE46	P49756	RNA-binding protein 25	RBM25
30.9077	30.8495	31.3138	31.4258	31.5358	31.3636	31.0324	31.0931	31.3795				+	HECTD1_Flag	69	69	8	37.1	37.1	4.5	152.1	0	323.31	95682000000	1445	1.26978	0.199976	0.418109	1.64298	Q13428	Q13428	Treacle protein	TCOF1
29.9061	29.8741	30.0571	30.2763	30.4034	30.4033	30.0523	30.0995	29.9328				+	HECTD1_Flag	21	21	21	30.1	30.1	30.1	66.526	0	323.31	23590000000	404	2.38022	0.0782316	0.415245	2.43465	Q6UN15;A0A0B4J203;H0Y8P7	Q6UN15;A0A0B4J203	Pre-mRNA 3-end-processing factor FIP1	FIP1L1
24.6263	24.5551	24.809	24.9256	25.0715	25.2039	24.6959	22.8454	25.0711				+	HECTD1_Flag	3	3	3	19.7	19.7	19.7	21.732	0	9.6442	341650000	34	1.6645	0.161781	0.403492	1.91812	Q92572	Q92572	AP-3 complex subunit sigma-1	AP3S1
29.0022	28.9467	29.1941	29.3604	29.4994	29.4644	29.1511	29.173	29.1575				+	HECTD1_Flag	17	17	17	16.8	16.8	16.8	79.635	0	199.22	12043000000	360	1.99559	0.121439	0.393766	2.11957	H0Y4Z8;Q3YEC7;F2Z2T0;G3V154	H0Y4Z8;Q3YEC7;F2Z2T0	Rab-like protein 6	RABL6
26.8949	27.0407	27.2135	27.3547	27.3803	27.5856	27.0038	27.1128	27.4411				+	HECTD1_Flag	15	14	14	11.6	11.6	11.6	178.22	0	74.991	2063500000	145	1.53297	0.176276	0.390521	1.79517	E9PJ24;B7ZM65;F8WEF5;A0A0J9YYB5;A0A0J9YWD5;Q9P1Y6;A0A0J9YX88	E9PJ24;B7ZM65;F8WEF5;A0A0J9YYB5;A0A0J9YWD5;Q9P1Y6;A0A0J9YX88	PHD and RING finger domain-containing protein 1	PHRF1
30.9489	30.8234	31.1942	31.3887	31.4191	31.3141	31.0105	30.9195	30.9505				+	HECTD1_Flag	56	56	56	52.2	52.2	52.2	90.254	0	323.31	33480000000	912	1.56417	0.175441	0.385118	1.80576	O43290;E9PQI8	O43290	U4/U6.U5 tri-snRNP-associated protein 1	SART1
26.7584	26.7389	26.928	27.2566	27.1541	27.083	27.0652	27.0818	27.063				+	HECTD1_Flag	16	16	16	17.5	17.5	17.5	115.73	0	210.73	6050200000	175	1.98062	0.138097	0.356157	1.99684	Q9H0A0;A0A087WV29;E9PMU0;E9PJN6	Q9H0A0;A0A087WV29	N-acetyltransferase 10	NAT10
29.5537	29.342	29.5938	29.8346	29.841	29.8775	29.6774	29.4238	29.6284				+	HECTD1_Flag	16	16	16	14.5	14.5	14.5	130.16	0	153.93	10445000000	355	1.95664	0.143488	0.354523	1.9777	O14617;K7ERW8	O14617	AP-3 complex subunit delta-1	AP3D1
25.875	26.1346	25.932	26.3964	26.2734	26.3242	26.0771	25.9781	26.0842				+	HECTD1_Flag	4	4	4	20.1	20.1	20.1	30.255	0	60.324	1228900000	68	1.81262	0.163552	0.350835	1.88125	O95639;H7C419;B7Z7B0;C9JEV9	O95639;H7C419;B7Z7B0;C9JEV9	Cleavage and polyadenylation specificity factor subunit 4	CPSF4
27.5716	27.5496	27.7085	27.8448	27.9699	28.0189	27.4878	27.4289	27.4979				+	HECTD1_Flag	21	21	21	20	20	20	96.819	0	70.326	4787700000	242	2.01755	0.155746	0.334636	1.94735	Q9UBB9;H0Y4U8;F6SQZ1;F6XM96;F6UKU9;F6UQ07	Q9UBB9	Tuftelin-interacting protein 11	TFIP11

## Sheet: Common interact. hESC and Neu
Common interactors in hESCs and neurons
	hESCs		Neurons
Gene names	Student's T test Difference	-Log Student's T- test p value	Student's T test Difference	-Log Student's T- test p value
AGTPBP1	2.61839	2.40961	2.99912	3.29045
BTBD10	6.89479	5.73443	3.57463	4.73845
CEP170	3.46196	1.69209	4.9757	4.9517
CPSF4	0.553573	1.8805	0.350835	1.81262
DLAT	12.1211	6.65112	8.76812	4.87088
EXOC5	1.76795	1.99807	2.19572	1.43315
GPATCH1	0.58812	1.76515	0.432626	1.55243
GSK3B	2.71292	2.00506	4.27004	4.01852
HECTD1	12.5448	5.27467	5.01167	4.04813
PDHA1	10.6683	8.04907	7.31392	5.15377
PDHB	9.37544	4.51807	4.99527	3.42102
PDHX	7.34403	7.01244	5.60323	4.26578
POLDIP3	2.09154	1.89602	2.95714	1.66887
SAP130	4.26099	3.42001	2.3843	2.41019
SFSWAP	0.705444	2.30147	0.481526	2.03676
SIN3A	7.59787	4.29302	2.09207	3.09434
TACC2	4.92227	4.09562	4.02734	2.26414
U2SURP	0.674896	1.60771	0.576915	1.44849

## Sheet: Specific hESC interactors
Interactors of HECTD1 only identified in hESCs
T: Gene names
AP3S2
ATP5C1
AURKB
BIRC6
BZW1
CCNK
CDH1
CPSF2
CTNNB1
DDX41
DLD
DPY30
EHD4
EPRS
GLYR1
IPO7
LRRFIP1
MED19
MLEC
NUP93
PAXBP1
PPIL4
PRPF38B
PRPF40A
RBM39
SNRNP27
SRGAP2
SRPK2
TAF1;TAF1L
THOC6
TUBB8
WDR83
ZCCHC17
ZNF622
