# Supplementary material for: Insights into the ubiquitin-proteasome system of human embryonic stem cells
Source: Sci Rep. 2018 Mar 6;8:4092. doi: 10.1038/s41598-018-22384-9 (PMC5840266; doi:10.1038/s41598-018-22384-9)
Supplement: Supplementary file 5 — Dataset 4 [file 41598_2018_22384_MOESM5_ESM.xlsx]

## Sheet: All
Supplementary Data 4. Proteomics data of immunoprecipitation with HERC2 antibody without RNase treatment
Flag_1	Flag_2	Flag_3	Flag_4	Herc2_1	Herc2_2	Herc2_3	Herc2_4	C: Student's T-test Significant HERC2_FLAG	N: Peptides	N: Razor + unique peptides	N: Unique peptides	N: Sequence coverage [%]	N: Unique + razor sequence coverage [%]	N: Unique sequence coverage [%]	N: Mol. weight [kDa]	N: Q-value	N: Intensity	N: MS/MS Count	N: -Log Student's T-test p-value HERC2_FLAG	N: Student's T-test q-value HERC2_FLAG	N: Student's T-test Difference HERC2_FLAG	N: Student's T-test Test statistic HERC2_FLAG	T: Protein IDs	T: Majority protein IDs	T: Protein names	T: Gene names
23.4481	23.4735	24.8051	24.3878	32.0162	32.7903	32.6028	33.0742	+	126	126	126	357	357	357	52722	0	23929000000	372	6.13982	0	8.59224	16.9832	O95714;Q9BVR0;H3BUQ1;H3BRG9	O95714	E3 ubiquitin-protein ligase HERC2	HERC2
27.3359	28.309	27.2216	27.3566	26.3269	23.4985	27.407	27.0164		4	4	4	89	89	89	76806	0	1909400000	17	0.809281	0.201442	-1.49356	-1.46612	A1A528;O43264;F5H3C1	A1A528;O43264;F5H3C1	Centromere/kinetochore protein zw10 homolog	ZW10
24.154	25.2777	24.8929	24.3631	24.6134	22.254	24.3395	24.0637		2	2	2	161	161	161	24079	0	340040000	7	0.702426	0.28211	-0.854281	-1.2364	Q5TCT4;A2A2V2;P42696;H7C5M1	Q5TCT4;A2A2V2;P42696;H7C5M1	RNA-binding protein 34	RBM34
22.4355	24.5236	23.7516	26.3614	23.9191	23.3958	25.1916	25.1804		4	4	4	116	116	116	70055	0	581060000	7	0.0579285	0.921779	0.153728	0.148178	E7EV99;A2A3N8;E7ENY0;P35611;D6RF25;D6RJE2;D6RAH3;H0Y9H2	E7EV99;A2A3N8;E7ENY0;P35611;D6RF25	Alpha-adducin	ADD1
24.8343	24.0449	23.0824	23.6137	23.0668	24.457	23.106	22.9584		2	2	2	13	13	13	20873	0	93631000	10	0.431832	0.485326	-0.496764	-0.81083	P51610;A6NEM2	P51610;A6NEM2	Host cell factor 1;HCF N-terminal chain 1;HCF N-terminal chain 2;HCF N-terminal chain 3;HCF N-terminal chain 4;HCF N-terminal chain 5;HCF N-terminal chain 6;HCF C-terminal chain 1;HCF C-terminal chain 2;HCF C-terminal chain 3;HCF C-terminal chain 4;HCF C-terminal chain 5;HCF C-terminal chain 6	HCFC1
23.0982	22.5703	21.6014	22.9592	30.1795	30.2608	29.8296	30.0215	+	27	27	27	431	431	431	89666	0	4234400000	67	6.17117	0	7.51559	16.6729	F5H0L8;Q9Y6Y8;H7C0V8;H7C4C4	F5H0L8;Q9Y6Y8	SEC23-interacting protein	SEC23IP
24.2162	26.0713	24.9528	24.1582	24.2779	23.7282	26.74	24.4002		3	3	3	62	62	62	92547	0	383520000	6	0.0269229	0.959555	-0.0630865	-0.0699092	Q8WTT2;A6NJZ9;F5H677	Q8WTT2;A6NJZ9	Nucleolar complex protein 3 homolog	NOC3L
21.5619	23.2438	22.5824	23.8261	29.0966	31.2314	28.9579	29.5908	+	22	22	22	275	275	275	12088	0	6211700000	47	4.16167	0.00577778	6.91564	8.50626	O75044;H0Y2P8;H0Y4C3;Q5VZB4;P0DJJ0;H0Y582;E9PDX4;G5EA48;Q7Z6B7	O75044;H0Y2P8;H0Y4C3;Q5VZB4	SLIT-ROBO Rho GTPase-activating protein 2	SRGAP2
24.6282	24.2728	24.2907	24.0476	24.7018	24.6764	24.3003	24.2553		2	2	2	87	87	87	2676	0	283540000	17	0.463849	0.583987	0.173603	0.645591	A8MU58;F8W950;Q13155	A8MU58;F8W950;Q13155	Aminoacyl tRNA synthase complex-interacting multifunctional protein 2	AIMP2
23.8226	23.5424	23.0887	22.9117	28.2372	28.8744	27.5165	29.8994	+	17	17	17	167	167	167	16431	0	1846700000	36	4.15639	0.0052	5.29052	8.18175	I3L2W2;Q96JN8;I3L100;I3L2Z9;K7EPS7;K7ESM1;K7ESJ6	I3L2W2;Q96JN8;I3L100;I3L2Z9	Neuralized-like protein 4	NEURL4
21.4998	23.5891	23.2475	27.2362	27.8204	27.0961	27.7605	25.5996	+	10	1	1	606	242	242	14914	0	1509700000	11	1.28696	0.0701972	3.17599	2.25132	K7EK07;P84243;Q16695;K7EMV3;B4DEB1;K7ES00;Q6NXT2;K7EP01	K7EK07;P84243;Q16695;K7EMV3;B4DEB1;K7ES00;Q6NXT2	Histone H3;Histone H3.3;Histone H3.1t;Histone H3.3C	H3F3B;H3F3A;HIST3H3;H3F3C
24.2926	27.6867	27.7866	24.1774	21.9463	23.6458	26.2003	26.6602		6	6	6	115	115	115	57393	0	1414100000	13	0.402665	0.460941	-1.37268	-0.857463	A8MXR0;Q9Y608;C9JSU1;C9JJC9;C9JC17;C9J321;C9J0U5	A8MXR0;Q9Y608;C9JSU1;C9JJC9;C9JC17;C9J321;C9J0U5	Leucine-rich repeat flightless-interacting protein 2	LRRFIP2
22.3977	25.1742	21.9494	23.6613	23.2846	23.1467	23.6459	22.0483		2	2	2	54	54	54	58161	0	124830000	6	0.123366	0.833039	-0.264274	-0.293252	A8MY76;Q86U38	A8MY76;Q86U38	Nucleolar protein 9	NOP9
23.7854	23.8486	23.0575	22.5627	25.7428	25.993	26.4611	26.8991	+	4	4	4	326	326	326	2639	0	674410000	3	3.50203	0.00773333	2.96047	5.91473	G3V2Q3;G3V5E1;O75909;G3V235	G3V2Q3;G3V5E1;O75909;G3V235	Cyclin-K	CCNK
22.3859	24.6121	23.7672	24.4023	24.0832	24.7566	24.2368	24.4747		3	3	3	106	106	106	66726	0	217450000	18	0.525913	0.406979	0.595954	0.956634	Q9Y262;B0QY89;C9JHP4;C9K0Q7;H7C3A0;B0QY90	Q9Y262;B0QY89;C9JHP4;C9K0Q7	Eukaryotic translation initiation factor 3 subunit L	EIF3L
23.3777	23.3487	25.4642	24.4606	22.4137	23.2515	25.074	21.9445		2	2	2	73	73	73	45924	0	252710000	10	0.537663	0.368884	-0.991879	-1.03888	Q9UH17;B0QYD3;P31941;Q6ICH2;Q96AK3	Q9UH17;B0QYD3;P31941;Q6ICH2;Q96AK3	DNA dC->dU-editing enzyme APOBEC-3B;DNA dC->dU-editing enzyme APOBEC-3A;DNA dC->dU-editing enzyme APOBEC-3D	APOBEC3B;APOBEC3A;bK150C2.9;APOBEC3D
24.5132	26.7048	24.5587	22.1693	22.5989	22.3767	24.3095	24.743		4	4	4	104	104	104	5721	0	265900000	3	0.389048	0.48292	-0.979474	-0.814947	P48444;B0YIW6	P48444;B0YIW6	Coatomer subunit delta	ARCN1
27.8112	27.3806	28.5465	27.3127	27.6136	27.798	28.6399	28.333		5	5	5	453	453	453	14173	0	3972300000	31	0.3961	0.544606	0.333411	0.710081	P55769;B1AHD1	P55769;B1AHD1	NHP2-like protein 1;NHP2-like protein 1, N-terminally processed	NHP2L1
23.1714	24.2483	22.8966	23.3135	26.3899	25.5597	25.4902	25.717	+	4	4	4	45	45	45	16016	0	228650000	5	3.25188	0.0128421	2.38179	5.19676	Q9NS87;D6RCT7;C9JKA9	Q9NS87;D6RCT7;C9JKA9	Kinesin-like protein KIF15	KIF15
23.4752	22.2257	24.628	22.5576	26.1379	24.8093	26.0066	25.3214	+	3	3	3	217	217	217	32302	0	604930000	20	2.03674	0.0282	2.34716	3.2551	F8W1D1;H0YIJ2;F5H2A6;P40967;J3KP45	F8W1D1;H0YIJ2;F5H2A6;P40967;J3KP45	Melanocyte protein PMEL;M-alpha;M-beta	PMEL
22.5454	22.9827	22.3399	22.4226	26.8253	22.3347	23.3386	26.9489	+	4	4	4	124	124	124	61174	0	997180000	5	0.98253	0.137181	2.28923	1.76646	Q9H223	Q9H223	EH domain-containing protein 4	EHD4
22.0743	24.3898	22.9702	22.7222	22.8307	22.7193	23.0738	21.6448		1	1	1	26	26	26	89355	0	83815000	5	0.348587	0.555411	-0.471982	-0.692345	B3KVH1;M0QXA7;O95785	B3KVH1;M0QXA7;O95785	Protein Wiz	WIZ
24.7244	22.6865	25.0722	25.0911	22.3459	24.7691	25.2845	24.8124		5	5	5	126	126	126	61815	0	457830000	17	0.0356706	0.951314	-0.0905838	-0.0926656	B3KVK7;P56192;H0YHV5;A6NC17;F8VPL7;F8VS26;F8W0M7;F8W0S4;F8VZZ9;F5H2V6	B3KVK7;P56192;H0YHV5	Methionine--tRNA ligase, cytoplasmic	MARS
25.9779	25.1238	25.6276	25.806	27.4375	27.043	28.3279	27.6744	+	5	5	5	875	875	875	77059	0	3278100000	25	3.04866	0.0203478	1.98691	4.65971	Q9NPE3;H0YM60	Q9NPE3	H/ACA ribonucleoprotein complex subunit 3	NOP10
25.9188	26.4812	26.4175	26.6276	26.3177	26.4858	26.1861	26.2671		8	8	8	112	112	112	12921	0	1132200000	30	0.104219	0.902024	-0.0471048	-0.176809	F5H698;B4DER1;Q9P2J5;B4DJ10	F5H698;B4DER1;Q9P2J5;B4DJ10	Leucine--tRNA ligase, cytoplasmic	LARS
24.0318	24.1638	24.4838	24.3877	24.639	24.3446	24.3355	24.1747		3	3	3	315	315	315	14275	0	308230000	27	0.319632	0.733994	0.10668	0.44198	F8WF81;F5GZ34;B4DG00;Q16531	F8WF81;F5GZ34;B4DG00;Q16531	DNA damage-binding protein 1	DDB1
22.4684	21.7097	23.536	25.9982	25.7969	26.1219	26.6417	23.0406	+	5	5	5	179	179	179	59874	0	853490000	18	0.792735	0.200864	1.97218	1.47821	B1AVT0;P49760	B1AVT0;P49760	Dual specificity protein kinase CLK2	CLK2
23.4378	24.1889	22.5139	24.6135	23.8087	22.6465	24.2197	23.5498		7	7	6	151	151	138	84765	0	422730000	16	0.0842116	0.895224	-0.132314	-0.197889	B4DGU4;P35222;C9IZ65;E9PDF9;E7EV28;E7EMJ5	B4DGU4;P35222	Catenin beta-1	CTNNB1
26.3195	26.2777	26.1907	26.5666	28.0786	27.9642	28.7295	28.2225	+	12	12	12	295	295	295	64467	0	4216800000	54	4.28956	0.004	1.91004	6.65496	Q5VTL8	Q5VTL8	Pre-mRNA-splicing factor 38B	PRPF38B
27.3962	26.0188	27.6112	27.6753	26.475	26.4842	26.3153	26.758		4	4	4	233	233	233	13291	0	2667100000	55	0.832699	0.249112	-0.667247	-1.33241	B4DJP7;P62318;H3BT13	B4DJP7;P62318	Small nuclear ribonucleoprotein Sm D3	SNRPD3
26.4489	28.0247	27.0154	26.9899	26.5472	27.2641	26.0058	26.5649		8	8	8	282	282	282	49038	0	1773500000	28	0.591326	0.380365	-0.524223	-1.01237	B4DJV5;Q13610	B4DJV5;Q13610	Periodic tryptophan protein 1 homolog	PWP1
24.8974	25.0569	24.803	24.5384	24.8297	24.4487	24.8364	24.1527		2	2	2	109	109	109	48099	0	375530000	20	0.617766	0.458356	-0.257094	-0.863668	B4DLN1;I3L1E8;P52815;B4E1E9;Q9UBX3	B4DLN1;I3L1E8;P52815;B4E1E9;Q9UBX3	39S ribosomal protein L12, mitochondrial;Mitochondrial dicarboxylate carrier	SLC25A10;MRPL12
22.8973	22.9491	22.0601	24.228	23.6718	22.4381	22.965	23.2295		3	3	3	315	315	315	15156	0	563210000	10	-4.34294e-08	1	0	0	J3QL05;J3KP15;B4DN89;Q01130	J3QL05;J3KP15;B4DN89;Q01130	Serine/arginine-rich splicing factor 2	SRSF2;SFRS2
25.1977	25.973	25.3347	23.1879	25.1534	25.1735	22.796	25.0752		4	4	4	217	217	217	38438	0	531370000	4	0.172715	0.757137	-0.373775	-0.39772	Q9Y3F4;B4DNJ6;B0AZV0	Q9Y3F4;B4DNJ6;B0AZV0	Serine-threonine kinase receptor-associated protein	STRAP
23.3553	25.1456	23.5306	22.0238	22.4157	23.1925	21.7465	23.4648		1	1	1	71	71	71	24843	0	59945000	3	0.492926	0.408033	-0.808917	-0.953189	K7ELN9;K7EPF6;F5H7U0;B4DQJ8;P52209	K7ELN9;K7EPF6;F5H7U0;B4DQJ8;P52209	6-phosphogluconate dehydrogenase, decarboxylating	PGD
26.2513	23.9685	26.6858	25.7808	27.1649	26.651	26.5808	26.2831		7	7	7	239	239	239	52264	0	1640100000	32	0.793138	0.233839	0.998367	1.378	P61619;B4DR61;F8W776;Q8TC24;Q9H9S3;H7C1Q9;C9JXC6;H7C069;A6NK38;F2Z2C7;A6NIF9;C9JJV4;H7C1S8	P61619;B4DR61;F8W776;Q8TC24;Q9H9S3	Protein transport protein Sec61 subunit alpha isoform 1;Protein transport protein Sec61 subunit alpha isoform 2	SEC61A1;SEC61A2
23.0887	23.7683	23.6408	26.3819	25.9314	26.402	24.3679	27.3485	+	4	4	4	221	221	221	1606	0	997540000	12	0.950127	0.153927	1.79252	1.68543	P39019;M0R2L9;M0QXK4;M0QYF7;M0R140	P39019;M0R2L9;M0QXK4;M0QYF7;M0R140	40S ribosomal protein S19	RPS19
26.1258	24.0761	25.7305	25.8782	27.4112	27.0978	26.9941	27.3599	+	5	5	5	176	176	176	42008	0	1492300000	22	1.995	0.0355362	1.76311	3.05665	Q5T280;R4GNG4	Q5T280	Uncharacterized protein C9orf114	C9orf114
23.6325	23.3851	23.5097	23.6572	23.3969	22.9728	23.7968	23.2451		1	1	1	53	53	53	34557	0	129720000	15	0.479039	0.562586	-0.193213	-0.68257	F5H3I4;B4DXP9;R4GMT0;P61163	F5H3I4;B4DXP9;R4GMT0;P61163	Alpha-centractin	ACTR1A
22.6513	24.3313	23.4758	22.9032	24.6562	22.9559	23.8042	21.1119		2	2	2	7	7	7	5099	0	165350000	5	0.0897562	0.876884	-0.208363	-0.220667	E7EU85;E9PFF5;B4DXZ6;P51114	E7EU85;E9PFF5;B4DXZ6;P51114	Fragile X mental retardation syndrome-related protein 1	FXR1
25.2936	22.9771	25.0858	25.9804	26.2912	26.5406	26.6	26.9562	+	4	4	4	254	254	254	26287	0	1651600000	36	1.42679	0.0677576	1.76279	2.31267	J3KR33;A0JLT2	J3KR33;A0JLT2	Mediator of RNA polymerase II transcription subunit 19	MED19
23.9189	25.3226	22.63	22.5683	23.0041	23.7743	22.5377	25.5224		4	4	4	58	58	58	10242	0	330660000	5	0.0373576	0.953025	0.0996709	0.0973772	B4DZC3;Q9H0D6	B4DZC3;Q9H0D6	5-3 exoribonuclease 2	XRN2
31.0341	30.1657	30.5628	31.1244	32.3462	32.6476	32.0918	32.6403	+	52	52	52	587	587	587	90725	0	84092000000	510	3.23257	0.0192381	1.70971	4.75775	P11387;Q969P6;E5RIC7;E5RJ95;E5RFS0;E5RJ33;H0YBR3;H0YAR3;H0YC03;E5RGE7;E5RGR4;E5RFE3;E5RGR2	P11387	DNA topoisomerase 1	TOP1
24.4046	23.6844	22.6984	23.3629	26.1756	26.2188	26.0823	22.4499	+	2	2	2	88	88	88	49219	0	1065700000	14	0.857207	0.179566	1.69404	1.54972	Q5T8R5;P53985;Q5T8R3;Q49A45	Q5T8R5;P53985;Q5T8R3;Q49A45	Monocarboxylate transporter 1	SLC16A1
27.8808	26.5066	26.5826	27.579	28.5802	28.7535	28.7975	28.8933	+	6	6	6	287	287	287	37432	0	5403300000	64	2.4197	0.027913	1.61887	3.56482	Q3B726	Q3B726	DNA-directed RNA polymerase I subunit RPA43	TWISTNB
31.667	31.285	31.597	31.2168	31.7738	31.8019	31.0798	31.5543		15	15	15	556	556	556	24423	0	42640000000	164	0.221388	0.779832	0.111013	0.368853	P62826;B5MDF5;J3KQE5;F5H018;H0YFC6;B4DV51	P62826;B5MDF5;J3KQE5;F5H018	GTP-binding nuclear protein Ran	RAN
26.5921	26.6591	28.0822	28.3	26.7996	26.9682	28.0678	28.7239		17	17	17	196	196	196	10534	0	2756300000	46	0.135552	0.819433	0.231552	0.310807	Q99613;B5ME19;H3BRV0;H3BPE4;H3BTY8;H3BPE3	Q99613;B5ME19;H3BRV0	Eukaryotic translation initiation factor 3 subunit C;Eukaryotic translation initiation factor 3 subunit C-like protein	EIF3C;EIF3CL
27.3135	27.3382	28.0187	27.7096	26.9399	27.5353	27.4161	27.5891		14	14	14	209	209	209	10547	0	2676000000	48	0.451678	0.553987	-0.224901	-0.694871	Q9HCG8;B7WP27;B7WP74	Q9HCG8;B7WP27;B7WP74	Pre-mRNA-splicing factor CWC22 homolog	CWC22
23.7931	22.5835	22.709	23.3959	23.7846	22.3997	28.431	23.659		4	4	4	112	112	112	48338	0	3152000000	13	0.486188	0.38955	1.44821	0.994958	B7Z503;Q9BSF8;B7Z228;E9PKU9	B7Z503;Q9BSF8;B7Z228;E9PKU9	BTB/POZ domain-containing protein 10	BTBD10
26.4705	28.6156	27.0563	26.1783	26.2006	26.9467	26.0714	26.4252		5	5	5	24	24	24	42296	0	1675300000	25	0.537738	0.390847	-0.669205	-0.989031	M0QYZ0;B7Z4B8;Q9BUJ2;M0R0K8;M0QZV6;M0QYI8;M0R3F1;M0R203;M0QYM5	M0QYZ0;B7Z4B8;Q9BUJ2;M0R0K8;M0QZV6;M0QYI8;M0R3F1	Heterogeneous nuclear ribonucleoprotein U-like protein 1	HNRNPUL1
22.182	24.6224	23.9415	26.3219	26.5535	23.6938	26.2613	23.1379		3	3	3	196	196	196	27543	0	1245600000	6	0.209722	0.69863	0.644732	0.487324	B7Z5C0;P31689	B7Z5C0;P31689	DnaJ homolog subfamily A member 1	DNAJA1
23.9667	22.8148	24.0034	22.1909	25.1427	24.9309	24.1738	25.1245	+	3	3	3	151	151	151	31703	0	385950000	4	1.72453	0.0505743	1.59905	2.65886	J3QT28;O43684;B4DDM6;J3QSX4	J3QT28;O43684;B4DDM6	Mitotic checkpoint protein BUB3	BUB3
23.2181	24.6057	22.5619	24.0327	21.8614	22.5054	23.32	23.376		2	2	2	255	255	255	15875	0	181430000	4	0.708134	0.279412	-0.838914	-1.24018	K7ES31;K7EMQ9;K7ERF1;B7ZAM9;Q9UBQ5	K7ES31;K7EMQ9;K7ERF1;B7ZAM9;Q9UBQ5	Eukaryotic translation initiation factor 3 subunit K	EIF3K
21.2987	23.5526	24.2629	22.8648	25.5502	25.3148	24.2289	23.2546	+	8	8	8	25	25	25	53178	0	808150000	7	0.991693	0.142333	1.59238	1.72088	Q15149;H0YDN1	Q15149	Plectin	PLEC
22.512	25.9556	26.6849	26.623	21.1625	23.0933	23.3209	26.3576		3	3	3	267	267	267	11557	0	1160600000	10	0.641636	0.27481	-1.9603	-1.25579	P63165;B8ZZN6;B8ZZJ0;B8ZZ67;B9A032	P63165;B8ZZN6;B8ZZJ0;B8ZZ67;B9A032	Small ubiquitin-related modifier 1	SUMO1
24.9237	25.4773	25.5734	25.2769	25.3072	25.7324	25.5093	25.8812		2	2	2	12	12	12	32221	0	769330000	23	0.759821	0.380993	0.294728	1.01264	B9TX62;O75448;F5GY88;H0YEG1	B9TX62;O75448;F5GY88;H0YEG1	Mediator of RNA polymerase II transcription subunit 24	MED24
25.7263	26.0912	26.1418	25.905	22.3149	25.9049	26.0802	26.0169		2	2	2	24	24	24	16686	0	794310000	12	0.425204	0.457481	-0.886866	-0.863547	D6RBD7;C9J1V9;O43324;H0YAL7	D6RBD7;C9J1V9;O43324;H0YAL7	Eukaryotic translation elongation factor 1 epsilon-1	EEF1E1;hCG_2043275
26.5239	26.3722	26.6513	26.5107	26.2483	26.4937	26.0753	26.5446		4	4	4	6	6	6	12519	0	1220600000	5	0.680985	0.499781	-0.17402	-0.778632	C9J4M6;C9J2Y9;P30876	C9J4M6;C9J2Y9;P30876	DNA-directed RNA polymerase;DNA-directed RNA polymerase II subunit RPB2	POLR2B
31.0453	31.2066	30.4921	30.6742	30.4535	30.9777	30.1414	30.3966		12	11	11	40	40	40	26928	0	26434000000	146	0.738484	0.359198	-0.362263	-1.06412	C9JAB2;Q16629;F8WEA1	C9JAB2;Q16629	Serine/arginine-rich splicing factor 7	SRSF7
31.1341	30.1969	30.2133	31.0032	31.998	32.3992	32.1059	32.3021	+	19	19	19	418	418	418	33216	0	53428000000	233	2.96345	0.02	1.56443	4.26506	Q9NWB6;X6R9F1	Q9NWB6	Arginine and glutamate-rich protein 1	ARGLU1
23.4857	23.5591	23.688	23.3999	24.0629	23.8003	23.2025	23.6816		1	1	1	95	95	95	14955	0	192980000	20	0.347167	0.667827	0.153692	0.529844	I3L1P4;I3L4M7;I3L445;F8WDZ1;Q8IZL8;I3L3A8;C9JFV4	I3L1P4;I3L4M7;I3L445;F8WDZ1;Q8IZL8;I3L3A8;C9JFV4	Proline-, glutamic acid- and leucine-rich protein 1	PELP1
23.7219	24.2353	28.0148	22.6157	23.5825	30.147	26.5144	23.8373		3	3	3	138	138	138	33165	0	1985500000	8	0.298933	0.563268	1.37333	0.678123	C9JI91;Q9BRZ2	C9JI91;Q9BRZ2	E3 ubiquitin-protein ligase TRIM56	TRIM56
22.3274	23.6035	22.0674	23.2487	24.5594	23.5778	24.7101	22.5735		2	2	2	444	444	444	59149	0	182870000	12	0.850173	0.205135	1.04346	1.45742	C9JJT5;F5H4H2;P56134;C9JU26;G3V325	C9JJT5;F5H4H2;P56134;C9JU26;G3V325	ATP synthase subunit f, mitochondrial	PTCD1;ATP5J2;ATP5J2-PTCD1
24.9272	27.1208	24.4561	24.6011	24.9403	24.9804	24.2548	24.7143		2	2	2	101	101	101	21908	0	437460000	3	0.373453	0.521589	-0.553833	-0.74384	C9JJV1;Q9Y5U2;E9PL88;C9JDU0;A6NCC9;E9PME3;C9JHT9	C9JJV1;Q9Y5U2;E9PL88;C9JDU0;A6NCC9;E9PME3;C9JHT9	Protein TSSC4	TSSC4
26.8628	27.0887	27.3122	27.4108	27.0044	27.0981	26.8567	27.2932		6	6	6	439	439	439	16925	0	2126800000	47	0.28811	0.74979	-0.105507	-0.417725	C9JLU1;P52434	C9JLU1;P52434	DNA-directed RNA polymerases I, II, and III subunit RPABC3	POLR2H
31.1756	30.5079	30.446	31.2072	32.4029	32.436	32.1201	32.4372	+	38	38	30	349	349	294	1088	0	64508000000	433	3.329	0.0212727	1.5149	4.72643	O75400;F5H578;H0YG38	O75400;F5H578	Pre-mRNA-processing factor 40 homolog A	PRPF40A
27.2132	23.3625	24.3482	24.0475	24.6396	22.641	22.3682	24.7063		6	2	2	646	22	22	14553	0	598770000	5	0.49966	0.389483	-1.15411	-0.998129	C9JPM4;P18085;C9JAK5;F5H1V1;F5H6T5;F8WDB3;U3KQF2	C9JPM4;P18085;C9JAK5	ADP-ribosylation factor 4	ARF4
23.0942	23.3746	24.518	24.2444	24.1463	23.7651	24.4322	24.1533		3	3	3	155	155	155	34348	0	264580000	15	0.374874	0.562858	0.316423	0.677423	C9JW74;Q5EB52;C9JWU9;C9JSW2;C9JRA9;C9JCM6;R4GN52	C9JW74;Q5EB52;C9JWU9;C9JSW2	Mesoderm-specific transcript homolog protein	MEST
26.1845	24.2173	25.1454	25.4598	25.8616	25.6613	25.6092	25.3976		4	3	3	463	397	397	14478	0	776660000	19	0.399722	0.527048	0.380624	0.733803	C9JYQ9;Q6P5R6;H0Y8C2	C9JYQ9;Q6P5R6;H0Y8C2	60S ribosomal protein L22-like 1	RPL22L1
26.7553	27.6787	25.9088	26.4062	26.4731	26.1889	26.7534	26.0854		9	9	9	156	156	156	10485	0	1308300000	25	0.330131	0.604647	-0.312053	-0.621027	C9JZR2;O60716;E9PRE2;H0YC95;E9PKL1	C9JZR2;O60716	Catenin delta-1	CTNND1
32.0853	31.0229	31.225	31.7214	32.4565	31.9718	32.0223	31.5351		10	10	10	564	564	564	15616	0	54416000000	198	0.782193	0.306897	0.482758	1.19056	D3YTB1;P62910;F8W727;D3YTI8	D3YTB1;P62910;F8W727	60S ribosomal protein L32	RPL32
28.798	28.0237	28.4717	28.6716	30.079	29.7348	30.1925	30.0061	+	34	34	34	245	245	245	19161	0	7480900000	138	3.6086	0.0122	1.51188	5.11431	Q00610;J3KS13;J3KR87;P53675;K7EJJ5;J3KSQ2;J3KRF5;F5H5N6	Q00610	Clathrin heavy chain 1	CLTC
29.7092	29.8143	30.8445	30.2232	29.3555	30.1708	29.8213	29.9538		17	17	17	468	468	468	30302	0	15096000000	177	0.471122	0.500215	-0.322457	-0.786979	D6R9P3;D6RD18;D6RBZ0;Q99729	D6R9P3;D6RD18;D6RBZ0;Q99729	Heterogeneous nuclear ribonucleoprotein A/B	HNRNPAB
24.8785	23.9247	24.721	24.4122	23.2804	24.6091	24.7882	22.1029		3	3	3	51	51	51	11163	0	282690000	5	0.554897	0.370756	-0.788967	-1.03469	O60313;E5KLK1;E5KLJ6;E5KLJ9;E5KLJ5	O60313;E5KLK1;E5KLJ6;E5KLJ9;E5KLJ5	Dynamin-like 120 kDa protein, mitochondrial;Dynamin-like 120 kDa protein, form S1	OPA1
26.8561	22.6706	25.8611	25.5731	26.385	26.8822	26.8523	26.7918	+	20	7	7	574	321	321	49129	0	1747800000	34	0.817922	0.20057	1.4876	1.47728	O00148;B1Q2N1;K7EQN7;K7EPJ3	O00148;B1Q2N1	ATP-dependent RNA helicase DDX39A	DDX39A;DDX39
22.8336	22.6897	23.1035	23.1167	23.1881	22.7372	23.3265	23.2724		1	1	1	96	96	96	22139	0	114340000	9	0.529132	0.537601	0.195166	0.721745	E5RH41;P29084	E5RH41;P29084	Transcription initiation factor IIE subunit beta	GTF2E2
27.3383	28.1221	27.25	27.4525	29.3531	29.2055	28.8172	28.6683	+	20	20	20	171	171	171	23602	0	4082800000	102	2.92434	0.02	1.4703	4.14025	F8VPD4;P27708;H7C2E4;H7C3Z5;H7BZB3	F8VPD4;P27708	CAD protein;Glutamine-dependent carbamoyl-phosphate synthase;Aspartate carbamoyltransferase;Dihydroorotase	CAD
27.1954	25.1417	27.3283	26.8703	28.2626	28.0305	28.5842	27.3927	+	4	4	4	198	198	198	22348	0	3787200000	42	1.35203	0.0778882	1.43359	2.15312	Q9NY12	Q9NY12	H/ACA ribonucleoprotein complex subunit 1	GAR1
29.2786	28.3873	28.8651	28.7572	30.4365	29.8643	30.5496	30.1355	+	22	22	22	409	409	409	57673	0	17675000000	167	2.99315	0.0186667	1.42441	4.19236	O60832;C9IYT0;H7C0M1;H7C2Q9;H7BZF2;H7C2Q2	O60832;C9IYT0;H7C0M1	H/ACA ribonucleoprotein complex subunit 4	DKC1
23.2038	23.7624	23.5036	23.1476	22.2161	21.425	21.9424	25.1045		1	1	1	13	13	13	10916	0	93357000	3	0.380359	0.500913	-0.732361	-0.77955	E7EMX7;Q9P0K7	E7EMX7;Q9P0K7	Ankycorbin	RAI14
22.1326	22.5313	23.9522	23.5719	24.2272	22.1783	23.876	22.4353		9	9	9	249	249	249	64675	0	810290000	16	-4.34294e-08	1	0	0	Q4VXL4;E7EMZ9;E9PBC6;D6RAA5;Q4VXL8;O95359;H0Y911;E9PGB3;H0Y9C3	Q4VXL4;E7EMZ9;E9PBC6;D6RAA5;Q4VXL8;O95359;H0Y911	Transforming acidic coiled-coil-containing protein 2	TACC2
31.0419	30.4163	28.9842	30.2119	32.4024	32.6061	30.4423	30.901	+	8	8	8	407	407	407	14551	0	43460000000	139	1.07296	0.128129	1.4244	1.80311	P42766;F2Z388	P42766;F2Z388	60S ribosomal protein L35	RPL35
28.5899	28.2544	28.0707	29.3729	29.8695	30.1487	29.8635	30.0652	+	9	9	9	195	195	195	5938	0	12251000000	140	2.5099	0.0285333	1.4148	3.56789	Q8WXA9;H0YC47	Q8WXA9	Splicing regulatory glutamine/lysine-rich protein 1	SREK1
23.1153	22.8467	25.3269	25.9313	25.3593	25.3386	25.2964	25.0828		3	3	3	315	315	315	12853	0	650210000	16	0.581739	0.343343	0.964207	1.09709	E9PGW7;Q5T8T7;E7EN96;Q5T8T8;Q15528	E9PGW7;Q5T8T7;E7EN96;Q5T8T8;Q15528	Mediator of RNA polymerase II transcription subunit 22	MED22
25.507	25.6887	25.4159	25.3874	26.5457	26.512	27.5416	27.031	+	3	3	3	105	105	105	27076	0	753620000	10	2.85735	0.0226667	1.40782	4.00316	P09496;F8WF69;C9J8P9	P09496;F8WF69	Clathrin light chain A	CLTA
27.6553	28.3317	28.0372	28.5818	27.3626	27.0713	27.4527	28.5812		17	17	16	77	77	74	30877	0	3767500000	27	0.664925	0.343652	-0.534543	-1.09791	E7EPN9;Q9Y520;H7C5N8	E7EPN9;Q9Y520	Protein PRRC2C	PRRC2C
23.6966	23.5023	23.7427	23.4792	23.4358	24.0764	23.9104	24.1726		1	1	1	111	111	111	2176	0	52270000	7	0.830679	0.358959	0.293604	1.06105	H7BZ28;H7C3L4;E7EQA9;Q92844	H7BZ28;H7C3L4;E7EQA9;Q92844	TRAF family member-associated NF-kappa-B activator	TANK
23.7294	23.8275	23.5188	22.9376	22.8304	22.7605	25.0092	23.1876		5	2	2	81	34	34	65578	0	124510000	13	0.0344371	0.954297	-0.0564137	-0.0847853	E7EQR4;P15311	E7EQR4;P15311	Ezrin	EZR
31.206	30.568	31.0326	31.7116	32.2869	32.5282	32.4786	32.687	+	24	24	24	537	537	537	51466	0	83616000000	599	2.80312	0.0246486	1.36562	3.90017	O95232;J3KPP4;D6RDI2;B4DJ96;C9JL41;E7EN55;H0YA81;D6RHH0;H7C5U7;U3KQT3	O95232;J3KPP4;D6RDI2;B4DJ96	Luc7-like protein 3	LUC7L3
25.7267	23.6076	25.1851	25.6858	26.1655	26.2077	26.8572	26.4141	+	4	4	4	211	211	211	29745	0	1090200000	13	1.39568	0.073729	1.35985	2.18857	Q9NPJ6;Q5T911	Q9NPJ6;Q5T911	Mediator of RNA polymerase II transcription subunit 4	MED4
25.4788	25.1267	26.1674	25.7646	25.545	25.0158	25.3353	25.2064		3	3	3	98	98	98	57557	0	582710000	13	0.706826	0.370448	-0.35875	-1.0342	Q9UI10;E7ERK9;F8W8L6	Q9UI10;E7ERK9	Translation initiation factor eIF-2B subunit delta	EIF2B4
23.8918	23.526	23.5346	21.6705	25.247	24.3108	24.5937	23.8238	+	2	2	2	482	482	482	88131	0	299900000	15	1.20949	0.104967	1.33808	1.95719	C9JAW5;Q9Y241;C9JNU6	C9JAW5;Q9Y241;C9JNU6	HIG1 domain family member 1A, mitochondrial	HIGD1A
23.9537	22.5997	24.278	24.5949	24.6308	24.5424	24.9744	24.2562		3	3	3	49	49	49	12391	0	301610000	18	0.798189	0.252861	0.744403	1.32176	Q9UIA9;E7ESC6;E9PEN8;E5RIW1	Q9UIA9;E7ESC6;E9PEN8	Exportin-7	XPO7
26.8706	28.3549	26.3734	26.4938	28.0647	28.8005	27.7766	28.5672	+	8	8	8	333	333	333	23671	0	3734900000	43	1.3301	0.0844734	1.27905	2.08865	P82979;F8VZQ9;H0YHG0;F8VS12;Q567R9	P82979;F8VZQ9;H0YHG0;F8VS12;Q567R9	SAP domain-containing ribonucleoprotein	SARNP;CIP29
30.9278	30.9385	30.5782	30.8124	30.692	30.3696	30.2596	30.5915		9	9	9	489	489	489	15197	0	28824000000	177	1.3843	0.203055	-0.33604	-1.46229	E7ETK0;P62847	E7ETK0;P62847	40S ribosomal protein S24	RPS24
27.7686	28.7813	26.7919	27.5637	28.77	28.7527	27.8174	28.946		51	3	1	319	31	8	1523	0	4947200000	29	0.884404	0.207312	0.845173	1.45055	E7ETY2;H0YA99;H0YAB7	E7ETY2		TCOF1
27.5906	27.4211	27.6964	28.2803	26.8252	27.29	27.8971	29.5057		10	10	10	364	364	364	4531	0	3525400000	57	0.0775779	0.900087	0.132368	0.185428	E7EU96;P68400;Q8NEV1;V9GYA2;V9GY80	E7EU96;P68400;Q8NEV1	Casein kinase II subunit alpha;Casein kinase II subunit alpha 3	CSNK2A1;CSNK2A3
25.7494	26.821	25.6715	25.4622	25.3819	22.4379	25.4145	25.2811		4	4	4	44	44	44	15864	0	602510000	7	0.816865	0.20559	-1.29719	-1.45466	E7EX73;E9PGM1;E7EUU4;Q04637;H7C044	E7EX73;E9PGM1;E7EUU4;Q04637;H7C044	Eukaryotic translation initiation factor 4 gamma 1	EIF4G1
26.2844	26.4528	26.5697	26.4026	26.3	26.6691	26.1814	26.6339		3	3	3	55	55	55	72075	0	1374600000	8	0.0487407	0.955726	0.0187793	0.0799464	E7EVD1;O43395;B4DSY9	E7EVD1;O43395;B4DSY9	U4/U6 small nuclear ribonucleoprotein Prp3	PRPF3
25.1073	24.5908	25.5101	24.7833	26.1515	26.1281	26.6415	26.1469	+	3	3	3	78	78	78	55527	0	824350000	16	2.76125	0.0253659	1.26911	3.76702	P48651;B4DE85;Q9BUQ5;J3KNR6	P48651;B4DE85;Q9BUQ5	Phosphatidylserine synthase 1	PTDSS1
25.391	26.5884	26.197	25.7942	25.3543	26.3668	25.9205	26.2188		6	6	6	233	233	233	54766	0	1140400000	33	0.0276556	0.961619	-0.0275517	-0.062417	E7EVX8;Q8WWY3;E7ESA8;E7EU94;E7ESX0;E7EN72	E7EVX8;Q8WWY3;E7ESA8;E7EU94;E7ESX0;E7EN72	U4/U6 small nuclear ribonucleoprotein Prp31	PRPF31
31.3865	30.5281	31.4004	30.9584	31.1914	30.5819	31.4035	30.5636		50	50	46	489	489	462	14883	0	27233000000	318	0.173863	0.802088	-0.133264	-0.335105	E7EW20;Q9UM54	E7EW20;Q9UM54	Unconventional myosin-VI	MYO6
26.886	26.9999	26.8675	26.8753	26.7764	24.732	26.3412	26.8017		6	6	3	339	339	163	27745	0	1292800000	11	0.746725	0.277162	-0.744328	-1.26265	P63104;E7EX29;E5RIR4;E9PD24;E7EVZ2;E7ESK7;E5RGE1	P63104;E7EX29;E5RIR4;E9PD24;E7EVZ2;E7ESK7;E5RGE1	14-3-3 protein zeta/delta	YWHAZ
27.0406	26.579	26.2146	26.9362	27.7684	27.8119	27.8962	28.2501	+	6	6	6	183	183	183	57891	0	3282500000	33	2.90273	0.0253333	1.23906	3.90781	Q8TBB5;H3BQH3;H3BP99;H3BQL0;H3BQ90;H3BV82	Q8TBB5;H3BQH3	Kelch domain-containing protein 4	KLHDC4
23.6427	23.4592	23.3827	22.871	24.4828	22.8138	23.1029	21.6225		2	2	2	25	25	25	12267	0	273370000	6	0.21857	0.714084	-0.333395	-0.469405	E9PB93;O15514	E9PB93;O15514	DNA-directed RNA polymerase II subunit RPB4	POLR2D
24.6206	23.8662	23.4098	23.9264	25.6567	25.6513	23.7965	25.4144	+	2	2	2	118	118	118	20277	0	313070000	13	1.20727	0.113194	1.17401	1.91537	Q96HR3	Q96HR3	Mediator of RNA polymerase II transcription subunit 30	MED30
29.7166	28.0475	29.604	29.8215	30.0686	30.1994	30.1591	29.795		29	29	29	356	356	356	12848	0	11385000000	180	0.894645	0.214508	0.758116	1.43374	E9PDF6;O43795;E7EQD9;E7EPB4;C9JYW1;H7C2Y7;C9JUP5;C9K0I9;Q9UBC5;G3V342;F5GWY8	E9PDF6;O43795	Unconventional myosin-Ib	MYO1B
26.3778	26.3605	25.9718	26.2226	27.5616	27.7463	27.0727	27.1105	+	3	3	3	133	133	133	27569	0	2059900000	12	2.99817	0.0250286	1.13959	3.91076	Q9NP64;E7EPF0	Q9NP64;E7EPF0	Nucleolar protein of 40 kDa	ZCCHC17
27.5128	27.3862	27.7117	28.347	28.6345	28.5705	28.8632	29.2554	+	23	23	23	272	272	272	13697	0	6314200000	126	2.21677	0.0369114	1.09148	3.00214	Q6P1X5;H0YC37;H0YEX2;E5RI28;H0YB55	Q6P1X5	Transcription initiation factor TFIID subunit 2	TAF2
25.2552	25.2859	30.1444	26.3833	23.9564	23.7135	27.5157	25.6993		13	11	11	78	7	7	30548	0	1893400000	23	0.483029	0.388966	-1.54601	-0.994303	P78559;J3KPX8;E9PGC8	P78559;J3KPX8;E9PGC8	Microtubule-associated protein 1A;MAP1A heavy chain;MAP1 light chain LC2	MAP1A
24.1586	24.3045	24.3067	24.8202	24.9014	24.4425	24.3556	24.2406		5	5	5	84	84	84	10319	0	329190000	25	0.164648	0.834335	0.087481	0.286817	E9PHA6;P43246;C9J809	E9PHA6;P43246	DNA mismatch repair protein Msh2	MSH2
23.678	23.5596	23.3737	24.3306	23.2648	23.3991	24.0677	23.4767		2	2	2	49	49	49	43193	0	178960000	18	0.278023	0.696807	-0.183424	-0.491272	E9PHI6;Q9Y6G9	E9PHI6;Q9Y6G9	Cytoplasmic dynein 1 light intermediate chain 1	DYNC1LI1
32.7635	33.0018	31.8296	33.4273	33.3076	33.0351	32.5646	33.9818		55	55	6	34	34	45	1521	0	164660000000	639	0.470018	0.466129	0.466728	0.84985	Q13428;E9PHK9	Q13428;E9PHK9	Treacle protein	TCOF1
28.5432	29.6215	29.0027	28.6231	28.7876	28.6182	29.1656	29.0843		13	13	13	131	131	131	17822	0	6989000000	67	0.042308	0.954057	-0.0337067	-0.0893684	E9PJ24;F8WEF5;Q9P1Y6	E9PJ24;F8WEF5;Q9P1Y6	PHD and RING finger domain-containing protein 1	PHRF1
26.5208	26.47	26.7261	27.2209	27.9487	27.4311	27.6935	28.1704	+	14	14	14	103	103	103	21267	0	3102600000	51	2.43049	0.0298413	1.07645	3.22039	P21675;Q8IZX4;H7BY98;H7C2K9;H0Y9L7	P21675;Q8IZX4	Transcription initiation factor TFIID subunit 1;Transcription initiation factor TFIID subunit 1-like	TAF1;TAF1L
27.1941	27.6055	26.3808	26.7551	26.7781	26.9547	26.3668	26.5212		8	8	8	32	32	32	37709	0	1794400000	25	0.509215	0.477465	-0.328664	-0.82963	E9PKG1;Q99873;H7C2I1;E9PNR9;E9PQ98;E9PIX6;H0YDE4;E9PMW9;E9PI83	E9PKG1;Q99873;H7C2I1;E9PNR9;E9PQ98;E9PIX6;H0YDE4	Protein arginine N-methyltransferase 1	PRMT1
25.5399	24.7595	25.6423	25.8942	24.6527	25.1299	25.1476	24.703		4	4	2	308	308	243	18483	0	566170000	21	1.01929	0.20547	-0.55067	-1.45377	E9PLD0;Q9H0U4;Q92928	E9PLD0;Q9H0U4;Q92928	Ras-related protein Rab-1B;Putative Ras-related protein Rab-1C	RAB1B;RAB1C
26.144	27.3493	26.0473	25.7605	25.5819	26.3134	26.2006	26.5551		3	3	3	242	242	242	1089	0	1369100000	27	0.152521	0.813918	-0.162532	-0.320226	E9PQL5;E9PLE3;Q6ZUT1;E9PSC8;E9PKA8;E9PPH9	E9PQL5;E9PLE3;Q6ZUT1;E9PSC8;E9PKA8	Uncharacterized protein C11orf57	C11orf57
27.8069	28.2908	26.5744	27.8574	27.4627	27.8947	27.649	28.3206		28	3	3	904	186	186	34428	0	4504300000	42	0.189506	0.762968	0.199354	0.38863	E9PQ56;E9PN18;E9PMU7;H0YCP8	E9PQ56;E9PN18;E9PMU7		PUF60
22.4613	25.6707	25.7484	22.4843	22.0382	25.5147	22.3027	25.2772		4	4	4	81	81	81	72531	0	479560000	11	0.0843826	0.878519	-0.308009	-0.216723	E9PQ61;O75152;E9PBY7	E9PQ61;O75152;E9PBY7	Zinc finger CCCH domain-containing protein 11A	ZC3H11A
32.2872	33.3582	32.0123	31.4079	32.2881	32.1187	32.3298	32.9085		4	4	4	203	203	203	66478	0	73762000000	77	0.12242	0.846107	0.144925	0.267183	P62861;E9PR30	P62861;E9PR30	40S ribosomal protein S30	FAU
31.003	29.0808	31.519	30.9649	30.5841	29.798	31.1427	30.4297		46	29	29	263	192	192	22787	0	21743000000	121	0.0927505	0.877335	-0.153305	-0.218174	Q7Z406;F2Z2U8;G8JLL9;M0QY43	Q7Z406;F2Z2U8;G8JLL9;M0QY43	Myosin-14	MYH14
23.3311	23.7547	22.5996	23.1396	23.1954	23.6043	22.8885	24.1036		2	2	2	47	47	47	76304	0	35143000	6	0.282056	0.668144	0.241725	0.530225	H0Y5T1;F5H2E2;F5GWS0;E9PBA6;F5H3X0;F5GWM7;E3W994;J3KR49;O75122;F8WA11;F5H604;E7ERI8;E7EW49;Q7Z460	H0Y5T1;F5H2E2;F5GWS0;E9PBA6;F5H3X0;F5GWM7;E3W994;J3KR49;O75122;F8WA11;F5H604;E7ERI8;E7EW49;Q7Z460	CLIP-associating protein 2;CLIP-associating protein 1	CLASP1;CLASP2
25.311	24.1286	25.1935	25.9064	26.1408	26.2566	25.4213	26.9518	+	5	5	5	489	489	489	15688	0	940260000	23	1.14343	0.127481	1.05776	1.80878	Q9BTT4	Q9BTT4	Mediator of RNA polymerase II transcription subunit 10	MED10
27.9967	27.9767	28.5732	27.8693	27.9364	28.2224	28.4621	28.1031		12	12	12	342	342	342	62244	0	4262800000	117	0.152124	0.846953	0.0770092	0.262337	F5GX33;Q9UJS0;O75746	F5GX33;Q9UJS0	Calcium-binding mitochondrial carrier protein Aralar2	SLC25A13
25.2969	22.9684	25.8716	26.2591	26.1268	25.2967	25.7633	25.6608		5	5	4	227	227	201	59667	0	693880000	31	0.347852	0.542861	0.612884	0.715396	F5H4G7;O60684;F5GYL8;Q5TFJ7;O15131;H0Y3K0	F5H4G7;O60684;F5GYL8	Importin subunit alpha;Importin subunit alpha-7	KPNA6
27.8404	27.1856	27.5563	29.3397	29.135	29.2483	28.9725	28.7668	+	5	5	5	636	636	636	14304	0	5732700000	66	1.13632	0.128473	1.05013	1.79839	E5RFV3	E5RFV3		SREK1
25.4857	26.4346	25.6735	25.9063	22.6751	21.9018	26.5633	26.4919		8	8	8	56	56	56	18626	0	867770000	7	0.544621	0.346102	-1.46702	-1.08592	F5H1F7;P29375;E7EV89;F5H322;F5GZ99;F5GZR8	F5H1F7;P29375;E7EV89	Lysine-specific demethylase 5A	KDM5A
31.3454	30.8797	31.4261	31.6847	32.095	32.5419	32.4234	32.4686	+	50	50	49	625	625	614	90932	0	78559000000	736	2.77185	0.0273191	1.04828	3.55658	O43143;O60231	O43143	Putative pre-mRNA-splicing factor ATP-dependent RNA helicase DHX15	DHX15
32.0025	31.7564	31.2334	32.1394	32.8819	33.1243	32.423	32.8766	+	36	36	36	421	421	421	1037	0	96219000000	601	2.2529	0.0373846	1.04351	3.0028	Q8IWX8;J3QK89	Q8IWX8;J3QK89	Calcium homeostasis endoplasmic reticulum protein	CHERP
31.3112	31.846	31.5781	31.6366	31.6658	31.8924	32.0545	32.4372		43	43	43	371	371	371	11544	0	65606000000	550	1.11664	0.221276	0.419509	1.41587	F5H2U2;Q13523;H0YDJ3	F5H2U2;Q13523;H0YDJ3	Serine/threonine-protein kinase PRP4 homolog	PRPF4B
21.9406	25.6835	26.8796	26.1012	26.5261	26.6625	26.9646	26.1911		10	10	10	137	137	137	99679	0	1534900000	17	0.613071	0.307041	1.43483	1.18565	F5H315;Q9HCS7	F5H315;Q9HCS7	Pre-mRNA-splicing factor SYF1	XAB2
27.3203	25.779	27.4308	27.6386	27.7533	27.1899	28.025	26.8898		7	7	3	53	53	232	20697	0	2578400000	70	0.36711	0.547003	0.422337	0.705578	P84077;P61204;F5H423;F5H0C7;B7ZB63	P84077;P61204;F5H423;F5H0C7	ADP-ribosylation factor 1;ADP-ribosylation factor 3	ARF1;ARF3
22.7037	22.428	22.5688	22.1897	22.0887	22.6375	22.3874	23.0641		2	2	2	139	139	139	15651	0	76063000	11	0.114169	0.879096	0.0718932	0.215396	F5H571;P45974	F5H571;P45974	Ubiquitin carboxyl-terminal hydrolase 5	USP5
27.8814	25.7794	26.8306	27.0604	24.3262	26.959	25.1439	26.8992		2	2	2	24	24	24	12734	0	1843000000	13	0.643356	0.305767	-1.05589	-1.1928	F5H5C2;Q8WUM0	F5H5C2;Q8WUM0	Nuclear pore complex protein Nup133	NUP133
26.7802	26.5058	26.3162	26.4737	26.2565	26.2322	26.6791	26.1382		32	2	2	708	91	91	49895	0	1691200000	22	0.58789	0.512746	-0.192485	-0.757367	Q9BQE3;F5H5D3;F8VVB9	Q9BQE3;F5H5D3	Tubulin alpha-1C chain	TUBA1C
24.8235	23.9307	24.8107	25.8837	25.6872	25.4161	24.9523	24.6883		2	2	2	146	146	146	41634	0	548040000	32	0.295461	0.63134	0.323817	0.579871	F5H5I6;H0Y8R1;H0YAK1;Q12849	F5H5I6;H0Y8R1;H0YAK1;Q12849	G-rich sequence factor 1	GRSF1
24.8551	24.8599	26.6418	24.545	24.8562	24.9	25.1874	24.9887		2	2	2	84	84	84	27424	0	466710000	7	0.197959	0.750555	-0.242413	-0.415489	F5H5X6;P46087;F5H359;F5H8G6;F5GWB7;F5H709;F5GYR3	F5H5X6;P46087;F5H359;F5H8G6;F5GWB7;F5H709;F5GYR3	Putative ribosomal RNA methyltransferase NOP2	NOP2
26.8757	28.2528	26.3458	28.1145	28.1048	29.2304	27.6136	28.7456	+	6	6	6	624	624	624	11528	0	5256400000	63	0.882736	0.194997	1.02641	1.49385	Q9NPA8;E5RHX8;J3KNT2;E5RI00;E5RHT9;E5RJ84	Q9NPA8;E5RHX8;J3KNT2;E5RI00;E5RHT9;E5RJ84	Enhancer of yellow 2 transcription factor homolog	ENY2
24.4701	24.7235	26.3289	21.5319	23.7393	22.7628	23.8369	23.93		1	1	1	97	97	97	1277	15723	165210000	2	0.278813	0.604665	-0.696363	-0.613356	F5H702;F5H8D0;Q96GC5	F5H702;F5H8D0;Q96GC5	39S ribosomal protein L48, mitochondrial	MRPL48
24.5769	27.1708	21.5612	24.7213	24.3745	24.8146	24.5623	22.5799		3	3	3	16	16	16	32021	0	396600000	3	0.12681	0.818118	-0.424739	-0.313206	F5H715;Q96BJ3	F5H715;Q96BJ3	Axin interactor, dorsalization-associated protein	AIDA
24.6358	24.7443	25.1497	25.3981	24.777	24.7326	24.7354	24.8099		7	7	7	119	119	119	117	0	480690000	13	0.573698	0.499936	-0.21828	-0.784192	F5H8E5;Q93009;H3BND8;F5H2X1	F5H8E5;Q93009;H3BND8	Ubiquitin carboxyl-terminal hydrolase;Ubiquitin carboxyl-terminal hydrolase 7	USP7
25.7452	25.0032	27.6335	26.8687	27.0204	27.3782	27.5513	27.4018	+	16	16	16	204	204	204	17129	0	2536000000	63	0.868301	0.200106	1.02525	1.47602	O60306;H0YH15	O60306	Intron-binding protein aquarius	AQR
31.5743	31.569	31.0739	31.7196	32.4875	32.8631	32.1659	32.4904	+	47	47	47	49	49	49	11829	0	77419000000	600	2.64205	0.0285091	1.01755	3.3855	O15042;E7ET15;H0Y8D9;C9JB80;E7EW00;C9J5L1;C9JDJ7;U3KPT1;H7C4V2	O15042;E7ET15	U2 snRNP-associated SURP motif-containing protein	U2SURP
22.3509	23.4804	23.9815	24.9474	22.7267	23.4684	24.8258	22.8071		4	4	4	49	49	49	20781	0	165530000	9	0.119636	0.834377	-0.233064	-0.282016	J3QK86;J3KPG5;F8VU39;Q9UIF9	J3QK86;J3KPG5;F8VU39;Q9UIF9	Bromodomain adjacent to zinc finger domain protein 2A	BAZ2A
29.13	28.5099	29.4861	29.0825	29.4519	29.173	29.3623	29.0955		10	10	1	333	333	83	36161	0	9095800000	90	0.449735	0.559663	0.218515	0.68698	F8VVM2;F8VWQ0;F8VZL5;F8VWR4	F8VVM2;F8VWQ0;F8VZL5;F8VWR4		SLC25A3
27.7213	27.334	26.8425	28.5013	28.7486	28.724	27.8953	29.0321	+	6	6	6	316	316	316	22017	0	5647500000	72	1.23784	0.116309	1.00023	1.89646	P59780;H0YLI7;H0YLX6;H0YN38;H0YMK0	P59780;H0YLI7	AP-3 complex subunit sigma-2	AP3S2
29.3051	28.0774	29.2223	29.5911	30.1237	29.8834	30.1582	29.9639	+	11	11	11	483	483	483	27872	0	14404000000	96	1.56039	0.0706395	0.983337	2.23648	Q01081;Q8WU68;M0QYK5;M0R2N4;K7EJH3;K7EJM7;K7EPL9	Q01081	Splicing factor U2AF 35 kDa subunit	U2AF1
22.8306	24.8925	22.5417	22.7116	22.9724	22.3885	24.6349	22.8477		1	1	1	53	53	53	38518	0	94026000	5	0.0152116	0.975158	-0.0332541	-0.0396234	H3BU82;F8VZ44;Q9NRG9	H3BU82;F8VZ44;Q9NRG9	Aladin	AAAS
26.2887	26.0269	26.5409	26.2774	27.4377	27.727	26.435	27.4341	+	9	9	9	99	99	99	12434	0	1816100000	46	1.74734	0.0613443	0.974977	2.42668	Q92900	Q92900	Regulator of nonsense transcripts 1	UPF1
26.7	27.1212	27.4458	26.8942	26.916	27.4684	26.6595	27.291		11	8	8	558	436	436	338	0	1745000000	43	0.0634908	0.93417	0.0434008	0.126623	F8VZX2;H3BRU6;B4DXP5;Q15366;B4DLC0;F8W0G4;F8VXH9;F8W1G6;J3QT27;E9PFP8;P57721;H3BND9;F8VRH0;F8VTZ0;H3BSS4;H3BSP4;C9K0A2;F8WC71;C9IZV9;C9J7A9;C9JSA6;C9J5V4;C9JTY5;C9JZY3;C9J0A4;P57723	F8VZX2;H3BRU6;B4DXP5;Q15366;B4DLC0;F8W0G4;F8VXH9;F8W1G6	Poly(rC)-binding protein 2	PCBP2
33.9598	31.5741	33.9124	33.7512	34.2755	33.6976	34.0108	33.4458		17	17	3	731	731	172	1629	0	205360000000	346	0.407147	0.498097	0.558032	0.792007	F8W1R7;P60660;G3V1V0;J3KND3;B7Z6Z4;F8VPF3;G3V1Y7;H0YI43	F8W1R7;P60660;G3V1V0;J3KND3;B7Z6Z4;F8VPF3	Myosin light polypeptide 6	MYL6
28.6236	28.6451	28.2964	28.4684	28.5913	27.6581	28.5884	27.2806		19	19	15	141	141	118	21504	0	4091200000	80	0.675017	0.347309	-0.478754	-1.08261	F8WE88;G3V394;Q9Y4I1;F8W6H6;E7ERV5;Q9UES5;O95317;G3V3C9;H0YM93	F8WE88;G3V394;Q9Y4I1;F8W6H6	Unconventional myosin-Va	MYO5A
33.2508	33.0146	32.915	33.4612	34.0565	34.3126	33.9372	34.1843	+	37	37	28	571	571	474	46513	0	265700000000	773	3.21837	0.024	0.962238	3.89793	Q9Y383;V9GZ75;F8WEU3	Q9Y383	Putative RNA-binding protein Luc7-like 2	LUC7L2
27.8999	27.766	28.4287	28.1035	27.2736	28.2855	27.7161	28.069		10	8	8	209	175	175	66121	0	3548800000	34	0.34723	0.62608	-0.213518	-0.58656	Q9Y6M1;F8W930	Q9Y6M1;F8W930	Insulin-like growth factor 2 mRNA-binding protein 2	IGF2BP2
22.745	23.0207	23.3094	22.8215	22.6752	23.0759	22.7936	22.5438		2	2	2	76	76	76	7434	0	139840000	7	0.555595	0.518194	-0.20203	-0.749717	F8W9B8;O00471;G3V377	F8W9B8;O00471;G3V377	Exocyst complex component 5	EXOC5
30.8809	32.4814	30.679	31.2228	31.0633	31.7509	30.9688	30.9877		14	14	14	323	323	323	25617	0	45562000000	243	0.101706	0.873673	-0.123339	-0.226074	F8WCT1;Q66PJ3;F5GYV5;H7BZV4;F8WEP2;F5H7X4	F8WCT1;Q66PJ3;F5GYV5;H7BZV4;F8WEP2	ADP-ribosylation factor-like protein 6-interacting protein 4	ARL6IP4
22.6407	23.0258	22.9514	22.6155	23.7136	23.6498	23.8793	23.7991	+	2	2	2	71	71	71	54271	0	58342000	5	3.7413	0.0206667	0.952081	4.39598	Q969S3	Q969S3	Zinc finger protein 622	ZNF622
32.1875	32.2117	31.7647	32.4439	33.0149	33.164	32.8527	33.3489	+	42	42	42	426	426	426	10018	0	108730000000	481	2.75402	0.0282264	0.943173	3.40944	P49756;E9PQU5;H0YE46;E9PSE8	P49756	RNA-binding protein 25	RBM25
22.317	24.1402	22.3858	22.2372	22.9291	22.6745	22.9051	23.3988		1	1	1	35	35	35	70353	0	69680000	7	0.165575	0.78758	0.20682	0.355194	G3V153;Q14444	G3V153;Q14444	Caprin-1	CAPRIN1
23.7406	24.62	23.8122	24.1194	23.5309	23.5679	23.9629	23.9376		4	4	4	48	48	48	14029	0	220080000	20	0.674373	0.397766	-0.323224	-0.975831	G3V198;Q12769;E9PR16	G3V198;Q12769;E9PR16	Nuclear pore complex protein Nup160	NUP160
25.71	25.2413	27.2769	26.1304	25.9796	25.7526	26.446	26.3066		4	4	4	5	5	5	18967	0	1028300000	19	0.0232546	0.965273	0.0315552	0.0560617	G5E9E7;Q07157;G3V1L9	G5E9E7;Q07157;G3V1L9	Tight junction protein ZO-1	TJP1
33.7164	33.6477	32.4975	33.9444	34.2758	34.3211	34.2811	34.695	+	44	44	19	732	732	318	59875	0	298510000000	933	1.49067	0.077816	0.941744	2.142	Q9UHX1;H0YEM1;E9PL19	Q9UHX1;H0YEM1	Poly(U)-binding-splicing factor PUF60	PUF60
23.1379	27.3749	25.2869	23.8872	21.1483	25.0697	24.8147	24.8918		29	2	2	424	14	14	67494	15736	526310000	9	0.296617	0.577777	-0.94059	-0.659033	G3V3B0	G3V3B0		ACIN1
22.9913	24.1945	24.2596	25.8157	23.7987	25.4672	25.8402	26.2874		3	3	3	22	22	22	28424	0	844000000	18	0.618278	0.318945	1.03308	1.15585	O75586;G3V4A5	O75586;G3V4A5	Mediator of RNA polymerase II transcription subunit 6	MED6
22.7796	22.8909	26.5574	23.7054	22.5923	21.773	23.2743	22.2482		2	2	2	44	44	44	11395	0	145800000	4	0.80139	0.204772	-1.51138	-1.45704	G3V5V3;O60524;G3V4D9	G3V5V3;O60524;G3V4D9	Nuclear export mediator factor NEMF	NEMF
26.6964	27.1172	25.7324	28.7477	27.5889	28.0423	27.7674	27.8909		20	1	1	525	8	8	48023	0	6344100000	80	0.547181	0.379395	0.748906	1.01733	G3XAC6;Q5QP23;Q5QP22;Q5QP21;Q86U06;G3V546;G3V5Z6;H0YJJ3;G3XAP0	G3XAC6		RBM39
26.6239	27.81	26.0997	26.2277	26.6189	26.7149	25.5866	26.2157		4	4	4	11	11	11	64594	0	1347500000	15	0.379758	0.541935	-0.406319	-0.71743	G3XAG1;Q96ME7;B4E0X7	G3XAG1;Q96ME7;B4E0X7	Zinc finger protein 512	ZNF512
25.7034	24.9567	25.7823	25.3883	26.3626	26.6701	26.3252	26.2374	+	5	5	5	219	219	219	37725	0	1184500000	19	2.3808	0.0387778	0.941133	3.03842	E5RHW4;O94905;E5RJ09;B0QZ43;O75477	E5RHW4;O94905;E5RJ09	Erlin-2	ERLIN2
27.0866	27.1577	26.6067	26.8501	27.8382	27.7995	27.494	28.1671	+	15	15	15	151	151	151	1606	0	3019100000	66	2.54004	0.0341538	0.899448	3.14629	O60244;H7C3E5;H7C017	O60244	Mediator of RNA polymerase II transcription subunit 14	MED14
28.1726	22.7688	27.9727	28.2904	27.6411	22.8652	28.2	27.8754		16	2	2	796	237	237	17089	0	7369600000	54	0.0289186	0.954656	-0.155663	-0.0799447	G8JLA2;F8VZU9;F8W180;F8VXL3	G8JLA2		MYL6
25.2974	25.3582	25.2002	24.8408	26.3766	25.9706	25.9803	25.9231	+	4	4	4	95	95	95	57224	0	719970000	41	2.88964	0.0282353	0.888487	3.46302	K7EMM8;Q49A26;K7EQB2	K7EMM8;Q49A26;K7EQB2	Putative oxidoreductase GLYR1	GLYR1
29.8875	30.0247	30.0969	30.2935	30.5002	30.4878	30.3532	29.9948		7	7	7	604	604	604	16837	0	16301000000	105	0.902247	0.361108	0.258352	1.05416	P62158;H0Y7A7;F8WBR5;M0QZ52;G3V479;E7ETZ0;E7EMB3;G3V361;Q96HY3;G3V226;C9J7T9;P27482;P02585	P62158;H0Y7A7;F8WBR5;M0QZ52;G3V479;E7ETZ0;E7EMB3	Calmodulin	CALM1;CALM2;CALM3
29.2118	29.2375	30.4544	29.5464	28.7548	29.6111	28.7332	29.5256		11	9	9	338	30	30	29667	0	9521700000	53	0.5676	0.405748	-0.45634	-0.958401	H0Y8G5;Q14103;H0YA96;B4DTC3;D6RAF8;D6RF44;D6RBQ9;F5H6R6;D6RD83	H0Y8G5;Q14103;H0YA96;B4DTC3;D6RAF8;D6RF44	Heterogeneous nuclear ribonucleoprotein D0	HNRNPD
30.0955	30.2015	30.3099	30.3646	30.9195	30.8813	31.1388	31.5661	+	31	31	25	286	286	231	16415	0	28513000000	247	2.7194	0.0291724	0.883554	3.29571	Q9NYV4;J3QSD7;F8VXD2;F8VYH9;B4DNF9;F8VZZ0;F8VTV8;F8VWX7;F8VZ51;K7EJ83;H0YAZ9;Q00535;P11802;Q00534;E7EUK8;P50750;E5RGN0;Q96Q40;O94921;F5H6Z0;Q07002;Q00536;Q00537	Q9NYV4;J3QSD7	Cyclin-dependent kinase 12	CDK12
32.0697	32.0423	31.9361	32.2897	32.6521	32.9317	33.005	33.2736	+	24	24	5	485	485	13	59379	0	122000000000	422	3.00165	0.02675	0.881166	3.55641	Q14498;E1P5S2;H0Y4X3	Q14498;E1P5S2;H0Y4X3	RNA-binding protein 39	RBM39
28.8569	29.9604	28.7287	28.7993	28.9533	29.3764	28.9753	29.0842		16	16	16	287	287	287	73206	0	8435500000	108	0.0119492	0.983	0.0109334	0.0267774	H0YJA2;Q6PJT7;G3V5I6;G3V256;G3V411;G3V4R5;H0YJ87;G3V3Y4;H0YJ51	H0YJA2;Q6PJT7;G3V5I6;G3V256	Zinc finger CCCH domain-containing protein 14	ZC3H14
32.3852	31.9972	31.9111	32.5773	33.0453	33.0739	33.2836	32.9889	+	16	16	15	488	488	408	535	0	108460000000	359	2.67718	0.0277377	0.880213	3.25143	P26368;K7ENG2	P26368;K7ENG2	Splicing factor U2AF 65 kDa subunit	U2AF2
23.466	22.1499	23.9792	24.3393	24.5098	24.6253	23.9233	24.3054		2	2	2	152	152	152	30708	0	417480000	6	0.855491	0.218894	0.857354	1.42072	H0YN19;Q9P2K5;H0YKS1	H0YN19;Q9P2K5;H0YKS1	Myelin expression factor 2	MYEF2
30.1037	29.4608	29.6368	29.2739	29.667	29.7037	29.3787	29.3183		26	17	17	366	288	288	80272	0	10912000000	104	0.198037	0.803071	-0.101919	-0.33616	Q92841;H3BLZ8;C9JMU5;G5E9L5	Q92841;H3BLZ8;C9JMU5	Probable ATP-dependent RNA helicase DDX17	DDX17
27.5511	27.1229	26.8629	27.7382	28.1488	28.1286	28.2447	28.2471	+	13	13	13	296	296	296	72889	0	3572500000	67	2.30859	0.0390698	0.87355	2.89625	Q9NVC6;E9PKQ4;E9PM72;E9PJZ4	Q9NVC6	Mediator of RNA polymerase II transcription subunit 17	MED17
26.1284	24.8476	26.2167	25.7145	26.3212	26.2751	27.052	26.7244	+	5	5	5	178	178	178	27978	0	1315500000	24	1.26726	0.118747	0.866397	1.87311	P57088;D6RAA6;H0Y8N0	P57088;D6RAA6	Transmembrane protein 33	TMEM33
27.6411	26.553	27.3023	28.0569	27.6735	27.9102	28.6665	28.7214	+	8	8	8	76	76	76	13093	0	3615600000	24	1.07206	0.15784	0.854567	1.66178	Q8IUX7;H7C0W8;H7C4B5;H7C391;H7C1J5;Q8N436	Q8IUX7	Adipocyte enhancer-binding protein 1	AEBP1
24.0729	24.5413	24.3523	22.1412	24.5757	23.0259	22.2261	23.7516		6	6	6	63	63	63	11032	0	701000000	10	0.202454	0.726552	-0.382123	-0.450964	Q9H0E3;H7BXF5	Q9H0E3;H7BXF5	Histone deacetylase complex subunit SAP130	SAP130
24.3191	24.7925	24.8077	24.3615	24.819	24.7057	24.2552	24.3928		5	5	5	54	54	54	13055	0	384840000	21	0.0505802	0.953107	-0.0269961	-0.0939951	H7BXY3;Q7L2E3	H7BXY3;Q7L2E3	Putative ATP-dependent RNA helicase DHX30	DHX30
27.6772	27.3656	27.671	27.0114	28.2555	28.4979	28.239	28.1441	+	22	8	1	364	145	18	6797	0	4157100000	48	2.55737	0.0331343	0.852844	3.10324	B1ANR0;Q13310;B1ANR1	B1ANR0;Q13310	Polyadenylate-binding protein 4	PABPC4
26.8383	25.9954	27.3984	28.4583	27.6167	28.2739	28.4474	27.9315		41	2	2	358	23	23	15991	0	4093100000	37	0.812655	0.234192	0.894788	1.37979	H7C1M2;H7C2G8;H7C1S4;H7C257	H7C1M2		SON
24.8395	25.4435	24.4995	24.4757	25.9014	25.0529	24.1347	23.9338		3	3	3	56	56	56	11882	0	426560000	11	0.0403707	0.952357	-0.0588312	-0.097083	I3L2C7;P57678	I3L2C7;P57678	Gem-associated protein 4	GEMIN4
30.5174	30.6431	30.337	30.9569	31.324	31.6605	31.1024	31.7702	+	34	34	34	415	415	415	10482	0	38623000000	340	2.25584	0.044	0.850687	2.82167	Q12872;F5H5X1;F5H1A5;H0YFR9	Q12872;F5H5X1	Splicing factor, suppressor of white-apricot homolog	SFSWAP
30.2762	30.1257	29.6613	30.0045	30.789	31.2353	30.4657	30.9372	+	27	27	27	527	527	527	69837	0	25394000000	245	2.17815	0.0478261	0.839872	2.73788	Q9UJV9;J3KNN5;D6RGI7;D6RD33;H0YA06;H0Y8L8	Q9UJV9;J3KNN5	Probable ATP-dependent RNA helicase DDX41	DDX41
22.4327	24.0425	23.0507	22.9932	23.1741	22.5235	22.7572	23.0081		2	2	2	16	16	16	23132	0	104120000	6	0.305149	0.640914	-0.264045	-0.569315	P42356;J3KN10	P42356;J3KN10	Phosphatidylinositol 4-kinase alpha	PI4KA
24.7064	22.9195	24.1196	23.6604	24.2539	24.5315	24.566	24.1156		5	5	5	46	46	46	20429	0	246760000	32	0.62452	0.364098	0.515333	1.04592	Q5VYK3;J3KN16;R4GMY1	Q5VYK3;J3KN16	Proteasome-associated protein ECM29 homolog	ECM29;KIAA0368
31.5815	31.9171	31.2923	31.8216	31.633	31.3949	31.4513	31.2138		68	68	68	434	434	434	23311	0	38146000000	362	0.676465	0.456092	-0.229876	-0.870642	Q92614;J3KNX9;H0YEV9	Q92614;J3KNX9	Unconventional myosin-XVIIIa	MYO18A
31.1927	31.2503	30.4702	31.5704	31.944	32.3014	31.5279	32.0565	+	46	46	46	517	517	517	1048	0	56631000000	524	1.59576	0.0743846	0.836564	2.18502	Q9Y5B6;H7C2W4	Q9Y5B6	PAX3- and PAX7-binding protein 1	PAXBP1
29.7622	29.8445	29.6153	29.9273	29.8274	29.7914	29.5533	29.8013		19	19	19	716	716	716	33296	0	12792000000	178	0.186975	0.871212	-0.0439806	-0.228849	Q99623;J3KPX7;F5GY37;F5GWA7;F5H3X6;F5H0C5;F5H2D2;U3KPZ5	Q99623;J3KPX7;F5GY37;F5GWA7;F5H3X6	Prohibitin-2	PHB2
25.3068	24.7678	24.9465	24.8061	25.0539	25.5289	25.1028	25.5345		5	5	5	56	56	56	13176	0	494540000	15	0.996369	0.277021	0.34822	1.24472	J3KR24;P41252	J3KR24;P41252	Isoleucine--tRNA ligase, cytoplasmic	IARS
27.1223	27.8463	27.3191	26.9967	26.4912	27.1316	27.3449	27.0464		5	5	5	446	446	446	19181	0	2324100000	23	0.569467	0.453665	-0.317577	-0.879558	Q8WUD4;J3KR35;C9JUN5;S4R331	Q8WUD4;J3KR35;C9JUN5	Coiled-coil domain-containing protein 12	CCDC12
28.5799	29.4332	28.2428	28.9387	29.1219	29.4814	29.024	29.8613		20	20	20	406	406	406	72668	0	8989600000	113	0.915572	0.235905	0.573481	1.37169	P49848;J3KR72;G8JLM6;C9JTY6;C9JFL8;C9JIS2;C9J088;F8WEJ7;C9J7C4;E5RHA1;C9JHQ8;E5RKA5	P49848;J3KR72;G8JLM6	Transcription initiation factor TFIID subunit 6	TAF6
31.7153	31.1308	30.4426	30.1675	31.938	31.9527	30.3231	30.6367		16	16	16	684	684	684	19786	0	40318000000	219	0.258881	0.668253	0.348574	0.534688	J3QQT2;J3KRX5;P18621;J3QLC8;J3QS96;J3KRB3;J3KSJ0	J3QQT2;J3KRX5;P18621;J3QLC8;J3QS96;J3KRB3	60S ribosomal protein L17	RPL17
22.7199	23.2523	25.0699	24.818	24.0627	24.3189	24.7833	24.7916		3	3	3	347	347	347	2003	0	306910000	2	0.376979	0.521124	0.524098	0.743178	J3KS05;P83916;C9JWS9;K7ELA4;B5MD17	J3KS05;P83916;C9JWS9;K7ELA4;B5MD17	Chromobox protein homolog 1	CBX1
31.6403	31.8764	30.7937	30.4018	32.0567	31.9639	30.7022	30.2799		15	15	15	482	482	482	23134	0	42944000000	260	0.0446647	0.949266	0.0725808	0.108872	J3QR09;J3KTE4;P84098;J3QL15	J3QR09;J3KTE4;P84098;J3QL15	Ribosomal protein L19;60S ribosomal protein L19	RPL19
32.7103	33.44	32.65	32.6384	32.3649	32.805	32.372	32.453		27	27	26	681	681	661	27744	0	98194000000	457	0.81724	0.336078	-0.360926	-1.12716	Q07955;J3KTL2;J3KSR8;J3QQV5;J3KSW7	Q07955;J3KTL2;J3KSR8	Serine/arginine-rich splicing factor 1	SRSF1
30.7351	31.3699	30.8357	30.9391	30.7119	31.1428	30.7033	31.3521		31	31	31	328	328	328	89437	0	31071000000	273	0.0119956	0.984156	0.00760412	0.0242474	J3QR29;J3QKR5;J3QR44;P21127;Q5QPR3;Q9UQ88;J3KTL7;J3QL65;Q5QPR4;J3KS35;E7ESP2;X6R529;Q5QPQ9;E9PFJ2;G8JLH1;Q13882	J3QR29;J3QKR5;J3QR44;P21127;Q5QPR3;Q9UQ88;J3KTL7;J3QL65;Q5QPR4	Cyclin-dependent kinase 11B;Cyclin-dependent kinase 11A	CDK11B;CDK11A
32.4673	32.1185	32.4138	32.0783	32.2982	32.4812	32.1877	32.0725		15	15	15	548	548	548	21634	0	67907000000	231	0.0247332	0.975598	-0.0095787	-0.0412319	Q07020;J3QQ67;G3V203;H0YHA7;F8VUA6;F8VYV2;F8VXR6	Q07020;J3QQ67;G3V203;H0YHA7;F8VUA6;F8VYV2	60S ribosomal protein L18	RPL18
27.5355	28.6263	28.0179	27.2992	27.1598	27.5936	27.6366	27.4763		13	13	13	198	198	198	84699	0	3147000000	37	0.611994	0.397782	-0.403141	-0.977617	Q96MU7;J3QR07;J3KS01	Q96MU7;J3QR07	YTH domain-containing protein 1	YTHDC1
29.7351	28.8134	29.8007	29.8669	30.0975	29.7598	29.8514	30.1391		8	8	4	561	561	333	19794	0	12125000000	80	0.757736	0.337378	0.407912	1.1175	P19105;O14950;J3QRS3;J3KTJ1	P19105;O14950;J3QRS3	Myosin regulatory light chain 12A;Myosin regulatory light chain 12B	MYL12A;MYL12B
27.7013	27.4043	27.7325	28.0859	28.3851	28.6467	28.4696	28.7529	+	13	13	12	47	47	439	47788	0	5197600000	97	2.663	0.03325	0.832585	3.17136	C9JPL0;Q9UK58;H7C4G1	C9JPL0;Q9UK58	Cyclin-L1	CCNL1
25.4714	25.2897	25.5044	25.3543	25.8066	25.8221	25.3506	26.6555		4	3	3	83	62	62	67688	0	674160000	6	0.92709	0.24747	0.503775	1.3381	Q03252;J9JID7	Q03252;J9JID7	Lamin-B2	LMNB2
25.0784	24.9546	25.4407	25.667	25.8335	25.7028	25.1607	25.4076		6	6	6	101	101	101	10133	0	706820000	48	0.493715	0.519509	0.240992	0.746701	K7EJT8;P63010;C9J1E7;Q10567;K7EJ01;H7C034	K7EJT8;P63010	AP-2 complex subunit beta	AP2B1
31.9725	31.8365	31.6982	32.0624	32.7706	32.8243	32.26	32.9928	+	54	54	54	548	548	548	13016	0	98238000000	653	2.4482	0.0379024	0.819512	2.96014	O14617;G5E988;E7EMM2;K7ERW8;K7ELX8	O14617;G5E988;E7EMM2	AP-3 complex subunit delta-1	AP3D1
29.9255	30.8019	30.1606	30.1255	30.658	31.4029	30.7983	31.4004	+	28	28	15	804	804	554	48991	0	32213000000	287	1.60202	0.0758217	0.811526	2.17352	Q13838;F8VQ10;Q5STU3;B4DP52;F6WLT2;F6TRA5;F6S4E6;F6UJC5;H0Y400;F6R6M7;B4DIJ6;F6QYI9;F6U6E2;F6QWI5;F6S2B7;E7EMX2;K7EN69;H0YCC6;K7ENP6;K7EL56;K7EIL8;F6SXL5;K7EN25	Q13838;F8VQ10;Q5STU3;B4DP52;F6WLT2;F6TRA5;F6S4E6	Spliceosome RNA helicase DDX39B	DDX39B
26.0564	25.7026	28.6294	27.1565	25.359	24.9578	26.8545	25.8744		4	4	4	178	178	178	48839	0	1412800000	12	0.705293	0.268544	-1.12483	-1.28482	K7EPT6;Q92804;K7EKB2;K7EL85	K7EPT6;Q92804	TATA-binding protein-associated factor 2N	TAF15
33.2674	33.0303	32.3577	33.3283	33.7373	34.0055	33.4269	34.0331	+	66	66	66	424	424	424	13883	0	199390000000	860	1.65076	0.0699737	0.80477	2.21476	O60841	O60841	Eukaryotic translation initiation factor 5B	EIF5B
23.3722	23.8146	23.6618	24.2572	25.1603	24.2879	24.8107	24.036	+	2	2	2	5	5	5	99707	0	289140000	22	1.35714	0.111422	0.797318	1.92769	F8WDV0;Q9UI26;D6RCN7;D6RJB1	F8WDV0;Q9UI26;D6RCN7;D6RJB1	Importin-11	IPO11
28.1826	27.95	27.9875	28.5056	28.6499	28.5981	29.0314	29.4631	+	4	4	4	271	271	271	1886	0	7220500000	62	1.77473	0.0676391	0.779196	2.30889	Q8WVK2;H0YBW5;B8ZZ98	Q8WVK2;H0YBW5;B8ZZ98	U4/U6.U5 small nuclear ribonucleoprotein 27 kDa protein	SNRNP27
29.1132	29.2711	29.8763	28.9344	29.0467	29.0333	29.9116	29.3375		13	13	12	639	639	594	26639	0	9603500000	91	0.0401387	0.954259	0.0335135	0.0859679	M0QXL5;M0R2Q4;P22087;M0R0P1;M0R299;M0R2U2;M0R1H0;M0R2B0	M0QXL5;M0R2Q4;P22087;M0R0P1;M0R299;M0R2U2;M0R1H0;M0R2B0	rRNA 2-O-methyltransferase fibrillarin	FBL
28.394	28.359	27.9857	27.6451	27.9598	28.2264	28.1431	28.0166		8	8	8	44	44	44	22391	0	3993400000	93	0.0172455	0.978037	-0.00948715	-0.0331206	M0R0F0;P46782;M0R0R2;M0QZN2	M0R0F0;P46782;M0R0R2;M0QZN2	40S ribosomal protein S5;40S ribosomal protein S5, N-terminally processed	RPS5
28.4076	28.5245	28.7807	29.4676	29.6493	29.8273	29.2352	29.5133	+	19	19	19	886	886	886	22774	0	12661000000	179	1.52838	0.0862093	0.761181	2.06755	Q9Y6A4;H3BPA3	Q9Y6A4	UPF0468 protein C16orf80	C16orf80
23.0784	22.1352	21.8372	21.2116	22.437	22.6267	23.0882	21.6923		1	1	1	137	137	137	14468	0	33674000	7	0.350524	0.563902	0.395442	0.675815	M0R2X4;O96013	M0R2X4;O96013	Serine/threonine-protein kinase PAK 4	PAK4
23.5875	23.2483	24.8404	24.7815	24.902	24.4057	24.6036	22.4336		3	3	3	8	8	8	12021	0	431690000	8	0.0137219	0.977078	-0.0281744	-0.0355203	Q8IX01;M0R2Z9;M0R3F6;E7ETX7	Q8IX01;M0R2Z9;M0R3F6;E7ETX7	SURP and G-patch domain-containing protein 2	SUGP2
27.1396	27.6557	27.6998	27.3781	28.4463	28.028	28.2905	28.1486	+	11	11	10	283	283	261	66408	0	3542000000	28	2.51592	0.0380235	0.760051	2.93622	P20700;E9PBF6	P20700;E9PBF6	Lamin-B1	LMNB1
27.7838	28.3554	27.9248	27.4706	28.3223	27.859	28.1286	27.761		18	18	18	224	224	224	12168	0	3107800000	57	0.243462	0.750803	0.134123	0.414233	O00159;F5H6E2;I3L204;I3L168;I3L3F5;I3L4D4;I3L501;I3L3Y6	O00159;F5H6E2	Unconventional myosin-Ic	MYO1C
28.7447	28.7324	28.3986	28.6711	28.4778	28.725	28.5262	28.7939		24	24	24	293	293	293	12132	0	6266200000	82	0.0182959	0.983232	-0.00599861	-0.0283966	O00203;Q13367;F5GWU4;F5GYB0;H0YBD0	O00203	AP-3 complex subunit beta-1	AP3B1
22.9443	23.2196	23.8493	25.0239	24.1885	23.4975	24.5077	24.7087		3	3	3	125	125	125	52904	0	259680000	16	0.381815	0.525979	0.466335	0.736889	O00232	O00232	26S proteasome non-ATPase regulatory subunit 12	PSMD12
29.9657	30.7132	29.3381	30.0744	30.1875	30.4128	29.9147	30.7615		22	22	22	323	323	323	11011	0	19347000000	178	0.388421	0.562761	0.296277	0.683059	O00268;V9GY14;V9GY03;Q92750;J3KTH2	O00268	Transcription initiation factor TFIID subunit 4	TAF4
22.9913	23.8155	23.6563	23.2871	22.9703	22.1024	23.9915	23.116		20	20	20	361	361	361	54122	0	4047900000	66	-4.34294e-08	1	0	0	O00330;H0YD97;E9PLU0;E9PRI6	O00330	Pyruvate dehydrogenase protein X component, mitochondrial	PDHX
26.2493	25.0089	25.3474	26.3297	26.3108	25.7034	24.7484	25.2782		8	8	8	123	123	123	12363	0	899610000	35	0.188114	0.757629	-0.223609	-0.394931	O00410;B4E0R6;H0Y8C6;C9JZD8;E7EQT5;E7ETV3;C9J875;C9JQT6;E7ESA1;E7ESZ1;E7EWK4;E7EX05;E7ETV8;E7EV12;C9JMV5	O00410;B4E0R6;H0Y8C6	Importin-5	IPO5
30.3883	30.7045	30.4159	30.3422	30.5703	30.8613	30.4713	30.612		30	28	27	511	489	477	63704	0	21505000000	285	0.689034	0.506804	0.165969	0.766087	O00425;F8WD15	O00425	Insulin-like growth factor 2 mRNA-binding protein 3	IGF2BP3
30.0569	29.4983	30.0701	29.7457	30.4971	30.6964	30.3824	30.8048	+	10	10	10	765	765	765	12784	0	18942000000	122	2.38919	0.0435165	0.752414	2.81791	P62888;E5RI99;E5RJH3	P62888;E5RI99;E5RJH3	60S ribosomal protein L30	RPL30
29.6665	29.3814	29.9783	29.2214	29.8916	29.8354	30.161	29.6743		23	23	23	508	508	508	66049	0	13610000000	207	0.845642	0.337139	0.328658	1.11455	O00567;H0YDU4;H0Y653;Q5JXT2	O00567;H0YDU4	Nucleolar protein 56	NOP56
31.0585	31.2239	30.6161	30.4032	30.9438	30.5635	30.6054	30.1024		32	32	32	562	562	562	73243	0	23038000000	284	0.47953	0.511002	-0.271693	-0.7606	O00571;B4DXX7;O15523;B4E3C4;B4DLA0;C9J081;C9J8G5;H0Y960;D6RCM4;Q9NQI0	O00571;B4DXX7;O15523	ATP-dependent RNA helicase DDX3X;ATP-dependent RNA helicase DDX3Y	DDX3X;DDX3Y
25.9326	24.7731	25.5259	26.5829	25.8904	25.5875	25.6801	25.9722		4	4	3	107	107	94	57886	0	773300000	34	0.0725968	0.909289	0.0789256	0.161283	O00629;H7C4F6	O00629;H7C4F6	Importin subunit alpha-3	KPNA4
24.3704	25.8241	25.2684	25.6947	25.7941	23.1836	26.5532	25.032		4	4	4	574	574	574	12365	0	623440000	11	0.0667236	0.905259	-0.148674	-0.16636	O14519;F5GZF0;O75956	O14519;F5GZF0	Cyclin-dependent kinase 2-associated protein 1	CDK2AP1
25.2623	25.1299	26.4422	26.4005	26.6263	26.2538	26.8882	26.4546	+	12	12	12	35	35	35	57383	0	1148100000	74	1.0154	0.176565	0.747018	1.55812	Q5T4S7;X6RE05;B4DYV5;X6R960	Q5T4S7	E3 ubiquitin-protein ligase UBR4	UBR4
30.6557	30.9298	30.3073	30.4573	30.4543	30.9118	30.1178	30.6888		31	31	31	586	586	586	72683	0	26430000000	321	0.073353	0.927152	-0.044342	-0.140037	O14744;B4DV00;G3V580;G3V2L6;H0YJX6;G3V5L5;C9JSX3;G3V2X6;H7BZ44;H0YJ77;G3V507;G3V2F5;G3V5T6;H0YJD3;H0YJY6	O14744;B4DV00	Protein arginine N-methyltransferase 5;Protein arginine N-methyltransferase 5, N-terminally processed	PRMT5
24.6644	25.2888	24.0074	24.1126	23.9796	24.0255	24.008	24.2556		2	2	2	169	169	169	27887	0	199130000	4	0.733111	0.334978	-0.451156	-1.12438	O14818;F5GY34;H0Y586;Q8TAA3	O14818;F5GY34;H0Y586;Q8TAA3	Proteasome subunit alpha type-7;Proteasome subunit alpha type-7-like	PSMA7;PSMA8
24.5563	23.9345	23.2435	22.6766	24.4632	24.2993	23.5633	23.8291		2	2	2	20	20	20	31585	0	234790000	24	0.421933	0.501137	0.435984	0.780452	O14893;H0YDP6;H0YEL0	O14893;H0YDP6;H0YEL0	Gem-associated protein 2	GEMIN2
22.7756	23.8085	22.6536	22.1498	22.4276	22.5238	23.1913	22.8576		2	2	2	3	3	3	14319	0	83774000	22	0.0905902	0.896151	-0.0967917	-0.197998	O14976;D6RF16;D6RAQ7;D6RE78;D6RAW3	O14976;D6RF16;D6RAQ7;D6RE78;D6RAW3	Cyclin-G-associated kinase	GAK
27.2208	28.0106	26.7868	26.9213	27.7359	28.4129	27.4969	28.2486	+	4	4	4	193	193	193	47138	0	4061700000	24	1.10783	0.159478	0.738695	1.64876	Q8N5F7;Q5M9Q1	Q8N5F7	NF-kappa-B-activating protein	NKAP
31.0306	31.2355	30.3613	31.2217	31.7043	31.9283	31.3511	31.812	+	49	49	49	626	626	626	96819	0	46032000000	466	1.65474	0.0758994	0.73667	2.16337	Q9UBB9;H0Y4U8;F6SQZ1;F6XM96;F6UKU9;F6UQ07	Q9UBB9	Tuftelin-interacting protein 11	TFIP11
32.4481	32.4785	31.8197	32.7178	33.0845	33.338	32.8048	33.161	+	16	16	16	378	378	378	53542	0	110250000000	387	1.78434	0.0689496	0.731063	2.27313	Q05519;Q5T760;Q5T757;B4DWT1;B4DTC1;S4R3C4	Q05519;Q5T760;Q5T757	Serine/arginine-rich splicing factor 11	SRSF11
27.4899	22.9625	26.0633	28.1953	27.6002	25.6641	28.0492	27.4367		8	8	8	453	453	453	34333	0	2010000000	20	0.339369	0.526504	1.00982	0.735623	O15144;C9JTV5;G5E9J0;H7C3F9;G5E9S7	O15144	Actin-related protein 2/3 complex subunit 2	ARPC2
26.3638	25.203	25.8645	26.9658	26.7316	24.8214	26.5305	26.7964		4	4	4	242	242	242	20546	0	1067300000	26	0.0719638	0.901235	0.120713	0.172349	O15145;F8VR50;C9JZD1	O15145;F8VR50;C9JZD1	Actin-related protein 2/3 complex subunit 3	ARPC3
25.3	25.1047	27.2257	26.2219	25.6561	24.5362	27.3295	25.7745		5	5	5	171	171	171	67257	0	1038000000	44	0.0657394	0.907849	-0.13899	-0.163056	O15240	O15240	Neurosecretory protein VGF;Neuroendocrine regulatory peptide-1;Neuroendocrine regulatory peptide-2;Antimicrobial peptide VGF[554-577]	VGF
28.5453	28.309	28.2406	28.3438	29.0023	28.9353	29.0659	29.359	+	12	12	12	223	223	223	80735	0	6950900000	98	3.16771	0.0287692	0.730958	3.41532	Q02040;X6RAJ1	Q02040;X6RAJ1	A-kinase anchor protein 17A	AKAP17A
22.2343	22.9628	23.1665	23.8856	22.828	23.7612	23.2113	22.6882		4	4	4	51	51	51	11994	0	464850000	2	-4.34294e-08	1	0	0	O15397;F5H2I3;F5GXT5;H0YH64	O15397	Importin-8	IPO8
23.5494	24.0351	23.8539	23.5231	24.9809	22.9611	25.1194	22.1513		2	2	2	86	86	86	54985	0	553820000	10	0.0287524	0.956874	0.062809	0.0739378	O15446	O15446	DNA-directed RNA polymerase I subunit RPA34	CD3EAP
30.6209	30.5698	31.1807	30.8396	31.4957	31.2963	31.8359	31.4744	+	43	43	43	571	571	571	11573	0	36075000000	429	2.16797	0.0515556	0.722843	2.59211	Q9H0A0;E9PMU0;E9PJN6	Q9H0A0	N-acetyltransferase 10	NAT10
22.542	24.8435	24.2661	24.4712	24.0738	24.591	22.9249	24.7173		4	4	4	111	111	111	58449	0	308490000	7	0.0240642	0.962617	0.0460768	0.0611341	O43172	O43172	U4/U6 small nuclear ribonucleoprotein Prp4	PRPF4
26.0419	25.0501	26.4549	26.0315	27.068	26.7383	26.4288	26.209	+	6	6	6	398	398	398	21127	0	1636700000	52	1.05514	0.174096	0.716427	1.58471	Q5T8U5;O15260	Q5T8U5;O15260	Surfeit locus protein 4	SURF4
28.3759	27.9564	29.2998	29.355	28.1613	28.2528	29.2833	29.3266		18	18	18	356	356	356	60977	0	6809300000	113	0.00656348	0.988971	0.0092063	0.0161573	O43242;B4DT72;H0YGV8	O43242;B4DT72	26S proteasome non-ATPase regulatory subunit 3	PSMD3
25.6398	24.8782	25.3302	26.4378	26.5382	26.2241	26.2179	26.1163	+	5	5	5	124	124	124	82431	0	932390000	49	1.07101	0.169651	0.702628	1.59368	Q92499	Q92499	ATP-dependent RNA helicase DDX1	DDX1
34.4495	34.3362	33.544	34.4325	34.8845	35.2351	34.385	35.0523	+	79	79	79	621	621	621	11736	0	448900000000	1555	1.31061	0.125924	0.698644	1.82111	Q7L014;D6RJA6;H0Y9U3	Q7L014	Probable ATP-dependent RNA helicase DDX46	DDX46
29.2936	29.4531	29.5403	29.5762	29.806	30.2649	30.1509	30.3988	+	15	15	12	784	784	674	37497	0	15418000000	156	2.55179	0.041	0.689347	2.85235	Q15365	Q15365	Poly(rC)-binding protein 1	PCBP1
26.794	27.0944	27.0361	26.8663	26.7037	26.6122	26.8805	26.0977		6	6	6	132	132	132	57193	0	1667300000	18	1.06602	0.251761	-0.374171	-1.3256	O43660;D6RA26;A8MW61;B7Z982	O43660;D6RA26;A8MW61;B7Z982	Pleiotropic regulator 1	PLRG1
31.0771	29.7336	30.7518	30.667	31.293	31.4201	30.9274	31.3335	+	8	8	7	688	688	625	14787	0	31089000000	125	1.16968	0.155041	0.68611	1.68059	P35268;K7ERI7;K7EMH1;K7ELC4;K7EP65;K7EKS7;K7EJT5	P35268;K7ERI7;K7EMH1;K7ELC4;K7EP65;K7EKS7	60S ribosomal protein L22	RPL22
30.4533	30.2427	30.6096	29.9969	31.1551	31.189	30.7131	30.9777	+	38	38	24	671	671	461	7067	0	32494000000	277	2.13571	0.0564561	0.683122	2.51324	P11940;E7EQV3;E7ERJ7;H0YAR2;Q9H361;E5RGH3;E5RJB9;E5RH24;H0YB86;H0YBN4;H0YAP2;Q4VXU2;H0YEQ8;H0YAS6;H0YB75;Q4VY17;E5RHG7;H0YAS7;H0YAW6;H0YC10;E5RGC4;E5RFD8;Q5JQF8;Q96DU9;E5RJM8	P11940;E7EQV3;E7ERJ7	Polyadenylate-binding protein 1	PABPC1
30.6093	30.5307	30.8756	30.8697	30.8351	30.4852	30.9803	30.9795		44	44	28	411	411	272	1219	0	27119000000	371	0.278976	0.757562	0.0986981	0.400124	O60264	O60264	SWI/SNF-related matrix-associated actin-dependent regulator of chromatin subfamily A member 5	SMARCA5
26.4413	26.7772	26.7596	27.5373	27.8355	27.493	27.2205	27.6911	+	3	3	3	475	475	475	1125	0	2748000000	62	1.35618	0.12102	0.681163	1.8505	Q9C005	Q9C005	Protein dpy-30 homolog	DPY30
27.3399	27.3607	26.72	27.3659	27.8434	28.0331	27.5564	28.0283	+	6	6	6	316	316	316	34262	0	3140500000	37	1.85915	0.0684571	0.668693	2.2707	Q7Z7C8;C9J7M8;B4DZU5	Q7Z7C8;C9J7M8	Transcription initiation factor TFIID subunit 8	TAF8
26.3133	27.0485	28.0708	26.5616	26.508	27.0474	27.5207	27.3348		7	7	7	204	204	204	65521	0	2096800000	42	0.0843517	0.898665	0.104181	0.190446	O60508;Q5SRN1;Q5SRM9	O60508;Q5SRN1	Pre-mRNA-processing factor 17	CDC40
29.8543	29.4893	29.0988	30.3735	30.4497	30.154	30.0963	30.5886	+	33	33	33	634	634	634	78507	0	21414000000	315	1.08844	0.177171	0.618195	1.56205	Q13769;F8WCP5;C9JXG5;H7C441;C9JCL9;H7C072;F5GZF3;C9JXU6	Q13769	THO complex subunit 5 homolog	THOC5
28.1686	27.4917	28.3888	28.1831	28.4101	29.1211	28.4545	28.6863	+	7	7	7	379	379	379	24561	0	6519900000	70	1.27261	0.143294	0.609942	1.72169	H3BV80;H3BMM9;H3BTC0;Q15287;H3BMS0;H3BPG5;H3BRK4;H3BTV0;H3BNI3;H3BP82;H3BTR6;H3BUG0;H3BTY0;H3BNU7;H3BUL0	H3BV80;H3BMM9;H3BTC0;Q15287;H3BMS0;H3BPG5	RNA-binding protein with serine-rich domain 1	RNPS1
26.0698	25.3831	26.6576	25.809	26.4749	26.5876	26.9388	26.3143	+	8	8	8	124	124	124	10567	0	1361200000	68	1.04175	0.192792	0.599034	1.50644	Q9NXF1;B7Z9D5	Q9NXF1	Testis-expressed sequence 10 protein	TEX10
25.6261	23.5851	25.5277	25.8805	25.83	25.5632	25.7785	23.1923		3	3	3	133	133	133	45745	0	784050000	18	0.0264367	0.959529	-0.0638456	-0.068905	O60884	O60884	DnaJ homolog subfamily A member 2	DNAJA2
33.1654	32.5538	32.8012	33.2611	33.6322	33.2842	33.5725	33.6659	+	45	45	44	556	556	556	95925	0	175590000000	932	1.7294	0.0847485	0.593316	2.07798	Q8NE71;H0YGW7;Q5STZ7;Q5STZ8;F5GYK6	Q8NE71;H0YGW7	ATP-binding cassette sub-family F member 1	ABCF1
25.2242	24.6867	27.1459	22.5687	22.2174	25.988	23.0728	22.4506		2	2	2	18	18	18	12077	0	547550000	9	0.531613	0.358581	-1.47418	-1.06651	O75151	O75151	Lysine-specific demethylase PHF2	PHF2
25.9691	25.1654	25.68	25.4688	26.0975	26.4511	26.2557	25.8199	+	3	3	3	125	125	125	34324	0	877580000	20	1.45583	0.12214	0.585218	1.85325	Q53GQ0;Q96EA9;E9PI21	Q53GQ0	Estradiol 17-beta-dehydrogenase 12	HSD17B12
29.0216	28.0178	29.8104	29.1879	28.9012	29.8734	30.2925	29.6142		11	11	9	535	535	465	20913	0	12640000000	86	0.674728	0.319603	0.660901	1.15422	Q5JRI1;O75494;Q6IQ42;R4GMP8	Q5JRI1;O75494	Serine/arginine-rich splicing factor 10	SRSF10
31.7867	32.4277	32.4679	32.3208	32.0458	32.6074	32.3997	32.4574		80	80	80	659	659	659	14583	0	82933000000	844	0.263815	0.742976	0.126802	0.426116	O75533;B4DGZ4;H7C341;F8WC19	O75533	Splicing factor 3B subunit 1	SF3B1
31.2886	31.8476	31.5832	31.7365	31.439	31.4626	31.5076	31.3357		76	76	76	448	448	448	2445	0	45685000000	643	0.678113	0.500436	-0.177787	-0.784558	O75643;C9JAQ9;B4E0P5	O75643	U5 small nuclear ribonucleoprotein 200 kDa helicase	SNRNP200
27.6479	28.9193	27.7253	27.734	27.0604	27.1975	27.9614	28.0042		5	5	5	255	255	255	4145	0	3048800000	28	0.529873	0.43836	-0.450751	-0.91408	O75683	O75683	Surfeit locus protein 6	SURF6
24.4069	24.8359	26.351	25.7303	26.2754	25.5837	22.5114	24.0445		3	3	3	13	13	13	31838	0	585620000	8	0.326707	0.554642	-0.727258	-0.695128	O75691	O75691	Small subunit processome component 20 homolog	UTP20
23.9065	23.4532	24.0152	26.1094	23.2864	22.5948	24.7184	22.4434		5	5	5	45	45	45	23729	0	151000000	4	0.681333	0.276287	-1.11031	-1.2509	O75923;C9JCN0;Q9NZM1;F8W8J4	O75923	Dysferlin	DYSF
27.3693	27.3977	28.2141	27.5458	27.1127	27.4097	27.5173	27.7285		4	4	4	307	307	307	26131	0	2867300000	41	0.344976	0.644655	-0.189689	-0.564837	O75934	O75934	Pre-mRNA-splicing factor SPF27	BCAS2
25.5447	27.3546	26.1243	26.307	25.7261	26.8621	26.1948	26.3723		3	3	3	311	311	311	26711	0	1229200000	19	0.0339926	0.956211	-0.0437956	-0.08044	O75940	O75940	Survival of motor neuron-related-splicing factor 30	SMNDC1
25.6532	25.7479	26.5828	25.8388	26.331	26.4739	26.7081	26.6497	+	5	5	5	7	7	7	87088	0	1185600000	33	1.36353	0.133831	0.58497	1.77746	E9PG73;Q13427;C9JN15;C9JT64;C9J679;C9JM79	E9PG73;Q13427;C9JN15	Peptidyl-prolyl cis-trans isomerase G;Peptidyl-prolyl cis-trans isomerase	PPIG
27.5155	26.5588	28.8564	27.5815	27.6759	27.6474	28.6811	27.5922		12	12	12	327	327	327	54972	0	3376500000	63	0.198694	0.743573	0.271125	0.424321	O76021;J3QSV6;I3L3U9;B4DJ58;I3L3C4;I3L234;J3KPU7;I3L2F2;I3L4T8;I3L1Y4	O76021;J3QSV6;I3L3U9	Ribosomal L1 domain-containing protein 1	RSL1D1
27.7425	27.5722	28.3552	26.9966	27.6209	26.626	28.3526	27.4277		12	12	12	198	198	198	74605	0	2360900000	48	0.133381	0.833558	-0.159822	-0.2897	O76094;D6RDY6;R4GNC1	O76094;D6RDY6	Signal recognition particle subunit SRP72	SRP72
29.5442	29.7298	29.7262	29.7301	30.0785	30.7646	30.0172	30.1924	+	16	16	1	872	872	61	17276	0	18850000000	206	1.77275	0.0851257	0.580616	2.09493	Q96A72;F5H6P7;A6NEC0;F5H6N1;F5H3U9;F5H124	Q96A72;F5H6P7;A6NEC0;F5H6N1	Protein mago nashi homolog 2	MAGOHB
22.4853	24.2951	22.9544	24.2175	23.8358	23.6152	21.7266	23.5634		3	3	3	45	45	45	20055	0	173420000	7	0.176406	0.756912	-0.302826	-0.39437	O94822;H7BYG8	O94822;H7BYG8	E3 ubiquitin-protein ligase listerin	LTN1
29.3849	29.3152	28.8309	28.8895	29.5778	28.8291	28.9457	28.511		30	30	30	362	362	362	1162	0	7266100000	113	0.208644	0.771814	-0.139233	-0.381153	O94832;K7EIG7;J3QRN6;J3KRL0	O94832;K7EIG7;J3QRN6;J3KRL0	Unconventional myosin-Id	MYO1D
28.726	29.637	28.7549	28.6633	28.3771	29.0638	28.2124	28.8131		16	16	16	21	21	21	10692	0	6927100000	90	0.495282	0.483554	-0.328691	-0.815591	O94906	O94906	Pre-mRNA-processing factor 6	PRPF6
25.197	26.6956	25.8077	25.6395	25.631	24.772	25.5024	25.4459		6	4	4	121	89	89	10396	0	731310000	22	0.645427	0.358483	-0.497144	-1.06062	O94973	O94973	AP-2 complex subunit alpha-2	AP2A2
21.6193	24.3641	24.5867	25.2937	23.3551	25.5717	24.9535	23.7135		51	51	3	267	267	6	30935	0	14875000000	161	0.175141	0.754237	0.432471	0.408051	O95071	O95071	E3 ubiquitin-protein ligase UBR5	UBR5
23.654	22.0914	23.3275	25.3191	22.6849	23.0873	22.754	23.6438		2	2	2	61	61	61	37404	0	329050000	5	0.339342	0.554063	-0.55551	-0.69422	O95218	O95218	Zinc finger Ran-binding domain-containing protein 2	ZRANB2
30.8269	30.4637	30.2023	31.1827	31.3662	31.1872	30.8453	31.5828	+	27	27	27	874	874	874	37535	0	35565000000	275	1.14108	0.172902	0.576472	1.58074	Q86W42	Q86W42	THO complex subunit 6 homolog	THOC6
24.0293	24.1054	22.991	24.2389	21.9368	23.4002	23.6878	23.7228		3	3	3	39	39	39	11952	0	237640000	6	0.606218	0.355771	-0.654265	-1.07095	O95373;E9PLJ0	O95373	Importin-7	IPO7
32.4225	31.3262	31.8756	31.7103	32.6569	32.6343	31.9841	32.2897	+	27	27	27	613	613	613	22591	0	70038000000	319	1.03803	0.200026	0.557606	1.47547	P46781;B5MCT8;C9JM19;F2Z3C0;A8MXK4	P46781;B5MCT8;C9JM19	40S ribosomal protein S9	RPS9
31.3817	30.7251	31.1712	31.5213	32.0187	31.6608	31.6864	31.545	+	37	28	28	647	577	577	43727	0	53965000000	323	1.40307	0.138991	0.527932	1.75149	Q9NQ29;A8MYV2;B8ZZ10;B8ZZ09;B8ZZ08;B8ZZ12;F8WBC1;F2Z322	Q9NQ29;A8MYV2;B8ZZ10	Putative RNA-binding protein Luc7-like 1	LUC7L
26.7871	28.295	26.5045	26.924	26.7551	27.1819	26.4782	27.4959		8	8	8	242	242	242	65446	0	2226300000	38	0.122262	0.845722	-0.149868	-0.268559	O95402;B8ZZF3;M0R2P1;M0QXW8;M0R064	O95402;B8ZZF3	Mediator of RNA polymerase II transcription subunit 26	MED26
24.375	24.3603	24.4672	22.2251	24.4142	23.9577	24.6966	22.0071		2	2	2	62	62	62	80419	0	234450000	9	0.0373833	0.952502	-0.0880294	-0.0961918	O95573;O60488	O95573;O60488	Long-chain-fatty-acid--CoA ligase 3;Long-chain-fatty-acid--CoA ligase 4	ACSL3;ACSL4
28.8809	28.4505	28.6828	29.1666	29.0806	28.8972	29.3598	29.7244		10	10	10	509	509	509	30255	0	8865900000	75	1.03197	0.22778	0.470319	1.40144	O95639;B7Z7B0;H7C419;C9JEV9;C9K0K2;H7C016;F8WEL7	O95639;B7Z7B0;H7C419;C9JEV9	Cleavage and polyadenylation specificity factor subunit 4	CPSF4
27.8247	27.3509	28.02	27.712	28.3225	28.1625	28.5203	27.9878	+	17	17	17	233	233	233	12338	0	4376300000	116	1.55511	0.122472	0.521386	1.85753	O14980;C9J673;C9JKM9;C9IZS4;C9JQ02;C9JV99;C9JF49;C9IYM2;F8WF71;H7BZC5	O14980	Exportin-1	XPO1
27.6965	29.4519	28.0356	28.0853	27.3486	28.4631	27.1577	27.6718		7	7	7	99	99	99	10403	0	3958100000	64	0.652326	0.335511	-0.657046	-1.12685	O95777;F2Z2Y6;C9JIZ0;C9JNV3	O95777;F2Z2Y6;C9JIZ0;C9JNV3	N-alpha-acetyltransferase 38, NatC auxiliary subunit	NAA38
25.7631	27.5353	26.467	25.6389	26.2323	25.6775	25.8254	25.8368		9	9	7	153	153	122	10754	0	1054100000	28	0.457533	0.476484	-0.458066	-0.831745	O95782	O95782	AP-2 complex subunit alpha-1	AP2A1
25.9566	26.988	24.1895	25.9703	26.5759	26.4634	26.5076	26.2948		5	5	4	14	14	123	54708	0	1207200000	13	0.543517	0.388942	0.684302	0.999734	Q5JW30;O95793;Q5JW28	Q5JW30;O95793;Q5JW28	Double-stranded RNA-binding protein Staufen homolog 1	STAU1
25.5783	25.4301	27.1714	25.4525	25.2016	25.4199	27.8981	26.2517		7	7	7	498	498	498	23772	0	1310300000	26	0.145752	0.802545	0.284751	0.337612	O95816;B4DXE2;A2A296	O95816;B4DXE2	BAG family molecular chaperone regulator 2	BAG2
26.817	26.3409	26.0714	26.8942	27.1346	26.8297	26.7776	27.432	+	12	12	12	133	133	133	16848	0	1771800000	31	1.07541	0.199699	0.51253	1.47374	Q15648;J3KSD7;J3QKZ7	Q15648	Mediator of RNA polymerase II transcription subunit 1	MED1
29.5381	28.7561	29.5144	29.3226	29.6989	30.0976	29.5554	29.793	+	11	11	11	482	482	482	12538	0	11610000000	104	1.23733	0.170211	0.5034	1.59712	P18077;F8WBS5;F8WB72;C9K025	P18077;F8WBS5;F8WB72;C9K025	60S ribosomal protein L35a	RPL35A
31.0164	31.2458	31.3048	31.3318	31.4295	32.0077	31.579	31.8042	+	30	30	27	735	735	676	46871	0	52171000000	325	1.78268	0.106208	0.480408	1.95476	P38919;I3L3H2;E9PBH4;F8WE11	P38919	Eukaryotic initiation factor 4A-III;Eukaryotic initiation factor 4A-III, N-terminally processed	EIF4A3
26.5668	26.6203	25.9696	26.5418	26.8782	27.0573	26.566	27.0604	+	5	5	5	169	169	169	46836	0	1555800000	29	1.29042	0.16894	0.465858	1.59653	P05455;E9PGX9;E9PFL9;E7ERC4	P05455	Lupus La protein	SSB
30.1164	29.9792	29.7935	29.7376	29.5824	29.8116	29.9921	29.9735		2	2	2	45	45	45	36105	0	9966500000	33	0.205943	0.83296	-0.0667901	-0.292035	P01857;P01860;P01859;P01861	P01857;P01860;P01859;P01861	Ig gamma-1 chain C region;Ig gamma-3 chain C region;Ig gamma-2 chain C region;Ig gamma-4 chain C region	IGHG1;IGHG3;IGHG2;IGHG4
28.459	26.9096	27.6692	27.3029	27.4427	26.4922	26.702	26.9087		6	6	6	328	328	328	36053	0	2236600000	28	0.914525	0.214512	-0.698772	-1.43206	P04406;E7EUT5	P04406;E7EUT5	Glyceraldehyde-3-phosphate dehydrogenase	GAPDH
27.6185	28.081	28.6963	28.7648	27.2308	27.5198	28.6264	28.2745		4	4	4	293	293	293	22782	0	4039100000	49	0.390891	0.536687	-0.377285	-0.721693	P04792;C9J3N8;F8WE04	P04792;C9J3N8;F8WE04	Heat shock protein beta-1	HSPB1
26.1908	26.3972	26.465	26.0739	26.0666	26.3566	25.4492	26.3614		6	6	6	127	127	127	68569	0	1123000000	21	0.426529	0.566851	-0.223296	-0.670955	P04843;B7Z4L4;F8WF32	P04843;B7Z4L4	Dolichyl-diphosphooligosaccharide--protein glycosyltransferase subunit 1	RPN1
26.06	24.3136	29.1096	23.6741	22.459	24.6665	23.5539	26.7594		6	2	2	354	138	138	14105	0	2307300000	11	0.415269	0.454602	-1.42964	-0.880424	Q93077;Q7L7L0;P04908	Q93077;Q7L7L0;P04908	Histone H2A type 1-C;Histone H2A type 3;Histone H2A type 1-B/E	HIST1H2AC;HIST3H2A;HIST1H2AB
30.4646	31.2963	30.9066	30.1666	30.5046	30.2738	30.4134	30.175		24	7	7	581	232	232	32852	0	21242000000	81	0.686853	0.376705	-0.366859	-1.02329	P05141	P05141	ADP/ATP translocase 2;ADP/ATP translocase 2, N-terminally processed	SLC25A5
28.027	28.4179	27.9777	28.1364	28.5923	27.9091	28.5795	28.4179		6	5	5	991	842	842	11514	0	4810200000	46	0.588483	0.485006	0.234985	0.815835	P05386	P05386	60S acidic ribosomal protein P1	RPLP1
27.8483	28.1181	27.5694	27.5949	28.1007	28.0152	28.0708	28.654		7	7	6	661	661	513	11665	0	4152700000	83	1.13885	0.211759	0.427521	1.44126	P05387;H0YDD8	P05387	60S acidic ribosomal protein P2	RPLP2
30.9854	31.1095	30.921	30.7871	30.78	31.0664	30.86	30.8821		13	13	13	517	517	517	34273	0	26658000000	179	0.240236	0.834323	-0.0535631	-0.281324	P05388;Q3B7A4;F8VWS0;F8VU65;G3V210;F8VW21;F8VZS0;Q8NHW5;F8VPE8;F8VQY6;F8VRK7;F8VS58;F8W1K8;F8VWV4	P05388;Q3B7A4;F8VWS0;F8VU65;G3V210;F8VW21;F8VZS0;Q8NHW5;F8VPE8	60S acidic ribosomal protein P0;60S acidic ribosomal protein P0-like	RPLP0;RPLP0P6
25.766	25.2475	25.423	25.5726	25.8406	26.2025	25.9033	25.8415	+	4	4	4	197	197	197	23864	0	838960000	35	1.71705	0.121532	0.444694	1.8526	Q96EY4;H0Y9X1;D6RA57;D6RE67;D6RC31	Q96EY4;H0Y9X1;D6RA57	Translation machinery-associated protein 16	TMA16
29.6424	30.1799	30.0981	29.5244	30.2247	29.6365	30.4811	29.9566		15	14	14	367	351	351	48057	0	13415000000	93	0.382352	0.605175	0.213517	0.621259	P05783;F8VZY9;CON__P05784;CON__H-INV:HIT000015463	P05783;F8VZY9	Keratin, type I cytoskeletal 18	KRT18
31.1621	28.2602	30.6846	31.0318	31.2156	30.3109	30.6839	28.8858		1	1	1	82	82	82	21145	0	30087000000	55	0.00421077	0.992424	-0.0106525	-0.0112717	P05976;P08590	P05976;P08590	Myosin light chain 1/3, skeletal muscle isoform;Myosin light chain 3	MYL1;MYL3
26.5595	25.9927	26.9103	27.0546	26.2715	26.1049	26.3635	25.9958		5	5	5	83	83	83	85696	0	1170300000	7	0.901389	0.273812	-0.44531	-1.27135	P06396;Q5T0H9;Q5T0H7;Q5T0H8;CON__Q3SX14;REV__F5H555;REV__H0YJM7;REV__Q6TDU7;REV__F8W8F9	P06396;Q5T0H9	Gelsolin	GSN
28.0112	28.3878	27.8105	27.454	27.7041	27.81	27.2502	27.4949		5	4	4	212	185	185	34095	0	3257900000	33	0.746753	0.359773	-0.351082	-1.06107	P06493;E5RIU6;K7ELV5;E7ESI2;P24941;Q00526;G3V5T9;G3V317	P06493;E5RIU6	Cyclin-dependent kinase 1	CDK1
30.5294	29.8951	30.484	30.3886	30.632	31.0264	30.6603	30.7293	+	18	18	12	57	57	392	49229	0	24242000000	213	1.36036	0.168276	0.437703	1.61044	P31943;G8JLB6;E9PCY7;D6RBM0;D6RIU0;D6RFM3;E5RGV0;D6RIT2;E7EQJ0;D6RAM1;D6R9T0;E7EN40;D6RDU3;D6RJ04;D6RIH9;H0YB39;D6RDL0;H0YBD7;D6RF17;E5RGH4;H0YBG7;D6R9D3;F5GZT4;E5RJ94;H0YAQ2	P31943;G8JLB6;E9PCY7;D6RBM0;D6RIU0;D6RFM3;E5RGV0;D6RIT2	Heterogeneous nuclear ribonucleoprotein H;Heterogeneous nuclear ribonucleoprotein H, N-terminally processed	HNRNPH1
29.3884	29.6531	29.8241	29.5604	29.6991	30.0337	30.0553	30.3164	+	15	15	15	223	223	223	10233	0	14979000000	147	1.445	0.159781	0.419617	1.64042	Q8IYB3;A9Z1X7;E9PCT1;M0R088;M0R1E7;M0QXG5;B4DED5	Q8IYB3;A9Z1X7;E9PCT1	Serine/arginine repetitive matrix protein 1	SRRM1
30.7082	30.5093	30.246	30.8254	30.8819	30.7734	30.6349	30.777		16	16	16	507	507	507	32575	0	24850000000	237	0.690289	0.481782	0.194578	0.822577	P06748;E5RI98;E5RGW4	P06748	Nucleophosmin	NPM1
26.7498	26.1539	29.5951	26.84	26.2534	26.7821	27.6223	27.7474		9	3	3	556	95	95	1392	0	3082900000	20	0.101269	0.859704	-0.233423	-0.246596	Q16778;P33778;P23527;P06899;Q8N257;Q96A08;Q6DRA6;Q6DN03	Q16778;P33778;P23527;P06899;Q8N257	Histone H2B type 2-E;Histone H2B type 1-B;Histone H2B type 1-O;Histone H2B type 1-J;Histone H2B type 3-B	HIST2H2BE;HIST1H2BB;HIST1H2BO;HIST1H2BJ;HIST3H2BB
31.6526	31.0858	31.2469	31.4887	32.0322	31.6913	31.8986	31.4989	+	19	19	14	249	249	211	56678	0	57538000000	241	1.27072	0.190447	0.411727	1.51444	Q08170;F6T1J1;S4R2X6	Q08170;F6T1J1	Serine/arginine-rich splicing factor 4	SRSF4
32.4851	32.2893	31.9953	31.9504	31.9255	31.968	31.6657	31.9156		27	7	6	671	214	178	47766	0	68434000000	200	1.13284	0.271468	-0.311347	-1.27673	Q5JP53;P07437;Q5ST81;E9PBJ4	Q5JP53;P07437;Q5ST81	Tubulin beta chain	TUBB
27.4947	22.6271	25.0053	25.1934	23.5216	24.6547	25.826	25.257		4	4	4	407	407	407	15054	0	544600000	10	0.0866911	0.877194	-0.265283	-0.219262	P07737;I3L3D5;K7EJ44;CON__P02584	P07737;I3L3D5	Profilin-1	PFN1
24.5047	25.6541	24.8529	24.9409	25.1663	26.2629	24.6372	25.2514		4	4	4	39	39	39	17059	0	599190000	11	0.352803	0.576608	0.341288	0.660844	P07814;V9GYZ6	P07814;V9GYZ6	Bifunctional glutamate/proline--tRNA ligase;Glutamate--tRNA ligase;Proline--tRNA ligase	EPRS
27.3182	25.8995	26.4777	26.8212	25.6872	25.7058	26.1642	26.8503		16	6	6	328	145	145	84659	0	1175300000	28	0.620171	0.364915	-0.527289	-1.04593	P07900;Q86U12;G3V2J8	P07900;Q86U12	Heat shock protein HSP 90-alpha	HSP90AA1
28.4922	28.0501	28.0459	28.069	28.5964	28.7854	28.4511	28.4477	+	13	13	9	214	214	157	74324	0	5002500000	69	1.61867	0.144136	0.405846	1.72436	Q96SB4;B4DS61;H3BLV9;Q5R363;D6RBM8;A8MPP7;A8MPY5;Q9UPE1;E7ETV6;H7C2I2;D6RBF8;C9J2M4;C9JWF7	Q96SB4;B4DS61;H3BLV9;Q5R363	SRSF protein kinase 1	SRPK1
32.0843	31.9914	31.8719	31.9291	32.4924	32.538	32.108	32.1717	+	24	24	24	632	632	632	29995	0	63648000000	261	1.63176	0.15916	0.358362	1.63936	P62424;Q5T8U3;Q5T8U2	P62424;Q5T8U3;Q5T8U2	60S ribosomal protein L7a	RPL7A
29.3132	30.0406	29.8306	30.1082	29.1887	29.4915	30.1696	30.6175		31	26	15	618	577	363	70051	0	13466000000	157	0.0409867	0.952191	0.043674	0.0928818	P08107;E7EP94;V9GZ37	P08107;E7EP94;V9GZ37	Heat shock 70 kDa protein 1A/1B	HSPA1A
31.643	30.6921	31.5522	31.6848	31.4028	31.2736	31.2304	31.6117		37	37	24	631	631	443	83263	0	40754000000	420	0.0181593	0.974533	-0.013401	-0.0382499	P08238;Q58FF7;Q5T9W8;Q14568;F8W026;Q58FG1;Q58FF6	P08238	Heat shock protein HSP 90-beta	HSP90AB1
21.8773	21.457	21.2167	21.3668	20.9324	21.4069	23.7116	23.5716		31	31	31	682	682	682	43295	0	10370000000	139	0.594965	0.339666	0.926176	1.1099	P08559;Q5JPU3;Q5JPU0;Q5JPT9;Q5JPU1;Q5JPU2;P29803	P08559	Pyruvate dehydrogenase E1 component subunit alpha, somatic form, mitochondrial	PDHA1
30.6413	28.1388	31.3921	30.4461	30.7063	30.1532	30.8511	29.8168		24	24	24	43	43	43	51556	0	24143000000	197	0.113595	0.845429	0.227266	0.269791	P08621;M0QYR1;M0QX04	P08621	U1 small nuclear ribonucleoprotein 70 kDa	SNRNP70
31.5373	31.9281	31.9724	32.0482	31.8064	32.094	32.0209	32.0804		37	37	23	79	79	438	53651	0	53800000000	403	0.435454	0.652554	0.128926	0.555385	P08670;B0YJC4;Q5JVS8;P17661;H7C5W5;P41219;Q16352;F8W835	P08670;B0YJC4	Vimentin	VIM
30.0683	30.5249	30.2382	30.3168	30.5314	30.5028	30.2562	30.3734		9	9	9	689	689	689	1555	0	29259000000	214	0.521053	0.613685	0.12889	0.602371	P0CW22;P08708;H0YN88;H0YK46;H0YN73;H3BNC9	P0CW22;P08708;H0YN88;H0YK46	40S ribosomal protein S17-like;40S ribosomal protein S17	RPS17L;RPS17
27.4667	26.0539	27.8639	25.7477	26.476	26.5042	27.5601	25.7647		5	5	5	153	153	153	3077	0	2025200000	47	0.121053	0.832721	-0.20681	-0.280317	P09038	P09038	Fibroblast growth factor 2	FGF2
32.2063	32.0385	32.13	31.9492	32.4306	32.5109	32.318	32.4584	+	40	40	40	435	435	435	76613	0	69287000000	466	2.63143	0.0873793	0.348484	2.06174	P19338;H7BY16;C9JYW2;C9JLB1;C9J1H7;C9JWL1	P19338;H7BY16	Nucleolin	NCL
27.959	27.9508	28.3424	28.0518	27.7083	27.7193	27.8503	27.6266	+	11	11	11	326	326	326	46895	0	3598300000	38	1.84225	0.144749	-0.349867	-1.72599	Q9NW64;F5GWK3;E5RJW4;E5RHA8	Q9NW64;F5GWK3;E5RJW4	Pre-mRNA-splicing factor RBM22	RBM22
27.9235	29.1377	28.0249	28.1	27.7233	28.1948	28.5841	28.4419		13	13	13	565	565	565	28415	0	4607700000	55	0.0632104	0.927146	-0.0605359	-0.137579	P09661;H0YMA0;H0YLR3;H0YKK0	P09661;H0YMA0;H0YLR3	U2 small nuclear ribonucleoprotein A	SNRPA1
26.9875	27.7992	27.9164	28.5124	27.908	27.8923	28.0717	27.8275		13	13	13	176	176	176	11308	0	3733200000	67	0.144703	0.832605	0.12102	0.289522	P09874;Q5VX84;Q5VX85	P09874	Poly [ADP-ribose] polymerase 1	PARP1
25.8098	25.6368	28.5981	25.691	23.8135	25.5735	26.5499	26.2935		5	3	3	602	531	531	13553	0	1283700000	10	0.406864	0.476728	-0.876308	-0.834618	P0C0S5;Q71UI9;C9J0D1;C9J386	P0C0S5;Q71UI9;C9J0D1	Histone H2A.Z;Histone H2A.V;Histone H2A	H2AFZ;H2AFV
31.2369	31.1109	33.6916	32.1235	31.2337	31.3213	32.928	32.2181		6	6	2	359	359	141	13936	0	68034000000	106	0.0567785	0.926893	-0.115445	-0.141223	Q99878;Q96KK5;Q9BTM1;Q16777;Q6FI13;P20671;P0C0S8;H0YFX9	Q99878;Q96KK5;Q9BTM1;Q16777;Q6FI13;P20671;P0C0S8;H0YFX9	Histone H2A type 1-J;Histone H2A type 1-H;Histone H2A.J;Histone H2A type 2-C;Histone H2A type 2-A;Histone H2A type 1-D;Histone H2A type 1;Histone H2A	HIST1H2AJ;HIST1H2AH;H2AFJ;HIST2H2AC;HIST2H2AA3;HIST1H2AD;HIST1H2AG
24.9097	26.1713	24.8221	26.192	26.3381	25.7629	25.0111	25.8905		5	5	5	138	138	138	6067	0	895180000	32	0.189642	0.757602	0.226866	0.398246	P10155;G5E9R9;H0Y9N5	P10155	60 kDa SS-A/Ro ribonucleoprotein	TROVE2
34.2368	34.4467	34.2579	34.1322	34.4332	34.3633	34.6259	34.6497		18	13	3	397	283	96	21865	0	302780000000	269	1.3847	0.273631	0.24964	1.27105	P10412;P22492	P10412	Histone H1.4	HIST1H1E
20.3254	20.6523	21.9669	19.8761	20.7784	22.1528	20.1319	22.2249		27	27	27	462	462	462	68996	0	14761000000	124	0.394663	0.50088	0.616872	0.785047	P10515;H0YDD4;F5H7M3;E9PEJ4	P10515;H0YDD4;F5H7M3;E9PEJ4	Dihydrolipoyllysine-residue acetyltransferase component of pyruvate dehydrogenase complex, mitochondrial	DLAT
29.8308	29.8455	29.6267	29.781	29.5937	29.5011	29.2143	29.2635	+	27	8	2	715	267	36	49953	0	11920000000	86	1.95466	0.120429	-0.377825	-1.84865	Q9BVA1	Q9BVA1	Tubulin beta-2B chain	TUBB2B
31.6639	32.1824	31.2452	31.551	31.5981	31.8069	31.4672	31.7467		37	35	35	583	583	583	72332	0	51460000000	407	0.00949133	0.986687	-0.0059185	-0.0191204	P11021	P11021	78 kDa glucose-regulated protein	HSPA5
29.124	29.3212	28.99	28.8544	28.8336	28.6996	28.3943	28.7717	+	15	15	15	328	328	328	5665	0	6528500000	76	1.5376	0.157211	-0.397586	-1.66166	O43175;Q5SZU1	O43175;Q5SZU1	D-3-phosphoglycerate dehydrogenase	PHGDH
33.5957	33.8642	33.6036	33.7802	33.6082	33.7686	33.7678	34.1168		44	44	36	686	686	616	70897	0	219450000000	747	0.356687	0.717718	0.104441	0.46155	P11142;E9PKE3;E9PNE6;E9PN89;A8K7Q2;E9PLF4;E9PQQ4;E9PQK7;E9PK54;E9PI65;E9PPY6;P54652;E9PN25;E9PS65;E9PM13	P11142;E9PKE3;E9PNE6;E9PN89;A8K7Q2	Heat shock cognate 71 kDa protein	HSPA8
29.8659	29.955	29.9178	29.8397	29.2018	29.1887	29.67	29.8243	+	19	19	19	658	658	658	57861	0	11845000000	198	1.37583	0.169864	-0.423406	-1.60095	P52292;J3QLL0;J3KS65;J3QL07	P52292	Importin subunit alpha-1	KPNA2
27.9674	28.3584	27.8899	28.003	27.6353	27.7243	27.3229	27.8198	+	32	3	1	705	10	31	50135	0	3460100000	49	1.54436	0.141785	-0.429113	-1.71857	Q71U36;Q13748;F8VQQ4;Q6PEY2;F8VRZ4;F8VS66;F8VX09;F8VWV9;V9GZ17;F8VRK0;F8W0F6;F8VXZ7	Q71U36;Q13748;F8VQQ4	Tubulin alpha-1A chain;Tubulin alpha-3C/D chain	TUBA1A;TUBA3C
20.6913	22.1341	22.9311	22.6352	20.9816	21.6761	23.0207	22.9974		25	25	25	713	713	713	39233	0	9566300000	126	0.0345854	0.954626	0.0710092	0.0878065	P11177;C9J634;F8WF02	P11177;C9J634;F8WF02	Pyruvate dehydrogenase E1 component subunit beta, mitochondrial	PDHB
29.5591	29.4796	29.1391	29.3615	29.2774	28.9587	28.5395	28.9918	+	8	8	8	546	546	546	13373	0	7972100000	77	1.33075	0.169573	-0.442966	-1.59702	P60866;E5RJX2;E5RIP1;G3XAN0	P60866;E5RJX2;E5RIP1	40S ribosomal protein S20	RPS20
24.851	24.9807	25.1272	24.7424	24.7399	24.5816	24.6384	23.9451	+	3	3	3	69	69	69	87133	0	406410000	15	1.19292	0.192203	-0.449053	-1.50546	Q14694;H3BNA1;H3BNL0;Q68D90;H3BNS8;H3BQP1;H3BVF1	Q14694;H3BNA1	Ubiquitin carboxyl-terminal hydrolase 10	USP10
26.0182	25.6128	28.1548	26.5852	25.4064	25.2954	26.6389	25.2742		8	8	8	77	77	77	17438	0	1009800000	11	0.70483	0.275548	-0.939034	-1.25583	P11388	P11388	DNA topoisomerase 2-alpha	TOP2A
24.7679	25.2105	25.4891	24.958	24.9482	24.4809	24.4464	24.7345	+	3	3	3	22	22	22	2525	0	384690000	7	1.22479	0.184306	-0.453853	-1.53444	Q8WYP5;H7C4S1	Q8WYP5	Protein ELYS	AHCTF1
31.3188	30.9234	31.5317	31.0991	31.5661	31.4443	31.465	31.0957		28	28	9	691	691	272	32866	0	36609000000	277	0.472333	0.581919	0.174481	0.652885	P12236;I7HJJ0	P12236;I7HJJ0	ADP/ATP translocase 3	SLC25A6
23.0688	22.9789	21.9443	23.3271	21.2897	23.997	24.7079	23.4947		7	7	7	143	143	143	97455	0	249080000	10	-4.34294e-08	1	0	0	P12830;H3BNC6;Q9UII8;J3QKP1;H3BVI7;J3KTE9;P22223	P12830;H3BNC6;Q9UII8	Cadherin-1;E-Cad/CTF1;E-Cad/CTF2;E-Cad/CTF3	CDH1
28.3486	27.9427	29.0122	28.034	28.4109	28.4903	28.8258	28.4088		22	22	22	445	445	445	69842	0	5847200000	108	0.323811	0.655897	0.199551	0.551893	P12956;B1AHC9;B1AHC8;F5H1I8	P12956;B1AHC9;B1AHC8;F5H1I8	X-ray repair cross-complementing protein 6	XRCC6
28.8528	28.3916	29.4423	29.0132	28.7977	29.2094	29.2254	29.1553		37	37	37	74	74	74	82704	0	9041400000	196	0.301572	0.680999	0.171968	0.50684	P13010;C9JZ81;H7C0H9	P13010	X-ray repair cross-complementing protein 5	XRCC5
27.4417	27.456	27.4362	27.6446	27.2135	27.4555	27.3102	27.3783		15	14	14	263	252	252	95337	0	2488100000	96	1.13104	0.443505	-0.15524	-0.903448	P13639	P13639	Elongation factor 2	EEF2
24.076	26.0631	26.9221	26.3464	22.949	25.9883	26.4217	25.6083		2	2	2	18	18	18	13638	0	926530000	9	0.24944	0.653055	-0.610064	-0.556107	P14543	P14543	Nidogen-1	NID1
37.4893	37.2211	37.4647	37.5916	37.153	36.8784	37.2331	36.6716	+	48	48	2	931	931	48	41792	0	2230100000000	2120	1.63776	0.126647	-0.457629	-1.82385	P63261;I3L3I0;I3L1U9;I3L4N8;I3L3R2;K7EM38;J3KT65	P63261	Actin, cytoplasmic 2;Actin, cytoplasmic 2, N-terminally processed	ACTG1
25.989	25.7741	23.9138	24.7719	24.3825	24.6814	25.2712	24.7469		4	3	3	77	6	6	92468	0	394850000	18	0.27506	0.653258	-0.341676	-0.556605	P14625;H0YIV0	P14625;H0YIV0	Endoplasmin	HSP90B1
27.7328	25.1771	27.3407	27.695	28.5625	26.9637	28.0498	26.288		8	5	5	481	337	337	22764	0	2730500000	54	0.244241	0.66803	0.479578	0.53405	P14649;F8W1I5	P14649;F8W1I5	Myosin light chain 6B	MYL6B
24.0506	24.1366	24.1222	23.5718	23.5141	23.75	23.0119	23.5922	+	1	1	1	27	27	27	66022	0	252860000	21	1.28227	0.161483	-0.503235	-1.63194	Q07065	Q07065	Cytoskeleton-associated protein 4	CKAP4
23.0627	22.6367	23.2549	23.9058	23.764	22.4799	24.008	24.0904		3	2	2	64	51	51	81744	0	238690000	12	0.346798	0.575248	0.370509	0.663265	P14923	P14923	Junction plakoglobin	JUP
31.6168	30.7749	31.1419	30.8233	31.6893	31.6414	31.2822	31.0879		22	22	22	645	645	645	31324	0	38284000000	258	0.6696	0.395139	0.335986	0.983077	P15880;H0YEN5;E9PMM9;E9PQD7;I3L404;E9PM36;E9PPT0;H3BNG3;H0YE27	P15880;H0YEN5;E9PMM9;E9PQD7;I3L404;E9PM36	40S ribosomal protein S2	RPS2
26.5337	26.4349	26.8553	25.7051	26.3746	26.0452	27.0393	25.7997		6	6	6	43	43	43	33177	0	1242300000	22	0.0664161	0.922033	-0.0675597	-0.14616	P15924	P15924	Desmoplakin	DSP
32.7608	32.4982	32.8514	32.8206	32.8373	32.8398	33.0272	33.0947		18	18	13	385	385	274	2258	0	102870000000	305	1.08841	0.359498	0.217006	1.06468	P16401	P16401	Histone H1.5	HIST1H1B
27.9317	29.2453	27.6994	27.3319	28.4876	27.9787	27.5754	28.5691		18	3	3	394	95	95	2235	0	3993300000	34	0.0757639	0.900695	0.100621	0.174382	P16402	P16402	Histone H1.3	HIST1H1D
31.1053	32.0471	30.8218	30.9266	31.4008	31.3094	31.25	31.3033		17	3	3	404	99	99	21364	0	35810000000	76	0.120027	0.8641	0.0907083	0.237525	P16403	P16403	Histone H1.2	HIST1H1C
27.2671	27.3245	26.8355	26.3656	26.5802	26.4238	26.6278	26.2547		8	8	8	127	127	127	11476	0	1804100000	20	1.03443	0.22384	-0.476536	-1.40894	P16615;H7C5W9;J3QSY6;O14983;Q93084	P16615;H7C5W9	Sarcoplasmic/endoplasmic reticulum calcium ATPase 2	ATP2A2
30.5225	31.3414	30.6092	30.8499	30.4843	30.2735	30.365	30.1613	+	25	25	24	572	572	557	53248	0	19517000000	182	1.39015	0.142812	-0.50969	-1.72123	Q9ULV4;B4E3S0;H0YHL7;F8W1H8;F8VUX3;F8VSA4;F8VRE9;F8VTT6;F8VVB7;F8VV53	Q9ULV4;B4E3S0	Coronin-1C;Coronin	CORO1C
31.3518	31.1944	30.4545	29.884	31.3336	31.1336	30.1958	29.9794		37	37	28	594	594	502	69147	0	27172000000	319	0.0441133	0.951604	-0.0605969	-0.104703	P17844;J3KTA4;B4DLW8;J3QRQ7;J3KRZ1;J3QSF1;J3KRX8;J3QR02;X6RLV5;J3QRN5;J3QS79;J3QKN9;J3QLG9;J3QR62	P17844;J3KTA4;B4DLW8	Probable ATP-dependent RNA helicase DDX5	DDX5
25.9483	25.8611	25.5957	26.2284	26.1587	25.5917	25.8394	25.7155		3	3	3	42	42	42	85018	0	763740000	22	0.179335	0.835937	-0.0820742	-0.294788	P17858;F8WEU2;P08237	P17858	6-phosphofructokinase, liver type	PFKL
26.5696	27.2884	26.6436	27.1093	26.6088	25.8603	26.3188	26.6599	+	9	9	9	88	88	88	16657	0	1110300000	23	1.11302	0.185896	-0.540804	-1.52873	Q14152;F5H335	Q14152;F5H335	Eukaryotic translation initiation factor 3 subunit A	EIF3A
27.3677	28.0624	28.1425	28.4429	27.6453	27.3465	27.15	27.6992	+	14	9	9	255	178	178	69602	0	2819100000	30	1.08154	0.192703	-0.543612	-1.50371	O60506;F6UXX1	O60506;F6UXX1	Heterogeneous nuclear ribonucleoprotein Q	SYNCRIP
32.6131	31.7565	32.462	32.2511	32.3979	32.4294	32.3901	32.3414		24	24	24	641	641	641	29225	0	71267000000	351	0.260205	0.749972	0.119029	0.413797	P18124;A8MUD9;C9JIJ5;C9JZ88	P18124;A8MUD9	60S ribosomal protein L7	RPL7
32.6092	33.3968	33.0725	32.9783	33.0223	33.4962	33.6229	33.4588		69	69	30	332	332	131	26383	0	187280000000	1114	0.946001	0.276224	0.38587	1.25207	P18583;J3QSZ5	P18583	Protein SON	SON
31.9081	31.8799	31.4981	31.8499	31.3873	31.2414	31.0229	31.2962	+	18	18	18	552	552	552	5014	0	44892000000	248	2.35648	0.0601	-0.547058	-2.44925	P68104;Q5VTE0;Q05639;Q5JR01;A6PW80	P68104;Q5VTE0;Q05639	Elongation factor 1-alpha 1;Putative elongation factor 1-alpha-like 3;Elongation factor 1-alpha 2	EEF1A1;EEF1A1P5;EEF1A2
25.4177	22.4293	25.3117	25.9234	21.1739	26.0827	25.7453	25.6953		4	4	4	255	255	255	31441	0	791120000	17	0.0232368	0.962009	-0.0962362	-0.0636192	P19387;H3BRR2	P19387;H3BRR2	DNA-directed RNA polymerase II subunit RPB3	POLR2C
31.6081	32.0149	31.4031	31.6512	31.0318	31.2739	31.029	31.1364	+	41	41	41	282	282	282	18464	0	37740000000	403	2.121	0.0690149	-0.551522	-2.3004	P51532;Q9HBD4;P51531;K7EP28;F6VDE0;F6XE55;F6UH26;B1ALG1;B1ALG2;F6XG14;B1ALF6	P51532;Q9HBD4	Transcription activator BRG1	SMARCA4
25.8401	24.5154	25.4246	26.6741	25.8642	25.2521	25.3929	25.9022		5	5	5	183	183	183	41213	0	882020000	25	0.0075119	0.98671	-0.0107112	-0.0185287	P19784;H3BNI9;H3BSA1;H3BV19	P19784	Casein kinase II subunit alpha	CSNK2A2
32.7406	33.8242	32.9686	33.0652	32.5347	32.3998	32.5949	32.8563	+	56	56	56	605	605	605	90254	0	118260000000	875	1.14279	0.177161	-0.553235	-1.56422	O43290;E9PQI8	O43290	U4/U6.U5 tri-snRNP-associated protein 1	SART1
29.334	28.9202	28.7997	29.2572	29.4062	29.0538	28.9721	29.0626		26	26	26	178	178	178	27655	0	8013000000	85	0.104951	0.901203	0.0458913	0.175763	Q5HY54;P21333;F8WE98;E9PHF0;O75369;Q14315;H7C2E7;H0Y5F3;H0Y5C6	Q5HY54;P21333	Filamin-A	FLNA
31.0661	31.2367	31.0983	30.9992	30.4842	30.9548	30.3498	30.386	+	26	26	26	572	572	572	50976	0	27155000000	291	2.01861	0.0711233	-0.55635	-2.23785	P61978;Q5T6W5;Q5T6W2;Q5T6W1;S4R457;S4R359	P61978;Q5T6W5;Q5T6W2;Q5T6W1	Heterogeneous nuclear ribonucleoprotein K	HNRNPK
23.5375	24.6232	24.5216	24.8146	23.7884	24.2028	24.0598	24.3076		4	4	4	7	7	7	10777	0	261920000	7	0.409566	0.553275	-0.284589	-0.699543	P22102;B4DJ93;C9JZG2;C9JKQ7;C9JBJ1;C9JTV6;F8WD69	P22102;B4DJ93	Trifunctional purine biosynthetic protein adenosine-3;Phosphoribosylamine--glycine ligase;Phosphoribosylformylglycinamidine cyclo-ligase;Phosphoribosylglycinamide formyltransferase	GART
26.4768	22.8423	24.8645	23.8211	24.083	23.8986	23.9426	23.972		5	5	5	98	98	98	11785	0	294100000	9	0.28114	0.614283	-0.527144	-0.60022	P22314;Q5JRR6	P22314	Ubiquitin-like modifier-activating enzyme 1	UBA1
28.3159	28.7961	28.382	28.6985	28.0257	27.8066	27.9435	28.1682	+	16	16	16	482	482	482	60343	0	4971000000	119	2.15869	0.067845	-0.562134	-2.34469	P17987;E7ERF2;E7EQR6;F5H282;F5GZ03;F5GZI8;F5H726;F5H676;F5H136;F5GYL4	P17987;E7ERF2;E7EQR6;F5H282	T-complex protein 1 subunit alpha	TCP1
29.9306	30.6413	30.2785	30.2145	29.5626	29.941	29.5899	29.7174	+	19	19	19	838	838	838	29804	0	14461000000	199	1.79623	0.0849762	-0.563516	-2.0895	P35232;C9JW96;E9PCW0;C9JZ20;E7ESE2;D6RBK0	P35232;C9JW96;E9PCW0;C9JZ20;E7ESE2	Prohibitin	PHB
25.8198	26.5277	26.606	26.1683	25.7248	25.477	25.9207	25.7291	+	3	3	3	136	136	136	17546	0	1076000000	28	1.50947	0.118152	-0.567536	-1.87742	J3QLE5;P63162;P14678;B3KVR1;J3KRY3;S4R3P3	J3QLE5;P63162;P14678;B3KVR1;J3KRY3;S4R3P3	Small nuclear ribonucleoprotein-associated protein N;Small nuclear ribonucleoprotein-associated proteins B and B;Small nuclear ribonucleoprotein-associated protein	SNRPN;SNRPB
32.5595	32.2617	32.3748	32.3693	32.7713	32.5976	32.4236	32.6987		32	32	32	893	893	893	26688	0	90757000000	521	1.25876	0.312432	0.231481	1.17236	P23396;E9PL09;F2Z2S8;E9PPU1;H0YCJ7;H0YF32;H0YEU2;E9PQ96;E9PJH4;E9PK82;E9PSF4;E9PQX2;H0YES8;E9PJN9	P23396;E9PL09;F2Z2S8;E9PPU1;H0YCJ7;H0YF32	40S ribosomal protein S3	RPS3
29.9721	30.2619	29.585	29.7471	29.8539	29.576	29.1573	29.8452		10	10	6	729	729	542	18502	0	12320000000	130	0.611599	0.452464	-0.283434	-0.886469	P23528;E9PP50;G3V1A4;E9PK25;E9PQB7;E9PS23;E9PLJ3	P23528;E9PP50;G3V1A4;E9PK25;E9PQB7	Cofilin-1	CFL1
24.3066	22.0717	24.0763	23.7543	24.0226	23.8551	24.3275	23.8064		2	2	2	146	146	146	24542	0	221170000	8	0.377468	0.533181	0.450656	0.727047	P24390;Q8NBW7;M0R1Y2	P24390;Q8NBW7;M0R1Y2	ER lumen protein retaining receptor 1;ER lumen protein retaining receptor	KDELR1
33.0819	33.4649	33.1211	32.7332	32.4641	32.579	32.6351	32.4451	+	32	32	32	583	583	583	47697	0	102310000000	568	1.96589	0.0700397	-0.569453	-2.2211	P36578;H3BM89;H3BTP7;H3BU31	P36578;H3BM89;H3BTP7	60S ribosomal protein L4	RPL4
23.443	23.0523	24.1492	25.7389	25.183	22.4532	25.4351	26.0066		6	2	2	453	174	174	19827	0	520410000	4	0.283135	0.603293	0.67362	0.618809	P24844	P24844	Myosin regulatory light polypeptide 9	MYL9
27.1602	28.3669	26.9535	27.9541	27.4627	27.8656	27.018	27.4707		12	12	12	10	10	10	21717	0	3223200000	29	0.158293	0.809434	-0.154417	-0.325314	P24928;Q6NX41	P24928	DNA-directed RNA polymerase II subunit RPB1	POLR2A
26.1022	26.1189	26.4371	25.9578	26.1915	25.8103	26.19	26.2236		5	5	5	83	83	83	9098	0	910240000	32	0.134229	0.884685	-0.0501304	-0.208119	P25205;J3KQ69;B4DWW4;Q7Z6P5	P25205;J3KQ69;B4DWW4;Q7Z6P5	DNA replication licensing factor MCM3	MCM3
29.6213	28.9064	29.5461	29.0179	29.1549	28.5148	29.07	28.7848		12	12	12	39	39	39	33708	0	8263200000	109	0.844244	0.310741	-0.391804	-1.17785	P25391	P25391	Laminin subunit alpha-1	LAMA1
27.1615	28.2078	26.7176	26.3401	26.4402	26.8624	25.9247	26.4674		2	2	2	242	242	242	14515	0	2322500000	78	0.751169	0.276477	-0.683109	-1.24875	P25398	P25398	40S ribosomal protein S12	RPS12
27.7907	28.309	27.6577	27.3972	27.2124	27.0714	27.0828	27.494	+	11	11	11	276	276	276	61054	0	2779700000	59	1.42676	0.125585	-0.573501	-1.81803	P10809;B7Z712;C9JL25;E7EXB4;E7ESH4;C9JL19;C9JCQ4;C9J0S9	P10809	60 kDa heat shock protein, mitochondrial	HSPD1
24.0866	24.8897	23.8947	23.5976	24.4066	24.1578	24.1729	24.0072		3	3	3	231	231	231	25898	0	340010000	18	0.0866823	0.903405	0.0689497	0.177477	P25787;H7C402;H3BT36;C9JCK5	P25787	Proteasome subunit alpha type-2	PSMA2
26.1808	24.1294	26.8516	25.0724	25.9786	24.7973	26.3397	25.9266		6	6	3	123	123	9	67819	0	774950000	22	0.108525	0.852459	0.20199	0.25641	P26038;V9GZ54;E9PQ82;E9PNV3	P26038;V9GZ54	Moesin	MSN
26.4517	26.1201	26.7252	25.9618	25.9628	25.3946	25.6469	25.9398	+	4	4	4	66	66	66	11223	0	933060000	24	1.42672	0.126346	-0.57867	-1.82316	Q9UJQ4	Q9UJQ4	Sal-like protein 4	SALL4
33.9648	34.2777	33.0304	33.4757	34.4401	34.8553	33.5863	33.8421		21	21	21	616	616	616	24261	0	271230000000	476	0.584974	0.388562	0.493829	0.993426	P26373;J3QSB4;H3BTH3;J3KS98;H3BUK8	P26373;J3QSB4	60S ribosomal protein L13	RPL13
28.2524	28.2762	28.9181	28.3248	28.7122	28.5656	28.3393	28.5221		13	13	13	32	32	32	57221	0	6291400000	107	0.206523	0.804793	0.0919123	0.33219	P26599;A6NLN1;K7ELW5;K7EKJ7;K7ES59;K7EK45;X6R242;O95758	P26599;A6NLN1	Polypyrimidine tract-binding protein 1	PTBP1
27.4748	27.8091	26.9358	27.8275	26.9817	27.0781	27.0328	26.6395	+	9	9	9	316	316	316	33433	0	1763700000	25	1.33522	0.137871	-0.578826	-1.74836	J3QKS7;B4DGM3;Q969G3;H7C048;K7EMQ8;J3QR61;J3KT85;J3KS99;J3QL66;J3QKX6	J3QKS7;B4DGM3;Q969G3;H7C048;K7EMQ8	SWI/SNF-related matrix-associated actin-dependent regulator of chromatin subfamily E member 1	SMARCE1
32.1858	32.0205	33.2862	32.4085	31.7101	31.8285	31.9782	32.0291	+	27	27	27	736	736	736	43062	0	72737000000	486	1.04831	0.192354	-0.588772	-1.50591	Q12905;X6R6Z1	Q12905	Interleukin enhancer-binding factor 2	ILF2
26.9584	26.5228	26.0504	26.3228	26.8451	26.8096	25.877	25.71		5	4	4	367	335	335	27764	0	1173700000	29	0.166128	0.802368	-0.153188	-0.335818	P27348;E9PG15	P27348;E9PG15	14-3-3 protein theta	YWHAQ
32.3687	31.8739	31.2563	31.2692	32.5852	32.3783	31.3426	31.4035		21	21	21	706	706	706	24604	0	63482000000	325	0.225414	0.725421	0.235362	0.453037	P27635;X1WI28;F8W7C6;H7C123;H7C2C5;Q96L21;B8A6G2;A6QRI9;H7C2U2	P27635;X1WI28;F8W7C6	60S ribosomal protein L10	RPL10
30.7549	30.4568	30.5812	30.3836	30.6619	30.9205	30.73	30.8777		11	11	11	691	691	691	17818	0	22561000000	149	1.3297	0.276997	0.253399	1.25733	P30050	P30050	60S ribosomal protein L12	RPL12
30.4878	31.0728	30.8948	30.3115	30.0113	30.4023	30.2252	29.7647	+	21	21	21	255	255	255	81613	0	20692000000	187	1.41543	0.126641	-0.590852	-1.82581	Q9H307;G3V5F0;G3V579	Q9H307	Pinin	PNN
25.6947	26.1805	25.8068	25.4371	25.6417	25.6665	25.8928	25.7229		2	2	2	18	18	18	16567	0	781180000	5	0.109912	0.89841	-0.0488424	-0.184733	P30414	P30414	NK-tumor recognition protein;Putative peptidyl-prolyl cis-trans isomerase	NKTR
23.3544	22.4306	23.2991	24.5748	23.1059	22.3424	24.9969	24.5012		2	2	2	79	79	79	56806	0	437070000	14	0.164392	0.772153	0.321866	0.376318	P30419;K7EN82;B7Z8J4	P30419;K7EN82;B7Z8J4	Glycylpeptide N-tetradecanoyltransferase 1	NMT1
31.4293	32.3366	31.2278	31.3054	30.8439	31.2096	30.7407	31.1295	+	12	12	11	677	677	677	14203	0	37873000000	156	1.10383	0.177281	-0.593859	-1.56002	B4E241;P84103	B4E241;P84103	Serine/arginine-rich splicing factor 3	SFRS3;SRSF3
26.4826	23.8233	23.1765	23.6383	22.3243	22.6961	23.982	24.5578		3	3	3	648	648	648	1174	0	110380000	4	0.434558	0.454105	-0.890095	-0.877959	P31949	P31949	Protein S100-A11	S100A11
30.7542	31.5756	31.096	30.3197	30.6712	30.5338	30.6667	30.7378		16	16	16	802	802	802	21863	0	26160000000	230	0.478873	0.504876	-0.284028	-0.769329	P32969;D6RAN4;H0Y9V9;E7ESE0;H0Y9R4	P32969;D6RAN4;H0Y9V9;E7ESE0	60S ribosomal protein L9	RPL9
25.8368	26.3438	25.4908	25.8902	25.6701	25.5759	25.4055	26.0954		6	6	6	9	9	9	96557	0	871030000	9	0.390254	0.604348	-0.203678	-0.619938	P33991;E5RG31;E5RFR3;E5RFJ8	P33991;E5RG31	DNA replication licensing factor MCM4	MCM4
28.8448	28.649	28.7997	28.4355	28.5433	28.8991	28.6765	28.3971		19	19	19	38	38	38	81307	0	5617400000	110	0.143381	0.877889	-0.0532179	-0.220833	P33993;C9J8M6	P33993	DNA replication licensing factor MCM7	MCM7
24.8085	26.6238	25.4577	24.8817	24.9973	25.3427	25.1688	25.4983		5	5	4	88	88	71	9433	0	571660000	21	0.170985	0.785533	-0.19115	-0.358434	P34932;D6RJ96;E9PDE8;O95757;E7ES43	P34932	Heat shock 70 kDa protein 4	HSPA4
29.5369	29.7319	29.876	30.087	29.2791	28.9231	29.4405	29.2123	+	30	30	28	279	279	267	18925	0	9788500000	141	2.01987	0.0685037	-0.594226	-2.29766	P46940;H0YLE8;H0YKA5;E9PDT6;F5H7S7;E7EWC2;Q13576	P46940;H0YLE8	Ras GTPase-activating-like protein IQGAP1	IQGAP1
26.8673	26.8351	27.1194	26.8356	26.5822	26.3697	26.0943	26.2229	+	5	5	5	174	174	174	41265	0	1436100000	22	2.50765	0.0506275	-0.59707	-2.6504	F5H669;Q8N684;F5H6M0;F5H047;J3QT54	F5H669;Q8N684;F5H6M0;F5H047;J3QT54	Cleavage and polyadenylation specificity factor subunit 7	CPSF7
23.1818	26.4279	26.2772	26.3204	26.2785	25.8559	25.5689	25.6134		5	5	5	205	205	205	60586	0	933970000	19	0.129079	0.824084	0.277325	0.305703	P35520;F5H2U1;H7C1W6;C9JMA6;H7C2H4	P35520;F5H2U1	Cystathionine beta-synthase	CBS
37.067	33.5026	36.6736	36.67	36.7806	36.024	36.6354	35.9303		233	201	193	802	74	72	22653	0	1198600000000	4004	0.163801	0.769375	0.364289	0.380428	P35579;Q5BKV1;B1AH99;REV__Q5T655;REV__S4R3H4;REV__E7EQT4;REV__Q9UKV3;P12883;P13535;Q9UKX3;Q9Y623;P13533;P12882;P11055;Q9UKX2;A7E2Y1	P35579	Myosin-9	MYH9
37.2554	33.7634	36.6995	36.9495	37.0175	36.4406	36.8263	36.1903		249	249	3	822	822	7	229	0	1399100000000	4633	0.217485	0.698235	0.451743	0.48552	P35580;E7ERA5;H0Y6I0;Q13439	P35580	Myosin-10	MYH10
25.0348	25.8619	24.7482	25.4582	23.2781	25.7725	25.472	25.7135		4	4	4	28	28	28	21362	0	633430000	21	0.125941	0.832539	-0.216766	-0.290948	P35658;H0YF36;E9PKD2;B7ZAV2;H0Y837	P35658	Nuclear pore complex protein Nup214	NUP214
23.2736	23.981	23.1511	23.8801	23.5018	23.357	22.7301	23.5137		30	1	1	136	11	11	22734	15408	118180000	9	0.479656	0.499063	-0.295789	-0.778474	P35749	P35749	Myosin-11	MYH11
32.0169	29.9747	31.2144	29.9538	30.6383	29.7542	31.8775	29.6602		27	25	1	593	562	47	65432	0	24123000000	185	0.164661	0.772925	-0.307391	-0.374731	P35908	P35908	Keratin, type II cytoskeletal 2 epidermal	KRT2
26.4371	26.2115	26.3743	26.2388	26.3677	26.262	25.8972	25.9739		7	7	7	268	268	268	32996	0	1017400000	30	0.747782	0.469679	-0.190224	-0.845623	P36542;B4DL14	P36542;B4DL14	ATP synthase subunit gamma, mitochondrial;ATP synthase subunit gamma	ATP5C1
27.7429	28.1241	28.2321	27.8174	27.5529	27.2541	27.3576	27.3005	+	8	8	8	166	166	166	88701	0	3038600000	28	2.40467	0.0526857	-0.612849	-2.60758	Q8WUQ7;J3KMW8;K7ENY9;K7EMQ0;K7EIU6	Q8WUQ7;J3KMW8	Cactin	CACTIN
27.5579	27.2384	27.1399	26.8765	26.9043	28.0348	26.8737	28.0816		5	5	5	404	404	404	1457	0	2480500000	22	0.311791	0.63132	0.270407	0.580424	P37108;H0YLA2	P37108;H0YLA2	Signal recognition particle 14 kDa protein	SRP14
29.3397	28.9588	29.2708	29.5667	29.1225	28.8524	28.1584	28.5138	+	13	13	12	249	249	238	76149	0	6828300000	98	1.36337	0.12815	-0.622237	-1.81027	P23246;H0Y9K7	P23246	Splicing factor, proline- and glutamine-rich	SFPQ
27.9165	28.0938	27.2568	27.6055	27.4912	27.7255	27.0801	26.9343		6	6	6	128	128	128	62608	0	2821000000	44	0.784431	0.324532	-0.410395	-1.14291	P38432;I3L369	P38432	Coilin	COIL
30.3376	30.7718	30.018	30.456	30.5186	30.7604	30.5941	30.7034		26	26	26	427	427	427	7368	0	22371000000	222	0.73767	0.419545	0.248281	0.937137	P38646;D6RJI2;D6RA73;H0Y8S0;H0YBG6	P38646	Stress-70 protein, mitochondrial	HSPA9
27.7354	27.6239	26.9803	26.7394	26.7603	26.7807	26.435	26.5983	+	6	6	6	73	73	73	10638	0	1722600000	9	1.30162	0.137921	-0.626206	-1.75994	Q86VM9;E7ERS3;H3BRN6	Q86VM9;E7ERS3	Zinc finger CCCH domain-containing protein 18	ZC3H18
29.5244	29.4315	29.2171	29.1774	29.0164	28.5998	28.6464	28.5753	+	8	8	8	69	69	69	1776	0	7086300000	87	2.48914	0.0496495	-0.628128	-2.69644	P11047	P11047	Laminin subunit gamma-1	LAMC1
33.0609	32.9523	33.2531	32.7635	32.9107	32.6113	33.0794	32.5035		35	35	35	663	663	663	46108	0	112510000000	643	0.663371	0.459042	-0.231206	-0.863813	P39023;G5E9G0;B5MCW2;H7C422;H7C3M2;F8WCR1;Q92901	P39023;G5E9G0;B5MCW2;H7C422	60S ribosomal protein L3	RPL3
25.7758	25.8588	25.9593	26.7902	25.2467	25.4145	25.2914	25.9024	+	4	4	4	112	112	112	47064	0	609920000	9	1.19615	0.156565	-0.632308	-1.67041	Q14254;J3QLD9;E7EMK3;K7EKW9	Q14254;J3QLD9;E7EMK3	Flotillin-2	FLOT2
31.7363	31.6294	31.5149	31.3439	31.4228	31.6121	31.1999	31.1117		16	16	16	611	611	611	23577	0	42629000000	250	0.770772	0.439758	-0.219472	-0.912231	P40429;M0QYS1;Q6NVV1;M0QZU1	P40429;M0QYS1	60S ribosomal protein L13a	RPL13A
26.3906	25.8751	26.5823	26.3444	26.2346	26.7016	27.1033	26.9744		6	6	6	486	486	486	17	0	1501200000	36	0.954448	0.251966	0.455398	1.32441	P41223;C9JNV2;C9JCD9;F8WCN7	P41223;C9JNV2;C9JCD9	Protein BUD31 homolog	BUD31
29.8512	30.5302	30.5363	29.8542	29.6162	29.1153	29.96	29.5213	+	38	38	38	446	446	446	13834	0	14619000000	249	1.29658	0.136579	-0.639786	-1.76602	P53621	P53621	Coatomer subunit alpha;Xenin;Proxenin	COPA
29.8564	30.0038	28.5278	28.7155	29.66	29.421	28.9866	28.514		4	4	4	429	429	429	9461	0	9310400000	51	0.105204	0.865191	-0.130446	-0.234229	P42677;Q71UM5;H0YMV8;C9J1C5;Q5T4L4;C9JLI6	P42677;Q71UM5;H0YMV8;C9J1C5;Q5T4L4	40S ribosomal protein S27;40S ribosomal protein S27-like	RPS27;RPS27L
33.3399	34.3932	33.2555	33.4457	33.3063	32.8309	33.2565	32.4683	+	42	42	42	621	621	621	71428	0	136860000000	695	1.004	0.196013	-0.643047	-1.49616	Q16643;D6R9W4;F8W9Z3;D6R9Q9;D6RFI1;D6RCR4	Q16643;D6R9W4	Drebrin	DBN1
26.5414	27.5555	25.5366	27.2567	29.3519	27.87	26.0655	26.5849		5	5	5	163	163	163	5552	0	2466500000	32	0.377455	0.500815	0.745542	0.776583	P43490;Q5SYT8;F5H246;C9JF35;C9JG65	P43490;Q5SYT8;F5H246	Nicotinamide phosphoribosyltransferase	NAMPT;NAMPTL
23.8534	23.9265	24.5252	25.4589	23.7589	23.4293	25.0245	22.4895		6	6	6	22	22	22	47366	0	352160000	21	0.555628	0.372	-0.765446	-1.0315	P43686	P43686	26S protease regulatory subunit 6B	PSMC4
26.5376	25.8185	26.5147	26.452	26.0633	25.9765	26.4077	26.4093		4	4	4	153	153	153	31566	0	858740000	12	0.227681	0.769869	-0.11649	-0.380863	P45880;A2A3S1;Q5JSD2;Q5JSD1;B4DKM5	P45880;A2A3S1;Q5JSD2;Q5JSD1;B4DKM5	Voltage-dependent anion-selective channel protein 2	VDAC2
26.1043	27.4932	26.9086	26.2014	25.9896	26.272	26.2777	26.5777		10	10	10	55	55	55	35869	0	1316800000	20	0.528998	0.451337	-0.397628	-0.88903	P46013	P46013	Antigen KI-67	MKI67
26.0582	26.3414	25.7917	26.6787	26.1516	23.6006	26.097	25.8186		5	5	5	177	177	177	63541	0	752190000	15	0.590423	0.34727	-0.800546	-1.0835	P46060;F8W7I9;B0QYT6;B0QYT5;B0QYT4	P46060;F8W7I9	Ran GTPase-activating protein 1	RANGAP1
32.4817	32.0419	31.5321	31.6576	32.5332	32.5469	31.248	31.8554		12	12	12	534	534	534	16561	0	63399000000	164	0.115722	0.859084	0.11755	0.246137	P46776;E9PLL6;E9PJD9;E9PLX7	P46776;E9PLL6;E9PJD9	60S ribosomal protein L27a	RPL27A
28.2768	28.3444	28.2834	28.2985	28.593	28.612	28.2948	28.3648		11	11	11	431	431	431	34362	0	5053300000	52	1.05129	0.440032	0.165386	0.91104	P46777;Q5T7N0;R4GNJ2	P46777;Q5T7N0	60S ribosomal protein L5	RPL5
31.3442	31.7204	31.2564	31.1435	31.3984	31.4369	31.1051	31.2074		14	14	14	606	606	606	18565	0	41161000000	210	0.213734	0.813678	-0.0791712	-0.319572	P46778;M0R181;G3V1B3;M0R3I5	P46778;M0R181	60S ribosomal protein L21	RPL21
31.8573	32.6728	31.4897	31.5267	31.688	31.7103	31.3229	31.0856		20	20	20	737	737	737	15747	0	48541000000	273	0.668175	0.361807	-0.434912	-1.05177	P46779;H0YKD8;H0YMF4;H0YLP6	P46779;H0YKD8;H0YMF4	60S ribosomal protein L28	RPL28
30.855	31.4248	30.6413	30.8826	30.3211	30.3589	30.0537	30.4886	+	29	29	20	352	352	283	12287	0	21510000000	238	1.83458	0.0705067	-0.645335	-2.22345	Q92922;F8WE13	Q92922	SWI/SNF complex subunit SMARCC1	SMARCC1
28.1637	29.9832	28.0565	28.418	28.154	28.3872	27.4886	27.9971		6	6	6	297	297	297	18898	0	4463700000	71	0.634729	0.340547	-0.648639	-1.1036	P46783;F6U211;S4R435;Q9NQ39	P46783;F6U211;S4R435	40S ribosomal protein S10	RPS10
29.9657	30.5206	30.5535	29.7694	29.6295	29.0089	29.8085	29.765	+	20	20	20	293	293	293	96557	0	12903000000	219	1.27201	0.13839	-0.64937	-1.75118	Q8IY81;J3KS36;J3QSE2;J3QRS5;J3QR05;J3KS74	Q8IY81	pre-rRNA processing protein FTSJ3	FTSJ3
28.4355	28.0117	28.557	28.5442	27.9938	27.6225	28.0964	27.233	+	7	5	5	322	262	262	32949	0	3567800000	37	1.49285	0.106227	-0.65068	-1.94606	P47755;F8W9N7;C9JUG7	P47755;F8W9N7;C9JUG7	F-actin-capping protein subunit alpha-2	CAPZA2
27.5319	27.309	28.0732	27.2971	26.9327	26.4317	27.102	27.1132	+	10	10	10	233	233	233	81074	0	2459400000	48	1.45985	0.112298	-0.65794	-1.92396	Q08945;E9PPZ7;E9PMD4	Q08945	FACT complex subunit SSRP1	SSRP1
29.7237	28.3362	29.8475	30.0345	29.7672	29.2281	29.6452	29.1501		14	14	1	56	56	47	3135	0	10924000000	132	0.0311869	0.956517	-0.0378194	-0.073135	P47756;B1AK85	P47756;B1AK85	F-actin-capping protein subunit beta	CAPZB
32.2899	31.6193	31.4945	32.054	32.2742	32.3466	31.8921	32.32		12	12	12	562	562	562	1646	0	67792000000	229	0.797563	0.342322	0.34379	1.09468	P47813;X6RAC9;O14602;A6NJH9	P47813;X6RAC9;O14602	Eukaryotic translation initiation factor 1A, X-chromosomal;Eukaryotic translation initiation factor 1A, Y-chromosomal	EIF1AX;EIF1AY
24.6269	24.4494	23.7462	23.8804	24.2359	24.2171	24.0098	24.4506		2	2	2	43	43	43	87798	0	264070000	19	0.0817963	0.912448	0.0526118	0.158336	P47897;F2Z2V6;C9JSG9;H7C0R3;C9J165	P47897;F2Z2V6;C9JSG9;H7C0R3;C9J165	Glutamine--tRNA ligase	QARS
32.1272	31.8073	31.2476	32.0419	32.7349	32.5684	32.0949	31.9367		6	6	6	233	233	233	17752	0	77188000000	145	0.989511	0.223444	0.527776	1.41094	P47914;F8WF43;C9IYI4	P47914	60S ribosomal protein L29	RPL29
26.2133	27.3696	26.9198	26.9813	26.803	25.8829	25.9409	26.216	+	3	3	3	69	69	69	61585	0	1370600000	25	1.07332	0.17496	-0.660288	-1.57306	Q14247;E9PKG3;E9PP90;H7C314;B4E358	Q14247	Src substrate cortactin	CTTN
30.4847	31.4253	31.0843	30.6059	30.043	30.4322	30.1978	30.2807	+	22	22	22	498	498	498	61494	0	22814000000	276	1.53326	0.0989171	-0.661648	-1.99058	Q13573;G3V3A4;G3V4X8;G3V5R3	Q13573;G3V3A4;G3V4X8	SNW domain-containing protein 1	SNW1
28.0567	29.2933	28.8479	28.71	28.2035	28.1204	28.8392	28.7392		19	19	19	16	16	16	17744	0	5124500000	56	0.342421	0.610488	-0.251389	-0.606512	P48681	P48681	Nestin	NES
30.2923	30.6767	30.121	30.0464	30.2536	30.4689	29.9796	30.1724		8	8	8	41	41	41	13293	0	16581000000	111	0.143528	0.863312	-0.0654802	-0.239578	P49207	P49207	60S ribosomal protein L34	RPL34
25.2545	26.0833	24.6888	25.2162	24.3262	24.814	24.4945	24.9592	+	5	5	5	7	7	7	1178	0	377400000	23	1.06678	0.176158	-0.662255	-1.56785	P42285;D6REC7;F5H7E2;H0Y8U3	P42285	Superkiller viralicidic activity 2-like 2	SKIV2L2
28.8907	29.4763	28.6221	28.6232	28.4914	28.6472	28.543	28.597		12	12	12	387	387	387	49541	0	6687700000	86	0.814399	0.342941	-0.333454	-1.09675	P49411;H3BNU3	P49411	Elongation factor Tu, mitochondrial	TUFM
28.5787	28.9728	28.1996	28.8909	28.1853	28.0871	27.9076	27.7897	+	16	16	16	273	273	273	10213	0	3561800000	60	1.83704	0.070695	-0.668046	-2.25182	Q9UDR5;F8WAH1;F8WE53	Q9UDR5;F8WAH1;F8WE53	Alpha-aminoadipic semialdehyde synthase, mitochondrial;Lysine ketoglutarate reductase;Saccharopine dehydrogenase	AASS
28.2531	28.5657	28.3525	28.0581	27.8943	27.3959	27.7907	27.4525	+	9	9	9	93	93	93	14052	0	3597300000	55	2.22326	0.0520727	-0.673966	-2.5702	Q9UPN6;B7Z888	Q9UPN6;B7Z888	Protein SCAF8	SCAF8
24.7494	24.6209	22.6553	22.9364	21.3286	23.365	23.9002	24.7391		2	2	2	126	126	126	46744	0	309030000	7	0.173838	0.758236	-0.407281	-0.403296	P49841	P49841	Glycogen synthase kinase-3 beta	GSK3B
29.9969	30.0897	29.7356	30.0268	29.9034	30.1964	29.7662	29.5801		13	13	13	474	474	474	4644	0	13899000000	139	0.27515	0.758186	-0.100711	-0.400569	P50454;E9PKH2;E9PR70;E9PPV6;E9PNX1;E9PK86;E9PMI5;E9PJH8;E9PIG2;E9PRS3;H0YEP8;E9PLA6;E9PQ34	P50454;E9PKH2;E9PR70;E9PPV6	Serpin H1	SERPINH1
30.7675	30.9804	30.5302	30.4959	30.6306	30.9387	30.7031	30.3438		9	9	9	335	335	335	23432	0	21789000000	90	0.0857209	0.921095	-0.0394454	-0.14787	P50914;E7EPB3	P50914;E7EPB3	60S ribosomal protein L14	RPL14
26.4497	25.8721	27.2828	27.199	25.44	26.1047	26.6034	26.7621		9	9	9	254	254	254	57924	0	1448800000	51	0.48083	0.459255	-0.473361	-0.865173	P50991;B7Z9L0;B7Z2F4	P50991;B7Z9L0;B7Z2F4	T-complex protein 1 subunit delta	CCT4
29.678	29.5728	29.3254	29.8194	29.1081	29.1014	28.6632	28.8036	+	20	17	17	621	559	559	46153	0	10151000000	153	2.37079	0.0491429	-0.679825	-2.69515	P60842;J3KT12;J3QS69;J3QL43;J3KTB5;J3KSZ0;E7EQG2;Q14240;J3QR64;J3QLN6;Q9NZE6;J3KTN0;J3QKZ9;J3KS25;J3KS93;B4E102;J3QL52;J3KT04;J3QQP0;E7EMV8;J3KSN7	P60842;J3KT12;J3QS69;J3QL43;J3KTB5	Eukaryotic initiation factor 4A-I	EIF4A1
30.2365	30.7654	31.6284	30.8547	29.9466	30.8158	30.5753	30.573		17	16	16	511	492	492	39594	0	26362000000	177	0.532429	0.451225	-0.393579	-0.890643	P51991;H7C1J8	P51991	Heterogeneous nuclear ribonucleoprotein A3	HNRNPA3
31.6798	32.2391	31.6979	31.8889	31.9134	32.138	31.3484	31.4318		46	46	22	647	647	311	77515	0	68780000000	629	0.308561	0.679063	-0.168529	-0.510641	P52272;M0R019;M0R2T0;M0R2I7;M0R0N3;M0QYQ7;M0R0Y6;M0QY96;M0QYL3	P52272	Heterogeneous nuclear ribonucleoprotein M	HNRNPM
31.6855	30.945	32.332	31.8375	30.6419	31.2442	31.0621	31.1211	+	31	31	26	482	482	423	70942	0	38124000000	322	1.13299	0.160189	-0.682671	-1.64341	O43390;B4DT28;E7ETM7	O43390;B4DT28	Heterogeneous nuclear ribonucleoprotein R	HNRNPR;HNRPR
26.7152	26.613	26.3519	26.4463	26.5128	27.0186	26.3904	26.303		3	3	3	25	25	25	18001	0	1774500000	12	0.047907	0.955367	0.0245991	0.0879695	P52298;C9JQX9;B3KSB0;F8WE41	P52298;C9JQX9;B3KSB0	Nuclear cap-binding protein subunit 2	NCBP2
29.9441	30.1465	29.5101	29.7405	29.7925	30.0279	29.4346	29.4358		17	15	15	598	573	573	45671	0	14091000000	137	0.350822	0.660853	-0.162583	-0.543178	P52597	P52597	Heterogeneous nuclear ribonucleoprotein F;Heterogeneous nuclear ribonucleoprotein F, N-terminally processed	HNRNPF
24.8119	25.9908	24.8873	24.561	25.4955	25.3626	24.9524	24.618		4	4	4	56	56	56	15278	0	461060000	25	0.0411595	0.952719	0.0443974	0.0935021	P52701;F8WAX8;U3KQ72;C9JH55;F8W7G9;C9J8Y8;C9J7Y7	P52701;F8WAX8	DNA mismatch repair protein Msh6	MSH6
30.4915	29.4527	30.7687	30.734	30.4155	29.6561	30.5789	29.9858		10	10	8	682	682	622	32922	0	16425000000	84	0.216978	0.744147	-0.20267	-0.428192	P52907	P52907	F-actin-capping protein subunit alpha-1	CAPZA1
26.6702	23.9985	26.6869	26.8695	27.774	27.4523	26.5014	22.2585		5	5	5	145	145	145	34012	0	1895900000	18	0.0139137	0.975251	-0.0596828	-0.038543	P53007;B4DP62	P53007	Tricarboxylate transport protein, mitochondrial	SLC25A1
26.7015	26.4388	26.6197	26.3377	27.0464	26.5783	25.9274	25.5891		6	6	6	115	115	115	10714	0	1490900000	22	0.297394	0.659005	-0.239148	-0.547615	P53618;E9PP73	P53618;E9PP73	Coatomer subunit beta	COPB1
27.0684	28.0274	27.5109	27.3939	26.5217	26.8589	26.6349	27.2483	+	4	4	4	12	12	12	54083	0	2022000000	40	1.43534	0.111704	-0.684173	-1.92395	P11166;C9JIM8	P11166;C9JIM8	Solute carrier family 2, facilitated glucose transporter member 1	SLC2A1
32.1818	33.5375	32.8734	32.267	31.7332	32.1114	32.2143	32.0441	+	50	50	21	39	39	196	14544	0	75489000000	645	1.08326	0.170174	-0.689176	-1.5987	S4R3H4;E7EQT4;Q9UKV3	S4R3H4;E7EQT4;Q9UKV3	Apoptotic chromatin condensation inducer in the nucleus	ACIN1
21.378	22.468	22.4484	24.2021	21.9442	24.2173	21.2979	23.263		2	2	2	197	197	197	14395	0	797990000	8	-4.34294e-08	1	0	0	P53999	P53999	Activated RNA polymerase II transcriptional coactivator p15	SUB1
25.5088	25.9909	25.6626	25.9185	25.44	24.6227	26.0827	25.9973		6	6	6	135	135	135	75378	0	627890000	15	0.273681	0.675751	-0.234526	-0.51633	P54136;F5H3T8;E5RJM9	P54136;F5H3T8	Arginine--tRNA ligase, cytoplasmic	RARS
25.3562	25.594	25.1967	23.1252	23.2374	25.8206	23.1213	23.3674		10	10	10	179	179	179	87301	0	543490000	7	0.492846	0.400699	-0.931334	-0.968068	P54886	P54886	Delta-1-pyrroline-5-carboxylate synthase;Glutamate 5-kinase;Gamma-glutamyl phosphate reductase	ALDH18A1
30.4652	29.5822	30.2995	30.3782	30.6099	30.5345	30.9428	30.0982		20	20	20	299	299	299	11042	0	20573000000	133	0.657025	0.390976	0.365074	0.995203	P55060;B4DUC5	P55060;B4DUC5	Exportin-2	CSE1L
22.8195	24.1118	23.9233	23.7778	23.4406	23.1046	23.2914	23.6842		3	3	3	69	69	69	89321	0	125570000	11	0.38886	0.565197	-0.277888	-0.673272	P55072	P55072	Transitional endoplasmic reticulum ATPase	VCP
31.3199	32.698	31.3754	31.5765	31.4111	31.8367	31.4032	31.7965		29	29	29	581	581	581	51958	0	56836000000	305	0.144137	0.834516	-0.130568	-0.293881	P55081	P55081	Microfibrillar-associated protein 1	MFAP1
22.1883	22.8446	22.2234	25.3502	24.3784	24.1248	23.7019	23.5181		9	4	4	312	171	171	49263	0	244610000	4	-4.34294e-08	1	0	0	P55795	P55795	Heterogeneous nuclear ribonucleoprotein H2;Heterogeneous nuclear ribonucleoprotein H2, N-terminally processed	HNRNPH2
27.6174	28.6734	27.2298	27.7514	27.5464	27.8035	27.8237	27.963		6	6	6	129	129	129	9248	0	2180700000	30	0.0368382	0.956899	-0.0338507	-0.0809989	P55884;C9JZG1;C9JQN7	P55884;C9JZG1	Eukaryotic translation initiation factor 3 subunit B	EIF3B
25.589	25.7229	26.9572	25.7435	25.9976	25.5132	25.8928	25.194		5	5	5	388	388	388	26599	0	771530000	21	0.426225	0.514797	-0.353733	-0.75421	P56537;B7ZBH1;F8WD20;F8WDS6	P56537	Eukaryotic translation initiation factor 6	EIF6
27.5289	27.7638	27.922	27.7501	26.8362	26.9052	27.0216	27.4324	+	9	9	9	245	245	245	62094	0	2615500000	60	2.35801	0.0495	-0.692375	-2.70448	P19525;C9JZT2;F8WBH4	P19525	Interferon-induced, double-stranded RNA-activated protein kinase	EIF2AK2
28.4446	26.7584	27.9745	28.644	28.0427	26.8241	28.0736	28.174		9	9	9	482	482	482	19667	0	3455000000	48	0.124888	0.833526	-0.176772	-0.280583	P59998;F8WCF6;F8WDD7;H7C0A3;F8WE39;R4GN08;F8WDW3	P59998;F8WCF6;F8WDD7;H7C0A3	Actin-related protein 2/3 complex subunit 4	ARPC4;ARPC4-TTLL3
32.8447	33.375	32.9317	32.6485	32.2227	31.9686	33.2219	33.4245		48	2	2	931	48	48	41736	0	136840000000	110	0.250373	0.697174	-0.240545	-0.489041	P60709;E7EVS6;Q6S8J3;G5E9R0;C9JZR7;C9JTX5;Q562R1;C9JUM1;A5A3E0;P0CG38;P0CG39;Q9BYX7;F8WCH0	P60709	Actin, cytoplasmic 1;Actin, cytoplasmic 1, N-terminally processed	ACTB
29.9893	29.784	30.0547	29.9963	29.6592	29.0045	29.8367	28.5526	+	16	16	16	67	67	67	39594	0	10873000000	135	1.20726	0.141743	-0.692813	-1.72041	Q9NYL9;H0YNJ8;H0YKU1;H0YNU8;G5EA42;Q9NZR1	Q9NYL9;H0YNJ8;H0YKU1	Tropomodulin-3	TMOD3
29.0694	29.7307	29.0166	29.3135	29.0677	28.9293	28.0909	28.2244	+	12	11	11	361	361	361	54231	0	7132300000	77	1.26684	0.132807	-0.704473	-1.78404	Q15233;H7C367;C9IZL7;C9JYS8	Q15233;H7C367	Non-POU domain-containing octamer-binding protein	NONO
25.2607	26.3601	23.161	23.0807	24.2991	23.1039	22.1176	25.3183		3	3	3	51	51	51	13167	0	472120000	6	0.296281	0.583277	-0.755895	-0.647375	P61129	P61129	Zinc finger CCCH domain-containing protein 6	ZC3H6
28.82	27.0655	28.6138	29.0263	28.6834	27.373	28.2952	28.461		12	12	12	392	392	392	47371	0	4686800000	70	0.125656	0.835162	-0.178214	-0.282253	P61158;B4DXW1;F5H3P5;H7C4J1;Q9C0K3;C9IZN3;Q9P1U1;F8WEW2;F8WE84	P61158;B4DXW1;F5H3P5	Actin-related protein 3	ACTR3
28.698	26.709	28.4748	29.0154	28.6523	26.8428	28.0023	28.5527		12	12	12	487	487	487	4476	0	4621100000	44	0.119005	0.834871	-0.211777	-0.277472	P61160;F5H6T1	P61160;F5H6T1	Actin-related protein 2	ACTR2
24.8003	23.6115	25.2937	25.1335	23.445	22.109	25.0107	25.0328		3	3	3	137	137	137	67314	0	351920000	7	0.45621	0.444255	-0.81036	-0.901117	P61221;D6R9I9	P61221	ATP-binding cassette sub-family E member 1	ABCE1
32.6504	32.4619	32.1465	32.2895	32.5081	32.606	32.0662	32.3921		31	31	31	742	742	742	29945	0	87284000000	485	0.0127397	0.98278	0.00604916	0.0232542	P61247;D6RAT0;H0Y9Y4;D6RG13;F5H4F9;D6RB09;E9PFI5;D6R9B6;H0Y8L7;D6RAS7;D6RED7;D6RI02;D6RGE0	P61247;D6RAT0;H0Y9Y4;D6RG13;F5H4F9;D6RB09;E9PFI5;D6R9B6;H0Y8L7	40S ribosomal protein S3a	RPS3A
32.0648	31.6985	31.5217	31.578	32.0652	32.0656	31.8958	31.6414		19	19	5	593	593	152	17258	0	64900000000	339	0.602758	0.500248	0.201257	0.78036	P61254;J3QRI7;J3QQQ9;J3QQV1;J3QRC4;J3KTJ8;J3KSS0;J3KS10	P61254;J3QRI7;J3QQQ9;J3QQV1;J3QRC4;J3KTJ8	60S ribosomal protein L26	RPL26;KRBA2
31.3976	30.9338	31.2491	30.992	31.1943	31.4181	30.9915	31.0723		13	13	13	485	485	485	24146	0	32467000000	161	0.0643358	0.951303	0.0259285	0.106598	P61313;E7EQV9;E7ENU7;E7EX53;E7ERA2	P61313;E7EQV9;E7ENU7;E7EX53	60S ribosomal protein L15;Ribosomal protein L15	RPL15
30.8492	29.9709	30.7178	30.0237	31.0138	30.8902	30.3768	30.7541		6	6	6	471	471	471	15798	0	23996000000	109	0.663108	0.387126	0.368297	1.00311	P61353;K7ELC7;K7EQQ9;K7ERY7	P61353;K7ELC7;K7EQQ9	60S ribosomal protein L27	RPL27
30.1464	29.6382	29.8481	29.5307	30.4262	30.4034	29.9034	29.8499		7	7	7	739	739	739	10275	0	16627000000	96	0.864713	0.319152	0.354914	1.15776	P61513;C9J4Z3;Q6P4E4;E9PEL3;G5E9R3;M0R0A1;M0R2L6;A6NKH3	P61513;C9J4Z3;Q6P4E4;E9PEL3;G5E9R3	60S ribosomal protein L37a	RPL37A
30.4287	30.0836	30.1762	30.0821	29.9228	29.1826	29.3416	29.4513	+	19	19	19	111	111	111	19804	0	12543000000	111	2.15329	0.0519633	-0.718053	-2.5737	P07942;G3XAI2;E7EPA6;E9PCS6;C9J296	P07942;G3XAI2;E7EPA6	Laminin subunit beta-1	LAMB1
30.9386	31.237	30.5576	30.3668	31.0093	30.9958	30.2972	30.3222		15	15	15	758	758	758	22127	0	25213000000	217	0.164349	0.819074	-0.118892	-0.313648	P62081;B5MCP9	P62081;B5MCP9	40S ribosomal protein S7	RPS7
22.7278	24.8141	24.1522	25.3555	22.3214	22.9892	23.8401	24.8051		3	3	3	121	121	121	45626	0	401490000	5	0.442816	0.45424	-0.773438	-0.877087	P62195;J3QLH6;J3KRP2;J3QSA9;J3QQM1;J3QRR3;J3QRW1;J3QSE0;Q8NB90	P62195;J3QLH6;J3KRP2;J3QSA9;J3QQM1	26S protease regulatory subunit 8	PSMC5
34.2976	33.5823	34.1239	33.4611	33.9717	33.4862	34.0814	33.6936		21	21	21	625	625	625	24205	0	204410000000	455	0.0861206	0.904033	-0.0580044	-0.168537	P62241;Q5JR95	P62241;Q5JR95	40S ribosomal protein S8	RPS8
29.9449	29.0571	29.692	29.1586	29.9203	30.015	29.9355	29.6007		12	12	12	754	754	754	14839	0	13673000000	140	0.883361	0.289558	0.404733	1.22142	P62244;I3L3P7;I3L246;H3BN98;H3BV27;H3BT37;I3L303;H3BVC7	P62244;I3L3P7;I3L246;H3BN98	40S ribosomal protein S15a	RPS15A
31.9329	31.5034	31.584	31.4866	31.8976	31.7157	31.258	31.9404		15	15	15	651	651	651	16445	0	48227000000	257	0.155617	0.846299	0.0762029	0.264863	P62249;M0R210;M0R3H0;M0R1M5;M0QX76;Q6IPX4	P62249;M0R210;M0R3H0	40S ribosomal protein S16	RPS16
30.8157	31.2042	30.1957	30.2804	30.6784	30.7023	30.1469	30.3218		10	10	10	43	43	43	16273	0	21906000000	111	0.239383	0.741422	-0.161642	-0.432628	P62263;H0YB22;E5RH77	P62263;H0YB22;E5RH77	40S ribosomal protein S14	RPS14
30.6466	30.3735	29.7609	29.4302	30.6344	30.5267	30.1436	29.549		11	11	11	497	497	497	15807	0	18965000000	121	0.167503	0.79947	0.160646	0.341219	P62266;D6RD47;D6RDJ2;D6RIX0;D6R9I7	P62266;D6RD47	40S ribosomal protein S23	RPS23
31.6174	31.1228	31.2297	31.8027	31.5992	31.7624	31.7494	31.9154		22	22	22	678	678	678	17718	0	50620000000	284	0.922871	0.320879	0.313458	1.14947	P62269;J3JS69	P62269	40S ribosomal protein S18	RPS18
29.1521	28.6228	28.67	28.5211	29.3899	29.2028	28.4013	28.6631		3	3	3	464	464	464	66767	0	7063000000	49	0.263381	0.714136	0.17277	0.467478	P62273	P62273	40S ribosomal protein S29	RPS29
31.7922	31.5684	31.2278	31.0992	31.6811	31.8152	31.2656	31.3163		15	15	15	642	642	642	17222	0	43153000000	277	0.183433	0.81659	0.0976348	0.316905	P62277;J3KMX5;E9PS50	P62277;J3KMX5	40S ribosomal protein S13	RPS13
32.4868	32.2399	31.7852	31.3545	32.5625	32.4214	31.7137	31.3454		19	19	19	766	766	766	18431	0	60572000000	278	0.0400352	0.951714	0.0441327	0.0914434	P62280;M0QZC5;M0R1H5;M0R1H6	P62280;M0QZC5	40S ribosomal protein S11	RPS11
24.1884	24.3751	25.9878	25.3685	25.4546	25.5173	25.3283	25.1316		3	3	3	565	565	565	10803	0	1048000000	37	0.381056	0.544249	0.378011	0.709698	P62304;A6NHK2	P62304;A6NHK2	Small nuclear ribonucleoprotein E	SNRPE
25.4322	24.9646	26.1866	25.1715	25.5629	23.6832	25.5084	22.1675		2	2	2	337	337	337	97251	0	1068700000	25	0.681121	0.276623	-1.20824	-1.26214	P62306;F8W0W6	P62306;F8W0W6	Small nuclear ribonucleoprotein F	SNRPF
26.3474	25.9328	25.9822	25.8667	25.4674	25.3472	25.3603	25.0488	+	6	6	6	173	173	173	65308	0	675620000	26	2.68718	0.0380267	-0.726325	-3.0235	P30153;B3KQV6;F5H3X9;P30154;E9PPI5;E9PNM7;E9PH38;E9PHZ6;H0YDG7;C9J9C1;J3KR29	P30153;B3KQV6;F5H3X9	Serine/threonine-protein phosphatase 2A 65 kDa regulatory subunit A alpha isoform	PPP2R1A
26.9086	28.9537	27.4855	27.4554	26.3067	27.6973	26.3885	26.9221		6	6	6	562	562	562	91275	0	2435900000	24	0.798298	0.240023	-0.872184	-1.35719	P62312	P62312	U6 snRNA-associated Sm-like protein LSm6	LSM6
27.63	27.3939	28.4601	27.7158	27.7985	28.0979	27.5643	26.7814		5	5	5	588	588	588	13281	0	4388300000	37	0.271639	0.67497	-0.239404	-0.516083	P62314;J3QLI9;J3QLR7	P62314;J3QLI9	Small nuclear ribonucleoprotein Sm D1	SNRPD1
29.8475	28.7331	30.2285	29.7396	30.5852	30.0893	30.0994	29.5201		7	7	7	559	559	559	13527	0	19371000000	53	0.520269	0.445516	0.436343	0.897247	P62316;K7ERG4;K7EJB5	P62316;K7ERG4	Small nuclear ribonucleoprotein Sm D2	SNRPD2
28.4811	27.6172	28.8533	28.4753	27.7517	27.2474	27.8905	27.6042	+	7	7	7	351	351	351	17255	0	4006500000	36	1.31814	0.12202	-0.733284	-1.85096	D6R9L5;P35659;B4DFG0;D6RDA2	D6R9L5;P35659;B4DFG0	Protein DEK	DEK
32.1781	31.4394	31.6134	32.0263	32.4225	32.5307	31.5718	32.0814		28	28	28	715	715	715	29597	0	64927000000	389	0.571742	0.445743	0.337277	0.896173	P62701;A6NH36;C9JEH7;P22090;Q8TD47	P62701	40S ribosomal protein S4, X isoform	RPS4X
33.6647	33.5821	33.7485	32.9248	34.0907	33.3263	33.8889	33.4762		12	12	12	59	59	59	17695	0	169840000000	269	0.359898	0.614156	0.215523	0.600914	P62750;H7BY10;K7ERT8;A8MUS3;K7EJV9;K7EMA7	P62750;H7BY10;K7ERT8;A8MUS3;K7EJV9;K7EMA7	60S ribosomal protein L23a	RPL23A
32.6234	32.421	32.0545	31.4286	32.5385	32.2984	31.7017	31.2665		18	18	18	51	51	51	2868	0	70175000000	321	0.180868	0.778828	-0.180604	-0.368813	P62753;A2A3R5;A2A3R7	P62753;A2A3R5	40S ribosomal protein S6	RPS6
30.7523	30.1677	32.4721	31.3456	31.1722	30.9762	32.2134	31.9124		14	14	14	612	612	612	11367	0	50132000000	262	0.277454	0.641612	0.384128	0.570365	P62805	P62805	Histone H4	HIST1H4A
30.6232	29.8166	30.0331	29.2731	30.4958	30.2179	29.7256	29.3527		11	11	11	757	757	757	14865	0	15319000000	90	0.0102193	0.983124	0.0114784	0.0240265	P62829;J3KTJ3;J3KT29;C9JD32;B9ZVP7;J3QQT9	P62829;J3KTJ3;J3KT29;C9JD32	60S ribosomal protein L23	RPL23
27.2857	27.3509	27.393	28.4402	27.7849	28.1227	27.4029	27.8231		6	6	6	607	607	607	1704	0	4857500000	77	0.211776	0.757989	0.165992	0.402667	P62841;K7EJ78;K7EQJ5;K7ELC2;K7EM56;S4R456;K7EPN6	P62841;K7EJ78;K7EQJ5;K7ELC2;K7EM56;S4R456	40S ribosomal protein S15	RPS15
30.719	30.0428	30.5669	30.1857	30.7228	30.3703	30.9106	30.6282		5	5	5	336	336	336	13742	0	19368000000	58	0.69788	0.40982	0.279376	0.949309	P62851	P62851	40S ribosomal protein S25	RPS25
30.3639	29.9167	29.8554	28.8638	30.4155	30.182	29.7554	29.5512		5	5	5	374	374	374	13015	0	14142000000	85	0.246957	0.704771	0.226044	0.478307	P62854;Q5JNZ5	P62854;Q5JNZ5	40S ribosomal protein S26;Putative 40S ribosomal protein S26-like 1	RPS26;RPS26P11
22.029	25.9946	22.506	24.5686	23.3484	24.8478	23.3228	23.6283		3	3	3	478	478	478	78409	15649	635050000	4	0.00413917	0.991362	0.0122747	0.0112558	P62857	P62857	40S ribosomal protein S28	RPS28
26.3533	28.0741	27.1789	27.0121	26.5494	26.2896	26.2349	26.5936	+	5	5	5	92	92	92	82785	0	2118000000	68	1.04392	0.173824	-0.737727	-1.58342	P49711	P49711	Transcriptional repressor CTCF	CTCF
27.7074	28.5763	24.5369	26.8909	29.3039	28.1046	22.3845	26.8911		2	2	2	235	235	235	63225	0	3382100000	19	0.0517468	0.926873	-0.256839	-0.139366	Q59GN2;P62891	Q59GN2;P62891	Putative 60S ribosomal protein L39-like 5;60S ribosomal protein L39	RPL39P5;RPL39
31.3042	31.7775	30.7038	30.6403	31.1453	31.0961	30.4968	30.8418		8	8	8	48	48	48	14463	0	32621000000	123	0.286394	0.674463	-0.211435	-0.519106	P62899;H7C2W9;C9JU56;B7Z4E3;B7Z4C8;B8ZZK4	P62899;H7C2W9;C9JU56;B7Z4E3;B7Z4C8;B8ZZK4	60S ribosomal protein L31	RPL31
31.12	29.8642	30.5099	30.5113	31.1041	30.9864	30.8734	31.1295		15	15	15	654	654	654	24831	0	26613000000	173	1.02458	0.212918	0.52198	1.43759	P62906	P62906	60S ribosomal protein L10a	RPL10A
30.1661	30.1294	29.7868	29.9317	29.8766	29.9081	29.5029	29.9539		11	11	11	506	506	506	20252	0	13666000000	86	0.684397	0.484853	-0.193111	-0.816611	P62913;Q5VVC8;Q5VVC9	P62913;Q5VVC8;Q5VVC9	60S ribosomal protein L11	RPL11
32.3918	32.2938	32.1547	32.1768	32.3841	32.4474	31.9009	32.1201		21	21	21	58	58	58	28024	0	69641000000	339	0.110776	0.900951	-0.0411229	-0.1732	P62917;E9PKZ0;E9PKU4;G3V1A1;E9PP36	P62917;E9PKZ0;E9PKU4;G3V1A1	60S ribosomal protein L8	RPL8
27.248	28.4685	27.772	27.2679	26.7065	26.7437	26.9365	27.3417	+	8	8	1	342	342	46	3495	0	2155600000	65	1.24633	0.128995	-0.757016	-1.7959	F8VYE8;P36873;F8VR82;F8W0W8;E7ETD8;C9J9S3;C9JP48;F5H1L6;F5H037;F8WE71;H0Y3Y6	F8VYE8;P36873;F8VR82;F8W0W8;E7ETD8;C9J9S3;C9JP48	Serine/threonine-protein phosphatase;Serine/threonine-protein phosphatase PP1-gamma catalytic subunit	PPP1CC;PPP1CB
31.2886	31.1184	31.2534	31.0475	31.9403	31.7424	31.2554	31.2181		7	7	7	436	436	436	17965	0	48398000000	121	0.989297	0.276249	0.362065	1.25697	P62979;J3QSA3;F5GZ39;M0R1V7;J3QS39;J3QTR3;F5H6Q2;P62987;F5GYU3;F5H2Z3;F5H265;B4DV12;F5H388;F5H747;F5GXK7;J3QKN0;J3QLP7;P0CG47;J3QRK5;Q96C32;F5H041;P0CG48	P62979	Ubiquitin-40S ribosomal protein S27a;Ubiquitin;40S ribosomal protein S27a	RPS27A
30.8445	31.6368	31.6727	31.1994	31.2285	31.5456	31.5323	31.5456		23	23	21	528	528	493	33665	0	47351000000	331	0.238601	0.756642	0.124669	0.400051	P62995;H7BXF3;H7C2L4	P62995;H7BXF3	Transformer-2 protein homolog beta	TRA2B
27.278	27.8285	27.0183	27.6053	26.9842	27.2744	27.2443	27.6678		2	2	2	303	303	303	1035	0	2345300000	29	0.250902	0.744079	-0.13985	-0.427128	Q96FJ2;P63167	Q96FJ2;P63167	Dynein light chain 2, cytoplasmic;Dynein light chain 1, cytoplasmic	DYNLL2;DYNLL1
24.0382	24.5733	24.0485	24.557	24.2432	24.2693	23.1247	24.3589		2	2	2	372	372	372	12452	0	273980000	29	0.409677	0.54454	-0.305258	-0.711505	P63172;Q5VTU3	P63172;Q5VTU3	Dynein light chain Tctex-type 1	DYNLT1
27.9154	28.2548	27.8412	27.2671	27.8147	27.3796	26.9142	27.4039		3	3	3	50	50	50	82178	0	2770500000	28	0.795569	0.311929	-0.441535	-1.17589	P63173;J3KT73;J3QL01;J3KSP2	P63173;J3KT73;J3QL01	60S ribosomal protein L38	RPL38
27.6287	28.0264	28.6475	28.6687	26.8332	27.9399	27.6404	27.4934	+	6	6	6	194	194	194	36926	0	3537100000	69	1.16822	0.143646	-0.766109	-1.72323	P31942;B4DHY1	P31942;B4DHY1	Heterogeneous nuclear ribonucleoprotein H3	HNRNPH3
27.766	26.8657	27.8855	27.8425	27.1173	27.2116	27.2665	27.5184		7	7	7	208	208	208	35076	0	2409400000	27	0.565957	0.455538	-0.311482	-0.871628	P63244;D6RHH4;D6RAU2;E9PD14;D6RFZ9;D6RAC2;J3KPE3;D6RBD0;D6RFX4;H0YAF8;D6R9Z1;D6R9L0;D6REE5;D6RGK8;D6R909;H0YAM7;H0Y8W2;D6RHJ5;D6RF23;D6RDI0;H0Y9P0;H0Y8R5	P63244;D6RHH4;D6RAU2;E9PD14;D6RFZ9;D6RAC2;J3KPE3;D6RBD0;D6RFX4;H0YAF8;D6R9Z1;D6R9L0;D6REE5	Guanine nucleotide-binding protein subunit beta-2-like 1	GNB2L1
25.2858	26.3781	25.625	25.4929	25.6116	24.671	25.0008	24.4067	+	3	3	3	25	25	25	19604	0	591040000	35	1.15029	0.14637	-0.772913	-1.70852	Q5SRE5;H7C4K7	Q5SRE5	Nucleoporin NUP188 homolog	NUP188
29.4296	29.5539	29.3423	29.0531	29.8435	29.8231	29.077	29.3096		10	10	5	503	503	429	35924	0	12555000000	73	0.328157	0.667546	0.168552	0.529225	P67809;H0Y449;Q9Y2T7;C9J5V9	P67809;H0Y449	Nuclease-sensitive element-binding protein 1	YBX1
25.6561	24.1138	25.9081	23.4268	22.8894	21.3678	21.7692	26.532		4	4	4	228	228	228	24942	0	808060000	7	0.582909	0.319683	-1.63659	-1.15266	P67870;Q5SRQ6;Q5SRQ3	P67870;Q5SRQ6;Q5SRQ3	Casein kinase II subunit beta	CSNK2B;CSNK2B-LY6G5B-1181
32.1032	32.5108	31.4477	31.9522	31.6053	31.2948	30.8015	31.215	+	17	17	17	264	264	264	52269	0	53439000000	264	1.5151	0.0872139	-0.774282	-2.06461	F8WJN3;Q16630;F8W084	F8WJN3;Q16630	Cleavage and polyadenylation specificity factor subunit 6	CPSF6
30.9436	30.4976	30.6522	31.0825	31.137	30.3793	31.4247	30.3913		31	8	8	586	255	255	42019	0	36774000000	166	0.0460045	0.952834	0.0391026	0.0985469	P68032;P68133;P63267;P62736;Q5T8M8;A6NL76;Q5T8M7;C9JFL5;F6UVQ4;F6QUT6;F8WB63;B8ZZJ2	P68032;P68133;P63267;P62736;Q5T8M8;A6NL76;Q5T8M7	Actin, alpha cardiac muscle 1;Actin, alpha skeletal muscle;Actin, gamma-enteric smooth muscle;Actin, aortic smooth muscle	ACTC1;ACTA1;ACTG2;ACTA2
31.3914	32.3389	32.4192	32.1769	30.8734	31.5265	31.3997	31.3929	+	32	32	32	686	686	686	64132	0	50390000000	375	1.52547	0.0849412	-0.783461	-2.08089	P14866;M0QXS5;M0QYT0;B4DVF8;M0R1W6;M0R076;M0QYL7;H7C464;B7WPG3;Q8WVV9;D6W592	P14866;M0QXS5	Heterogeneous nuclear ribonucleoprotein L	HNRNPL
33.9109	33.8122	33.7819	33.9646	33.9187	33.9194	33.591	33.569		33	33	0	707	707	0	50151	0	214520000000	683	0.505744	0.641014	-0.117877	-0.569958	P68363	P68363	Tubulin alpha-1B chain	TUBA1B
25.0341	26.1266	25.6157	22.3209	24.2351	24.4432	22.2531	23.8842		23	2	2	522	45	45	49924	0	357610000	10	0.49777	0.390672	-1.07043	-0.988629	P68366;C9JEV8;C9JDS9;C9JQ00;C9JJQ8;A6NHL2;C9JDL2;C9K0S6;Q9H853	P68366	Tubulin alpha-4A chain	TUBA4A
32.9655	32.7205	32.5506	32.8095	32.9221	32.8311	32.3753	32.53		28	28	2	685	685	36	4983	0	118700000000	606	0.257149	0.770758	-0.0969296	-0.381081	P68371	P68371	Tubulin beta-4B chain	TUBB4B
23.6169	24.5181	25.4408	26.8746	26.756	25.6258	25.3947	25.9363		11	2	2	588	265	265	15404	0	1041900000	31	0.491759	0.407894	0.815607	0.952472	P68431	P68431	Histone H3.1	HIST1H3A
25.9144	25.4749	25.8088	25.7707	25.9026	26.5618	26.2284	25.88		7	3	3	108	54	54	77526	0	963440000	29	1.12653	0.227268	0.40099	1.40114	P78362;H7C5L6;H7C521;F8WBW4	P78362;H7C5L6	SRSF protein kinase 2;SRSF protein kinase 2 N-terminal;SRSF protein kinase 2 C-terminal	SRPK2
24.3259	24.7117	24.8389	24.8326	24.2922	24.0357	24.1378	24.6352		3	3	3	9	9	9	57488	0	331590000	19	1.18792	0.210654	-0.402067	-1.44526	P78371;F8VQ14;F5GWF6	P78371;F8VQ14;F5GWF6	T-complex protein 1 subunit beta	CCT2
32.4087	31.565	32.2784	31.7064	32.6851	32.4854	32.4853	31.9325		149	149	149	406	406	406	46908	0	75084000000	1058	0.761632	0.337194	0.407479	1.12063	P78527;E7EUY0;F5GX40	P78527;E7EUY0	DNA-dependent protein kinase catalytic subunit	PRKDC
30.9732	30.3035	30.0742	29.3012	30.9624	30.7988	29.4558	29.2293		11	11	11	503	503	503	17779	0	20538000000	146	0.0313222	0.954816	-0.0514474	-0.0773585	P83731;C9JXB8;C9JNW5	P83731;C9JXB8;C9JNW5	60S ribosomal protein L24	RPL24
30.4961	31.2964	30.395	30.7283	29.9403	29.985	29.8641	29.9686	+	20	20	20	559	559	559	4746	0	19420000000	237	2.0887	0.0521887	-0.789454	-2.6023	O96019;H7C5S0;C9JQT2;O94805	O96019	Actin-like protein 6A	ACTL6A
28.0384	28.905	28.1587	27.9549	27.7928	27.1225	28.0296	26.9425	+	11	11	11	662	662	662	34482	0	3495300000	70	1.23332	0.12747	-0.792381	-1.80208	O14579;M0QXB4;M0R061	O14579;M0QXB4	Coatomer subunit epsilon	COPE
33.3294	33.9603	33.4925	33.2746	33.3072	33.4087	33.219	33.271		46	46	46	521	521	521	90583	0	157540000000	837	0.630711	0.484212	-0.212745	-0.815699	Q00839;Q5RI18	Q00839	Heterogeneous nuclear ribonucleoprotein U	HNRNPU
30.4656	30.34	30.6042	29.9887	29.9084	29.0399	29.8156	29.4525	+	23	23	15	377	377	276	79372	0	13314000000	139	1.81133	0.0677188	-0.795523	-2.35677	E7ESY4;Q13330;H0Y4T7;F8W9Y9;F8VSM3;H0YIV8;C9JJM0;H7C3F3;H0YIT0;F8VPC5	E7ESY4;Q13330;H0Y4T7	Metastasis-associated protein MTA1	MTA1
33.1004	32.8785	33.1024	32.58	32.5503	31.7148	32.4277	31.7671	+	69	69	69	424	424	424	2171	0	89645000000	840	1.72944	0.0685839	-0.800323	-2.285	F5GWX5;Q14839;Q8TDI0;K7EMY3;Q12873;Q5TG85;F2Z2R5;I3L229;H7C3H7;H7C0J3;F6T542	F5GWX5;Q14839	Chromodomain-helicase-DNA-binding protein 4	CHD4
31.9942	33.2735	32.1812	31.8939	31.1298	31.7447	31.3668	31.8509	+	17	17	16	577	577	554	33155	0	60046000000	284	1.19044	0.136425	-0.81266	-1.76858	F8W6I7;P09651;F8W646;F8VZ49;F8VTQ5;Q32P51;H0YH80;F8VYN5	F8W6I7;P09651;F8W646;F8VZ49	Heterogeneous nuclear ribonucleoprotein A1	HNRNPA1
32.1375	31.1911	32.0778	31.6039	31.5903	31.6391	31.6161	31.3431		20	20	20	705	705	705	20762	0	47018000000	281	0.386479	0.602595	-0.205422	-0.618056	Q02543;M0R117;M0R1A7;M0R3D6;M0R0P7	Q02543;M0R117;M0R1A7;M0R3D6;M0R0P7	60S ribosomal protein L18a	RPL18A
31.9467	31.8777	32.1962	31.7342	32.4189	32.4026	32.1267	32.073		19	19	19	59	59	59	32728	0	60920000000	329	1.26898	0.237682	0.316616	1.3628	Q02878;F8VZ45;U3KQR5;F8VR69;F8VZA3;F8VWR1;F8VU16	Q02878	60S ribosomal protein L6	RPL6
26.7119	26.6756	27.2904	26.0558	27.2045	26.9672	26.8039	26.207		3	3	3	153	153	153	34061	0	1634400000	29	0.127645	0.847672	0.112229	0.26103	Q02978;I3L1P8	Q02978;I3L1P8	Mitochondrial 2-oxoglutarate/malate carrier protein	SLC25A11
28.5883	29.7314	29.4376	28.6352	28.8501	28.7969	28.4505	28.3589		16	16	16	213	213	213	12097	0	6440500000	103	0.763593	0.312615	-0.483992	-1.17346	Q03701;C9J9W7	Q03701	CCAAT/enhancer-binding protein zeta	CEBPZ
29.0859	29.2805	28.7313	29.3134	28.2214	28.5406	28.0884	28.2962	+	26	26	26	179	179	179	27342	0	5910100000	96	2.60162	0.0332353	-0.816136	-3.09268	P49327	P49327	Fatty acid synthase;[Acyl-carrier-protein] S-acetyltransferase;[Acyl-carrier-protein] S-malonyltransferase;3-oxoacyl-[acyl-carrier-protein] synthase;3-oxoacyl-[acyl-carrier-protein] reductase;3-hydroxyacyl-[acyl-carrier-protein] dehydratase;Enoyl-[acyl-carrier-protein] reductase;Oleoyl-[acyl-carrier-protein] hydrolase	FASN
28.3888	27.4661	28.261	28.1166	27.7407	26.8566	28.4805	28.4251		7	7	4	442	442	291	2211	0	3932700000	65	0.163133	0.797786	-0.182409	-0.343544	Q06830	Q06830	Peroxiredoxin-1	PRDX1
26.96	27.7101	26.6843	26.7388	26.7451	26.4558	26.2768	27.371		4	4	4	291	291	291	31362	0	1584200000	29	0.407404	0.544473	-0.311117	-0.712112	Q07021;I3L3Q7;I3L3B0	Q07021;I3L3Q7;I3L3B0	Complement component 1 Q subcomponent-binding protein, mitochondrial	C1QBP
25.9551	25.2101	25.9892	26.3417	25.6076	25.2757	24.6921	24.6552	+	2	2	2	312	312	312	71013	0	938030000	17	1.30686	0.117	-0.816352	-1.88846	Q49AN9;F5H013;P62308;A8MWD9;C9JVQ0	Q49AN9;F5H013;P62308;A8MWD9;C9JVQ0	Small nuclear ribonucleoprotein G;Small nuclear ribonucleoprotein G-like protein	SNRPG
29.0897	29.9702	30.1464	29.6553	28.5097	28.9107	29.3282	28.844	+	14	14	14	312	312	312	8469	0	9250800000	104	1.53664	0.0818313	-0.817266	-2.1148	H3BQZ7;Q1KMD3	H3BQZ7;Q1KMD3	Heterogeneous nuclear ribonucleoprotein U-like protein 2	hCG_2044799;HNRNPUL2
32.2864	33.3089	32.0677	31.8485	31.9442	31.9884	30.9539	31.35	+	7	7	7	625	625	625	12259	0	57123000000	172	1.03929	0.166908	-0.818772	-1.61283	P84090;G3V279	P84090;G3V279	Enhancer of rudimentary homolog	ERH
31.6201	31.5315	32.1894	32.2057	31.2928	31.638	31.3544	31.5793		60	60	60	496	496	496	14096	0	51060000000	683	1.10211	0.224748	-0.420591	-1.40641	Q08211	Q08211	ATP-dependent RNA helicase A	DHX9
29.4057	29.8155	29.1784	28.5196	28.7534	28.2975	28.4678	28.0885	+	15	15	15	162	162	162	11715	0	5948500000	49	1.45625	0.0898409	-0.828024	-2.04337	Q9NWH9;H7C3F4;A8K5V8;H0YMM0;H0YL55;H7BXE3;H0YLW7;H0YMW8;H0YNF3;H0YMR6;H0YLE6;H0YKH2;H0YKU6	Q9NWH9;H7C3F4;A8K5V8	SAFB-like transcription modulator	SLTM
24.9249	23.7904	24.7506	21.5436	25.1984	24.7298	24.1546	24.4859		3	3	3	66	66	66	8647	0	380720000	20	0.504598	0.396177	0.889796	0.980155	Q08J23	Q08J23	tRNA (cytosine(34)-C(5))-methyltransferase	NSUN2
26.8859	27.9444	27.8632	26.5843	27.2081	26.0121	26.5461	26.182	+	10	10	10	197	197	197	99045	0	1846500000	22	0.985753	0.176652	-0.832384	-1.55982	B4DZI8;P35606;D6R997;H0Y938;D6RBZ7;D6RCL6;D6RBG7;D6RBT6	B4DZI8;P35606	Coatomer subunit beta	COPB2
27.3189	27.5454	27.5438	28.1318	28.205	28.821	27.6253	27.9394		21	21	21	385	385	385	91838	0	4496600000	161	0.833693	0.277576	0.512751	1.25774	Q09161;X6R941;F2Z2T1	Q09161	Nuclear cap-binding protein subunit 1	NCBP1
32.7513	32.1326	32.5621	33.0215	32.9254	32.794	32.8924	33.2532		80	80	80	593	593	593	16088	0	127980000000	1139	0.823481	0.335778	0.349389	1.12048	Q10570;E9PIM1	Q10570	Cleavage and polyadenylation specificity factor subunit 1	CPSF1
30.9304	31.5856	31.055	31.2776	30.926	30.8461	31.0758	31.5154		65	65	65	272	272	272	33826	0	37314000000	435	0.236967	0.758584	-0.121353	-0.395004	Q12830;E7ETD6;F5GXF5;E9PE19;J3QQK4;J3QQQ8;J3KSK9;F5H176;J3KSY0	Q12830;E7ETD6;F5GXF5	Nucleosome-remodeling factor subunit BPTF	BPTF
30.94	32.094	31.2121	31.1674	30.2352	30.8725	30.3194	30.6001	+	29	29	29	417	417	417	94622	0	28030000000	258	1.56113	0.07685	-0.846562	-2.15794	P43243;A8MXP9;D6REM6;D6R991;B3KM87;H0Y8T4;D6RB45;D6RGW7;D6R9F3;D6RBS2;D6RCM3;D6REK4;D6R8Z5;D6RBI2;D6RBK5;D6RE02;D6RIA2;D6RAM9;D6RAY2	P43243;A8MXP9;D6REM6;D6R991	Matrin-3	MATR3
29.2863	29.3213	29.0171	29.536	29.0959	29.6793	29.3577	29.2228		18	18	18	463	463	463	58848	0	10076000000	128	0.109589	0.897752	0.0487423	0.184283	Q12874;E7EUT8	Q12874;E7EUT8	Splicing factor 3A subunit 3	SF3A3
28.064	28.546	27.3367	27.9255	27.3695	26.9936	26.9901	27.1308	+	9	9	9	95	95	95	1642	0	3039100000	30	1.73255	0.0678473	-0.847077	-2.32458	Q9UKJ3;K7EKU0	Q9UKJ3	G patch domain-containing protein 8	GPATCH8
32.0804	31.7188	33.0832	32.1633	31.8245	32.1268	31.8766	31.8018		40	40	39	526	526	507	95337	0	78155000000	565	0.548891	0.451577	-0.353954	-0.885125	Q12906;K7EQR9;K7EKJ9;K7ER69;K7EKY0;K7EJ09;K7ERM6;K7ENK6;K7EM82;K7ELV3;K7EPG3	Q12906	Interleukin enhancer-binding factor 3	ILF3
27.3906	28.6747	27.0942	27.8692	27.5427	27.1683	27.2007	27.5767		5	5	5	317	317	317	21711	0	3150000000	39	0.484065	0.476479	-0.385068	-0.833969	Q12962	Q12962	Transcription initiation factor TFIID subunit 10	TAF10
30.5418	30.9318	30.2953	30.3134	29.5281	29.7698	29.4477	29.9178	+	21	21	21	423	423	423	5975	0	15636000000	209	2.45899	0.0375263	-0.854694	-3.01481	P25705;K7EK77;K7ERX7;K7EJP1;K7EQH4;K7ENJ4;K7ESA0	P25705;K7EK77;K7ERX7	ATP synthase subunit alpha, mitochondrial	ATP5A1
26.9108	28.0971	27.5265	27.7471	26.9861	26.8987	27.3812	27.0573		10	10	10	11	11	11	14475	0	2321500000	68	0.919322	0.252531	-0.489514	-1.32096	Q13045;K7EQZ7;J3KS39;J3QLR6;J3KS54	Q13045	Protein flightless-1 homolog	FLII
22.8372	23.8307	21.8786	23.8273	24.0105	24.0245	22.3803	22.4969		4	4	4	34	34	34	26555	0	213960000	6	0.073859	0.902848	0.134595	0.178651	Q13085;K7EK64;Q59FY4	Q13085	Acetyl-CoA carboxylase 1;Biotin carboxylase	ACACA
23.2067	22.7898	24.0667	24.3923	23.0545	22.3494	24.0031	24.4989		2	2	2	63	63	63	61492	0	131220000	9	0.0816839	0.895796	-0.1374	-0.194234	Q13112	Q13112	Chromatin assembly factor 1 subunit B	CHAF1B
28.0542	29.5363	27.9972	28.339	27.5598	28.4703	27.721	28.7152		10	10	10	275	275	275	65601	0	4314400000	40	0.342711	0.579394	-0.365117	-0.656175	Q13123;E7EQZ7;D6REL4;D6RAY9;D6RCQ4	Q13123;E7EQZ7	Protein Red	IK
27.1891	28.4077	27.5505	27.5079	27.1523	27.6439	26.8272	27.349		9	9	9	336	336	336	44739	0	2644200000	49	0.645246	0.37811	-0.420708	-1.02087	Q13148;B1AKP7;G3V162;K7EJM5;K7EN94;B4DJ45;K7EJ99;K7EL26	Q13148;B1AKP7;G3V162;K7EJM5	TAR DNA-binding protein 43	TARDBP
29.917	30.2804	30.4656	30.5581	29.0402	29.7225	29.2669	29.7511	+	11	11	9	336	336	312	46437	0	13191000000	114	2.05906	0.0501359	-0.860084	-2.64668	O14979	O14979	Heterogeneous nuclear ribonucleoprotein D-like	HNRPDL
26.2775	23.963	26.9555	26.1321	26.4891	26.1798	26.4894	26.5477		4	4	4	295	295	295	20811	0	1163100000	21	0.399946	0.499102	0.594497	0.788807	Q13185;S4R2Y4;C9JMM0;B8ZZ43	Q13185;S4R2Y4	Chromobox protein homolog 3	CBX3
24.8485	23.0716	25.6008	25.8677	24.5106	23.8019	25.1254	25.6288		6	6	6	112	112	112	1002	0	461140000	21	0.0374782	0.952721	-0.0804672	-0.0954191	Q13200;H7C2Q3;C9JPC0;H7C1H2	Q13200	26S proteasome non-ATPase regulatory subunit 2	PSMD2
30.2725	30.31	30.4896	30.3329	29.9771	30.534	30.2731	30.5248		17	16	16	756	724	724	25542	0	18368000000	191	0.0608424	0.95239	-0.0240207	-0.100147	Q13242;H0YIB4;S4R3G0	Q13242;H0YIB4;S4R3G0	Serine/arginine-rich splicing factor 9	SRSF9
31.4242	31.9304	31.2348	31.5793	31.1197	31.7516	30.8346	31.0587		19	14	14	41	355	355	39586	0	43271000000	150	0.69241	0.380875	-0.351001	-1.01535	Q13247;B4DJK0;B4DUA4;Q13243	Q13247	Serine/arginine-rich splicing factor 6	SRSF6
27.9735	29.3071	27.7877	27.5143	27.5277	27.2084	26.6528	27.8764		8	8	8	213	213	213	88549	0	3219800000	30	0.879746	0.211407	-0.829319	-1.44051	Q13263;M0R0K9	Q13263;M0R0K9	Transcription intermediary factor 1-beta	TRIM28
23.2627	24.1035	23.5889	23.6297	24.0621	23.9543	23.5899	22.9866		2	2	2	9	9	9	35068	0	155860000	22	0.00227876	0.995885	0.00203753	0.00511912	Q13315;E9PRG7;M0QXY8;E9PIQ5;E9PIN0	Q13315;E9PRG7;M0QXY8;E9PIQ5;E9PIN0	Serine-protein kinase ATM	ATM
26.1112	26.1217	26.2704	26.5579	26.5664	26.2585	26.3588	27.2951		5	5	5	225	225	225	36501	0	975940000	12	0.665948	0.390249	0.354413	0.995036	Q13347;Q5TFK1	Q13347	Eukaryotic translation initiation factor 3 subunit I	EIF3I
30.9715	31.5241	31.1705	31.2979	30.6989	31.1947	30.8841	31.1585		38	38	38	543	543	543	10023	0	36328000000	383	0.767911	0.40055	-0.256932	-0.969216	Q13435;E9PPJ0;H0YCG1;E9PJ04;E9PJT3;H0YEX5	Q13435;E9PPJ0	Splicing factor 3B subunit 2	SF3B2
28.1959	27.9123	27.1086	27.7626	27.5969	28.0267	27.2153	27.8464		19	9	8	573	34	32	50432	0	3176100000	45	0.092508	0.898402	-0.0735149	-0.188646	Q13509;G3V2A3;G3V5W4;G3V2R8;G3V3R4;G3V2N6;G3V542;G3V3J6;G3V3W7	Q13509	Tubulin beta-3 chain	TUBB3
27.4893	27.0095	28.0795	27.982	26.205	26.0853	27.3436	27.4855	+	9	9	9	25	25	25	57936	0	2226200000	45	0.998137	0.173187	-0.860208	-1.58305	P14618;H3BTN5;H3BQ34;Q504U3;H3BT25;H3BUW1;H3BTJ2;P30613	P14618;H3BTN5	Pyruvate kinase PKM;Pyruvate kinase	PKM
27.8801	27.7274	27.7861	28.3316	27.2162	26.8964	27.0145	27.1415	+	14	14	14	331	331	331	58024	0	2665900000	97	2.86209	0.0277037	-0.864153	-3.40006	P40227;B4DPJ8;Q92526	P40227;B4DPJ8	T-complex protein 1 subunit zeta	CCT6A
28.8545	29.3812	29.85	29.139	29.1028	29.8765	30.1084	29.5964		16	14	14	418	383	383	32688	0	12176000000	153	0.564429	0.441154	0.364852	0.907315	Q13595;B4DQI6;B4DUA9;F8WEH2	Q13595;B4DQI6;B4DUA9	Transformer-2 protein homolog alpha	TRA2A
29.394	30.7521	29.418	29.5879	28.9041	29.5425	28.6076	28.5789	+	10	10	10	544	544	544	3084	0	9934700000	83	1.17389	0.1335	-0.879727	-1.78083	Q13151	Q13151	Heterogeneous nuclear ribonucleoprotein A0	HNRNPA0
27.0702	27.3412	27.3337	26.4313	27.0546	27.0255	26.7498	26.5456		6	6	6	112	112	112	83654	0	1860000000	23	0.350726	0.631193	-0.200247	-0.579506	Q13823;H0YG10	Q13823;H0YG10	Nucleolar GTP-binding protein 2	GNL2
33.6438	34.2713	33.2626	33.5652	33.0382	32.8496	32.4761	32.7946	+	22	22	22	943	943	943	26227	0	159270000000	517	1.99888	0.0525769	-0.896117	-2.62137	O43809;H3BND3;H3BV41	O43809;H3BND3	Cleavage and polyadenylation specificity factor subunit 5	NUDT21
23.4657	23.2509	24.9444	24.4746	23.9781	23.9192	23.5058	23.8015		8	2	2	79	24	24	16492	0	345280000	19	0.223768	0.726994	-0.23275	-0.449768	Q14004	Q14004	Cyclin-dependent kinase 13	CDK13
26.5565	28.141	27.0175	26.8479	26.2553	26.3965	26.2084	26.0953	+	3	3	3	218	218	218	26624	0	1481400000	17	1.36741	0.099486	-0.901875	-1.99395	Q9P013;U3KQ79	Q9P013;U3KQ79	Spliceosome-associated protein CWC15 homolog	CWC15
28.8025	28.8472	29.8413	28.8584	29.1409	29.8905	28.7579	29.7098		11	11	11	411	411	411	32233	0	12659000000	106	0.33953	0.605246	0.287385	0.621955	Q14165;F5H1S8;H0YG07;F5GX14	Q14165;F5H1S8	Malectin	MLEC
28.4361	28.7219	29.1922	29.3749	28.5779	28.9483	29.2537	29.107		42	42	42	137	137	137	5324	0	6999000000	190	0.0549923	0.944504	0.0404921	0.112673	Q14204;H0YJ21	Q14204	Cytoplasmic dynein 1 heavy chain 1	DYNC1H1
29.4934	29.8243	29.7358	29.715	28.7703	28.3705	28.9338	29.0848	+	21	21	21	611	611	611	47168	0	8307400000	132	2.75162	0.0295	-0.902283	-3.35219	P06733;K7EM90;F5H0C8;B7Z2X9;P13929;P09104;F5H1C3;E5RI09;E5RG95;K7EPM1;K7EKN2;E5RGZ4	P06733	Alpha-enolase	ENO1
27.7417	28.6859	27.4489	27.4821	27.8981	27.5533	27.3184	27.582		11	10	10	163	152	152	84051	0	2812600000	28	0.344785	0.608413	-0.251726	-0.609356	Q14244	Q14244	Ensconsin	MAP7
26.2523	26.7788	27.7111	27.11	26.1468	26.245	26.2537	25.5657	+	14	6	6	429	257	257	55102	0	1754600000	32	1.40501	0.0904181	-0.910263	-2.03708	Q13547;Q5TEE2;F5GXM1;E7ESJ6;O15379	Q13547;Q5TEE2	Histone deacetylase 1	HDAC1
23.9821	25.5402	23.7303	24.0544	23.0809	23.7404	23.1456	23.6784	+	2	2	2	14	14	14	11433	0	148180000	5	1.06747	0.155352	-0.915431	-1.67847	Q9BPX3	Q9BPX3	Condensin complex subunit 3	NCAPG
30.2212	30.7715	30.2483	30.4587	30.5312	30.6453	30.6988	30.9607		35	34	32	416	408	40	13931	0	26091000000	283	0.924602	0.339553	0.284096	1.10857	Q14562;F5H658;K7END7;K7EJH9	Q14562;F5H658	ATP-dependent RNA helicase DHX8	DHX8
27.4769	28.5364	27.9014	27.829	26.6253	26.9124	27.0694	27.4523	+	12	12	12	326	326	326	55674	0	2734200000	22	1.77963	0.0608455	-0.921066	-2.42422	B4DUR8;P49368;Q5SZX6;E9PRC8;E9PQ35;Q5SZX9	B4DUR8;P49368	T-complex protein 1 subunit gamma	CCT3
22.6624	23.8684	24.3938	24.8883	24.7294	24.0235	24.5707	25.0562		7	7	7	51	51	51	22043	0	323720000	11	0.573649	0.37404	0.641733	1.0278	Q14669;H7C2Y1;F8W9P3;C9JLJ5;C9JSX9;C9JLD7;B4DYJ6;G5E9G6	Q14669	E3 ubiquitin-protein ligase TRIP12	TRIP12
24.6894	25.4235	24.6464	22.7049	24.626	24.6024	23.3227	23.9059		3	3	3	21	21	21	14323	0	365470000	11	0.145068	0.805333	-0.251825	-0.331251	Q14683;G8JLG1;V9GY57	Q14683;G8JLG1	Structural maintenance of chromosomes protein 1A	SMC1A
27.4978	27.5865	27.2633	28.2285	26.3292	27.095	27.1176	26.3297	+	7	7	7	244	244	244	47355	0	1571500000	20	1.64105	0.0686765	-0.926132	-2.28775	O75955;A2AB09;B4DVY7;A2AB12;A2AB10;A2AB13;A2AB11;A2ABJ5	O75955;A2AB09;B4DVY7;A2AB12;A2AB10	Flotillin-1	FLOT1
24.8293	25.4274	25.5974	24.6591	25.0313	25.0954	25.4799	24.8099		5	5	5	38	38	38	2087	0	483130000	14	0.0312591	0.961083	-0.0242171	-0.066077	Q14690	Q14690	Protein RRP5 homolog	PDCD11
28.2977	28.6295	28.4078	27.9223	27.4312	27.2667	27.2831	27.5157	+	6	6	6	202	202	202	48121	0	3196900000	46	2.97581	0.0277273	-0.940144	-3.62343	Q15084	Q15084	Protein disulfide-isomerase A6	PDIA6
24.762	23.5183	24.9846	24.4085	23.0642	23.6504	23.1463	23.9922	+	2	2	2	98	98	98	16616	0	156920000	13	1.30282	0.106413	-0.95504	-1.94977	H3BQZ9;P07741	H3BQZ9;P07741	Adenine phosphoribosyltransferase	APRT
28.4611	28.7422	28.561	28.6573	28.444	28.6071	28.7105	28.9539		7	7	7	161	161	161	70702	0	6011000000	74	0.242804	0.806424	0.0734696	0.329654	Q14739;C9JXK0;C9JES9;H7C442	Q14739;C9JXK0	Lamin-B receptor	LBR
30.5544	30.8042	30.8362	30.3848	29.9964	29.1882	29.9676	29.5643	+	20	20	12	564	564	393	55364	0	20068000000	265	2.34424	0.0385405	-0.965802	-3.02687	Q92769;J3KPW7;B3KRS5;H3BM24;E5RH52;E5RG37;E5RFI6;E5RJ04;E5RGV4;E5RHE7;E5RFP9;E5RK19	Q92769;J3KPW7;B3KRS5	Histone deacetylase 2;Histone deacetylase	HDAC2
28.4267	28.2367	27.8211	28.5414	28.7888	28.6179	28.1171	28.3211		13	13	13	218	218	218	97169	0	5183700000	131	0.4159	0.584491	0.204737	0.64393	Q14974;F5H4R7;J3KTM9;J3QR48;J3QKQ5	Q14974;F5H4R7;J3KTM9	Importin subunit beta-1	KPNB1
26.4357	27.3385	26.456	26.7826	26.8649	26.7326	26.3201	26.4196		12	12	12	172	172	172	73602	0	1776200000	50	0.284699	0.698259	-0.168875	-0.487118	Q14978;S4R349;S4R402;S4R341;Q96J17;S4R3C2	Q14978;S4R349	Nucleolar and coiled-body phosphoprotein 1	NOLC1
30.0343	30.5392	29.7619	30.2945	30.073	29.8638	29.805	30.2493		45	45	45	306	306	306	23826	0	16271000000	171	0.350648	0.663595	-0.159671	-0.539741	Q14980;H0YFY6;F5H4J1;F5H6Y5;K4DIE0;F5H763	Q14980;H0YFY6	Nuclear mitotic apparatus protein 1	NUMA1
28.1935	29.2966	28.5723	28.8368	28.2615	28.5776	28.9607	29.2678		12	12	12	364	364	364	44243	0	5964400000	69	0.0459965	0.953378	0.0420823	0.100325	Q15007	Q15007	Pre-mRNA-splicing regulator WTAP	WTAP
32.2336	31.8794	32.6261	32.2997	31.7443	32.2272	32.0108	32.1499		66	66	65	78	78	77	10943	0	73456000000	839	0.56957	0.497719	-0.226631	-0.791657	Q15029;K7EP67;K7EJ74;K7EIT3;K7EIV5	Q15029	116 kDa U5 small nuclear ribonucleoprotein component	EFTUD2
25.9868	27.1367	26.0399	25.7684	25.6572	25.8708	25.4951	25.6815		4	4	4	137	137	137	68047	0	814480000	19	0.889568	0.247092	-0.55682	-1.33712	Q15046;H3BRC9;J3KRL2;H3BPV7	Q15046	Lysine--tRNA ligase	KARS
24.9233	25.0798	26.4963	25.2281	23.6455	25.7038	26.1747	25.1277		4	4	4	151	151	151	41193	0	571350000	21	0.157169	0.788377	-0.269009	-0.355437	Q15050	Q15050	Ribosome biogenesis regulatory protein homolog	RRS1
24.0304	23.5955	25.4583	23.8907	23.1825	22.8899	24.1423	22.8885	+	1	1	1	23	23	23	94498	0	193570000	18	0.972226	0.172933	-0.967933	-1.58618	Q8IWA0	Q8IWA0	WD repeat-containing protein 75	WDR75
31.2975	32.5784	30.8189	30.7177	30.476	30.6619	30.0632	30.2973	+	27	27	27	265	265	265	10866	0	26778000000	214	1.15003	0.13009	-0.978527	-1.79145	Q9Y2W1	Q9Y2W1	Thyroid hormone receptor-associated protein 3	THRAP3
27.0197	27.1716	28.3264	27.3973	26.557	25.9146	27.3114	26.1856	+	9	9	9	45	45	45	28454	0	1787500000	22	1.23778	0.116964	-0.986599	-1.89145	Q13813;A6NG51	Q13813;A6NG51	Spectrin alpha chain, non-erythrocytic 1	SPTAN1
26.6176	27.9002	28.292	27.9817	26.2209	26.0341	27.6309	26.9224	+	7	7	7	76	76	76	13396	0	2107000000	24	0.985612	0.168107	-0.995789	-1.60914	Q9UDY2	Q9UDY2	Tight junction protein ZO-2	TJP2
31.6702	32.4452	32.1769	31.3273	31.1212	30.4239	31.1064	30.9754	+	18	18	11	711	711	628	47655	0	40397000000	221	1.80097	0.0565172	-0.998119	-2.49676	Q09028;H0YCT5;H0YF10;H0YDK2;B4DRT0;E9PNS6;H0YEU5;E9PNS2;E9PIC4;C9JAJ9	Q09028	Histone-binding protein RBBP4	RBBP4
23.0208	23.1807	24.7001	22.3853	24.7125	22.0451	23.4025	23.4759		1	1	1	16	16	16	12392	15625	75987000	4	0.0413724	0.952576	0.0872769	0.104748	Q15386	Q15386	Ubiquitin-protein ligase E3C	UBE3C
32.005	30.9248	32.4852	32.192	31.9196	32.4658	32.2469	32.4417		62	62	62	616	616	616	13558	0	74542000000	693	0.454391	0.498693	0.366774	0.792249	Q15393;J3QL37;I3L4G7;H3BMB0;J3QRB2;J3QKV4	Q15393	Splicing factor 3B subunit 3	SF3B3
22.6947	23.5001	25.3034	22.6068	23.1948	23.1974	25.2454	23.1427		3	3	3	6	6	6	73584	0	213230000	5	0.0746407	0.89916	0.16881	0.185202	Q15397;S4R3K8	Q15397	Pumilio domain-containing protein KIAA0020	KIAA0020
28.7135	28.683	29.1393	28.3903	28.3481	26.9077	28.3716	27.3027	+	17	10	10	327	226	226	58726	0	4019200000	43	1.32402	0.0994667	-0.998992	-1.99059	E7EQY4;E7EV10;Q9BTC8;E9PCS8;D6W5A2;E9PF88	E7EQY4;E7EV10;Q9BTC8;E9PCS8;D6W5A2	Metastasis-associated protein MTA3	MTA3
27.2325	25.2438	27.0513	27.3692	27.2608	27.563	27.442	27.2611		8	8	8	191	191	191	44385	0	2470500000	53	0.621273	0.344492	0.657531	1.09003	Q15427;Q5SZ64	Q15427	Splicing factor 3B subunit 4	SF3B4
27.791	28.114	27.7302	28.3718	27.8486	28.3566	27.9995	28.1003		8	8	8	207	207	207	49255	0	5534000000	64	0.155536	0.847641	0.0745058	0.262704	Q15428;K7EMT0	Q15428;K7EMT0	Splicing factor 3A subunit 2	SF3A2
30.9083	32.1375	31.3115	31.1961	30.6147	31.2525	30.7793	30.9685		30	30	30	392	392	392	88885	0	34316000000	276	0.812363	0.289513	-0.484559	-1.22019	Q15459;H7C1L2;F8WB66	Q15459	Splicing factor 3A subunit 1	SF3A1
29.5375	29.9633	28.6397	29.7785	29.7721	29.9356	29.2317	30.0448		22	22	22	43	43	43	86829	0	13391000000	147	0.329212	0.613963	0.266325	0.599423	Q15542	Q15542	Transcription initiation factor TFIID subunit 5	TAF5
26.2665	27.3676	26.4175	26.6385	26.4901	27.0633	26.2637	26.2899		8	8	8	138	138	138	68329	0	1512600000	38	0.186179	0.786595	-0.14578	-0.358455	Q15637;B4DX42;H7C561;C9J792;F8WEV5	Q15637;B4DX42	Splicing factor 1	SF1
24.0534	24.9407	22.8946	23.0257	22.8986	22.8927	22.9353	22.1605	+	1	1	1	4	4	4	4822	0	159910000	14	1.00663	0.159597	-1.00683	-1.63655	E7EVL4;Q9H490	E7EVL4;Q9H490	Phosphatidylinositol glycan anchor biosynthesis class U protein	PIGU
26.8379	27.0901	26.0176	26.8149	27.1027	27.7777	26.5614	27.0382		5	5	5	348	348	348	17924	0	2040500000	23	0.593194	0.399182	0.429883	0.973161	Q16514	Q16514	Transcription initiation factor TFIID subunit 12	TAF12
26.6951	28.588	26.7277	26.9536	26.42	26.7837	25.6942	26.0337	+	4	4	4	422	422	422	11845	0	1672000000	35	1.01921	0.159571	-1.00818	-1.65154	P62310	P62310	U6 snRNA-associated Sm-like protein LSm3	LSM3
27.7419	28.722	27.1776	28.0432	28.1287	28.2974	27.5941	28.7109		10	10	5	545	545	341	28974	0	4490300000	61	0.272863	0.667429	0.261597	0.5273	Q16594;D6RIE8;D6RGK3;D6RIV9;D6RIY1;D6RHW1	Q16594;D6RIE8;D6RGK3;D6RIV9;D6RIY1	Transcription initiation factor TFIID subunit 9	TAF9
27.5207	27.8119	28.5811	27.3579	26.9157	26.5299	27.2364	26.5184	+	7	7	7	164	164	164	70729	0	2379200000	52	1.71305	0.0610645	-1.0178	-2.41614	Q9UHB9;F5H5Y3	Q9UHB9;F5H5Y3	Signal recognition particle subunit SRP68	SRP68
29.9524	30.7036	29.7634	29.281	30.5122	30.6337	30.2098	30.2713		11	11	11	271	271	271	51588	0	19199000000	127	0.76061	0.314707	0.48161	1.16917	Q1ED39;H3BNU8;H3BMC9;H3BPL4	Q1ED39;H3BNU8	Lysine-rich nucleolar protein 1	KNOP1
28.4343	28.3171	28.1731	28.2241	28.29	28.3274	27.8406	28.0028		10	10	10	227	227	227	93384	0	4169400000	103	0.629905	0.519681	-0.171956	-0.747252	Q2Q1W2	Q2Q1W2	E3 ubiquitin-protein ligase TRIM71	TRIM71
27.0885	26.9365	26.1097	27.5308	26.368	27.5884	26.3147	27.36		7	7	7	175	175	175	57543	0	1954400000	27	0.0064966	0.988296	-0.00861931	-0.0158346	Q2TAY7;B4E3L0	Q2TAY7	WD40 repeat-containing protein SMU1	SMU1
30.2722	31.073	29.5885	30.0734	30.4342	30.6399	29.6839	30.5132		25	25	25	285	285	285	10379	0	21515000000	199	0.0621461	0.927075	0.0660262	0.138472	Q2TBE0;H7C3G7;H0YE03	Q2TBE0;H7C3G7;H0YE03	CWF19-like protein 2	CWF19L2
23.5034	24.7078	23.9024	22.0414	22.8146	22.239	23.2481	23.9359		6	6	6	118	118	118	89252	0	771590000	12	-4.34294e-08	1	0	0	Q32MZ4;C9JTC6	Q32MZ4	Leucine-rich repeat flightless-interacting protein 1	LRRFIP1
24.2413	23.9577	23.5135	25.3821	23.8979	23.2502	22.4094	23.4081	+	9	9	9	198	198	198	80595	0	1534600000	43	1.06109	0.146426	-1.03222	-1.70663	Q71RC2;Q96J85;X6RLN4;F8W1I4;F8W1Z5;F8VY40	Q71RC2;Q96J85;X6RLN4	La-related protein 4	LARP4
28.3982	29.4942	29.2177	29.2367	28.7008	28.9154	28.9793	29.854		17	17	16	251	251	241	92819	0	7614200000	96	0.0251759	0.965089	0.0256534	0.0572251	Q3KQU3;C9JIR3;H0YF21;E9PLH3	Q3KQU3	MAP7 domain-containing protein 1	MAP7D1
31.4217	32.6408	31.0162	31.6382	31.7825	32.0869	31.4162	31.8936		28	28	28	368	368	368	79548	0	55961000000	370	0.115061	0.85998	0.115567	0.244254	Q3YEC7;F2Z2T0;G8JLF3;G3V154;B1AMX5;H0Y7H6;H0Y4Z8	Q3YEC7;F2Z2T0;G8JLF3	Rab-like protein 6	RABL6
27.9786	27.8555	27.084	27.629	27.2623	27.6682	28.0505	28.3619		10	2	2	23	74	74	49775	0	4588900000	31	0.264173	0.698983	0.19893	0.485662	Q3ZCM7;F5H0I4;Q5SQY0	Q3ZCM7;F5H0I4;Q5SQY0	Tubulin beta-8 chain	TUBB8
28.8282	30.662	28.8403	28.6114	28.1588	28.639	27.9834	28.7686		11	11	11	251	251	251	87198	0	6742000000	68	0.823643	0.234138	-0.848011	-1.38106	Q4KMP7;H3BSE1	Q4KMP7	TBC1 domain family member 10B	TBC1D10B
22.6269	27.1162	24.1355	23.8602	22.7064	23.6641	21.6132	26.231		2	2	2	42	42	42	70592	0	326790000	4	0.264311	0.61329	-0.881025	-0.5991	Q53F19;K7ELP6	Q53F19;K7ELP6	Uncharacterized protein C17orf85	C17orf85
27.9864	29.0375	27.0864	26.6697	26.9615	27.1257	26.2259	26.3362	+	7	7	7	14	14	14	84427	0	2312000000	15	0.919274	0.183359	-1.03267	-1.5394	Q14684	Q14684	Ribosomal RNA processing protein 1 homolog B	RRP1B
27.0381	26.1709	27.4225	26.8284	26.6555	26.6943	27.1201	26.5958		7	2	2	163	45	45	44348	0	1779500000	33	0.128472	0.85461	-0.0985432	-0.253955	Q58FF8	Q58FF8	Putative heat shock protein HSP 90-beta 2	HSP90AB2P
27.993	28.4809	28.0173	26.9303	27.4926	27.616	27.4691	27.4091		6	6	6	125	125	125	65653	0	2684500000	48	0.494648	0.476866	-0.358692	-0.832202	Q5BKZ1;E2QRN4	Q5BKZ1	DBIRD complex subunit ZNF326	ZNF326
25.3964	26.1474	23.2506	23.7154	25.2809	25.333	24.0175	24.8793		3	3	3	47	47	47	96256	0	486720000	9	0.125055	0.83515	0.250239	0.294611	Q5C9Z4	Q5C9Z4	Nucleolar MIF4G domain-containing protein 1	NOM1
27.3525	27.4406	27.9797	26.9589	27.7367	27.7277	27.4178	26.7162		13	13	13	156	156	156	1437	0	2611600000	41	0.0361442	0.953897	-0.033318	-0.0795759	Q5JTH9;F5H456	Q5JTH9;F5H456	RRP12-like protein	RRP12
23.0419	22.3767	23.7651	23.5906	23.047	23.7771	23.6402	23.1304		2	2	2	73	73	73	46029	0	200550000	15	0.228088	0.733021	0.205103	0.444045	Q5JVF3	Q5JVF3	PCI domain-containing protein 2	PCID2
27.8247	28.6269	28.4639	28.2311	27.4596	28.0244	28.1446	27.6979		16	16	16	212	212	212	99172	0	3955000000	63	1.00265	0.237404	-0.455041	-1.36385	Q5JY65;Q9BZJ0	Q5JY65;Q9BZJ0	Crooked neck-like protein 1	CRNKL1
32.9989	34.0938	33.6763	33.007	32.0721	32.5888	32.6987	32.2659	+	49	49	16	716	716	312	42331	0	107680000000	610	1.84043	0.0521802	-1.03759	-2.56263	P38159;H3BT71;H0Y6E7;B3KRG5;H3BUY5;H3BR27;H3BNC1;O75526;G3V220;O14776	P38159;H3BT71;H0Y6E7;B3KRG5;H3BUY5	RNA-binding motif protein, X chromosome;RNA-binding motif protein, X chromosome, N-terminally processed	RBMX
29.4297	29.494	29.7001	28.9251	28.5745	27.646	28.6723	28.4884	+	19	15	14	352	301	29	75022	0	5949400000	53	1.95521	0.04944	-1.04191	-2.68703	O94776	O94776	Metastasis-associated protein MTA2	MTA2
28.3173	28.5186	29.0012	28.422	28.1733	27.8327	28.7646	28.3457		11	11	11	237	237	237	61206	0	4747000000	64	0.538778	0.478726	-0.285682	-0.826218	Q5SSJ5;X6RGJ2;B0QZK4;Q5SWC8;B0QZK9;B0QZK8	Q5SSJ5;X6RGJ2;B0QZK4;Q5SWC8	Heterochromatin protein 1-binding protein 3	HP1BP3
22.3155	22.8373	22.3706	23.4074	22.6236	23.1722	22.9322	23.3366		9	9	9	71	71	71	17529	0	603150000	13	0.423724	0.543337	0.283466	0.713752	Q5SW79;H0Y2V6;H0Y4T4;E5RG47;E7EWM2;E7EMW0;E5RGW7;H0YB66;Q96L14;E5RIH6;E5RJT5;E5RFU8	Q5SW79;H0Y2V6	Centrosomal protein of 170 kDa	CEP170
27.8075	28.9259	28.3713	28.5672	28.0098	28.1284	28.3219	28.4715		13	13	13	102	102	102	19663	0	4909400000	50	0.305063	0.673153	-0.18508	-0.521266	Q5T200;F8W781;Q5T9K0	Q5T200	Zinc finger CCCH domain-containing protein 13	ZC3H13
23.3022	24.1743	23.3396	24.2019	22.8498	21.895	22.2094	23.8607	+	2	2	2	98	98	98	37563	0	54441000	5	1.09285	0.138466	-1.05079	-1.74852	O00303;B3KSH1;H0YDT6;E9PQV8;B4DEW9	O00303;B3KSH1;H0YDT6;E9PQV8;B4DEW9	Eukaryotic translation initiation factor 3 subunit F	EIF3F
28.7577	29.0435	28.4013	28.4596	29.3271	29.0778	28.3406	29.1744		8	8	8	217	217	217	50381	0	6754300000	51	0.553468	0.457371	0.314447	0.862423	Q5T3I0;E9PAV9;F8W895;E9PPY4;F2Z3C6	Q5T3I0;E9PAV9;F8W895;E9PPY4;F2Z3C6	G patch domain-containing protein 4	GPATCH4
24.5612	24.9669	26.5401	24.8378	25.8136	25.7066	26.4255	25.1026		10	10	10	73	73	73	23327	0	733360000	43	0.46305	0.458304	0.535571	0.861298	Q5T3Q7;Q9H583;Q6P664	Q5T3Q7;Q9H583	HEAT repeat-containing protein 1	HEATR1
28.1811	28.8119	28.1948	27.7117	27.1728	27.4499	27.0916	26.9699	+	9	9	9	443	443	443	37646	0	3281600000	66	2.27274	0.0382466	-1.05384	-3.03235	O95400	O95400	CD2 antigen cytoplasmic tail-binding protein 2	CD2BP2
31.1221	30.4712	30.4924	29.955	30.8274	29.8972	29.7196	30.0282		41	41	41	418	418	418	98848	0	19588000000	206	0.529848	0.452866	-0.392095	-0.887139	Q5T7N2	Q5T7N2	LINE-1 type transposase domain-containing protein 1	L1TD1
24.0067	25.865	23.9607	23.7455	23.2083	23.6735	24.4371	23.4008		11	3	2	165	49	17	72572	0	229540000	9	0.600405	0.349333	-0.714556	-1.07868	Q5T9A4;J3QSF3	Q5T9A4	ATPase family AAA domain-containing protein 3B	ATAD3B
22.2031	23.7008	27.5904	24.3483	23.7581	24.1931	24.0407	25.522		6	1	1	279	81	81	1543	22506	1052100000	11	0.0233278	0.961639	-0.0821605	-0.0631286	Q5TEC6	Q5TEC6		HIST2H3PS2
27.0057	27.022	27.0663	28.0109	27.4525	27.8907	27.3748	28.2871		10	10	10	234	234	234	76046	0	3271300000	57	0.71469	0.336591	0.475046	1.12054	Q5THR1;Q9H5Z1;Q5THQ9;F2Z2Z2;Q5THQ7	Q5THR1;Q9H5Z1	Probable ATP-dependent RNA helicase DHX35	DHX35
27.2684	27.9973	28.1288	28.4001	27.8423	27.5624	28.0125	28.2977		22	22	22	138	138	138	27446	0	3685700000	101	0.0237277	0.967772	-0.0199313	-0.0515452	Q5UIP0;H7C2B5;H7BZN3;B4DS49;C9J1D6	Q5UIP0	Telomere-associated protein RIF1	RIF1
24.9096	25.4972	25.9861	25.8893	24.1639	24.0026	24.7553	25.1137	+	3	3	3	243	243	243	15016	0	777310000	31	1.61095	0.0679385	-1.06163	-2.3296	F8VZJ2;H0YHX9;Q13765;E9PAV3;F8W1N5;F8VNW4;F8W0W4	F8VZJ2;H0YHX9;Q13765;E9PAV3	Nascent polypeptide-associated complex subunit alpha	NACA
29.3025	29.1399	29.6792	28.8554	28.6641	27.875	28.3235	27.8677	+	11	11	1	395	395	48	32844	0	6481300000	89	2.20232	0.0383704	-1.06167	-2.96372	O95983;J3KSA7;Q9UBB5	O95983	Methyl-CpG-binding domain protein 3	MBD3
22.6172	25.1015	24.5115	24.0194	22.7307	22.2789	23.7843	23.2042	+	3	3	3	88	88	88	43587	0	291540000	9	0.861367	0.199764	-1.06286	-1.47502	B4DHG0;B4DT69;E9PEX6;P09622	B4DHG0;B4DT69;E9PEX6;P09622	Dihydrolipoyl dehydrogenase;Dihydrolipoyl dehydrogenase, mitochondrial	DLD
26.4225	27.4437	26.1755	27.3907	26.8683	27.2621	26.6048	26.9068		6	6	6	112	112	112	10358	0	2198700000	28	0.0520477	0.942569	0.0524063	0.115515	Q5VWG9	Q5VWG9	Transcription initiation factor TFIID subunit 3	TAF3
26.4233	27.3325	26.2081	26.2101	26.5422	26.6398	26.4418	26.1399		11	11	11	167	167	167	11154	0	1227200000	27	0.133963	0.846966	-0.102597	-0.263865	Q92974;Q5VY93;V9GYM8;V9GYF0;V9GYF5;V9GYG5;V9GZ14	Q92974;Q5VY93;V9GYM8	Rho guanine nucleotide exchange factor 2	ARHGEF2
26.626	27.8684	27.1695	26.0931	25.8066	25.9821	25.3823	26.3159	+	5	5	5	159	159	159	75403	0	1097600000	11	1.33378	0.0922921	-1.06755	-2.02731	Q8WVC0	Q8WVC0	RNA polymerase-associated protein LEO1	LEO1
22.4829	23.0228	23.5768	22.8867	21.882	22.4585	24.1995	23.087		18	18	18	281	281	281	95436	0	3104300000	50	-4.34294e-08	1	0	0	Q68EM7;C9IZD3;I3L4P0;I3L1S9;I3L4P6;I3L3P1;I3L4Y5;J3KRS3;I3L460;F5H6L3;E7ERK8;A6NCP5;Q17R89	Q68EM7	Rho GTPase-activating protein 17	ARHGAP17
27.2261	28.1949	27.0886	27.9774	27.4364	27.3257	27.8555	27.7938		25	25	25	224	224	224	20202	0	2984000000	78	0.0212535	0.970865	-0.0189104	-0.046941	Q69YN4;H0YBN5;H0YB68	Q69YN4	Protein virilizer homolog	KIAA1429
29.3712	29.535	28.6762	29.3117	29.3232	28.8081	28.544	29.4346		9	9	9	554	554	554	23743	0	8965700000	72	0.288677	0.679604	-0.196045	-0.511822	Q6I9Y2;H7C5E3	Q6I9Y2	THO complex subunit 7 homolog	THOC7
22.4999	24.6029	23.1135	24.0559	22.8523	23.908	23.7272	24.2475		3	3	3	9	9	9	75585	0	210360000	15	0.0746005	0.901582	0.115727	0.176254	Q6NXG1;H0YBR2;H0YBB3	Q6NXG1	Epithelial splicing regulatory protein 1	ESRP1
24.0755	24.5128	24.8506	23.1031	23.4986	21.6657	23.7047	23.3789	+	3	3	3	45	45	45	14581	0	131310000	2	0.900303	0.187241	-1.0735	-1.52502	Q14692	Q14692	Ribosome biogenesis protein BMS1 homolog	BMS1
31.6739	31.2698	32.1905	31.8827	31.6663	32.0127	31.9652	31.9907		105	105	105	522	522	522	2736	0	70643000000	929	0.310674	0.690152	0.154483	0.498884	Q6P2Q9;I3L0J9;I3L3Z8	Q6P2Q9	Pre-mRNA-processing-splicing factor 8	PRPF8
26.3136	25.948	27.8212	27.3918	25.416	25.4882	25.9678	26.2685	+	5	5	5	99	99	99	53924	0	1275500000	24	1.17338	0.121419	-1.08356	-1.85075	P11169;Q8TDB8	P11169;Q8TDB8	Solute carrier family 2, facilitated glucose transporter member 3;Solute carrier family 2, facilitated glucose transporter member 14	SLC2A3;SLC2A14
23.9242	22.744	24.9913	25.818	25.9252	25.1173	23.2119	22.6591		3	3	3	55	55	55	1335	0	523860000	6	0.0483635	0.93393	-0.140983	-0.125849	Q6PD62	Q6PD62	RNA polymerase-associated protein CTR9 homolog	CTR9
26.7818	28.9716	27.1113	27.436	26.9862	27.6433	27.134	27.6369		9	9	8	126	126	114	12351	0	2916800000	47	0.169818	0.779583	-0.225077	-0.367006	Q6PKG0;E5RH50;H0YBW1;E5RHK4;H0YAN4;H0YAX9;H0YBJ5;H0YBM7;H0YC73	Q6PKG0;E5RH50	La-related protein 1	LARP1
24.4753	23.7382	23.2848	23.7998	21.588	22.5789	23.612	23.1664	+	3	3	3	178	178	178	30019	0	48744000	4	1.13622	0.127795	-1.08819	-1.80911	E7ERH5;B7Z7A9;P00558	E7ERH5;B7Z7A9;P00558	Phosphoglycerate kinase;Phosphoglycerate kinase 1	PGK1
26.8832	27.3161	26.6881	27.6785	27.5159	27.343	27.6276	27.8894		8	8	8	7	7	7	29791	0	2947500000	61	0.92083	0.265524	0.45251	1.29372	Q6UB99	Q6UB99	Ankyrin repeat domain-containing protein 11	ANKRD11
32.0065	32.859	32.0616	32.2284	32.1924	32.1425	32.1514	32.4302		24	24	24	49	49	49	66526	0	75694000000	359	0.106311	0.89655	-0.0597353	-0.19442	Q6UN15;H0Y8P7	Q6UN15	Pre-mRNA 3-end-processing factor FIP1	FIP1L1
30.4338	31.1287	30.618	30.4194	30.0809	30.1594	30.2302	30.5699		24	24	24	783	783	783	35079	0	23387000000	244	1.01708	0.258535	-0.38986	-1.30938	Q6UXN9;C9JBU3	Q6UXN9	WD repeat-containing protein 82	WDR82
31.4574	30.7885	32.8536	31.6096	31.8404	31.5656	32.3508	31.4427		11	11	2	588	588	265	15388	0	55310000000	129	0.0940975	0.881384	0.122588	0.212985	Q71DI3	Q71DI3	Histone H3.2	HIST2H3A
31.121	32.5039	30.6058	30.7906	30.2662	30.5944	29.8896	29.908	+	31	31	31	358	358	358	10612	0	25347000000	199	1.25288	0.106237	-1.09078	-1.94394	Q9NYF8;E9PK09;E9PQN2;E9PKI6;E9PK91;E9PJA7;H0YF00;B0AZU3;H0YF14	Q9NYF8;E9PK09;E9PQN2;E9PKI6;E9PK91	Bcl-2-associated transcription factor 1	BCLAF1
26.2563	28.0287	26.7929	26.0368	24.5483	25.8843	26.2409	26.0738	+	4	4	4	118	118	118	68386	0	1017900000	17	0.944169	0.172993	-1.09185	-1.58229	O95391;E5RGM7;E5RK41	O95391	Pre-mRNA-splicing factor SLU7	SLU7
32.1605	33.6932	33.097	32.7771	31.2885	32.2237	31.5484	32.2669	+	28	28	28	782	782	782	37429	0	75654000000	336	1.46794	0.0736104	-1.10009	-2.18921	P22626	P22626	Heterogeneous nuclear ribonucleoproteins A2/B1	HNRNPA2B1
27.2619	27.9263	27.0829	26.5773	27.2749	27.305	23.8171	27.3191		7	7	7	365	365	365	3354	0	2243700000	23	0.372062	0.503754	-0.783106	-0.772127	Q7L190	Q7L190	Developmental pluripotency-associated protein 4	DPPA4
21.8295	23.3415	22.8902	23.5034	23.6555	23.1403	22.2643	23.4152		4	4	4	208	208	208	48043	0	123710000	7	-4.34294e-08	1	0	0	Q7L1Q6;C9JFN4;C9IZ80;C9JV57;C9J188;C9JWF5	Q7L1Q6;C9JFN4;C9IZ80;C9JV57;C9J188;C9JWF5	Basic leucine zipper and W2 domain-containing protein 1	BZW1
31.3271	32.6575	30.9612	31.5826	31.7202	32.2097	31.4673	32.2448		19	19	19	389	389	389	50559	0	78104000000	368	0.280864	0.660497	0.278428	0.544443	Q7L4I2;H0YGP9;E1B6W4	Q7L4I2	Arginine/serine-rich coiled-coil protein 2	RSRC2
29.2923	28.2818	29.5024	29.3772	29.0791	29.8081	29.2667	29.6769		9	9	9	682	682	682	12405	0	10671000000	88	0.47492	0.490367	0.344289	0.803411	Q7RTV0	Q7RTV0	PHD finger-like domain-containing protein 5A	PHF5A
24.907	26.7681	22.2519	22.1183	23.2844	24.8127	25.403	23.8518		3	3	3	67	67	67	10143	0	338550000	3	0.0983076	0.858996	0.326696	0.247967	Q7Z2W4;C9J6P4	Q7Z2W4;C9J6P4	Zinc finger CCCH-type antiviral protein 1	ZC3HAV1
29.9311	30.6034	29.7386	30.3878	30.1605	30.0307	29.8368	30.9482		28	28	28	194	194	194	20156	0	19633000000	124	0.0909989	0.898492	0.0787935	0.189756	Q7Z6E9;H3BSK8;H3BUN0;I3L3Y2	Q7Z6E9	E3 ubiquitin-protein ligase RBBP6	RBBP6
26.3149	27.5858	26.8908	26.9951	27.2309	27.1277	26.6207	26.9436		9	9	9	5	5	5	48189	0	1882300000	55	0.0404265	0.954474	0.0340815	0.0867796	Q7Z6Z7;H0Y5W0;Q5H962	Q7Z6Z7;H0Y5W0	E3 ubiquitin-protein ligase HUWE1	HUWE1
29.2615	29.6344	29.1828	29.6256	28.0761	28.518	28.3958	28.3017	+	12	12	12	235	235	235	74138	0	6120000000	74	3.47164	0.01984	-1.10319	-4.39217	Q9NPI1;I3L4V5	Q9NPI1	Bromodomain-containing protein 7	BRD7
22.6759	24.5506	21.5777	22.9202	22.2542	21.0423	24.1724	24.1456		1	1	1	73	73	73	29282	35663	29973000	3	0.00940322	0.983827	-0.0274658	-0.025398	Q7Z7H8	Q7Z7H8	39S ribosomal protein L10, mitochondrial	MRPL10
26.7464	26.561	27.9005	25.8211	26.4218	26.8292	28.2491	27.2982		4	4	4	196	196	196	29946	0	1966800000	28	0.321888	0.583558	0.442368	0.647907	Q7Z7K6	Q7Z7K6	Centromere protein V	CENPV
30.7892	31.696	31.2134	30.7768	30.5753	31.6287	30.8083	31.1799		11	11	6	48	48	265	32749	0	31150000000	122	0.0806702	0.903208	-0.0708036	-0.169939	Q86U42;H0YJH9;A6NDY0	Q86U42	Polyadenylate-binding protein 2	PABPN1
26.6385	26.6521	28.8715	26.1194	25.9627	25.7173	26.2091	25.9121	+	3	3	3	108	108	108	63836	0	1211300000	9	0.915423	0.178793	-1.12007	-1.55277	Q86UE4;E5RJU9;H0YBJ8;H0YB56	Q86UE4;E5RJU9	Protein LYRIC	MTDH
27.7971	27.3624	27.6906	27.5263	26.5242	26.3196	26.5116	26.5359	+	9	9	9	55	55	55	27461	0	1719300000	17	4.32598	0.01125	-1.12126	-5.38593	Q01082	Q01082	Spectrin beta chain, non-erythrocytic 1	SPTBN1
23.9445	23.643	24.2876	24.0528	23.9443	24.124	24.7235	24.2863		2	2	2	122	122	122	27194	0	234870000	5	0.643871	0.436737	0.287563	0.916659	Q86UY6;F5H2C9	Q86UY6;F5H2C9	N-alpha-acetyltransferase 40	NAA40
30.395	31.2193	30.5491	30.4562	30.5821	31.329	30.4954	31.1535		8	8	8	482	482	482	26888	0	30506000000	209	0.361186	0.602518	0.23507	0.616529	Q86V81;E9PB61	Q86V81;E9PB61	THO complex subunit 4	ALYREF
29.6856	28.9161	29.4113	29.9811	29.5527	29.4307	29.4568	28.924		26	26	26	311	311	311	13637	0	10315000000	167	0.23905	0.74426	-0.157487	-0.429221	Q86VP6;H0YH27;O75155;F5H6I6;F8WBB8	Q86VP6	Cullin-associated NEDD8-dissociated protein 1	CAND1
24.1269	25.9622	23.5749	24.036	24.1204	22.4126	22.9505	23.7268	+	3	3	3	64	64	64	10558	0	309400000	5	0.867694	0.195651	-1.1224	-1.49389	B7ZKM0;Q15020;F8VV04;F8W667	B7ZKM0;Q15020;F8VV04	Squamous cell carcinoma antigen recognized by T-cells 3	SART3
24.9172	25.0175	23.0735	24.5236	25.7432	25.3748	23.2795	27.2027		3	3	3	10	10	10	65853	0	471730000	5	0.502936	0.38935	1.01709	0.991429	Q86X55;K7EK20;K7EPK1;K7EQB9	Q86X55;K7EK20;K7EPK1	Histone-arginine methyltransferase CARM1	CARM1
25.427	26.4722	23.0942	24.5369	25.5175	26.4621	25.1812	26.6248		4	4	4	96	96	96	52313	0	1099800000	10	0.636852	0.307013	1.06379	1.18497	Q86X95;H3BLY3	Q86X95;H3BLY3	Corepressor interacting with RBPJ 1	CIR1
27.4319	28.3418	28.1736	27.5866	26.8309	26.1491	27.0703	26.9351	+	6	6	5	352	352	324	28388	0	2787500000	24	2.03305	0.042382	-1.13713	-2.83243	M0R268;P09012;M0QZG7;M0QXK2;M0R221;M0R2B8;M0R0G9	M0R268;P09012;M0QZG7	U1 small nuclear ribonucleoprotein A	SNRPA
29.3367	29.6444	29.1277	29.3385	28.8479	27.6375	28.5105	27.8949	+	25	9	0	585	303	0	3285	0	6750500000	59	2.06441	0.0393103	-1.13913	-2.86838	P07951;Q5TCU8;U3KQK2	P07951;Q5TCU8	Tropomyosin beta chain	TPM2
23.6503	24.7283	24.3437	24.2431	24.299	22.5001	23.8735	23.5662		7	7	7	155	155	155	60636	0	1021500000	14	0.755562	0.276203	-0.681613	-1.25319	Q8IVW6	Q8IVW6	AT-rich interactive domain-containing protein 3B	ARID3B
30.3977	30.8296	30.3194	29.7163	29.5434	28.8101	29.2086	29.1357	+	25	25	25	279	279	279	12356	0	12988000000	148	2.22762	0.0350286	-1.14128	-3.05065	Q9H2P0;E9PQK8	Q9H2P0	Activity-dependent neuroprotector homeobox protein	ADNP
23.7549	23.7083	23.9927	23.5829	22.7951	23.4135	22.5559	22.6132		1	1	1	49	49	49	4129	0	515780000	3	-4.34294e-08	1	0	0	Q8IWS0	Q8IWS0	PHD finger protein 6	PHF6
27.4761	28.7504	26.9935	27.0368	26.4473	26.4284	26.2462	26.5142	+	11	11	11	359	359	359	5814	0	1636100000	24	1.50027	0.0700699	-1.15516	-2.24684	B4DVY1;O15371;B0QYA5;B0QYA4;B0QYA6;B0QYA7	B4DVY1;O15371	Eukaryotic translation initiation factor 3 subunit D	EIF3D
28.1899	29.6525	28.4769	28.3301	28.11	28.3155	28.4944	29.1495		9	9	9	727	727	727	179	0	6184600000	56	0.135683	0.833672	-0.145034	-0.287966	Q8IXM2;F8W038;F8W1H0;H0YIS7	Q8IXM2;F8W038;F8W1H0;H0YIS7	Chromatin complexes subunit BAP18	BAP18;C17orf49;RNASEK-C17orf49
24.8466	26.0903	25.1501	24.4807	24.0023	24.6355	23.3546	23.8021	+	2	2	2	192	192	192	19208	0	421770000	23	1.47294	0.0703514	-1.19327	-2.22951	O43447;H0YEL5;A6NNE7;C9JQD4	O43447;H0YEL5;A6NNE7;C9JQD4	Peptidyl-prolyl cis-trans isomerase H;Peptidyl-prolyl cis-trans isomerase	PPIH
25.7629	22.1408	25.6622	25.0026	24.643	24.4509	24.7345	22.7625		5	5	5	117	117	117	1029	0	519430000	18	0.201793	0.717663	-0.494395	-0.462191	Q8N163;E5RHJ4;G3V119;H0YB24;E5RHH8;E5RGU7;E5RFJ3	Q8N163	DBIRD complex subunit KIAA1967	KIAA1967
26.3748	26.1982	25.7339	26.8956	26.5276	26.076	25.8672	23.1534		5	5	5	117	117	117	93487	0	1264900000	22	0.513759	0.388955	-0.89459	-0.993712	Q8N1F7;H3BM93;H3BVG0;H3BV11;H3BRI8;H3BV15;H3BMX0;H3BP95	Q8N1F7;H3BM93;H3BVG0	Nuclear pore complex protein Nup93	NUP93
29.4662	30.4479	30.6528	29.2353	28.2096	28.5785	29.3697	28.8395	+	14	14	14	187	187	187	10264	0	9021100000	91	1.50938	0.0694493	-1.20117	-2.27417	Q15424;F5GZU3;B7Z2F6;Q14151;K7ES42;K7EII0	Q15424;F5GZU3;B7Z2F6;Q14151	Scaffold attachment factor B1;Scaffold attachment factor B2	SAFB;SAFB2
29.6969	30.6228	29.4264	29.9746	29.903	30.3527	30.2304	30.2093		10	10	10	388	388	388	37476	0	17399000000	173	0.389606	0.580931	0.243692	0.651893	Q8NAV1	Q8NAV1	Pre-mRNA-splicing factor 38A	PRPF38A
29.5709	28.5467	28.1118	27.5705	27.6287	26.901	27.1244	27.3023	+	9	9	9	521	521	521	18012	0	3325100000	87	1.44133	0.0724183	-1.21087	-2.19902	P62937;F8WE65;C9J5S7;Q567Q0;E5RIZ5;Q9Y536;F5H284	P62937;F8WE65;C9J5S7	Peptidyl-prolyl cis-trans isomerase A;Peptidyl-prolyl cis-trans isomerase A, N-terminally processed;Peptidyl-prolyl cis-trans isomerase	PPIA
31.5666	31.3587	31.0207	31.9116	31.9037	31.6263	31.3513	32.0919		67	67	64	459	459	439	18277	0	54793000000	602	0.519645	0.489478	0.278901	0.803364	Q8NI27;H0Y815;F2Z2V2;H7C477;B7ZBA0;H0Y594	Q8NI27	THO complex subunit 2	THOC2
27.3763	28.2462	26.2212	27.4079	26.4903	25.9829	25.5531	26.3539	+	4	4	4	584	584	584	99601	0	1553200000	19	1.39875	0.0774074	-1.21781	-2.15181	E5RHG8;Q15369;R4GMY8	E5RHG8;Q15369;R4GMY8	Transcription elongation factor B polypeptide 1	TCEB1
26.3863	27.2691	25.8786	26.8142	26.9803	27.6296	26.6428	27.4525		21	14	14	10	73	73	30541	0	2124100000	54	0.783488	0.27728	0.589255	1.24745	Q8TD26;H7C294;C9JFU2	Q8TD26	Chromodomain-helicase-DNA-binding protein 6	CHD6
26.218	26.1254	26.1379	26.4892	27.0733	26.4625	26.2425	25.7436		8	8	8	162	162	162	98594	0	1207700000	35	0.187408	0.786645	0.137832	0.354955	Q8TDD1;F8VRX4;H0YHH7	Q8TDD1	ATP-dependent RNA helicase DDX54	DDX54
22.7051	26.2096	27.1746	22.9658	23.2395	25.1605	25.8821	25.0493		2	2	2	119	119	119	41401	0	504110000	6	0.0185558	0.967377	0.0690975	0.0506646	Q8TDN6	Q8TDN6	Ribosome biogenesis protein BRX1 homolog	BRIX1
24.5053	24.1151	24.4663	24.7393	25.1762	24.7296	24.1391	24.207		5	5	5	71	71	71	11871	0	382650000	31	0.147412	0.834837	0.106491	0.283796	Q8TEX9;H0YN14;H0YN07;H0YMR4;H0YK93;H0YLV0;H0YL92;H0YKG5	Q8TEX9;H0YN14	Importin-4	IPO4
29.8989	30.7818	29.2669	29.8564	30.2591	30.518	30.0811	30.6201		16	16	16	224	224	224	92576	0	19949000000	194	0.587468	0.405502	0.418588	0.961342	Q8TF01	Q8TF01	Arginine/serine-rich protein PNISR	PNISR
27.1918	27.4575	26.9225	27.758	27.5526	26.9776	27.2278	27.7465		8	8	8	137	137	137	85097	0	2313100000	30	0.0626679	0.932987	0.0436687	0.125749	Q8TF39;Q6P088;Q5VZN3	Q8TF39;Q6P088	Zinc finger protein 483	ZNF483
32.0908	32.3298	32.0581	32.1453	32.4091	32.2614	32.2164	32.306		19	19	19	453	453	453	57224	0	87597000000	384	0.997466	0.48221	0.142201	0.820368	Q8WUA2	Q8WUA2	Peptidyl-prolyl cis-trans isomerase-like 4	PPIL4
28.9986	29.791	29.1103	28.3139	28.2483	27.4742	27.6258	27.9863	+	2	2	2	411	411	411	11676	0	4768100000	24	1.88735	0.0493617	-1.21982	-2.71445	P17096;H7BYM6	P17096;H7BYM6	High mobility group protein HMG-I/HMG-Y	HMGA1
30.4982	30.5918	30.255	30.132	29.3876	28.787	29.3955	28.9838	+	23	14	0	716	448	0	27174	0	11960000000	129	3.25284	0.0183704	-1.23079	-4.31724	Q5VU59	Q5VU59		TPM3
29.0386	30.937	29.776	29.0116	28.3897	27.9779	28.7684	28.669	+	26	26	26	343	343	343	11991	0	7182300000	119	1.36499	0.0819879	-1.23956	-2.1189	Q9Y5B9;G3V5A4;G3V401;G3V2X0	Q9Y5B9	FACT complex subunit SPT16	SUPT16H
26.2221	27.7866	27.013	27.6434	26.174	26.3995	26.7475	27.7234		9	9	9	109	109	109	12257	0	2057600000	29	0.353111	0.560938	-0.405187	-0.682072	Q8WVS4;H7C022;H7C1E8	Q8WVS4;H7C022	WD repeat-containing protein 60	WDR60
22.8218	23.0438	23.1094	23.1533	21.6082	23.0166	22.3409	22.8357		20	20	20	389	389	389	76986	0	4795700000	62	0.912898	0.235335	-0.58169	-1.37375	Q8WWK9;E9PD90;C9J649;C9J7Y4	Q8WWK9;E9PD90	Cytoskeleton-associated protein 2	CKAP2
28.6753	29.6466	28.6173	29.485	28.0456	27.9656	27.632	27.81	+	6	6	6	172	172	172	48227	0	6023100000	68	2.33702	0.0272903	-1.24275	-3.24576	Q07666;Q5VWX1	Q07666	KH domain-containing, RNA-binding, signal transduction-associated protein 1	KHDRBS1
27.6523	28.957	26.7923	26.4362	26.0382	26.5983	25.856	26.3637	+	15	15	15	499	499	499	46089	0	3074100000	58	1.11251	0.12618	-1.24537	-1.81913	Q9BY77;F8WCX5;Q6R954;B4DMM2;F8WEE2	Q9BY77;F8WCX5	Polymerase delta-interacting protein 3	POLDIP3
22.6075	23.0445	25.1175	25.0896	22.6155	21.8467	25.2411	22.6833		4	4	4	227	227	227	29909	0	397640000	3	0.381069	0.498481	-0.86816	-0.793865	Q8WXX5	Q8WXX5	DnaJ homolog subfamily C member 9	DNAJC9
28.371	29.3157	28.8415	28.1346	27.8506	27.6014	27.2154	26.989	+	10	10	10	268	268	268	55472	0	3590500000	56	2.07269	0.0384762	-1.25161	-2.94439	M0QX35;Q8N7H5;F8W9Q2;B4DGJ5	M0QX35;Q8N7H5;F8W9Q2;B4DGJ5	RNA polymerase II-associated factor 1 homolog	PAF1
23.6629	23.2035	22.3487	22.7831	21.7589	23.8109	24.0717	22.0907		3	3	3	1	1	1	3816	15186	1399200000	5	-4.34294e-08	1	0	0	Q8WZ42	Q8WZ42	Titin	TTN
24.7862	25.0954	23.8073	24.9248	22.5871	24.4301	22.0239	24.471	+	2	2	2	119	119	119	48442	0	285040000	4	0.938084	0.167665	-1.27539	-1.60828	P22695;H3BUE4;H3BUI9;H3BSJ9;H3BRG4	P22695;H3BUE4;H3BUI9;H3BSJ9;H3BRG4	Cytochrome b-c1 complex subunit 2, mitochondrial	UQCRC2
27.6232	28.6276	26.9226	27.654	27.4062	27.4002	27.0743	27.6525		5	5	5	221	221	221	22487	0	2819500000	43	0.381648	0.559326	-0.323547	-0.688654	Q92522	Q92522	Histone H1x	H1FX
27.1003	28.2525	26.4726	26.7352	27.4907	27.6906	27.097	28.2364		3	3	3	197	197	197	21732	0	3197500000	37	0.484486	0.45501	0.488497	0.874562	Q92572	Q92572	AP-3 complex subunit sigma-1	AP3S1
24.8451	25.2894	25.0724	24.9404	24.5138	24.6031	24.8356	25.0883		5	4	4	72	56	56	96864	0	442810000	6	0.866585	0.360591	-0.276616	-1.06108	Q92598;B4DY72;R4GN69	Q92598;B4DY72	Heat shock protein 105 kDa	HSPH1
28.4121	27.8452	28.6958	27.8122	28.5915	28.4957	28.6749	27.7584		28	28	28	167	167	167	29275	0	4691300000	133	0.255281	0.71341	0.188804	0.469042	Q92616	Q92616	Translational activator GCN1	GCN1L1
26.2656	25.3891	27.2668	26.8804	27.5013	27.0371	27.2624	26.6181		12	12	12	93	93	93	22792	0	1854200000	46	0.70632	0.30639	0.654234	1.18844	Q92621;U3KPX2	Q92621;U3KPX2	Nuclear pore complex protein Nup205	NUP205
25.9753	25.1509	26.3856	26.5809	26.5793	25.5535	26.1479	23.9392		4	4	3	168	168	105	41569	0	935490000	11	0.297288	0.603465	-0.468184	-0.616537	Q92747;E9PF58;B4DLQ7	Q92747;E9PF58;B4DLQ7	Actin-related protein 2/3 complex subunit 1A	ARPC1A
25.2469	23.8008	24.0856	24.0763	23.5139	22.4842	22.5755	23.534	+	3	3	3	77	77	77	76557	0	419590000	5	1.59486	0.0629841	-1.27551	-2.39976	E7EN38;Q92878;E7ESD9;C9JNH8	E7EN38;Q92878;E7ESD9	DNA repair protein RAD50	RAD50
24.8817	24.274	24.5931	26.0979	24.4127	23.2389	23.609	23.4817	+	2	2	2	216	216	216	16941	0	370850000	9	1.44845	0.070255	-1.27612	-2.22804	Q9BPX5	Q9BPX5	Actin-related protein 2/3 complex subunit 5-like protein	ARPC5L
24.7503	24.4431	23.9103	24.7112	24.3563	22.0099	24.6077	22.7089		4	4	4	63	63	63	10235	0	299700000	7	0.772853	0.240106	-1.03301	-1.35879	Q92973;B4DSC0;E7EW37;S4R398	Q92973;B4DSC0;E7EW37	Transportin-1	TNPO1
22.9185	23.9567	22.5031	21.7951	23.9272	22.8119	22.7323	21.8683		2	2	2	132	132	132	26598	0	46715000	3	0.0229295	0.965157	0.0415802	0.057883	V9GYP5;Q92979	V9GYP5;Q92979	Ribosomal RNA small subunit methyltransferase NEP1	EMG1
23.3742	22.4672	25.5409	24.8219	25.561	23.0976	25.1153	23.8136		5	5	5	28	28	28	29228	0	504120000	16	0.14663	0.796	0.345859	0.346499	Q93008;O00507;H7C2M9	Q93008;O00507	Probable ubiquitin carboxyl-terminal hydrolase FAF-X;Probable ubiquitin carboxyl-terminal hydrolase FAF-Y	USP9X;USP9Y
30.4158	30.0729	29.5387	28.8952	30.5471	30.268	29.3415	28.895		8	8	8	509	509	509	12469	0	14474000000	69	0.0215242	0.96724	0.0322461	0.0528553	Q969Q0;P83881;J3KQN4;H7BZ11;H0Y5B4;R4GN19;H7BY91;H0Y3V9	Q969Q0;P83881;J3KQN4;H7BZ11;H0Y5B4	60S ribosomal protein L36a-like;60S ribosomal protein L36a	RPL36AL;RPL36A
29.5997	30.4498	30.16	29.3139	28.9769	28.1847	28.948	28.3033	+	18	11	11	673	591	591	4782	0	9558600000	80	2.06945	0.0382169	-1.27763	-2.95477	Q16576;E9PC52;Q5JP02;Q5JP01;Q5JNZ6;C9J7L0	Q16576;E9PC52	Histone-binding protein RBBP7	RBBP7
28.2763	27.5741	27.6471	28.1574	26.0669	25.9795	26.9216	27.5732	+	8	8	8	275	275	275	44141	0	2276300000	20	1.65416	0.0601356	-1.27843	-2.4702	Q12824;G5E975;B5MCL5;C9JTA6	Q12824;G5E975;B5MCL5	SWI/SNF-related matrix-associated actin-dependent regulator of chromatin subfamily B member 1	SMARCB1
25.7928	27.6403	26.067	26.4069	25.4175	23.281	25.6343	26.3683	+	8	7	7	62	58	58	22886	0	1008500000	8	0.836643	0.200307	-1.30148	-1.48122	P48634	P48634	Protein PRRC2A	PRRC2A
28.3457	29.4789	28.5192	28.9192	28.017	26.5923	27.628	27.79	+	9	9	9	135	135	135	89908	0	4095100000	33	1.75581	0.0517009	-1.30892	-2.60121	Q14241	Q14241	Transcription elongation factor B polypeptide 3	TCEB3
29.227	29.8534	29.5459	29.0542	28.9167	29.2428	29.0403	29.3495		9	9	9	479	479	479	3931	0	9426000000	100	0.676244	0.418986	-0.282814	-0.936907	Q96DI7;B4DQJ1;Q9NSS8	Q96DI7;B4DQJ1	U5 small nuclear ribonucleoprotein 40 kDa protein	SNRNP40
22.2746	24.3419	24.1248	24.6568	22.2955	23.6694	23.01	22.9141		10	10	10	606	606	606	32377	0	2388900000	34	-4.34294e-08	1	0	0	Q96F24	Q96F24	Nuclear receptor-binding factor 2	NRBF2
31.31	31.2489	30.8752	31.3036	31.3107	31.2003	30.9077	31.6763		29	29	29	464	464	464	75665	0	42283000000	335	0.184097	0.822181	0.0893641	0.308301	Q96FV9;R4GMN4;R4GN58;J3KT14;J3KRD7;J3QQZ3	Q96FV9	THO complex subunit 1	THOC1
23.02	23.934	23.8849	24.5767	24.2496	23.8836	23.7395	23.9661		3	3	3	216	216	216	2908	0	251060000	12	0.116805	0.861283	0.105834	0.242133	Q96G25	Q96G25	Mediator of RNA polymerase II transcription subunit 8	MED8
32.1013	32.1078	31.9418	32.0139	32.0486	31.945	31.8808	32.1686		28	28	28	545	545	545	54854	0	65172000000	367	0.157271	0.901445	-0.0304437	-0.174671	Q96GA3	Q96GA3	Protein LTV1 homolog	LTV1
23.7629	24.0081	22.927	22.7911	22.0169	22.6125	26.1059	26.3701		4	4	4	154	154	154	3931	0	484190000	6	0.325615	0.546693	0.904084	0.706543	Q96GD4;J3KRF8;J3KTD6;J3KRJ2;J3QR41;J3QLN8;J3KT86	Q96GD4;J3KRF8;J3KTD6;J3KRJ2;J3QR41;J3QLN8;J3KT86	Aurora kinase B	AURKB
28.1759	28.8426	28.0948	28.4032	27.9858	28.3304	27.9804	28.5491		11	11	9	311	311	274	58232	0	4676000000	63	0.327154	0.668423	-0.167711	-0.527466	Q96GM5;F8VZ70;F8VUB0;F8VRQ4;F8VW95;H0YHV1;C9JYI7;Q6STE5	Q96GM5;F8VZ70;F8VUB0	SWI/SNF-related matrix-associated actin-dependent regulator of chromatin subfamily D member 1	SMARCD1
27.1775	26.8731	28.3722	26.9784	26.4135	26.4251	27.5972	26.4837		9	9	9	133	133	133	89834	0	1672800000	25	0.660552	0.33562	-0.62042	-1.12502	Q96GQ7	Q96GQ7	Probable ATP-dependent RNA helicase DDX27	DDX27
32.8837	32.8576	32.6933	32.4879	31.7507	31.118	31.8038	30.9915	+	27	27	15	718	718	468	28521	0	62275000000	282	2.91214	0.022	-1.31463	-3.99159	P67936;K7ENT6;K7ERG3;K7EPB9;K7EPV9;K7EMU5	P67936	Tropomyosin alpha-4 chain	TPM4
23.8441	23.6012	23.9991	24.4894	25.5338	25.17	23.3199	25.1832		2	2	2	63	63	63	53716	0	464710000	23	0.751962	0.267765	0.818252	1.28858	Q96HR8	Q96HR8	H/ACA ribonucleoprotein complex non-core subunit NAF1	NAF1
29.8379	29.4296	29.9432	29.6777	29.7791	29.811	30.4095	30.4151		18	18	18	751	751	751	32004	0	14518000000	152	0.921786	0.285771	0.381564	1.22915	Q96HS1;F5GXG4	Q96HS1	Serine/threonine-protein phosphatase PGAM5, mitochondrial	PGAM5
32.5431	33.4248	32.1078	32.7053	32.8722	33.3419	32.5919	33.2248		37	37	37	671	671	671	44961	0	125110000000	568	0.431187	0.524847	0.312443	0.738917	Q96I25;Q5W011;Q5W010;Q5W012;H0Y6J6	Q96I25	Splicing factor 45	RBM17
30.2107	31.3768	30.2489	30.1562	30.0042	30.3265	30.4871	30.7179		16	16	16	398	398	398	38677	0	20511000000	148	0.130313	0.846338	-0.114204	-0.265857	Q96IZ7;C9J713;H7C5Q0;C9J367	Q96IZ7;C9J713;H7C5Q0	Serine/Arginine-related protein 53	RSRC1
30.6344	30.3583	30.0994	30.8491	30.8398	30.5331	30.1223	30.7742		16	16	16	567	567	567	38771	0	26820000000	235	0.134438	0.859302	0.0820355	0.248435	Q96J01;Q6NZ53;D6RGZ2;D6REC9;H0Y9T1;H7C0C5	Q96J01;Q6NZ53;D6RGZ2	THO complex subunit 3	THOC3
26.9062	27.989	28.6028	27.3204	26.9182	26.9475	27.0676	27.3086		3	3	3	241	241	241	1727	0	2295500000	10	0.840803	0.249429	-0.644104	-1.33145	Q96K17;E9PL10	Q96K17;E9PL10	Transcription factor BTF3 homolog 4	BTF3L4
23.9867	24.836	22.7552	24.8043	23.5628	25.1108	24.6818	22.1618		2	2	2	25	25	25	13237	0	96160000	4	0.096452	0.865734	-0.216235	-0.235026	Q96KQ7	Q96KQ7	Histone-lysine N-methyltransferase EHMT2	EHMT2
30.7071	31.9434	31.731	31.1981	29.5436	30.2753	30.0933	30.3842	+	23	23	23	578	578	578	24665	0	24914000000	223	2.12103	0.0393239	-1.32078	-3.03859	Q5QPL9;Q9UKM9;Q5QPM0;Q5QPM1;Q5QPM2	Q5QPL9;Q9UKM9;Q5QPM0;Q5QPM1	RNA-binding protein Raly	RALY
24.5624	26.8425	22.4583	24.7734	23.4953	23.1986	24.1314	22.4487		5	5	5	95	95	95	67819	0	712300000	5	0.672224	0.27778	-1.34067	-1.26285	Q96MX3;E9PQ92;E9PJ50	Q96MX3	Zinc finger protein 48	ZNF48
28.6472	29.4274	28.1169	27.5467	28.475	28.4674	27.4203	27.3476		11	11	11	211	211	211	69491	0	4358300000	39	0.446865	0.476508	-0.506997	-0.832965	Q96PK6;F8WDX3;B8ZZ74	Q96PK6	RNA-binding protein 14	RBM14
27.155	28.6903	27.7559	27.7975	27.968	28.3238	27.9023	28.4068		11	10	10	373	348	348	58147	0	4870000000	65	0.385713	0.561859	0.30053	0.682231	Q96S94;F2Z3J5;C9J148;J3QSH2	Q96S94;F2Z3J5	Cyclin-L2	CCNL2
29.9014	30.9017	29.7605	30.2376	28.716	29.0387	28.8701	28.7891	+	25	25	25	228	228	228	19739	0	10107000000	73	2.65747	0.0270698	-1.34682	-3.70427	Q68CP9;F8WCU9;F8W108;F8VWP4	Q68CP9;F8WCU9;F8W108	AT-rich interactive domain-containing protein 2	ARID2
26.8748	27.7906	28.4895	27.6308	22.9773	27.9892	26.7166	27.4419		5	4	4	119	94	94	73652	0	2882300000	12	0.560145	0.339121	-1.41518	-1.10629	Q96SI9;E9PKQ0;Q5JPA5	Q96SI9	Spermatid perinuclear RNA-binding protein	STRBP
21.565	21.6705	21.7314	22.848	21.0344	22.229	23.3912	22.8948		25	25	25	225	225	225	14517	0	2958500000	58	0.308661	0.601025	0.433603	0.626878	Q96ST3;H3BT34;H3BQ76;H3BQ88;H3BNA0;H3BNZ3;H3BQL7;H3BP90;H3BMA2	Q96ST3	Paired amphipathic helix protein Sin3a	SIN3A
27.7195	27.3397	27.7507	27.5565	27.3116	27.6203	27.4976	27.0344		6	6	6	139	139	139	80386	0	2362400000	43	0.689571	0.455421	-0.225587	-0.872866	Q96SZ4;I3L1J3	Q96SZ4;I3L1J3	Zinc finger and SCAN domain-containing protein 10	ZSCAN10
26.3913	26.088	26.7165	26.3286	27.2619	26.9114	26.9893	26.0824		10	10	10	196	196	196	11329	0	1572300000	61	0.73881	0.337404	0.430154	1.11615	Q96T76;Q5T454;H7C1W5;H0Y746;F8WCH8;B0QZ77;H0Y7V3;H7C0A9	Q96T76	MMS19 nucleotide excision repair protein homolog	MMS19
29.0692	30.1859	29.8944	29.325	28.6502	29.2102	29.3913	28.9847		22	22	22	377	377	377	9225	0	8954000000	112	0.946774	0.229704	-0.559487	-1.39299	Q99459	Q99459	Cell division cycle 5-like protein	CDC5L
32.204	31.5277	31.8587	31.4075	31.2441	29.6979	30.9045	29.6678	+	25	16	4	602	461	49	32708	0	33026000000	188	1.66369	0.0569558	-1.3709	-2.51426	P09493;H0YL52;H0YKP3;H0YKZ6	P09493;H0YL52;H0YKP3	Tropomyosin alpha-1 chain	TPM1
23.1214	23.3477	23.6076	23.713	23.2932	23.747	23.4979	23.7531		2	2	2	65	65	65	83541	0	143900000	13	0.304537	0.719989	0.125336	0.459146	Q99567;I3L2W3;I3L245;J3KMX1	Q99567;I3L2W3;I3L245;J3KMX1	Nuclear pore complex protein Nup88	NUP88
24.4427	22.9753	24.1268	23.6198	23.9389	23.5374	23.8542	23.8194		8	8	8	88	88	88	1531	0	383260000	10	0.00369343	0.993018	-0.00367355	-0.00850264	Q99570;D6RJ98	Q99570	Phosphoinositide 3-kinase regulatory subunit 4	PIK3R4
24.5739	24.0632	22.6835	24.0061	24.7762	23.2947	23.107	24.224		3	3	3	112	112	112	59366	0	274010000	9	0.0112477	0.982223	0.018827	0.0283725	Q99832;F8WAM2;B7Z1C9;F5GZK5	Q99832;F8WAM2	T-complex protein 1 subunit eta	CCT7
32.5091	32.0774	34.1324	32.9131	32.393	32.4249	33.5818	33.1222		10	10	4	643	643	183	13989	0	125980000000	231	0.0176791	0.974188	-0.027523	-0.0438357	Q99879;Q99877;Q93079;Q5QNW6;P62807;P58876;O60814;U3KQK0;B4DR52;Q99880;P57053	Q99879;Q99877;Q93079;Q5QNW6;P62807;P58876;O60814;U3KQK0;B4DR52;Q99880;P57053	Histone H2B type 1-M;Histone H2B type 1-N;Histone H2B type 1-H;Histone H2B type 2-F;Histone H2B type 1-C/E/F/G/I;Histone H2B type 1-D;Histone H2B type 1-K;Histone H2B;Histone H2B type 1-L;Histone H2B type F-S	HIST1H2BM;HIST1H2BN;HIST1H2BH;HIST2H2BF;HIST1H2BC;HIST1H2BD;HIST1H2BK;HIST1H2BL;H2BFS
23.7248	25.9866	26.2912	26.2696	21.8785	27.4776	24.3374	22.5189		3	3	3	8	8	8	45366	22355	1536600000	7	0.494343	0.381067	-1.51495	-1.0108	Q99996	Q99996	A-kinase anchor protein 9	AKAP9
29.0474	29.754	29.5206	28.8115	28.2244	27.4927	27.9766	27.8473	+	12	11	11	30	282	282	6526	0	5456100000	63	2.73759	0.0250256	-1.39815	-3.84317	Q8WXI9	Q8WXI9	Transcriptional repressor p66-beta	GATAD2B
33.9251	35.1689	35.1108	34.3985	32.8028	33.4338	33.3118	33.4044	+	31	31	3	691	691	92	28916	0	261920000000	589	2.26515	0.028678	-1.41265	-3.26207	G3V4W0;B4DY08;G3V4C1;G3V2D6;G3V5V7;G3V251;G3V5X6;G3V3K6;O60812;B4DSU6;G3V4M8;G3V2H6;E5RG71;B3KT61;Q86SE5	G3V4W0;B4DY08;G3V4C1;G3V2D6;G3V5V7		HNRNPC
28.8098	28.6626	29.0678	28.3565	28.5534	28.4558	28.4649	28.2712		15	15	13	275	275	259	82564	0	5362700000	118	0.914579	0.338749	-0.287905	-1.10804	Q9BQ39	Q9BQ39	ATP-dependent RNA helicase DDX50	DDX50
29.2038	29.9372	28.7935	28.801	29.3293	29.625	28.7967	29.6178		12	12	12	494	494	494	36724	0	9798600000	102	0.187084	0.778815	0.15835	0.366782	Q9BQA1;B4DP38;H0Y711	Q9BQA1;B4DP38;H0Y711	Methylosome protein 50	WDR77
27.2652	25.9454	27.1722	27.1099	27.7102	27.2984	27.1816	26.5301		13	13	13	132	132	132	14885	0	2070400000	53	0.330464	0.603741	0.306927	0.619386	Q9BQG0;I3L1L3;I3L2H8	Q9BQG0;I3L1L3	Myb-binding protein 1A	MYBBP1A
24.3669	24.7909	24.4902	24.1395	23.4051	23.7585	21.6535	23.1439	+	2	2	2	254	254	254	15521	0	216530000	10	1.6301	0.0570087	-1.45662	-2.50049	Q9NS69	Q9NS69	Mitochondrial import receptor subunit TOM22 homolog	TOMM22
27.5578	28.4287	27.0791	27.8208	27.9912	28.3189	27.5185	28.239		8	8	8	155	155	155	7052	0	4032500000	33	0.386458	0.562304	0.295312	0.680342	Q9BRD0;H7C462	Q9BRD0	BUD13 homolog	BUD13
25.0406	27.9174	25.0653	25.0436	24.2633	23.629	24.204	25.1144	+	5	5	5	36	36	36	1535	0	473730000	4	0.960843	0.157526	-1.46403	-1.6646	Q9Y4Z0;V9GZ56;M0QXB0;U3KQS7;U3KQK1	Q9Y4Z0;V9GZ56;M0QXB0;U3KQS7;U3KQK1	U6 snRNA-associated Sm-like protein LSm4	LSM4
28.5513	29.2115	28.7942	29.1976	28.7347	29.1307	28.986	29.6541		21	21	21	302	302	302	10334	0	9156400000	175	0.31423	0.666231	0.187702	0.532764	Q9BRR8;K7EQ19	Q9BRR8	G patch domain-containing protein 1	GPATCH1
30.2132	30.2842	29.4871	29.9901	30.484	30.4418	29.5607	30.1962		20	20	20	431	431	431	65582	0	17450000000	152	0.260467	0.713268	0.177075	0.467313	Q9BRS2;E9PFQ8	Q9BRS2	Serine/threonine-protein kinase RIO1	RIOK1
26.6006	26.8724	26.2553	26.7761	26.0909	26.9996	26.9271	27.3354		5	5	5	206	206	206	34342	0	2050100000	24	0.298962	0.666228	0.212132	0.533865	Q9BRX9;H0YIE8;G3V221;H7C0S9;F8VSE4	Q9BRX9;H0YIE8	WD repeat domain-containing protein 83	WDR83
27.1822	29.1836	28.8994	27.016	26.2797	25.9972	27.2898	26.7102	+	7	7	7	219	219	219	40235	0	2504000000	24	1.2609	0.0888914	-1.50109	-2.05357	Q9H6F5;H0YG79;B4DY99	Q9H6F5	Coiled-coil domain-containing protein 86	CCDC86
27.4716	28.5206	26.8067	27.4079	27.8631	28.617	27.6452	28.3559		10	10	10	384	384	384	29411	0	4049300000	43	0.648954	0.341656	0.568568	1.09379	Q9BU76	Q9BU76	Multiple myeloma tumor-associated protein 2	MMTAG2
27.9427	28.0368	27.3861	27.2609	27.9358	27.6472	27.4468	27.3585		9	9	9	118	118	118	95581	0	3109600000	50	0.0931157	0.903933	-0.0595517	-0.178692	Q9BUQ8;F8VVA2;H0YIL9	Q9BUQ8	Probable ATP-dependent RNA helicase DDX23	DDX23
28.0092	28.7451	27.6484	27.9281	26.2486	26.9973	26.962	26.0882	+	13	4	4	11	47	47	13288	0	1773900000	29	2.40278	0.02696	-1.50867	-3.48666	Q8TAQ2;F8VXC8	Q8TAQ2;F8VXC8	SWI/SNF complex subunit SMARCC2	SMARCC2
28.0352	28.2057	28.5315	27.7094	28.2822	27.9499	28.1137	27.7815		12	12	12	341	341	341	61992	0	4237500000	86	0.16971	0.834039	-0.0886679	-0.293295	Q9BVP2	Q9BVP2	Guanine nucleotide-binding protein-like 3	GNL3
28.8793	27.3091	29.1384	29.0649	28.8938	29.2837	29.2566	29.2109		6	6	6	965	965	965	10135	0	9204000000	80	0.602049	0.368722	0.563297	1.03856	Q9BWJ5	Q9BWJ5	Splicing factor 3B subunit 5	SF3B5
22.11	22.4125	22.7515	23.293	23.186	23.9694	23.9228	22.1684		3	3	3	27	27	27	16646	0	145060000	9	0.653808	0.330988	0.669921	1.13233	Q9BXW9	Q9BXW9	Fanconi anemia group D2 protein	FANCD2
26.0219	28.4263	27.5921	27.1204	24.6404	25.5624	25.9138	26.97	+	4	4	4	298	298	298	30472	0	1385000000	20	1.14494	0.113771	-1.51854	-1.9097	O60828;C9JQA1;H7C053	O60828;C9JQA1;H7C053	Polyglutamine-binding protein 1	PQBP1
26.0435	26.0433	27.3665	25.6802	26.4763	25.2577	25.998	25.5614		3	3	3	222	222	222	34222	0	860460000	19	0.453187	0.479132	-0.460017	-0.827041	Q9BYG3;C9J6C5;C9J808	Q9BYG3;C9J6C5	MKI67 FHA domain-interacting nucleolar phosphoprotein	MKI67IP
27.5531	28.2763	27.9759	26.7631	27.3012	27.3116	27.6816	26.3545		11	11	11	226	226	226	73964	0	2641700000	47	0.50721	0.445153	-0.479848	-0.898942	Q9BZE4;B4DY13;B7Z7A3	Q9BZE4;B4DY13;B7Z7A3	Nucleolar GTP-binding protein 1	GTPBP4
31.9207	32.7624	32.3168	31.1691	30.9319	30.1587	30.7392	30.2635	+	31	31	30	615	615	597	68062	0	35760000000	270	2.11689	0.0336364	-1.51892	-3.12737	Q86YP4;B4DKZ7;F5H7D9;C9JHD7;C9JJK9;C9JVY3;V9GY85;H7C3H1;C9JMI3;C9JGN4;V9GYX5	Q86YP4;B4DKZ7	Transcriptional repressor p66-alpha	GATAD2A
30.6984	31.2004	30.4128	30.896	30.7348	30.6302	30.8716	31.3678		43	43	43	406	406	406	14589	0	32968000000	346	0.16451	0.832816	0.0992055	0.298225	Q9C0J8;C9J8B4;B9A053	Q9C0J8	pre-mRNA 3 end processing protein WDR33	WDR33
24.354	25.2632	26.8443	24.7331	24.2313	23.2043	23.5185	24.0085	+	3	3	3	733	733	733	10061	0	317150000	10	1.40084	0.0714207	-1.55797	-2.2408	Q13015	Q13015	Protein AF1q	MLLT11
29.2887	30.055	28.9044	29.6352	29.157	29.3336	28.7683	29.9098		14	14	14	262	262	262	66389	0	11156000000	120	0.207952	0.757538	-0.178634	-0.404745	Q9H0G5;K7ERM9;J3KT62;J3QLV5;J3QRI6	Q9H0G5	Nuclear speckle splicing regulatory protein 1	NSRP1
23.1112	23.8884	22.9758	22.6688	22.2533	22.4913	21.31	20.3469	+	26	26	26	552	552	552	53486	0	7377800000	116	1.51595	0.0639055	-1.56068	-2.38613	P11182;Q5VVL7	P11182;Q5VVL7	Lipoamide acyltransferase component of branched-chain alpha-keto acid dehydrogenase complex, mitochondrial	DBT
26.5183	28.9617	26.712	26.6737	26.449	26.3512	25.986	26.2381		5	5	2	3	3	13	26137	0	1567600000	15	0.807614	0.231614	-0.960343	-1.3883	Q9H2D6;F6WYE2;F6TR96	Q9H2D6;F6WYE2;F6TR96	TRIO and F-actin-binding protein	TRIOBP
30.0652	29.9229	29.7846	29.5888	29.3141	27.642	29.0371	27.0997	+	23	10	0	718	375	0	28747	0	9166200000	60	1.54895	0.0618512	-1.56718	-2.42913	H7BYY1;F5H7S3;B7Z596;H0YK20;H0YL42;H0YN06	H7BYY1;F5H7S3;B7Z596		TPM1
27.6829	29.081	28.5494	26.685	26.5117	26.5606	26.1074	26.3958	+	6	6	6	382	382	382	22655	0	2176000000	36	1.62301	0.0552857	-1.60572	-2.532	Q9BRP8	Q9BRP8	Partner of Y14 and mago	WIBG
25.605	27.6113	25.1709	25.3265	24.9337	22.58	25.5302	25.7859		3	3	3	158	158	158	25624	0	707910000	6	0.628162	0.306252	-1.22097	-1.19002	Q9H5V9	Q9H5V9	UPF0428 protein CXorf56	CXorf56
26.8327	27.8112	26.1848	25.9731	26.1988	26.205	25.2858	22.6094	+	4	4	4	248	248	248	31848	0	1132900000	25	0.866261	0.177859	-1.62571	-1.55614	Q16637;E7EQZ4;B4DP61;H0YBZ9	Q16637;E7EQZ4;B4DP61	Survival motor neuron protein	SMN1
26.7236	27.1775	27.9378	26.9697	27.1475	26.971	27.5615	28.0622		5	5	5	53	53	53	13927	0	2355100000	21	0.269354	0.678365	0.2334	0.510374	Q9H7N4	Q9H7N4	Splicing factor, arginine/serine-rich 19	SCAF1
26.9009	26.8134	26.9542	27.5423	27.6836	27.6235	27.3491	27.2224		8	8	8	94	94	94	13267	0	2503900000	45	1.092	0.228824	0.416965	1.3949	Q9H7Z3;E9PBK4;G3V338;H0YJT0	Q9H7Z3;E9PBK4	Protein NRDE2 homolog	NRDE2
23.9653	22.8612	22.9148	23.112	24.0418	23.5237	23.4789	23.3178		2	2	2	351	351	351	14536	0	168400000	7	0.591713	0.415601	0.377254	0.941918	Q9H840	Q9H840	Gem-associated protein 7	GEMIN7
26.2856	26.6027	26.1462	26.2499	26.471	27.0105	26.4547	27.0847		4	4	4	197	197	197	38367	0	1815000000	24	1.16312	0.201694	0.434124	1.46659	Q9H8G2	Q9H8G2	Caspase activity and apoptosis inhibitor 1	CAAP1
28.2348	28.8531	27.9032	28.4016	28.1951	28.4713	28.3413	28.633		13	13	13	363	363	363	66999	0	6048200000	110	0.104459	0.897452	0.0619864	0.194599	Q9H8M2;H0YBR9;H0YAW8;H0YBF1;B4DXI2;C9JBY0	Q9H8M2	Bromodomain-containing protein 9	BRD9
24.9231	24.7244	24.4935	25.0603	24.8885	25.272	24.6755	24.5763		4	4	4	77	77	77	78259	0	396100000	5	0.0978233	0.902572	0.052721	0.177293	Q9H8Y1	Q9H8Y1	Vertnin	VRTN
26.1025	25.5382	25.6024	26.7414	26.7094	26.6259	26.1439	26.7127		4	4	4	241	241	241	23222	0	1633800000	27	0.901523	0.244174	0.551838	1.34563	Q9H944;A6PVP4;B7ZBQ3;B7ZBQ1;B4DE08	Q9H944;A6PVP4;B7ZBQ3	Mediator of RNA polymerase II transcription subunit 20	MED20
31.0008	30.8296	31.1097	30.4041	31.0622	31.1833	30.5559	30.8036		12	12	12	809	809	809	22743	0	28675000000	154	0.116081	0.883181	0.0651751	0.211086	Q9H9Z2;Q6ZN17	Q9H9Z2	Protein lin-28 homolog A	LIN28A
22.7069	23.7621	23.3786	23.4663	23.0152	22.3584	23.3814	24.922		2	2	2	27	27	27	13631	0	65175000	9	0.0543975	0.933152	0.0908031	0.132044	Q9HAV4	Q9HAV4	Exportin-5	XPO5
23.2416	26.2919	25.6428	26.1854	25.989	26.0215	25.7637	26.2915		8	3	3	418	203	203	27622	0	1194800000	9	0.41419	0.481055	0.675967	0.822302	Q9HBM6	Q9HBM6	Transcription initiation factor TFIID subunit 9B	TAF9B
27.6222	23.3346	24.9961	25.1709	23.9875	22.8034	23.4743	24.2985	+	4	4	4	122	122	122	62878	0	399390000	18	0.878515	0.175	-1.64001	-1.57414	B4E022;P29401;E9PFF2;F8W888	B4E022;P29401;E9PFF2	Transketolase	TKT
25.2434	27.0015	25.7161	26.2387	24.9663	25.7902	25.1252	21.6354	+	4	4	4	101	101	101	69997	0	676790000	9	0.831044	0.191082	-1.67063	-1.5117	Q9Y2W2	Q9Y2W2	WW domain-binding protein 11	WBP11
28.9191	30.361	29.4622	28.2853	27.3929	27.3547	27.9653	27.5617	+	12	12	12	269	269	269	86661	0	4497700000	70	1.9756	0.037039	-1.68827	-3.00799	Q96D71;H0YDT0;E9PMG1;H0YCR2;H0YE73;F2Z3L2;H0YE89;H0YCF0;H7C1V2	Q96D71;H0YDT0;E9PMG1	RalBP1-associated Eps domain-containing protein 1	REPS1
25.7758	27.3161	26.0677	26.8342	25.3426	24.5494	24.4115	24.9356	+	5	5	5	28	28	28	13133	0	822560000	17	2.20675	0.0289825	-1.68868	-3.31233	Q15370;B8ZZU8;I3L0M9	Q15370;B8ZZU8;I3L0M9	Transcription elongation factor B polypeptide 2	TCEB2
26.6202	27.149	26.4938	26.4984	25.4592	25.9377	23.0532	25.4287	+	4	4	4	699	699	699	11602	0	1061000000	16	1.37723	0.0719167	-1.72063	-2.24112	Q9UK45;K7ENY5;K7EML7	Q9UK45	U6 snRNA-associated Sm-like protein LSm7	LSM7
21.3861	26.9179	27.1273	26.9713	26.1896	25.955	26.6193	26.8875		9	9	9	129	129	129	10543	0	1466200000	8	0.230341	0.667188	0.812232	0.533976	Q9NQS7;E9PM67	Q9NQS7	Inner centromere protein	INCENP
23.3753	25.8442	22.5016	25.204	23.0797	22.2951	23.2541	21.4088	+	5	5	5	84	84	84	92888	0	698680000	6	1.00077	0.137504	-1.72182	-1.74716	Q14566	Q14566	DNA replication licensing factor MCM6	MCM6
23.4073	22.118	22.2995	23.6964	24.0497	20.8767	21.8935	21.7365		15	15	15	59	59	59	53025	0	793440000	27	0.420768	0.471361	-0.741209	-0.840857	Q9NR09	Q9NR09	Baculoviral IAP repeat-containing protein 6	BIRC6
28.6899	28.2252	29.2391	27.5834	28.532	28.0788	28.7496	28.2337		15	13	13	273	239	239	87343	0	5326300000	94	0.032347	0.957263	-0.0358834	-0.0744421	Q9NR30	Q9NR30	Nucleolar RNA helicase 2	DDX21
27.5762	29.0835	28.9857	28.664	26.2767	26.2445	27.3245	27.5238	+	30	2	2	631	118	118	3367	0	4910300000	43	1.93776	0.03885	-1.735	-2.97268	P07910;G3V2Q1;G3V576;G3V555;G3V575	P07910;G3V2Q1;G3V576;G3V555;G3V575	Heterogeneous nuclear ribonucleoproteins C1/C2	HNRNPC
27.3349	28.2713	26.8278	26.9191	25.1963	25.8364	25.2437	25.8458	+	5	5	5	205	205	205	55308	0	1390500000	24	2.52798	0.026	-1.80773	-3.80021	F8VPV9;P06576;H0YH81;H0YI37;F8VQY0;F8W079;F8W0P7	F8VPV9;P06576;H0YH81	ATP synthase subunit beta;ATP synthase subunit beta, mitochondrial	ATP5B
22.7543	25.1273	23.9645	23.7848	25.0986	22.7959	25.1598	25.0737		3	3	3	3	3	3	16467	0	252290000	13	0.356006	0.531419	0.62426	0.729264	Q9NTI5;H0Y9L9;A9IYQ1;Q29RF7	Q9NTI5	Sister chromatid cohesion protein PDS5 homolog B	PDS5B
26.7941	25.8978	27.1935	26.8834	27.0926	27.1782	26.8369	26.3941		15	15	15	41	41	41	63281	0	1751500000	55	0.223264	0.743121	0.183228	0.426808	Q9NU22;Q5T795	Q9NU22	Midasin	MDN1
26.4404	27.202	27.1521	26.7066	27.08	27.633	26.9626	27.7467		10	10	10	312	312	312	43618	0	2679900000	45	0.909439	0.259753	0.480274	1.30545	Q9NUD5	Q9NUD5	Zinc finger CCHC domain-containing protein 3	ZCCHC3
26.1473	25.4171	26.3824	27.0187	27.3048	26.1716	27.6734	26.6462		4	4	4	63	63	63	10198	0	1906000000	20	0.736315	0.278681	0.707636	1.23971	Q9NV70	Q9NV70	Exocyst complex component 1	EXOC1
25.142	24.6336	24.3169	23.1799	22.3006	22.27	23.6252	21.7983	+	3	3	3	24	24	24	13216	0	253810000	3	1.72036	0.0493895	-1.81958	-2.70804	E7ENQ1;G3XAA2;H7C360;O95819;E7EN19;E7ESS2;G5E948;C9J338;I3L2I2;H7C0P6;F5H5M9;Q8N4C8;F5H865;Q9UKE5;E7EX83;C9J840	E7ENQ1;G3XAA2;H7C360;O95819;E7EN19;E7ESS2;G5E948;C9J338;I3L2I2;H7C0P6;F5H5M9;Q8N4C8;F5H865;Q9UKE5	Mitogen-activated protein kinase kinase kinase kinase 4;Misshapen-like kinase 1;TRAF2 and NCK-interacting protein kinase	MAP4K4;TNIK;MINK1
28.0819	28.7298	27.7352	27.2894	27.6283	28.3253	27.8475	27.9389		14	14	5	211	211	73	71368	0	3781700000	61	0.0243763	0.965677	-0.024045	-0.0550387	Q9NVI7;H0Y2W2;Q5SV16	Q9NVI7;H0Y2W2	ATPase family AAA domain-containing protein 3A	ATAD3A
28.6635	28.1415	28.9981	28.0933	28.517	28.2555	28.9572	28.3591		13	13	13	27	27	27	75406	0	5199200000	99	0.0641235	0.932671	0.0481129	0.131236	Q9NVP1;H7C452	Q9NVP1	ATP-dependent RNA helicase DDX18	DDX18
24.6543	25.9394	24.6503	24.2634	24.044	21.8699	22.416	23.7835	+	2	2	2	189	189	189	29572	0	227770000	4	1.55501	0.0560342	-1.8485	-2.49581	Q9NQT5	Q9NQT5	Exosome complex component RRP40	EXOSC3
29.168	30.244	30.1593	28.9006	27.2112	27.954	27.6899	28.1785	+	7	7	7	345	345	345	25835	0	5856600000	46	2.45456	0.0277143	-1.85958	-3.71854	Q96CT7;M0R2F5	Q96CT7	Coiled-coil domain-containing protein 124	CCDC124
31.2657	31.475	30.883	31.5195	29.345	29.3581	29.5591	29.3873	+	48	48	48	372	372	372	19295	0	17421000000	182	4.73503	0.00472727	-1.87341	-7.39043	Q86U86;E7EVG2;H0Y5B5;C9JQF1;C9JPI5;C9J053;C9J409;C9JCJ2	Q86U86;E7EVG2;H0Y5B5	Protein polybromo-1	PBRM1
28.9625	29.4692	28.9004	29.0131	29.4686	29.551	29.4514	29.0582		6	6	6	399	399	399	17201	0	9651800000	65	0.877427	0.342692	0.296018	1.09564	Q9NX24;J3QSY4;D6RC52;D6RCB9	Q9NX24;J3QSY4;D6RC52;D6RCB9	H/ACA ribonucleoprotein complex subunit 2	NHP2
29.5093	29.9871	28.5876	28.5157	29.8585	30.0215	29.0955	29.58		8	8	8	222	222	222	43614	0	10144000000	46	0.551714	0.408641	0.488924	0.953988	Q9NX58;D6RDJ1	Q9NX58	Cell growth-regulating nucleolar protein	LYAR
20.4334	22.7783	23.666	22.6654	22.4583	23.2226	24.0139	23.2581		3	3	3	62	62	62	93351	0	103850000	5	-4.34294e-08	1	0	0	Q9NXE4;H7C235;H7C2J2;H7C0W5;G8JLC4;H7C1Q6;H7BXF4;F8WF03;F2Z2I0;F2Z2W5;C9J647;H7C2E2	Q9NXE4;H7C235;H7C2J2;H7C0W5;G8JLC4;H7C1Q6;H7BXF4	Sphingomyelin phosphodiesterase 4	SMPD4
27.4999	26.8192	27.5994	27.736	25.8576	25.4802	25.6673	25.1258	+	20	1	0	717	72	0	26056	0	1824200000	17	3.48052	0.0135556	-1.88088	-5.27185	Q5VU61	Q5VU61		TPM3
26.1939	26.5673	26.3908	26.7339	24.3335	24.3457	24.3549	25.0658	+	4	4	4	91	91	91	75724	0	557770000	11	3.9986	0.00371429	-1.9465	-6.19039	F5H1H2;F5H2E6;Q8IX12;F5H3E1;H0YFJ7	F5H1H2;F5H2E6;Q8IX12;F5H3E1	Cell division cycle and apoptosis regulator protein 1	CCAR1
24.5385	25.6625	25.3753	24.7199	21.3044	23.2201	23.2401	24.5829	+	3	3	3	28	28	28	22062	0	252070000	6	1.47269	0.061088	-1.9872	-2.40902	Q14966;E7EUZ3	Q14966;E7EUZ3	Zinc finger protein 638	ZNF638
29.16	29.6634	28.9848	28.871	26.9853	27.0034	27.2782	27.2728	+	11	11	11	243	243	243	5605	0	3411200000	31	4.36993	0.00433333	-2.03488	-6.94752	Q8WUB8	Q8WUB8	PHD finger protein 10	PHF10
22.8132	26.7877	26.7631	26.3564	22.7541	24.5323	23.4828	23.8083	+	2	2	2	35	35	35	86008	0	880430000	6	1.021	0.12778	-2.03573	-1.80288	E9PEW9;P11171	E9PEW9;P11171	Protein 4.1	EPB41
27.6957	27.1733	27.5975	27.2982	28.0195	27.7174	27.8463	27.5007		10	10	10	292	292	292	36034	0	3123200000	70	1.03695	0.276718	0.329789	1.24675	Q9NZ01;B3KSQ1;M0R329;B4DR74;M0R3C3;M0QXM3	Q9NZ01;B3KSQ1	Very-long-chain enoyl-CoA reductase	TECR
32.2839	31.8903	32.4516	32.4017	32.1211	32.5682	31.7635	31.953		34	34	32	589	589	567	6348	0	71269000000	437	0.305702	0.693388	-0.155403	-0.495254	Q9NZI8	Q9NZI8	Insulin-like growth factor 2 mRNA-binding protein 1	IGF2BP1
28.479	29.1028	28.2004	28.7703	28.9207	29.1407	28.4523	29.4182		12	12	12	103	103	103	15849	0	7424700000	79	0.574712	0.443304	0.344859	0.904273	Q9NZM4	Q9NZM4	Glioma tumor suppressor candidate region gene 1 protein	GLTSCR1
23.2228	24.976	22.7952	24.0036	25.9577	25.669	24.0611	22.5872		4	4	4	77	77	77	54389	0	441170000	14	0.391707	0.488953	0.819355	0.806001	Q9NZM5;M0QYZ9;M0QZ34	Q9NZM5	Glioma tumor suppressor candidate region gene 2 protein	GLTSCR2
25.8655	27.7349	26.6484	26.1074	25.6676	25.785	22.4374	24.0509	+	4	4	2	53	53	3	94868	0	1035600000	12	1.24921	0.0809756	-2.10379	-2.12142	Q6PCB5;H7C2D3;C9JM20	Q6PCB5;H7C2D3;C9JM20	Round spermatid basic protein 1-like protein	RSBN1L
24.5614	23.9228	25.0336	22.7405	22.0761	22.7859	24.4921	23.9492		2	2	2	5	5	5	75711	0	249110000	9	0.448155	0.453903	-0.73877	-0.880072	Q9P0U4;K7EJR0;K7EQZ1;K7EQ21	Q9P0U4;K7EJR0;K7EQZ1;K7EQ21	CpG-binding protein	CXXC1
28.4328	28.9052	27.1845	26.8293	28.3159	27.4015	27.1106	26.9933		12	12	12	274	274	274	56084	0	3276000000	41	0.273481	0.644722	-0.382648	-0.564136	Q9P258	Q9P258	Protein RCC2	RCC2
32.4896	32.6702	31.7024	32.456	32.7288	33.0207	32.3527	32.8833		106	106	94	411	411	377	33592	0	107220000000	1170	0.802348	0.31625	0.416809	1.16352	Q9P2D1;Q3L8U1;H0YJG4;H3BTW3	Q9P2D1	Chromodomain-helicase-DNA-binding protein 7	CHD7
31.221	31.1619	31.1012	31.4865	31.4898	31.3318	31.6073	31.8714		42	42	42	792	792	792	88486	0	45477000000	497	1.2388	0.235881	0.332415	1.3739	Q9P2I0;H0YJF4;G3V3T7;G3V5T3	Q9P2I0	Cleavage and polyadenylation specificity factor subunit 2	CPSF2
24.4134	25.9904	23.267	24.2759	22.5299	26.2759	25.6272	25.8128		5	5	5	136	136	136	76876	0	667420000	7	0.225709	0.679038	0.574772	0.51166	Q9P2Y4;G3V2Q8	Q9P2Y4	Zinc finger protein 219	ZNF219
29.7681	31.4165	33.205	30.0619	28.7957	28.1339	29.9966	29.0826	+	58	58	56	361	361	356	27063	0	18459000000	158	1.28158	0.0760506	-2.11068	-2.16623	P46821;D6RA32;D6RA40;D6RCL2;D6RGJ3	P46821	Microtubule-associated protein 1B;MAP1B heavy chain;MAP1 light chain LC1	MAP1B
30.844	30.4921	30.7975	30.7697	30.948	30.4883	30.7979	30.7445		29	29	28	506	506	497	9575	0	25314000000	278	0.0531832	0.954511	0.0188079	0.0838303	Q9UBC3;F8W7Y4	Q9UBC3	DNA (cytosine-5)-methyltransferase 3B	DNMT3B
27.3817	26.9127	27.1523	27.3117	27.7327	27.5435	27.7985	26.9283		11	11	9	222	222	208	97621	0	2443500000	86	0.669374	0.405789	0.311146	0.960453	Q9UBF2;H7C1T7;H9KV41;F6X838	Q9UBF2	Coatomer subunit gamma-2	COPG2
26.3819	25.7024	26.8621	26.0788	27.0723	27.607	26.4303	26.4685		4	4	4	86	86	86	54489	0	1486200000	21	0.864208	0.242169	0.638245	1.35329	Q9UBM7;H0YE57;E9PRL8;E9PQ71;E9PIP9;E9PJ54;E9PM00	Q9UBM7;H0YE57	7-dehydrocholesterol reductase	DHCR7
27.5636	24.399	23.1435	24.0592	21.8092	22.8803	22.6378	23.3098	+	3	3	3	266	266	266	16773	0	264750000	8	1.09859	0.113053	-2.13206	-1.91759	Q6IS14;P63241;F8WCJ1;C9J7B5;C9J4W5;I3L397;Q9GZV4;I3L504	Q6IS14;P63241	Eukaryotic translation initiation factor 5A-1-like;Eukaryotic translation initiation factor 5A-1	EIF5AL1;EIF5A
27.9325	26.2418	26.0618	23.1797	23.6836	22.9577	23.7151	24.4419	+	6	6	6	284	284	284	36638	0	565710000	16	1.08747	0.115109	-2.15435	-1.90401	P07195;A8MW50;C9J7H8;F5H793	P07195;A8MW50;C9J7H8;F5H793	L-lactate dehydrogenase B chain;L-lactate dehydrogenase	LDHB
23.1292	24.017	23.5385	23.5228	23.7415	24.0084	23.5524	24.0595		2	2	2	57	57	57	65711	0	282840000	17	0.634729	0.439502	0.288569	0.910335	Q9UGU5;B0QXZ8;B0QXZ9	Q9UGU5;B0QXZ8;B0QXZ9	HMG domain-containing protein 4	HMGXB4
26.615	28.5007	27.6055	27.48	22.3396	26.3143	26.4052	26.4898	+	10	10	10	153	153	153	11701	0	1862100000	15	1.02786	0.126526	-2.16304	-1.82189	Q96KR1;H0Y8W1	Q96KR1	Zinc finger RNA-binding protein	ZFR
27.7093	28.4036	26.6395	26.27	27.6225	27.3774	26.4454	26.3669		8	8	8	16	16	16	92239	0	2305700000	56	0.205205	0.73295	-0.302541	-0.441783	Q9UHI6;B4DWV7;E9PJ60	Q9UHI6;B4DWV7	Probable ATP-dependent RNA helicase DDX20	DDX20
29.6009	30.7316	29.8947	29.9217	29.9519	30.3686	29.7564	30.4695		12	12	12	464	464	464	3387	0	16845000000	117	0.125946	0.857323	0.0993834	0.251142	Q9UHR5;J3QQJ0;X6R3T8;J3QLH3;J3KRR6;J3QLM2;F5H478;J3KRU5;J3KS14	Q9UHR5;J3QQJ0;X6R3T8;J3QLH3;J3KRR6	SAP30-binding protein	SAP30BP
25.2083	25.6995	28.1227	25.3968	23.0466	21.4736	25.7777	25.4244	+	6	6	6	167	167	167	78863	0	738620000	7	0.89985	0.159561	-2.17626	-1.64267	O00566;U3KQ48	O00566	U3 small nucleolar ribonucleoprotein protein MPP10	MPHOSPH10
24.4628	24.832	25.7892	22.726	24.69	23.8487	24.9302	24.8195		3	3	3	116	116	116	55882	0	310910000	8	0.061868	0.918539	0.119602	0.152268	Q9UI12;G3V126;E5RK31;E5RJG1;E5RG49;E5RHH0	Q9UI12;G3V126	V-type proton ATPase subunit H	ATP6V1H
23.9471	24.4193	24.1565	24.0479	24.4578	24.6808	24.6647	22.6712		3	3	3	36	36	36	1709	0	313940000	14	0.0164515	0.975349	-0.0240812	-0.0404278	Q9UIG0	Q9UIG0	Tyrosine-protein kinase BAZ1B	BAZ1B
27.8682	28.4351	27.8413	26.7344	25.4465	25.0376	26.2076	25.3998	+	5	5	5	134	134	134	97181	0	1486800000	22	2.64457	0.019375	-2.19687	-4.12553	Q99549;H0Y6J1	Q99549	M-phase phosphoprotein 8	MPHOSPH8
28.4385	25.6665	23.7887	22.5514	22.6505	21.4821	23.0466	22.8934	+	5	5	5	298	298	298	36688	0	499320000	23	1.0049	0.127005	-2.59313	-1.81476	P00338;F5GXY2;F5GZQ4;F5H5J4;F5H6W8;F5GXH2;F5GYU2;F5H8H6;F5GXC7;F5GWW2	P00338;F5GXY2	L-lactate dehydrogenase A chain	LDHA
24.2169	25.5304	25.4545	24.085	21.8163	21.9276	22.4406	22.183	+	3	3	3	49	49	49	99015	0	162140000	15	3.24031	0.0143529	-2.7298	-5.32417	E9PFG7;F5H801;Q02218;E9PDF2;E9PCR7	E9PFG7;F5H801;Q02218;E9PDF2;E9PCR7	2-oxoglutarate dehydrogenase, mitochondrial	OGDH
29.0024	28.8686	28.815	28.9397	29.156	28.9592	29.2684	29.3575		14	14	14	288	288	288	77485	0	8092300000	97	1.58084	0.215601	0.278871	1.42905	Q9UKF6;G5E9W3;C9JZH6	Q9UKF6;G5E9W3	Cleavage and polyadenylation specificity factor subunit 3	CPSF3
23.8699	26.6682	26.1345	25.7632	22.7811	23.0093	23.2869	21.2308	+	5	5	5	68	68	68	12011	0	539100000	7	2.13383	0.0262041	-3.0319	-3.51212	H0YEH2;Q14671;Q5T1Z4;Q5T1Z8;E9PR38;E7EWT3;E9PMX1;H0YDK8;E9PM68;E9PL65;Q8TB72	H0YEH2;Q14671;Q5T1Z4;Q5T1Z8;E9PR38;E7EWT3	Pumilio homolog 1	PUM1
22.7763	25.1356	23.8624	21.9039	22.5649	21.7666	22.4278	26.2341		5	5	5	86	86	86	12334	0	555550000	4	0.0487964	0.933312	-0.171171	-0.12887	Q9ULJ8	Q9ULJ8	Neurabin-1	PPP1R9A
22.3924	26.5034	26.6178	26.2694	23.4133	23.8798	22.7696	26.3188		5	5	5	20	20	20	32992	0	1153600000	9	0.478107	0.397208	-1.35037	-0.97746	Q9ULR0;H0YA89;A8MVI5	Q9ULR0	Pre-mRNA-splicing factor ISY1 homolog	ISY1
20.2116	21.8382	23.1532	19.6797	20.4413	20.8758	20.1162	20.2286		105	105	105	488	488	488	28938	0	34875000000	450	0.44635	0.45182	-0.805187	-0.88618	Q9ULT8;H0YJP0;H0YJD4;G3V4V5;H0YJV8;H0YJ72	Q9ULT8	E3 ubiquitin-protein ligase HECTD1	HECTD1
23.0981	22.9578	23.257	24.786	24.5027	23.9255	24.8306	23.8009		7	4	4	5	32	32	21367	0	227640000	7	0.7421	0.276011	0.740202	1.25609	Q9ULV0;Q9H6Y6;K7EIJ6;K7EPI3;Q0P656	Q9ULV0	Unconventional myosin-Vb	MYO5B
28.4004	27.6274	25.8415	24.7713	23.2515	22.0197	24.3282	24.8163	+	3	3	3	478	478	478	1018	0	772900000	38	1.59474	0.0486465	-3.05621	-2.69504	P06703;R4GN98	P06703	Protein S100-A6	S100A6
31.1712	30.8361	31.6773	31.2167	30.7868	31.1313	31.1097	30.8885		26	26	26	702	702	702	5518	0	34042000000	328	0.60581	0.471156	-0.246246	-0.842153	Q9UMS4;F5GY56;H0YGF3;F5H2I0;H0YGZ5	Q9UMS4	Pre-mRNA-processing factor 19	PRPF19
23.4738	23.1628	24.6156	24.6206	24.799	24.4092	22.2564	24.4027		2	2	2	121	121	121	40055	0	394490000	14	0.000662572	0.998173	-0.00137758	-0.00174	Q9UN81	Q9UN81		ORF1
27.01	28.7342	27.1827	27.0324	26.745	26.9734	26.6919	27.1882		8	8	8	173	173	173	64953	0	2059100000	22	0.656146	0.33901	-0.590199	-1.1097	Q9UNF1;Q5H909;Q5H907	Q9UNF1;Q5H909	Melanoma-associated antigen D2	MAGED2
26.0238	26.2272	25.6268	25.8411	27.0282	26.4211	26.2159	25.9119		16	2	2	572	131	131	17256	0	1126100000	20	0.872469	0.276469	0.464559	1.26121	Q9UNX3;E5RIT6;E5RHH1	Q9UNX3;E5RIT6	60S ribosomal protein L26-like 1	RPL26L1
27.5062	27.7954	26.9184	27.1231	20.7129	26.9653	21.9097	24.7875	+	2	2	2	119	119	119	28722	0	1753200000	10	1.40527	0.0601345	-3.74195	-2.45278	O95926	O95926	Pre-mRNA-splicing factor SYF2	SYF2
31.7356	32.4712	31.5951	31.7508	31.5085	31.2684	31.4222	31.6595		28	28	28	335	335	335	14026	0	52123000000	396	1.02312	0.24357	-0.423521	-1.34996	Q9UPT8;M0QY97	Q9UPT8;M0QY97	Zinc finger CCCH domain-containing protein 4	ZC3H4
23.8128	24.4762	25.0631	23.6477	24.8112	24.7035	24.8053	24.125		7	7	7	62	62	62	13845	0	573370000	9	0.444778	0.500551	0.361277	0.778837	Q9UPW5;Q5VZW3;B4DHX2;Q5VZW6	Q9UPW5;Q5VZW3	Cytosolic carboxypeptidase 1	AGTPBP1
34.8132	35.9487	34.7711	35.1265	34.6705	34.9042	34.5186	35.26		112	112	93	42	42	346	29961	0	544250000000	1770	0.464849	0.500007	-0.326562	-0.782817	Q9UQ35;I3L4D8;I3L0N7;I3L3Q8;I3L4U6	Q9UQ35	Serine/arginine repetitive matrix protein 2	SRRM2
24.2041	24.1263	23.8012	24.2492	24.2748	25.7547	24.6532	24.2898		1	1	1	119	119	119	28068	0	310160000	15	0.905356	0.226857	0.647871	1.40001	Q9Y224	Q9Y224	UPF0568 protein C14orf166	C14orf166
26.9695	26.7556	28.702	27.6744	27.2149	26.8019	28.5104	28.1564		4	4	3	48	48	441	22968	0	3313200000	29	0.0893137	0.88283	0.145548	0.210201	Q9Y294	Q9Y294	Histone chaperone ASF1A	ASF1A
26.2391	28.0101	26.462	26.3666	23.0031	21.3201	24.5842	23.1257	+	3	3	3	119	119	119	37198	15748	1452200000	17	2.51463	0.0193103	-3.76116	-4.24236	K7ES02;Q13867;J3KS79;K7ENH5;K7ESE8;J3KSD8;E7EMN3	K7ES02;Q13867;J3KS79;K7ENH5	Bleomycin hydrolase	BLMH
26.6274	27.3751	27.2457	26.8424	23.5012	22.2685	22.7411	22.5936	+	5	5	5	122	122	122	7145	0	474300000	9	4.99689	0.00742857	-4.24657	-10.2658	Q9Y5K6	Q9Y5K6	CD2-associated protein	CD2AP
23.1676	24.969	22.9681	21.2826	22.5786	24.8739	23.4656	25.0248		2	2	2	49	49	49	96792	0	296270000	4	0.411476	0.470875	0.888915	0.842831	Q9Y2X0;K7EKS6;U3KQB4;B9TWZ6;U3KQ43	Q9Y2X0;K7EKS6;U3KQB4;B9TWZ6;U3KQ43	Mediator of RNA polymerase II transcription subunit 16	MED16
29.2021	28.9757	29.942	28.9641	29.5522	29.1918	29.836	29.525		14	14	14	386	386	386	59578	0	11250000000	135	0.428097	0.552987	0.25527	0.69873	Q9Y2X3;H7BZ72	Q9Y2X3	Nucleolar protein 58	NOP58
26.4978	27.9392	26.5818	27.0343	25.9007	27.3577	25.6299	26.0359		4	4	4	621	621	621	10834	0	1579800000	39	0.75945	0.267019	-0.782217	-1.28811	Q9Y333	Q9Y333	U6 snRNA-associated Sm-like protein LSm2	LSM2
27.785	28.2911	26.943	27.7282	22.2367	25.7498	21.8225	23.0849	+	11	11	11	137	137	137	14047	0	944390000	17	2.53396	0.0190769	-4.46335	-4.35448	P26640;A2ABF4;H0Y426;B4DZ61	P26640	Valine--tRNA ligase	VARS
27.0732	28.1279	27.2844	27.6625	27.4313	27.9005	27.7682	27.6649		9	9	9	728	728	728	14585	0	3163400000	40	0.249609	0.734933	0.154264	0.438291	Q9Y3B4	Q9Y3B4	Pre-mRNA branch site protein p14	SF3B14
25.2685	24.3721	24.9561	25.7593	25.7367	25.7384	25.1802	25.6781		5	5	5	224	224	224	5521	0	664020000	17	0.759853	0.311303	0.494354	1.1758	Q9Y3I0;E7EQS9	Q9Y3I0	tRNA-splicing ligase RtcB homolog	C22orf28
27.0429	27.2881	27.3129	23.5426	27.1539	27.3884	27.6732	26.9371		10	10	10	14	14	14	84918	0	2047100000	31	0.482752	0.40595	0.9915	0.959373	Q9Y3T9	Q9Y3T9	Nucleolar complex protein 2 homolog	NOC2L
30.1236	30.4845	29.4615	29.9473	30.3475	30.506	29.5739	29.4083		10	10	10	495	495	495	12254	0	17056000000	119	0.0455794	0.953582	-0.0453076	-0.101371	Q9Y3U8;J3QSB5;J3KTD3	Q9Y3U8;J3QSB5	60S ribosomal protein L36	RPL36
30.3291	31.0772	29.8694	30.4513	30.5539	31.2508	30.2911	30.3884		7	7	7	336	336	336	23661	0	31949000000	162	0.231184	0.734261	0.189281	0.440051	X6R700;Q9Y3Y2;Q5T7Y7	X6R700;Q9Y3Y2	Chromatin target of PRMT1 protein	CHTOP
22.4879	24.0623	23.8132	23.5622	23.3098	25.4058	25.56	22.2234		2	2	2	6	6	6	75472	0	369810000	11	0.30528	0.581511	0.643354	0.65244	Q9Y450;E9PJ90;E9PN23;E9PS53;G5E991;E9PMN1;E9PLR4;E9PHZ9;B7Z524;H0YDX7;J3QT46	Q9Y450;E9PJ90;E9PN23;E9PS53;G5E991;E9PMN1;E9PLR4;E9PHZ9;B7Z524;H0YDX7;J3QT46	HBS1-like protein	HBS1L
23.8496	23.1558	23.0407	22.697	23.8574	22.8956	22.9104	22.7438		4	4	4	8	8	8	91746	0	108940000	7	0.0867396	0.900387	-0.0839787	-0.186136	Q9Y4R8;H3BRS3;H3BU45	Q9Y4R8;H3BRS3	Telomere length regulation protein TEL2 homolog	TELO2
26.962	28.9375	27.084	27.2592	26.5316	27.3686	26.6819	27.2083		4	4	4	56	56	56	99374	0	2463200000	65	0.567947	0.381441	-0.613055	-1.0132	Q9Y4Y9;B8ZZF8	Q9Y4Y9;B8ZZF8	U6 snRNA-associated Sm-like protein LSm5	LSM5
28.0089	28.2661	28.0556	27.8251	23.7542	23.1133	24.2783	22.5196	+	1	1	1	138	138	138	17419	0	940220000	8	4.6433	0.0065	-4.62255	-9.38007	Q6RW13	Q6RW13	Type-1 angiotensin II receptor-associated protein	AGTRAP
31.5428	31.6769	29.1435	28.4273	27.4694	22.1404	28.026	24.654	+	3	3	3	382	382	382	12064	0	11686000000	20	1.56438	0.0487742	-4.62519	-2.73061	H0YKL9;H0YKZ7;H0YLV6;H0YMT9;H0YKX9;H0YMW4;H0YMM1;H0YKS4;H0YMD0;H0YMU9;H0YN42;P07355;A6NMY6;H0YM50;H0YNB8;H0YMD9;H0YKN4;H0YKV8;H0YNP5	H0YKL9;H0YKZ7;H0YLV6;H0YMT9;H0YKX9;H0YMW4;H0YMM1;H0YKS4;H0YMD0;H0YMU9;H0YN42;P07355;A6NMY6;H0YM50	Annexin;Annexin A2;Putative annexin A2-like protein	ANXA2;ANXA2P2
31.1876	32.4074	30.9745	31.6633	23.5752	23.3628	23.897	23.6417	+	22	22	22	593	593	593	50118	0	11222000000	70	6.42276	0	-7.93901	-18.205	P26641;B4DTG2	P26641;B4DTG2	Elongation factor 1-gamma	EEF1G
30.989	32.018	30.5446	30.9098	20.9516	22.9548	22.4669	23.3427	+	10	9	9	542	511	511	24763	0	8992600000	37	5.11672	0.00866667	-8.68637	-12.2001	P24534;C9JZW3;F2Z2G2;F8WF65	P24534	Elongation factor 1-beta	EEF1B2
25.3413	25.2633	26.1201	26.0289	26.3009	26.4975	26.333	25.6886		5	5	5	13	13	13	1042	0	1124200000	45	0.917759	0.248185	0.516586	1.33848	Q9Y5L0;E9PFH4;C9J7E5	Q9Y5L0;E9PFH4;C9J7E5	Transportin-3	TNPO3
22.9139	24.0369	23.1396	22.8944	22.2811	24.1497	23.0224	22.9922		2	2	2	4	4	4	10127	0	88585000	5	0.105574	0.864677	-0.134856	-0.236236	Q9Y5Q9;F8WC64	Q9Y5Q9;F8WC64	General transcription factor 3C polypeptide 3	GTF3C3
27.9404	29.455	28.4161	28.3204	28.3282	29.016	28.7281	28.6512		6	6	6	397	397	397	19889	0	8439300000	74	0.16093	0.809701	0.147849	0.325996	Q9Y5S9	Q9Y5S9	RNA-binding protein 8A	RBM8A
25.7953	26.3502	26.0054	25.8461	25.5433	25.4628	26.0113	25.6777		5	5	5	111	111	111	93569	0	747790000	9	0.955679	0.306445	-0.325467	-1.18746	Q9Y5T5;B4DUS4	Q9Y5T5;B4DUS4	Ubiquitin carboxyl-terminal hydrolase 16	USP16
25.0899	26.378	25.9072	26.0948	25.5399	21.8357	25.7003	25.5662		6	4	4	109	76	76	97717	0	773820000	20	0.576636	0.33695	-1.20694	-1.11544	Q9Y678;H0Y8X7	Q9Y678	Coatomer subunit gamma-1	COPG1
30.0038	31.7262	30.9902	30.5511	22.4247	20.7726	20.9794	21.905	+	22	22	21	585	585	571	54234	0	7006100000	71	5.64384	0	-9.29742	-14.693	Q9BR76;F5H390;E7EW44;F5H0D2;J3QLV6;J3KSS5;Q6QEF8;A9Z1Z3	Q9BR76;F5H390;E7EW44	Coronin-1B;Coronin	CORO1B
32.8176	33.9208	32.5539	33.215	20.0548	19.9395	18.905	21.3642	+	22	22	7	651	651	326	28821	0	34262000000	100	6.27581	0	-13.0609	-19.058	E9PK01;P29692;E9PRY8;E9PQ49;E9PI39;E9PPR1;E9PL12;E9PMW7;E9PQZ1;E9PIZ1;H0YCK7;E9PK06;E9PK72;E9PKK3;E9PNW6;E9PJD0;H0YE58;H0YE72;E9PQC9	E9PK01;P29692;E9PRY8;E9PQ49;E9PI39;E9PPR1;E9PL12;E9PMW7;E9PQZ1;E9PIZ1;H0YCK7;E9PK06	Elongation factor 1-delta	EEF1D
29.4048	29.0344	29.5842	29.6736	29.2488	30.1979	29.7634	29.4742		9	9	9	581	581	581	19526	0	12989000000	102	0.444241	0.546188	0.24685	0.707576	X6RAL5;O00422;H7BZW6;U3KQ12;U3KPY7	X6RAL5;O00422;H7BZW6	Histone deacetylase complex subunit SAP18	SAP18

## Sheet: Significant HERC2 interactome
Significant interactors of HERC2 without RNase treatment
Flag_1	Flag_2	Flag_3	Flag_4	Herc2_1	Herc2_2	Herc2_3	Herc2_4	C: Student's T-test Significant HERC2_FLAG	N: Peptides	N: Razor + unique peptides	N: Unique peptides	N: Sequence coverage [%]	N: Unique + razor sequence coverage [%]	N: Unique sequence coverage [%]	N: Mol. weight [kDa]	N: Q-value	N: Intensity	N: MS/MS Count	N: -Log Student's T-test p-value HERC2_FLAG	N: Student's T-test q-value HERC2_FLAG	N: Student's T-test Difference HERC2_FLAG	N: Student's T-test Test statistic HERC2_FLAG	T: Protein IDs	T: Majority protein IDs	T: Protein names	T: Gene names
23.4481	23.4735	24.8051	24.3878	32.0162	32.7903	32.6028	33.0742	+	126	126	126	357	357	357	52722	0	23929000000	372	6.13982	0	8.59224	16.9832	O95714;Q9BVR0;H3BUQ1;H3BRG9	O95714	E3 ubiquitin-protein ligase HERC2	HERC2
23.0982	22.5703	21.6014	22.9592	30.1795	30.2608	29.8296	30.0215	+	27	27	27	431	431	431	89666	0	4234400000	67	6.17117	0	7.51559	16.6729	F5H0L8;Q9Y6Y8;H7C0V8;H7C4C4	F5H0L8;Q9Y6Y8	SEC23-interacting protein	SEC23IP
21.5619	23.2438	22.5824	23.8261	29.0966	31.2314	28.9579	29.5908	+	22	22	22	275	275	275	12088	0	6211700000	47	4.16167	0.00577778	6.91564	8.50626	O75044;H0Y2P8;H0Y4C3;Q5VZB4;P0DJJ0;H0Y582;E9PDX4;G5EA48;Q7Z6B7	O75044;H0Y2P8;H0Y4C3;Q5VZB4	SLIT-ROBO Rho GTPase-activating protein 2	SRGAP2
23.8226	23.5424	23.0887	22.9117	28.2372	28.8744	27.5165	29.8994	+	17	17	17	167	167	167	16431	0	1846700000	36	4.15639	0.0052	5.29052	8.18175	I3L2W2;Q96JN8;I3L100;I3L2Z9;K7EPS7;K7ESM1;K7ESJ6	I3L2W2;Q96JN8;I3L100;I3L2Z9	Neuralized-like protein 4	NEURL4
21.4998	23.5891	23.2475	27.2362	27.8204	27.0961	27.7605	25.5996	+	10	1	1	606	242	242	14914	0	1509700000	11	1.28696	0.0701972	3.17599	2.25132	K7EK07;P84243;Q16695;K7EMV3;B4DEB1;K7ES00;Q6NXT2;K7EP01	K7EK07;P84243;Q16695;K7EMV3;B4DEB1;K7ES00;Q6NXT2	Histone H3;Histone H3.3;Histone H3.1t;Histone H3.3C	H3F3B;H3F3A;HIST3H3;H3F3C
23.7854	23.8486	23.0575	22.5627	25.7428	25.993	26.4611	26.8991	+	4	4	4	326	326	326	2639	0	674410000	3	3.50203	0.00773333	2.96047	5.91473	G3V2Q3;G3V5E1;O75909;G3V235	G3V2Q3;G3V5E1;O75909;G3V235	Cyclin-K	CCNK
23.1714	24.2483	22.8966	23.3135	26.3899	25.5597	25.4902	25.717	+	4	4	4	45	45	45	16016	0	228650000	5	3.25188	0.0128421	2.38179	5.19676	Q9NS87;D6RCT7;C9JKA9	Q9NS87;D6RCT7;C9JKA9	Kinesin-like protein KIF15	KIF15
23.4752	22.2257	24.628	22.5576	26.1379	24.8093	26.0066	25.3214	+	3	3	3	217	217	217	32302	0	604930000	20	2.03674	0.0282	2.34716	3.2551	F8W1D1;H0YIJ2;F5H2A6;P40967;J3KP45	F8W1D1;H0YIJ2;F5H2A6;P40967;J3KP45	Melanocyte protein PMEL;M-alpha;M-beta	PMEL
22.5454	22.9827	22.3399	22.4226	26.8253	22.3347	23.3386	26.9489	+	4	4	4	124	124	124	61174	0	997180000	5	0.98253	0.137181	2.28923	1.76646	Q9H223	Q9H223	EH domain-containing protein 4	EHD4
25.9779	25.1238	25.6276	25.806	27.4375	27.043	28.3279	27.6744	+	5	5	5	875	875	875	77059	0	3278100000	25	3.04866	0.0203478	1.98691	4.65971	Q9NPE3;H0YM60	Q9NPE3	H/ACA ribonucleoprotein complex subunit 3	NOP10
22.4684	21.7097	23.536	25.9982	25.7969	26.1219	26.6417	23.0406	+	5	5	5	179	179	179	59874	0	853490000	18	0.792735	0.200864	1.97218	1.47821	B1AVT0;P49760	B1AVT0;P49760	Dual specificity protein kinase CLK2	CLK2
26.3195	26.2777	26.1907	26.5666	28.0786	27.9642	28.7295	28.2225	+	12	12	12	295	295	295	64467	0	4216800000	54	4.28956	0.004	1.91004	6.65496	Q5VTL8	Q5VTL8	Pre-mRNA-splicing factor 38B	PRPF38B
23.0887	23.7683	23.6408	26.3819	25.9314	26.402	24.3679	27.3485	+	4	4	4	221	221	221	1606	0	997540000	12	0.950127	0.153927	1.79252	1.68543	P39019;M0R2L9;M0QXK4;M0QYF7;M0R140	P39019;M0R2L9;M0QXK4;M0QYF7;M0R140	40S ribosomal protein S19	RPS19
26.1258	24.0761	25.7305	25.8782	27.4112	27.0978	26.9941	27.3599	+	5	5	5	176	176	176	42008	0	1492300000	22	1.995	0.0355362	1.76311	3.05665	Q5T280;R4GNG4	Q5T280	Uncharacterized protein C9orf114	C9orf114
25.2936	22.9771	25.0858	25.9804	26.2912	26.5406	26.6	26.9562	+	4	4	4	254	254	254	26287	0	1651600000	36	1.42679	0.0677576	1.76279	2.31267	J3KR33;A0JLT2	J3KR33;A0JLT2	Mediator of RNA polymerase II transcription subunit 19	MED19
31.0341	30.1657	30.5628	31.1244	32.3462	32.6476	32.0918	32.6403	+	52	52	52	587	587	587	90725	0	84092000000	510	3.23257	0.0192381	1.70971	4.75775	P11387;Q969P6;E5RIC7;E5RJ95;E5RFS0;E5RJ33;H0YBR3;H0YAR3;H0YC03;E5RGE7;E5RGR4;E5RFE3;E5RGR2	P11387	DNA topoisomerase 1	TOP1
24.4046	23.6844	22.6984	23.3629	26.1756	26.2188	26.0823	22.4499	+	2	2	2	88	88	88	49219	0	1065700000	14	0.857207	0.179566	1.69404	1.54972	Q5T8R5;P53985;Q5T8R3;Q49A45	Q5T8R5;P53985;Q5T8R3;Q49A45	Monocarboxylate transporter 1	SLC16A1
27.8808	26.5066	26.5826	27.579	28.5802	28.7535	28.7975	28.8933	+	6	6	6	287	287	287	37432	0	5403300000	64	2.4197	0.027913	1.61887	3.56482	Q3B726	Q3B726	DNA-directed RNA polymerase I subunit RPA43	TWISTNB
23.9667	22.8148	24.0034	22.1909	25.1427	24.9309	24.1738	25.1245	+	3	3	3	151	151	151	31703	0	385950000	4	1.72453	0.0505743	1.59905	2.65886	J3QT28;O43684;B4DDM6;J3QSX4	J3QT28;O43684;B4DDM6	Mitotic checkpoint protein BUB3	BUB3
21.2987	23.5526	24.2629	22.8648	25.5502	25.3148	24.2289	23.2546	+	8	8	8	25	25	25	53178	0	808150000	7	0.991693	0.142333	1.59238	1.72088	Q15149;H0YDN1	Q15149	Plectin	PLEC
31.1341	30.1969	30.2133	31.0032	31.998	32.3992	32.1059	32.3021	+	19	19	19	418	418	418	33216	0	53428000000	233	2.96345	0.02	1.56443	4.26506	Q9NWB6;X6R9F1	Q9NWB6	Arginine and glutamate-rich protein 1	ARGLU1
31.1756	30.5079	30.446	31.2072	32.4029	32.436	32.1201	32.4372	+	38	38	30	349	349	294	1088	0	64508000000	433	3.329	0.0212727	1.5149	4.72643	O75400;F5H578;H0YG38	O75400;F5H578	Pre-mRNA-processing factor 40 homolog A	PRPF40A
28.798	28.0237	28.4717	28.6716	30.079	29.7348	30.1925	30.0061	+	34	34	34	245	245	245	19161	0	7480900000	138	3.6086	0.0122	1.51188	5.11431	Q00610;J3KS13;J3KR87;P53675;K7EJJ5;J3KSQ2;J3KRF5;F5H5N6	Q00610	Clathrin heavy chain 1	CLTC
26.8561	22.6706	25.8611	25.5731	26.385	26.8822	26.8523	26.7918	+	20	7	7	574	321	321	49129	0	1747800000	34	0.817922	0.20057	1.4876	1.47728	O00148;B1Q2N1;K7EQN7;K7EPJ3	O00148;B1Q2N1	ATP-dependent RNA helicase DDX39A	DDX39A;DDX39
27.3383	28.1221	27.25	27.4525	29.3531	29.2055	28.8172	28.6683	+	20	20	20	171	171	171	23602	0	4082800000	102	2.92434	0.02	1.4703	4.14025	F8VPD4;P27708;H7C2E4;H7C3Z5;H7BZB3	F8VPD4;P27708	CAD protein;Glutamine-dependent carbamoyl-phosphate synthase;Aspartate carbamoyltransferase;Dihydroorotase	CAD
27.1954	25.1417	27.3283	26.8703	28.2626	28.0305	28.5842	27.3927	+	4	4	4	198	198	198	22348	0	3787200000	42	1.35203	0.0778882	1.43359	2.15312	Q9NY12	Q9NY12	H/ACA ribonucleoprotein complex subunit 1	GAR1
29.2786	28.3873	28.8651	28.7572	30.4365	29.8643	30.5496	30.1355	+	22	22	22	409	409	409	57673	0	17675000000	167	2.99315	0.0186667	1.42441	4.19236	O60832;C9IYT0;H7C0M1;H7C2Q9;H7BZF2;H7C2Q2	O60832;C9IYT0;H7C0M1	H/ACA ribonucleoprotein complex subunit 4	DKC1
31.0419	30.4163	28.9842	30.2119	32.4024	32.6061	30.4423	30.901	+	8	8	8	407	407	407	14551	0	43460000000	139	1.07296	0.128129	1.4244	1.80311	P42766;F2Z388	P42766;F2Z388	60S ribosomal protein L35	RPL35
28.5899	28.2544	28.0707	29.3729	29.8695	30.1487	29.8635	30.0652	+	9	9	9	195	195	195	5938	0	12251000000	140	2.5099	0.0285333	1.4148	3.56789	Q8WXA9;H0YC47	Q8WXA9	Splicing regulatory glutamine/lysine-rich protein 1	SREK1
25.507	25.6887	25.4159	25.3874	26.5457	26.512	27.5416	27.031	+	3	3	3	105	105	105	27076	0	753620000	10	2.85735	0.0226667	1.40782	4.00316	P09496;F8WF69;C9J8P9	P09496;F8WF69	Clathrin light chain A	CLTA
31.206	30.568	31.0326	31.7116	32.2869	32.5282	32.4786	32.687	+	24	24	24	537	537	537	51466	0	83616000000	599	2.80312	0.0246486	1.36562	3.90017	O95232;J3KPP4;D6RDI2;B4DJ96;C9JL41;E7EN55;H0YA81;D6RHH0;H7C5U7;U3KQT3	O95232;J3KPP4;D6RDI2;B4DJ96	Luc7-like protein 3	LUC7L3
25.7267	23.6076	25.1851	25.6858	26.1655	26.2077	26.8572	26.4141	+	4	4	4	211	211	211	29745	0	1090200000	13	1.39568	0.073729	1.35985	2.18857	Q9NPJ6;Q5T911	Q9NPJ6;Q5T911	Mediator of RNA polymerase II transcription subunit 4	MED4
23.8918	23.526	23.5346	21.6705	25.247	24.3108	24.5937	23.8238	+	2	2	2	482	482	482	88131	0	299900000	15	1.20949	0.104967	1.33808	1.95719	C9JAW5;Q9Y241;C9JNU6	C9JAW5;Q9Y241;C9JNU6	HIG1 domain family member 1A, mitochondrial	HIGD1A
26.8706	28.3549	26.3734	26.4938	28.0647	28.8005	27.7766	28.5672	+	8	8	8	333	333	333	23671	0	3734900000	43	1.3301	0.0844734	1.27905	2.08865	P82979;F8VZQ9;H0YHG0;F8VS12;Q567R9	P82979;F8VZQ9;H0YHG0;F8VS12;Q567R9	SAP domain-containing ribonucleoprotein	SARNP;CIP29
25.1073	24.5908	25.5101	24.7833	26.1515	26.1281	26.6415	26.1469	+	3	3	3	78	78	78	55527	0	824350000	16	2.76125	0.0253659	1.26911	3.76702	P48651;B4DE85;Q9BUQ5;J3KNR6	P48651;B4DE85;Q9BUQ5	Phosphatidylserine synthase 1	PTDSS1
27.0406	26.579	26.2146	26.9362	27.7684	27.8119	27.8962	28.2501	+	6	6	6	183	183	183	57891	0	3282500000	33	2.90273	0.0253333	1.23906	3.90781	Q8TBB5;H3BQH3;H3BP99;H3BQL0;H3BQ90;H3BV82	Q8TBB5;H3BQH3	Kelch domain-containing protein 4	KLHDC4
24.6206	23.8662	23.4098	23.9264	25.6567	25.6513	23.7965	25.4144	+	2	2	2	118	118	118	20277	0	313070000	13	1.20727	0.113194	1.17401	1.91537	Q96HR3	Q96HR3	Mediator of RNA polymerase II transcription subunit 30	MED30
26.3778	26.3605	25.9718	26.2226	27.5616	27.7463	27.0727	27.1105	+	3	3	3	133	133	133	27569	0	2059900000	12	2.99817	0.0250286	1.13959	3.91076	Q9NP64;E7EPF0	Q9NP64;E7EPF0	Nucleolar protein of 40 kDa	ZCCHC17
27.5128	27.3862	27.7117	28.347	28.6345	28.5705	28.8632	29.2554	+	23	23	23	272	272	272	13697	0	6314200000	126	2.21677	0.0369114	1.09148	3.00214	Q6P1X5;H0YC37;H0YEX2;E5RI28;H0YB55	Q6P1X5	Transcription initiation factor TFIID subunit 2	TAF2
26.5208	26.47	26.7261	27.2209	27.9487	27.4311	27.6935	28.1704	+	14	14	14	103	103	103	21267	0	3102600000	51	2.43049	0.0298413	1.07645	3.22039	P21675;Q8IZX4;H7BY98;H7C2K9;H0Y9L7	P21675;Q8IZX4	Transcription initiation factor TFIID subunit 1;Transcription initiation factor TFIID subunit 1-like	TAF1;TAF1L
25.311	24.1286	25.1935	25.9064	26.1408	26.2566	25.4213	26.9518	+	5	5	5	489	489	489	15688	0	940260000	23	1.14343	0.127481	1.05776	1.80878	Q9BTT4	Q9BTT4	Mediator of RNA polymerase II transcription subunit 10	MED10
27.8404	27.1856	27.5563	29.3397	29.135	29.2483	28.9725	28.7668	+	5	5	5	636	636	636	14304	0	5732700000	66	1.13632	0.128473	1.05013	1.79839	E5RFV3	E5RFV3		SREK1
31.3454	30.8797	31.4261	31.6847	32.095	32.5419	32.4234	32.4686	+	50	50	49	625	625	614	90932	0	78559000000	736	2.77185	0.0273191	1.04828	3.55658	O43143;O60231	O43143	Putative pre-mRNA-splicing factor ATP-dependent RNA helicase DHX15	DHX15
32.0025	31.7564	31.2334	32.1394	32.8819	33.1243	32.423	32.8766	+	36	36	36	421	421	421	1037	0	96219000000	601	2.2529	0.0373846	1.04351	3.0028	Q8IWX8;J3QK89	Q8IWX8;J3QK89	Calcium homeostasis endoplasmic reticulum protein	CHERP
26.8757	28.2528	26.3458	28.1145	28.1048	29.2304	27.6136	28.7456	+	6	6	6	624	624	624	11528	0	5256400000	63	0.882736	0.194997	1.02641	1.49385	Q9NPA8;E5RHX8;J3KNT2;E5RI00;E5RHT9;E5RJ84	Q9NPA8;E5RHX8;J3KNT2;E5RI00;E5RHT9;E5RJ84	Enhancer of yellow 2 transcription factor homolog	ENY2
25.7452	25.0032	27.6335	26.8687	27.0204	27.3782	27.5513	27.4018	+	16	16	16	204	204	204	17129	0	2536000000	63	0.868301	0.200106	1.02525	1.47602	O60306;H0YH15	O60306	Intron-binding protein aquarius	AQR
31.5743	31.569	31.0739	31.7196	32.4875	32.8631	32.1659	32.4904	+	47	47	47	49	49	49	11829	0	77419000000	600	2.64205	0.0285091	1.01755	3.3855	O15042;E7ET15;H0Y8D9;C9JB80;E7EW00;C9J5L1;C9JDJ7;U3KPT1;H7C4V2	O15042;E7ET15	U2 snRNP-associated SURP motif-containing protein	U2SURP
27.7213	27.334	26.8425	28.5013	28.7486	28.724	27.8953	29.0321	+	6	6	6	316	316	316	22017	0	5647500000	72	1.23784	0.116309	1.00023	1.89646	P59780;H0YLI7;H0YLX6;H0YN38;H0YMK0	P59780;H0YLI7	AP-3 complex subunit sigma-2	AP3S2
29.3051	28.0774	29.2223	29.5911	30.1237	29.8834	30.1582	29.9639	+	11	11	11	483	483	483	27872	0	14404000000	96	1.56039	0.0706395	0.983337	2.23648	Q01081;Q8WU68;M0QYK5;M0R2N4;K7EJH3;K7EJM7;K7EPL9	Q01081	Splicing factor U2AF 35 kDa subunit	U2AF1
26.2887	26.0269	26.5409	26.2774	27.4377	27.727	26.435	27.4341	+	9	9	9	99	99	99	12434	0	1816100000	46	1.74734	0.0613443	0.974977	2.42668	Q92900	Q92900	Regulator of nonsense transcripts 1	UPF1
33.2508	33.0146	32.915	33.4612	34.0565	34.3126	33.9372	34.1843	+	37	37	28	571	571	474	46513	0	265700000000	773	3.21837	0.024	0.962238	3.89793	Q9Y383;V9GZ75;F8WEU3	Q9Y383	Putative RNA-binding protein Luc7-like 2	LUC7L2
22.6407	23.0258	22.9514	22.6155	23.7136	23.6498	23.8793	23.7991	+	2	2	2	71	71	71	54271	0	58342000	5	3.7413	0.0206667	0.952081	4.39598	Q969S3	Q969S3	Zinc finger protein 622	ZNF622
32.1875	32.2117	31.7647	32.4439	33.0149	33.164	32.8527	33.3489	+	42	42	42	426	426	426	10018	0	108730000000	481	2.75402	0.0282264	0.943173	3.40944	P49756;E9PQU5;H0YE46;E9PSE8	P49756	RNA-binding protein 25	RBM25
33.7164	33.6477	32.4975	33.9444	34.2758	34.3211	34.2811	34.695	+	44	44	19	732	732	318	59875	0	298510000000	933	1.49067	0.077816	0.941744	2.142	Q9UHX1;H0YEM1;E9PL19	Q9UHX1;H0YEM1	Poly(U)-binding-splicing factor PUF60	PUF60
25.7034	24.9567	25.7823	25.3883	26.3626	26.6701	26.3252	26.2374	+	5	5	5	219	219	219	37725	0	1184500000	19	2.3808	0.0387778	0.941133	3.03842	E5RHW4;O94905;E5RJ09;B0QZ43;O75477	E5RHW4;O94905;E5RJ09	Erlin-2	ERLIN2
27.0866	27.1577	26.6067	26.8501	27.8382	27.7995	27.494	28.1671	+	15	15	15	151	151	151	1606	0	3019100000	66	2.54004	0.0341538	0.899448	3.14629	O60244;H7C3E5;H7C017	O60244	Mediator of RNA polymerase II transcription subunit 14	MED14
25.2974	25.3582	25.2002	24.8408	26.3766	25.9706	25.9803	25.9231	+	4	4	4	95	95	95	57224	0	719970000	41	2.88964	0.0282353	0.888487	3.46302	K7EMM8;Q49A26;K7EQB2	K7EMM8;Q49A26;K7EQB2	Putative oxidoreductase GLYR1	GLYR1
30.0955	30.2015	30.3099	30.3646	30.9195	30.8813	31.1388	31.5661	+	31	31	25	286	286	231	16415	0	28513000000	247	2.7194	0.0291724	0.883554	3.29571	Q9NYV4;J3QSD7;F8VXD2;F8VYH9;B4DNF9;F8VZZ0;F8VTV8;F8VWX7;F8VZ51;K7EJ83;H0YAZ9;Q00535;P11802;Q00534;E7EUK8;P50750;E5RGN0;Q96Q40;O94921;F5H6Z0;Q07002;Q00536;Q00537	Q9NYV4;J3QSD7	Cyclin-dependent kinase 12	CDK12
32.0697	32.0423	31.9361	32.2897	32.6521	32.9317	33.005	33.2736	+	24	24	5	485	485	13	59379	0	122000000000	422	3.00165	0.02675	0.881166	3.55641	Q14498;E1P5S2;H0Y4X3	Q14498;E1P5S2;H0Y4X3	RNA-binding protein 39	RBM39
32.3852	31.9972	31.9111	32.5773	33.0453	33.0739	33.2836	32.9889	+	16	16	15	488	488	408	535	0	108460000000	359	2.67718	0.0277377	0.880213	3.25143	P26368;K7ENG2	P26368;K7ENG2	Splicing factor U2AF 65 kDa subunit	U2AF2
27.5511	27.1229	26.8629	27.7382	28.1488	28.1286	28.2447	28.2471	+	13	13	13	296	296	296	72889	0	3572500000	67	2.30859	0.0390698	0.87355	2.89625	Q9NVC6;E9PKQ4;E9PM72;E9PJZ4	Q9NVC6	Mediator of RNA polymerase II transcription subunit 17	MED17
26.1284	24.8476	26.2167	25.7145	26.3212	26.2751	27.052	26.7244	+	5	5	5	178	178	178	27978	0	1315500000	24	1.26726	0.118747	0.866397	1.87311	P57088;D6RAA6;H0Y8N0	P57088;D6RAA6	Transmembrane protein 33	TMEM33
27.6411	26.553	27.3023	28.0569	27.6735	27.9102	28.6665	28.7214	+	8	8	8	76	76	76	13093	0	3615600000	24	1.07206	0.15784	0.854567	1.66178	Q8IUX7;H7C0W8;H7C4B5;H7C391;H7C1J5;Q8N436	Q8IUX7	Adipocyte enhancer-binding protein 1	AEBP1
27.6772	27.3656	27.671	27.0114	28.2555	28.4979	28.239	28.1441	+	22	8	1	364	145	18	6797	0	4157100000	48	2.55737	0.0331343	0.852844	3.10324	B1ANR0;Q13310;B1ANR1	B1ANR0;Q13310	Polyadenylate-binding protein 4	PABPC4
30.5174	30.6431	30.337	30.9569	31.324	31.6605	31.1024	31.7702	+	34	34	34	415	415	415	10482	0	38623000000	340	2.25584	0.044	0.850687	2.82167	Q12872;F5H5X1;F5H1A5;H0YFR9	Q12872;F5H5X1	Splicing factor, suppressor of white-apricot homolog	SFSWAP
30.2762	30.1257	29.6613	30.0045	30.789	31.2353	30.4657	30.9372	+	27	27	27	527	527	527	69837	0	25394000000	245	2.17815	0.0478261	0.839872	2.73788	Q9UJV9;J3KNN5;D6RGI7;D6RD33;H0YA06;H0Y8L8	Q9UJV9;J3KNN5	Probable ATP-dependent RNA helicase DDX41	DDX41
31.1927	31.2503	30.4702	31.5704	31.944	32.3014	31.5279	32.0565	+	46	46	46	517	517	517	1048	0	56631000000	524	1.59576	0.0743846	0.836564	2.18502	Q9Y5B6;H7C2W4	Q9Y5B6	PAX3- and PAX7-binding protein 1	PAXBP1
27.7013	27.4043	27.7325	28.0859	28.3851	28.6467	28.4696	28.7529	+	13	13	12	47	47	439	47788	0	5197600000	97	2.663	0.03325	0.832585	3.17136	C9JPL0;Q9UK58;H7C4G1	C9JPL0;Q9UK58	Cyclin-L1	CCNL1
31.9725	31.8365	31.6982	32.0624	32.7706	32.8243	32.26	32.9928	+	54	54	54	548	548	548	13016	0	98238000000	653	2.4482	0.0379024	0.819512	2.96014	O14617;G5E988;E7EMM2;K7ERW8;K7ELX8	O14617;G5E988;E7EMM2	AP-3 complex subunit delta-1	AP3D1
29.9255	30.8019	30.1606	30.1255	30.658	31.4029	30.7983	31.4004	+	28	28	15	804	804	554	48991	0	32213000000	287	1.60202	0.0758217	0.811526	2.17352	Q13838;F8VQ10;Q5STU3;B4DP52;F6WLT2;F6TRA5;F6S4E6;F6UJC5;H0Y400;F6R6M7;B4DIJ6;F6QYI9;F6U6E2;F6QWI5;F6S2B7;E7EMX2;K7EN69;H0YCC6;K7ENP6;K7EL56;K7EIL8;F6SXL5;K7EN25	Q13838;F8VQ10;Q5STU3;B4DP52;F6WLT2;F6TRA5;F6S4E6	Spliceosome RNA helicase DDX39B	DDX39B
33.2674	33.0303	32.3577	33.3283	33.7373	34.0055	33.4269	34.0331	+	66	66	66	424	424	424	13883	0	199390000000	860	1.65076	0.0699737	0.80477	2.21476	O60841	O60841	Eukaryotic translation initiation factor 5B	EIF5B
23.3722	23.8146	23.6618	24.2572	25.1603	24.2879	24.8107	24.036	+	2	2	2	5	5	5	99707	0	289140000	22	1.35714	0.111422	0.797318	1.92769	F8WDV0;Q9UI26;D6RCN7;D6RJB1	F8WDV0;Q9UI26;D6RCN7;D6RJB1	Importin-11	IPO11
28.1826	27.95	27.9875	28.5056	28.6499	28.5981	29.0314	29.4631	+	4	4	4	271	271	271	1886	0	7220500000	62	1.77473	0.0676391	0.779196	2.30889	Q8WVK2;H0YBW5;B8ZZ98	Q8WVK2;H0YBW5;B8ZZ98	U4/U6.U5 small nuclear ribonucleoprotein 27 kDa protein	SNRNP27
28.4076	28.5245	28.7807	29.4676	29.6493	29.8273	29.2352	29.5133	+	19	19	19	886	886	886	22774	0	12661000000	179	1.52838	0.0862093	0.761181	2.06755	Q9Y6A4;H3BPA3	Q9Y6A4	UPF0468 protein C16orf80	C16orf80
27.1396	27.6557	27.6998	27.3781	28.4463	28.028	28.2905	28.1486	+	11	11	10	283	283	261	66408	0	3542000000	28	2.51592	0.0380235	0.760051	2.93622	P20700;E9PBF6	P20700;E9PBF6	Lamin-B1	LMNB1
30.0569	29.4983	30.0701	29.7457	30.4971	30.6964	30.3824	30.8048	+	10	10	10	765	765	765	12784	0	18942000000	122	2.38919	0.0435165	0.752414	2.81791	P62888;E5RI99;E5RJH3	P62888;E5RI99;E5RJH3	60S ribosomal protein L30	RPL30
25.2623	25.1299	26.4422	26.4005	26.6263	26.2538	26.8882	26.4546	+	12	12	12	35	35	35	57383	0	1148100000	74	1.0154	0.176565	0.747018	1.55812	Q5T4S7;X6RE05;B4DYV5;X6R960	Q5T4S7	E3 ubiquitin-protein ligase UBR4	UBR4
27.2208	28.0106	26.7868	26.9213	27.7359	28.4129	27.4969	28.2486	+	4	4	4	193	193	193	47138	0	4061700000	24	1.10783	0.159478	0.738695	1.64876	Q8N5F7;Q5M9Q1	Q8N5F7	NF-kappa-B-activating protein	NKAP
31.0306	31.2355	30.3613	31.2217	31.7043	31.9283	31.3511	31.812	+	49	49	49	626	626	626	96819	0	46032000000	466	1.65474	0.0758994	0.73667	2.16337	Q9UBB9;H0Y4U8;F6SQZ1;F6XM96;F6UKU9;F6UQ07	Q9UBB9	Tuftelin-interacting protein 11	TFIP11
32.4481	32.4785	31.8197	32.7178	33.0845	33.338	32.8048	33.161	+	16	16	16	378	378	378	53542	0	110250000000	387	1.78434	0.0689496	0.731063	2.27313	Q05519;Q5T760;Q5T757;B4DWT1;B4DTC1;S4R3C4	Q05519;Q5T760;Q5T757	Serine/arginine-rich splicing factor 11	SRSF11
28.5453	28.309	28.2406	28.3438	29.0023	28.9353	29.0659	29.359	+	12	12	12	223	223	223	80735	0	6950900000	98	3.16771	0.0287692	0.730958	3.41532	Q02040;X6RAJ1	Q02040;X6RAJ1	A-kinase anchor protein 17A	AKAP17A
30.6209	30.5698	31.1807	30.8396	31.4957	31.2963	31.8359	31.4744	+	43	43	43	571	571	571	11573	0	36075000000	429	2.16797	0.0515556	0.722843	2.59211	Q9H0A0;E9PMU0;E9PJN6	Q9H0A0	N-acetyltransferase 10	NAT10
26.0419	25.0501	26.4549	26.0315	27.068	26.7383	26.4288	26.209	+	6	6	6	398	398	398	21127	0	1636700000	52	1.05514	0.174096	0.716427	1.58471	Q5T8U5;O15260	Q5T8U5;O15260	Surfeit locus protein 4	SURF4
25.6398	24.8782	25.3302	26.4378	26.5382	26.2241	26.2179	26.1163	+	5	5	5	124	124	124	82431	0	932390000	49	1.07101	0.169651	0.702628	1.59368	Q92499	Q92499	ATP-dependent RNA helicase DDX1	DDX1
34.4495	34.3362	33.544	34.4325	34.8845	35.2351	34.385	35.0523	+	79	79	79	621	621	621	11736	0	448900000000	1555	1.31061	0.125924	0.698644	1.82111	Q7L014;D6RJA6;H0Y9U3	Q7L014	Probable ATP-dependent RNA helicase DDX46	DDX46
29.2936	29.4531	29.5403	29.5762	29.806	30.2649	30.1509	30.3988	+	15	15	12	784	784	674	37497	0	15418000000	156	2.55179	0.041	0.689347	2.85235	Q15365	Q15365	Poly(rC)-binding protein 1	PCBP1
31.0771	29.7336	30.7518	30.667	31.293	31.4201	30.9274	31.3335	+	8	8	7	688	688	625	14787	0	31089000000	125	1.16968	0.155041	0.68611	1.68059	P35268;K7ERI7;K7EMH1;K7ELC4;K7EP65;K7EKS7;K7EJT5	P35268;K7ERI7;K7EMH1;K7ELC4;K7EP65;K7EKS7	60S ribosomal protein L22	RPL22
30.4533	30.2427	30.6096	29.9969	31.1551	31.189	30.7131	30.9777	+	38	38	24	671	671	461	7067	0	32494000000	277	2.13571	0.0564561	0.683122	2.51324	P11940;E7EQV3;E7ERJ7;H0YAR2;Q9H361;E5RGH3;E5RJB9;E5RH24;H0YB86;H0YBN4;H0YAP2;Q4VXU2;H0YEQ8;H0YAS6;H0YB75;Q4VY17;E5RHG7;H0YAS7;H0YAW6;H0YC10;E5RGC4;E5RFD8;Q5JQF8;Q96DU9;E5RJM8	P11940;E7EQV3;E7ERJ7	Polyadenylate-binding protein 1	PABPC1
26.4413	26.7772	26.7596	27.5373	27.8355	27.493	27.2205	27.6911	+	3	3	3	475	475	475	1125	0	2748000000	62	1.35618	0.12102	0.681163	1.8505	Q9C005	Q9C005	Protein dpy-30 homolog	DPY30
27.3399	27.3607	26.72	27.3659	27.8434	28.0331	27.5564	28.0283	+	6	6	6	316	316	316	34262	0	3140500000	37	1.85915	0.0684571	0.668693	2.2707	Q7Z7C8;C9J7M8;B4DZU5	Q7Z7C8;C9J7M8	Transcription initiation factor TFIID subunit 8	TAF8
29.8543	29.4893	29.0988	30.3735	30.4497	30.154	30.0963	30.5886	+	33	33	33	634	634	634	78507	0	21414000000	315	1.08844	0.177171	0.618195	1.56205	Q13769;F8WCP5;C9JXG5;H7C441;C9JCL9;H7C072;F5GZF3;C9JXU6	Q13769	THO complex subunit 5 homolog	THOC5
28.1686	27.4917	28.3888	28.1831	28.4101	29.1211	28.4545	28.6863	+	7	7	7	379	379	379	24561	0	6519900000	70	1.27261	0.143294	0.609942	1.72169	H3BV80;H3BMM9;H3BTC0;Q15287;H3BMS0;H3BPG5;H3BRK4;H3BTV0;H3BNI3;H3BP82;H3BTR6;H3BUG0;H3BTY0;H3BNU7;H3BUL0	H3BV80;H3BMM9;H3BTC0;Q15287;H3BMS0;H3BPG5	RNA-binding protein with serine-rich domain 1	RNPS1
26.0698	25.3831	26.6576	25.809	26.4749	26.5876	26.9388	26.3143	+	8	8	8	124	124	124	10567	0	1361200000	68	1.04175	0.192792	0.599034	1.50644	Q9NXF1;B7Z9D5	Q9NXF1	Testis-expressed sequence 10 protein	TEX10
33.1654	32.5538	32.8012	33.2611	33.6322	33.2842	33.5725	33.6659	+	45	45	44	556	556	556	95925	0	175590000000	932	1.7294	0.0847485	0.593316	2.07798	Q8NE71;H0YGW7;Q5STZ7;Q5STZ8;F5GYK6	Q8NE71;H0YGW7	ATP-binding cassette sub-family F member 1	ABCF1
25.9691	25.1654	25.68	25.4688	26.0975	26.4511	26.2557	25.8199	+	3	3	3	125	125	125	34324	0	877580000	20	1.45583	0.12214	0.585218	1.85325	Q53GQ0;Q96EA9;E9PI21	Q53GQ0	Estradiol 17-beta-dehydrogenase 12	HSD17B12
25.6532	25.7479	26.5828	25.8388	26.331	26.4739	26.7081	26.6497	+	5	5	5	7	7	7	87088	0	1185600000	33	1.36353	0.133831	0.58497	1.77746	E9PG73;Q13427;C9JN15;C9JT64;C9J679;C9JM79	E9PG73;Q13427;C9JN15	Peptidyl-prolyl cis-trans isomerase G;Peptidyl-prolyl cis-trans isomerase	PPIG
29.5442	29.7298	29.7262	29.7301	30.0785	30.7646	30.0172	30.1924	+	16	16	1	872	872	61	17276	0	18850000000	206	1.77275	0.0851257	0.580616	2.09493	Q96A72;F5H6P7;A6NEC0;F5H6N1;F5H3U9;F5H124	Q96A72;F5H6P7;A6NEC0;F5H6N1	Protein mago nashi homolog 2	MAGOHB
30.8269	30.4637	30.2023	31.1827	31.3662	31.1872	30.8453	31.5828	+	27	27	27	874	874	874	37535	0	35565000000	275	1.14108	0.172902	0.576472	1.58074	Q86W42	Q86W42	THO complex subunit 6 homolog	THOC6
32.4225	31.3262	31.8756	31.7103	32.6569	32.6343	31.9841	32.2897	+	27	27	27	613	613	613	22591	0	70038000000	319	1.03803	0.200026	0.557606	1.47547	P46781;B5MCT8;C9JM19;F2Z3C0;A8MXK4	P46781;B5MCT8;C9JM19	40S ribosomal protein S9	RPS9
31.3817	30.7251	31.1712	31.5213	32.0187	31.6608	31.6864	31.545	+	37	28	28	647	577	577	43727	0	53965000000	323	1.40307	0.138991	0.527932	1.75149	Q9NQ29;A8MYV2;B8ZZ10;B8ZZ09;B8ZZ08;B8ZZ12;F8WBC1;F2Z322	Q9NQ29;A8MYV2;B8ZZ10	Putative RNA-binding protein Luc7-like 1	LUC7L
27.8247	27.3509	28.02	27.712	28.3225	28.1625	28.5203	27.9878	+	17	17	17	233	233	233	12338	0	4376300000	116	1.55511	0.122472	0.521386	1.85753	O14980;C9J673;C9JKM9;C9IZS4;C9JQ02;C9JV99;C9JF49;C9IYM2;F8WF71;H7BZC5	O14980	Exportin-1	XPO1
26.817	26.3409	26.0714	26.8942	27.1346	26.8297	26.7776	27.432	+	12	12	12	133	133	133	16848	0	1771800000	31	1.07541	0.199699	0.51253	1.47374	Q15648;J3KSD7;J3QKZ7	Q15648	Mediator of RNA polymerase II transcription subunit 1	MED1
29.5381	28.7561	29.5144	29.3226	29.6989	30.0976	29.5554	29.793	+	11	11	11	482	482	482	12538	0	11610000000	104	1.23733	0.170211	0.5034	1.59712	P18077;F8WBS5;F8WB72;C9K025	P18077;F8WBS5;F8WB72;C9K025	60S ribosomal protein L35a	RPL35A
31.0164	31.2458	31.3048	31.3318	31.4295	32.0077	31.579	31.8042	+	30	30	27	735	735	676	46871	0	52171000000	325	1.78268	0.106208	0.480408	1.95476	P38919;I3L3H2;E9PBH4;F8WE11	P38919	Eukaryotic initiation factor 4A-III;Eukaryotic initiation factor 4A-III, N-terminally processed	EIF4A3
26.5668	26.6203	25.9696	26.5418	26.8782	27.0573	26.566	27.0604	+	5	5	5	169	169	169	46836	0	1555800000	29	1.29042	0.16894	0.465858	1.59653	P05455;E9PGX9;E9PFL9;E7ERC4	P05455	Lupus La protein	SSB
25.766	25.2475	25.423	25.5726	25.8406	26.2025	25.9033	25.8415	+	4	4	4	197	197	197	23864	0	838960000	35	1.71705	0.121532	0.444694	1.8526	Q96EY4;H0Y9X1;D6RA57;D6RE67;D6RC31	Q96EY4;H0Y9X1;D6RA57	Translation machinery-associated protein 16	TMA16
30.5294	29.8951	30.484	30.3886	30.632	31.0264	30.6603	30.7293	+	18	18	12	57	57	392	49229	0	24242000000	213	1.36036	0.168276	0.437703	1.61044	P31943;G8JLB6;E9PCY7;D6RBM0;D6RIU0;D6RFM3;E5RGV0;D6RIT2;E7EQJ0;D6RAM1;D6R9T0;E7EN40;D6RDU3;D6RJ04;D6RIH9;H0YB39;D6RDL0;H0YBD7;D6RF17;E5RGH4;H0YBG7;D6R9D3;F5GZT4;E5RJ94;H0YAQ2	P31943;G8JLB6;E9PCY7;D6RBM0;D6RIU0;D6RFM3;E5RGV0;D6RIT2	Heterogeneous nuclear ribonucleoprotein H;Heterogeneous nuclear ribonucleoprotein H, N-terminally processed	HNRNPH1
29.3884	29.6531	29.8241	29.5604	29.6991	30.0337	30.0553	30.3164	+	15	15	15	223	223	223	10233	0	14979000000	147	1.445	0.159781	0.419617	1.64042	Q8IYB3;A9Z1X7;E9PCT1;M0R088;M0R1E7;M0QXG5;B4DED5	Q8IYB3;A9Z1X7;E9PCT1	Serine/arginine repetitive matrix protein 1	SRRM1
31.6526	31.0858	31.2469	31.4887	32.0322	31.6913	31.8986	31.4989	+	19	19	14	249	249	211	56678	0	57538000000	241	1.27072	0.190447	0.411727	1.51444	Q08170;F6T1J1;S4R2X6	Q08170;F6T1J1	Serine/arginine-rich splicing factor 4	SRSF4
28.4922	28.0501	28.0459	28.069	28.5964	28.7854	28.4511	28.4477	+	13	13	9	214	214	157	74324	0	5002500000	69	1.61867	0.144136	0.405846	1.72436	Q96SB4;B4DS61;H3BLV9;Q5R363;D6RBM8;A8MPP7;A8MPY5;Q9UPE1;E7ETV6;H7C2I2;D6RBF8;C9J2M4;C9JWF7	Q96SB4;B4DS61;H3BLV9;Q5R363	SRSF protein kinase 1	SRPK1
32.0843	31.9914	31.8719	31.9291	32.4924	32.538	32.108	32.1717	+	24	24	24	632	632	632	29995	0	63648000000	261	1.63176	0.15916	0.358362	1.63936	P62424;Q5T8U3;Q5T8U2	P62424;Q5T8U3;Q5T8U2	60S ribosomal protein L7a	RPL7A
32.2063	32.0385	32.13	31.9492	32.4306	32.5109	32.318	32.4584	+	40	40	40	435	435	435	76613	0	69287000000	466	2.63143	0.0873793	0.348484	2.06174	P19338;H7BY16;C9JYW2;C9JLB1;C9J1H7;C9JWL1	P19338;H7BY16	Nucleolin	NCL

## Sheet: GOBP of interactors
GOBP analysis of the interacting partners of HERC2 without RNase treatment in hESC samples
GO biological process complete	Homo sapiens - REFLIST (21002)	upload_1 (113)	upload_1 (expected)	upload_1 (over/under)	upload_1 (fold Enrichment)	upload_1 (P-value)
termination of RNA polymerase II transcription (GO:0006369)	69	11	.37	+	29.63	1.78E-09
mRNA 3'-end processing (GO:0031124)	77	12	.41	+	28.96	1.79E-10
RNA 3'-end processing (GO:0031123)	107	14	.58	+	24.32	1.17E-11
spliceosomal complex assembly (GO:0000245)	56	7	.30	+	23.23	2.50E-04
mRNA export from nucleus (GO:0006406)	107	13	.58	+	22.58	3.22E-10
mRNA-containing ribonucleoprotein complex export from nucleus (GO:0071427)	107	13	.58	+	22.58	3.22E-10
ribonucleoprotein complex export from nucleus (GO:0071426)	126	15	.68	+	22.13	4.23E-12
ribonucleoprotein complex localization (GO:0071166)	128	15	.69	+	21.78	5.31E-12
DNA-templated transcription, termination (GO:0006353)	108	12	.58	+	20.65	9.03E-09
androgen receptor signaling pathway (GO:0030521)	45	5	.24	+	20.65	4.52E-02
RNA export from nucleus (GO:0006405)	137	15	.74	+	20.35	1.41E-11
protein export from nucleus (GO:0006611)	148	15	.80	+	18.84	4.29E-11
regulation of mRNA splicing, via spliceosome (GO:0048024)	79	8	.43	+	18.82	1.25E-04
regulation of RNA splicing (GO:0043484)	119	12	.64	+	18.74	2.75E-08
nuclear-transcribed mRNA catabolic process, nonsense-mediated decay (GO:0000184)	119	12	.64	+	18.74	2.75E-08
mRNA splicing, via spliceosome (GO:0000398)	285	28	1.53	+	18.26	3.77E-23
RNA splicing, via transesterification reactions with bulged adenosine as nucleophile (GO:0000377)	285	28	1.53	+	18.26	3.77E-23
RNA splicing, via transesterification reactions (GO:0000375)	288	28	1.55	+	18.07	5.00E-23
RNA splicing (GO:0008380)	393	37	2.11	+	17.50	2.15E-31
nuclear export (GO:0051168)	164	15	.88	+	17.00	1.86E-10
mRNA transport (GO:0051028)	156	14	.84	+	16.68	1.85E-09
mRNA processing (GO:0006397)	456	36	2.45	+	14.67	9.13E-28
RNA transport (GO:0050658)	199	15	1.07	+	14.01	2.91E-09
nucleic acid transport (GO:0050657)	199	15	1.07	+	14.01	2.91E-09
SRP-dependent cotranslational protein targeting to membrane (GO:0006614)	93	7	.50	+	13.99	7.39E-03
establishment of RNA localization (GO:0051236)	201	15	1.08	+	13.87	3.35E-09
regulation of mRNA processing (GO:0050684)	113	8	.61	+	13.16	1.88E-03
cotranslational protein targeting to membrane (GO:0006613)	99	7	.53	+	13.14	1.11E-02
mRNA metabolic process (GO:0016071)	668	47	3.59	+	13.08	7.05E-36
translational initiation (GO:0006413)	143	10	.77	+	13.00	6.07E-05
protein targeting to ER (GO:0045047)	102	7	.55	+	12.75	1.36E-02
RNA localization (GO:0006403)	222	15	1.19	+	12.56	1.36E-08
establishment of protein localization to endoplasmic reticulum (GO:0072599)	106	7	.57	+	12.27	1.74E-02
nuclear-transcribed mRNA catabolic process (GO:0000956)	199	13	1.07	+	12.14	6.81E-07
nucleobase-containing compound transport (GO:0015931)	237	15	1.28	+	11.76	3.39E-08
viral gene expression (GO:0019080)	128	8	.69	+	11.62	4.77E-03
viral transcription (GO:0019083)	114	7	.61	+	11.41	2.80E-02
mRNA catabolic process (GO:0006402)	212	13	1.14	+	11.40	1.46E-06
RNA processing (GO:0006396)	884	53	4.76	+	11.14	5.21E-38
RNA catabolic process (GO:0006401)	240	14	1.29	+	10.84	5.32E-07
nucleocytoplasmic transport (GO:0006913)	287	16	1.54	+	10.36	4.05E-08
nuclear transport (GO:0051169)	293	16	1.58	+	10.15	5.49E-08
rRNA processing (GO:0006364)	259	13	1.39	+	9.33	1.61E-05
ribonucleoprotein complex biogenesis (GO:0022613)	468	22	2.52	+	8.74	8.11E-11
rRNA metabolic process (GO:0016072)	285	13	1.53	+	8.48	4.96E-05
ribosome biogenesis (GO:0042254)	333	15	1.79	+	8.37	3.64E-06
nucleobase-containing compound catabolic process (GO:0034655)	358	16	1.93	+	8.31	1.02E-06
ribonucleoprotein complex subunit organization (GO:0071826)	221	9	1.19	+	7.57	3.05E-02
heterocycle catabolic process (GO:0046700)	403	16	2.17	+	7.38	5.55E-06
cellular nitrogen compound catabolic process (GO:0044270)	405	16	2.18	+	7.34	5.96E-06
regulation of mRNA metabolic process (GO:1903311)	279	11	1.50	+	7.33	3.29E-03
aromatic compound catabolic process (GO:0019439)	418	16	2.25	+	7.11	9.33E-06
ncRNA processing (GO:0034470)	400	15	2.15	+	6.97	4.24E-05
organic cyclic compound catabolic process (GO:1901361)	451	16	2.43	+	6.59	2.72E-05
intracellular protein transport (GO:0006886)	818	29	4.40	+	6.59	3.51E-12
ncRNA metabolic process (GO:0034660)	560	17	3.01	+	5.64	8.30E-05
transcription from RNA polymerase II promoter (GO:0006366)	810	22	4.36	+	5.05	3.31E-06
cellular macromolecule catabolic process (GO:0044265)	855	21	4.60	+	4.56	5.11E-05
cellular protein localization (GO:0034613)	1335	32	7.18	+	4.46	3.74E-09
cellular macromolecule localization (GO:0070727)	1345	32	7.24	+	4.42	4.56E-09
symbiosis, encompassing mutualism through parasitism (GO:0044403)	727	17	3.91	+	4.35	3.37E-03
interspecies interaction between organisms (GO:0044419)	763	17	4.11	+	4.14	6.53E-03
protein transport (GO:0015031)	1358	29	7.31	+	3.97	9.56E-07
macromolecule catabolic process (GO:0009057)	992	21	5.34	+	3.93	6.42E-04
peptide transport (GO:0015833)	1383	29	7.44	+	3.90	1.46E-06
amide transport (GO:0042886)	1405	29	7.56	+	3.84	2.11E-06
RNA metabolic process (GO:0016070)	3447	71	18.55	+	3.83	1.85E-24
establishment of protein localization (GO:0045184)	1434	29	7.72	+	3.76	3.40E-06
intracellular transport (GO:0046907)	1535	31	8.26	+	3.75	7.35E-07
gene expression (GO:0010467)	3754	73	20.20	+	3.61	5.88E-24
nucleic acid metabolic process (GO:0090304)	3977	76	21.40	+	3.55	4.20E-25
establishment of localization in cell (GO:0051649)	1730	32	9.31	+	3.44	3.09E-06
nitrogen compound transport (GO:0071705)	1669	29	8.98	+	3.23	1.05E-04
nucleobase-containing compound metabolic process (GO:0006139)	4538	77	24.42	+	3.15	3.71E-22
protein localization (GO:0008104)	1926	32	10.36	+	3.09	4.33E-05
cellular aromatic compound metabolic process (GO:0006725)	4751	78	25.56	+	3.05	1.07E-21
heterocycle metabolic process (GO:0046483)	4715	77	25.37	+	3.04	4.82E-21
organic cyclic compound metabolic process (GO:1901360)	4975	80	26.77	+	2.99	4.35E-22
positive regulation of RNA metabolic process (GO:0051254)	1504	24	8.09	+	2.97	1.14E-02
cellular localization (GO:0051641)	2287	36	12.31	+	2.93	1.43E-05
cellular nitrogen compound metabolic process (GO:0034641)	5164	79	27.78	+	2.84	4.24E-20
positive regulation of macromolecule biosynthetic process (GO:0010557)	1685	25	9.07	+	2.76	2.44E-02
organic substance transport (GO:0071702)	2037	30	10.96	+	2.74	2.16E-03
positive regulation of gene expression (GO:0010628)	1813	26	9.75	+	2.67	2.74E-02
macromolecule localization (GO:0033036)	2238	32	12.04	+	2.66	1.47E-03
cellular nitrogen compound biosynthetic process (GO:0044271)	3467	49	18.65	+	2.63	1.50E-07
cellular macromolecule biosynthetic process (GO:0034645)	3672	51	19.76	+	2.58	8.34E-08
macromolecule biosynthetic process (GO:0009059)	3738	51	20.11	+	2.54	1.65E-07
transcription, DNA-templated (GO:0006351)	2588	34	13.92	+	2.44	3.96E-03
nucleic acid-templated transcription (GO:0097659)	2589	34	13.93	+	2.44	3.99E-03
RNA biosynthetic process (GO:0032774)	2598	34	13.98	+	2.43	4.33E-03
regulation of gene expression (GO:0010468)	4622	60	24.87	+	2.41	4.87E-09
aromatic compound biosynthetic process (GO:0019438)	3019	39	16.24	+	2.40	5.93E-04
nucleobase-containing compound biosynthetic process (GO:0034654)	2946	38	15.85	+	2.40	9.87E-04
cellular component biogenesis (GO:0044085)	2599	33	13.98	+	2.36	1.34E-02
organic cyclic compound biosynthetic process (GO:1901362)	3153	40	16.96	+	2.36	6.10E-04
heterocycle biosynthetic process (GO:0018130)	3015	38	16.22	+	2.34	1.81E-03
cellular macromolecule metabolic process (GO:0044260)	7006	86	37.70	+	2.28	1.49E-16
cellular biosynthetic process (GO:0044249)	4666	55	25.11	+	2.19	5.00E-06
organic substance biosynthetic process (GO:1901576)	4758	55	25.60	+	2.15	1.07E-05
regulation of RNA metabolic process (GO:0051252)	3893	45	20.95	+	2.15	9.86E-04
biosynthetic process (GO:0009058)	4826	55	25.97	+	2.12	1.84E-05
macromolecule metabolic process (GO:0043170)	7749	86	41.69	+	2.06	2.05E-13
regulation of nucleobase-containing compound metabolic process (GO:0019219)	4272	46	22.99	+	2.00	5.52E-03
regulation of macromolecule metabolic process (GO:0060255)	6142	65	33.05	+	1.97	3.23E-06
cellular metabolic process (GO:0044237)	9003	91	48.44	+	1.88	2.31E-12
nitrogen compound metabolic process (GO:0006807)	8609	87	46.32	+	1.88	6.34E-11
regulation of metabolic process (GO:0019222)	6668	66	35.88	+	1.84	4.19E-05
primary metabolic process (GO:0044238)	9129	90	49.12	+	1.83	3.39E-11
organic substance metabolic process (GO:0071704)	9489	91	51.05	+	1.78	1.13E-10
metabolic process (GO:0008152)	9923	94	53.39	+	1.76	2.30E-11
cellular process (GO:0009987)	15013	107	80.78	+	1.32	3.41E-06
Unclassified (UNCLASSIFIED)	3579	4	19.26	-	.21	0.00E00
