# Supplementary material for: Insights into the ubiquitin-proteasome system of human embryonic stem cells
Source: Sci Rep. 2018 Mar 6;8:4092. doi: 10.1038/s41598-018-22384-9 (PMC5840266; doi:10.1038/s41598-018-22384-9)
Supplement: Supplementary file 6 — Dataset 5 [file 41598_2018_22384_MOESM6_ESM.xlsx]

## Sheet: All proteins
Supplementary Data 5.Proteomics data of the interactome of HERC2 in the presence of RNAse
LFQ intensity Herc2_1	LFQ intensity Herc2_2	LFQ intensity Herc2_3	LFQ intensity Herc2_4	LFQ intensity Herc2_5	LFQ intensity neg1	LFQ intensity neg2	LFQ intensity neg3	C: Student's T-test Significant HERC2_FLAG	N: Peptides	N: Razor + unique peptides	N: Unique peptides	N: Sequence coverage [%]	N: Unique + razor sequence coverage [%]	N: Unique sequence coverage [%]	N: Mol. weight [kDa]	N: Q-value	N: Score	N: Intensity	N: MS/MS Count	N: -Log Student's T-test p-value HERC2_FLAG	N: Student's T-test q-value HERC2_FLAG	N: Student's T-test Difference HERC2_FLAG	N: Student's T-test Test statistic HERC2_FLAG	T: Protein IDs	T: Majority protein IDs	T: Protein names	T: Gene names
32.9441	32.9501	33.8627	34.291	34.2005	23.0947	22.9586	23.244	+	107	107	107	25.1	25.1	25.1	527.22	0	323.31	36627000000	377	6.71639	0	10.5506	21.1574	O95714;A0A0J9YVP0;A0A0J9YXQ8;A0A0G2JPS8;Q9BVR0;H3BUQ1;H3BRG9;A0A0G2JLM1	O95714	E3 ubiquitin-protein ligase HERC2	HERC2
29.0028	28.9564	32.5491	33.3933	32.8038	22.1791	23.7699	22.8479	+	44	44	44	30.6	30.6	30.6	164.31	0	256.36	12483000000	146	3.11613	0.0117714	8.40878	5.834	I3L2W2;Q96JN8;I3L100;I3L2Z9;K7ESM1;K7ESJ6;K7EPS7	I3L2W2;Q96JN8;I3L100;I3L2Z9	Neuralized-like protein 4	NEURL4
31.3337	31.3106	33.6177	32.3446	32.1349	26.471	24.5284	21.9215	+	35	35	35	35.2	35.2	35.2	111.08	0	163.63	14409000000	116	3.38416	0.00973333	7.84132	6.45389	Q9Y6Y8;A0A0C4DH82;H7C0V8;H7C4C4;REV__H7BYP9;REV__O15068	Q9Y6Y8	SEC23-interacting protein	SEC23IP
30.6099	30.9013	31.1138	31.9283	31.3204	24.225	23.691	23.2662	+	38	38	38	29.6	29.6	29.6	160.16	0	247.24	5968600000	105	6.0894	0	7.44735	16.2324	Q9NS87;C9JKA9;D6RCT7;H7BZT2	Q9NS87;C9JKA9	Kinesin-like protein KIF15	KIF15
31.6376	31.8656	31.7204	31.995	31.7185	25.2675	23.7563	24.8839	+	32	32	32	35	35	35	120.74	0	287.66	8373000000	105	6.10919	0	7.15151	16.1834	B7ZM87;A2RUF3;O75044;Q5VZB4;A0A075B7E9;A0A075B7B5;A0A075B7E6;P0DMP2;P0DJJ0;E9PDX4;A0A087X0L1;A0A087WW56;A0A075B7C8;G5EA48;Q7Z6B7	B7ZM87;A2RUF3;O75044;Q5VZB4	SLIT-ROBO Rho GTPase-activating protein 2	SRGAP2
30.3904	31.1363	30.7576	32.4962	30.8611	24.3846	24.255	24.2804	+	42	42	42	23.5	23.5	23.5	265.39	0	321.56	5988000000	114	5.0996	0	6.82164	11.6836	Q8NG31;E9PPJ1;H0YCZ2;H0YEY7;H0YN41	Q8NG31;E9PPJ1;H0YCZ2	Protein CASC5	CASC5
26.6385	27.3609	27.2612	28.8962	27.9418	24.1874	22.0004	23.4225	+	7	7	7	3.4	3.4	3.4	330.63	0	28.644	520460000	10	3.1643	0.0135385	4.41631	5.59081	Q68DQ2	Q68DQ2	Very large A-kinase anchor protein	CRYBG3
27.952	28.373	28.3401	28.3959	27.0784	24.6792	22.4234	24.3459	+	12	12	12	11	11	11	156.34	0	43.204	633060000	20	3.33007	0.0124848	4.21172	5.90871	Q9Y2I6;H0Y2V7	Q9Y2I6	Ninein-like protein	NINL
27.9	26.9221	27.5233	28.6954	27.517	24.3026	23.5055	23.4719	+	7	7	7	8.9	8.9	8.9	109.79	0	28.299	564210000	20	3.99265	0.00544	3.95154	7.36697	Q6PJI9;H3BNY4;H3BMH3;H3BV71	Q6PJI9	WD repeat-containing protein 59	WDR59
26.9572	27.4428	27.6666	28.7934	27.3067	23.1568	24.7824	23.1897	+	5	5	5	15.1	15.1	15.1	47.815	0	20.111	545720000	6	3.3278	0.0121176	3.9237	5.84366	Q92844;E7EQA9;H7C3L4;H7BZ28;E9PEK1;E7EWR8;E7EM55;E7ERM9;E7EV32;E7ENY2	Q92844;E7EQA9;H7C3L4	TRAF family member-associated NF-kappa-B activator	TANK
27.7213	28.381	27.918	28.9617	28.482	24.6023	24.5713	24.5743	+	3	3	3	5.2	5.2	5.2	51.201	0.00084818	6.621	898150000	13	4.83707	0.0045	3.71016	9.46663	H0YDD4;E9PEJ4;P10515	H0YDD4;E9PEJ4;P10515	Acetyltransferase component of pyruvate dehydrogenase complex;Dihydrolipoyllysine-residue acetyltransferase component of pyruvate dehydrogenase complex, mitochondrial	DLAT
31.5902	31.9674	31.7337	32.6745	32.2428	27.8912	28.5724	28.877	+	23	23	22	40.7	40.7	38.3	83.095	0	147.41	11533000000	105	4.42019	0.00342857	3.59485	8.28379	Q8ND82;Q9UJJ2;H0YN90;H0YLA6;Q6N043	Q8ND82;Q9UJJ2	Zinc finger protein 280C	ZNF280C
26.5707	26.7919	26.3659	27.4604	25.8852	22.5495	23.6538	23.502	+	2	2	2	5.6	5.6	5.6	47.761	0.00082576	6.0637	244660000	6	3.66114	0.0103226	3.3797	6.40307	H0YKH0;H0YLW9;H0YLI3;F5H7D6;H0YNT2;A0A0D9SES8;H0YKT5;H0YKN8;H0YL70;Q04726	H0YKH0;H0YLW9;H0YLI3;F5H7D6;H0YNT2;A0A0D9SES8;H0YKT5;H0YKN8;H0YL70;Q04726	Transducin-like enhancer protein 3	TLE3
29.2807	30.4497	28.7726	29.753	29.9835	26.4861	26.1682	26.3011	+	9	9	9	24.6	24.6	24.6	27.076	0	29.075	2342800000	29	3.8436	0.00742857	3.32943	6.78318	P09496;C9J8P9;F8WF69	P09496;C9J8P9;F8WF69	Clathrin light chain A	CLTA
27.3815	26.3215	27.5612	28.6346	27.2034	24.7716	22.8762	24.715	+	6	6	6	5.2	5.2	5.2	124.34	0	14.052	538690000	16	2.57213	0.0314667	3.29949	4.27548	Q92900	Q92900	Regulator of nonsense transcripts 1	UPF1
26.3801	27.3939	26.3159	26.866	25.5796	23.9767	22.9842	24.0804	+	4	4	4	11.3	11.3	11.3	51.537	0	26.297	223850000	8	2.98701	0.0224186	2.82669	4.89819	Q8TD10;G5EA54;Q49AL5;G3V3K8;G3V2C4	Q8TD10;G5EA54;Q49AL5	Mirror-image polydactyly gene 1 protein	MIPOL1
25.9786	26.236	22.5054	28.0771	29.2914	22.9395	25.2561	22.92		2	2	2	0.7	0.7	0.7	449.21	0.0095352	2.2835	709530000	2	0.82791	0.447074	2.7125	1.56148	Q8N3K9	Q8N3K9	Cardiomyopathy-associated protein 5	CMYA5
27.6405	27.8181	27.7263	28.5847	28.4967	25.776	25.6959	24.6407	+	8	8	8	42.8	42.8	42.8	23.593	0	31.456	996520000	34	3.40027	0.0130526	2.6824	5.60208	P20340;F5H3K7;Q9NRW1;C9JU14;F5GX61;J3KR73;Q53S08;C9JB90;C9J0I2;Q14964	P20340	Ras-related protein Rab-6A	RAB6A
25.8806	26.1655	25.1377	27.4667	25.2575	22.6402	24.0244	23.5243	+	4	4	4	1.7	1.7	1.7	367.76	0	11.524	223140000	7	2.19776	0.05944	2.58532	3.54038	P49454	P49454	Centromere protein F	CENPF
23.6759	24.2086	24.1089	28.8666	29.6072	23.7969	23.5631	23.345		2	2	2	12.6	12.6	12.6	17.221	0.00093197	8.5319	2788300000	11	0.713164	0.516933	2.52511	1.38364	E5RGY0;B4E1G1;Q9BUN8	E5RGY0;B4E1G1;Q9BUN8	Derlin-1	DERL1
25.0421	25.2668	26.9119	28.4614	27.6385	24.9777	23.3561	24.0915		6	6	6	12.1	12.1	12.1	83.641	0	26.675	444290000	10	1.42365	0.206022	2.52241	2.40336	Q9UHD2;F5GZI4;F5H206;F5H1A3	Q9UHD2	Serine/threonine-protein kinase TBK1	TBK1
26.3168	26.7281	26.5502	28.6128	26.4946	24.6666	23.7662	24.8624	+	7	7	7	11.3	11.3	11.3	88.983	0	17.431	343590000	6	2.18416	0.0591698	2.50878	3.50507	Q9Y597	Q9Y597	BTB/POZ domain-containing protein KCTD3	KCTD3
25.2782	26.6129	25.6391	27.6705	26.8104	23.6126	24.2924	23.8442	+	6	6	6	1.8	1.8	1.8	521.12	0	15.918	248800000	10	2.25467	0.0561633	2.48585	3.60733	Q9NZJ4	Q9NZJ4	Sacsin	SACS
32.313	32.7811	32.6576	33.4864	32.5169	30.6605	30.259	30.3096	+	58	58	58	29.4	29.4	29.4	236.02	0	323.31	22759000000	265	3.78383	0.01225	2.34129	6.13398	F8VPD4;P27708;H7C2E4;H7BZB3;H7C3Z5	F8VPD4;P27708	CAD protein;Glutamine-dependent carbamoyl-phosphate synthase;Aspartate carbamoyltransferase;Dihydroorotase	CAD
30.0271	26.8653	25.9031	25.9001	28.5516	24.4834	25.3871	25.8983		3	3	3	30.1	30.1	30.1	18.877	0	16.428	975890000	12	1.01294	0.356795	2.19315	1.80314	C9JR52;P21246	C9JR52;P21246	Pleiotrophin	PTN
33.4102	31.807	29.2877	29.8249	31.2181	27.913	28.6788	30.5407		7	7	7	55	55	55	14.374	0	82.501	10675000000	54	0.928709	0.408067	2.06544	1.67664	E9PPJ5;E9PLM6;P21741	E9PPJ5;E9PLM6;P21741	Midkine	MDK
26.296	26.5722	26.5786	28.1842	26.7246	25.4034	24.5749	24.5408	+	4	4	4	7.2	7.2	7.2	90.309	0	30.771	323660000	7	2.20888	0.0614074	2.03141	3.42871	E9PG22;Q8IW35;F8WF91	E9PG22;Q8IW35	Centrosomal protein of 97 kDa	CEP97
26.4925	27.1625	26.6287	28.1127	26.6129	24.7895	26.9222	23.433		3	3	3	13.4	13.4	13.4	39.443	0	14.219	644350000	12	1.22411	0.27137	1.95361	2.07139	M0QXM4;Q15758	M0QXM4;Q15758	Amino acid transporter;Neutral amino acid transporter B(0)	SLC1A5
26.1631	25.9666	25.8406	26.0822	25.9387	24.5599	23.1187	24.6892	+	7	7	7	2.4	2.4	2.4	378.03	0	11.822	183680000	4	2.60996	0.0412766	1.87562	3.94699	O95613	O95613	Pericentrin	PCNT
29.2509	28.3396	27.2578	26.7331	29.0301	24.8283	27.0749	26.8794		4	4	4	28.5	28.5	28.5	16.46	0	28.522	1294600000	16	1.16538	0.30327	1.86145	1.98231	P47813;O14602;X6RAC9;A6NJH9	P47813;O14602;X6RAC9;A6NJH9	Eukaryotic translation initiation factor 1A, X-chromosomal;Eukaryotic translation initiation factor 1A, Y-chromosomal	EIF1AX;EIF1AY
25.069	24.9486	25.2434	26.0246	25.3584	24.9203	23.2302	22.4704	+	2	2	2	4.5	4.5	4.5	50.712	0.0008285	6.0966	101170000	4	1.65172	0.158947	1.7885	2.61105	B4DZ85;B4DF87;Q13772	B4DZ85;B4DF87;Q13772	Nuclear receptor coactivator 4	NCOA4
26.8823	26.9585	22.9119	23.9993	27.9426	24.1024	24.1881	23.6868		4	4	4	9.8	9.8	9.8	57.891	0	10.031	362180000	8	0.646761	0.591058	1.74648	1.25361	Q8TBB5;H3BQH3;H3BP99;H3BQL0;H3BQ90;H3BV82;Q9UF94	Q8TBB5;H3BQH3	Kelch domain-containing protein 4	KLHDC4
26.7029	27.4147	26.6562	27.4035	25.4967	24.7065	24.8828	25.441	+	5	5	5	8.2	8.2	8.2	92.819	0	21.625	430180000	15	1.88796	0.112597	1.72469	2.9044	Q3KQU3;H0YF21	Q3KQU3	MAP7 domain-containing protein 1	MAP7D1
26.512	26.2078	23.8777	24.2833	27.3509	24.0451	24.1831	23.6301		5	5	5	3.9	3.9	3.9	148.85	0	12.307	283070000	7	0.962418	0.399277	1.69357	1.69278	Q9BQG0;I3L1L3;I3L2H8	Q9BQG0;I3L1L3	Myb-binding protein 1A	MYBBP1A
22.5165	25.2836	26.5802	26.3775	28.7038	25.3731	23.0797	24.1836		2	2	2	5.1	5.1	5.1	44.749	0.00088106	7.245	586870000	7	0.545794	0.64043	1.68018	1.09803	F8W776;Q8TC24;B4DR61;Q9H9S3;P61619;H7C1Q9;C9JXC6;H7C069;A6NK38;F2Z2C7;A6NIF9;C9JJV4;H7C1S8	F8W776;Q8TC24;B4DR61;Q9H9S3;P61619;H7C1Q9;C9JXC6;H7C069;A6NK38;F2Z2C7;A6NIF9;C9JJV4;H7C1S8	Protein transport protein Sec61 subunit alpha isoform 2;Protein transport protein Sec61 subunit alpha isoform 1	SEC61A2;SEC61A1
23.8817	28.2995	24.0821	28.0488	27.1774	23.9645	22.9754	27.0395		2	2	2	21.1	21.1	21.1	8.2291	0	11.534	628770000	13	0.473995	0.68494	1.63812	0.983461	H3BRC9;Q15046	H3BRC9;Q15046	Lysine--tRNA ligase	KARS
29.0591	30.0705	29.5455	30.3465	30.2704	28.998	28.2243	27.636	+	17	17	17	13.3	13.3	13.3	192.06	0	80.014	3684500000	54	1.9545	0.106892	1.57228	2.94215	A0A087WVQ6;Q00610;A0A087WX41;P53675;J3KS13;J3KSQ2;F5H5N6	A0A087WVQ6;Q00610	Clathrin heavy chain;Clathrin heavy chain 1	CLTC
26.5978	23.3153	26.155	26.1342	26.3709	26.1112	23.6256	22.7532		2	2	2	7.6	7.6	7.6	26.422	0.0014164	3.9369	398150000	7	0.687896	0.568563	1.5513	1.30169	Q5HYI8;C9JXM3	Q5HYI8;C9JXM3	Rab-like protein 3	RABL3
27.1574	27.2988	27.573	27.2315	27.2675	27.2239	26.9853	23.1682		3	3	3	1.2	1.2	1.2	292.28	0.00090909	8.0532	926210000	16	0.775671	0.503017	1.51317	1.42187	Q93008	Q93008	Probable ubiquitin carboxyl-terminal hydrolase FAF-X	USP9X
26.6589	27.7535	27.891	28.914	28.4678	26.2608	26.4705	26.5432	+	7	7	7	7.7	7.7	7.7	164.98	0	48.212	956920000	18	1.59373	0.19	1.51224	2.47119	Q14C86;F8W9S7;C9IZ08;B4DGD8;H0Y7I9;B0QZ65;A0A0A0MQV8;H0Y4E7;C9IZX9	Q14C86;F8W9S7;C9IZ08	GTPase-activating protein and VPS9 domain-containing protein 1	GAPVD1
29.0962	22.7216	28.6713	23.0798	28.7227	28.6246	22.2781	23.9903		2	2	2	21.8	21.8	21.8	8.7769	0.00081633	5.8522	1635700000	5	0.256566	0.821905	1.49399	0.601519	K7ERG4;P62316	K7ERG4;P62316	Small nuclear ribonucleoprotein Sm D2	SNRPD2
32.9025	31.4732	31.2464	31.5938	32.6393	30.7975	30.9698	29.676		6	6	6	23.3	23.3	23.3	17.752	0	24.202	18681000000	49	1.49861	0.220168	1.48996	2.34747	P47914;F8WF43;C9IYI4	P47914	60S ribosomal protein L29	RPL29
27.2744	26.4566	26.9721	26.9788	28.7324	26.1802	25.4802	25.7283		6	1	1	37.7	9.4	9.4	12.469	0.0007485	4.6476	689330000	6	1.49298	0.220875	1.48662	2.33967	Q969Q0	Q969Q0	60S ribosomal protein L36a-like	RPL36AL
23.4542	24.9393	26.3152	26.4532	27.4868	24.3848	24.8645	23.7614		3	3	1	27.3	27.3	6.7	17.107	0	10.248	375440000	3	0.705507	0.563338	1.39286	1.31399	C9J1Z8;P84085	C9J1Z8;P84085	ADP-ribosylation factor 5	ARF5
31.4148	32.0846	31.5873	32.7545	31.6615	30.3495	30.4355	30.8409	+	50	50	50	32.5	32.5	32.5	166.57	0	171.41	14604000000	152	2.15193	0.0843871	1.35855	3.0954	Q14152	Q14152	Eukaryotic translation initiation factor 3 subunit A	EIF3A
26.1032	23.4661	23.7556	24.9431	24.1365	23.4762	22.7558	23.1649		2	2	2	11.9	11.9	11.9	11.216	0.00083542	6.2098	51232000	3	1.07553	0.359537	1.3486	1.79358	Q9P021	Q9P021	Cysteine-rich PDZ-binding protein	CRIPT
29.0663	27.8765	28.1489	28.9904	29.8534	27.9114	27.2062	27.222		7	7	7	66.3	66.3	66.3	10.275	0	25.542	2144800000	34	1.43671	0.239926	1.34057	2.23281	P61513;Q6P4E4;E9PEL3;G5E9R3;C9J4Z3;M0R0A1;M0R2L6;A6NKH3	P61513;Q6P4E4;E9PEL3;G5E9R3;C9J4Z3;M0R0A1;M0R2L6	60S ribosomal protein L37a	RPL37A
27.2525	27.6594	29.9809	28.7418	27.8722	27.1036	26.9724	26.8116		4	4	4	49.7	49.7	49.7	17.1	0	21.788	1424800000	14	1.07001	0.361842	1.33882	1.78495	K7EPK1;Q86X55;K7EK20;K7EQA8;K7EIQ8	K7EPK1;Q86X55;K7EK20;K7EQA8	Histone-arginine methyltransferase CARM1	CARM1
24.778	24.8641	24.9651	25.8552	24.7931	25.0571	22.4399	23.7921		2	2	2	8.3	8.3	8.3	39.548	0	9.074	175550000	4	1.09084	0.35637	1.28811	1.80134	Q6IBS0;D6RG15;H0Y858	Q6IBS0;D6RG15;H0Y858	Twinfilin-2	TWF2
29.1773	29.0772	29.0646	30.0247	29.7496	28.3141	28.2747	27.8132	+	16	16	16	17.1	17.1	17.1	105.34	0	63.824	2913000000	63	2.36958	0.0717818	1.28469	3.31223	Q99613;B5ME19;H3BPE4;H3BTY8;H3BPE3	Q99613;B5ME19	Eukaryotic translation initiation factor 3 subunit C;Eukaryotic translation initiation factor 3 subunit C-like protein	EIF3C;EIF3CL
25.2159	24.8253	25.3276	23.3345	26.5534	22.9468	23.8967	24.5698		3	3	3	10	10	10	36.238	0	9.643	135780000	6	0.804209	0.499207	1.24691	1.43154	Q5VVL7;P11182	Q5VVL7;P11182	Lipoamide acyltransferase component of branched-chain alpha-keto acid dehydrogenase complex, mitochondrial	DBT
26.305	27.2577	26.7065	27.7733	27.3527	26.6288	26.8715	24.0181		4	4	4	8.9	8.9	8.9	65.009	0	27.548	753420000	20	0.825131	0.500747	1.23955	1.45789	Q9H4L4;A0A087X0R7;J3KSF5;J3QRE4;A0A087WV50;J3QL36	Q9H4L4;A0A087X0R7	Sentrin-specific protease 3	SENP3;SENP3-EIF4A1
24.2319	24.2632	25.167	26.3206	26.5549	23.0368	25.316	23.8826		3	3	3	26.5	26.5	26.5	8.8131	0	19.644	270480000	7	0.737413	0.547924	1.22908	1.34073	C9JAW5;C9JNU6;Q9Y241	C9JAW5;C9JNU6;Q9Y241	HIG1 domain family member 1A, mitochondrial	HIGD1A
25.9166	25.1857	24.8828	24.5919	28.4381	24.5406	24.2464	25.0202		2	2	2	13.4	13.4	13.4	35.293	0	26.335	624930000	9	0.603718	0.627063	1.20061	1.1536	Q9NYP7;A0A0A0MTI6	Q9NYP7;A0A0A0MTI6	Elongation of very long chain fatty acids protein 5;Elongation of very long chain fatty acids protein	ELOVL5
33.4156	32.5043	32.9235	33.372	34.523	32.3888	32.5032	31.6058		59	59	59	57.6	57.6	57.6	90.725	0	305.18	58592000000	390	1.26624	0.304088	1.18177	1.98661	P11387;Q969P6;E5RIC7;E5RJ95;E5RFS0;E5RJ33;H0YBR3;H0YAR3;H0YC03;E5RGE7;E5RGR4;E5RFE3;E5RGR2	P11387	DNA topoisomerase 1	TOP1
24.5555	25.4531	26.2305	26.7414	26.0906	23.7384	25.9624	24.257		6	6	6	11.3	11.3	11.3	98.119	0	23.91	151050000	8	0.827702	0.499389	1.16161	1.44977	Q96EN8	Q96EN8	Molybdenum cofactor sulfurase	MOCOS
27.361	29.561	28.2745	29.7446	30.0343	27.4847	28.885	27.1452		14	14	14	32.6	32.6	32.6	64.135	0	76.548	3011300000	49	0.723996	0.561348	1.15678	1.31386	Q5T749	Q5T749	Keratinocyte proline-rich protein	KPRP
31.5956	30.7711	31.9586	32.258	33.9442	31.7196	30.9904	30.1529		21	21	21	61.3	61.3	61.3	22.591	0	79.483	27760000000	164	0.729906	0.559556	1.15118	1.32097	A0A024R4M0;P46781;B5MCT8;C9JM19;F2Z3C0;A8MXK4	A0A024R4M0;P46781;B5MCT8;C9JM19	40S ribosomal protein S9	RPS9
27.319	27.7565	27.8678	29.0048	27.7425	27.3174	26.6146	26.5205		11	11	11	6.9	6.9	6.9	210.13	0	36.829	1031500000	26	1.43346	0.246867	1.1206	2.15846	A6NNN6;E7ETA6;Q15154;E7EV93;E5RGQ4;E9PGW9;H0YBA1	A6NNN6;E7ETA6;Q15154	Pericentriolar material 1 protein	PCM1
30.7073	29.6496	31.4902	30.9928	33.0098	30.5981	30.7813	28.786		18	18	18	74.5	74.5	74.5	12.538	0	59.463	15256000000	119	0.608306	0.626101	1.11478	1.15154	P18077;C9K025;F8WBS5;F8WB72	P18077;C9K025;F8WBS5;F8WB72	60S ribosomal protein L35a	RPL35A
28.2331	27.8199	28.1001	27.8547	29.134	27.0986	27.161	27.1599	+	2	2	2	7	7	7	53.944	0	29.917	1568200000	20	1.84462	0.161974	1.08852	2.59714	P53985;Q5T8R3;Q5T8R5	P53985;Q5T8R3;Q5T8R5	Monocarboxylate transporter 1	SLC16A1
23.271	25.4236	26.1384	26.1859	27.8102	22.8273	25.7435	25.5594		4	4	4	14	14	14	46.029	0	11.732	494840000	3	0.384676	0.752031	1.05576	0.812821	Q5JVF3	Q5JVF3	PCI domain-containing protein 2	PCID2
27.2736	27.0752	26.5308	29.6958	28.067	26.8571	26.3585	26.811		5	5	5	7.5	7.5	7.5	92.48	0	18.242	968020000	13	0.686046	0.592748	1.05292	1.24952	P55884;C9JQN7;C9JZG1	P55884	Eukaryotic translation initiation factor 3 subunit B	EIF3B
22.8598	26.1455	22.9459	25.5716	28.2573	23.8795	25.3045	23.1658		1	1	1	3.6	3.6	3.6	26.238	0.0027137	3.532	380200000	11	0.303377	0.806536	1.03941	0.675335	Q5T750	Q5T750	Skin-specific protein 32	XP32
32.8209	31.783	30.2335	29.9238	31.1911	29.3978	30.072	31.0015		16	7	7	43.7	25.1	25.1	21.842	0	35.951	11365000000	119	0.632833	0.620199	1.03337	1.17566	Q02539	Q02539	Histone H1.1	HIST1H1A
26.7027	26.9476	26.6637	27.1357	26.3489	26.5263	26.8035	23.8554		4	4	4	8.6	8.6	8.6	73.051	0	13.75	611660000	6	0.707442	0.585113	1.03132	1.27445	P04049;H7C155;A0A0B4J1W9	P04049;H7C155	RAF proto-oncogene serine/threonine-protein kinase	RAF1
33.4645	32.2591	30.3361	31.8693	31.4882	29.8126	30.5447	32.2506		6	6	6	39	39	39	12.41	0	22.611	22220000000	53	0.548239	0.657232	1.01412	1.05631	G3XAI9;Q5BKY9;Q8N9E0	G3XAI9;Q5BKY9;Q8N9E0	Protein FAM133B;Protein FAM133A	FAM133B;FAM133A
23.6727	23.4256	24.8232	26.2091	26.3201	24.7143	23.4923	23.4367		2	2	2	23	23	23	14.585	0.00072359	4.1952	297400000	3	0.539506	0.671487	1.00904	1.04336	C9K051;H7C019;C9JK55;E9PHI4;O94901;C9JS54;C9JJU6	C9K051;H7C019;C9JK55;E9PHI4;O94901;C9JS54;C9JJU6	SUN domain-containing protein 1	SUN1
27.6296	23.1903	27.8983	28.0585	28.6453	27.4999	27.1984	23.5561		4	4	4	13.2	13.2	13.2	34.012	0	13.785	1362400000	16	0.253834	0.825446	0.999654	0.584737	P53007;B4DP62	P53007;B4DP62	Tricarboxylate transport protein, mitochondrial	SLC25A1
28.5991	29.1603	28.8437	29.6229	29.1385	28.1567	27.926	28.1425	+	5	5	5	10.6	10.6	10.6	48.227	0	21.569	2459000000	28	2.26139	0.104125	0.99783	2.97249	Q07666;Q5VWX1	Q07666	KH domain-containing, RNA-binding, signal transduction-associated protein 1	KHDRBS1
31.5455	33.1903	32.4729	33.4359	33.0808	32.0414	32.3747	30.8373		31	30	1	51.2	49.3	4.7	65.432	0	273.38	37439000000	232	0.886584	0.477509	0.993943	1.49141	P35908	P35908	Keratin, type II cytoskeletal 2 epidermal	KRT2
29.6095	29.1065	28.8889	29.447	30.8376	29.5315	28.4078	27.8457		7	7	2	28.9	28.9	7.7	16.378	0	23.11	4149200000	35	0.851767	0.497472	0.982918	1.44693	J3KQN4;P83881;H0Y5B4;H7BZ11;R4GN19;H7BY91;H0Y3V9	J3KQN4;P83881;H0Y5B4;H7BZ11	60S ribosomal protein L36a	RPL36A;RPL36A-HNRNPH2
25.4387	24.693	23.3501	24.1087	23.7978	23.7727	23.7346	22.3822		2	2	2	4.3	4.3	4.3	68.07	0.00084034	6.3078	35951000	5	0.834394	0.501222	0.981177	1.42542	O15213	O15213	WD repeat-containing protein 46	WDR46
26.5935	27.5301	27.3083	28.3505	26.9732	26.1184	26.8274	26.1661		6	6	6	6	6	6	151.66	0	18.698	755310000	22	1.20765	0.339406	0.980506	1.85604	Q6P2E9	Q6P2E9	Enhancer of mRNA-decapping protein 4	EDC4
27.1749	26.0957	27.8477	28.1421	26.847	26.0535	26.0034	26.6773		4	4	4	40.1	40.1	40.1	25.441	0	37.238	702500000	12	0.982058	0.441812	0.976726	1.59996	K7ER90;K7EL20;O75821;K7EL60;K7ENA8;K7ENH0;K7EP16	K7ER90;K7EL20;O75821;K7EL60;K7ENA8	Eukaryotic translation initiation factor 3 subunit G	EIF3G
31.6522	30.7007	30.2112	30.4925	32.1294	30.6092	29.2526	30.323		5	5	5	29.4	29.4	29.4	15.807	0	18.138	10605000000	56	0.856344	0.500561	0.975574	1.45086	P62266;D6RD47;D6RDJ2;D6RIX0;D6R9I7	P62266;D6RD47	40S ribosomal protein S23	RPS23
30.5437	30.4933	30.1952	31.0873	31.9997	30.37	29.906	29.389		10	10	10	48.1	48.1	48.1	15.197	0	52.323	10265000000	107	1.07377	0.406292	0.975526	1.70478	E7ETK0;A0A087WUS0;P62847	E7ETK0;A0A087WUS0;P62847	40S ribosomal protein S24	RPS24
32.6809	31.5131	31.0043	31.4057	33.0488	31.5894	30.3745	30.928		10	10	10	41.9	41.9	41.9	13.293	0	35.991	19226000000	79	0.823769	0.504359	0.966606	1.40937	P49207	P49207	60S ribosomal protein L34	RPL34
32.3064	32.8478	31.3507	32.9562	32.4429	30.9546	31.7762	31.5208		4	4	1	13	13	8	41.287	0	9.0468	22754000000	24	1.21444	0.342771	0.963601	1.85733	P01860	P01860	Ig gamma-3 chain C region	IGHG3
26.1724	25.8095	26.0113	28.2423	29.5033	25.6162	26.5212	26.4236		6	6	6	25.4	25.4	25.4	22.774	0	23.887	882760000	23	0.426828	0.735957	0.96075	0.872556	Q9Y6A4	Q9Y6A4	Cilia- and flagella-associated protein 20	CFAP20
30.4469	29.755	28.8862	28.7397	29.3905	28.3171	28.7644	28.3679		12	12	9	20.2	20.2	17.1	74.324	0	62.785	4370200000	51	1.18999	0.342138	0.960534	1.8294	Q96SB4;H3BLV9;D6RBF8	Q96SB4;H3BLV9	SRSF protein kinase 1	SRPK1
32.8143	32.8286	33.28	33.7801	35.6055	33.0646	32.627	32.4252		30	30	30	64.9	64.9	64.9	29.225	0	151.84	77852000000	219	0.651989	0.615101	0.956106	1.19028	P18124;A8MUD9;C9JIJ5;C9JZ88	P18124;A8MUD9	60S ribosomal protein L7	RPL7
25.9529	26.893	26.2338	28.0048	26.5797	26.116	25.6112	25.6051		6	6	6	8.2	8.2	8.2	89.321	0	15.569	494910000	9	1.00508	0.437754	0.955422	1.62058	P55072;C9JUP7;C9IZA5	P55072	Transitional endoplasmic reticulum ATPase	VCP
33.6254	32.9313	31.8668	31.3573	33.374	31.0048	31.2501	32.8132		13	13	13	36.6	36.6	36.6	20.863	0	56.649	33489000000	114	0.626516	0.627831	0.941604	1.15439	P07305	P07305	Histone H1.0;Histone H1.0, N-terminally processed	H1F0
26.8056	26.8956	26.1203	26.8359	27.005	24.3691	26.4316	26.5915		3	3	3	36.9	36.9	36.9	20.426	0	45.001	475420000	10	0.830505	0.505852	0.935096	1.4106	Q8IV96;P26196	Q8IV96;P26196	Probable ATP-dependent RNA helicase DDX6	DDX6
28.4071	28.7918	28.4392	28.7267	29.1055	27.5752	27.7684	27.9382	+	13	8	8	20.2	15.2	15.2	69.948	0	23.569	2095500000	29	2.60754	0.076	0.93348	3.25317	Q03252	Q03252	Lamin-B2	LMNB2
23.3948	23.234	25.6066	23.8037	26.2264	24.4825	22.1972	23.9081		3	3	3	5	5	5	96.631	0	13.269	228530000	2	0.429183	0.736751	0.923815	0.872982	Q6P3X3;F8WCH1	Q6P3X3	Tetratricopeptide repeat protein 27	TTC27
26.9342	27.3967	24.9612	23.696	24.8195	24.6853	25.0109	24.2172		4	4	4	6.3	6.3	6.3	74.605	0	13.77	259550000	7	0.438666	0.736734	0.923713	0.887327	O76094;R4GNC1	O76094	Signal recognition particle subunit SRP72	SRP72
26.0184	23.885	26.6285	24.2306	26.4007	26.5424	22.9164	24.0915		3	3	3	10.9	10.9	10.9	39.233	0.00090009	7.8544	366120000	4	0.363084	0.78659	0.915919	0.768902	P11177	P11177	Pyruvate dehydrogenase E1 component subunit beta, mitochondrial	PDHB
26.6033	26.5021	26.5975	27.7619	27.0112	26.8275	26.9221	24.2056		3	2	2	23.1	16.8	16.8	19.018	0	15.638	613320000	10	0.59578	0.639686	0.910116	1.10865	E7END7;P62820	E7END7;P62820	Ras-related protein Rab-1A	RAB1A
23.8364	24.7004	25.9343	26.6836	24.1033	26.5823	22.6179	23.2256		2	2	2	13	13	13	23.658	0.00087032	6.9984	453540000	8	0.335695	0.801859	0.909683	0.723689	P20339	P20339	Ras-related protein Rab-5A	RAB5A
36.292	36.0675	34.2804	34.9928	35.0627	33.7798	34.3354	35.1899		24	3	3	45.2	9.6	9.6	21.865	0	27.221	205060000000	103	0.771731	0.554135	0.904006	1.33239	P10412	P10412	Histone H1.4	HIST1H1E
32.1596	32.0458	32.8811	32.7989	35.0402	32.385	32.5696	31.3056		16	16	16	68.9	68.9	68.9	11.367	0	88.674	55376000000	175	0.536595	0.676316	0.898377	1.02619	P62805	P62805	Histone H4	HIST1H4A
26.5494	28.1469	23.7365	23.5691	23.8636	23.8763	22.7257	26.2513		5	3	3	6.5	4.1	4.1	79.541	0	9.636	199070000	4	0.250532	0.822521	0.888679	0.574468	Q15059	Q15059	Bromodomain-containing protein 3	BRD3
33.3874	32.6811	33.5633	33.4124	34.95	33.2528	33.0302	31.8514		26	26	26	59.4	59.4	59.4	32.728	0	174.4	71774000000	248	0.740689	0.577405	0.88739	1.29073	Q02878;F8VZ45;U3KQR5;F8VR69;F8VZA3;F8VWR1;F8VU16	Q02878	60S ribosomal protein L6	RPL6
26.5164	23.6977	24.2935	26.7166	22.5625	23.1168	24.3113	24.189		3	3	3	3.3	3.3	3.3	112.42	0	13.566	382480000	3	0.340015	0.802954	0.884982	0.729202	P78347	P78347	General transcription factor II-I	GTF2I
24.6472	24.0785	23.3162	24.9403	25.3082	23.5465	22.7362	24.4412		4	3	3	4.1	3.1	3.1	105.89	0.0008881	7.4981	65596000	3	0.735488	0.58168	0.883433	1.28347	B7ZM99;Q6UB35;A0A087WVM4	B7ZM99;Q6UB35;A0A087WVM4	Monofunctional C1-tetrahydrofolate synthase, mitochondrial	MTHFD1L
27.4455	27.7017	27.7946	28.4488	29.1047	27.2246	27.0053	27.4261		10	10	4	20.2	20.2	10.7	71.368	0	57.579	1345500000	35	1.11966	0.400262	0.880378	1.72297	Q9NVI7;H0Y2W2	Q9NVI7;H0Y2W2	ATPase family AAA domain-containing protein 3A	ATAD3A
30.6467	29.9898	30.5211	31.6082	32.6661	30.7185	29.9691	29.9399		18	18	18	62	62	62	29.597	0	73.053	12007000000	93	0.636513	0.627394	0.877221	1.15711	P62701;Q8TD47;C9JEH7;P22090	P62701	40S ribosomal protein S4, X isoform	RPS4X
28.1464	28.1001	28.4698	29.3225	30.0428	28.2781	27.7852	27.7563		6	6	6	11.2	11.2	11.2	54.489	0	14.14	2365900000	20	0.849629	0.499671	0.876433	1.419	Q9UBM7;E9PM00;E9PRL8;E9PQ71;E9PIP9;E9PJ54;H0YE57	Q9UBM7;E9PM00	7-dehydrocholesterol reductase	DHCR7
29.7601	29.7239	29.0282	29.9607	28.7511	28.3565	28.3265	29.0332		12	12	12	7.6	7.6	7.6	172.79	0	55.229	3020600000	36	1.3079	0.327245	0.872744	1.91819	Q5VZL5;H7C1I7	Q5VZL5	Zinc finger MYM-type protein 4	ZMYM4
25.6946	25.6982	25.2104	25.6866	23.3905	24.0618	23.048	25.6887		2	2	2	19.3	19.3	19.3	9.6948	0.00088968	7.508	238000000	5	0.483285	0.707302	0.869934	0.947339	H0Y8U3;P42285	H0Y8U3;P42285	Superkiller viralicidic activity 2-like 2	SKIV2L2
33.5144	33.0189	33.5577	34.1875	35.3241	33.3801	32.9704	32.8215		39	39	39	63.3	63.3	63.3	46.108	0	253.92	87833000000	408	0.787652	0.548046	0.8632	1.34229	P39023;G5E9G0;B5MCW2;H7C422;H7C3M2;F8WCR1;Q92901	P39023;G5E9G0;B5MCW2;H7C422	60S ribosomal protein L3	RPL3
24.094	23.903	26.5315	23.5661	27.8814	26.615	22.6871	23.7001		4	4	4	3.7	3.7	3.7	157.9	0	13.288	593100000	4	0.24576	0.826671	0.86113	0.564559	P42704;C9JCA9;B8ZZ38;A0A0C4DG06	P42704;C9JCA9;B8ZZ38;A0A0C4DG06	Leucine-rich PPR motif-containing protein, mitochondrial	LRPPRC
29.9824	29.4439	29.1439	28.3427	29.7717	28.3346	28.6657	28.4651		11	11	11	29.2	29.2	29.2	37.335	0	36.215	3473600000	46	1.14445	0.391856	0.848446	1.73665	Q9Y388;A0A1W2PP04;Q5JY83	Q9Y388;A0A1W2PP04	RNA-binding motif protein, X-linked 2	RBMX2
26.9132	26.5982	26.212	27.5128	28.1125	26.544	26.0774	26.054		4	4	4	24.3	24.3	24.3	22.653	0	14.727	702300000	15	0.926687	0.475853	0.844589	1.49829	A0A0A0MQZ6;O95478;H0YAI9	A0A0A0MQZ6;O95478;H0YAI9	Ribosome biogenesis protein NSA2 homolog	NSA2
26.2706	27.1172	27.4773	29.0928	27.8784	26.8225	27.1315	26.2269		2	2	2	6.1	6.1	6.1	55.527	0	10.199	980990000	13	0.614366	0.641683	0.840281	1.12184	P48651;J3KNR6	P48651;J3KNR6	Phosphatidylserine synthase 1	PTDSS1
33.0321	32.6828	31.4344	31.7681	32.2216	31.0436	31.0378	32.1302		6	6	3	42.9	42.9	15.5	9.461	0	28.03	23436000000	49	0.885366	0.493282	0.823934	1.44525	P42677;Q5T4L4	P42677;Q5T4L4	40S ribosomal protein S27	RPS27
23.6877	23.0441	25.8711	26.3287	22.8244	23.4633	23.3864	23.741		4	4	4	2.6	2.6	2.6	276.9	0.00088183	7.2664	180240000	3	0.362906	0.787698	0.820928	0.761224	Q12923	Q12923	Tyrosine-protein phosphatase non-receptor type 13	PTPN13
33.2649	32.4691	32.7833	33.0617	34.7595	32.9397	32.2998	32.1043		20	20	20	62.5	62.5	62.5	24.205	0	136.34	56072000000	228	0.713849	0.592081	0.819731	1.24289	P62241;Q5JR95	P62241;Q5JR95	40S ribosomal protein S8	RPS8
28.4676	28.9352	28.6231	29.5111	28.294	27.3568	27.8125	28.6862		30	1	1	29.1	1.3	1.3	99.657	0.00078493	5.3692	2431700000	27	1.04609	0.435746	0.814364	1.61838	I3L182;I3L1I8;A0A087X1W1;I3L1C0	I3L182;I3L1I8		SRRM2
32.6872	31.993	33.7834	33.3217	35.6157	33.6315	32.745	31.6411		19	19	19	62.7	62.7	62.7	24.146	0	94.309	83472000000	177	0.383628	0.771473	0.807693	0.792426	P61313;E7EQV9;E7ENU7;E7EX53;E7ERA2	P61313;E7EQV9;E7ENU7;E7EX53	60S ribosomal protein L15;Ribosomal protein L15	RPL15
28.5064	28.8555	28.7562	29.5464	28.4914	27.8916	27.9681	28.2295		12	12	12	8.9	8.9	8.9	242.04	0	60.338	2209100000	50	1.6212	0.243034	0.801438	2.18436	O14497;H0Y488;A0A1B0GTU5;A0A087WUV6;H0YCU6;H0YEW5	O14497;H0Y488;A0A1B0GTU5;A0A087WUV6	AT-rich interactive domain-containing protein 1A	ARID1A
25.1692	24.5916	25.6892	26.1458	27.8796	25.2415	25.2569	24.7913		5	5	5	14.6	14.6	14.6	27.978	0	12.425	371780000	7	0.480403	0.707171	0.798516	0.934137	P57088;D6RAA6;H0Y8N0	P57088;D6RAA6	Transmembrane protein 33	TMEM33
33.263	32.9775	30.564	30.222	31.6543	29.5338	30.6591	32.6347		13	13	13	39.4	39.4	39.4	26.106	0	75.248	19138000000	97	0.319194	0.798583	0.793693	0.688382	Q8TA86;C9J6V2	Q8TA86;C9J6V2	Retinitis pigmentosa 9 protein	RP9
33.3585	32.5194	32.9744	33.3151	34.5002	32.6821	32.3409	32.5993		19	19	19	64.4	64.4	64.4	18.565	0	72.735	60083000000	193	0.905198	0.498885	0.792741	1.4574	P46778;M0R181;G3V1B3;M0R3I5	P46778;M0R181	60S ribosomal protein L21	RPL21
26.3056	27.0184	26.082	27.1015	26.039	24.3859	26.4888	26.2777		4	1	1	14.8	7.7	7.7	30.54	0.0007326	4.3599	423660000	5	0.660366	0.621852	0.791843	1.17076	Q13162;A6NG45	Q13162	Peroxiredoxin-4	PRDX4
26.5231	25.8679	28.2172	27.8992	29.4652	27.7791	26.7919	25.8463		13	13	13	7.4	7.4	7.4	227.92	0	44.394	1367500000	22	0.36215	0.789066	0.788773	0.75717	Q92621;U3KPX2	Q92621	Nuclear pore complex protein Nup205	NUP205
26.9983	27.493	24.8871	25.714	25.2225	24.8992	25.4608	25.4635		3	3	3	8.6	8.6	8.6	45.917	0	13.755	329650000	12	0.528557	0.685379	0.788507	0.999251	A2A2V2;P42696;Q5TCT4;H7C5M1	A2A2V2;P42696;Q5TCT4	RNA-binding protein 34	RBM34
28.2058	27.8817	28.2462	27.8994	27.6651	27.7862	26.6572	27.1416		7	7	7	22.2	22.2	22.2	36.501	0	26.978	1200200000	31	1.51054	0.271469	0.784639	2.06758	Q13347	Q13347	Eukaryotic translation initiation factor 3 subunit I	EIF3I
33.4944	32.8407	31.8972	32.6551	33.4961	32.0262	31.4856	32.7685		17	17	5	59.3	59.3	15.9	17.258	0	66.612	36022000000	172	0.810514	0.552512	0.783247	1.34769	P61254;J3QRI7;J3QQQ9;J3QQV1;J3QRC4;J3KTJ8;J3KSS0;J3KS10	P61254;J3QRI7;J3QQQ9;J3QQV1;J3QRC4;J3KTJ8	60S ribosomal protein L26	RPL26
25.052	24.1586	25.5758	24.0975	26.3376	24.2012	24.6314	23.9515		2	2	2	4	4	4	29.45	0.00073046	4.2964	249900000	2	0.637372	0.633522	0.78293	1.14009	Q9HD33	Q9HD33	39S ribosomal protein L47, mitochondrial	MRPL47
31.9154	32.2981	28.9067	29.3134	30.3688	28.8869	30.3735	30.0788		32	32	32	36.5	36.5	36.5	95.581	0	91.289	8076800000	113	0.348521	0.802343	0.780778	0.73488	Q9BUQ8;H0YIL9;H0YI52;F8VVA2	Q9BUQ8	Probable ATP-dependent RNA helicase DDX23	DDX23
27.2398	23.7809	26.8917	27.7415	27.5147	26.358	26.4829	24.7298		5	5	5	59.1	59.1	59.1	12.784	0	18.145	704720000	9	0.310894	0.808108	0.776813	0.673367	P62888;E5RI99;A0A0B4J213;A0A0C4DH44	P62888;E5RI99;A0A0B4J213	60S ribosomal protein L30	RPL30
23.9725	24.2493	26.3339	28.2746	26.8393	26.422	24.9244	24.1291		2	2	2	14	14	14	16.686	0	9.2637	679300000	12	0.269335	0.823975	0.775408	0.602426	D6RBD7;C9J1V9;O43324;D6RCQ0;H0YAL7	D6RBD7;C9J1V9;O43324;D6RCQ0;H0YAL7	Eukaryotic translation elongation factor 1 epsilon-1	EEF1E1;EEF1E1-BLOC1S5
24.0488	24.1019	26.5695	27.3885	27.04	24.5584	26.7935	23.8299		3	3	3	68.8	68.8	68.8	5.4753	0.00089928	7.8532	598140000	11	0.271715	0.823269	0.769144	0.606199	V9GY61;K7EJW7;K7EIF2;H7C0Y7;C9JBG0;Q96PJ7;E7ES60;Q9BZG1	V9GY61;K7EJW7;K7EIF2;H7C0Y7;C9JBG0;Q96PJ7;E7ES60;Q9BZG1	Ras-related protein Rab-34	RAB34
32.178	31.1992	32.68	32.9117	34.741	32.6914	32.0328	31.1982		21	21	21	62.6	62.6	62.6	23.577	0	74.876	47948000000	211	0.405214	0.745835	0.767829	0.821068	P40429;M0QYS1;Q8J015;Q6NVV1;M0QZU1;A0A096LPE0	P40429;M0QYS1;Q8J015	60S ribosomal protein L13a	RPL13A;RPL13a
28.461	27.1658	27.8772	28.6873	29.5818	28.5706	27.5152	26.6767		3	3	3	31.3	31.3	31.3	13.015	0	14.175	2080400000	20	0.527663	0.685447	0.767133	0.994532	P62854;Q5JNZ5	P62854;Q5JNZ5	40S ribosomal protein S26;Putative 40S ribosomal protein S26-like 1	RPS26;RPS26P11
27.3644	27.7374	27.358	27.8959	28.1155	26.601	27.035	27.1454		3	3	3	16.7	16.7	16.7	23.543	0.00092593	8.4697	967420000	6	1.78573	0.22484	0.767122	2.30811	A0A0G2JRD1;S4R3K7;S4R469;F8VR27;F8VZY7;B0QYV1;B0QYY4;A0A087X2B1;A0A0G2JRA5;J3KNW3;B7Z1U7;F8VZG9;O43251;Q9NWB1;I3L1D4;F8VRS4;A0A0G2JSB3;B0QYY7;J3QRF4;A6NFN3	A0A0G2JRD1;S4R3K7;S4R469;F8VR27;F8VZY7;B0QYV1;B0QYY4;A0A087X2B1;A0A0G2JRA5;J3KNW3;B7Z1U7;F8VZG9;O43251;Q9NWB1;I3L1D4;F8VRS4	RNA binding protein fox-1 homolog;RNA binding protein fox-1 homolog 2;RNA binding protein fox-1 homolog 1	RBFOX2;RBFOX1
28.2915	28.5234	28.1052	29.0931	29.5941	27.5673	28.3533	27.9723		8	8	8	27.9	27.9	27.9	32.996	0	33.36	2292100000	46	0.965814	0.469581	0.757185	1.51017	P36542	P36542	ATP synthase subunit gamma, mitochondrial	ATP5C1
28.3765	28.6841	28.5595	28.4776	23.5834	28.21	23.7521	28.4375		2	2	2	3.9	3.9	3.9	88.828	0.00072307	4.1763	1909400000	8	0.164542	0.859309	0.736394	0.403135	O43264	O43264	Centromere/kinetochore protein zw10 homolog	ZW10
29.5147	29.1982	28.9371	28.9337	30.8502	28.5881	29.5736	28.094		16	16	16	25.2	25.2	25.2	51.556	0	62.864	4610400000	55	0.60813	0.64318	0.734901	1.09294	P08621;M0QYR1;M0QX04	P08621	U1 small nuclear ribonucleoprotein 70 kDa	SNRNP70
28.7632	28.4636	28.3284	28.7112	28.5973	27.6819	28.3166	27.5187		8	5	5	10.2	7.3	7.3	77.526	0	31.06	2220900000	25	1.91343	0.205118	0.733681	2.38826	P78362;H7C5L6;H7C521;A8MPP7;A8MPY5;E7ETV6;Q9UPE1	P78362	SRSF protein kinase 2;SRSF protein kinase 2 N-terminal;SRSF protein kinase 2 C-terminal	SRPK2
27.4994	27.2561	26.2225	28.0812	28.4075	26.5458	26.4908	27.2618		11	11	11	15	15	15	86.604	0	31.963	942190000	27	0.651503	0.630006	0.727219	1.14481	B7Z6D5;Q96GQ7;A0A087X059;A0A087WYH5	B7Z6D5;Q96GQ7	Probable ATP-dependent RNA helicase DDX27	DDX27
25.5983	26.0707	22.7986	26.909	24.1397	23.9631	23.4779	25.6875		3	3	3	13.7	13.7	13.7	24.676	0.00087796	7.1533	176520000	7	0.27594	0.82082	0.727076	0.610723	Q8N6S5	Q8N6S5	ADP-ribosylation factor-like protein 6-interacting protein 6	ARL6IP6
33.4124	32.534	32.949	32.9901	34.4031	33.0512	32.523	32.0281		21	21	21	65.1	65.1	65.1	23.432	0	101.33	52553000000	156	0.746271	0.590096	0.723594	1.25602	P50914;E7EPB3	P50914;E7EPB3	60S ribosomal protein L14	RPL14
28.058	27.649	27.7033	28.5576	28.086	27.5205	27.3096	27.0349		11	11	11	8.9	8.9	8.9	142.29	0	41.57	1277000000	54	1.62156	0.26052	0.722478	2.1215	A0A0A0MSX9;P41252;J3KR24;Q5TCC6;Q5TCD1	A0A0A0MSX9;P41252;J3KR24	Isoleucine--tRNA ligase, cytoplasmic	IARS
29.4349	27.5307	29.2973	29.0385	31.3894	29.8456	28.2438	27.7616		8	8	8	53.7	53.7	53.7	15.798	0	57.888	4761600000	56	0.325681	0.799773	0.721136	0.692913	P61353;K7ELC7;K7EQQ9;K7ERY7	P61353;K7ELC7;K7EQQ9	60S ribosomal protein L27	RPL27
33.4951	32.4818	33.4914	33.4102	35.0602	33.4317	32.9838	32.2196		24	24	24	54.5	54.5	54.5	29.995	0	179.31	74888000000	261	0.538659	0.684649	0.709418	0.998591	P62424;Q5T8U3;Q5T8U2	P62424;Q5T8U3;Q5T8U2	60S ribosomal protein L7a	RPL7A
24.8455	24.1624	23.8331	24.7284	25.0454	24.0507	23.3211	24.0696		1	1	1	3.8	3.8	3.8	34.431	0.0027229	3.5502	106350000	3	1.04492	0.444856	0.709137	1.57084	E9PH82;Q8NCA5	E9PH82;Q8NCA5	Protein FAM98A	FAM98A
28.5788	28.101	28.2249	29.3145	28.5674	28.2253	27.7482	27.5948		11	11	11	8.2	8.2	8.2	134.46	0	31.642	1992800000	15	1.17425	0.400955	0.701197	1.6939	Q9P2J5;A0A087WXY1	Q9P2J5	Leucine--tRNA ligase, cytoplasmic	LARS
31.8216	31.481	32.2327	33.0282	33.7523	32.199	31.9724	31.1302		27	27	27	54.9	54.9	54.9	34.362	0	157.47	35209000000	261	0.537804	0.687039	0.695968	0.99477	P46777;Q5T7N0;R4GNJ2	P46777	60S ribosomal protein L5	RPL5
31.3533	30.9877	31.6115	32.2606	32.8201	31.3678	31.258	30.7155		25	25	25	76.6	76.6	76.6	33.296	0	144.17	20726000000	185	0.736179	0.593063	0.692877	1.23495	Q99623;J3KPX7;F5GY37;F5GWA7;F5H3X6;F5H2D2;F5H0C5;U3KPZ5	Q99623;J3KPX7;F5GY37;F5GWA7;F5H3X6	Prohibitin-2	PHB2
26.4381	26.379	24.2759	27.3438	26.6596	26.1659	24.1517	26.266		4	4	4	19.5	19.5	19.5	28.449	0	13.279	533210000	8	0.348951	0.803322	0.691383	0.726713	Q9NX20;E9PI14	Q9NX20	39S ribosomal protein L16, mitochondrial	MRPL16
35.0482	35.1104	34.7414	35.4885	34.8661	33.831	34.4457	34.8048		90	90	90	40.5	40.5	40.5	201.56	0	323.31	179280000000	903	1.37512	0.335547	0.690408	1.8745	Q7Z6E9;H3BSK8;H3BUN0;I3L3Y2;A0A087WY32	Q7Z6E9	E3 ubiquitin-protein ligase RBBP6	RBBP6
36.3298	36.0007	35.0225	35.2541	35.9949	34.2711	34.968	35.8642		59	59	59	50.9	50.9	50.9	100.18	0	323.31	292490000000	681	0.70718	0.605936	0.685988	1.19951	P49756;E9PQU5;H0YE46;E9PSE8	P49756	RNA-binding protein 25	RBM25
21.2377	23.7903	20.3853	24.6344	23.8754	21.2899	24.2939	20.7179		38	38	38	54.1	54.1	54.1	95.436	0	323.31	18577000000	133	0.1968	0.8447	0.684057	0.46497	Q68EM7;I3L4P0;I3L1S9;C9IZD3;I3L460;I3L4P6;I3L3P1;I3L4Y5;J3KRS3;F5H6L3;E7ERK8;Q17R89	Q68EM7	Rho GTPase-activating protein 17	ARHGAP17
31.4705	32.2579	31.7944	32.378	31.6694	30.3438	31.6993	31.6491		95	5	3	53.2	3.8	1.5	152.3	0	47.86	21236000000	63	0.862777	0.527686	0.683268	1.37094	E7ETY2;H0Y8Y7	E7ETY2		TCOF1
29.3463	29.7636	28.7804	28.5489	28.6371	28.2609	28.9244	27.8177		6	6	6	21.3	21.3	21.3	40.055	0	29.417	2884600000	31	0.882997	0.51416	0.680926	1.3914	Q9UN81	Q9UN81	LINE-1 retrotransposable element ORF1 protein	L1RE1
26.9064	26.3183	26.0067	24.5121	25.8066	25.9994	22.2822	27.4066		8	8	8	3	3	3	316.05	0	14.021	410260000	5	0.220847	0.842669	0.680645	0.50993	Q6KC79	Q6KC79	Nipped-B-like protein	NIPBL
26.0431	25.054	26.2017	23.1987	26.5478	26.5772	24.0404	23.5756		5	5	5	11	11	11	68.66	0	11.328	419020000	5	0.263779	0.827213	0.678016	0.58623	P36915;A0A140T8Y2;A2AB27	P36915;A0A140T8Y2	Guanine nucleotide-binding protein-like 1	GNL1
36.2892	36.3491	34.8836	34.3048	34.5441	34.0732	34.6712	35.0585		24	4	4	51.2	15	15	21.364	0	23.071	227430000000	103	0.497293	0.710501	0.673165	0.936894	P16403	P16403	Histone H1.2	HIST1H1C
30.729	30.7662	27.8021	28.453	29.4837	28.1801	29.0976	29.0548		10	10	10	43.9	43.9	43.9	18.86	0	61.866	3963500000	59	0.349689	0.804167	0.6693	0.72534	Q8WVK2;H0YBW5;B8ZZ98	Q8WVK2	U4/U6.U5 small nuclear ribonucleoprotein 27 kDa protein	SNRNP27
31.7008	31.4759	32.0885	32.6851	33.1691	31.8007	31.5152	31.362		22	22	8	51.7	51.7	19.8	32.852	0	107.03	27344000000	170	0.766708	0.591585	0.664577	1.25966	P05141;Q9H0C2	P05141	ADP/ATP translocase 2;ADP/ATP translocase 2, N-terminally processed	SLC25A5
36.9813	37.5357	37.0461	38.1718	36.9524	35.929	36.697	37.3953		100	100	9	54.6	54.6	4.5	152.1	0	323.31	861670000000	1279	0.740922	0.594548	0.663731	1.23068	Q13428;H0YA99;H0YAB7	Q13428	Treacle protein	TCOF1
37.9753	37.8158	36.2187	35.1447	36.4809	35.4692	36.0668	36.6549		26	26	5	52.9	52.9	17.6	22.35	0	154.48	622100000000	502	0.388946	0.778919	0.663437	0.783728	P16402	P16402	Histone H1.3	HIST1H1D
28.9985	29.0381	28.1766	27.9876	28.466	27.7468	28.3071	27.5619		10	10	10	7.7	7.7	7.7	121.32	0	23.317	2178300000	38	1.04841	0.455278	0.661456	1.54955	O00203;Q13367	O00203	AP-3 complex subunit beta-1	AP3B1
27.8889	27.8664	27.2875	28.2418	28.7163	27.4709	27.2923	27.2569		11	11	11	8.2	8.2	8.2	208.7	0	29.457	1310400000	26	1.081	0.442828	0.66017	1.58041	Q14690;S4R3Q4	Q14690	Protein RRP5 homolog	PDCD11
26.6046	26.5005	26.8853	27.0597	27.9943	27.0428	26.7915	25.2336		2	2	2	11.1	11.1	11.1	26.743	0	32.477	825910000	12	0.559912	0.683688	0.652878	1.01346	A0A087WX29;Q13148;A0A087WW61;A0A087WX67;A0A087WXV3;A0A087WXQ5;K7EJM5;A0A087WV68;K7EN94;B1AKP7;G3V162;A0A087X260;A0A087WYY0	A0A087WX29;Q13148;A0A087WW61;A0A087WX67;A0A087WXV3;A0A087WXQ5;K7EJM5;A0A087WV68;K7EN94;B1AKP7;G3V162;A0A087X260;A0A087WYY0	TAR DNA-binding protein 43	TARDBP
24.4353	22.655	23.6902	25.3524	25.2125	22.8789	23.696	24.2802		2	2	2	2.3	2.3	2.3	127.06	0.00080906	5.749	60975000	3	0.389287	0.779106	0.650712	0.782423	Q12965	Q12965	Unconventional myosin-Ie	MYO1E
26.4464	27.2552	26.6342	28.5294	27.2119	26.7849	26.9768	25.9507		2	2	2	16.5	16.5	16.5	14.306	0.00092937	8.5033	766530000	19	0.559423	0.68366	0.644594	1.01083	H0YMM5;H0YNJ9;H0YNW5;H0YKC5;H0YKI0;P33316;A0A0C4DGL3	H0YMM5;H0YNJ9;H0YNW5;H0YKC5;H0YKI0;P33316;A0A0C4DGL3	Deoxyuridine 5-triphosphate nucleotidohydrolase, mitochondrial	DUT
26.2935	26.0712	25.9721	27.2013	25.5864	25.6286	25.8829	25.2425		5	4	4	9.8	8.6	8.6	74.139	0	17.96	455430000	14	0.833444	0.56055	0.64027	1.32208	P02545;A0A0C4DGC5;Q3BDU5;Q5TCI8;H0YAB0	P02545;A0A0C4DGC5;Q3BDU5;Q5TCI8	Prelamin-A/C;Lamin-A/C	LMNA
35.878	35.8508	34.3836	35.2698	34.9994	33.8841	34.4374	35.5914		68	68	68	53.9	53.9	53.9	118.29	0	323.31	193110000000	789	0.571477	0.676883	0.638686	1.02433	O15042;E7ET15;H0Y8D9;E7EW00;C9J5L1;H7C4V2;C9JDJ7;U3KPT1	O15042;E7ET15;H0Y8D9;E7EW00	U2 snRNP-associated SURP motif-containing protein	U2SURP
34.6209	34.1962	34.9801	35.0935	36.1631	34.8632	34.5084	33.7597		15	15	7	47.1	47.1	20.6	15.388	0	52.662	180270000000	149	0.602039	0.660638	0.633644	1.06025	Q71DI3;P68431;K7EK07;P84243;Q16695;K7EMV3;B4DEB1;K7ES00;Q6NXT2	Q71DI3;P68431;K7EK07;P84243;Q16695;K7EMV3;B4DEB1;K7ES00;Q6NXT2	Histone H3.2;Histone H3.1;Histone H3;Histone H3.3;Histone H3.1t;Histone H3.3C	HIST2H3A;HIST1H3A;H3F3B;H3F3A;HIST3H3;H3F3C
23.2367	23.7907	25.6346	25.6833	27.3427	25.4301	25.4233	22.6646		2	2	2	2.6	2.6	2.6	86.573	0.00078309	5.3293	314940000	2	0.211445	0.843211	0.631587	0.489746	Q7L8L6	Q7L8L6	FAST kinase domain-containing protein 5	FASTKD5
31.8184	31.4118	31.6418	31.9645	32.8795	31.4092	30.9088	31.6176		15	15	15	53.9	53.9	53.9	20.252	0	61.577	21345000000	133	0.860456	0.551954	0.631312	1.34627	P62913;Q5VVC8;Q5VVC9	P62913;Q5VVC8;Q5VVC9	60S ribosomal protein L11	RPL11
30.9258	30.0781	29.8029	30.1669	31.2914	30.4103	29.3475	29.7556		9	9	9	56	56	56	14.463	0	39.548	7713000000	35	0.680616	0.630548	0.615242	1.14612	P62899;H7C2W9;C9JU56;B7Z4E3;B7Z4C8;B8ZZK4	P62899;H7C2W9;C9JU56;B7Z4E3;B7Z4C8;B8ZZK4	60S ribosomal protein L31	RPL31
34.6407	34.834	33.4219	33.5981	33.2623	32.6787	33.0671	34.2701		31	31	31	31.5	31.5	31.5	103.39	0	265.1	87831000000	259	0.50204	0.710136	0.612774	0.93036	A9Z1X7;Q8IYB3;E9PCT1;M0R088;M0R1E7;M0QXG5	A9Z1X7;Q8IYB3;E9PCT1;M0R088	Serine/arginine repetitive matrix protein 1	SRRM1
33.3151	32.6866	32.8542	32.9568	34.5637	33.2991	32.4503	32.2471		22	22	22	49.4	49.4	49.4	28.68	0	199.4	59509000000	221	0.559563	0.687514	0.609815	1.00205	P62753;A2A3R5;A2A3R7	P62753;A2A3R5	40S ribosomal protein S6	RPS6
31.6864	30.4516	30.6851	31.1031	31.9612	31.1678	30.1376	30.4023		12	12	12	60	60	60	14.865	0	56.104	12785000000	111	0.657535	0.644701	0.608237	1.11751	P62829;C9JD32;J3KT29;J3KTJ3;B9ZVP7;J3QQT9	P62829;C9JD32;J3KT29;J3KTJ3;B9ZVP7	60S ribosomal protein L23	RPL23
23.0278	24.8911	26.2511	26.4346	26.0839	24.1788	23.9819	26.0365		4	4	4	4.3	4.3	4.3	141.36	0	9.9426	324930000	4	0.253658	0.827456	0.605325	0.56297	A0A0G2JH68;O60610;H9KV28;A0A140T8Z0;B4E2I7	A0A0G2JH68;O60610;H9KV28;A0A140T8Z0	Protein diaphanous homolog 1	DIAPH1
33.6441	33.4593	32.3216	32.4967	32.6349	31.6994	32.5475	32.6715		18	18	18	42.2	42.2	42.2	50.381	0	144.84	41449000000	175	0.69783	0.62589	0.605191	1.1618	Q5T3I0;A0A0A0MRK1;E9PAV9;E9PPY4;F2Z3C6;F8W895	Q5T3I0;A0A0A0MRK1;E9PAV9	G patch domain-containing protein 4	GPATCH4
28.1065	27.9772	28.0208	28.4567	28.164	27.6523	27.4925	27.4919	+	6	6	6	8.5	8.5	8.5	92.239	0	19.556	1432600000	33	2.62438	0.137833	0.599459	2.73575	Q9UHI6;E9PJ60	Q9UHI6;E9PJ60	Probable ATP-dependent RNA helicase DDX20	DDX20
29.7929	29.1494	29.5417	29.964	30.8411	29.5305	29.0894	29.1571		16	16	16	72.7	72.7	72.7	22.127	0	88.806	5676900000	59	0.759352	0.593856	0.598835	1.22617	P62081;B5MCP9	P62081;B5MCP9	40S ribosomal protein S7	RPS7
31.5504	31.4767	30.6624	31.0868	32.5102	31.1859	30.4027	30.9969		12	12	12	63.9	63.9	63.9	19.586	0	79.576	15097000000	113	0.640705	0.643332	0.595424	1.09393	A0A087WXM6;J3QQT2;J3KRX5;A0A0A6YYL6;P18621;J3QLC8;A0A0A0MRF8;J3KRB3;A0A087WWH0;J3QS96;A0A087WY81;J3KSJ0	A0A087WXM6;J3QQT2;J3KRX5;A0A0A6YYL6;P18621;J3QLC8;A0A0A0MRF8;J3KRB3;A0A087WWH0;J3QS96;A0A087WY81	60S ribosomal protein L17	RPL17;RPL17-C18orf32
26.2002	27.3501	27.0758	28.4074	28.3781	27.106	27.0987	26.4633		11	11	11	17.7	17.7	17.7	81.744	0	34.882	1160000000	35	0.462936	0.736496	0.592999	0.874773	P14923;C9JTX4;C9J826;C9JK18;C9JKY1;C9JPI2;K7ERP3;B4DGU4;P35222	P14923;C9JTX4;C9J826;C9JK18;C9JKY1	Junction plakoglobin	JUP
25.7981	25.8504	25.7868	26.8424	26.632	25.8027	25.5512	25.4173		4	4	4	9.8	9.8	9.8	60.636	0	11.552	332620000	6	0.954426	0.501736	0.591538	1.41939	Q8IVW6	Q8IVW6	AT-rich interactive domain-containing protein 3B	ARID3B
24.872	22.9304	23.4676	24.2143	25.561	23.8808	23.629	23.3515		2	2	2	8.5	8.5	8.5	51.691	0	9.4287	79450000	5	0.406232	0.767208	0.588621	0.79661	P63151;E5RHQ2;E5RJV2;E5RIY1;E5RFR9	P63151;E5RHQ2;E5RJV2;E5RIY1;E5RFR9	Serine/threonine-protein phosphatase 2A 55 kDa regulatory subunit B alpha isoform	PPP2R2A
33.8513	33.9047	32.4112	31.7651	32.5097	31.7421	33.1997	31.9602		4	4	4	12.2	12.2	12.2	10.905	0	18.589	42309000000	68	0.393356	0.780591	0.587732	0.778267	E9PR30;P62861	E9PR30;P62861	40S ribosomal protein S30	FAU
33.1317	32.3573	33.0549	33.3901	34.9355	33.0989	32.3677	32.8928		18	18	18	56.3	56.3	56.3	21.728	0	124.77	63225000000	187	0.44622	0.732065	0.58744	0.851269	J3QQ67;Q07020;H0YHA7;G3V203;F8VUA6;F8VYV2;A0A075B7A0;F8VXR6	J3QQ67;Q07020;H0YHA7;G3V203;F8VUA6;F8VYV2;A0A075B7A0	60S ribosomal protein L18	RPL18
26.2369	26.5329	26.3059	26.4107	23.0316	26.4894	23.9683	24.891		7	7	6	5.5	5.5	4.7	191.06	0	18.216	481600000	8	0.226497	0.843456	0.587329	0.514039	Q12756;F8W8V9;H7C437;H7C0K6;H7C3Y8;O43896;O60333	Q12756;F8W8V9	Kinesin-like protein KIF1A;Kinesin-like protein	KIF1A
28.0354	27.6508	28.2195	29.4612	29.7689	28.7475	27.904	27.4729		6	6	6	33.1	33.1	33.1	19.621	0	30.276	2287300000	28	0.419596	0.750627	0.585677	0.81465	Q9UHA3;H3BMQ2	Q9UHA3;H3BMQ2	Probable ribosome biogenesis protein RLP24	RSL24D1
33.9977	33.1571	33.4416	33.8704	34.8035	33.6264	32.9659	33.2164		22	22	22	57.6	57.6	57.6	28.024	0	161.07	75668000000	232	0.711518	0.622794	0.584511	1.16888	P62917;E9PKZ0;E9PKU4;G3V1A1;E9PP36	P62917;E9PKZ0;E9PKU4;G3V1A1	60S ribosomal protein L8	RPL8
26.5212	28.7976	25.5228	24.2897	24.6467	24.8832	25.6863	25.5459		7	2	2	17.9	5.8	5.8	22.019	0.00084602	6.4939	406560000	2	0.212904	0.841483	0.583765	0.489313	P22492	P22492	Histone H1t	HIST1H1T
25.8583	23.4015	22.7812	25.8239	28.0622	24.2945	25.0335	24.4856		5	5	5	6.7	6.7	6.7	105.67	0	17.031	300310000	6	0.176798	0.850118	0.580898	0.42135	Q9NXF1	Q9NXF1	Testis-expressed sequence 10 protein	TEX10
27.6589	27.7505	27.434	28.2155	28.5636	27.3103	27.2118	27.5134		6	6	6	5	5	5	143.7	0	23.391	1267000000	34	1.07582	0.464434	0.579342	1.52465	Q5JTH9;A0A087X0G0;A0A087X1U8	Q5JTH9	RRP12-like protein	RRP12
29.4586	29.1222	28.966	28.928	29.1488	28.3122	28.7587	28.5665		15	15	15	18	18	18	103.05	0	83.375	3264000000	68	1.99317	0.233396	0.578945	2.25517	Q15361;A0A087WY09	Q15361;A0A087WY09	Transcription termination factor 1	TTF1
25.1027	24.7391	25.1068	25.198	26.943	25.4487	24.8344	24.2407		3	3	3	19.1	19.1	19.1	21.491	0	10.438	273110000	3	0.447178	0.730256	0.576636	0.850245	G3V5S9;G3V1S4;Q9Y324;G3V2M5	G3V5S9;G3V1S4;Q9Y324	rRNA-processing protein FCF1 homolog	FCF1
31.5268	30.672	31.145	31.4141	32.9707	31.7208	30.7246	30.4702		12	12	12	44.6	44.6	44.6	17.779	0	44.896	18748000000	97	0.438584	0.737251	0.573845	0.838123	P83731;C9JXB8;C9JNW5	P83731;C9JXB8;C9JNW5	60S ribosomal protein L24	RPL24
31.1754	31.3677	30.0515	30.504	31.0122	30.105	30.1679	30.4734		26	26	26	52	52	52	54.972	0	137.94	8522700000	114	0.873643	0.554367	0.573362	1.33087	O76021;J3QSV6;I3L3U9;I3L3C4;I3L234;J3KPU7;I3L2F2;I3L4T8;I3L1Y4;I3L1A3	O76021;J3QSV6;I3L3U9	Ribosomal L1 domain-containing protein 1	RSL1D1
31.5081	30.6717	31.7497	31.5349	32.4084	31.5369	31.0768	30.3958		9	9	9	11	11	11	110.42	0	50.771	16807000000	43	0.611846	0.660651	0.571414	1.05263	P55060	P55060	Exportin-2	CSE1L
33.8305	33.3833	32.7766	33.2793	34.5401	33.2042	32.6519	33.1163		21	21	21	70.8	70.8	70.8	15.747	0	109.37	63808000000	255	0.662559	0.640202	0.571139	1.10992	P46779;H0YKD8;H0YMF4;H0YLP6	P46779;H0YKD8;H0YMF4	60S ribosomal protein L28	RPL28
31.3094	30.7887	31.5687	31.5575	32.7787	31.5736	30.8405	30.6806		13	13	13	65.1	65.1	65.1	16.445	0	58.891	18702000000	138	0.552352	0.685522	0.569059	0.981711	P62249;M0R210;A0A087WZ27;M0R3H0;M0R1M5;M0QX76;Q6IPX4	P62249;M0R210;A0A087WZ27;M0R3H0;M0R1M5	40S ribosomal protein S16	RPS16;ZNF90
31.1041	30.7491	31.4845	31.8923	32.7278	31.3389	31.0081	30.7307		20	20	20	52.2	52.2	52.2	31.324	0	71.964	19050000000	161	0.556596	0.68588	0.565688	0.985807	P15880;H0YEN5;E9PQD7;I3L404;E9PM36;E9PMM9;E9PPT0	P15880;H0YEN5;E9PQD7;I3L404;E9PM36;E9PMM9	40S ribosomal protein S2	RPS2
23.1046	25.0178	23.3377	25.0958	28.993	24.2428	23.7723	25.6174		5	5	5	13.5	13.5	13.5	62.411	0	15.066	633290000	7	0.147256	0.87874	0.565609	0.361815	O75487	O75487	Glypican-4;Secreted glypican-4	GPC4
34.6784	34.3525	33.2306	32.6161	33.1498	32.6708	33.1357	33.3196		48	48	48	67.5	67.5	67.5	51.588	0	323.31	72735000000	363	0.474233	0.73581	0.563438	0.882722	Q1ED39;H3BNU8;H3BPL4;H3BMC9	Q1ED39	Lysine-rich nucleolar protein 1	KNOP1
28.7414	28.1957	28.7336	29.0885	29.3672	28.1769	28.279	28.3393		10	7	7	20.2	14.1	14.1	46.871	0	24.548	2660600000	27	1.10416	0.456343	0.560199	1.53607	P38919;I3L3H2;E9PBH4;F8WE11	P38919	Eukaryotic initiation factor 4A-III;Eukaryotic initiation factor 4A-III, N-terminally processed	EIF4A3
27.9453	27.2523	28.8388	28.649	29.9909	28.38	28.4442	27.1135		5	5	5	63.2	63.2	63.2	11.168	0	20.444	2818600000	23	0.346234	0.795603	0.55607	0.704568	K7ERI7;P35268;K7EMH1;K7ELC4;K7EP65;K7EKS7;K7EJT5;C9JYQ9;H0Y8C2;Q6P5R6	K7ERI7;P35268;K7EMH1;K7ELC4	60S ribosomal protein L22	RPL22
28.5911	28.5894	28.729	29.9147	30.398	28.744	28.7526	28.5753		28	28	28	6.9	6.9	6.9	632.81	0	124.96	3553500000	51	0.496392	0.724848	0.553799	0.908475	Q9NU22;Q5T795	Q9NU22	Midasin	MDN1
37.841	37.5629	36.3155	34.9638	36.6617	35.7427	36.1892	36.427		24	16	16	43.8	30.1	30.1	22.58	0	154.46	631080000000	472	0.337357	0.800363	0.549344	0.690285	P16401	P16401	Histone H1.5	HIST1H1B
29.7797	28.9744	30.2722	30.5099	31.2894	30.1712	29.4612	29.2271		10	10	10	78	78	78	11.477	0	30.064	7016300000	62	0.440785	0.740248	0.545299	0.834677	I3L3P7;P62244;I3L246;H3BN98;H3BV27;H3BT37;I3L303;H3BVC7	I3L3P7;P62244;I3L246;H3BN98	40S ribosomal protein S15a	RPS15A
26.6854	26.3141	26.6958	27.7296	27.3518	26.3436	26.4245	26.4711		5	5	5	2.2	2.2	2.2	251.46	0	13.833	633660000	15	0.785179	0.594557	0.542275	1.22669	Q8N3C0	Q8N3C0	Activating signal cointegrator 1 complex subunit 3	ASCC3
27.8351	27.2635	27.7602	27.7352	28.8531	27.8007	27.1434	27.1159		9	9	9	27.8	27.8	27.8	36.161	0	25.514	1489000000	20	0.671974	0.639019	0.536097	1.10617	F8VVM2;Q00325;F8VZL5;F8VWR4;F8VWQ0;F8VY00;F8VYH5	F8VVM2;Q00325	Phosphate carrier protein, mitochondrial	SLC25A3
28.2928	28.6985	28.6522	28.9026	27.83	27.3258	28.2334	28.2603		15	3	3	56.6	13.1	13.1	17.256	0	10.749	1769100000	19	0.786571	0.59415	0.535402	1.22453	Q9UNX3;E5RIT6;E5RHH1	Q9UNX3;E5RIT6	60S ribosomal protein L26-like 1	RPL26L1
29.8244	29.4806	30.4598	30.7026	31.377	30.2744	30.01	29.2164		20	20	20	36	36	36	60.977	0	81.956	8687300000	143	0.485806	0.736588	0.53528	0.890122	O43242;H0YGV8	O43242	26S proteasome non-ATPase regulatory subunit 3	PSMD3
25.5944	24.6436	25.4199	24.5514	24.9103	24.9233	23.4889	25.0541		2	2	2	20.6	20.6	20.6	14.57	0.0008726	7.0372	166560000	4	0.540656	0.704917	0.53519	0.957222	P37108;H0YLA2	P37108;H0YLA2	Signal recognition particle 14 kDa protein	SRP14
23.3622	23.9326	23.7183	24.4284	26.4884	24.2787	23.7353	23.5521		2	2	2	10.3	10.3	10.3	26.799	0.00076687	4.9569	135600000	2	0.293827	0.820321	0.530576	0.620803	H7C0C1;P48047;H7C086	H7C0C1;P48047;H7C086	ATP synthase subunit O, mitochondrial	ATP5O
25.3575	25.5727	23.5077	26.7969	22.6998	25.5176	23.3454	23.9144		3	3	3	2.4	2.4	2.4	154.31	0.00083752	6.2555	245760000	3	0.188987	0.853073	0.527798	0.441317	A3KN83	A3KN83	Protein strawberry notch homolog 1	SBNO1
25.2984	25.0437	24.8798	26.9082	25.222	24.7663	24.9612	25.1028		4	4	4	6.7	6.7	6.7	59.58	0	10.811	242990000	6	0.485236	0.735477	0.527015	0.887095	Q9NUL7	Q9NUL7	Probable ATP-dependent RNA helicase DDX28	DDX28
25.7997	26.0764	26.0438	26.6477	23.7616	25.7521	25.7297	23.9505		4	4	4	4.4	4.4	4.4	121.89	0	13.893	372300000	10	0.272047	0.826178	0.521739	0.584896	Q9NZB2;A0A0C4DG79	Q9NZB2;A0A0C4DG79	Constitutive coactivator of PPAR-gamma-like protein 1	FAM120A
28.1841	28.0685	28.3662	29.305	28.435	28.1057	27.82	27.9298		7	7	7	12.1	12.1	12.1	75.378	0	27.304	1884200000	45	0.883432	0.562822	0.519925	1.309	P54136;E5RJM9;E5RH09	P54136	Arginine--tRNA ligase, cytoplasmic	RARS
31.6113	30.8033	30.9985	31.4405	32.7866	31.4028	30.6068	31.0147		15	15	15	48.2	48.2	48.2	23.134	0	64.954	16570000000	106	0.479994	0.733653	0.519909	0.878519	J3QR09;J3KTE4;P84098;J3QL15	J3QR09;J3KTE4;P84098;J3QL15	Ribosomal protein L19;60S ribosomal protein L19	RPL19
31.9014	31.923	30.9484	31.4286	31.4042	30.357	30.9109	31.7415		13	13	13	24	24	24	64.467	0	193.85	16371000000	139	0.653337	0.654493	0.517996	1.07834	Q5VTL8;A0A0A0MRN0	Q5VTL8	Pre-mRNA-splicing factor 38B	PRPF38B
25.6803	27.0854	24.0788	28.5589	26.5702	25.4123	25.7101	26.5093		3	3	3	35.3	35.3	35.3	12.867	0	9.6509	444960000	15	0.200578	0.846515	0.517434	0.461914	H0Y5S9;H0Y682;P49674	H0Y5S9;H0Y682;P49674	Casein kinase I isoform epsilon	CSNK1E
29.1032	28.7829	28.916	28.2604	29.499	28.582	28.6208	27.9954		3	3	3	9.2	9.2	9.2	37.432	0	12.437	3027100000	25	0.832601	0.590969	0.512914	1.2568	Q3B726	Q3B726	DNA-directed RNA polymerase I subunit RPA43	TWISTNB
27.5257	27.183	27.6702	27.9482	28.654	27.8219	26.812	27.222		7	7	7	10.4	10.4	10.4	107.89	0	42.872	1225600000	26	0.616981	0.669481	0.510928	1.03582	O60763	O60763	General vesicular transport factor p115	USO1
28.4249	28.7107	27.6118	29.0462	27.7464	27.2751	27.6336	28.4914		8	8	8	16.3	16.3	16.3	64.953	0	55.791	1611300000	29	0.516618	0.718014	0.508007	0.919688	Q9UNF1;Q5H909;Q5H907	Q9UNF1;Q5H909	Melanoma-associated antigen D2	MAGED2
34.8876	34.4908	34.309	34.1656	34.4516	33.5626	33.9429	34.3546		28	28	1	47.2	47.2	5.6	51.466	0	274.3	138620000000	388	1.14522	0.463716	0.507557	1.52739	O95232;D6RDI2;C9JL41;H0YA81;E7EN55;D6RHH0;U3KQT3;H7C5U7	O95232;D6RDI2	Luc7-like protein 3	LUC7L3
27.9212	28.2002	28.2952	28.7381	28.4318	28.5504	27.5211	27.3634		8	8	8	21.7	21.7	21.7	52.164	0	40.029	1731900000	40	0.766139	0.616215	0.505669	1.18829	Q13283;E5RIZ6;E5RI46;E5RIF8;E5RH42;E5RJU8;E5RH00	Q13283	Ras GTPase-activating protein-binding protein 1	G3BP1
33.1778	33.6471	33.2168	33.8704	32.7425	32.8293	32.2929	33.3636		35	35	1	43.9	43.9	1.3	74.543	0	154.91	55644000000	268	0.706032	0.641663	0.502337	1.12626	A0A0A0MRM9;S4R3C2	A0A0A0MRM9		NOLC1
33.5472	33.6264	33.3084	33.7096	34.5933	33.304	32.8123	33.6597		26	26	26	79.7	79.7	79.7	18.431	0	116.22	73071000000	246	0.705798	0.640543	0.498292	1.12398	P62280;M0QZC5;M0R1H6;M0R1H5	P62280;M0QZC5	40S ribosomal protein S11	RPS11
32.414	31.5434	32.9663	33.0027	34.8652	33.0655	32.3668	31.9479		23	23	23	76.7	76.7	76.7	20.762	0	126.26	58178000000	277	0.268664	0.82189	0.49825	0.576391	Q02543;M0R117;M0R1A7;M0R0P7;M0R3D6	Q02543;M0R117;M0R1A7;M0R0P7;M0R3D6	60S ribosomal protein L18a	RPL18A
31.0402	30.6568	31.1782	31.1419	32.7028	31.4723	30.5558	30.513		10	10	10	54.9	54.9	54.9	15.616	0	43.29	16234000000	70	0.422589	0.766558	0.496959	0.798838	D3YTB1;F8W727;P62910;D3YTI8	D3YTB1;F8W727;P62910	60S ribosomal protein L32	RPL32
30.2031	29.6211	29.819	30.856	31.0657	30.0018	29.876	29.5773		17	17	17	23.3	23.3	23.3	89.301	0	69.366	6846200000	73	0.603391	0.684363	0.494629	1.01412	P46087;F5GWB7;F5H709;F5H5X6;F5GYR3;F5H359;F5H8G6	P46087	Probable 28S rRNA (cytosine(4447)-C(5))-methyltransferase	NOP2
30.8212	30.5443	31.4347	30.6394	31.006	30.4499	31.0256	29.7091		6	6	6	39.9	39.9	39.9	17.201	0	98.41	13478000000	81	0.685718	0.642822	0.494245	1.10139	Q9NX24;J3QSY4;D6RC52;D6RCB9	Q9NX24;J3QSY4;D6RC52;D6RCB9	H/ACA ribonucleoprotein complex subunit 2	NHP2
32.2405	31.4679	32.7605	31.6783	32.9816	31.4916	32.4833	31.2226		30	30	30	53.9	53.9	53.9	57.673	0	224.09	32584000000	228	0.461434	0.730513	0.49325	0.847553	O60832;C9IYT0;H7C0M1;H7C2Q9;H7C2Q2;H7BZF2	O60832;C9IYT0	H/ACA ribonucleoprotein complex subunit 4	DKC1
24.7208	23.339	24.2961	26.72	23.8224	24.1978	23.9892	24.0971		2	2	2	3.7	3.7	3.7	88.082	0.000815	5.8303	124430000	2	0.254803	0.830382	0.484984	0.552147	A0A0D9SG77;A0A1B0GVL3;Q05086;A0A0D9SGI3	A0A0D9SG77;A0A1B0GVL3;Q05086;A0A0D9SGI3	Ubiquitin-protein ligase E3A	UBE3A
27.1868	27.0083	27.4868	28.3662	28.4988	27.5616	27.3866	26.7356		8	8	8	5.9	5.9	5.9	145.18	0	23.185	1250200000	31	0.491073	0.73483	0.481477	0.880242	Q7L576;E7EW33;H7C229;E7EVJ5;A0A0G2JR96;A0A0G2JQT1;Q96F07;H0YL50;A0A0G2JRP0;A0A087WZ89;A0A087WZL7;A0A0G2JQH3;A0A087WVZ5	Q7L576;E7EW33;H7C229;E7EVJ5;A0A0G2JR96;A0A0G2JQT1;Q96F07	Cytoplasmic FMR1-interacting protein 1;Cytoplasmic FMR1-interacting protein 2	CYFIP1;CYFIP2
32.4596	31.9232	33.2232	33.2824	34.2936	32.9891	32.5207	32.1603		118	118	118	27.3	27.3	27.3	469.08	0	323.31	54592000000	594	0.367994	0.799806	0.479703	0.721187	P78527;F5GX40	P78527	DNA-dependent protein kinase catalytic subunit	PRKDC
25.5584	26.2643	25.3548	25.0899	25.0316	25.1998	25.0703	24.6838		3	3	3	11.4	11.4	11.4	34.288	0.00083195	6.1527	241760000	6	0.733193	0.633176	0.475171	1.1388	A0A140T955;A0A140T933;A0A1W2PPQ2;A0A1W2PRT9;A0A140T9I0;A0A140T9X5;A0A140T913;P30459;P30453;P16190;P16189;P16188;P10316;P01892;P01891;A0A140T9M5;Q5SRN7;A0A140T975;A0A140T941;A0A1W2PS24;A0A1W2PRZ0;A0A1W2PQS8;Q9GJ45;A0A1W2PS39;A0A140T937;A0A140T9Z6;B0UXQ0;Q5SRN5;A0A140T912;A0A140T930;Q29940;P30493;P30492;P30457;P13746;P04439;P30512;P10314;Q29960;P30510;P30508;P30504;A0A140T9Z4;A0A140TA13;A0A140TA21;…	A0A140T955;A0A140T933;A0A1W2PPQ2;A0A1W2PRT9;A0A140T9I0;A0A140T9X5;A0A140T913;P30459;P30453;P16190;P16189;P16188;P10316;P01892;P01891;A0A140T9M5;Q5SRN7;A0A140T975;A0A140T941;A0A1W2PS24;A0A1W2PRZ0;A0A1W2PQS8;Q9GJ45;A0A1W2PS39;A0A140T937;A0A140T9Z6;B0UXQ0;Q5SRN5;A0A140T912;A0A140T930;Q29940;P30493;P30492;P30457;P13746;P04439;P30512;P10314;Q29960;P30510;P30508;P30504	HLA class I histocompatibility antigen, A-74 alpha chain;HLA class I histocompatibility antigen, A-34 alpha chain;HLA class I histocompatibility antigen, A-33 alpha chain;HLA class I histocompatibility antigen, A-31 alpha chain;HLA class I histocompatibility antigen, A-30 alpha chain;HLA class I histocompatibility antigen, A-69 alpha chain;HLA class I histocompatibility antigen, A-2 alpha chain;H…	HLA-A;HLA-B;HLA-C
25.2403	23.5652	25.9799	25.9734	26.2417	25.7395	25.5713	23.4673		2	2	2	2.7	2.7	2.7	123.91	0	18.792	307970000	9	0.226401	0.845438	0.474039	0.503344	Q9UIA9;H0YBE1;E7ESC6	Q9UIA9;H0YBE1;E7ESC6	Exportin-7	XPO7
31.6296	31.6214	32.1205	31.943	32.7111	31.6579	31.5808	31.3555		13	13	13	27.2	27.2	27.2	59.38	0	233.77	28564000000	169	0.865883	0.590569	0.473727	1.26197	Q8WXA9;H0YC47	Q8WXA9	Splicing regulatory glutamine/lysine-rich protein 1	SREK1
23.328	23.9394	25.5512	23.6136	27.7013	24.6385	25.4594	22.9633		4	4	4	9.5	9.5	9.5	52.764	0	13.912	367550000	4	0.148827	0.878473	0.472993	0.360469	Q96N66	Q96N66	Lysophospholipid acyltransferase 7	MBOAT7
26.1386	25.9471	25.8117	27.8417	25.7811	25.6138	25.7116	26.1803		3	3	3	3.7	3.7	3.7	87.679	0	10.142	444520000	13	0.382552	0.801556	0.468849	0.738508	Q13619;A0A087WWN2;A0A0A0MR50	Q13619;A0A087WWN2	Cullin-4A	CUL4A
28.2699	27.5183	27.5911	28.1845	28.4601	27.7705	26.8424	28.0121		10	10	10	24	24	24	57.136	0	42.886	1324700000	24	0.604007	0.685165	0.463103	1.00082	P14868;C9J7S3;C9JLC1;C9JQM9;H7C278;H7BZ35	P14868;C9J7S3;C9JLC1;C9JQM9;H7C278	Aspartate--tRNA ligase, cytoplasmic	DARS
29.2022	28.9879	29.0172	29.6804	29.5921	28.7428	28.4381	29.321		22	22	22	17.5	17.5	17.5	170.59	0	77.912	3213800000	49	0.861045	0.59101	0.462011	1.24922	P07814;V9GYZ6	P07814;V9GYZ6	Bifunctional glutamate/proline--tRNA ligase;Glutamate--tRNA ligase;Proline--tRNA ligase	EPRS
28.5192	28.4751	28.2783	28.3196	29.3012	27.9029	27.7475	28.7039		5	5	5	28.5	28.5	28.5	17.222	0	22.292	2084200000	37	0.674717	0.654473	0.460606	1.07274	P62277;J3KMX5;E9PS50	P62277;J3KMX5;E9PS50	40S ribosomal protein S13	RPS13
34.9031	34.2417	35.0519	35.2756	36.4175	35.2664	34.8986	33.9951		41	41	41	63.5	63.5	63.5	47.697	0	323.31	232800000000	582	0.361682	0.795818	0.457926	0.707419	P36578;H3BM89;H3BTP7;H3BU31	P36578;H3BM89	60S ribosomal protein L4	RPL4
24.358	23.9524	25.066	24.1755	26.4707	24.014	24.32	24.7087		2	2	2	4.8	4.8	4.8	61.174	0	9.0437	254880000	7	0.30724	0.824571	0.456951	0.629436	Q9H223	Q9H223	EH domain-containing protein 4	EHD4
24.1112	23.1608	24.6504	24.4879	25.7833	25.1483	22.9188	23.8889		2	2	2	4.6	4.6	4.6	80.006	0	11.057	154100000	5	0.251398	0.837188	0.453387	0.542301	Q6IQ21	Q6IQ21	Zinc finger protein 770	ZNF770
33.0171	33.184	33.1403	34.2893	34.1838	33.2075	33.1769	32.9449		42	42	41	57.2	57.2	57.2	70.839	0	323.31	64134000000	369	0.566515	0.703718	0.453142	0.955798	A0A0D9SFB3;A0A0D9SG12;A0A0D9SF53;O00571;O15523;B4DLA0;A0A0J9YYH6;A0A087WX09;C9J081;A0A0J9YVQ7;C9J8G5;A0A087WVZ1;D6RCM4;Q9NQI0;H0Y960	A0A0D9SFB3;A0A0D9SG12;A0A0D9SF53;O00571;O15523	ATP-dependent RNA helicase DDX3X;ATP-dependent RNA helicase DDX3Y	DDX3X;DDX3Y
26.8391	26.7708	27.8907	28.5892	28.4547	27.6559	27.3668	26.7631		7	7	7	10.4	10.4	10.4	82.704	0	26.955	1364500000	33	0.348477	0.797983	0.446965	0.686554	P13010;C9JZ81	P13010	X-ray repair cross-complementing protein 5	XRCC5
25.6497	27.0472	23.9918	25.8071	26.1354	25.0385	26.3086	24.4969		6	6	6	8.6	8.6	8.6	113.75	0	21.746	347200000	7	0.233427	0.844361	0.444889	0.511631	Q02413	Q02413	Desmoglein-1	DSG1
26.9248	26.7107	27.3534	28.6184	28.0517	27.2317	27.0303	26.9987		6	6	6	11.1	11.1	11.1	76.304	0	27.482	1038900000	18	0.41251	0.78738	0.444859	0.771279	Q9BTX1	Q9BTX1	Nucleoporin NDC1	NDC1
25.9379	26.2098	26.2162	28.7398	27.7193	26.1419	26.0454	27.3863		6	6	6	8.7	8.7	8.7	97.414	0	29.524	715600000	19	0.223505	0.844233	0.440052	0.494368	Q99959;A0A087WXY2	Q99959	Plakophilin-2	PKP2
25.3749	27.3208	26.9052	28.921	28.2412	26.4625	27.3186	26.9579		3	3	3	33.7	33.7	33.7	10.871	0	12.529	889990000	19	0.211146	0.844472	0.439596	0.473186	P61956;A8MUA9;A8MU27;CON__NiklasBender_SUMO2:;Q6EEV6;P55854	P61956	Small ubiquitin-related modifier 2	SUMO2
32.4772	32.0993	31.9564	32.7088	33.1113	32.2026	31.7752	32.1186		11	11	11	44.9	44.9	44.9	17.695	0	50.471	29336000000	105	0.729521	0.640395	0.438451	1.11294	P62750;H7BY10;K7ERT8;A8MUS3;K7EJV9;K7EMA7	P62750;H7BY10;K7ERT8;A8MUS3;K7EJV9;K7EMA7	60S ribosomal protein L23a	RPL23A
24.0399	24.4355	26.3778	26.1577	27.077	26.1538	25.91	23.481		3	3	3	21.7	21.7	21.7	17.718	0	10.455	433350000	7	0.168673	0.861966	0.435975	0.396283	P62269;A0A0G2JQH2;Q5GGW2	P62269;A0A0G2JQH2;Q5GGW2	40S ribosomal protein S18	RPS18
28.6886	27.8836	28.4984	28.5294	28.9549	28.5195	27.9713	27.7371		10	10	10	31.5	31.5	31.5	35.076	0	37.481	2127500000	45	0.734978	0.640932	0.435023	1.11583	P63244;D6RHH4;D6RAC2;J3KPE3;D6RAU2;E9PD14;D6RBD0;D6RFX4;D6RFZ9;D6R9Z1;D6R9L0;D6REE5;H0YAF8;H0Y8W2;D6RGK8;D6R909;H0YAM7;D6RHJ5;D6RF23;H0Y8R5;D6RDI0;H0Y9P0	P63244;D6RHH4;D6RAC2;J3KPE3;D6RAU2;E9PD14;D6RBD0;D6RFX4;D6RFZ9;D6R9Z1;D6R9L0;D6REE5;H0YAF8;H0Y8W2	Guanine nucleotide-binding protein subunit beta-2-like 1;Guanine nucleotide-binding protein subunit beta-2-like 1, N-terminally processed	GNB2L1
31.2641	31.1162	29.8655	30.0464	30.6284	29.2534	30.0679	31.1423		9	9	6	39.7	39.7	22.6	16.523	0	70.185	8481500000	82	0.336282	0.815196	0.429558	0.665414	A0A087WXU5;A0A0D9SEW3;A0A087WXF8;Q9NP64;A0A087WYV3	A0A087WXU5;A0A0D9SEW3;A0A087WXF8;Q9NP64;A0A087WYV3	Nucleolar protein of 40 kDa	ZCCHC17
25.1346	24.2134	26.1465	26.2446	27.1723	26.3513	25.7422	23.9683		3	3	3	8	8	8	51.091	0	33.332	430330000	15	0.197738	0.849074	0.428328	0.448493	Q9NRH3;P23258;K7EIS0;K7EKE5	Q9NRH3;P23258;K7EIS0	Tubulin gamma-2 chain;Tubulin gamma-1 chain;Tubulin gamma chain	TUBG2;TUBG1
25.9299	25.9025	26.3504	27.1355	26.7411	26.0269	25.9984	25.9307		5	5	5	10.6	10.6	10.6	51.156	0	19.668	452580000	17	0.643192	0.677306	0.426532	1.02222	Q9Y230;M0R0Z0;X6R2L4;M0QXZ7;A0A1W2PS48;M0R0Y3	Q9Y230;M0R0Z0;X6R2L4	RuvB-like 2	RUVBL2
24.5773	23.2581	27.0638	27.5105	28.6488	26.7758	26.9523	23.6379		2	2	2	5.7	5.7	5.7	35.3	0.00082034	5.9426	831410000	11	0.100813	0.92021	0.423035	0.257851	O75845;E9PQ91	O75845;E9PQ91	Lathosterol oxidase	SC5D
27.9663	27.682	28.1357	28.6722	28.5979	27.8931	27.8667	27.6043		7	7	7	13	13	13	74.175	0	31.368	1746900000	40	0.810625	0.619121	0.422775	1.17536	Q9UJS0;O75746	Q9UJS0	Calcium-binding mitochondrial carrier protein Aralar2	SLC25A13
25.4913	26.2022	25.7306	26.5657	25.0169	25.1356	25.6931	25.3102		2	2	2	13	13	13	14.234	0.00084317	6.4229	382800000	11	0.509349	0.735056	0.421733	0.878721	A0A0B4J220	A0A0B4J220		C11orf98
31.0287	30.7074	31.6287	32.5953	32.8453	31.4169	31.6032	31.006		15	15	15	76	76	76	21.863	0	160.28	22703000000	138	0.30646	0.819377	0.419014	0.620552	P32969;D6RAN4;H0Y9V9;E7ESE0;H0Y9R4	P32969;D6RAN4;H0Y9V9;E7ESE0	60S ribosomal protein L9	RPL9
25.3205	25.8724	25.977	27.9608	26.1382	25.7582	25.6204	26.1495		4	4	4	5.3	5.3	5.3	67.168	0	9.9518	392960000	16	0.280044	0.822468	0.411071	0.579876	Q8WY07	Q8WY07	Cationic amino acid transporter 3	SLC7A3
30.153	30.6254	31.1151	31.0155	32.1916	30.6093	30.9925	30.2269		35	35	35	36.5	36.5	36.5	113.08	0	153.01	13894000000	177	0.372272	0.798777	0.410579	0.708999	P09874;Q5VX84;Q5VX85	P09874	Poly [ADP-ribose] polymerase 1	PARP1
28.3975	26.6918	26.6158	25.8983	28.481	27.6896	26.7329	25.9966		8	8	8	41.7	41.7	41.7	27.872	0	37.179	1130600000	19	0.209973	0.843428	0.410538	0.467608	P0DN76;Q01081;Q8WU68;K7EJH3;A0A1B0GW87;K7EJM7;M0QYK5;M0R2N4	P0DN76;Q01081	Splicing factor U2AF 35 kDa subunit	U2AF1
29.0686	29.568	28.7455	29.8469	28.7756	28.2738	28.713	29.3875		19	19	19	10.7	10.7	10.7	274.46	0	102.89	3055100000	62	0.498352	0.736667	0.409527	0.861041	Q5UIP0;H7C2B5;H7BZN3	Q5UIP0;H7C2B5	Telomere-associated protein RIF1	RIF1
30.3122	29.1734	30.4993	30.6147	32.5425	30.8709	30.0735	29.7192		6	6	6	31.1	31.1	31.1	16.561	0	26.169	11441000000	63	0.211897	0.843869	0.407207	0.470446	P46776;E9PLL6;E9PJD9;E9PLX7	P46776;E9PLL6;E9PJD9;E9PLX7	60S ribosomal protein L27a	RPL27A
28.219	29.1552	28.7671	30.2207	28.9885	28.2347	28.9226	28.8345		7	7	7	14.3	14.3	14.3	53.924	0	53.354	3129600000	38	0.380763	0.797248	0.406158	0.718677	P11169;Q8TDB8	P11169;Q8TDB8	Solute carrier family 2, facilitated glucose transporter member 3;Solute carrier family 2, facilitated glucose transporter member 14	SLC2A3;SLC2A14
35.6087	35.4533	33.4485	32.9512	33.8131	32.8459	33.2775	35.4465		32	32	32	54.9	54.9	54.9	33.216	0	187.61	111320000000	283	0.165636	0.866543	0.398309	0.387273	Q9NWB6;X6R9F1	Q9NWB6	Arginine and glutamate-rich protein 1	ARGLU1
28.4328	28.6233	29.148	30.3459	29.9769	29.2235	28.9085	28.59		8	8	8	16.6	16.6	16.6	52.22	0	33.559	3537700000	47	0.328819	0.819495	0.398098	0.647134	P60228;E5RGA2;E5RIT4;H0YAW4;H0YBR5	P60228;E5RGA2;E5RIT4;H0YAW4;H0YBR5	Eukaryotic translation initiation factor 3 subunit E	EIF3E
27.3564	27.6994	27.8916	28.795	27.7604	27.9268	26.6074	27.9734		4	4	4	11.6	11.6	11.6	61.585	0	20.452	1281100000	19	0.37863	0.7973	0.39801	0.713349	Q14247;H0YCD9;H0YEV2	Q14247;H0YCD9	Src substrate cortactin	CTTN
28.1141	27.6036	27.8487	27.8596	28.009	27.5757	27.3036	27.5953		10	10	10	29	29	29	51.109	0	43.063	1365700000	29	1.59158	0.399393	0.395433	1.68958	P41091;Q2VIR3;H7BZU1;F8W810	P41091;Q2VIR3;H7BZU1;F8W810	Eukaryotic translation initiation factor 2 subunit 3;Putative eukaryotic translation initiation factor 2 subunit 3-like protein	EIF2S3;EIF2S3L
29.9921	30.0916	30.1454	30.792	30.994	30.1701	29.8886	29.974		21	21	21	41	41	41	61.054	0	130.93	7777900000	107	0.679392	0.668646	0.392112	1.03514	P10809;E7ESH4;E7EXB4;C9JL25;C9JCQ4;C9JL19;C9J0S9	P10809	60 kDa heat shock protein, mitochondrial	HSPD1
31.7694	32.066	31.0299	29.6441	30.3958	30.2753	31.8719	29.6234		9	9	9	42.3	42.3	42.3	22.487	0	55.512	15413000000	115	0.20185	0.849913	0.39084	0.451118	Q92522	Q92522	Histone H1x	H1FX
26.8774	26.5077	26.954	27.4832	27.7079	26.6344	26.6618	26.8523		2	2	2	26.8	26.8	26.8	9.9062	0.0009058	7.9157	800050000	14	0.635095	0.683398	0.389882	0.991974	O14949	O14949	Cytochrome b-c1 complex subunit 8	UQCRQ
29.5678	29.4272	28.0718	27.1455	28.1305	27.5116	28.5788	28.1464		4	4	4	19.7	19.7	19.7	38.367	0	42.943	2474400000	32	0.244329	0.845236	0.389632	0.520805	Q9H8G2	Q9H8G2	Caspase activity and apoptosis inhibitor 1	CAAP1
29.2154	29.2221	29.3604	30.1684	30.0602	29.1532	29.1853	29.3176		14	14	14	18	18	18	84.918	0	47.135	4302200000	57	0.657109	0.681955	0.386604	1.01062	Q9Y3T9	Q9Y3T9	Nucleolar complex protein 2 homolog	NOC2L
24.9198	25.2685	24.9795	26.8945	25.6494	25.2365	25.1513	25.0885		2	2	2	10.1	10.1	10.1	23.108	0.00078616	5.4127	263260000	2	0.339311	0.814033	0.383576	0.657354	H7C446;A8MV53;A0A0A6YYI3;A0A0B4J1V8;Q9NQ55	H7C446;A8MV53;A0A0A6YYI3;A0A0B4J1V8;Q9NQ55	Suppressor of SWI4 1 homolog	PPAN;PPAN-P2RY11
33.5394	33.0066	32.1149	32.5165	33.8262	32.9714	32.0724	32.8162		18	18	18	60.7	60.7	60.7	24.261	0	134.17	43512000000	197	0.350664	0.808807	0.380713	0.67156	P26373;J3QSB4;H3BTH3;J3KS98;H3BUK8	P26373;J3QSB4	60S ribosomal protein L13	RPL13
30.6948	31.0676	30.7591	31.4341	31.5949	30.4451	30.8392	30.9275		4	4	4	20.6	20.6	20.6	18.177	0	20.517	13046000000	34	0.690627	0.671776	0.372827	1.03125	Q8N9Q2	Q8N9Q2	Protein SREK1IP1	SREK1IP1
27.3183	27.4682	26.6944	27.8732	26.5235	26.6686	26.9395	26.8017		3	3	3	5.8	5.8	5.8	45.651	0	14.686	769300000	18	0.504297	0.729514	0.372245	0.849656	E9PBS1;P22234	E9PBS1;P22234	Multifunctional protein ADE2;Phosphoribosylaminoimidazole-succinocarboxamide synthase;Phosphoribosylaminoimidazole carboxylase	PAICS
27.7188	28.6362	28.532	28.7536	28.5848	27.8801	28.1496	28.1927		12	12	12	3.3	3.3	3.3	573.83	0	50.308	2014500000	26	0.700659	0.670912	0.370915	1.03865	Q5T4S7;A0A0A0MSW0;X6RE05;X6R960	Q5T4S7;A0A0A0MSW0	E3 ubiquitin-protein ligase UBR4	UBR4
24.1672	25.9718	23.541	22.5466	24.7118	24.641	24.1037	22.7069		2	2	2	1.1	1.1	1.1	192.09	0.0068154	2.548	64828000	2	0.163724	0.869237	0.370453	0.380948	P29375	P29375	Lysine-specific demethylase 5A	KDM5A
27.0182	27.032	27.2161	28.2209	27.5708	27.0933	27.1734	26.8602		4	3	1	9.7	8.1	3.8	51.964	0	17.678	953730000	21	0.558598	0.725286	0.369328	0.904225	O60427;H0YB97;H7C2V0	O60427;H0YB97;H7C2V0	Fatty acid desaturase 1	FADS1
26.0601	25.6201	26.1507	26.8734	26.1305	26.0659	25.7169	25.6182		3	3	3	10.6	10.6	10.6	35.619	0	14.944	431900000	19	0.606273	0.705865	0.366586	0.949098	Q9H9B4;D6RAE9;D6RDG7;S4R2X2;D6RFI0	Q9H9B4;D6RAE9;D6RDG7;S4R2X2;D6RFI0	Sideroflexin-1	SFXN1
31.3783	31.8082	31.3321	31.617	30.682	30.3985	31.1163	31.4818		14	14	14	34.6	34.6	34.6	34.109	0	76.936	16146000000	126	0.48079	0.745289	0.364679	0.820437	Q6ZUT1;E9PQL5;E9PKA8;E9PSC8;E9PPH9	Q6ZUT1;E9PQL5;E9PKA8	Uncharacterized protein C11orf57	C11orf57
25.2439	25.3057	25.9617	27.5234	27.6418	26.0846	26.1097	25.7272		2	2	2	12.3	12.3	12.3	33.409	0	13.964	530290000	10	0.202895	0.849952	0.361451	0.448681	A0A087WYB4;Q9UJZ1;F2Z2I8	A0A087WYB4;Q9UJZ1;F2Z2I8	Stomatin-like protein 2, mitochondrial	STOML2
25.5688	25.4275	25.2103	27.335	23.6765	25.084	24.9847	25.1945		3	3	3	3.3	3.3	3.3	102.53	0.00081367	5.794	268400000	8	0.178448	0.857709	0.355892	0.405793	Q9BSJ2;B3KTU7;F2Z2B9	Q9BSJ2;B3KTU7	Gamma-tubulin complex component 2	TUBGCP2
29.8512	29.4844	26.0265	24.7707	24.6213	25.3621	26.9634	27.4788		9	9	9	16.6	16.6	16.6	65.711	0	83.116	1229900000	26	0.0793827	0.930236	0.349409	0.207228	Q9UGU5;B0QXZ8;B0QXZ9;F8WDU7	Q9UGU5;B0QXZ8;B0QXZ9	HMG domain-containing protein 4	HMGXB4
31.7165	31.1411	31.2995	30.5486	31.6538	31.2467	31.1731	30.3635		19	19	18	63.6	63.6	60.1	33.784	0	98.731	17066000000	204	0.442091	0.786646	0.344114	0.767571	P22087;M0QXL5;M0R299;M0R2Q4;M0R0P1;M0R2U2;M0R1H0;M0R2B0	P22087;M0QXL5;M0R299;M0R2Q4;M0R0P1	rRNA 2-O-methyltransferase fibrillarin	FBL
29.6821	29.9048	28.2702	28.2745	29.0298	28.4708	28.9424	28.6587		9	9	9	50.3	50.3	50.3	35.924	0	112	2797200000	39	0.308201	0.82466	0.341642	0.602774	P67809;H0Y449;C9J5V9;P16989;Q9Y2T7;A0A0D9SEI8	P67809;H0Y449	Nuclease-sensitive element-binding protein 1	YBX1
31.7453	32.0731	30.8247	30.9575	31.9388	30.8333	32.0774	30.5948		24	24	18	36.5	36.5	32.3	43.647	0	189.03	20377000000	139	0.295363	0.824373	0.339403	0.584544	A0A0D9SEM4;Q08170;S4R2X6;A0A0D9SGD2;B4DJK0;B4DUA4	A0A0D9SEM4;Q08170	Serine/arginine-rich splicing factor 4	SRSF4
26.9648	27.8795	27.6154	27.9565	27.0972	26.8728	27.0621	27.5557		7	7	7	7.5	7.5	7.5	119.16	0	22.301	972560000	18	0.505563	0.741365	0.339133	0.832426	P52732	P52732	Kinesin-like protein KIF11	KIF11
27.5458	28.2301	27.5422	28.8347	28.2495	27.3712	27.8161	28.0545		9	9	9	13.1	13.1	13.1	105.43	0	24.295	1468800000	19	0.41226	0.802044	0.333191	0.72864	Q9NQS7;E9PM67	Q9NQS7	Inner centromere protein	INCENP
25.4916	25.4219	25.7959	26.8407	25.7929	25.6483	25.559	25.4043		4	4	4	6.7	6.7	6.7	103.57	0	32.737	329750000	9	0.429452	0.796149	0.331434	0.747141	Q96CW5;A0A087WU06	Q96CW5;A0A087WU06	Gamma-tubulin complex component 3	TUBGCP3
24.8999	24.5245	24.1323	23.9584	25.1733	24.4818	22.8881	25.2505		2	2	2	11.2	11.2	11.2	21.65	0.0007657	4.9273	119880000	4	0.224534	0.84166	0.33086	0.478309	Q8WUY8;M0QZH3;M0R1E3	Q8WUY8;M0QZH3;M0R1E3	N-acetyltransferase 14	NAT14
26.9093	25.5081	24.666	24.1311	24.3134	24.6858	24.2865	25.3521		3	3	3	15.1	15.1	15.1	34.352	0.00094697	8.9047	145830000	5	0.180286	0.856885	0.330837	0.405503	Q12904	Q12904	Aminoacyl tRNA synthase complex-interacting multifunctional protein 1;Endothelial monocyte-activating polypeptide 2	AIMP1
22.5249	25.0781	26.3732	26.9715	23.9149	26.0756	23.2349	24.621		2	2	2	15.9	15.9	15.9	21.701	0.00079681	5.5399	509420000	7	0.0975738	0.919039	0.328693	0.246511	Q3MHD2;K7ELG9	Q3MHD2;K7ELG9	Protein LSM12 homolog	LSM12
35.6159	36.2537	35.4854	36.2176	35.4187	34.999	35.7569	35.6554		47	47	47	71.1	71.1	71.1	44.961	0	323.31	339470000000	715	0.504401	0.745423	0.327805	0.824258	Q96I25;Q5W010;Q5W011;Q5W012;H0Y6J6	Q96I25	Splicing factor 45	RBM17
31.3122	31.794	30.1721	28.8376	30.0774	30.2646	31.4684	28.5996		29	29	29	35.9	35.9	35.9	95.925	0	229.15	10523000000	152	0.134461	0.894613	0.327784	0.321454	Q8NE71;H0YGW7;A0A0G2JIC2;Q5STZ8;H0Y412;Q5JSZ5	Q8NE71;H0YGW7;A0A0G2JIC2	ATP-binding cassette sub-family F member 1	ABCF1
32.0693	31.4073	32.1699	32.3888	33.7354	32.6095	31.8751	31.595		20	20	3	71.5	71.5	17.3	24.604	0	162.33	37001000000	178	0.238987	0.843368	0.327601	0.499886	P27635;X1WI28;Q96L21;B8A6G2;A6QRI9	P27635;X1WI28	60S ribosomal protein L10	RPL10
26.5983	27.1403	25.4978	25.2666	25.8793	25.8447	25.6976	25.7048		2	2	2	7.5	7.5	7.5	54.985	0	11.641	397420000	11	0.29335	0.821949	0.32748	0.578151	O15446	O15446	DNA-directed RNA polymerase I subunit RPA34	CD3EAP
34.0021	34.0781	34.0319	34.0183	34.8013	33.6953	33.9476	33.9348		38	38	31	34.2	34.2	28.6	108.8	0	323.31	123860000000	463	0.750419	0.669351	0.327083	1.04093	O75400;F5H578;H0YG38	O75400;F5H578	Pre-mRNA-processing factor 40 homolog A	PRPF40A
26.4543	26.6737	26.1822	26.9244	26.6747	26.217	26.3309	26.2275		3	3	3	10.6	10.6	10.6	45.626	0	12.817	547990000	12	0.987572	0.605453	0.323393	1.20574	P62195;J3QRW1;J3QLH6;J3KRP2;J3QSA9;J3QRR3;J3QQM1;Q8NB90	P62195;J3QRW1;J3QLH6;J3KRP2;J3QSA9	26S protease regulatory subunit 8	PSMC5
23.1327	24.7383	25.4517	23.7688	25.7586	25.7063	24.1744	22.8629		3	3	3	5	5	5	70.193	0.00084175	6.372	247160000	3	0.136263	0.891847	0.322186	0.324369	Q9NYH9	Q9NYH9	U3 small nucleolar RNA-associated protein 6 homolog	UTP6
27.771	27.896	27.4889	27.7007	27.5441	27.8482	27.546	26.6865		11	11	11	7.6	7.6	7.6	208.07	0	35.923	1122000000	25	0.544717	0.734488	0.319921	0.858249	J3KPG5;F8VU39;Q9UIF9;A0A0C4DGI9;H0YHL2;H0YII3	J3KPG5;F8VU39;Q9UIF9;A0A0C4DGI9	Bromodomain adjacent to zinc finger domain protein 2A	BAZ2A
32.983	32.6008	34.2833	32.537	33.9961	33.8849	33.0396	31.9586		10	10	3	67.5	67.5	9.5	13.92	0	61.522	68619000000	108	0.199665	0.854877	0.319001	0.43612	Q16778;P06899;P33778;P23527;Q8N257;Q6DRA6;Q6DN03	Q16778;P06899;P33778;P23527;Q8N257	Histone H2B type 2-E;Histone H2B type 1-J;Histone H2B type 1-B;Histone H2B type 1-O;Histone H2B type 3-B	HIST2H2BE;HIST1H2BJ;HIST1H2BB;HIST1H2BO;HIST3H2BB
26.0554	26.1551	26.0801	23.6969	25.018	26.1995	26.0668	22.9862		3	3	3	10.5	10.5	10.5	46.744	0	16.613	369640000	9	0.118795	0.901712	0.316947	0.289664	P49841	P49841	Glycogen synthase kinase-3 beta	GSK3B
35.6893	35.8274	34.9482	35.3829	35.1495	34.3448	34.9855	35.9268		29	29	29	35.3	35.3	35.3	50.559	0	323.31	270930000000	449	0.334769	0.823789	0.313769	0.627539	Q7L4I2;H0YGP9;E1B6W4;E9PI52	Q7L4I2	Arginine/serine-rich coiled-coil protein 2	RSRC2
27.7047	27.339	26.8231	27.128	28.1106	27.1121	26.9331	27.2823		6	6	6	28.7	28.7	28.7	18.66	0	14.213	957290000	21	0.455599	0.785308	0.311907	0.764509	Q5QPM0;Q5QPM1;Q5QPL9;Q9UKM9;Q5QPM2	Q5QPM0;Q5QPM1;Q5QPL9;Q9UKM9	RNA-binding protein Raly	RALY
32.6137	32.3926	31.5812	31.0119	31.2918	30.7992	31.329	32.2714		17	17	17	20.7	20.7	20.7	88.616	0	158.78	21036000000	177	0.243122	0.845096	0.3117	0.502177	Q13427;E9PG73;C9JM79;C9JN15;C9JT64;C9J679	Q13427;E9PG73;C9JM79	Peptidyl-prolyl cis-trans isomerase G	PPIG
29.4027	29.3235	29.6594	30.2621	29.6457	28.9134	29.4535	29.6776		4	4	4	19	19	19	34.262	0	25.833	5109900000	43	0.520043	0.742794	0.310519	0.828021	Q7Z7C8;A0A0A0MRR3;C9J7M8;B4DZU5	Q7Z7C8;A0A0A0MRR3;C9J7M8;B4DZU5	Transcription initiation factor TFIID subunit 8	TAF8
28.304	27.9029	27.5598	27.2207	27.6036	27.6767	27.1068	27.452		6	6	6	22.7	22.7	22.7	36.087	0	46.142	1041000000	16	0.520265	0.744958	0.306404	0.825278	O75190;E9PH18;A0A0J9YX62;C9J2C4;C9JN01;C9JB42;C9JDR7;C9JDX6;F8WCZ4;C9J2P2;C9JRD2;C9JXB9;Q8NHS0;P25686	O75190;E9PH18;A0A0J9YX62	DnaJ homolog subfamily B member 6	DNAJB6
25.7163	26.0761	25.0484	25.9947	25.5498	25.2238	25.4617	25.4295		3	3	3	7.2	7.2	7.2	35.818	0.00086957	6.9878	272280000	14	0.570854	0.731823	0.305432	0.87122	Q96QD9	Q96QD9	UAP56-interacting factor	FYTTD1
32.4302	32.0532	32.5602	32.9302	32.4255	32.2087	32.3628	31.954		38	38	38	46.8	46.8	46.8	103.34	0	323.31	37545000000	333	0.717967	0.684594	0.30468	0.992492	Q9BRR8;K7EQ19	Q9BRR8	G patch domain-containing protein 1	GPATCH1
27.7924	27.6235	28.1059	28.9301	28.8349	28.1161	27.7953	27.9557		11	11	11	10	10	10	133.94	0	30.28	1874100000	40	0.359307	0.816625	0.301646	0.652188	Q7L2E3;H7BXY3;F6R0H4	Q7L2E3;H7BXY3	Putative ATP-dependent RNA helicase DHX30	DHX30
28.6727	28.2848	29.0809	29.218	29.9806	28.9703	28.9254	28.3484		46	1	0	70	3.6	0	57.398	0	37.991	3869700000	21	0.310047	0.825536	0.299386	0.590502	A0A0J9YVP6;A0A0J9YXX5;A0A0J9YYL3;A0A0J9YXJ8;A0A0J9YVR6;A0A0J9YWM1;H0YEM1;H0YCP8	A0A0J9YVP6;A0A0J9YXX5;A0A0J9YYL3;A0A0J9YXJ8;A0A0J9YVR6;A0A0J9YWM1;H0YEM1		PUF60
32.012	32.9926	31.2702	30.8645	30.8261	30.9701	32.2318	30.6798		14	14	14	30.9	30.9	30.9	57.224	0	87.746	21604000000	117	0.180205	0.860617	0.299198	0.400178	Q8WUA2	Q8WUA2	Peptidyl-prolyl cis-trans isomerase-like 4	PPIL4
29.9657	30.1094	29.2946	29.3993	28.8624	28.5302	29.5184	29.6328		10	10	10	40.4	40.4	40.4	38.637	0	52.535	4339700000	66	0.318464	0.821337	0.299141	0.601132	Q9C086;J3KQ70;F8WCL7;B8ZZ93;B8ZZH7;C9JKY0;H7C171	Q9C086;J3KQ70;F8WCL7	INO80 complex subunit B	INO80B;INO80B-WBP1
25.8815	25.3437	26.4765	26.3321	27.9954	27.0028	26.0097	25.3078		3	3	3	2.2	2.2	2.2	155.6	0.00090171	7.8724	589780000	8	0.16698	0.868061	0.299082	0.377514	Q6P158;H7C109;E7EWK3;Q9H2U1	Q6P158	Putative ATP-dependent RNA helicase DHX57	DHX57
27.0398	27.1705	27.3494	27.767	27.4563	27.2839	27.2171	26.6736		11	6	6	6	4.2	4.2	211.34	0	19.724	931510000	23	0.655307	0.708991	0.298434	0.936714	O14647;A0A1B0GTU9;A0A0D9SEP7;A0A0D9SF92;A0A0D9SFI3;A0A0D9SGK0;B7Z3I4	O14647;A0A1B0GTU9	Chromodomain-helicase-DNA-binding protein 2	CHD2
29.2112	29.4394	28.794	29.8212	28.2857	28.432	28.6207	29.3832		5	5	5	26.1	26.1	26.1	18.898	0	21.894	3279700000	28	0.304192	0.824888	0.298354	0.582551	P46783;F6U211;A0A1W2PQS6;S4R435;Q9NQ39	P46783;F6U211;A0A1W2PQS6	40S ribosomal protein S10	RPS10
27.7861	29.3422	27.6676	27.2441	27.5927	27.1062	28.7618	27.0222		6	6	6	28.6	28.6	28.6	30.255	0	68.359	1612500000	37	0.181095	0.860521	0.296452	0.401176	O95639;H7C419;C9JEV9;B7Z7B0;F8WEL7	O95639;H7C419;C9JEV9;B7Z7B0	Cleavage and polyadenylation specificity factor subunit 4	CPSF4
28.0787	27.6796	28.5878	28.6955	29.5559	28.647	28.5616	27.4612		9	9	9	22.3	22.3	22.3	47.037	0	43.68	2546700000	49	0.236663	0.841203	0.2962	0.488504	D6R9I9;P61221;D6RGF4;H0Y990	D6R9I9;P61221	ATP-binding cassette sub-family E member 1	ABCE1
27.0838	26.7179	27.1744	27.2975	26.437	26.6637	26.0848	27.1954		5	5	5	7.6	7.6	7.6	68.249	0	9.2638	756320000	11	0.411375	0.794953	0.294109	0.707109	Q9H9A6	Q9H9A6	Leucine-rich repeat-containing protein 40	LRRC40
29.7338	29.4833	29.3146	30.1625	30.5044	29.6347	29.5916	29.4149		22	22	22	32.3	32.3	32.3	98.594	0	101.44	5165400000	87	0.442161	0.802738	0.292672	0.738684	Q8TDD1;F8VRX4;H0YHH7;H0YHZ9	Q8TDD1	ATP-dependent RNA helicase DDX54	DDX54
26.1948	26.0514	26.4808	26.6539	27.3029	26.7887	25.8296	26.1164		2	2	2	3.1	3.1	3.1	56.94	0.0026756	3.3733	527190000	9	0.350721	0.819768	0.291858	0.6374	Q16851;C9J6Q0;A0A087WYS1;E7EUC7	Q16851;C9J6Q0;A0A087WYS1;E7EUC7	UTP--glucose-1-phosphate uridylyltransferase	UGP2
24.7149	24.5016	25.6802	25.3325	25.8368	25.4288	25.0277	24.3129		2	2	2	35.4	35.4	35.4	8.6739	0.00082713	6.079	260590000	7	0.285144	0.832855	0.290099	0.554471	C9J931;Q15382;C9J469	C9J931;Q15382;C9J469	GTP-binding protein Rheb	RHEB
27.9103	27.838	27.529	27.8618	27.9136	27.2255	27.3904	27.9472		8	8	8	7.7	7.7	7.7	164.67	0	30.03	1316300000	21	0.768034	0.683348	0.289527	1.01229	Q9NTI5;A9IYQ1	Q9NTI5;A9IYQ1	Sister chromatid cohesion protein PDS5 homolog B	PDS5B
28.6354	29.3236	29.3428	30.4143	28.9516	29.0686	29.6612	28.4152		14	14	14	31.3	31.3	31.3	47.142	0	84.526	3579400000	66	0.241791	0.844757	0.285233	0.492863	J3QLD9;E7EMK3;Q14254;K7EKW9	J3QLD9;E7EMK3;Q14254;K7EKW9	Flotillin-2	FLOT2
34.7531	35.1396	34.8443	35.5977	34.7113	34.0935	34.8369	35.2425		18	18	6	34.9	34.9	15.9	44.915	0	201.12	205110000000	397	0.375827	0.814609	0.28491	0.662824	Q66PJ3;A0A0C4DG62;F8WCT1;F5GYV5;F5H7X4;F8WEP2;A0A0C4DH18;A0A0A0MTG7	Q66PJ3;A0A0C4DG62;F8WCT1;F5GYV5;F5H7X4;F8WEP2;A0A0C4DH18	ADP-ribosylation factor-like protein 6-interacting protein 4	ARL6IP4
30.7047	30.5607	31.3451	31.9294	31.9076	31.248	31.2808	30.4853		19	19	19	61.8	61.8	61.8	29.804	0	106.74	16045000000	138	0.27434	0.837267	0.284794	0.538095	P35232;C9JW96;E9PCW0;E7ESE2;C9JZ20;D6RBK0	P35232;C9JW96;E9PCW0;E7ESE2;C9JZ20	Prohibitin	PHB
31.6566	31.8797	31.6638	32.2842	31.2881	30.8473	31.5582	32.0066		26	26	26	28.4	28.4	28.4	103.58	0	180.03	20718000000	186	0.375661	0.81406	0.283778	0.662023	Q5VWG9	Q5VWG9	Transcription initiation factor TFIID subunit 3	TAF3
29.0404	29.5761	29.9004	30.8892	30.4332	30.0156	30.1411	28.9022		13	13	13	29.3	29.3	29.3	47.355	0	87.272	5606600000	80	0.217458	0.848632	0.281525	0.455853	O75955;A0A140T9R1;A0A140T9X0;A2AB09;A0A140T9W4;A2AB10;A0A140T959;A2AB12;A0A140T907;A0A140T905;A2ABJ5;A0A140T9C3;A0A140T974;A2AB13;A0A0G2JJQ6	O75955;A0A140T9R1;A0A140T9X0;A2AB09;A0A140T9W4	Flotillin-1	FLOT1
27.4622	26.6047	27.2073	26.6203	27.444	27.1181	26.4788	26.7619		8	8	8	15.4	15.4	15.4	55.21	0	22.391	806710000	16	0.435279	0.802442	0.281421	0.724326	Q9Y3I0	Q9Y3I0	tRNA-splicing ligase RtcB homolog	RTCB
29.699	29.3692	30.2911	29.922	31.9811	30.562	30.1746	29.1798		9	9	9	43.8	43.8	43.8	12.254	0	38.445	9386700000	75	0.158331	0.877984	0.280318	0.35938	Q9Y3U8;J3QSB5;J3KTD3	Q9Y3U8;J3QSB5	60S ribosomal protein L36	RPL36
29.0168	30.4122	27.7115	26.4732	28.0049	27.0639	29.193	27.8762		13	13	13	16.3	16.3	16.3	78.507	0	39.42	2361700000	48	0.103728	0.918593	0.27934	0.256006	Q13769;F8WCP5;C9JXG5;F5GZF3;C9JCL9;H7C441;C9JXU6;H7C072;F8WES8	Q13769;F8WCP5;C9JXG5	THO complex subunit 5 homolog	THOC5
26.3776	26.1974	27.0788	27.2895	26.1284	26.42	26.5616	26.0235		6	6	6	8.4	8.4	8.4	121.37	0	20.545	690750000	13	0.355041	0.820071	0.27932	0.63621	C9J4M6;A0A1W2PPT5;C9J2Y9;P30876	C9J4M6;A0A1W2PPT5;C9J2Y9;P30876	DNA-directed RNA polymerase;DNA-directed RNA polymerase II subunit RPB2	POLR2B
25.8161	26.6707	27.3863	28.1287	26.9094	27.5482	26.384	26.183		5	5	5	23.1	23.1	23.1	20.236	0	18.075	578860000	9	0.180829	0.861714	0.277204	0.397005	E9PLA9;Q14444;G3V153	E9PLA9;Q14444;G3V153	Caprin-1	CAPRIN1
27.2896	27.1263	27.7997	28.492	28.2015	27.8233	27.376	27.3268		7	7	7	13.8	13.8	13.8	101.11	0	35.601	1305300000	33	0.315952	0.827673	0.273111	0.58677	P56192;H0YHV5;H0YIC2;F8VPL7;F8VS26;F8W0M7;F8W0S4;F8VZZ9;H0YI94;F5H2V6;H0YIP0	P56192	Methionine--tRNA ligase, cytoplasmic	MARS
27.1683	27.1097	27.2194	27.6153	27.1012	26.8216	27.159	26.9331		8	8	8	3.8	3.8	3.8	284.68	0	24.419	869860000	21	0.945268	0.641474	0.271495	1.10107	Q96JM2;H3BLX4	Q96JM2	Zinc finger protein 462	ZNF462
32.5774	32.8001	31.7395	31.0422	31.8541	31.2437	32.3522	31.6011		24	24	24	33.5	33.5	33.5	80.735	0	174.35	25994000000	157	0.224984	0.844606	0.270313	0.463969	Q02040;X6RAJ1	Q02040;X6RAJ1	A-kinase anchor protein 17A	AKAP17A
34.4439	34.7388	33.0914	32.7317	32.4931	32.4682	33.3259	33.9077		34	34	34	42.8	42.8	42.8	70.52	0	186.82	73869000000	348	0.148453	0.885379	0.26585	0.339599	Q9BRD0;H7C462	Q9BRD0	BUD13 homolog	BUD13
31.0051	30.7884	29.9933	30.1564	30.3559	29.414	30.2568	30.9193		72	4	4	45.9	3	3	159.91	0	41.437	8585100000	42	0.266067	0.844952	0.263144	0.518953	H7C1M2	H7C1M2		SON
28.793	28.4277	28.5366	29.0749	29.5807	28.9122	28.9287	28.0198		12	12	12	21.2	21.2	21.2	83.654	0	54.637	2899800000	63	0.314115	0.821631	0.262339	0.579426	Q13823;H0YG10	Q13823	Nucleolar GTP-binding protein 2	GNL2
27.8682	27.5172	28.4623	29.2404	29.0651	28.6093	28.1266	27.7723		15	15	15	5.7	5.7	5.7	318.38	0	65.622	2112400000	65	0.219044	0.849234	0.261251	0.452536	O75691	O75691	Small subunit processome component 20 homolog	UTP20
31.9767	31.0362	31.4512	31.7911	31.9436	31.4901	31.2299	31.4185		24	24	24	66.3	66.3	66.3	29.945	0	110.64	19523000000	188	0.487573	0.789083	0.2603	0.758723	P61247;D6RAT0;H0Y9Y4;D6RG13;E9PFI5;D6R9B6;D6RB09;H0Y8L7;D6RAS7;D6RI02;D6RED7;D6RGE0	P61247;D6RAT0;H0Y9Y4;D6RG13;E9PFI5;D6R9B6;D6RB09;H0Y8L7	40S ribosomal protein S3a	RPS3A
28.8659	28.3699	26.5633	27.838	26.5928	26.9941	27.291	27.8772		8	8	8	9	9	9	128.25	0	30.312	1180300000	13	0.152407	0.883028	0.258541	0.345305	P35251;A0A1W2PP02;H0Y9P8;H0Y8U4	P35251;A0A1W2PP02	Replication factor C subunit 1	RFC1
30.924	30.7677	31.5444	31.8116	32.2805	31.6567	31.3586	30.6066		18	18	9	36	36	20.4	46.153	0	97.206	18299000000	143	0.239108	0.841316	0.258356	0.480413	P60842;J3KT12;J3QS69;J3QL43;J3KSZ0;J3KTB5;J3QR64;J3QLN6;J3QKZ9;J3KS25;J3KTN0;J3QL52;J3KT04;J3KS93;J3QQP0;E7EMV8;J3KSN7	P60842;J3KT12;J3QS69;J3QL43;J3KSZ0;J3KTB5;J3QR64;J3QLN6	Eukaryotic initiation factor 4A-I	EIF4A1
32.3985	32.8354	33.1976	33.0395	32.7773	32.3512	32.7083	32.7162		29	29	29	44.1	44.1	44.1	62.608	0	273.98	49283000000	256	0.608433	0.731244	0.257763	0.85725	P38432;I3L369	P38432	Coilin	COIL
23.5495	26.1511	26.262	26.4777	24.0665	25.8301	25.9141	23.4047		4	4	4	4.3	4.3	4.3	129.63	0.00094607	8.9025	371690000	7	0.0898522	0.926087	0.251778	0.224973	P11498;E9PRE7	P11498;E9PRE7	Pyruvate carboxylase, mitochondrial	PC
25.1524	25.0139	24.5957	27.938	24.8126	26.369	23.6523	25.7372		4	4	4	6.1	6.1	6.1	55.01	0.00091659	8.2912	596350000	6	0.0892545	0.926722	0.24968	0.223549	Q01650;H0YJ95;A0A0C4DGL4;G3V4Z6;Q8MH63;Q9GIP4;Q9UM01;Q92536	Q01650	Large neutral amino acids transporter small subunit 1	SLC7A5
25.8507	26.3617	26.0101	26.2117	25.3805	25.4561	25.8681	25.8204		5	5	5	5.7	5.7	5.7	145.46	0	11.205	409820000	12	0.454978	0.795886	0.24808	0.718584	H7BZ93;C9JG86;H7BXT4;H7C3H4;Q9BYW2	H7BZ93;C9JG86;H7BXT4;H7C3H4;Q9BYW2	Histone-lysine N-methyltransferase SETD2	SETD2
28.2435	27.5793	28.2473	28.0391	27.2178	27.993	27.044	27.8196		3	3	3	24	24	24	14.585	0	10.134	1398900000	16	0.300639	0.832687	0.246542	0.555324	Q9Y3B4	Q9Y3B4	Splicing factor 3B subunit 6	SF3B6
25.8985	26.2112	26.2024	26.4564	25.8077	25.8014	25.8052	26.0049		2	2	2	7.2	7.2	7.2	38.838	0.00081833	5.8748	394330000	6	0.730985	0.709729	0.244756	0.927727	E9PSG0;O75052	E9PSG0;O75052	Carboxyl-terminal PDZ ligand of neuronal nitric oxide synthase protein	NOS1AP
33.2979	33.0619	32.3967	31.0398	32.1206	32.3207	32.6431	31.4575		32	32	32	55.4	55.4	55.4	66.049	0	254.35	38162000000	308	0.157999	0.881547	0.242966	0.351874	O00567;H0YDU4;H0Y653;Q5JXT2	O00567;H0YDU4	Nucleolar protein 56	NOP56
31.5782	31.2035	30.7199	30.8199	31.7943	30.8098	30.5672	31.5656		9	9	9	43	43	43	16.273	0	75.769	13095000000	117	0.284538	0.83719	0.242309	0.53358	P62263;H0YB22;E5RH77	P62263;H0YB22;E5RH77	40S ribosomal protein S14	RPS14
30.2947	29.9677	30.5232	30.8036	30.7059	30.2195	30.3446	30.0936		21	21	21	30.8	30.8	30.8	87.301	0	139.91	8874800000	168	0.535492	0.780138	0.239793	0.780243	P54886	P54886	Delta-1-pyrroline-5-carboxylate synthase;Glutamate 5-kinase;Gamma-glutamyl phosphate reductase	ALDH18A1
30.2309	29.7686	30.2925	30.6881	31.1993	30.461	30.2888	29.8441		30	30	28	41.1	41.1	39.2	87.343	0	129.34	8859500000	131	0.284931	0.83661	0.237923	0.531904	Q9NR30	Q9NR30	Nucleolar RNA helicase 2	DDX21
27.2019	27.2377	26.375	27.1339	26.4513	26.3738	26.6615	26.8945		3	3	3	9.5	9.5	9.5	64.594	0	26.055	642400000	19	0.368959	0.82213	0.23668	0.625747	G3XAG1;Q96ME7	G3XAG1;Q96ME7	Zinc finger protein 512	ZNF512
26.6178	25.4284	27.3987	27.0425	28.5891	27.823	26.8824	25.6413		5	5	4	15.1	15.1	13.5	52.259	0	26.606	973420000	18	0.103719	0.917164	0.23308	0.251414	O95864	O95864	Fatty acid desaturase 2	FADS2
27.3206	28.081	27.481	28.6277	28.6167	27.573	28.1724	27.6352		8	8	8	21.1	21.1	21.1	65.695	0	43.125	1489300000	17	0.240009	0.843038	0.23189	0.471639	A0A1W2PRR2;F5GYL3;G3V529;Q9GZR7;A0A087WXU8	A0A1W2PRR2;F5GYL3;G3V529;Q9GZR7;A0A087WXU8	ATP-dependent RNA helicase DDX24	DDX24
31.669	30.974	31.2189	31.0837	32.1661	31.5154	30.78	31.2771		29	28	24	37	35.2	31.4	69.147	0	109.22	17472000000	176	0.289294	0.838071	0.231537	0.533899	P17844;J3KTA4;J3QRQ7;J3QR02;J3KRX8;J3QSF1;X6RLV5;J3KRZ1;J3QS79;J3QKN9	P17844;J3KTA4	Probable ATP-dependent RNA helicase DDX5	DDX5
28.6513	27.9489	28.0279	27.7571	27.968	28.2775	27.317	27.9276		5	5	5	27	27	27	22.391	0	23.762	1630800000	26	0.341476	0.827226	0.229949	0.592155	M0R0F0;M0R0R2;P46782;M0QZN2	M0R0F0;M0R0R2;P46782;M0QZN2	40S ribosomal protein S5;40S ribosomal protein S5, N-terminally processed	RPS5
26.3401	26.7152	26.6068	27.7971	27.1196	26.4775	26.8077	26.773		4	4	4	25.5	25.5	25.5	24.208	0	15.315	707220000	18	0.273993	0.844328	0.229683	0.51433	H3BTL2;H3BS02;O14874;H3BNP3;H3BQP2	H3BTL2;H3BS02;O14874;H3BNP3	[3-methyl-2-oxobutanoate dehydrogenase [lipoamide]] kinase, mitochondrial	BCKDK
32.4649	32.2125	32.3628	32.7914	33.3029	32.4687	32.5037	32.2277		30	30	30	86.8	86.8	86.8	26.688	0	144.02	39253000000	297	0.369828	0.819077	0.226861	0.619547	P23396;E9PL09;E9PPU1;F2Z2S8;H0YCJ7;H0YF32;H0YEU2;E9PQ96;E9PJH4;E9PK82;E9PSF4;E9PQX2;H0YES8	P23396;E9PL09;E9PPU1;F2Z2S8;H0YCJ7;H0YF32;H0YEU2	40S ribosomal protein S3	RPS3
26.4915	27.635	27.0796	27.9682	28.8268	27.0366	27.2774	27.8072		5	5	5	13.3	13.3	13.3	48.006	0	16.474	1128800000	12	0.156871	0.882654	0.226491	0.346341	P82675	P82675	28S ribosomal protein S5, mitochondrial	MRPS5
26.9107	26.6105	26.9046	28.0862	27.4023	26.9263	26.824	27.1195		4	4	4	5.5	5.5	5.5	71.289	0	15.658	920400000	23	0.264937	0.845094	0.226276	0.501384	Q9UG63	Q9UG63	ATP-binding cassette sub-family F member 2	ABCF2
25.6491	25.6938	25.3047	26.5532	25.3266	25.3487	25.4617	25.6285		3	3	3	4.9	4.9	4.9	65.971	0.0007837	5.3563	295640000	3	0.309144	0.83127	0.225846	0.553841	Q13416;C9JK08;B8ZZ80	Q13416	Origin recognition complex subunit 2	ORC2
26.3614	26.2824	25.9694	26.1677	27.6534	26.9214	25.7989	26.0656		3	3	3	1.5	1.5	1.5	233.27	0	9.8163	581700000	10	0.18799	0.861273	0.22488	0.395138	Q5T3Q7;Q9H583;Q6P664	Q5T3Q7;Q9H583	HEAT repeat-containing protein 1;HEAT repeat-containing protein 1, N-terminally processed	HEATR1
34.3251	35.2488	33.6181	33.9892	33.6944	33.336	34.4326	34.0947		36	36	36	63.3	63.3	63.3	51.958	0	323.31	120050000000	417	0.188087	0.861697	0.220681	0.393967	P55081	P55081	Microfibrillar-associated protein 1	MFAP1
33.0914	32.7134	33.0471	33.4165	32.6913	32.3095	32.8969	33.1093		40	40	40	64.5	64.5	64.5	69.837	0	301.63	52852000000	306	0.383993	0.824762	0.220039	0.628256	Q9UJV9;J3KNN5;D6RGI7;D6RD33;H0YA06;H0Y8L8	Q9UJV9;J3KNN5	Probable ATP-dependent RNA helicase DDX41	DDX41
25.5902	25.6428	23.8405	23.4608	24.1435	23.5335	25.4682	23.9498		3	2	2	4.4	3.2	3.2	553.12	0.00074963	4.6489	297540000	3	0.108703	0.919584	0.218425	0.259223	A0A075B730;A0A087X1U6;P58107	A0A075B730;A0A087X1U6;P58107	Epiplakin	EPPK1
30.9855	30.5095	30.113	28.8162	29.8027	29.3938	30.2258	29.8623		9	9	9	87.5	87.5	87.5	7.7059	0	42.544	7834100000	88	0.162023	0.881508	0.218031	0.352664	Q9NPE3;H0YM60	Q9NPE3	H/ACA ribonucleoprotein complex subunit 3	NOP10
33.715	34.0202	33.2131	33.4141	32.8183	32.5066	33.2877	33.8602		25	25	25	54	54	54	29.411	0	242.56	68331000000	321	0.219754	0.855611	0.217971	0.438465	Q9BU76	Q9BU76	Multiple myeloma tumor-associated protein 2	MMTAG2
34.7458	35.1836	33.99	33.8089	34.8078	33.6528	34.7817	34.4368		30	30	1	60	60	8	48.023	0	296.55	162430000000	337	0.202066	0.851572	0.216794	0.413171	G3XAC6;A0A0U1RQH7;A0A0U1RQW2;H0Y4X3;Q5QP23;Q5QP22;Q86U06;F8WF24;F2Z2Z5;A8MYG5;G3V5Z6;H0YJJ3;G3XAP0;F2Z3E6;A0A087X122;F8WF73;G3V546	G3XAC6;A0A0U1RQH7;A0A0U1RQW2;H0Y4X3		RBM39
26.9317	27.0576	27.0443	27.4038	26.3975	26.6326	26.5221	27.0979		5	5	5	16.5	16.5	16.5	45.78	0	22.387	718900000	21	0.371653	0.820822	0.216103	0.613032	J3KMZ8;Q92785;E9PN04	J3KMZ8;Q92785	Zinc finger protein ubi-d4	DPF2
37.345	37.525	37.2202	37.6858	37.0898	36.7415	37.2465	37.4889		111	111	43	41	41	15.3	263.83	0	323.31	1168200000000	2115	0.448671	0.802895	0.214189	0.681737	P18583;J3QSZ5;H7C2G8;H7C1S4;H7C257	P18583	Protein SON	SON
25.9651	25.7701	25.4714	26.5224	25.9764	25.9728	25.6086	25.6055		4	4	4	9.9	9.9	9.9	64.551	0	11.492	339290000	12	0.375672	0.823931	0.212091	0.613648	Q6NW34;E9PFF8	Q6NW34	Uncharacterized protein C3orf17	C3orf17
34.5296	34.8095	34.6955	34.6174	34.5037	34.1511	34.8615	34.2452		42	42	42	37.3	37.3	37.3	130.16	0	323.31	166050000000	405	0.550733	0.789228	0.211863	0.759337	O14617;A0A087WYN6;K7ERW8	O14617	AP-3 complex subunit delta-1	AP3D1
28.536	28.0636	25.5202	25.8324	26.4587	25.8543	25.5546	28.6074		8	8	8	30.6	30.6	30.6	31.703	0	38.95	788410000	23	0.0700104	0.945577	0.210074	0.179232	J3QT28;O43684;J3QSX4	J3QT28;O43684	Mitotic checkpoint protein BUB3	BUB3
27.0109	28.0254	25.8242	25.4316	24.8825	25.7607	26.1919	26.1226		5	5	5	8.6	8.6	8.6	77.528	0	10.775	503950000	5	0.100924	0.920084	0.209865	0.243033	O43395	O43395	U4/U6 small nuclear ribonucleoprotein Prp3	PRPF3
25.882	25.9226	26.2646	26.4436	26.0406	25.9149	25.9245	25.8698		3	3	3	2.2	2.2	2.2	208.76	0.00087108	7.0127	373230000	5	0.708451	0.730184	0.20762	0.855776	Q9Y6D6;E5RHL7;E5RIF2;Q9Y6D5	Q9Y6D6;E5RHL7;E5RIF2	Brefeldin A-inhibited guanine nucleotide-exchange protein 1	ARFGEF1
29.5298	30.1835	29.3194	30.2972	29.7703	29.1505	29.5484	30.1405		11	11	11	14.3	14.3	14.3	85.586	0	47.757	4397700000	58	0.260667	0.840826	0.206915	0.486045	J3QR07;Q96MU7;J3KS01;J3KRG5	J3QR07;Q96MU7	YTH domain-containing protein 1	YTHDC1
26.6703	26.3019	26.0844	26.17	26.4076	26.6213	25.1375	26.6024		1	1	1	12.4	12.4	12.4	11.078	0.00071124	3.9967	464870000	14	0.214619	0.853201	0.206446	0.426651	P61927	P61927	60S ribosomal protein L37	RPL37
28.0974	26.6188	26.3698	23.1103	27.7159	26.3348	26.0069	26.1887		2	2	2	8	8	8	35.385	0	11.185	731820000	10	0.0620563	0.953594	0.205632	0.161259	Q8N474	Q8N474	Secreted frizzled-related protein 1	SFRP1
32.4332	32.8264	31.7127	31.9741	31.0482	31.0325	31.8645	32.4896		34	34	34	26.6	26.6	26.6	145.39	0	191	28242000000	231	0.152481	0.888882	0.203416	0.333364	Q9H9J4;C9JPC9;E7EWZ4;E5RJP3;B4DP25	Q9H9J4;C9JPC9	Ubiquitin carboxyl-terminal hydrolase 42	USP42
31.4962	31.099	31.7243	31.9859	32.0155	31.6165	31.677	31.0904		28	28	28	53.8	53.8	53.8	60.343	0	162.94	21928000000	215	0.326037	0.832321	0.202847	0.5567	P17987;E7EQR6;E7ERF2;F5H282;F5H136;F5GZ03;F5H676;F5GZI8;F5H726;F5GYL4;F5H7Y1	P17987;E7EQR6;E7ERF2;F5H282	T-complex protein 1 subunit alpha	TCP1
31.1453	31.0468	31.1286	31.4504	31.2923	31.1873	31.0765	30.7698		18	18	18	39.5	39.5	39.5	65.653	0	143.23	14871000000	143	0.751213	0.733221	0.201458	0.868992	Q5BKZ1;A0A0A0MRN4;E2QRN4	Q5BKZ1	DBIRD complex subunit ZNF326	ZNF326
30.2521	29.5359	29.5453	29.1479	29.2078	29.3796	29.1774	29.453		13	13	13	55.7	55.7	55.7	30.84	0	87.719	4453500000	45	0.316592	0.835258	0.201121	0.545542	Q13151	Q13151	Heterogeneous nuclear ribonucleoprotein A0	HNRNPA0
36.9945	36.8868	36.9378	37.4429	37.0465	36.4904	37.0471	37.0447		99	99	1	68.6	68.6	1.9	117.46	0	323.31	892050000000	1774	0.483594	0.797701	0.200979	0.695552	A0A0C4DG89;D6RJA6;H0Y9U3	A0A0C4DG89		DDX46
27.5607	27.7165	27.9533	28.188	27.7667	27.3752	27.9236	27.6137		4	4	4	23.2	23.2	23.2	37.031	0	33.439	1550200000	26	0.492918	0.798194	0.199554	0.700958	Q15555;K7EL66;K7ERD8;M0QX52	Q15555;K7EL66;K7ERD8	Microtubule-associated protein RP/EB family member 2	MAPRE2
28.592	28.3592	28.511	28.9923	28.1485	28.2461	28.2746	28.4458		20	20	20	8.1	8.1	8.1	358.2	0	68.91	2257400000	49	0.466424	0.804717	0.19844	0.679141	P49792;J3KNE0;Q7Z3J3;A6NKT7;J3KQ37;F8VYC4;A0A1W2PNU4;P0DJD0;P0DJD1;Q99666;O14715;F8W705;F8WBP7;H0YBN8;H7BZ48	P49792	E3 SUMO-protein ligase RanBP2	RANBP2
25.2418	25.3633	24.5079	25.604	24.872	24.8179	25.1141	24.8261		3	3	3	2	2	2	209.02	0	14.316	152060000	9	0.314025	0.836418	0.198435	0.540856	A6NNK5;Q12888;C9JXV0;H7BZY0	A6NNK5;Q12888;C9JXV0	Tumor suppressor p53-binding protein 1	TP53BP1
27.876	27.6759	27.8156	28.0225	27.7581	27.7698	27.7805	27.3459		9	9	9	12.4	12.4	12.4	90.98	0	26.121	1456500000	20	0.743393	0.732749	0.197513	0.857362	P25205;J3KQ69;Q7Z6P5	P25205;J3KQ69	DNA replication licensing factor MCM3	MCM3
24.2907	25.1236	23.7038	24.1859	25.0308	24.2757	24.1721	24.3678		2	2	2	2.1	2.1	2.1	102.6	0.0013889	3.6973	82113000	2	0.216235	0.851832	0.195055	0.423707	A0A0U1RQQ1;Q5VZK9	A0A0U1RQQ1;Q5VZK9	Leucine-rich repeat-containing protein 16A	LRRC16A
27.7195	29.1648	27.3007	27.6818	26.632	27.2059	28.3154	26.9967		13	13	13	7.5	7.5	7.5	270.63	0	77.899	1326000000	26	0.114352	0.918227	0.19372	0.265734	P46821;D6RA40;D6RA32	P46821	Microtubule-associated protein 1B;MAP1B heavy chain;MAP1 light chain LC1	MAP1B
27.0664	26.7676	26.8369	27.4514	26.9002	26.6649	26.6501	27.1201		6	6	6	14.3	14.3	14.3	73.261	0	24.695	760630000	17	0.434212	0.817013	0.19282	0.646852	Q14807;H3BRB3;H3BQB9	Q14807;H3BRB3	Kinesin-like protein KIF22;Kinesin-like protein	KIF22
29.6715	28.9321	29.2744	29.5754	29.8695	29.3953	28.827	29.5946		8	8	8	77.3	77.3	77.3	14.515	0	41.406	4053400000	44	0.290787	0.843396	0.192254	0.511504	P25398	P25398	40S ribosomal protein S12	RPS12
32.7436	33.2598	31.6944	31.1302	30.9908	31.0901	32.3712	31.8606		18	18	18	41.8	41.8	41.8	35.772	0	85.967	26443000000	130	0.106846	0.916296	0.189797	0.251225	J3QQJ0;Q9UHR5;X6R3T8;J3QLH3;J3KRR6;J3QLM2;F5H478;J3KRU5;J3KS14	J3QQJ0;Q9UHR5;X6R3T8;J3QLH3;J3KRR6	SAP30-binding protein	SAP30BP
28.531	27.8571	28.9861	28.5776	29.2649	28.9334	28.4107	28.0214		20	7	5	22.6	7.9	6.8	88.381	0	24.832	2851500000	35	0.199895	0.861608	0.188172	0.398578	A0A0B4J269;Q13509;G3V2A3;G3V5W4;G3V2R8;G3V3R4;G3V2N6	A0A0B4J269;Q13509	Tubulin beta-3 chain	TUBB3
30.2544	30.1393	30.215	30.7228	30.4316	30.1766	30.0316	30.2856		17	17	17	38.4	38.4	38.4	57.924	0	89.021	7860100000	94	0.595349	0.789256	0.188023	0.755034	P50991	P50991	T-complex protein 1 subunit delta	CCT4
31.8924	31.341	30.6244	29.1038	29.9061	30.1193	31.1127	29.9259		8	8	8	22.7	22.7	22.7	43.614	0	53.046	10468000000	61	0.0959492	0.924616	0.187573	0.230216	Q9NX58;D6RDJ1	Q9NX58	Cell growth-regulating nucleolar protein	LYAR
24.8231	24.4279	22.7389	25.2199	24.0201	25.4093	23.7073	23.0604		2	2	2	10.7	10.7	10.7	37.034	0.00085911	6.8122	25830000	2	0.0888419	0.931315	0.186995	0.216217	Q96BK5;E5RJG9;E5RGR1;A0A0A6YYK5	Q96BK5;E5RJG9;E5RGR1;A0A0A6YYK5	PIN2/TERF1-interacting telomerase inhibitor 1	PINX1
26.8358	26.4724	26.2257	26.2003	29.919	28.1314	26.5792	26.1214		5	5	5	30.1	30.1	30.1	14.551	0	24.422	1285000000	16	0.0636665	0.952785	0.186659	0.163545	P42766;F2Z388	P42766;F2Z388	60S ribosomal protein L35	RPL35
34.2591	34.1638	33.9937	34.1441	33.6738	33.4845	33.8512	34.2489		61	61	43	33.5	33.5	24.2	188.15	0	323.31	107180000000	647	0.382822	0.824641	0.185378	0.595392	Q9HBD4;P51532;A0A0A0MT49;K7EP28;A0A0U1RRG6;A0A0U1RRF5;A0A0U1RRD6;A0A0U1RRF8;A0A0A0MSS5;F6UH26;A0A0U1RQU0;A0A0U1RR09;F6XE55;A0A0U1RQW7;A0A0U1RRN2;B1ALG1;A0A0U1RR83;A0A0U1RQX3;F6T8Q0;B1ALG2;A0A0U1RR26;B4DNT1;B1ALF6	Q9HBD4;P51532;A0A0A0MT49	Transcription activator BRG1	SMARCA4
29.1696	28.9502	29.411	29.8988	29.6398	29.1705	29.3047	29.2113		5	5	5	11.2	11.2	11.2	54.083	0	60.797	4289300000	39	0.353966	0.825402	0.185035	0.569053	P11166	P11166	Solute carrier family 2, facilitated glucose transporter member 1	SLC2A1
26.9694	26.6946	27.3471	27.5512	27.9811	27.0319	26.8377	27.5046		7	7	7	9.9	9.9	9.9	123.38	0	42.723	967040000	22	0.222142	0.852714	0.183927	0.425765	O14980;C9JKM9	O14980	Exportin-1	XPO1
31.9597	32.5221	30.7331	30.2375	30.2413	30.2734	31.6577	30.9416		37	37	37	47.5	47.5	47.5	90.254	0	261.61	15383000000	197	0.0962804	0.924071	0.181173	0.229856	O43290;E9PQI8	O43290	U4/U6.U5 tri-snRNP-associated protein 1	SART1
28.1042	26.7001	29.1684	27.5871	29.9074	28.3562	29.0255	26.9563		4	4	4	18.4	18.4	18.4	22.348	0	17.202	3271700000	21	0.0738118	0.943219	0.180768	0.184821	Q9NY12	Q9NY12	H/ACA ribonucleoprotein complex subunit 1	GAR1
27.2827	26.6893	27.4411	27.7037	27.5261	27.4964	27.0233	26.9241		6	6	6	9.7	9.7	9.7	73.915	0	15.469	994230000	24	0.283202	0.844542	0.180636	0.494839	F1T0B3;A0A087X2G1;Q92499	F1T0B3;A0A087X2G1;Q92499	ATP-dependent RNA helicase DDX1	DDX1
26.9066	26.8683	26.8006	27.6598	27.1889	26.712	26.8188	27.184		4	4	4	5.6	5.6	5.6	108.58	0	16.997	769150000	26	0.32448	0.837314	0.17988	0.536343	Q9H0D6	Q9H0D6	5-3 exoribonuclease 2	XRN2
27.6946	28.088	27.6354	28.2169	27.4442	27.4864	27.3945	28.027		5	5	5	13.5	13.5	13.5	43.193	0	26.994	1316700000	24	0.315333	0.839887	0.179868	0.527353	E9PHI6;Q9Y6G9	E9PHI6;Q9Y6G9	Cytoplasmic dynein 1 light intermediate chain 1	DYNC1LI1
28.1554	27.9328	27.7615	28.5508	28.2535	28.0065	27.8082	28.0383		8	8	3	6.6	6.6	1.9	141.15	0	24.958	1520200000	30	0.424281	0.820443	0.179789	0.623697	G5E948;A0A0D9SEY1;E7ENQ1;G3XAA2;H7C360;E7EN19;O95819;A0A0D9SG62;E7EX83;H7C0P6;Q8N4C8;Q9UKE5;C9J338;I3L2I2;I3L203;E7ETN6;H7C3Z6	G5E948;A0A0D9SEY1;E7ENQ1;G3XAA2;H7C360;E7EN19;O95819;A0A0D9SG62;E7EX83;H7C0P6	Mitogen-activated protein kinase kinase kinase kinase 4	MAP4K4
29.1411	29.9698	27.4677	26.5969	27.8264	26.8416	28.4751	28.7504		9	9	9	17.4	17.4	17.4	49.647	0	22.159	1920400000	29	0.0695904	0.946428	0.178042	0.175629	Q9NXE8;A0A087WY60	Q9NXE8	Pre-mRNA-splicing factor CWC25 homolog	CWC25
28.227	28.0559	27.9317	28.2545	28.1835	28.1301	27.8247	27.9071		11	9	9	15.6	14	14	82.226	0	31.007	1589800000	33	0.849027	0.733996	0.176561	0.864044	A0A087WVC1;Q9BQ39	A0A087WVC1;Q9BQ39	ATP-dependent RNA helicase DDX50	DDX50
24.6742	24.6264	24.2067	25.2959	22.4057	23.7106	23.5297	24.9581		2	2	2	6.2	6.2	6.2	26.332	0.0049844	2.6396	145270000	3	0.0870672	0.926512	0.175666	0.211132	C9JJ19;P82930	C9JJ19;P82930	28S ribosomal protein S34, mitochondrial	MRPS34
26.8728	26.7111	27.855	28.1045	27.24	27.5524	27.3653	26.6281		10	10	10	13.1	13.1	13.1	80.109	0	31.809	1094500000	38	0.161607	0.885309	0.174742	0.338457	Q12931;I3L0K7;I3L239;I3L253	Q12931;I3L0K7	Heat shock protein 75 kDa, mitochondrial	TRAP1
25.7868	26.1532	25.9907	27.6141	26.025	25.9152	25.9087	26.5941		4	4	4	6.2	6.2	6.2	120.27	0	13.523	460830000	7	0.14064	0.897231	0.174631	0.306008	Q86V48	Q86V48	Leucine zipper protein 1	LUZP1
32.7189	32.8964	32.0302	31.5399	31.6118	31.6331	32.8106	31.5111		32	32	32	30.1	30.1	30.1	89.437	0	173.04	31245000000	265	0.137637	0.897581	0.174505	0.301132	A0A0D9SEI3;B7ZVY7;A0A0D9SER5;A0A0D9SEN2;J3QR44;P21127;Q5QPR3;Q9UQ88;J3QR29;Q5QPR4;J3KS35;E7ESP2;A0A087WYI9;A0A087X1I0;Q5QPQ9;E9PFJ2;Q13882	A0A0D9SEI3;B7ZVY7;A0A0D9SER5;A0A0D9SEN2;J3QR44;P21127;Q5QPR3;Q9UQ88;J3QR29;Q5QPR4	Cyclin-dependent kinase 11B;Cyclin-dependent kinase 11A	CDK11B;CDC2L1;CDK11A
23.9766	23.6382	24.2351	25.5643	25.1691	24.9494	24.2175	23.8747		37	37	3	15.4	15.4	0.6	309.35	0	275.25	7407000000	92	0.116946	0.918116	0.169417	0.265121	O95071	O95071	E3 ubiquitin-protein ligase UBR5	UBR5
30.6211	30.7571	31.0554	31.2831	31.2853	30.8361	30.803	30.8544		20	20	20	45.1	45.1	45.1	49.541	0	117.46	12943000000	139	0.413616	0.822738	0.169235	0.602308	P49411;H3BNU3	P49411	Elongation factor Tu, mitochondrial	TUFM
27.1456	27.1046	26.8522	24.3015	22.5192	25.373	23.876	27.0031		2	2	2	4.6	4.6	4.6	45.373	0.0007622	4.868	566560000	6	0.0412991	0.966825	0.167265	0.11095	O60870	O60870	DNA/RNA-binding protein KIN17	KIN
28.2998	28.0998	28.2924	28.6686	28.4223	28.4671	28.6098	27.4915		6	6	6	14.5	14.5	14.5	49.921	0	22.819	2195800000	29	0.236981	0.851419	0.167098	0.433661	B7Z4L4;P04843	B7Z4L4;P04843	Dolichyl-diphosphooligosaccharide--protein glycosyltransferase subunit 1	RPN1
25.56	26.0803	25.3094	25.435	26.8251	25.2939	25.8914	25.8412		4	4	4	1.1	1.1	1.1	409.8	0.00080257	5.6556	339980000	4	0.161481	0.888491	0.166464	0.335045	Q8IZT6;A0A087WV76;Q5VYL4	Q8IZT6;A0A087WV76	Abnormal spindle-like microcephaly-associated protein	ASPM
30.0976	29.9057	30.5772	30.7839	30.768	30.609	30.31	29.8696		39	39	39	10.1	10.1	10.1	532.4	0	195.93	9414000000	182	0.230165	0.850994	0.163619	0.423378	Q14204;H0YJ21	Q14204	Cytoplasmic dynein 1 heavy chain 1	DYNC1H1
28.387	28.671	26.9018	28.3048	28.2085	27.4383	27.37	28.9857		8	8	8	24.3	24.3	24.3	44.965	0	34.636	1407100000	27	0.107031	0.918324	0.163313	0.246275	Q8NC51	Q8NC51	Plasminogen activator inhibitor 1 RNA-binding protein	SERBP1
32.725	32.6242	32.6283	33.4513	32.8189	32.5512	32.8111	32.6999		30	30	30	46.5	46.5	46.5	59.75	0	196.33	45146000000	259	0.322262	0.845622	0.162149	0.517381	P25705;K7EK77;K7ERX7;K7EJP1;K7ENJ4;K7EQH4;K7ESA0	P25705;K7EK77;K7ERX7;K7EJP1	ATP synthase subunit alpha, mitochondrial	ATP5A1
35.2955	35.4011	35.5556	35.4479	34.9242	34.9183	35.2484	35.332		23	23	23	41.5	41.5	41.5	53.542	0	297.61	274530000000	465	0.407727	0.824282	0.158583	0.583865	Q05519;Q5T760;Q5T757;B4DWT1;S4R3C4	Q05519;Q5T760;Q5T757	Serine/arginine-rich splicing factor 11	SRSF11
29.8403	29.4087	29.5218	29.9242	30.1891	29.7228	29.5632	29.5728		7	7	7	18.5	18.5	18.5	36.034	0	45.189	5743400000	80	0.35376	0.837023	0.157242	0.539544	Q9NZ01;M0R3C3;M0QXM3	Q9NZ01;M0R3C3	Very-long-chain enoyl-CoA reductase	TECR
28.1513	28.4865	28.4403	28.9278	28.0395	28.3158	28.0321	28.4137		8	8	3	25.7	25.7	11.5	54.017	0	91.621	2024700000	40	0.290873	0.84275	0.155204	0.481041	F6QDS0;Q9UMR2;H3BQK0;H3BN59;H3BMQ5;I3L352;H3BTX1	F6QDS0;Q9UMR2;H3BQK0;H3BN59;H3BMQ5	ATP-dependent RNA helicase DDX19B	DDX19A;DDX19B
27.1436	26.9512	27.2142	27.9765	28.064	27.6927	27.0904	27.1622		4	4	3	21.2	21.2	15.8	22.774	0	16.905	1140200000	26	0.179875	0.879611	0.154782	0.355339	P51153;A0A087WWB9;P61026;H0YLJ8;H0YL94;H0YMN7;H0YNE9;Q92930;P61006;P59190	P51153;A0A087WWB9;P61026	Ras-related protein Rab-13;Ras-related protein Rab-10	RAB13;RAB10
29.475	30.2697	29.1212	30.1099	30.749	29.7031	29.7594	29.9275		27	27	27	23.5	23.5	23.5	152.45	0	184.43	5524500000	81	0.144828	0.897249	0.148307	0.303039	A0A0A0MRV0;Q9P2E9;A0A087WVV2;F8W7S5;A0A087WU26;A2A2S5;V9GY78;REV__Q9P2M7;H0YDJ4;H9KV85;E9PN67;C9J066;Q8N4C6	A0A0A0MRV0;Q9P2E9;A0A087WVV2;F8W7S5	Ribosome-binding protein 1	RRBP1
27.7715	28.0103	27.0983	26.6096	25.9824	26.7011	26.6834	27.4564		7	7	7	5.2	5.2	5.2	245.44	0	26.055	926080000	18	0.10231	0.923399	0.147461	0.234125	E7EVA0;P27816;H7C456;H0Y2V1;H7C4C5;F8W9U4;B5MEG9	E7EVA0;P27816	Microtubule-associated protein;Microtubule-associated protein 4	MAP4
28.2986	26.8906	26.4419	25.7722	25.2931	25.9984	26.2614	26.9176		5	5	5	18	18	18	20.76	0	12.107	758630000	15	0.0731527	0.944629	0.146813	0.179231	V9GYG6;V9GZ41;A0A0G2JM70;Q9NV79	V9GYG6;V9GZ41;A0A0G2JM70;Q9NV79	Protein-L-isoaspartate O-methyltransferase domain-containing protein 2	PCMTD2
30.5909	29.989	29.749	29.8343	30.2333	29.8932	29.6969	30.2089		7	7	7	44.5	44.5	44.5	13.373	0	32.866	6397900000	64	0.260901	0.852457	0.146355	0.443222	P60866;E5RJX2;E5RIP1;G3XAN0	P60866;E5RJX2;E5RIP1	40S ribosomal protein S20	RPS20
29.5652	29.9963	29.2337	28.9353	29.215	29.1836	29.9609	28.5865		15	15	15	30.6	30.6	30.6	61.992	0	130.71	4560000000	54	0.146383	0.897929	0.145454	0.30411	Q9BVP2;C9JZT7;B4DMU5;C9JYH9	Q9BVP2	Guanine nucleotide-binding protein-like 3	GNL3
34.7193	35.3744	35.541	35.6346	35.3703	35.0063	35.2846	35.257		40	40	40	41	41	41	104.93	0	323.31	266090000000	538	0.268111	0.85001	0.145276	0.449385	J3QK89;Q8IWX8	J3QK89;Q8IWX8	Calcium homeostasis endoplasmic reticulum protein	CHERP
26.3326	26.0784	26.2143	27.0695	26.2343	26.0641	26.1082	26.5548		4	4	4	6.5	6.5	6.5	96.454	0	11.594	482160000	7	0.220421	0.861817	0.143457	0.397737	E9PIF2;Q13206	E9PIF2;Q13206	Probable ATP-dependent RNA helicase DDX10	DDX10
27.4032	24.0984	27.2473	24.5235	27.33	26.9503	23.8288	27.1556		3	3	3	6.1	6.1	6.1	44.596	0.00086281	6.8766	883230000	10	0.0390253	0.969779	0.142238	0.104296	Q96DV4	Q96DV4	39S ribosomal protein L38, mitochondrial	MRPL38
28.1293	28.2305	28.4245	29.0275	28.4505	28.5718	28.2633	28.098		18	18	18	10.3	10.3	10.3	265.55	0	65.547	2344800000	65	0.249537	0.853411	0.141452	0.427221	Q13085;Q59FY4;A0A0C4DGT1;O00763;A0A087WVR6;A0A087WWN5;A0A087X2F8;A0A087X0W4;A0A087WYS8;A0A087X126;S4R3S7;F8W8T8;H0YGH5	Q13085;Q59FY4	Acetyl-CoA carboxylase 1;Biotin carboxylase	ACACA
31.4399	31.8405	30.7961	30.3238	30.7703	30.667	31.8486	30.169		31	31	31	32.1	32.1	32.1	115.73	0	186.8	13098000000	169	0.100051	0.924141	0.139262	0.228037	Q9H0A0;A0A087WV29;E9PMU0;E9PJN6	Q9H0A0;A0A087WV29	N-acetyltransferase 10	NAT10
31.7062	31.7836	31.0808	31.4794	32.2313	31.6886	31.4724	31.3947		27	27	27	36.6	36.6	36.6	73.964	0	102.81	18613000000	205	0.211166	0.869587	0.137668	0.382837	Q9BZE4;Q5T3R7	Q9BZE4	Nucleolar GTP-binding protein 1	GTPBP4
32.9084	33.105	33.0687	33.2233	32.5086	32.3604	32.8629	33.2539		35	35	35	30.2	30.2	30.2	152.82	0	321.31	49930000000	380	0.218284	0.864362	0.137069	0.390315	A0A087WWH3;Q9NZM4	A0A087WWH3;Q9NZM4	Glioma tumor suppressor candidate region gene 1 protein	GLTSCR1
26.1217	25.9353	26.0934	26.2288	25.9401	26.13	25.7612	25.8962		2	2	2	5.7	5.7	5.7	60.125	0.00094251	8.7857	418960000	11	0.582709	0.816853	0.134713	0.645577	C9JA08;Q96D46	C9JA08;Q96D46	60S ribosomal export protein NMD3	NMD3
25.7531	25.6207	25.7794	25.9772	25.9857	25.6803	25.6301	25.7576		2	2	2	29.5	29.5	29.5	10.482	0	10.135	344510000	12	0.662618	0.803426	0.133864	0.678958	D6RCB3;P62495;D6RJE8;I3L492;B7Z7P8	D6RCB3;P62495;D6RJE8;I3L492;B7Z7P8	Eukaryotic peptide chain release factor subunit 1	ETF1
27.2822	27.5168	26.5251	27.2299	26.2077	26.2445	27.3109	26.9024		8	8	8	6	6	6	167.32	0	21.37	641010000	15	0.123712	0.917361	0.133024	0.264849	A0A1B0GUH9;A0A1P0AZG4;Q96JN0	A0A1B0GUH9;A0A1P0AZG4
26.9785	27.4546	27.1911	28.3412	27.6532	27.2827	27.6045	27.2863		3	3	3	18.5	18.5	18.5	16.645	0	10.454	1185100000	25	0.158122	0.897078	0.132555	0.314161	B8ZZN6;P63165;B8ZZJ0;B8ZZ67;B9A032	B8ZZN6;P63165;B8ZZJ0;B8ZZ67;B9A032	Small ubiquitin-related modifier 1	SUMO1
26.8666	25.8952	25.7495	26.3431	26.6298	26.3106	25.9158	26.2697		4	4	4	11.7	11.7	11.7	38.388	0	16.71	498090000	12	0.171582	0.890742	0.13145	0.331063	P20042	P20042	Eukaryotic translation initiation factor 2 subunit 2	EIF2S2
30.7857	30.8049	30.8698	30.8577	30.8465	30.6691	30.5238	30.9199		19	19	19	28.7	28.7	28.7	69.491	0	80.076	11027000000	127	0.720423	0.798578	0.128654	0.687421	Q96PK6;A0A0A6YYI9;F8WDX3;A0A0A0MSL8;B8ZZ74	Q96PK6	RNA-binding protein 14	RBM14
23.1846	23.858	25.6393	22.9184	26.2858	26.6889	23.9084	22.1494		4	4	4	5.2	5.2	5.2	120.84	0	11.677	321980000	4	0.0335925	0.971817	0.128367	0.0905475	P53396;K7ESG8	P53396	ATP-citrate synthase	ACLY
27.5316	27.5549	27.7853	28.1839	27.4355	27.7868	27.6646	27.26		9	9	9	11.1	11.1	11.1	112.89	0	38.861	1353200000	33	0.243007	0.856524	0.127767	0.407521	P05023;M0R116;A0A0A0MT26;P13637;B1AKY9;P50993;H0Y7C1;Q13733;P54707;Q5TC01;M0QXF2;E9PRA5;P20648	P05023;M0R116;A0A0A0MT26;P13637	Sodium/potassium-transporting ATPase subunit alpha-1;Sodium/potassium-transporting ATPase subunit alpha-3	ATP1A1;ATP1A3
26.4689	27.1088	27.0972	28.7173	27.0796	27.2812	26.695	27.5253		5	5	5	30	30	30	24.38	0	16.007	884950000	11	0.0866358	0.934565	0.127201	0.201109	B4DP61;A0A1W2PRV5;E7EQZ4;Q16637;H0YBZ9;A0A0G2JRX5;A0A0G2JRY6	B4DP61;A0A1W2PRV5;E7EQZ4;Q16637	Survival motor neuron protein	SMN2;SMN1
30.1476	30.0585	31.1147	30.5043	30.8012	30.7069	30.4564	30.0337		28	28	28	35.5	35.5	35.5	102.13	0	99.974	10384000000	121	0.161811	0.898734	0.12629	0.31531	Q9UDR5;F8WAH1;F8WE53	Q9UDR5;F8WAH1;F8WE53	Alpha-aminoadipic semialdehyde synthase, mitochondrial;Lysine ketoglutarate reductase;Saccharopine dehydrogenase	AASS
31.0622	31.135	30.767	30.6072	30.8052	30.7248	31.1311	30.394		15	9	9	34	27.3	27.3	39.586	0	48.161	13533000000	87	0.252135	0.851757	0.12535	0.413711	Q13247	Q13247	Serine/arginine-rich splicing factor 6	SRSF6
29.567	29.2834	28.8614	28.0479	29.2544	28.8418	29.3089	28.486		9	9	9	19.8	19.8	19.8	59.633	0	52.915	3497800000	45	0.117527	0.918668	0.123908	0.251609	Q9UK58;H7C4G1	Q9UK58	Cyclin-L1	CCNL1
31.5622	31.7557	32.1432	31.8929	31.6217	32.1221	31.2098	31.6883		13	12	10	30.2	28.6	23	48.057	0	85.777	21424000000	70	0.203259	0.879007	0.121707	0.36092	P05783;F8VZY9	P05783;F8VZY9	Keratin, type I cytoskeletal 18	KRT18
24.2215	25.883	25.269	25.2236	22.611	25.0418	23.4187	25.0994		3	3	3	14.5	14.5	14.5	21.908	0.00093721	8.6429	233660000	7	0.0493252	0.96144	0.121623	0.12619	C9JJV1;Q9Y5U2;E9PL88;C9JDU0;A6NCC9;E9PME3;C9JHT9	C9JJV1;Q9Y5U2;E9PL88;C9JDU0;A6NCC9;E9PME3;C9JHT9	Protein TSSC4	TSSC4
25.6172	25.6784	25.3329	26.3062	22.843	25.3969	23.8041	25.9081		18	5	5	14.2	4.7	4.7	122.86	0	13.024	280610000	7	0.0450052	0.96349	0.119171	0.116414	A0A0A0MRP6;B7ZLQ5;P28370	A0A0A0MRP6;B7ZLQ5;P28370	Probable global transcription activator SNF2L1	SMARCA1
27.6231	25.9355	25.9006	24.6128	26.3614	25.8154	26.6857	25.4058		3	3	3	29.5	29.5	29.5	15.225	0	17.225	565400000	14	0.0594417	0.9557	0.1177	0.147035	Q9BRT6	Q9BRT6	Protein LLP homolog	LLPH
31.8724	31.9941	32.288	32.6021	31.6231	31.6325	31.9974	32.2501		44	44	44	63.6	63.6	63.6	78.948	0	309.22	29046000000	332	0.172168	0.894097	0.115947	0.320973	J3KR72;P49848;C9JTY6;C9JFL8;C9J088;C9JIS2;E5RHA1;F8WEJ7;C9J7C4;E5RKA5;C9JHQ8	J3KR72;P49848;C9JTY6	Transcription initiation factor TFIID subunit 6	TAF6
29.5027	30.7629	27.9047	27.3145	27.145	27.5555	29.8164	27.8584		12	12	11	11.1	11.1	10.5	164.15	0	101.99	3251100000	48	0.0377192	0.970939	0.115873	0.099566	Q9NYV4;J3QSD7;Q9BVE2;A0A087X209;Q14004	Q9NYV4;J3QSD7	Cyclin-dependent kinase 12	CDK12
25.1109	25.0745	25.1679	26.6729	23.3721	24.9433	25.0132	24.9398		1	1	1	0.9	0.9	0.9	161.12	0.00078555	5.391	230360000	6	0.0578811	0.956545	0.11422	0.1433	H0YME5;Q9P2K8	H0YME5;Q9P2K8	Eukaryotic translation initiation factor 2-alpha kinase 4	EIF2AK4
27.3957	27.5794	27.4293	28.4413	27.8921	27.3632	27.5245	28.0146		7	7	6	40.4	40.4	36.8	26.212	0	33.175	1177300000	28	0.14588	0.904153	0.113472	0.28653	J3KTD6;Q96GD4;J3KRF8;J3KRJ2;J3QR41;J3QLN8;J3KT86;B4DXA6;A0A0A0MSY3;Q5Y191;Q9UQB9	J3KTD6;Q96GD4;J3KRF8;J3KRJ2;J3QR41;J3QLN8	Aurora kinase B	AURKB
22.9423	26.1342	23.2381	27.1903	25.8692	25.9247	25.8889	23.071		2	2	2	12.8	12.8	12.8	22.996	0.00087873	7.1605	341870000	8	0.0295327	0.972362	0.113267	0.0799374	M0QYB0;A0A1B0GV68;C9JME2;Q9Y4F1	M0QYB0;A0A1B0GV68;C9JME2;Q9Y4F1	FERM, RhoGEF and pleckstrin domain-containing protein 1	FARP1
27.3253	28.1862	27.8541	28.6081	27.4416	27.6153	27.7801	27.9148		7	7	7	5.7	5.7	5.7	150.93	0	19.441	1334200000	19	0.131943	0.917395	0.112982	0.267461	Q96HA7;A0A087X1F6	Q96HA7	Tonsoku-like protein	TONSL
28.0461	27.7601	27.5008	28.162	28.197	27.7122	27.552	28.1999		6	6	6	54.5	54.5	54.5	17.818	0	25.169	1454500000	28	0.194059	0.884275	0.111842	0.342089	P30050	P30050	60S ribosomal protein L12	RPL12
28.0812	27.8488	27.9995	28.4422	28.2414	27.8225	28.0323	28.1797		6	6	6	16.8	16.8	16.8	54.271	0	33.85	1644500000	32	0.299172	0.851764	0.11111	0.434611	Q969S3	Q969S3	Zinc finger protein 622	ZNF622
28.3318	28.4374	28.3773	28.8861	28.244	28.3695	28.2354	28.4301		11	11	11	13.7	13.7	13.7	106.92	0	48.252	2206100000	46	0.297053	0.851152	0.110274	0.431752	O94906	O94906	Pre-mRNA-processing factor 6	PRPF6
27.7658	27.9335	27.6832	28.9313	28.1051	27.9676	27.8366	28.1259		10	10	10	10.5	10.5	10.5	117.4	0	39.4	1681700000	29	0.132404	0.91649	0.107128	0.264669	Q9H4L7;D6RAY8;F8W9M2	Q9H4L7	SWI/SNF-related matrix-associated actin-dependent regulator of chromatin subfamily A containing DEAD/H box 1	SMARCAD1
30.0264	29.7453	30.5319	30.7173	29.7889	30.1101	30.0783	29.9764		15	15	15	23.6	23.6	23.6	95.337	0	97.506	7387300000	99	0.155187	0.899584	0.107055	0.293824	Q12906;K7ERM6;K7ENK6;K7EM82;K7ELV3;K7EJ09;K7ER69;K7EKJ9;Q96SI9	Q12906	Interleukin enhancer-binding factor 3	ILF3
26.9041	27.0935	27.3993	28.1476	28.5561	27.059	27.6733	27.8232		5	5	5	26.7	26.7	26.7	32.233	0	45.403	1494700000	29	0.0807055	0.943706	0.101609	0.183337	Q14165;F5GX14;F5H1S8;H0YG07	Q14165;F5GX14;F5H1S8	Malectin	MLEC
28.01	26.5691	26.3146	26.0811	27.8668	27.185	27.0348	26.3822		5	5	5	21.2	21.2	21.2	35.582	0	24.273	835270000	20	0.0630986	0.955252	0.100977	0.151141	Q9H7B2;Q5VXN0	Q9H7B2;Q5VXN0	Ribosome production factor 2 homolog	RPF2
26.8282	26.5551	26.1861	25.9754	26.8393	26.2317	26.2384	26.6614		3	3	3	18.8	18.8	18.8	23.661	0	15.999	540530000	7	0.150729	0.905222	0.0997051	0.28273	X6R700;Q9Y3Y2;A0A087X1B7;Q5T7Y7	X6R700;Q9Y3Y2;A0A087X1B7	Chromatin target of PRMT1 protein	CHTOP
27.1932	26.613	28.0226	27.9359	28.1443	27.8859	27.6269	26.9367		5	5	5	40.4	40.4	40.4	18.27	0	27.563	1493800000	25	0.0802899	0.944953	0.0986081	0.181624	G3V210;F8VU65;F8VWS0;Q8NHW5;P05388;F8VQY6;F8VPE8;F8VRK7;F8VS58;F8VW21;F8VZS0;F8VWV4	G3V210;F8VU65;F8VWS0;Q8NHW5;P05388;F8VQY6;F8VPE8;F8VRK7;F8VS58;F8VW21;F8VZS0	60S acidic ribosomal protein P0-like;60S acidic ribosomal protein P0	RPLP0;RPLP0P6
30.5941	30.7037	30.7731	31.217	30.9038	30.8131	30.924	30.4837		10	10	10	15.6	15.6	15.6	70.702	0	46.653	10451000000	81	0.228978	0.878153	0.0980707	0.35994	Q14739;C9JXK0;C9JES9	Q14739;C9JXK0	Lamin-B receptor	LBR
27.6066	27.7827	27.0569	27.5752	27.09	26.6667	27.2554	28.0569		5	5	5	13.2	13.2	13.2	49.18	0	15.601	922020000	12	0.0996076	0.927734	0.095976	0.211682	Q9P291	Q9P291	Armadillo repeat-containing X-linked protein 1	ARMCX1
29.0746	29.1934	26.9103	24.4487	25.8838	26.3438	26.9426	27.7326		6	6	6	21.6	21.6	21.6	23.612	0	20.244	1415500000	16	0.0260628	0.97496	0.0958127	0.0705682	Q96NC0;R4GNG8;R4GMX9	Q96NC0;R4GNG8	Zinc finger matrin-type protein 2	ZMAT2
31.0957	31.6237	29.9593	30.0026	29.0032	29.5646	30.7166	30.443		21	21	21	18.9	18.9	18.9	165.67	0	113.72	8887100000	130	0.0503005	0.959277	0.095527	0.124718	P30414;A0A087WYW3	P30414;A0A087WYW3	NK-tumor recognition protein;Putative peptidyl-prolyl cis-trans isomerase	NKTR
28.2961	27.5609	28.7105	29.2302	28.9869	28.6942	28.1927	28.5017		19	19	19	8	8	8	292.75	0	50.958	2555000000	40	0.0839253	0.942673	0.0940631	0.186072	Q92616	Q92616	Translational activator GCN1	GCN1L1
27.0797	26.9047	27.6759	28.5441	27.7065	27.4936	27.451	27.5216		6	6	6	6.3	6.3	6.3	75.44	0	16.654	1199500000	15	0.0882863	0.937321	0.0934708	0.192908	E7EW05;Q9NVU7	E7EW05;Q9NVU7	Protein SDA1 homolog	SDAD1
28.8064	28.8128	29.5016	29.3658	29.3588	29.1157	28.9281	29.1893		11	11	11	16.2	16.2	16.2	93.487	0	40.387	3947100000	68	0.171482	0.899798	0.0913575	0.298011	Q8N1F7;H3BVG0;H3BM93;H3BV11;H3BRI8;H3BNN5;H3BV15;H3BMX0;H3BP95;H3BVE2;H3BRD9;H3BPA9	Q8N1F7;H3BVG0	Nuclear pore complex protein Nup93	NUP93
28.2664	28.7065	28.5528	28.8085	27.9143	28.5607	27.3669	29.1515		7	7	7	23.8	23.8	23.8	43.008	0	78.712	2093600000	44	0.0732823	0.951388	0.0899909	0.166628	P17302	P17302	Gap junction alpha-1 protein	GJA1
27.2186	27.4386	27.1487	28.6946	27.1982	27.913	26.525	27.9178		9	9	9	9.1	9.1	9.1	140.73	0	36.862	1060300000	23	0.0601555	0.956638	0.087829	0.142381	A0A1B0GTW1;Q9UDY2	A0A1B0GTW1;Q9UDY2	Tight junction protein ZO-2	TJP2
33.3334	33.6628	34.8223	35.1936	34.9375	34.3595	34.3677	34.1804		47	47	2	69.1	69.1	7.5	59.875	0	323.31	182700000000	608	0.0621223	0.955852	0.0873848	0.14591	Q9UHX1	Q9UHX1	Poly(U)-binding-splicing factor PUF60	PUF60
27.3364	27.3294	27.4176	27.7099	26.9573	27.2461	27.1717	27.3709		6	6	5	8.1	8.1	7.4	102.13	0	18.234	1016000000	29	0.209258	0.890665	0.0872322	0.3282	A0A087WWP4;Q96T37	A0A087WWP4;Q96T37	Putative RNA-binding protein 15	RBM15
30.851	30.0186	31.2946	31.2613	31.7937	31.2598	31.0329	30.5779		31	31	31	48.3	48.3	48.3	81.307	0	163.89	15205000000	183	0.0739196	0.952334	0.0869614	0.166645	P33993;C9J8M6	P33993	DNA replication licensing factor MCM7	MCM7
29.9756	29.921	30.1482	29.7763	29.8991	30.1819	29.6525	29.7451		39	39	39	15.7	15.7	15.7	331.77	0	156.34	6521600000	108	0.236534	0.882282	0.0841844	0.34505	P15924	P15924	Desmoplakin	DSP
27.5489	28.3842	28.2946	28.6284	28.3019	28.3341	28.2101	27.899		5	5	5	10.2	10.2	10.2	55.52	0	18.009	2022600000	39	0.120705	0.923241	0.0838586	0.233406	P43490;A0A0C4DFS8;C9JF35;C9JG65	P43490;A0A0C4DFS8	Nicotinamide phosphoribosyltransferase	NAMPT
24.8691	25.7835	21.8426	24.4402	23.9886	24.808	24.6802	22.8176		73	2	2	31.5	0.7	0.7	271.53	0.00078064	5.2338	48795000	3	0.0286199	0.973023	0.0828556	0.0757964	F5GXF5	F5GXF5		BPTF
25.2969	25.9989	25.3636	27.9813	24.9823	26.4581	25.4712	25.5992		3	3	3	10	10	10	53.165	0	10.771	415210000	11	0.0375031	0.97277	0.0817567	0.0956518	P23381;H0YJP3	P23381;H0YJP3	Tryptophan--tRNA ligase, cytoplasmic;T1-TrpRS;T2-TrpRS	WARS
25.7824	25.9339	23.2491	24.1487	24.3486	23.7146	24.0311	26.0897		2	2	1	4.4	4.4	2.3	72.831	0.00088028	7.2258	254120000	5	0.0318753	0.972	0.0807444	0.0830758	H0Y589;H0Y3N9;Q9UPP1	H0Y589;H0Y3N9;Q9UPP1	Histone lysine demethylase PHF8	PHF8
33.7926	34.3739	33.7355	33.6732	32.9224	32.993	33.9857	33.8786		22	22	22	21.9	21.9	21.9	79.635	0	244.43	88457000000	305	0.0750877	0.95086	0.0804245	0.166006	H0Y4Z8;Q3YEC7;F2Z2T0;G3V154;H0Y7H6	H0Y4Z8;Q3YEC7;F2Z2T0	Rab-like protein 6	RABL6
38.387	38.8427	38.2317	38.2827	37.06	37.5017	38.0939	38.6476		148	148	119	47.1	47.1	38	299.61	0	323.31	1972300000000	2817	0.0611175	0.956416	0.0797427	0.141813	Q9UQ35;I3L4D8;I3L0N7;I3L4U6;I3L3Q8	Q9UQ35	Serine/arginine repetitive matrix protein 2	SRRM2
28.8041	28.9742	28.7097	28.7909	27.9364	28.4509	28.3829	28.8581		7	7	4	20.5	20.5	18.2	44.424	0	89.663	3299500000	34	0.110172	0.932202	0.0790707	0.216296	P36507;A0A1B0GUL7	P36507	Dual specificity mitogen-activated protein kinase kinase 2	MAP2K2
31.3991	31.7171	29.3877	28.465	29.9138	29.5867	30.8708	29.8519		41	41	32	24.9	24.9	21.2	182.77	0	184.75	7971800000	108	0.0291504	0.973359	0.07342	0.0761223	Q8NI27;A0A0C4DG98;H0Y815;H7C477;H0Y594;B7ZBA0;F2Z2V2	Q8NI27;A0A0C4DG98	THO complex subunit 2	THOC2
25.6003	25.6484	25.5109	26.4704	26.6374	26.2485	25.6547	25.817		4	4	4	9.5	9.5	9.5	74.641	0	10.577	380620000	13	0.0692065	0.954205	0.0667749	0.150232	Q14680	Q14680	Maternal embryonic leucine zipper kinase	MELK
29.87	29.7192	30.9237	31.0484	30.674	30.8822	30.6178	29.6414		11	11	10	32.9	32.9	30.5	47.087	0	99.869	10924000000	104	0.0510453	0.96257	0.0665869	0.119384	E9PCY7;G8JLB6;P31943;D6RIT2;D6RIU0;D6RBM0;E7EQJ0;D6RAM1;D6R9T0;D6RFM3;D6RDU3;D6RJ04;D6RIH9;E5RGV0;E7EN40;D6RDL0;D6RF17;H0YB39;P55795;D6R9D3;E5RGH4;H0YBG7;H0YBD7;E5RJ94;H0YAQ2	E9PCY7;G8JLB6;P31943;D6RIT2;D6RIU0;D6RBM0;E7EQJ0;D6RAM1;D6R9T0;D6RFM3;D6RDU3;D6RJ04;D6RIH9;E5RGV0;E7EN40	Heterogeneous nuclear ribonucleoprotein H;Heterogeneous nuclear ribonucleoprotein H, N-terminally processed	HNRNPH1
29.8572	30.1718	30.314	30.8699	30.2864	30.2616	30.0839	30.3603		15	15	15	19.6	19.6	19.6	88.358	0	69.546	7794700000	90	0.105084	0.935943	0.0645838	0.197834	D6REM6;A0A0R4J2E8;A8MXP9;P43243;D6R991;H0Y8T4;B3KM87;D6RAM9;D6RAY2;D6RBI2;D6RE02;D6RIA2;D6RB45;A0A1B0GX04;D6R9F3;D6RBS2;D6RCM3;D6REK4;D6R8Z5;D6RBK5;Q68E03	D6REM6;A0A0R4J2E8;A8MXP9;P43243;D6R991	Matrin-3	MATR3
28.9666	28.6922	29.092	29.2179	28.78	29.0982	28.7478	28.8096		11	11	11	12.9	12.9	12.9	92.888	0	47.491	3343300000	72	0.164529	0.919722	0.0645252	0.256759	Q14566	Q14566	DNA replication licensing factor MCM6	MCM6
27.5289	27.4217	27.844	27.9677	27.8287	27.7517	27.6878	27.5223		4	4	4	7.6	7.6	7.6	62.003	0	11.845	1266700000	32	0.169714	0.919116	0.0642899	0.260611	Q9Y5J1	Q9Y5J1	U3 small nucleolar RNA-associated protein 18 homolog	UTP18
29.2783	29.3063	29.4791	28.9819	29.0201	29.1349	29.1874	29.1285		20	6	6	48.3	16.4	16.4	32.866	0	37.77	3724900000	26	0.197983	0.909286	0.0628129	0.278854	P12236;P12235;V9GYG0	P12236;P12235	ADP/ATP translocase 3;ADP/ATP translocase 3, N-terminally processed;ADP/ATP translocase 1	SLC25A6;SLC25A4
30.296	30.9349	30.1378	30.5096	29.6216	29.6595	30.4634	30.5903		19	17	17	26.5	24.8	24.8	84.975	0	108.28	8174300000	102	0.0616266	0.957631	0.0622643	0.135898	A0A087WWP8;Q5VWQ0;A0A0C4DGT8;A0A0C4DH79	A0A087WWP8;Q5VWQ0;A0A0C4DGT8	Round spermatid basic protein 1	RSBN1
33.1592	33.7477	33.0645	33.443	32.3191	32.4569	33.25	33.5465		20	20	20	38	38	38	38.677	0	189.6	60487000000	254	0.0551929	0.959789	0.0622335	0.125149	Q96IZ7;H7C5Q0;C9J713;C9J367	Q96IZ7;H7C5Q0;C9J713	Serine/Arginine-related protein 53	RSRC1
27.4835	28.0455	27.8631	28.1871	28.2122	28.0333	27.7332	27.9236		9	9	9	21.6	21.6	21.6	53.848	0	31.65	1596000000	34	0.12125	0.928532	0.0616159	0.212662	E7ENZ3;P48643;B7ZAR1;E9PCA1;D6RIZ7;H0Y914	E7ENZ3;P48643;B7ZAR1;E9PCA1	T-complex protein 1 subunit epsilon	CCT5
26.2766	25.9816	26.7936	27.1032	26.9136	26.8584	26.3441	26.4563		5	5	5	12.3	12.3	12.3	87.133	0	35.326	639780000	15	0.0721932	0.95695	0.0607627	0.151406	Q14694;H3BNA1;J3KT19	Q14694	Ubiquitin carboxyl-terminal hydrolase 10	USP10
26.2772	26.5404	26.2182	27.403	25.9819	26.3394	26.3444	26.5865		8	3	3	24.8	9.6	9.6	50.519	0	22.327	564220000	7	0.0646563	0.957129	0.0607002	0.139939	I3L0H8;Q9NUU7;H3BTB3;J3QRH0;H3BSL8;H3BP36;H3BP50	I3L0H8;Q9NUU7;H3BTB3	ATP-dependent RNA helicase DDX19A	DDX19A
28.4717	27.7897	28.1939	28.1393	28.0423	28.4059	27.9956	27.8057		5	5	5	34.9	34.9	34.9	20.913	0	22.111	1748900000	23	0.110018	0.935878	0.058313	0.196937	Q5JRI1;O75494;Q6IQ42;R4GMP8;Q8WXF0	Q5JRI1;O75494;Q6IQ42	Serine/arginine-rich splicing factor 10	SRSF10;FUSIP1
32.3847	32.4325	31.5072	30.7935	31.3525	30.806	31.3419	32.7612		13	13	13	27.5	27.5	27.5	47.138	0	121.97	21340000000	109	0.033262	0.971589	0.0577258	0.0826741	Q8N5F7;Q5M9Q1	Q8N5F7;Q5M9Q1	NF-kappa-B-activating protein;NKAP-like protein	NKAP;NKAPL
30.3377	31.4174	29.758	30.6171	29.4711	29.6909	30.7129	30.3872		22	22	20	46.9	46.9	43.1	68.062	0	114.83	7691700000	142	0.0387979	0.972824	0.0565735	0.0934342	Q86YP4;C9JVY3;V9GY85;H7C3H1;C9JMI3;C9JGN4;C9JHD7;C9JJK9;V9GYX5	Q86YP4	Transcriptional repressor p66-alpha	GATAD2A
26.3373	25.9656	26.439	26.1718	26.8019	26.7798	26.0298	26.0512		4	4	4	6.4	6.4	6.4	72.976	0	12.63	567150000	23	0.0780363	0.954358	0.0562148	0.15647	E9PJ21;A0A087WWI4;K7EQK2;A0A087X054;Q9Y4L1;A0A087X214;A0A087WW13;Q9BST8;J3QQH7;J3QLE9;J3QL06;J3KTF1	E9PJ21;A0A087WWI4;K7EQK2;A0A087X054;Q9Y4L1	Hypoxia up-regulated protein 1	HYOU1
26.1759	26.2972	27.1504	27.683	26.8636	26.8125	26.7173	26.8038		3	3	3	5.3	5.3	5.3	100.5	0	21.446	743680000	14	0.0532419	0.96171	0.0561726	0.119257	E9PR38;H0YEH2;Q5T1Z4;Q5T1Z8;Q14671;E9PM68;E9PL65;E9PMX1;H0YDK8	E9PR38;H0YEH2;Q5T1Z4;Q5T1Z8;Q14671	Pumilio homolog 1	PUM1
24.3433	24.0645	24.1865	25.2269	23.0614	24.3437	24.5667	23.4537		2	2	2	6.4	6.4	6.4	31.484	0.0026954	3.4621	108580000	2	0.0364394	0.971955	0.0551414	0.0884632	Q9Y3B9	Q9Y3B9	RRP15-like protein	RRP15
26.4439	26.3344	25.0081	24.3723	24.0961	24.1515	25.8253	25.6145		2	2	2	49.1	49.1	49.1	6.2542	0.00077519	5.1191	288040000	16	0.0243459	0.979956	0.0538704	0.0629584	F5H7R9;F5GXR3;P20962	F5H7R9;F5GXR3;P20962	Parathymosin	PTMS
26.9612	26.8151	26.6523	26.8121	26.5595	26.5154	26.7877	26.8204		4	4	4	14.8	14.8	14.8	41.361	0	25.486	743750000	11	0.173127	0.91895	0.0522093	0.240532	A0A0D9SGE8;Q8IWS0;Q5JRC6	A0A0D9SGE8;Q8IWS0;Q5JRC6	PHD finger protein 6	PHF6
28.4364	28.6326	29.0981	29.6379	28.2957	29.1096	28.8045	28.3977		11	11	11	18.4	18.4	18.4	71.648	0	36.297	3381000000	42	0.0481378	0.968371	0.0495345	0.107668	Q9ULX6;V9GZ50;M0R1Y5;M0R010;M0QYT7	Q9ULX6;V9GZ50	A-kinase anchor protein 8-like	AKAP8L
28.1821	28.0167	27.8368	27.7131	27.9958	27.9402	27.9365	27.8249		9	9	9	13.8	13.8	13.8	62.094	0	33.309	1555500000	43	0.169115	0.923418	0.0483851	0.229592	P19525;F8WBH4;C9JZT2	P19525	Interferon-induced, double-stranded RNA-activated protein kinase	EIF2AK2
29.0039	29.1047	29.181	28.9539	28.1656	28.7807	28.8168	28.9109		20	20	20	6.9	6.9	6.9	481.89	0	95.309	3181800000	61	0.0660867	0.957235	0.0456839	0.132002	Q7Z6Z7;H0Y659	Q7Z6Z7	E3 ubiquitin-protein ligase HUWE1	HUWE1
28.2449	29.0997	27.6649	28.0397	27.2239	27.27	28.882	27.8764		8	8	8	6.2	6.2	6.2	119.2	0	39.283	1786700000	35	0.0286011	0.974196	0.0451324	0.0703745	Q9NS56	Q9NS56	E3 ubiquitin-protein ligase Topors	TOPORS
28.1822	28.5333	28.2113	27.8893	27.6632	28.0493	28.7152	27.3897		8	8	8	7.1	7.1	7.1	130.93	0	27.345	1973300000	25	0.0452948	0.97183	0.0444724	0.100481	Q8IUX7;H7C0W8;H7C4B5;H7C391;H7C1J5;Q8N436	Q8IUX7	Adipocyte enhancer-binding protein 1	AEBP1
29.6522	31.1381	29.3181	28.7006	28.8918	28.6638	30.7042	29.1237		28	28	28	26.8	26.8	26.8	145.89	0	156.42	5211100000	109	0.0199218	0.985775	0.0429155	0.0515688	Q9C0J8;B9A053	Q9C0J8	pre-mRNA 3 end processing protein WDR33	WDR33
30.3141	30.672	30.4915	30.6632	30.0006	30.4925	30.175	30.5021		37	37	37	25	25	25	177.44	0	171.45	8797300000	156	0.074686	0.955861	0.0384469	0.135037	P48681	P48681	Nestin	NES
31.6855	32.8398	31.1772	30.5823	30.4228	30.7063	32.2727	30.9333		15	15	15	19.2	19.2	19.2	66.526	0	128.98	17587000000	101	0.01862	0.987385	0.0374538	0.0478503	Q6UN15;A0A0B4J203;H0Y8P7	Q6UN15;A0A0B4J203	Pre-mRNA 3-end-processing factor FIP1	FIP1L1
22.7799	23.0792	24.5274	26.0953	26.0883	23.5205	25.9463	23.9642		2	2	2	7.6	7.6	7.6	38.265	0.00083056	6.1235	345560000	3	0.0114329	0.993245	0.0370265	0.0310984	H7C1I0;Q96K37	H7C1I0;Q96K37	Solute carrier family 35 member E1	SLC35E1
33.9036	34.6038	31.9083	30.5536	32.191	32.0569	33.9302	31.8089		50	50	50	31.2	31.2	31.2	138.68	0	310.32	51249000000	356	0.0103645	0.994346	0.0334194	0.0282126	A0A087WUT6;O60841	A0A087WUT6;O60841	Eukaryotic translation initiation factor 5B	EIF5B
32.6806	32.424	32.4789	32.7277	31.8464	32.2387	32.2556	32.7034		40	40	16	67.5	67.5	29.2	42.331	0	226.98	32682000000	330	0.0475363	0.971895	0.032251	0.0956268	P38159;H3BT71;H0Y6E7;H3BUY5;H3BR27;H3BNC1;O75526;G3V220;Q75N03;Q8N7X1;O14776	P38159;H3BT71;H0Y6E7;H3BUY5	RNA-binding motif protein, X chromosome;RNA-binding motif protein, X chromosome, N-terminally processed	RBMX
23.9097	25.4162	25.0609	26.5886	25.0111	24.9415	25.0712	25.4853		2	2	2	1.9	1.9	1.9	127.41	0.00080451	5.6773	221030000	2	0.0181658	0.987227	0.0313505	0.0457353	P20585	P20585	DNA mismatch repair protein Msh3	MSH3
23.9441	24.9083	24.4656	22.8486	24.5977	23.2784	24.8062	24.285		1	1	1	20	20	20	9.681	0	9.2273	136210000	12	0.0172381	0.988779	0.0296291	0.0434114	R4GN98;P06703	R4GN98;P06703	Protein S100;Protein S100-A6	S100A6
30.9068	31.0404	31.2725	31.7256	30.7975	30.7834	31.1713	31.4028		16	16	9	76.5	76.5	52.3	28.974	0	142.7	15449000000	168	0.0398447	0.970765	0.029401	0.0825707	Q16594;D6RIE8;D6RGK3;D6RIV9;D6RIY1;D6RHW1	Q16594;D6RIE8;D6RGK3;D6RIV9;D6RIY1;D6RHW1	Transcription initiation factor TFIID subunit 9	TAF9
33.3418	33.6602	33.4463	32.9052	32.8092	32.9591	33.248	33.4036		55	55	55	47	47	47	104.8	0	323.31	69141000000	572	0.0426536	0.971796	0.0289724	0.086128	Q9Y5B6	Q9Y5B6	PAX3- and PAX7-binding protein 1	PAXBP1
22.9957	23.7446	25.7818	23.8988	27.1971	23.5092	25.5954	24.9828		4	4	4	4.1	4.1	4.1	135.65	0	10.881	401890000	9	0.00832677	0.996658	0.0278388	0.0227815	O95347;A0A0C4DGE5;Q5T821	O95347;A0A0C4DGE5	Structural maintenance of chromosomes protein 2	SMC2
27.3039	27.3767	27.3025	27.1339	26.8851	27.219	26.8574	27.4428		28	4	4	55.6	10.5	10.5	42.141	0	9.8083	820140000	16	0.0561868	0.972611	0.0273106	0.100621	Q96E39;A0A1B0GUK8	Q96E39	RNA binding motif protein, X-linked-like-1	RBMXL1
26.3779	26.493	26.5909	27.1109	26.4192	26.3679	26.6527	26.6926		3	3	3	28.6	28.6	28.6	10.013	0.00094162	8.7651	594430000	10	0.0496872	0.972176	0.0273047	0.0933232	A0A140TA09;Q99942	A0A140TA09;Q99942	E3 ubiquitin-protein ligase RNF5	RNF5
29.1707	29.5183	28.7829	29.1405	28.7608	28.5523	28.952	29.6409		28	28	28	12.7	12.7	12.7	358.69	0	90.349	3264500000	91	0.0302493	0.977744	0.0262521	0.065923	P46013	P46013	Antigen KI-67	MKI67
24.1533	24.1927	24.2902	23.7627	25.3206	26.8528	21.8236	24.2804		4	4	4	2.2	2.2	2.2	262.62	0	10.078	181780000	2	0.00751027	0.996011	0.0249901	0.0205569	P02751;H0Y7Z1	P02751;H0Y7Z1	Fibronectin;Anastellin;Ugl-Y1;Ugl-Y2;Ugl-Y3	FN1
24.6208	24.7476	25.5911	24.5826	25.899	26.0869	23.7989	25.3074		2	2	1	14	14	6.2	21.768	0.00084674	6.5058	259630000	5	0.01315	0.992767	0.0238323	0.0334969	P61586	P61586	Transforming protein RhoA	RHOA
28.2004	28.7267	27.7974	28.7117	27.6865	28.0778	28.4101	28.1149		8	8	8	8.1	8.1	8.1	138.25	0	31.513	1796300000	24	0.0267741	0.98051	0.023643	0.0587632	A0A1B0GV09;Q9H9B1;A0A1B0GU48;A0A1W2PPZ7;A0A0C4DGF8;A0A0D9SEQ1;A0A1B0GVZ8;A0A1B0GUD1;A0A0D9SFX4;A0A1B0GW79;A0A0D9SEP2;A0A1B0GW12;A0A0D9SFS4;A0A0D9SER3;A0A0D9SFG7;A0A0D9SF38;A0A0D9SER9	A0A1B0GV09;Q9H9B1;A0A1B0GU48;A0A1W2PPZ7;A0A0C4DGF8	Histone-lysine N-methyltransferase EHMT1	EHMT1
32.3605	32.603	32.6089	32.9508	31.6917	32.0296	32.5644	32.6715		21	21	21	42.4	42.4	42.4	66.999	0	309.95	40243000000	240	0.0228606	0.984877	0.0211425	0.050904	Q9H8M2;H0YBR9;H0YAW8;H0YBF1;C9JBY0	Q9H8M2	Bromodomain-containing protein 9	BRD9
28.3293	29.0683	28.3031	28.4058	27.8414	28.2478	28.7291	28.1365		7	7	7	36.1	36.1	36.1	26.227	0	20.581	2156800000	28	0.0213965	0.987599	0.0184643	0.0468899	O43809;H3BND3;H3BV41	O43809	Cleavage and polyadenylation specificity factor subunit 5	NUDT21
26.8904	26.6102	27.7493	25.9059	26.827	26.8928	26.8038	26.6464		3	3	3	45.3	45.3	45.3	10.135	0	20.746	910030000	23	0.0132029	0.994013	0.0155496	0.0312624	Q9BWJ5	Q9BWJ5	Splicing factor 3B subunit 5	SF3B5
28.3789	28.6738	28.1137	28.3597	26.9574	27.6082	27.8994	28.7422		5	5	3	16.7	16.7	11.4	22.81	0	16.153	1877500000	26	0.00962087	0.997547	0.013424	0.0235951	Q4VC05	Q4VC05	B-cell CLL/lymphoma 7 protein family member A	BCL7A
25.3248	22.9472	24.0769	24.5721	25.9307	25.0383	23.813	24.8206		2	2	2	3.4	3.4	3.4	67.55	0.00071891	4.1315	230860000	5	0.00590321	0.996329	0.013044	0.0155373	A0A087WT20;Q9NV06;E5RHM4;B3KME9	A0A087WT20;Q9NV06;E5RHM4;B3KME9	DDB1- and CUL4-associated factor 13	DCAF13
27.3858	27.6555	28.5282	28.1111	28.1641	28.0089	27.9005	27.959		4	3	3	12.3	9.9	9.9	45.671	0	13.292	1837100000	22	0.0160958	0.992409	0.0128003	0.0346718	P52597	P52597	Heterogeneous nuclear ribonucleoprotein F;Heterogeneous nuclear ribonucleoprotein F, N-terminally processed	HNRNPF
23.9707	25.634	25.2529	26.2693	25.0338	25.2389	25.1615	25.2583		3	3	3	3.8	3.8	3.8	119.54	0.00090744	7.977	241470000	2	0.00834274	0.996721	0.012564	0.0207529	O60566	O60566	Mitotic checkpoint serine/threonine-protein kinase BUB1 beta	BUB1B
28.8207	28.9136	28.7681	29.3945	28.0977	28.1139	29.0473	29.203		15	6	6	49.3	21.6	21.6	42.145	0	132.88	2937700000	42	0.00979912	0.997336	0.0108374	0.0229721	H0YEX2	H0YEX2		TAF2
31.1581	30.2341	32.1941	30.3105	31.7425	31.9229	31.4272	30.0033		7	7	2	44.4	44.4	10.7	18.481	0	60.095	17883000000	66	0.00507829	0.995757	0.0100932	0.0132012	A0A0U1RR32;A0A0U1RRH7;Q99878;Q96KK5;Q9BTM1;P20671;P0C0S8;H0YFX9;Q16777;Q6FI13	A0A0U1RR32;A0A0U1RRH7;Q99878;Q96KK5;Q9BTM1;P20671;P0C0S8;H0YFX9;Q16777;Q6FI13	Histone H2A type 1-J;Histone H2A type 1-H;Histone H2A.J;Histone H2A type 1-D;Histone H2A type 1;Histone H2A;Histone H2A type 2-C;Histone H2A type 2-A	HIST1H2AJ;HIST1H2AH;H2AFJ;HIST1H2AD;HIST1H2AG;HIST2H2AC;HIST2H2AA3
26.6231	26.3802	26.7793	27.2588	27.604	27.3249	26.7542	26.6788		5	5	5	10.7	10.7	10.7	66.69	0	18.125	804950000	18	0.00993359	0.995851	0.00977465	0.0226886	P17812	P17812	CTP synthase 1	CTPS1
27.7215	28.0566	27.2913	27.5956	28.4171	27.7189	27.6221	28.0922		9	9	9	13.7	13.7	13.7	84.427	0	31.45	1370000000	21	0.00638636	0.99582	0.00531947	0.0140384	Q14684	Q14684	Ribosomal RNA processing protein 1 homolog B	RRP1B
32.7602	32.7892	33.325	33.5021	32.8548	32.8264	32.9701	33.331		37	37	36	41.4	41.4	41.4	110.11	0	323.31	58068000000	340	0.00541107	0.994825	0.00375214	0.0113035	O00268;A0A0G2JRY5;V9GY03;V9GY14	O00268;A0A0G2JRY5	Transcription initiation factor TFIID subunit 4	TAF4
32.1671	32.2644	32.0584	32.0109	31.3477	31.6446	31.8265	32.4287		49	49	49	41	41	41	145.83	0	323.31	27225000000	322	0.00377902	0.99614	0.00312792	0.00831115	O75533;B4DGZ4;H7C341;F8WC19	O75533	Splicing factor 3B subunit 1	SF3B1
33.0051	32.5374	32.2287	31.6252	31.4432	31.7458	32.1212	32.6354		17	17	17	25.8	25.8	25.8	52.313	0	100.1	31744000000	172	0.000316938	1	0.000407791	0.000772493	Q86X95;H3BLY3	Q86X95	Corepressor interacting with RBPJ 1	CIR1
26.9584	27.2954	27.2898	28.1431	27.2147	27.5831	27.5767	26.9808		6	6	6	16.1	16.1	16.1	49.648	0	25.695	1057500000	30	0.000111406	1	0.00010198	0.000252208	Q8IV32	Q8IV32	Coiled-coil domain-containing protein 71	CCDC71
26.6399	26.6252	26.4194	27.8006	27.0138	26.9717	26.7636	26.9639		6	6	6	9	9	9	88.865	0	18.361	797350000	9	6.47994e-05	0.999825	6.43412e-05	0.000149592	E9PFK5;P78316	E9PFK5;P78316	Nucleolar protein 14	NOP14
28.5317	28.1822	28.7758	29.1316	29.3471	29.0646	28.882	28.435		16	16	12	19.5	19.5	15.9	114.76	0	77.724	2957200000	64	0.000219861	1	-0.000204213	-0.000499476	P16615;H7C5W9;Q93084	P16615;H7C5W9	Sarcoplasmic/endoplasmic reticulum calcium ATPase 2	ATP2A2
27.406	27.0525	26.6768	27.4158	26.9101	26.8227	27.4893	26.9682		4	4	3	40.8	40.8	34.6	15.156	0	29.609	973280000	24	0.00161613	0.999972	-0.00117188	-0.00343152	J3QL05;J3KP15;Q01130	J3QL05;J3KP15;Q01130	Serine/arginine-rich splicing factor 2	SRSF2
27.9404	28.852	27.9409	28.028	27.6721	27.9871	28.1041	28.1821		11	11	8	18.6	18.6	13.5	79.372	0	33.822	1688600000	33	0.00546743	0.995123	-0.00442047	-0.0119324	E7ESY4;Q13330;H0Y4T7;F8W9Y9	E7ESY4;Q13330;H0Y4T7	Metastasis-associated protein MTA1	MTA1
30.3432	30.0388	30.7132	31.0833	30.6541	30.7073	30.6507	30.3591		25	25	25	47	47	47	60.533	0	125.69	10749000000	176	0.00788702	0.996294	-0.00584183	-0.0167652	P49368;B4DUR8;E9PRC8;Q5SZX6;E9PQ35;Q5SZX9;E9PM09;Q5SZW8	P49368;B4DUR8	T-complex protein 1 subunit gamma	CCT3
25.654	25.277	25.8114	25.7776	27.2792	26.0302	26.0647	25.8031		2	2	2	20.2	20.2	20.2	13.281	0.00091324	8.17	441380000	11	0.00447207	0.994369	-0.00617688	-0.0110003	P62314;J3QLR7;J3QLI9	P62314;J3QLR7;J3QLI9	Small nuclear ribonucleoprotein Sm D1	SNRPD1
30.5522	30.4043	31.1166	30.1778	31.2327	31.0844	30.5504	30.4782		32	32	27	45.6	45.6	40.3	66.408	0	160.51	11864000000	170	0.00834613	0.996691	-0.0076285	-0.018755	P20700;E9PBF6;A0A0D9SFE5;A0A0D9SFY5	P20700;E9PBF6;A0A0D9SFE5	Lamin-B1	LMNB1
27.1117	27.3143	27.7295	29.3711	26.9845	27.7888	27.6269	27.7162		10	10	8	14.8	14.8	12.1	94.33	0	47.063	1474700000	32	0.00483248	0.995588	-0.00841675	-0.0123375	P34932;A0A087WTS8;A0A087WYC1	P34932;A0A087WTS8;A0A087WYC1	Heat shock 70 kDa protein 4	HSPA4
34.0453	34.5605	33.2508	32.8279	32.7232	32.7616	33.8813	33.8302		37	37	37	29.7	29.7	29.7	92.576	0	323.31	82242000000	376	0.00582729	0.995972	-0.00948359	-0.0147117	Q8TF01	Q8TF01	Arginine/serine-rich protein PNISR	PNISR
24.1843	24.781	25.1803	26.4404	25.5001	25.3227	25.0619	25.2978		3	3	3	6.1	6.1	6.1	59.366	0.00081301	5.7912	260430000	5	0.00678411	0.997088	-0.0102395	-0.0169067	Q99832;F8WBP8;A0A0D9SG95	Q99832	T-complex protein 1 subunit eta	CCT7
30.4554	30.2764	30.4084	30.1472	31.263	30.6922	30.6627	30.2157		22	22	22	22.4	22.4	22.4	120.97	0	162.85	10039000000	102	0.0160096	0.992919	-0.013446	-0.034992	Q03701;C9J9W7	Q03701	CCAAT/enhancer-binding protein zeta	CEBPZ
29.8471	30.9261	29.8111	28.9796	29.2216	29.3569	30.93	29.0355		22	22	22	32.4	32.4	32.4	88.486	0	154.82	6460600000	98	0.00923417	0.998312	-0.0170427	-0.0236702	Q9P2I0;H0YJF4	Q9P2I0;H0YJF4	Cleavage and polyadenylation specificity factor subunit 2	CPSF2
29.0031	28.4331	29.275	29.491	29.3806	29.3773	28.9407	29.083		17	17	17	25.3	25.3	25.3	96.557	0	60.63	3818300000	57	0.021654	0.987498	-0.0171069	-0.0463576	P33991;E5RG31;E5RFJ8;E5RFR3;Q9UJA3	P33991	DNA replication licensing factor MCM4	MCM4
27.9252	27.8786	27.2899	26.7948	26.8057	27.0572	27.6059	27.4117		6	6	6	5.2	5.2	5.2	217.17	0	25.607	1146700000	26	0.0188753	0.988011	-0.0194194	-0.0432217	P24928;A0A087WWE2	P24928;A0A087WWE2	DNA-directed RNA polymerase II subunit RPB1;DNA-directed RNA polymerase	POLR2A
31.8313	31.6809	31.6782	31.7906	31.9733	32.0493	31.5473	31.8351		33	33	29	54.8	54.8	50.1	63.48	0	182.6	22022000000	220	0.0538137	0.970894	-0.0196977	-0.086094	Q9NZI8;REV__M0QZ54;REV__M0R118;REV__M0R0M7;REV__Q15833	Q9NZI8	Insulin-like growth factor 2 mRNA-binding protein 1	IGF2BP1
26.0902	25.5159	25.9348	26.1168	25.3655	25.6433	25.8807	25.958		6	6	6	3.7	3.7	3.7	249.48	0	26.482	411560000	10	0.0363133	0.9742	-0.022706	-0.0718057	F1T0I1;J3KNL6;O15027;X6RGP5;A0A0C4DH09;Q8N9G1	F1T0I1;J3KNL6;O15027;X6RGP5;A0A0C4DH09	Protein transport protein Sec16A	SEC16A
26.6157	26.8443	26.9313	27.5476	26.3587	26.9612	27.1015	26.5879		4	4	4	22.6	22.6	22.6	26.458	0	15.918	746340000	21	0.0286483	0.979945	-0.0240105	-0.0619592	P41227;C9JN83;H0Y8T0;C9JW55;F8W808;A8MWP7;Q9BSU3	P41227;C9JN83	N-alpha-acetyltransferase 10	NAA10
25.4958	26.8791	25.8833	24.5725	23.9153	24.922	25.9861	25.2144		3	3	3	2.7	2.7	2.7	148.86	0	9.5329	309730000	6	0.0116034	0.993326	-0.0249716	-0.0302735	A0A0A0MT33;Q9UPN6	A0A0A0MT33;Q9UPN6	Protein SCAF8	SCAF8
25.1284	24.9085	25.2839	25.4558	25.5164	25.449	25.4615	24.9407		2	2	2	53.2	53.2	53.2	5.7685	0.00093545	8.5879	252820000	12	0.0452227	0.970506	-0.025106	-0.0854817	H0YAX3;Q9BYD1;E5RJI7	H0YAX3;Q9BYD1;E5RJI7	39S ribosomal protein L13, mitochondrial	MRPL13
35.0771	35.103	35.0714	35.0085	34.5001	34.4958	34.983	35.4564		56	56	56	39.5	39.5	39.5	116.99	0	323.31	226860000000	815	0.0360345	0.971993	-0.0263977	-0.07473	Q13523;H0YDJ3	Q13523;H0YDJ3	Serine/threonine-protein kinase PRP4 homolog	PRPF4B
25.7431	25.3319	26.9757	25.0384	27.7312	26.3174	26.1671	26.0944		4	4	4	24.9	24.9	24.9	22.315	0	13.288	666480000	15	0.0142597	0.992083	-0.028912	-0.0368345	E5RJ09;E5RHW4;O94905;B0QZ43;O75477	E5RJ09;E5RHW4;O94905;B0QZ43;O75477	Erlin-2;Erlin-1	ERLIN2;ERLIN1
29.1686	29.4276	28.4546	27.294	27.0245	27.98	28.3803	28.5544		4	4	4	9.7	9.7	9.7	49.255	0	19.108	2245100000	19	0.0159903	0.988989	-0.0310497	-0.0410063	Q15428;K7EMT0	Q15428;K7EMT0	Splicing factor 3A subunit 2	SF3A2
28.3973	28.9379	27.8765	27.0423	27.3822	27.4344	28.4785	27.9711		13	13	13	13.8	13.8	13.8	132.67	0	45.245	1894100000	37	0.0230456	0.982185	-0.034134	-0.0564085	Q9H7Z3;H0YJT0;H0YJT6;G3V338	Q9H7Z3	Protein NRDE2 homolog	NRDE2
24.7527	25.1601	24.3801	26.4677	23.9119	24.8319	24.9846	25.0919		2	2	2	2.8	2.8	2.8	112.16	0.00079936	5.5996	180040000	2	0.0204083	0.985429	-0.0349778	-0.0512233	A0A0A0MRW6;Q9H6R4	A0A0A0MRW6;Q9H6R4	Nucleolar protein 6	NOL6
29.45	30.3828	28.5512	27.4837	28.8369	28.1742	29.8352	28.9209		7	7	7	43.1	43.1	43.1	23.743	0	37.201	3570500000	44	0.0166119	0.98723	-0.0358454	-0.0431455	Q6I9Y2;A0A024R341;F8WF22;H7C5E3	Q6I9Y2;A0A024R341	THO complex subunit 7 homolog	THOC7;NIF3L1BP1
28.7918	29.3018	28.3783	28.4573	28.2162	28.411	28.441	29.1487		14	14	14	15.6	15.6	15.6	117.15	0	59.917	2439000000	47	0.0422567	0.971653	-0.0378179	-0.0919398	Q9NWH9;H7C3F4;H7BXE3;H0YMM0;H0YL55;H0YLW7;H0YMW8;H0YKH2;H0YNF3;H0YMR6;H0YLE6;H0YKU6	Q9NWH9;H7C3F4	SAFB-like transcription modulator	SLTM
27.8492	27.9753	27.6537	28.7313	27.6565	27.4612	28.1871	28.3855		7	7	7	16.1	16.1	16.1	49.184	0	20.986	1569700000	29	0.0393573	0.972182	-0.0380658	-0.0874115	P62191	P62191	26S protease regulatory subunit 4	PSMC1
29.1086	28.8077	28.5196	28.6445	28.461	29.4454	29.511	27.2873		14	5	5	34.5	16.2	16.2	43.727	0	32.905	3424500000	29	0.0243559	0.979566	-0.0396281	-0.0604411	Q9NQ29;A8MYV2;B8ZZ10;B8ZZ09;F8WBC1;F2Z322;B8ZZ08	Q9NQ29;A8MYV2;B8ZZ10	Putative RNA-binding protein Luc7-like 1	LUC7L
31.3682	31.3686	32.4748	32.5611	32.4695	32.1877	31.9629	32.1174		32	31	31	48.9	47.9	47.9	73.68	0	215.49	30362000000	235	0.0378826	0.972606	-0.0409014	-0.0863005	P38646;D6RJI2;D6RA73;H0Y8S0;H0YBG6	P38646	Stress-70 protein, mitochondrial	HSPA9
25.4782	25.6382	25.8414	26.3903	24.7278	25.6583	25.5973	25.7136		3	3	3	13.5	13.5	13.5	34.773	0	12.281	299390000	8	0.0396411	0.971888	-0.0412352	-0.0894643	Q8NFH5;C9IYQ7;F8WCF5;F8WEL4;C9JWU7;C9JIY9	Q8NFH5;C9IYQ7;F8WCF5;F8WEL4	Nucleoporin NUP53	NUP35
26.5604	26.1805	26.491	26.1147	27.0924	27.216	26.3957	25.9822		5	5	5	19.6	19.6	19.6	43.867	0	34.295	666060000	20	0.0430642	0.972853	-0.04353	-0.0963218	Q8NBY1;B4E0Y9;Q9P289;C9JJV0;C9JDH9;C9J6L2;C9JCC0;C9J232;H7C279;H0Y630;B4DR80;O00506;Q9Y6E0;Q5JV99;Q5JV98	Q8NBY1;B4E0Y9;Q9P289	Serine/threonine-protein kinase 26	STK26
31.4874	31.4672	31.5006	31.6975	31.3514	31.2996	31.9886	31.3448		12	12	12	42.3	42.3	42.3	37.476	0	129.65	22163000000	147	0.0885145	0.953758	-0.043551	-0.156242	Q8NAV1	Q8NAV1	Pre-mRNA-splicing factor 38A	PRPF38A
29.0167	29.2961	29.6433	30.0456	29.8216	29.664	29.6222	29.5386		9	9	9	24	24	24	56.559	0	48.688	5053000000	74	0.0627512	0.960917	-0.0436003	-0.125804	P06576;H0YH81;F8W079	P06576;H0YH81;F8W079	ATP synthase subunit beta, mitochondrial;ATP synthase subunit beta	ATP5B
27.2596	27.4149	27.5124	27.8034	27.8733	27.7162	27.427	27.7057		6	6	6	15.1	15.1	15.1	68.254	0	36.142	1199000000	27	0.0937846	0.954214	-0.0436043	-0.16169	P53350;I3L387	P53350;I3L387	Serine/threonine-protein kinase PLK1	PLK1
28.2082	28.3399	29.0315	29.4324	29.1159	29.3456	28.8806	28.386		15	15	15	21.3	21.3	21.3	101.89	0	62.006	3219900000	56	0.0419595	0.971438	-0.0451093	-0.0951918	P49736;H0Y8E6;F8WDM3	P49736;H0Y8E6	DNA replication licensing factor MCM2	MCM2
29.318	29.7667	30.5525	29.922	29.9358	29.7637	29.6469	30.4264		8	8	8	39.1	39.1	39.1	17.924	0	32.582	7266000000	53	0.0515236	0.966979	-0.0466667	-0.111647	Q16514	Q16514	Transcription initiation factor TFIID subunit 12	TAF12
27.8326	28.1178	27.959	28.4362	27.3915	27.8196	27.9223	28.2415		7	7	7	13.2	13.2	13.2	82.562	0	38.918	1677700000	45	0.0679552	0.956996	-0.0470946	-0.135665	Q15003;C9J470;E9PHA2;C9JZP1	Q15003;C9J470;E9PHA2;C9JZP1	Condensin complex subunit 2	NCAPH
31.6076	31.9534	31.2863	31.0648	31.19	31.4682	31.8461	31.0885		37	37	24	31.9	31.9	22.4	121.9	0	183.44	19758000000	240	0.0625971	0.960219	-0.0471499	-0.128381	O60264	O60264	SWI/SNF-related matrix-associated actin-dependent regulator of chromatin subfamily A member 5	SMARCA5
26.876	27.1705	26.2641	25.5225	25.4121	25.6301	26.4708	26.7884		6	6	6	12.2	12.2	12.2	65.446	0	22.061	561630000	18	0.0306304	0.973382	-0.0474243	-0.075009	O95402;B8ZZF3	O95402;B8ZZF3	Mediator of RNA polymerase II transcription subunit 26	MED26
33.5136	33.3859	33.3801	31.973	33.6745	33.1319	33.6513	32.924		9	9	9	51.9	51.9	51.9	17.965	0	106.7	71468000000	128	0.0397013	0.971402	-0.0503159	-0.0932207	P62979;J3QS39;J3QTR3;F5H6Q2;F5GYU3;F5H2Z3;F5H265;B4DV12;F5H388;F5H747;F5GXK7;J3QKN0;Q5PY61;Q96C32;P62987;P0CG47;P0CG48;M0R1V7;Q49A90;J3QSA3;F5GZ39;M0R1M6;M0R2S1	P62979	Ubiquitin-40S ribosomal protein S27a;Ubiquitin;40S ribosomal protein S27a	RPS27A
26.6388	26.8553	26.5299	27.8165	26.3136	26.7684	26.7394	27.1374		3	3	3	41.7	41.7	41.7	11.348	0	25.311	693940000	17	0.0494278	0.966383	-0.0509182	-0.11047	G3V1T4;P57740	G3V1T4;P57740	Nuclear pore complex protein Nup107	NUP107
33.4351	33.4803	34.0392	33.6499	33.4897	33.6369	33.9989	33.3779		49	49	49	55.7	55.7	55.7	104.82	0	323.31	95445000000	418	0.0966817	0.947359	-0.052374	-0.17564	Q12872;F5H1A5;H0YFR9	Q12872	Splicing factor, suppressor of white-apricot homolog	SFSWAP
26.4595	26.093	25.9358	26.6302	26.1289	26.3012	26.0075	26.5969		5	5	4	7.7	7.7	6.5	81.312	0	11.274	510430000	11	0.0904322	0.951167	-0.052401	-0.168571	Q99661;Q5JR89;Q5JR91;Q8N4N8	Q99661	Kinesin-like protein KIF2C	KIF2C
23.8984	24.1031	25.0542	25.4881	22.6276	22.7886	25.0971	24.9748		3	3	3	5.3	5.3	5.3	84.6	0.0007391	4.4835	188710000	5	0.0207659	0.983153	-0.0525261	-0.054685	P40692;H0Y818;F2Z298;E9PF25;A0A087WX20	P40692;H0Y818	DNA mismatch repair protein Mlh1	MLH1
31.2523	30.8288	31.2817	31.343	30.6127	31.3826	30.8336	31.1363		21	21	19	45.2	45.2	43.1	54.231	0	155.71	15134000000	165	0.0865897	0.951111	-0.0537855	-0.165356	Q15233;H7C367;C9JYS8;C9IZL7;C9JJ13;C9J4X2	Q15233;H7C367	Non-POU domain-containing octamer-binding protein	NONO
25.5789	25.6561	25.6773	27.0175	25.5106	25.8936	25.511	26.4244		4	4	4	4.5	4.5	4.5	133.97	0	16.204	356760000	6	0.0450707	0.970431	-0.0549199	-0.104592	A0A0D9SF60;Q99569;E7EST6;E7EMY7;H0YFB1;D6RBA8;D6RC65;D6RHE9;E9PHB5;Q9UQB3	A0A0D9SF60;Q99569;E7EST6	Plakophilin-4	PKP4
26.1505	26.4467	26.329	26.3916	26.366	26.1953	26.1996	26.7817		20	5	4	31.6	10.6	9.4	70.02	0	18.103	521650000	20	0.13282	0.929336	-0.0554389	-0.215488	P54652	P54652	Heat shock-related 70 kDa protein 2	HSPA2
27.4135	27.816	27.7358	27.9231	27.1844	27.5856	27.3889	28.0378		7	7	7	11.5	11.5	11.5	121.54	0	17.948	1209200000	11	0.0886204	0.950181	-0.056205	-0.170101	M0R2Z9;Q8IX01;M0R3F6;M0R065;M0R216	M0R2Z9;Q8IX01;M0R3F6	SURP and G-patch domain-containing protein 2	SUGP2
27.1148	27.089	27.4462	27.0877	26.7525	27.1702	26.9858	27.3132		6	6	6	8.1	8.1	8.1	96.022	0	25.38	898170000	23	0.136065	0.926839	-0.0583294	-0.22269	Q8WUM4;F8WEQ7;F8WBR8;C9IZF9	Q8WUM4;F8WEQ7;F8WBR8;C9IZF9	Programmed cell death 6-interacting protein	PDCD6IP
26.9434	26.5462	26.8112	26.5425	26.6384	26.9159	26.8125	26.5367		7	5	5	12.4	9.1	9.1	66.785	0	13.8	660650000	12	0.170372	0.918093	-0.0587265	-0.251462	F8W930;Q9Y6M1	F8W930;Q9Y6M1	Insulin-like growth factor 2 mRNA-binding protein 2	IGF2BP2
25.8947	25.9594	27.0317	26.4774	26.2425	26.4171	26.3466	26.3762		3	3	3	18	18	18	23.772	0	13.969	613310000	9	0.0768925	0.954833	-0.0588114	-0.156832	O95816	O95816	BAG family molecular chaperone regulator 2	BAG2
27.7133	27.4305	27.7237	27.9775	27.7851	27.5992	27.5973	28.1625		8	8	8	19	19	19	52.736	0	17.803	1357800000	26	0.125157	0.928078	-0.0603165	-0.215034	Q8NEY8;F8W0Q9;B7Z8L1;F8VRK2;F8VWU8;F8WF16;F8W6A0;F8VPY7;F8VXV7;REV__K7EN69	Q8NEY8;F8W0Q9;B7Z8L1;F8VRK2;F8VWU8;F8WF16;F8W6A0	Periphilin-1	PPHLN1
28.9427	29.6826	29.4847	29.1308	29.0402	29.3218	29.3729	29.2579		13	13	13	16.3	16.3	16.3	119.91	0	63.785	4050700000	50	0.121279	0.928049	-0.0613509	-0.212376	Q9Y5B9;G3V5A4;G3V401;G3V2X0	Q9Y5B9	FACT complex subunit SPT16	SUPT16H
29.8979	30.0454	29.857	29.8968	29.7226	30.0132	29.9323	29.8992		14	14	10	60.8	60.8	43.3	18.976	0	50.867	6240400000	104	0.384194	0.870898	-0.064293	-0.371454	A0A0A0MSI0;Q06830;A0A0A0MRQ5;H7C3T4	A0A0A0MSI0;Q06830	Peroxiredoxin-1	PRDX1
28.3689	27.6909	28.4253	28.4372	29.031	28.954	28.2326	28.1833		2	2	2	33.9	33.9	33.9	6.6767	0.00090827	8.0015	2236300000	18	0.0700024	0.954391	-0.0659809	-0.151069	P62273;A0A087WTT6	P62273;A0A087WTT6	40S ribosomal protein S29	RPS29
26.4234	26.1936	26.4195	27.4371	27.2822	26.8383	27.0041	26.6168		4	4	4	25	25	25	23.074	0	20.57	673880000	13	0.070642	0.955686	-0.0686096	-0.153417	X6R5E5;Q8NBM4	X6R5E5;Q8NBM4	Ubiquitin-associated domain-containing protein 2	UBAC2
31.081	31.2433	30.9869	30.1919	29.8438	30.4599	31.3002	30.4541		49	43	42	23.2	21.3	20.9	305.41	0	293.18	12088000000	231	0.0577948	0.958079	-0.0687022	-0.132152	Q8TD26;H7C294;C9JFU2;A0A075B6P4	Q8TD26	Chromodomain-helicase-DNA-binding protein 6	CHD6
26.6786	26.7464	26.7925	27.0339	25.9909	26.3969	26.8131	26.951		2	2	2	8.6	8.6	8.6	36.514	0	10.662	636420000	14	0.100295	0.936707	-0.0718966	-0.198023	X6RGJ2;Q5SSJ5;B0QZK9;B0QZK8;B0QZK4;Q5SWC8	X6RGJ2;Q5SSJ5;B0QZK9;B0QZK8;B0QZK4;Q5SWC8	Heterochromatin protein 1-binding protein 3	HP1BP3
25.2104	25.3879	25.758	25.7616	26.6934	26.5263	25.4909	25.4878		3	3	2	12.7	12.7	9.6	40.45	0	12.135	379630000	14	0.0606649	0.957911	-0.0727331	-0.138636	P04899;A0A1W2PRE1;A2A2R6;A0A1W2PQK2;A0A087WTB6;Q5JWD1;H0Y7E8;A0A1W2PRJ7;A0A087WZE5;A0A1W2PS82;Q5JWE9;H0Y7F4;P11488;P19087;P09471;P08754;A8MTJ3;P38405;P63092;Q5JWF2	P04899	Guanine nucleotide-binding protein G(i) subunit alpha-2	GNAI2
30.5569	30.1862	30.3697	29.914	30.0723	30.2641	30.4573	30.1568		6	6	6	38.3	38.3	38.3	27.971	0	67.188	9667500000	76	0.173594	0.910091	-0.0728742	-0.277083	J3KR33;A0JLT2	J3KR33;A0JLT2	Mediator of RNA polymerase II transcription subunit 19	MED19
25.5532	25.6131	25.4993	25.6648	25.654	25.7763	25.5133	25.7201		1	1	1	1.6	1.6	1.6	94.902	0.0039396	3.1182	311670000	8	0.458127	0.852277	-0.0730142	-0.425075	H0YFS7;E7EW59;Q9Y467	H0YFS7;E7EW59;Q9Y467	Sal-like protein 2	SALL2
33.8233	34.2454	33.9772	33.5822	33.1244	33.4902	33.9963	33.9877		55	55	55	55.3	55.3	55.3	96.819	0	323.31	101480000000	500	0.0965648	0.937206	-0.0742416	-0.194731	Q9UBB9;H0Y4U8;F6SQZ1;F6XM96;F6UKU9;F6UQ07	Q9UBB9	Tuftelin-interacting protein 11	TFIP11
24.2471	22.4564	25.4408	25.1086	26.4337	25.0429	24.7415	24.6509		2	2	2	3	3	3	82.253	0.00093809	8.6569	235850000	6	0.0285135	0.972885	-0.0745071	-0.0747838	Q9UBD5	Q9UBD5	Origin recognition complex subunit 3	ORC3
26.495	26.7062	27.1464	27.3431	27.8067	27.7348	26.9598	26.8286		6	6	6	15.9	15.9	15.9	43.66	0	19.221	972880000	13	0.0719819	0.955692	-0.07492	-0.158545	P31153	P31153	S-adenosylmethionine synthase isoform type-2	MAT2A
23.3012	23.996	25.379	26.0392	25.5596	25.5035	25.9693	23.3239		3	3	3	2	2	2	196.54	0.00089286	7.5663	189340000	6	0.0291214	0.973891	-0.0772007	-0.0764443	Q9ULH0	Q9ULH0	Kinase D-interacting substrate of 220 kDa	KIDINS220
27.3074	26.9727	27.6654	28.6714	27.7589	27.9429	27.7598	27.5552		7	7	6	10.3	10.3	9.4	97.717	0	16.737	1392500000	22	0.0711873	0.955001	-0.0774517	-0.158339	Q9Y678;D6RG17;H0Y8X7	Q9Y678	Coatomer subunit gamma-1	COPG1
33.2236	34.0204	31.9941	30.9076	30.6777	31.451	32.9732	32.3057		79	79	8	27.5	27.5	2.7	338.26	0	323.31	33496000000	434	0.0292871	0.974288	-0.0786039	-0.0769606	Q12830;E7ETD6;A0A0A0MR81;J3KSK9;E9PE19;J3QQK4;J3QQQ8;F5H176	Q12830;E7ETD6	Nucleosome-remodeling factor subunit BPTF	BPTF
26.2494	26.4155	26.7556	27.3989	27.4744	27.0804	27.1963	26.5395		5	5	5	16.4	16.4	16.4	44.323	0	19.8	817890000	20	0.0790296	0.94887	-0.0799731	-0.172157	E9PM69;R4GNH3;P17980;E9PKD5	E9PM69;R4GNH3;P17980	26S protease regulatory subunit 6A	PSMC3
30.154	31.1632	29.4525	29.5496	28.9964	29.4032	30.8395	29.6062		21	20	20	17.9	17.4	17.4	178.22	0	114	6971400000	94	0.0508724	0.959079	-0.086473	-0.124174	E9PJ24;B7ZM65;F8WEF5;A0A0J9YYB5;A0A0J9YWD5;Q9P1Y6;A0A0J9YX88	E9PJ24;B7ZM65;F8WEF5;A0A0J9YYB5;A0A0J9YWD5;Q9P1Y6;A0A0J9YX88	PHD and RING finger domain-containing protein 1	PHRF1
26.861	26.8758	25.2364	25.0864	24.8129	25.8115	25.2778	26.4959		4	4	4	9.1	9.1	9.1	60.103	0.00085837	6.7847	349670000	10	0.0465346	0.963377	-0.0872477	-0.115557	O75475;V9GYT7	O75475	PC4 and SFRS1-interacting protein	PSIP1
25.632	25.6492	25.7351	26.2592	26.4532	26.4278	25.803	25.8808		4	4	4	21.4	21.4	21.4	18.457	0	12.821	432520000	11	0.127237	0.918658	-0.0914811	-0.24743	B1ALA7;A0A0B4J207;P60891;P21108;A6NMS2;D3YTJ7;P11908;B1ALA9	B1ALA7;A0A0B4J207;P60891;P21108;A6NMS2;D3YTJ7;P11908	Ribose-phosphate pyrophosphokinase 1;Ribose-phosphate pyrophosphokinase 3;Ribose-phosphate pyrophosphokinase 2	PRPS1;PRPS1L1;PRPS2
33.3314	33.2943	33.251	33.2079	33.2248	33.4805	33.0945	33.497		34	34	34	36	36	36	90.583	0	238.22	64188000000	372	0.420651	0.8442	-0.0954765	-0.475745	Q00839;A0A1W2PPS1;A0A1W2PP35;Q5RI18;A0A1W2PQL0;A0A1W2PP34;A0A1W2PPL4;A0A1W2PPH7;A0A1W2PRZ7;A0A1W2PQ74;A0A1W2PQD4;A0A1W2PPE9;A0A1W2PRI6;A0A1W2PP22	Q00839;A0A1W2PPS1;A0A1W2PP35;Q5RI18;A0A1W2PQL0;A0A1W2PP34;A0A1W2PPL4;A0A1W2PPH7;A0A1W2PRZ7;A0A1W2PQ74;A0A1W2PQD4	Heterogeneous nuclear ribonucleoprotein U	HNRNPU
28.8794	27.9409	29.1539	27.2194	27.1104	28.261	27.974	28.235		7	7	7	54.5	54.5	54.5	12.405	0	26.796	2471300000	32	0.0605175	0.955696	-0.0958757	-0.145039	Q7RTV0	Q7RTV0	PHD finger-like domain-containing protein 5A	PHF5A
28.2698	28.0657	28.5945	28.6583	27.5926	28.1253	28.1459	28.7258		12	12	12	13.2	13.2	13.2	116.07	0	56.332	2099800000	34	0.121431	0.919182	-0.0961431	-0.242995	V9GYM8;Q92974;Q5VY93;V9GYF0;V9GYF5;V9GYG5;V9GZ14;V9GZ58	V9GYM8;Q92974;Q5VY93;V9GYF0	Rho guanine nucleotide exchange factor 2	ARHGEF2
27.5948	27.8883	26.8109	27.2117	26.3764	27.2653	27.1246	27.4347		8	8	8	29.5	29.5	29.5	50.67	0	39.212	962190000	19	0.0986063	0.92722	-0.0984164	-0.211307	P42167;G5E972;P42166;H0YJH7	P42167;G5E972;P42166;H0YJH7	Lamina-associated polypeptide 2, isoforms beta/gamma;Thymopoietin;Thymopentin;Lamina-associated polypeptide 2, isoform alpha;Thymopoietin;Thymopentin	TMPO
27.3265	27.7818	27.6484	28.1018	27.2106	27.8295	27.7512	27.5577		6	6	6	22.8	22.8	22.8	40.313	0	38.426	1348700000	16	0.173561	0.898093	-0.098998	-0.307949	Q9BWF3;E9PB51;Q9BQ04	Q9BWF3;E9PB51;Q9BQ04	RNA-binding protein 4;RNA-binding protein 4B	RBM4;RBM4B
30.9182	31.1631	30.7428	30.697	29.7204	30.3393	31.0056	30.8975		29	17	1	26.4	20	1.6	132.88	0	139.91	11023000000	115	0.10083	0.92901	-0.0991365	-0.215055	Q8TAQ2	Q8TAQ2	SWI/SNF complex subunit SMARCC2	SMARCC2
29.1717	28.7976	29.7224	29.9086	28.7576	28.6411	29.5524	29.9232		29	2	2	84.8	12.7	12.7	34.428	0	90.425	4658800000	23	0.0871018	0.937286	-0.10067	-0.193839	E9PQ56	E9PQ56		PUF60
27.5307	27.6115	26.9283	26.8649	22.1408	26.7176	24.441	27.7907		2	2	2	11	11	11	19.526	0.00085763	6.7845	819170000	12	0.0222275	0.979694	-0.101178	-0.0612827	X6RAL5;U3KQ12;U3KPY7;O00422	X6RAL5;U3KQ12;U3KPY7;O00422	Histone deacetylase complex subunit SAP18	SAP18
28.4955	27.8847	27.346	26.5349	26.7591	27.044	27.303	28.1696		5	5	5	34.8	34.8	34.8	19.329	0	20.181	1130800000	23	0.0668137	0.95415	-0.10146	-0.158295	P84103;A0A087X2D0	P84103;A0A087X2D0	Serine/arginine-rich splicing factor 3	SRSF3
29.7387	29.5087	30.36	30.7198	30.2462	30.3072	30.3075	30.0367		21	21	21	38.6	38.6	38.6	58.024	0	104.38	7971600000	146	0.128988	0.920342	-0.102422	-0.257151	P40227;Q92526	P40227	T-complex protein 1 subunit zeta	CCT6A
28.9433	29.1635	28.8175	29.3091	28.748	29.0397	29.2266	29.037		13	13	13	11.6	11.6	11.6	155.34	0	74.02	3075900000	76	0.296682	0.849776	-0.10479	-0.422818	Q7Z3K3;H0YCT3;M0R2X2;H7C238	Q7Z3K3	Pogo transposable element with ZNF domain	POGZ
28.7329	28.8059	29.257	29.2297	29.7615	30.0646	28.9907	28.7317		19	18	18	23.8	22.6	22.6	95.337	0	58.821	4294100000	56	0.0994872	0.930119	-0.104922	-0.215549	P13639	P13639	Elongation factor 2	EEF2
27.8512	27.9158	27.9952	28.2373	27.4261	27.8958	28.0653	28.0127		9	9	8	16.2	16.2	15.2	73.027	0	41.486	1674400000	33	0.239094	0.868194	-0.106144	-0.379266	A0A087WTP3;Q92945;M0R0I5;M0QXW7;M0QYH3;C9JSZ1	A0A087WTP3;Q92945;M0R0I5	Far upstream element-binding protein 2	KHSRP
28.4105	28.773	28.7603	27.5926	27.9037	28.4739	28.7236	27.9922		5	5	5	26.2	26.2	26.2	28.147	0	40.681	2395200000	38	0.115096	0.920281	-0.108546	-0.241011	Q15773	Q15773	Myeloid leukemia factor 2	MLF2
28.827	27.9955	29.4156	28.006	29.0387	28.6028	28.4898	29.2043		16	16	16	29.5	29.5	29.5	76.046	0	82.373	3786300000	60	0.0969696	0.929008	-0.109085	-0.213195	Q5THR1;Q9H5Z1;F2Z2Z2;Q5THQ7	Q5THR1;Q9H5Z1	Probable ATP-dependent RNA helicase DHX35	DHX35
31.2375	31.0827	32.1128	31.6831	31.5618	31.8701	31.6322	31.4398		15	15	9	62.6	62.6	47.5	37.497	0	217.36	23166000000	151	0.168327	0.896022	-0.111785	-0.313205	Q15365;F8VTZ0;H3BSP4;C9K0A2;F8WC71;C9IZV9;C9J7A9;C9JSA6;C9J5V4;C9JTY5;C9JZY3;C9J0A4;F6TJN8;P57723	Q15365	Poly(rC)-binding protein 1	PCBP1
32.1775	32.1421	31.9387	32.0753	31.7651	31.9189	31.8892	32.5883		49	49	49	31.6	31.6	31.6	192.95	0	218.06	26364000000	329	0.232871	0.870107	-0.11239	-0.381234	Q86U86;E7EVG2;H0Y5B5;C9JQF1;C9JPI5;C9J053;C9JCJ2;C9J409	Q86U86;E7EVG2;H0Y5B5	Protein polybromo-1	PBRM1
25.5965	25.496	26.1348	26.5787	25.9837	26.0833	25.928	26.2018		3	3	3	3.1	3.1	3.1	144.75	0	14.612	422680000	21	0.163616	0.900147	-0.113094	-0.308577	Q13045	Q13045	Protein flightless-1 homolog	FLII
27.4405	26.8021	26.8371	26.6652	26.8188	27.3567	27.1412	26.5816		8	8	7	25.6	25.6	23.6	43.278	0	25.768	828470000	21	0.179529	0.889925	-0.113755	-0.327775	A0A0A0MTC4;A0A0A0MTD1;F8VPI7;E7EPX0;A0A0A0MTC6;E7EVJ4;E9PH62;A0A0A0MTC5;Q9NUL3;G5EA18;E5RJN7;H0YBY0;E7EVI1;E5RJ67	A0A0A0MTC4;A0A0A0MTD1;F8VPI7;E7EPX0;A0A0A0MTC6;E7EVJ4;E9PH62;A0A0A0MTC5;Q9NUL3;G5EA18;E5RJN7;H0YBY0;E7EVI1	Double-stranded RNA-binding protein Staufen homolog 2	STAU2
26.0867	26.1501	25.9597	26.1076	26.0286	26.0948	25.8394	26.607		3	3	3	3.2	3.2	3.2	98.063	0.00086655	6.936	436490000	8	0.276182	0.849796	-0.113842	-0.420669	P50570;K7EMQ3;A0A1B0GUX5;A0A1B0GU67;E5RIK2;E5RHK8;A0A0D9SFB1;A0A0U1RQP1;A0A0D9SFE4;Q05193;Q9UQ16	P50570;K7EMQ3	Dynamin-2	DNM2
31.7306	31.6161	31.5371	31.5389	31.4406	31.827	31.5342	31.7016		14	14	12	79.5	79.5	72.9	18.502	0	126.15	20447000000	133	0.609274	0.823814	-0.114922	-0.606855	P23528;E9PP50;G3V1A4;E9PK25;E9PS23;E9PQB7;E9PLJ3;Q9Y281	P23528;E9PP50;G3V1A4;E9PK25;E9PS23;E9PQB7	Cofilin-1	CFL1
26.8709	26.8792	26.7797	26.5923	26.8034	27.0589	26.9061	26.7365		6	6	6	16.7	16.7	16.7	61.957	0	27.463	758790000	11	0.554315	0.826713	-0.115369	-0.585742	A0A0A0MQW0;A0A0A0MR39;Q9P2K5;A0A087WUT0;H0YN19;H0YKS1;A0A087WWC8;A0A0C4DGV1	A0A0A0MQW0;A0A0A0MR39;Q9P2K5;A0A087WUT0;H0YN19	Myelin expression factor 2	MYEF2
33.8069	34.1304	33.4768	33.2213	32.966	33.1252	33.9241	33.8593		59	59	59	54.8	54.8	54.8	103.79	0	323.31	87227000000	630	0.130987	0.917994	-0.115892	-0.267715	Q2TBE0;H7C3G7;H0YE03	Q2TBE0;H7C3G7;H0YE03	CWF19-like protein 2	CWF19L2
25.8245	23.499	25.9477	27.1869	26.5979	26.0537	25.8947	25.839		4	4	4	7	7	7	122.29	0	26.213	442950000	5	0.0493041	0.960027	-0.117949	-0.125738	Q14126	Q14126	Desmoglein-2	DSG2
29.5738	29.2883	29.9832	30.2629	29.8129	30.2364	29.8439	29.6277		14	14	14	29.1	29.1	29.1	57.861	0	107.91	6353600000	101	0.178689	0.890331	-0.118413	-0.330552	P52292;J3QLL0;J3KS65;J3QL07	P52292;J3QLL0;J3KS65	Importin subunit alpha-1	KPNA2
22.8444	24.4641	24.1088	26.3555	24.7978	24.5145	24.7318	24.6517		3	3	3	1.9	1.9	1.9	231.71	0.00087489	7.0685	63261000	2	0.0551423	0.95744	-0.118512	-0.138256	A0A0J9YWL0;Q9Y4K1	A0A0J9YWL0;Q9Y4K1	Absent in melanoma 1 protein	AIM1
31.11	31.3455	30.6135	29.347	28.97	29.8336	30.1077	31.2475		13	13	13	14.9	14.9	14.9	105.47	0	52.697	9524000000	89	0.059456	0.956352	-0.119065	-0.147275	Q9HCG8;B7WP74	Q9HCG8;B7WP74	Pre-mRNA-splicing factor CWC22 homolog	CWC22
23.3196	23.678	25.8458	25.8347	25.8606	25.6993	25.7262	23.6575		3	3	3	6.2	6.2	6.2	56.101	0.00092081	8.3423	296840000	8	0.0455677	0.962965	-0.11996	-0.117742	Q5SQP8;P56545;A0A087WYL1	Q5SQP8;P56545	C-terminal-binding protein 2	CTBP2
27.6375	29.1561	27.1924	28.1357	27.6883	28.629	27.6508	27.969		10	7	6	20.5	16	14	73.502	0	35.626	1217200000	20	0.0893083	0.932346	-0.120938	-0.204191	A0A1C7CYX9;Q16555;E5RFU4	A0A1C7CYX9;Q16555	Dihydropyrimidinase-related protein 2	DPYSL2
29.3785	29.3566	29.9877	30.42	30.0616	30.1571	30.1794	29.567		10	9	8	36.7	34	30.3	34.081	0	51.357	6426800000	74	0.156	0.898834	-0.126948	-0.308107	A0A024QZP7;P06493;E5RIU6;A0A087WZZ9	A0A024QZP7;P06493;E5RIU6;A0A087WZZ9	Cyclin-dependent kinase 1	CDC2;CDK1
25.1772	23.7344	24.9559	25.3864	24.9049	24.8721	24.9733	25.042		14	2	2	5.3	1.4	1.4	290.52	0	13.394	184750000	10	0.127399	0.916792	-0.130688	-0.269525	Q9HCK8	Q9HCK8	Chromodomain-helicase-DNA-binding protein 8	CHD8
27.5988	27.6351	28.1938	28.441	28.9863	29.2278	28.1887	27.4887		7	7	7	47.8	47.8	47.8	22.743	0	35.982	2241700000	37	0.0942823	0.930999	-0.130753	-0.215645	Q9H9Z2	Q9H9Z2	Protein lin-28 homolog A	LIN28A
28.825	28.8832	28.9301	29.7794	28.9164	29.3569	28.89	29.3494		15	15	15	12.6	12.6	12.6	152.78	0	50.317	3454400000	48	0.197228	0.87865	-0.13197	-0.362522	P52701;A0A087WWJ1;F8W7G9;F8WAX8;C9JH55;C9J8Y8;C9J7Y7;A0A087WYT6	P52701;A0A087WWJ1	DNA mismatch repair protein Msh6	MSH6
25.6215	25.7632	25.3633	25.0212	24.3378	25.5589	25.1707	25.3349		2	2	2	25.8	25.8	25.8	7.7561	0.0026864	3.438	238190000	5	0.145429	0.900022	-0.133419	-0.297134	A0A0B4J296;B8ZZU8;I3L0M9;Q15370	A0A0B4J296;B8ZZU8;I3L0M9;Q15370	Transcription elongation factor B polypeptide 2	TCEB2
28.7029	28.5891	28.67	28.8558	28.8916	29.153	28.6301	28.861		13	11	11	20.5	19.1	19.1	76.149	0	36.636	2991200000	44	0.470058	0.825853	-0.139496	-0.595516	P23246;H0Y9K7;H0Y9U2	P23246	Splicing factor, proline- and glutamine-rich	SFPQ
22.0237	24.6834	26.4438	26.6433	24.2047	26.5544	24.8654	23.4012		12	3	3	29.8	9.4	9.4	49.857	0.0009311	8.5229	423370000	5	0.0372843	0.971247	-0.140558	-0.10005	Q9BUF5;K7ESM5;K7ESQ3;K7EQT3;K7EJ64;K7ERA8;K7EJZ4;K7EL29;K7EN98;K7EPE5;K7ES63	Q9BUF5;K7ESM5	Tubulin beta-6 chain	TUBB6
29.5529	29.8068	30.2078	30.5883	29.2502	29.7428	29.9439	30.3788		14	7	7	58.2	32.7	32.7	27.622	0	38.488	6801100000	68	0.156993	0.897825	-0.140644	-0.316943	Q9HBM6	Q9HBM6	Transcription initiation factor TFIID subunit 9B	TAF9B
32.0341	32.1992	32.5813	32.5942	31.7582	32.1951	32.3221	32.6154		37	37	37	44.8	44.8	44.8	86.829	0	287.66	35525000000	328	0.25261	0.850841	-0.144129	-0.432787	Q15542;A0A087X098;H3BNJ6;O60303	Q15542	Transcription initiation factor TFIID subunit 5	TAF5
30.5496	30.4618	30.5647	30.1895	30.1744	30.9541	30.1979	30.4514		23	20	19	45.6	39.2	38	63.704	0	83.357	9294800000	116	0.310867	0.846243	-0.146464	-0.490387	O00425;F8WD15	O00425	Insulin-like growth factor 2 mRNA-binding protein 3	IGF2BP3
25.3544	23.8716	25.0487	25.4494	25.2917	25.724	24.9863	24.7428		3	3	3	5.1	5.1	5.1	96.352	0	13.983	221200000	7	0.124938	0.914691	-0.147888	-0.272226	A0A0G2JPB6;A0A0G2JP37;A0A0G2JNC8;A0A0G2JMG8;A0A0G2JLX3;J3KN39;A0A0G2JPQ2;Q9NX02;A0A0G2JLQ8;K7EPE6;K7ELX1;F5H5B1;F5GYZ4;A0A0G2JM25;A0A0G2JNK1;K7ERG0;A0A0G2JMB6;A0A0G2JPH3;A0A0G2JNK3;Q8WX94	A0A0G2JPB6;A0A0G2JP37;A0A0G2JNC8;A0A0G2JMG8;A0A0G2JLX3;J3KN39;A0A0G2JPQ2;Q9NX02;A0A0G2JLQ8	NACHT, LRR and PYD domains-containing protein 2	NLRP2
22.4985	22.9584	23.7588	26.1318	25.1854	23.6602	25.4368	23.6754		2	2	2	4.7	4.7	4.7	58.14	0.00080386	5.6725	142220000	2	0.0527473	0.957926	-0.150909	-0.136492	Q86Y07	Q86Y07	Serine/threonine-protein kinase VRK2	VRK2
27.8506	27.2013	27.9918	27.0348	28.3576	28.9618	28.4943	26.0606		10	10	10	26	26	26	40.684	0	68.144	1720200000	36	0.0739629	0.944076	-0.151679	-0.181571	H7C2Q8;Q99848	H7C2Q8;Q99848	Probable rRNA-processing protein EBP2	EBNA1BP2
27.1154	26.9722	26.3681	27.2752	26.293	26.6396	26.6633	27.5687		4	4	4	15.1	15.1	15.1	49.601	0	16.09	667840000	14	0.1698	0.885239	-0.152434	-0.340519	Q13895;F8WBL2	Q13895;F8WBL2	Bystin	BYSL
28.1982	28.2479	28.5265	28.6774	28.5623	28.6684	28.6438	28.4748		6	6	6	32.7	32.7	32.7	28.994	0	31.445	2395100000	33	0.537298	0.811564	-0.15322	-0.660112	P50402;Q5HY57;F8WEQ1	P50402;Q5HY57	Emerin	EMD
29.4378	29.5927	29.5131	29.5559	28.8735	29.2962	29.38	29.9799		14	14	14	15.1	15.1	15.1	152.57	0	93.59	4692900000	82	0.275021	0.842696	-0.157432	-0.467441	A0A0A0MSW3;P35658;H0YF36;H0Y837;E9PKD2;B7ZAV2	A0A0A0MSW3;P35658	Nuclear pore complex protein Nup214	NUP214
25.8592	25.6401	26.0276	26.5646	27.2162	27.095	26.1796	25.9824		4	4	4	11.5	11.5	11.5	44.812	0	21.007	546290000	18	0.130689	0.905194	-0.157463	-0.284625	F8VQ14;F5GWF6;P78371	F8VQ14;F5GWF6;P78371	T-complex protein 1 subunit beta	CCT2
26.2272	25.6444	26.8251	26.4506	27.1347	27.004	26.9839	25.8545		6	6	5	22.6	22.6	20.2	39.617	0	33.533	684160000	22	0.135505	0.899974	-0.157746	-0.292368	O75367;B4DJC3	O75367;B4DJC3	Core histone macro-H2A.1;Histone H2A	H2AFY
30.2609	30.1801	31.2399	30.7605	30.9168	31.1413	30.9769	30.3711		27	9	2	65.4	27	3.6	49.953	0	134.24	13216000000	93	0.196755	0.867226	-0.158098	-0.37916	Q9BVA1	Q9BVA1	Tubulin beta-2B chain	TUBB2B
26.4703	26.4804	26.9192	28.0327	26.931	27.3388	27.5147	26.5237		3	3	3	17.9	17.9	17.9	25.035	0	27.476	786380000	10	0.136445	0.900188	-0.159034	-0.294289	P30041	P30041	Peroxiredoxin-6	PRDX6
25.808	25.6103	26.1976	26.3335	26.388	26.285	26.2968	26.0979		3	3	3	14	14	14	30.047	0	9.9429	462980000	20	0.322806	0.84483	-0.159064	-0.514692	H7C5Q2;Q9Y305	H7C5Q2;Q9Y305	Acyl-coenzyme A thioesterase 9, mitochondrial	ACOT9
26.1015	26.2943	26.6645	27.0289	26.7483	27.3006	26.5162	26.3631		3	3	3	2.9	2.9	2.9	115.96	0.00083893	6.2906	680960000	14	0.206511	0.862921	-0.159114	-0.392018	Q96P70	Q96P70	Importin-9	IPO9
25.3659	25.5186	24.4095	24.6009	23.7309	24.2153	24.6851	25.7536		3	3	3	6.2	6.2	6.2	51.4	0.00089047	7.5193	154380000	11	0.107334	0.917817	-0.159527	-0.245931	Q15054;H0YEX7;E9PRK3	Q15054	DNA polymerase delta subunit 3	POLD3
28.1305	26.7376	26.2971	26.8043	26.4425	27.0413	26.3052	27.8006		7	7	7	19.7	19.7	19.7	59.143	0	28.471	785500000	12	0.115428	0.918599	-0.166666	-0.261815	P54577;A0A0C4DGZ5	P54577	Tyrosine--tRNA ligase, cytoplasmic;Tyrosine--tRNA ligase, cytoplasmic, N-terminally processed	YARS
33.1621	33.2226	33.3465	33.9866	34.1553	33.9109	33.6534	33.6616		38	38	35	52.1	52.1	50.2	95.75	0	323.31	73935000000	264	0.240454	0.855172	-0.167344	-0.437843	Q9UBC3	Q9UBC3	DNA (cytosine-5)-methyltransferase 3B	DNMT3B
25.3471	23.8353	25.441	25.6189	25.1593	25.1212	25.0047	25.6226		2	2	2	4.2	4.2	4.2	109.93	0.00079491	5.5166	251340000	4	0.143247	0.899448	-0.169163	-0.308394	Q15020	Q15020	Squamous cell carcinoma antigen recognized by T-cells 3	SART3
26.8176	27.0399	27.3911	27.7711	27.2062	27.4695	27.357	27.4176		5	5	5	16.1	16.1	16.1	41.796	0	17.821	1098500000	29	0.332735	0.83879	-0.169502	-0.53439	O00154;K7EKP8	O00154;K7EKP8	Cytosolic acyl coenzyme A thioester hydrolase	ACOT7
25.9715	25.8848	26.1311	27.5487	27.1442	26.7291	26.6623	26.7264		5	5	5	34.1	34.1	34.1	20.342	0	16.454	656220000	21	0.142452	0.896878	-0.169873	-0.307378	F8WDT8;G3V0G3;Q9NY93;F8WEI3;H7C3E9	F8WDT8;G3V0G3;Q9NY93;F8WEI3	Probable ATP-dependent RNA helicase DDX56	DDX56
26.004	27.3455	25.9578	24.6442	24.6277	24.7199	26.8682	26.0724		4	4	4	14.4	14.4	14.4	37.646	0	16.629	423200000	8	0.0752448	0.943023	-0.17101	-0.186709	O95400	O95400	CD2 antigen cytoplasmic tail-binding protein 2	CD2BP2
27.7369	28.2374	27.1902	26.7511	25.9597	26.7944	27.3863	27.8577		4	4	4	24.2	24.2	24.2	30.472	0	27.041	1117600000	21	0.110911	0.917821	-0.171075	-0.254921	O60828;H7C053;C9JQA1	O60828;H7C053;C9JQA1	Polyglutamine-binding protein 1	PQBP1
30.1179	31.0729	29.7753	30.0239	29.6833	29.9713	30.831	30.1177		20	20	20	13.6	13.6	13.6	217.1	0	100.9	7688400000	85	0.174568	0.879666	-0.171998	-0.356222	F5GWX5;A0A0C4DGG9;Q14839;K7EMY3;Q8TDI0;Q12873;F2Z2R5	F5GWX5;A0A0C4DGG9;Q14839	Chromodomain-helicase-DNA-binding protein 4	CHD4
30.1277	30.3086	30.2421	29.7009	29.7556	30.5002	30.2839	29.8175		22	22	22	31.7	31.7	31.7	76.613	0	122.99	7965600000	95	0.331817	0.836877	-0.173578	-0.537518	P19338;H7BY16	P19338;H7BY16	Nucleolin	NCL
26.9307	26.9431	27.8758	28.1494	27.6643	28.0683	27.5347	27.4585		7	7	7	19.9	19.9	19.9	48.633	0	31.471	1264600000	26	0.191448	0.868497	-0.174503	-0.380772	P35998;A0A1W2PQS1;C9JLS9	P35998;A0A1W2PQS1	26S protease regulatory subunit 7	PSMC2
26.3379	26.5745	26.6615	26.9221	26.2528	26.5225	27.2708	26.3829		6	6	6	5.4	5.4	5.4	158.55	0	25.336	616230000	9	0.284652	0.843892	-0.175641	-0.492542	Q6PL18;A0A0B4J211	Q6PL18;A0A0B4J211	ATPase family AAA domain-containing protein 2	ATAD2
26.0945	25.9651	26.0872	26.2223	26.9919	26.7079	25.8939	26.7468		3	3	3	4.4	4.4	4.4	81.035	0	10.102	485290000	13	0.223043	0.850128	-0.177321	-0.423247	A0A087WSW7;F6XU50;A0A0B4J1V9;Q9NRZ9;B1ALG6	A0A087WSW7;F6XU50;A0A0B4J1V9;Q9NRZ9;B1ALG6	Lymphoid-specific helicase	HELLS
34.2987	35.0664	34.0472	33.596	32.9772	33.6864	34.6565	34.189		41	41	41	39.8	39.8	39.8	140.26	0	323.31	123020000000	493	0.133591	0.90025	-0.180171	-0.296104	Q9UPT8;M0QY97	Q9UPT8;M0QY97	Zinc finger CCCH domain-containing protein 4	ZC3H4
26.9252	26.7646	26.7962	26.3936	26.0103	26.5265	26.5234	27.2252		6	6	6	16.6	16.6	16.6	54.766	0	17.62	614430000	18	0.264232	0.845283	-0.180368	-0.473826	E7EVX8;Q8WWY3;E7EU94;E7ESX0;E7EN72	E7EVX8;Q8WWY3;E7EU94;E7ESX0;E7EN72	U4/U6 small nuclear ribonucleoprotein Prp31	PRPF31
33.8729	33.8376	34.0482	33.7949	33.7988	34.4337	33.8816	33.8387		49	49	24	62.2	62.2	30.8	77.515	0	287.39	117750000000	552	0.549464	0.797624	-0.180866	-0.714576	P52272;A0A087X0X3;M0R2I7;M0R019;M0R2T0;M0R0N3;M0QYQ7;M0R0Y6;M0QY96;M0QYL3	P52272;A0A087X0X3	Heterogeneous nuclear ribonucleoprotein M	HNRNPM
25.9607	27.0663	23.9791	25.778	23.2305	23.856	26.7191	25.5844		5	5	5	11.1	11.1	11.1	52.269	0	20.3	361270000	17	0.0583138	0.956012	-0.183572	-0.151405	F8WJN3;Q16630;F8W084	F8WJN3;Q16630	Cleavage and polyadenylation specificity factor subunit 6	CPSF6
27.389	28.3754	26.9493	26.4643	27.2357	27.1341	27.1282	28.1408		10	8	7	19.8	17.1	16	75.022	0	25.282	980230000	24	0.144394	0.897776	-0.184981	-0.315133	O94776	O94776	Metastasis-associated protein MTA2	MTA2
28.1151	28.2145	23.9033	25.9645	23.8224	25.5062	26.3068	26.772		5	5	5	10.3	10.3	10.3	60.441	0	24.525	600670000	10	0.0511476	0.956251	-0.191073	-0.135412	A0A024QZ33;Q9H0G5;K7ERM9;K7EK40;K7EMD8	A0A024QZ33;Q9H0G5;K7ERM9	Nuclear speckle splicing regulatory protein 1	CCDC55;NSRP1
31.537	31.4514	30.9534	31.5496	31.6414	32.9349	30.8912	31.0276		38	38	38	38	38	38	98.848	0	323.31	21476000000	196	0.142898	0.897666	-0.19137	-0.314488	Q5T7N2	Q5T7N2	LINE-1 type transposase domain-containing protein 1	L1TD1
28.3425	27.6584	28.7997	28.5157	28.3719	28.932	28.4853	28.191		15	15	15	20.1	20.1	20.1	107.77	0	64.427	2530600000	55	0.277648	0.843269	-0.198433	-0.501002	P22102;F8WD69;C9JBJ1;C9JTV6;C9JZG2;C9JKQ7;H7C366	P22102;F8WD69;C9JBJ1;C9JTV6	Trifunctional purine biosynthetic protein adenosine-3;Phosphoribosylamine--glycine ligase;Phosphoribosylformylglycinamidine cyclo-ligase;Phosphoribosylglycinamide formyltransferase	GART
25.4056	25.305	25.5075	25.684	25.5126	25.7883	25.6448	25.6177		2	2	2	9.9	9.9	9.9	39.157	0	9.1972	310030000	10	1.13534	0.669125	-0.200672	-1.04221	P35250;H7C5P4;A0A087WVY3	P35250;H7C5P4;A0A087WVY3	Replication factor C subunit 2	RFC2
25.2256	22.817	25.6657	25.3948	25.8015	25.0988	25.1129	25.3347		4	3	3	6.9	5.4	5.4	91.712	0	9.4466	274640000	6	0.100355	0.919577	-0.201203	-0.240729	J3KTH2;Q92750	J3KTH2;Q92750	Transcription initiation factor TFIID subunit 4B	TAF4B
26.958	27.8589	25.4606	24.4487	24.2821	25.4841	27.3894	25.1415		6	6	6	2.5	2.5	2.5	297.91	0	18.042	475090000	14	0.0680921	0.946989	-0.203317	-0.17453	Q6UB99	Q6UB99	Ankyrin repeat domain-containing protein 11	ANKRD11
26.3872	25.5369	26.5951	26.5662	27.1464	27.23	26.5636	26.1577		5	5	5	11	11	11	77.592	0	18.068	641720000	14	0.193229	0.861504	-0.204069	-0.395771	B1AHB1;P33992;B1AHB2;B1AHA9	B1AHB1;P33992	DNA helicase;DNA replication licensing factor MCM5	MCM5
33.1955	32.8675	33.9291	33.3316	33.5493	34.0623	33.5147	33.161		29	29	2	63.6	63.6	3.6	49.83	0	323.31	91903000000	364	0.278927	0.845146	-0.204717	-0.506397	P68371;M0R2D3;M0QYM7;M0R042;M0R2T4;A0A075B724	P68371	Tubulin beta-4B chain	TUBB4B
28.9344	28.8188	28.7784	28.9888	27.9468	28.8417	28.8991	28.9541		13	10	9	34.6	28.9	26.3	52.238	0	46.529	3070400000	60	0.344338	0.822457	-0.204857	-0.57693	J3KMX2;B9EGA3;Q92925;J3QWB6;J3QQL7	J3KMX2;B9EGA3;Q92925;J3QWB6	SWI/SNF-related matrix-associated actin-dependent regulator of chromatin subfamily D member 2	SMARCD2
23.9826	24.5158	22.7395	25.7205	25.395	24.9261	24.4509	24.6524		2	2	2	6.3	6.3	6.3	38.883	0.00076511	4.9117	152600000	2	0.105999	0.918637	-0.205822	-0.252231	K7EMH3;O00411	K7EMH3;O00411	DNA-directed RNA polymerase, mitochondrial	POLRMT
30.8024	31.2436	30.2746	29.9702	29.4298	30.0786	30.9719	30.6036		25	25	23	34.2	34.2	32.6	94.868	0	138.65	9527500000	179	0.174184	0.872299	-0.207226	-0.368636	Q6PCB5;H7C2D3;C9JM20	Q6PCB5	Round spermatid basic protein 1-like protein	RSBN1L
25.4086	25.4678	25.2635	25.763	26.387	26.3	26.0666	25.2463		3	3	3	3.4	3.4	3.4	107.3	0.00092678	8.4729	361380000	6	0.244696	0.844068	-0.213018	-0.469315	F5H3Y4;Q8IY37	F5H3Y4;Q8IY37	Probable ATP-dependent RNA helicase DHX37	DHX37
26.8525	26.7033	27.1925	26.7585	27.4743	27.765	27.0586	26.8048		4	4	4	20.1	20.1	20.1	31.904	0	15.827	989150000	12	0.314047	0.82879	-0.213238	-0.55131	F6WQW2;P43487;C9JXG8;C9JJ34;C9JGV6;C9JDM3;C9JIC6	F6WQW2;P43487;C9JXG8;C9JJ34;C9JGV6;C9JDM3	Ran-specific GTPase-activating protein	RANBP1
26.0454	23.5084	27.6499	24.1601	28.97	27.5712	27.5504	23.7304		9	1	1	39.7	8.1	8.1	15.43	0.0007764	5.1276	1162300000	13	0.0457613	0.958828	-0.21724	-0.123626	Q5TEC6	Q5TEC6	Histone H3	HIST2H3PS2
31.7113	32.5398	31.4403	31.9844	31.0478	31.7007	32.0647	32.1256		35	35	34	20.6	20.6	20	206.69	0	181.99	20577000000	199	0.256328	0.841901	-0.21891	-0.486952	Q8WWQ0	Q8WWQ0	PH-interacting protein	PHIP
26.381	26.1668	27.1687	27.0715	26.7727	27.4513	26.5518	26.7938		9	9	9	11.8	11.8	11.8	104.74	0	23.595	795550000	18	0.282112	0.846076	-0.220164	-0.519142	P43246;E9PHA6;C9J809	P43246;E9PHA6	DNA mismatch repair protein Msh2	MSH2
27.2837	27.3876	26.9168	27.4497	26.7814	27.5857	27.4336	27.1343		6	6	6	12.7	12.7	12.7	78.806	0	23.341	946150000	18	0.499612	0.80274	-0.220658	-0.730734	Q06210;O94808	Q06210	Glutamine--fructose-6-phosphate aminotransferase [isomerizing] 1	GFPT1
24.3636	23.3193	25.4012	24.1018	24.3957	24.5347	25.5322	23.5512		2	2	2	8.8	8.8	8.8	28.723	0.0007716	5.0474	227550000	5	0.138332	0.896125	-0.223048	-0.314095	G3V4A5;A0A087WYL7;O75586	G3V4A5;A0A087WYL7;O75586	Mediator of RNA polymerase II transcription subunit 6	MED6
28.0196	27.682	27.963	27.7966	27.7898	28.4467	27.5569	28.218		10	10	10	7.6	7.6	7.6	197.58	0	49.071	1762300000	37	0.480203	0.794934	-0.223666	-0.718032	P52948;H0YEN4;H0YCR0;H7C3P6	P52948	Nuclear pore complex protein Nup98-Nup96;Nuclear pore complex protein Nup98;Nuclear pore complex protein Nup96	NUP98
30.4333	30.3652	30.916	30.5497	30.3388	31.1261	30.5501	30.5575		22	22	22	41.7	41.7	41.7	56.65	0	125.44	10727000000	110	0.521706	0.790627	-0.223987	-0.751997	O43175;Q5SZU1	O43175;Q5SZU1	D-3-phosphoglycerate dehydrogenase	PHGDH
26.8089	27.3871	27.517	24.0375	27.1785	26.5643	26.7546	27.1141		3	3	3	60.8	60.8	60.8	5.7634	0	23.783	889310000	20	0.0942441	0.924492	-0.225171	-0.231589	E5RGE1;E5RIR4;E9PD24;E7EVZ2;E7ESK7;E7EX29;P63104	E5RGE1;E5RIR4;E9PD24;E7EVZ2;E7ESK7;E7EX29;P63104	14-3-3 protein zeta/delta	YWHAZ
35.4585	35.0798	35.3922	34.0302	34.5951	35.2047	35.4201	34.7906		39	39	30	55.6	55.6	49	46.513	0	323.31	274170000000	622	0.241573	0.844037	-0.227321	-0.471794	Q9Y383;A0A0A6YYJ8;V9GZ75;F8WEU3;B8ZZ12	Q9Y383;A0A0A6YYJ8	Putative RNA-binding protein Luc7-like 2	LUC7L2
29.9989	29.7585	29.1417	28.4502	28.7979	29.298	29.7691	29.3038		13	13	13	21.2	21.2	21.2	58.044	0	51.262	4244000000	59	0.227659	0.850624	-0.227536	-0.453142	Q15696;Q15695	Q15696;Q15695	U2 small nuclear ribonucleoprotein auxiliary factor 35 kDa subunit-related protein 2;U2 small nuclear ribonucleoprotein auxiliary factor 35 kDa subunit-related protein 1	ZRSR2;ZRSR1
32.7834	32.6296	33.3012	33.1405	33.6307	33.5569	33.0863	33.336		19	19	19	42.2	42.2	42.2	50.14	0	133.56	68152000000	217	0.386789	0.822243	-0.229338	-0.638383	P68104;Q5VTE0;A0A087WVQ9;A0A087WV01;Q05639;A6PW80;Q5JR01	P68104;Q5VTE0;A0A087WVQ9;A0A087WV01;Q05639	Elongation factor 1-alpha 1;Putative elongation factor 1-alpha-like 3;Elongation factor 1-alpha;Elongation factor 1-alpha 2	EEF1A1;EEF1A1P5;EEF1A2
28.1768	28.2442	28.1253	28.558	27.5842	28.4643	28.0076	28.6295		10	10	10	14.3	14.3	14.3	104.85	0	38.646	1981900000	34	0.404213	0.814629	-0.229449	-0.655419	C9JZR2;O60716;E9PRE2;H0YC95;E9PKL1	C9JZR2;O60716	Catenin delta-1	CTNND1
27.7801	27.1523	27.7033	27.7453	27.8713	28.1179	28.0186	27.5132		5	5	5	20.6	20.6	20.6	30.348	0	21.17	1462500000	40	0.485179	0.803479	-0.232766	-0.731404	A0A0A0MR02;P45880;Q5JSD2;Q5JSD1;A2A3S1	A0A0A0MR02;P45880	Voltage-dependent anion-selective channel protein 2	VDAC2
33.1645	33.4086	33.0787	31.8872	31.1115	32.5282	32.9031	32.8632		35	35	35	64.9	64.9	64.9	61.494	0	323.31	51442000000	386	0.150594	0.885544	-0.234702	-0.337601	Q13573;G3V3A4;G3V4X8;G3V5R3	Q13573;G3V3A4;G3V4X8	SNW domain-containing protein 1	SNW1
28.1717	27.95	28.616	27.6568	27.1751	27.6617	27.9583	28.8274		8	8	8	11.1	11.1	11.1	115.08	0	66.485	2056100000	32	0.230241	0.846052	-0.235211	-0.459679	Q6AI39	Q6AI39	GLTSCR1-like protein	GLTSCR1L
34.224	34.1945	34.1502	33.857	34.0609	33.8766	34.0796	35.0437		56	56	55	62.4	62.4	61.3	90.932	0	323.31	126680000000	638	0.369167	0.820965	-0.235975	-0.625468	O43143	O43143	Pre-mRNA-splicing factor ATP-dependent RNA helicase DHX15	DHX15
32.3771	32.544	33.0375	31.9339	32.3099	33.2408	32.3485	32.4474		37	37	37	71	71	71	53.651	0	261.27	40998000000	283	0.319486	0.822206	-0.238364	-0.573001	P08670;B0YJC4;A0A1B0GUA0;A0A1B0GTT5;B0YJC5;A0A1B0GVG8;Q5JVS8;P17661;H7C5W5;F8W835;E7EMV2;E7ESP9;P41219;Q16352;P07197	P08670;B0YJC4;A0A1B0GUA0	Vimentin	VIM
29.1045	28.4777	28.93	29.0695	28.8661	29.4015	29.2527	28.7316		11	11	11	27.1	27.1	27.1	57.936	0	54.395	3429100000	38	0.52395	0.787198	-0.239019	-0.770055	P14618;H3BTN5;H3BQ34;B4DNK4;H3BT25;H3BUW1;H3BTJ2;H3BR70;H3BU13;P30613	P14618;H3BTN5;H3BQ34;B4DNK4	Pyruvate kinase PKM;Pyruvate kinase	PKM
30.4998	31.5855	30.7398	30.0268	31.236	31.2744	31.5486	30.3494		8	8	8	14.5	14.5	14.5	53.5	0	32.865	13116000000	78	0.211984	0.853367	-0.239886	-0.43549	P26368;K7ENG2	P26368;K7ENG2	Splicing factor U2AF 65 kDa subunit	U2AF2
26.4934	26.5862	27.0075	26.886	26.4023	27.0561	27.0096	26.6794		4	4	4	9.9	9.9	9.9	80.321	0	19.644	621410000	9	0.647129	0.734996	-0.239928	-0.864393	J3QQW9;Q15022	J3QQW9;Q15022	Polycomb protein SUZ12	SUZ12
30.647	30.5088	30.2901	30.1074	30.4395	30.6317	30.2943	30.9898		24	19	19	37.2	31.5	31.5	80.457	0	110.4	9234000000	130	0.589309	0.745791	-0.240037	-0.822463	A0A1W2PQ51;Q92841;A0A0U1RQJ0	A0A1W2PQ51;Q92841	Probable ATP-dependent RNA helicase DDX17	DDX17
29.0676	28.9746	29.8048	30.0212	29.575	29.9265	29.5238	29.7383		8	6	6	48.6	48.6	48.6	20.811	0	33.931	4918200000	66	0.366187	0.823439	-0.240903	-0.625752	Q13185;C9JMM0;B8ZZ43;S4R2Y4	Q13185	Chromobox protein homolog 3	CBX3
32.8605	32.6637	32.5705	31.4996	31.5978	32.6687	33.0755	31.7044		23	23	23	46.1	46.1	46.1	59.578	0	236.3	41188000000	281	0.200012	0.849763	-0.244441	-0.419184	Q9Y2X3;H7BZ72;F8WED0	Q9Y2X3	Nucleolar protein 58	NOP58
25.2964	25.3356	25.0364	24.3902	25.3423	25.5595	25.3203	25.1051		6	5	5	12.9	11.2	11.2	54.179	0	9.4942	219620000	8	0.423419	0.799706	-0.24813	-0.688748	Q07002;D6R9B0;D6RA44;A0A0A0MSJ6;D6RGH0	Q07002;D6R9B0;D6RA44;A0A0A0MSJ6	Cyclin-dependent kinase 18	CDK18
28.5976	28.3366	28.9088	28.7941	29.586	29.5842	28.2791	29.4183		19	19	18	11.7	11.7	11.4	278.22	0	100.25	3408000000	60	0.24802	0.842515	-0.249249	-0.489359	Q60FE5;Q5HY54;P21333;A0A087WWY3;H0Y5C6;F8WE98	Q60FE5;Q5HY54;P21333;A0A087WWY3	Filamin-A	FLNA
26.1836	27.2288	23.9203	26.104	25.8411	24.1588	26.9187	27.2411		4	4	4	21	21	21	32.844	0	19.72	492660000	13	0.0900193	0.926624	-0.250651	-0.225234	O95983;K7EIE8;A0A087WT34;A0A087X1H1;A0A0A0MTS6;J3KSA7;Q9UBB5	O95983;K7EIE8;A0A087WT34;A0A087X1H1;A0A0A0MTS6	Methyl-CpG-binding domain protein 3	MBD3
26.4547	26.4972	26.6546	27.6063	26.6923	26.7861	27.0865	27.2313		5	5	5	5.8	5.8	5.8	121.02	0	14.762	705140000	8	0.370052	0.819754	-0.253607	-0.638161	H7C4X9;A0A087WVZ6;A0A087WYS3;Q9ULU4;A0A087WV57	H7C4X9;A0A087WVZ6;A0A087WYS3;Q9ULU4	Protein kinase C-binding protein 1	ZMYND8
33.9969	33.216	34.8783	34.1305	34.4205	34.6892	34.5081	33.9505		27	27	0	55.4	55.4	0	50.151	0	289.92	148940000000	404	0.261207	0.842781	-0.254133	-0.508943	P68363;F8VQQ4;F8VVB9;F8VRZ4;F8VS66;F8VX09;F8VWV9;C9JDS9;A6NHL2;F8VRK0;C9K0S6;F8W0F6;F8VXZ7	P68363	Tubulin alpha-1B chain	TUBA1B
31.5165	31.5077	30.9834	29.7418	28.5492	30.2586	30.6367	31.2467		11	11	11	37.1	37.1	37.1	26.624	0	91.582	12134000000	70	0.11884	0.905545	-0.254273	-0.283367	Q9P013	Q9P013	Spliceosome-associated protein CWC15 homolog	CWC15
25.4853	23.8934	26.8187	26.9	27.6565	27.0814	26.3476	25.8073		4	4	4	4.6	4.6	4.6	102.35	0	12.022	685660000	21	0.103962	0.917024	-0.261309	-0.254869	Q92973;E7EW37;K7ENW1;K7ESC1;S4R398;A0A075B780;O14787	Q92973;E7EW37	Transportin-1	TNPO1
32.8802	33.0787	33.1015	32.958	32.1297	32.7831	33.2272	33.2703		56	56	56	38.4	38.4	38.4	197.39	0	323.31	54544000000	465	0.446249	0.79864	-0.263894	-0.722872	Q68CP9;F8WCU9;F8W108;F8VWP4;A0A087WY37	Q68CP9;F8WCU9;F8W108	AT-rich interactive domain-containing protein 2	ARID2
28.5108	28.9601	29.0632	28.6625	28.677	29.7412	28.7476	28.6427		13	13	13	30.9	30.9	30.9	50.976	0	60.94	3416300000	61	0.410202	0.801468	-0.26908	-0.69043	P61978;Q5T6W2;S4R457;S4R359	P61978;Q5T6W2	Heterogeneous nuclear ribonucleoprotein K	HNRNPK
23.1207	23.2597	26.0837	26.3955	24.3957	26.1856	23.9944	24.5821		2	2	2	2.5	2.5	2.5	98.972	0.00074906	4.6485	361510000	3	0.0953527	0.920836	-0.269611	-0.237903	E9PB90;P52789;B1AR62;B1AR61;B1AR63;Q2TB90;P19367;P52790	E9PB90;P52789;B1AR62;B1AR61;B1AR63;Q2TB90;P19367;P52790	Hexokinase;Hexokinase-2;Putative hexokinase HKDC1;Hexokinase-1;Hexokinase-3	HK2;HK1;HKDC1;HK3
25.1403	23.5834	25.1191	25.6813	25.6674	25.1815	25.3561	25.3933		2	2	2	20	20	20	15.947	0.0008673	6.9489	239980000	3	0.210831	0.853408	-0.272037	-0.443286	Q6P1L8	Q6P1L8	39S ribosomal protein L14, mitochondrial	MRPL14
29.6202	29.0854	29.2826	28.8573	30.2372	30.3521	29.9148	28.8069		9	9	9	36.3	36.3	36.3	41.401	0	67.767	5222800000	50	0.239914	0.840779	-0.274721	-0.486948	Q8TDN6	Q8TDN6	Ribosome biogenesis protein BRX1 homolog	BRIX1
25.3344	25.4051	25.2827	24.2686	24.2276	24.3332	25.6378	25.5663		2	2	2	29.3	29.3	29.3	10.803	0.00085543	6.7478	266740000	11	0.235392	0.842032	-0.275413	-0.480663	P62304;A6NHK2	P62304;A6NHK2	Small nuclear ribonucleoprotein E	SNRPE
29.2729	30.0233	28.5857	28.0134	27.3147	28.3407	29.9898	28.4285		20	20	20	17	17	17	164.2	0	148.36	3432100000	50	0.142097	0.889975	-0.277704	-0.329959	Q9UKJ3;K7EKU0	Q9UKJ3	G patch domain-containing protein 8	GPATCH8
30.2762	30.6498	31.7022	32.115	31.1127	31.3538	31.6915	31.3042		34	29	19	53.9	49.4	33.6	70.108	0	173.31	19478000000	243	0.249164	0.844066	-0.278673	-0.501333	A0A0G2JIW1;P0DMV9;P0DMV8;V9GZ37	A0A0G2JIW1;P0DMV9;P0DMV8;V9GZ37	Heat shock 70 kDa protein 1B;Heat shock 70 kDa protein 1A	HSPA1B;HSPA1A
29.1498	28.7111	28.8588	27.6811	27.1256	28.3255	28.2287	29.2111		4	4	4	17.1	17.1	17.1	32.302	0	27.042	2762700000	36	0.199069	0.854889	-0.283117	-0.427748	F8W1D1;H0YIJ2;P40967;F8VUB1;F8VZC6;F8VXH8	F8W1D1;H0YIJ2;P40967	Melanocyte protein PMEL;M-alpha;M-beta	PMEL
28.5712	28.6852	28.8345	28.6144	28.4414	29.2359	28.6405	28.8696		15	15	11	32.6	32.6	26	61.963	0	48.897	2805400000	62	0.953002	0.64091	-0.286014	-1.12894	Q14195;H0YBT4;D6RF19	Q14195;H0YBT4	Dihydropyrimidinase-related protein 3	DPYSL3
30.4131	30.169	30.2822	29.5935	29.6865	30.234	30.4174	30.2945		13	13	13	20.5	20.5	20.5	56.05	0	73.925	7528100000	90	0.611005	0.736481	-0.286441	-0.8889	Q8WUB8;S5FZ81	Q8WUB8;S5FZ81	PHD finger protein 10	PHF10
30.2805	30.1126	30.0466	30.2038	29.5176	30.7023	29.6723	30.5824		48	48	47	12.5	12.5	12.3	531.78	0	188.78	7272900000	134	0.428698	0.797309	-0.286756	-0.721007	Q15149;H0YDN1	Q15149	Plectin	PLEC
30.4477	30.5977	30.513	30.3905	30.0123	30.711	30.8568	30.4722		28	27	23	20.2	19.6	18.3	196.69	0	193.45	9124100000	156	0.929065	0.644046	-0.287804	-1.11695	O14646;H0Y8V4;A0A087WVF4	O14646	Chromodomain-helicase-DNA-binding protein 1	CHD1
32.3503	32.744	31.5241	30.7182	30.3169	31.2821	32.5311	31.6439		29	29	28	20.4	20.4	20.4	139.27	0	163.24	23169000000	229	0.165249	0.871624	-0.288335	-0.372756	Q9H7N4;M0R3G4;M0R2L3;M0R232	Q9H7N4	Splicing factor, arginine/serine-rich 19	SCAF1
28.4137	28.9254	27.8207	27.0378	26.322	27.4847	28.452	28.0468		9	9	9	24.2	24.2	24.2	68.386	0	57.386	1720100000	36	0.171897	0.868409	-0.290563	-0.384564	O95391;A0A0C4DGD2;E5RGM7;E5RK41	O95391	Pre-mRNA-splicing factor SLU7	SLU7
27.4961	27.6345	28.6374	27.8576	28.2147	28.8439	28.2031	27.7321		6	6	5	21	21	17.4	36.638	0	26.272	2042200000	35	0.345147	0.824083	-0.291656	-0.630677	P07195;A8MW50;F5H793;C9J7H8;F5H5G7;F5H155;A0A087WUM2;G3XAP5;F5H245;Q6ZMR3;P07864	P07195;A8MW50	L-lactate dehydrogenase B chain;L-lactate dehydrogenase	LDHB
24.9931	25.4613	24.9852	25.057	25.0719	24.6065	26.8213	24.7991		3	3	3	6.8	6.8	6.8	60.576	0.00091827	8.3278	292170000	10	0.22328	0.843995	-0.295257	-0.468213	Q6P1J9;A0A1B0GUB2	Q6P1J9;A0A1B0GUB2	Parafibromin	CDC73
27.025	27.2557	26.9036	28.0758	26.7651	27.6718	27.2927	27.5388		6	6	6	8	8	8	154.91	0	36.662	875060000	13	0.408347	0.796544	-0.296038	-0.704933	Q9UBW7;A0A087X151	Q9UBW7;A0A087X151	Zinc finger MYM-type protein 2	ZMYM2
31.4566	31.6256	31.9568	31.5084	30.6154	31.4477	31.6264	32.1119		27	27	20	58.4	58.4	50.1	58.232	0	217.1	21665000000	192	0.394028	0.800656	-0.296129	-0.68924	Q96GM5;F8VUB0;F8VZ70;F8VRQ4;H0YHV1;F8VW95	Q96GM5;F8VUB0	SWI/SNF-related matrix-associated actin-dependent regulator of chromatin subfamily D member 1	SMARCD1
28.4693	28.9268	28.22	28.9605	28.0319	28.7135	28.8386	28.9015		13	13	13	14.5	14.5	14.5	129.03	0	91.287	2348500000	38	0.54875	0.732555	-0.296154	-0.843809	A0A0G2JIS2;Q96KQ7;A2ABF8;A0A0G2JIR1;A2ABF9;A0A0G2JK64;A0A0G2JRR0;A0A0G2JRN8	A0A0G2JIS2;Q96KQ7;A2ABF8;A0A0G2JIR1;A2ABF9;A0A0G2JK64	Histone-lysine N-methyltransferase EHMT2	EHMT2
24.8931	25.0543	25.3457	25.7125	25.5409	26.7248	25.0359	25.0562		5	5	5	5.7	5.7	5.7	109.13	0	17.416	291620000	3	0.268044	0.836238	-0.29635	-0.533423	H7BYN4;Q02241;H0YKQ5;H0YME6	H7BYN4;Q02241	Kinesin-like protein;Kinesin-like protein KIF23	KIF23
25.3267	25.4437	25.7225	23.5977	26.5189	23.8741	26.2456	26.7358		13	1	1	36.5	5.3	5.3	45.05	0	12.062	399610000	12	0.122101	0.90111	-0.296582	-0.294366	G5E975;A0A0U1RQQ2	G5E975		SMARCB1
26.5435	27.4192	26.9534	26.833	26.3683	27.1211	26.9787	27.2614		7	7	7	14.2	14.2	14.2	79.219	0	17.675	736060000	9	0.555796	0.731138	-0.296899	-0.850754	H0YER1;H0YCN2;Q96T23	H0YER1;H0YCN2;Q96T23	Remodeling and spacing factor 1	RSF1
26.0354	26.053	26.5274	26.5635	26.4754	26.4132	27.0207	26.4502		5	5	5	10.6	10.6	10.6	96.914	0	17.789	579870000	6	0.672878	0.707234	-0.297122	-0.949437	Q9Y2X9	Q9Y2X9	Zinc finger protein 281	ZNF281
27.1126	26.3107	28.3456	27.0995	28.5673	28.782	28.0985	26.4741		9	9	9	19.2	19.2	19.2	69.842	0	37.389	1784800000	31	0.150914	0.883175	-0.297725	-0.348784	P12956;B1AHC9	P12956;B1AHC9	X-ray repair cross-complementing protein 6	XRCC6
30.9881	30.8554	31.695	31.644	30.8136	30.868	31.5435	32.0903		30	30	21	27.6	27.6	18.9	136.97	0	191.39	18953000000	161	0.355114	0.818298	-0.301367	-0.647078	Q6P1X5;H0YC37;H0YB55;E5RI28	Q6P1X5	Transcription initiation factor TFIID subunit 2	TAF2
29.6344	30.2546	29.3452	29.7003	28.821	29.5985	29.9421	30.0184		14	14	14	15.5	15.5	15.5	123.56	0	66.147	4819900000	85	0.407912	0.796918	-0.301878	-0.707718	Q9H2P0;E9PQK8	Q9H2P0	Activity-dependent neuroprotector homeobox protein	ADNP
25.0391	24.8667	25.4705	25.7006	23.5902	25.4677	25.4437	24.8087		2	2	2	11.8	11.8	11.8	17.781	0.00075131	4.6649	286120000	8	0.241919	0.843113	-0.306595	-0.499059	Q16540;A6NJD9;A8MVT4;A8MYK1	Q16540;A6NJD9;A8MVT4;A8MYK1	39S ribosomal protein L23, mitochondrial	MRPL23
25.7613	25.4369	26.2633	23.8117	26.1563	26.8832	25.5414	24.9577		5	3	3	53.9	46.9	46.9	13.509	0	10.029	421150000	11	0.16437	0.871162	-0.30817	-0.374334	Q71UI9;P0C0S5;C9J0D1;C9J386	Q71UI9;P0C0S5;C9J0D1	Histone H2A.V;Histone H2A.Z;Histone H2A	H2AFV;H2AFZ
25.4739	25.0321	25.8606	25.8555	26.3849	26.3244	25.8411	25.9236		3	3	3	9.7	9.7	9.7	56.732	0	10.885	376170000	19	0.429726	0.803675	-0.30825	-0.734979	M0R026;A1L0T0;M0QZX5	M0R026;A1L0T0	Acetolactate synthase-like protein	ILVBL
24.1769	24.3834	24.8696	25.0147	24.3061	25.89	23.5919	25.0937		4	4	4	4.2	4.2	4.2	136.38	0	9.5066	130900000	3	0.230633	0.841714	-0.308395	-0.482629	Q9P2M7;H0Y4A8;A6PVU7	Q9P2M7	Cingulin	CGN
27.4037	26.3404	28.5177	26.3794	27.7033	28.0336	27.1354	27.5652		11	11	11	10.7	10.7	10.7	135.58	0	57.953	1660100000	38	0.211179	0.850154	-0.309174	-0.452686	Q15393;H3BMB0;I3L4G7	Q15393	Splicing factor 3B subunit 3	SF3B3
30.3241	31.0785	30.2726	30.1042	29.1791	29.8975	30.7623	30.844		25	25	25	23	23	23	145.44	0	153.27	9043400000	131	0.278074	0.829784	-0.309556	-0.551523	S4R3H4;E7EQT4;Q9UKV3;G3V3B0;G3V3T3;A0A087WYN3	S4R3H4;E7EQT4;Q9UKV3	Apoptotic chromatin condensation inducer in the nucleus	ACIN1
26.4219	26.7582	26.8329	27.1654	26.9525	27.4063	27.0274	26.9804		3	3	3	12	12	12	63.282	0	30.386	870260000	12	0.816196	0.655019	-0.311857	-1.07362	Q9BVS4;H0Y919;H0Y8R4	Q9BVS4;H0Y919	Serine/threonine-protein kinase RIO2	RIOK2
29.4825	29.9088	29.5464	29.6125	28.9473	29.8666	29.8458	29.7248		17	17	17	15.6	15.6	15.6	164.91	0	111.77	4475500000	50	0.725638	0.683821	-0.312903	-1.00705	Q9ULI0;H7BYF1;C9JG15	Q9ULI0	ATPase family AAA domain-containing protein 2B	ATAD2B
26.9747	26.6583	27.664	28.8297	26.3288	29.126	25.7311	27.9623		14	14	14	10	10	10	187.85	0	39.119	1325000000	18	0.126093	0.897109	-0.315356	-0.303989	A0A087X0K9;G5E9E7;G3V1L9;Q07157;H0Y3R8	A0A087X0K9;G5E9E7;G3V1L9;Q07157	Tight junction protein ZO-1	TJP1
26.0809	26.3565	26.5156	26.5617	26.9029	26.6378	27.3518	26.4083		6	6	6	31.5	31.5	31.5	23.742	0	16.382	610380000	14	0.532867	0.733847	-0.315785	-0.84403	P23284	P23284	Peptidyl-prolyl cis-trans isomerase B	PPIB
31.3965	31.1484	31.6047	31.0647	30.4328	31.3466	31.5166	31.4725		21	21	21	59.1	59.1	59.1	46.649	0	265.83	18014000000	180	0.550119	0.736407	-0.315819	-0.860329	Q969G3;B4DGM3;J3QKS7;K7EMQ8;H7C048;J3QR61;J3KT85;J3QKX6;J3KS99;J3QL66	Q969G3;B4DGM3;J3QKS7	SWI/SNF-related matrix-associated actin-dependent regulator of chromatin subfamily E member 1	SMARCE1
25.951	25.8331	26.0835	25.9869	25.8217	26.9733	25.6449	26.136		7	7	7	5.2	5.2	5.2	149.08	0	15.032	463950000	11	0.496922	0.754453	-0.316176	-0.809293	Q0VF96	Q0VF96	Cingulin-like protein 1	CGNL1
23.9698	22.9295	26.2848	26.299	25.9674	24.8706	24.0293	27.3192		3	3	3	2.1	2.1	2.1	153.89	0.00075075	4.6639	324240000	11	0.0990226	0.918099	-0.316289	-0.248867	Q92878;E7ESD9;E7EN38;C9JNH8;E9PM98	Q92878;E7ESD9;E7EN38	DNA repair protein RAD50	RAD50
27.2512	27.5186	27.3999	27.6775	26.3677	27.3743	27.4404	27.8676		3	3	3	6	6	6	93.384	0	38.124	1019900000	24	0.434249	0.796483	-0.317791	-0.745194	Q2Q1W2	Q2Q1W2	E3 ubiquitin-protein ligase TRIM71	TRIM71
29.225	28.4937	29.1751	29.6832	30.0889	30.1975	30.0831	28.6754		13	13	13	26.4	26.4	26.4	75.406	0	122.8	5092500000	66	0.258606	0.839449	-0.318826	-0.526746	Q9NVP1;H7C452	Q9NVP1	ATP-dependent RNA helicase DDX18	DDX18
26.1323	26.4342	26.8187	27.9459	26.3697	26.805	27.0432	27.3348		3	3	3	8.5	8.5	8.5	59.08	0	11.124	699820000	8	0.304949	0.826618	-0.320865	-0.59165	Q9NU19	Q9NU19	TBC1 domain family member 22B	TBC1D22B
28.0034	27.6875	27.3102	25.4	27.1317	27.3885	27.4301	27.4758		3	3	3	6.5	6.5	6.5	38.274	0.00075643	4.7754	1082000000	8	0.214809	0.845804	-0.324904	-0.461721	O95433;H0YJU2;G3V438;G3V3W9	O95433;H0YJU2;G3V438	Activator of 90 kDa heat shock protein ATPase homolog 1	AHSA1
30.3772	30.8068	30.1383	29.7956	29.7202	30.0942	30.3778	31.0061		15	15	3	47.5	47.5	15.6	44.141	0	125.88	8452500000	76	0.440055	0.790217	-0.325093	-0.755473	Q12824;B5MCL5;C9JTA6;A0A0G2JSE9;A0A0U1RRB8	Q12824;B5MCL5;C9JTA6;A0A0G2JSE9	SWI/SNF-related matrix-associated actin-dependent regulator of chromatin subfamily B member 1	SMARCB1
26.1875	26.226	26.089	25.1124	28.2014	27.991	26.3403	25.7372		5	5	5	46.4	46.4	46.4	15.054	0	19.667	836070000	14	0.149609	0.882611	-0.32625	-0.349974	P07737;K7EJ44;I3L3D5;CON__P02584	P07737;K7EJ44	Profilin-1	PFN1
25.9887	27.7679	25.9962	25.5674	24.9936	25.5597	26.9845	26.6296		6	4	4	14.8	10.8	10.8	65.26	0	17.819	487380000	9	0.185515	0.852531	-0.328482	-0.414114	Q8WXI9;A0A0U1RRM1;A0A0U1RR30	Q8WXI9;A0A0U1RRM1;A0A0U1RR30	Transcriptional repressor p66-beta	GATAD2B
22.2488	23.8022	24.1862	24.6658	26.4437	24.2405	25.5627	23.9944		8	2	2	14.2	4.9	4.9	72.572	0.00076453	4.9101	140810000	3	0.127391	0.897274	-0.329817	-0.307843	Q5T9A4;Q5T2N8;Q5SV16	Q5T9A4	ATPase family AAA domain-containing protein 3B	ATAD3B
26.4567	25.6958	26.4721	24.2194	27.0466	26.8755	27.2218	24.8298		3	3	3	24.2	24.2	24.2	24.561	0.00093985	8.7063	644380000	16	0.14842	0.882564	-0.330895	-0.348286	H3BV80;H3BMM9;H3BTC0;Q15287;H3BPG5;H3BMS0	H3BV80;H3BMM9;H3BTC0;Q15287;H3BPG5;H3BMS0	RNA-binding protein with serine-rich domain 1	RNPS1
26.4347	26.9741	26.5873	27.7397	26.3839	27.1609	27.4524	26.8541		6	6	6	10.6	10.6	10.6	89.054	0	19.489	796890000	16	0.409325	0.803601	-0.331823	-0.724633	B9EGQ5;M0QXA7;O95785	B9EGQ5;M0QXA7;O95785	Protein Wiz	WIZ
26.2724	26.8395	25.8478	24.8656	24.8585	25.4981	26.3428	26.3682		3	3	3	7.5	7.5	7.5	68.558	0	11.231	372750000	15	0.24086	0.846971	-0.33294	-0.503963	A7MD48	A7MD48	Serine/arginine repetitive matrix protein 4	SRRM4
27.8098	27.9179	27.7999	27.3191	27.7686	28.1214	27.8359	28.2121		3	3	3	7.1	7.1	7.1	74.89	0	14.463	1537900000	23	1.07221	0.58718	-0.333406	-1.2745	Q15061	Q15061	WD repeat-containing protein 43	WDR43
24.8682	24.7607	24.5933	24.0765	24.6537	24.8893	24.728	25.1665		3	3	3	2.8	2.8	2.8	147.81	0.00083126	6.1248	160620000	5	0.821643	0.640078	-0.337458	-1.10653	Q9HAU5	Q9HAU5	Regulator of nonsense transcripts 2	UPF2
27.8573	27.85	28.0194	28.0124	29.4153	30.1499	27.8072	27.7553		9	9	9	34	34	34	36.053	0	49.211	2745400000	35	0.19061	0.851916	-0.339914	-0.424585	P04406;E7EUT5;O14556	P04406;E7EUT5	Glyceraldehyde-3-phosphate dehydrogenase	GAPDH
27.8948	27.5029	27.2714	25.2453	26.0087	26.8012	26.9789	27.6065		8	8	8	57.6	57.6	57.6	17	0	31.116	1055300000	23	0.197698	0.854497	-0.344261	-0.437245	P41223;C9JNV2;C9JCD9;F8WCN7	P41223;C9JNV2;C9JCD9	Protein BUD31 homolog	BUD31
26.5443	25.9377	26.827	27.1101	27.5779	27.3041	27.3356	26.7956		3	3	3	23.7	23.7	23.7	19.762	0	9.0959	830470000	21	0.389989	0.798049	-0.345705	-0.70822	X6RJ73;Q96A35;X6RHI2	X6RJ73;Q96A35	39S ribosomal protein L24, mitochondrial	MRPL24
23.8689	23.7612	25.5795	25.5525	24.2173	26.438	22.807	25.5799		4	4	4	19.6	19.6	19.6	36.923	0	21.782	263940000	9	0.135419	0.892176	-0.345763	-0.324968	M0QXB4;O14579;M0R061	M0QXB4;O14579;M0R061	Coatomer subunit epsilon	COPE
25.731	26.0394	25.6558	25.9271	24.9744	25.6751	25.9381	26.4291		3	3	3	7	7	7	56.08	0.00082919	6.1	341800000	10	0.548223	0.735681	-0.348566	-0.881058	Q14781	Q14781	Chromobox protein homolog 2	CBX2
25.753	25.6637	26.2851	24.4143	26.1696	26.4086	26.1689	25.4435		3	3	3	17.6	17.6	17.6	21.452	0	9.2454	442800000	13	0.298287	0.825362	-0.349856	-0.591635	P00374;C9JJ68;B4DM58;Q86XF0	P00374	Dihydrofolate reductase	DHFR
30.7005	29.9545	30.0117	28.4977	28.0968	29.7998	29.9898	29.6202		13	13	13	30.5	30.5	30.5	46.895	0	53.342	6366200000	72	0.210906	0.846317	-0.351038	-0.460283	Q9NW64;E5RJW4;E5RHA8	Q9NW64;E5RJW4	Pre-mRNA-splicing factor RBM22	RBM22
29.356	30.2006	28.8245	29.5051	28.5583	29.0571	29.7886	30.0965		14	14	14	15.9	15.9	15.9	108.66	0	61.338	4575200000	74	0.348077	0.812	-0.358516	-0.66097	Q9Y2W1	Q9Y2W1	Thyroid hormone receptor-associated protein 3	THRAP3
25.9915	25.8973	26.4883	26.3346	25.7981	26.1621	26.0354	27.1907		3	3	3	3.2	3.2	3.2	157.18	0	16.516	470510000	6	0.518881	0.735429	-0.360759	-0.858753	Q15021	Q15021	Condensin complex subunit 1	NCAPD2
32.9673	32.7825	33.0907	32.8067	32.2548	32.9833	33.1389	33.3023		42	42	30	33.5	33.5	26.4	122.87	0	323.31	52638000000	390	0.906326	0.609295	-0.361066	-1.19563	Q92922;F8WE13	Q92922	SWI/SNF complex subunit SMARCC1	SMARCC1
26.0632	26.1698	25.8856	24.2591	24.6782	25.8747	26.0032	25.4392		3	3	3	7.7	7.7	7.7	58.449	0	11.418	314770000	14	0.277755	0.826774	-0.361183	-0.565473	O43172	O43172	U4/U6 small nuclear ribonucleoprotein Prp4	PRPF4
24.6931	22.3406	24.3755	24.4519	24.7749	24.2641	23.65	25.5525		2	2	2	31.6	31.6	31.6	8.4518	0.00075019	4.6613	131810000	3	0.195437	0.853801	-0.361661	-0.436081	E9PN17;O75964	E9PN17;O75964	ATP synthase subunit g, mitochondrial	ATP5L
27.989	27.6094	29.3174	28.4502	29.0732	29.5638	28.6185	28.3669		27	4	2	48.2	10.6	7.9	57.73	0	51.566	3442800000	30	0.301811	0.821636	-0.361902	-0.599917	F5H5D3;Q9BQE3;A0A1W2PQM2	F5H5D3;Q9BQE3;A0A1W2PQM2	Tubulin alpha-1C chain	TUBA1C
22.2341	24.1323	24.8047	25.7035	24.9482	24.7307	25.044	24.4138		2	2	2	10.8	10.8	10.8	31.73	0.00081699	5.865	173880000	5	0.178776	0.857563	-0.36492	-0.407524	P27105	P27105	Erythrocyte band 7 integral membrane protein	STOM
33.4993	33.5671	34.9774	35.3012	34.4249	34.7402	34.8746	34.5488		52	52	36	67.5	67.5	50.8	70.897	0	323.31	184760000000	636	0.317529	0.819709	-0.36726	-0.623129	P11142;E9PKE3;E9PNE6;E9PN89;A8K7Q2;E9PLF4;E9PQQ4;E9PQK7;E9PK54;E9PPY6;E9PN25;E9PI65;E9PS65;E9PM13	P11142;E9PKE3;E9PNE6;E9PN89;A8K7Q2	Heat shock cognate 71 kDa protein	HSPA8
30.9298	31.1372	31.2956	31.0554	30.3038	31.407	31.2625	31.269		20	20	20	63.4	63.4	63.4	47.168	0	110.9	14657000000	140	0.793801	0.639558	-0.368472	-1.11547	P06733;K7EM90;F5H1C3;E5RI09;E5RG95;K7EPM1;K7EKN2;E5RGZ4;F5H0C8;P13929;P09104	P06733	Alpha-enolase	ENO1
29.9517	29.4192	29.8534	28.3007	27.7985	29.7072	29.7889	28.8104		8	8	8	43.9	43.9	43.9	14.627	0	50.121	4777300000	57	0.243286	0.846223	-0.370779	-0.515663	B1AHD1;P55769	B1AHD1;P55769	NHP2-like protein 1;NHP2-like protein 1, N-terminally processed	NHP2L1
27.8176	28.0028	28.2896	28.3133	27.9693	28.7249	28.4068	28.2172		7	7	7	18.3	18.3	18.3	50.957	0	22.805	1963700000	38	1.16087	0.51654	-0.371156	-1.3856	H0Y4R1;P12268;E7ETK5;C9K0R9;C9J381;P20839	H0Y4R1;P12268;E7ETK5	Inosine-5-monophosphate dehydrogenase 2	IMPDH2
30.379	30.5342	30.7205	31.0566	29.082	30.3531	30.6486	31.1786		7	7	7	54.1	54.1	54.1	21.711	0	120.25	10902000000	74	0.327538	0.821081	-0.372339	-0.638207	Q12962;A0A087WWP5	Q12962;A0A087WWP5	Transcription initiation factor TFIID subunit 10	TAF10
30.2503	29.6973	31.2069	31.3536	29.8992	30.663	30.7965	31.1057		99	1	1	68.6	1.8	1.8	117.36	0	55.756	11683000000	41	0.347535	0.814247	-0.373609	-0.665219	Q7L014	Q7L014	Probable ATP-dependent RNA helicase DDX46	DDX46
28.24	28.0266	28.9061	27.2474	26.1884	27.8075	27.5602	28.9213		8	8	8	5.5	5.5	5.5	196.63	0	31.453	1821500000	29	0.216169	0.844094	-0.374629	-0.472844	Q5T200	Q5T200	Zinc finger CCCH domain-containing protein 13	ZC3H13
27.0614	27.1431	27.3872	27.4755	27.024	28.6235	26.7886	27.3727		4	4	4	19.9	19.9	19.9	36.926	0	30.871	1249800000	6	0.40112	0.801882	-0.376658	-0.734023	P31942	P31942	Heterogeneous nuclear ribonucleoprotein H3	HNRNPH3
25.9041	26.6308	25.6763	27.0441	25.7331	26.0418	26.7834	26.9014		3	3	3	9.4	9.4	9.4	37.404	0	10.7	618550000	16	0.403699	0.801146	-0.377851	-0.737617	O95218	O95218	Zinc finger Ran-binding domain-containing protein 2	ZRANB2
29.2621	29.6018	29.5367	28.9992	28.5751	29.4775	29.4798	29.7725		5	5	5	44.4	44.4	44.4	22.782	0	44.565	4397500000	43	0.711914	0.662069	-0.381649	-1.05693	P04792;C9J3N8;F8WE04	P04792	Heat shock protein beta-1	HSPB1
31.7192	31.8749	32.5706	32.0494	30.9484	32.0048	32.3361	32.3029		24	24	24	46.9	46.9	46.9	74.138	0	248.92	29448000000	230	0.483064	0.74094	-0.382135	-0.831478	Q9NPI1;I3L4V5	Q9NPI1	Bromodomain-containing protein 7	BRD7
27.6773	28.1578	27.3515	27.5798	26.8863	27.6492	27.7264	28.3649		5	5	5	12.6	12.6	12.6	86.16	0	64.17	1319700000	15	0.552077	0.726869	-0.382941	-0.905483	Q9Y5V3	Q9Y5V3	Melanoma-associated antigen D1	MAGED1
30.7451	31.273	29.7022	29.7127	29.55	30.057	30.7287	30.9618		17	17	17	20.4	20.4	20.4	81.613	0	64.163	9880600000	82	0.329379	0.815604	-0.385891	-0.644587	Q9H307;G3V5F0;G3V579	Q9H307;G3V5F0;G3V579	Pinin	PNN
30.3285	30.2381	30.8554	31.738	31.6323	31.7653	31.7152	30.558		27	27	27	32.2	32.2	32.2	96.557	0	224.41	15027000000	160	0.322797	0.819087	-0.38772	-0.636058	Q8IY81;J3QRS5;J3QR05;J3KS74;J3QSE2;J3KS36	Q8IY81	pre-rRNA processing protein FTSJ3	FTSJ3
25.8744	25.589	26.1558	26.1315	27.2413	27.9963	26.0572	25.7125		6	6	4	15.3	15.3	8.8	58.535	0	30.421	655950000	13	0.248624	0.840649	-0.390251	-0.527672	A0A087WTT1;E7EQV3;E7ERJ7;P11940;H0YAR2;Q9H361;H0YB86;H0YAP2;E5RHG7;E5RGH3;E5RH24;E5RJB9;B1ANR1;H0YBN4	A0A087WTT1;E7EQV3;E7ERJ7;P11940;H0YAR2;Q9H361;H0YB86	Polyadenylate-binding protein;Polyadenylate-binding protein 1;Polyadenylate-binding protein 3	PABPC1;PABPC3
23.1361	25.0628	25.4585	26.0486	25.7326	24.9873	25.7378	25.7163		3	2	2	10.6	7.9	7.9	33.304	0.00080128	5.6401	228460000	3	0.222211	0.840112	-0.392766	-0.485639	Q00535	Q00535	Cyclin-dependent-like kinase 5	CDK5
25.7643	25.7481	26.4887	25.3047	27.3942	27.3768	26.4377	25.7873		4	4	4	15.4	15.4	15.4	30.791	0	11.445	655190000	10	0.274409	0.826165	-0.393923	-0.56792	P60174;U3KQF3;U3KPZ0	P60174	Triosephosphate isomerase	TPI1
25.9631	26.2103	26.057	26.7235	23.3119	25.8214	26.0236	26.2964		2	2	2	6.9	6.9	6.9	58.042	0	15.338	372620000	10	0.192213	0.852612	-0.393975	-0.434804	Q13177	Q13177	Serine/threonine-protein kinase PAK 2;PAK-2p27;PAK-2p34	PAK2
28.7351	28.6294	28.8464	28.3654	28.3682	29.3288	28.9511	28.6727		15	15	15	25.8	25.8	25.8	67.877	0	61.452	3092800000	63	1.08453	0.53477	-0.395313	-1.36448	P29401;A0A0B4J1R6;E9PFF2;F8W888;F8WAX4	P29401;A0A0B4J1R6	Transketolase	TKT
27.9996	28.9922	27.9814	26.2981	25.5262	27.4674	27.7981	28.0057		9	8	8	8.7	7.9	7.9	119.26	0	28.254	1526100000	28	0.183182	0.850804	-0.397582	-0.419224	O60231;A0A140T947;A2AB15;Q5SQH5;A0A140T8Y5;A0A140T9T4	O60231;A0A140T947;A2AB15	Putative pre-mRNA-splicing factor ATP-dependent RNA helicase DHX16	DHX16
29.1766	28.0904	29.3524	30.0695	30.3436	30.1493	29.6276	29.6389		21	21	21	25.2	25.2	25.2	138.34	0	106.55	5392100000	77	0.31135	0.818574	-0.398786	-0.622884	P53621	P53621	Coatomer subunit alpha;Xenin;Proxenin	COPA
28.3102	28.1512	27.0057	26.2661	24.3266	26.9075	27.233	27.4954		2	2	2	9.3	9.3	9.3	23.398	0.00092251	8.4018	1091600000	15	0.157223	0.871803	-0.399994	-0.371615	H0YLI7;A0A0A6YYH1;P59780	H0YLI7;A0A0A6YYH1;P59780	AP-3 complex subunit sigma-2	AP3S2;C15orf38-AP3S2
25.7383	25.8922	26.5904	24.2307	26.3958	26.4609	26.07	25.9804		4	4	4	11.8	11.8	11.8	38.496	0	30.314	501850000	11	0.297639	0.82468	-0.400973	-0.603731	P40937;F5H5S0	P40937	Replication factor C subunit 5	RFC5
27.9311	28.0664	27.8634	28.1893	27.8149	28.4178	28.2401	28.4651		8	8	8	16.3	16.3	16.3	84.468	0	58.587	1733600000	48	2.07088	0.305645	-0.401279	-1.96395	Q5QJE6;J3KP30	Q5QJE6;J3KP30	Deoxynucleotidyltransferase terminal-interacting protein 2	DNTTIP2
26.0892	25.1158	26.4214	25.9388	26.2996	26.5657	26.7414	25.8198		4	4	4	11.9	11.9	11.9	45.796	0	17.7	474210000	12	0.498065	0.733831	-0.402671	-0.857651	A0A087X2I1;P62333;H0YJC0;H0YJS8	A0A087X2I1;P62333;H0YJC0	26S protease regulatory subunit 10B	PSMC6
29.4034	30.2701	29.4271	28.5179	28.4355	29.4241	30.328	29.0927		28	28	28	22.3	22.3	22.3	160.88	0	117.15	4505500000	89	0.327028	0.817005	-0.404102	-0.646215	Q10570;E9PIM1;A0A087WTV4;A0A087X101	Q10570	Cleavage and polyadenylation specificity factor subunit 1	CPSF1
27.252	27.7231	27.3159	28.4672	27.2153	27.9912	28.0865	27.942		7	7	7	7.3	7.3	7.3	145.81	0	22.838	1359600000	19	0.617977	0.684097	-0.411892	-0.988673	Q14692	Q14692	Ribosome biogenesis protein BMS1 homolog	BMS1
23.7938	26.3761	26.5437	27.0693	25.9649	26.5292	26.4636	26.111		5	5	5	14.1	14.1	14.1	59.271	0	29.912	563680000	10	0.219737	0.839734	-0.418375	-0.485191	O15355	O15355	Protein phosphatase 1G	PPM1G
30.8837	30.8358	31.5144	30.4972	30.032	31.1615	31.4608	30.8976		23	23	23	68.5	68.5	68.5	32.004	0	109.37	15410000000	167	0.568856	0.708537	-0.420678	-0.942964	Q96HS1;F5GXG4	Q96HS1	Serine/threonine-protein phosphatase PGAM5, mitochondrial	PGAM5
22.297	23.5993	26.9331	27.2219	26.8782	26.8992	26.7424	23.7819		5	5	4	9.9	9.9	7.8	60.029	0	21.332	745290000	15	0.100129	0.919368	-0.421914	-0.256306	O60684;S4R3E5;Q5TFJ7;O15131	O60684;S4R3E5	Importin subunit alpha-7	KPNA6
26.3654	27.2723	26.0725	26.8131	23.3973	26.1257	26.5829	26.5117		4	4	4	1.4	1.4	1.4	402.24	0	11.552	489260000	7	0.181362	0.849198	-0.422673	-0.418557	Q96T58;F6WRY4	Q96T58	Msx2-interacting protein	SPEN
26.4138	26.2898	26.3542	26.4011	24.5467	26.5852	26.2024	26.4849		5	5	5	28.9	28.9	28.9	20.713	0	20.966	517000000	26	0.373067	0.798393	-0.423099	-0.71369	Q9BSD7;Q5TDF0	Q9BSD7;Q5TDF0	Cancer-related nucleoside-triphosphatase	NTPCR
29.9195	30.849	30.279	28.5511	29.6647	30.0338	31.2611	29.537		21	21	21	34.9	34.9	34.9	75.651	0	117.13	8535900000	111	0.27883	0.822943	-0.424632	-0.580655	A0A087WWS1;Q96FV9;R4GMN4;A0A087WY84;J3KT14;J3KRD7;R4GN58;J3QQZ3	A0A087WWS1;Q96FV9	THO complex subunit 1	THOC1
29.1339	28.5978	29.9331	29.5929	30.0729	30.7286	30.0916	28.8528		15	15	15	21.7	21.7	21.7	66.077	0	78.272	5923700000	73	0.335618	0.81504	-0.424868	-0.663354	B5MCF9;O00541;B3KXD6;H7C267	B5MCF9;O00541;B3KXD6	Pescadillo homolog	PES1
34.0819	34.282	33.2143	31.5085	31.686	33.1492	34.1357	32.8563		97	97	84	36.9	36.9	33.9	335.92	0	323.31	70132000000	718	0.20402	0.845498	-0.425833	-0.459225	Q9P2D1;Q3L8U1;H0YJG4;H3BTW3;A0A087WU44	Q9P2D1	Chromodomain-helicase-DNA-binding protein 7	CHD7
31.9929	32.0531	33.0633	31.4814	31.6842	32.436	32.8745	32.134		66	66	66	25.7	25.7	25.7	273.6	0	311.64	46672000000	400	0.491026	0.735593	-0.426534	-0.859935	Q6P2Q9;I3L0J9;I3L3Z8	Q6P2Q9;I3L0J9	Pre-mRNA-processing-splicing factor 8	PRPF8
28.1606	27.3734	28.4532	27.6976	28.6384	28.9651	28.2231	28.2913		7	7	5	20.8	20.8	18	38.434	0	27.063	2275200000	46	0.559256	0.707368	-0.428554	-0.936599	Q14103;H0YA96;D6RAF8;H0Y8G5;D6RF44;D6RBQ9;D6RD83	Q14103;H0YA96;D6RAF8;H0Y8G5;D6RF44;D6RBQ9	Heterogeneous nuclear ribonucleoprotein D0	HNRNPD
30.5423	30.6196	31.1694	29.4984	29.4483	30.6185	30.9337	30.5012		33	33	33	36.7	36.7	36.7	99.172	0	159.37	11737000000	173	0.412737	0.784818	-0.428873	-0.766614	Q5JY65;Q9BZJ0	Q5JY65;Q9BZJ0	Crooked neck-like protein 1	CRNKL1
32.3034	32.5786	32.5695	31.6032	31.3116	32.3476	32.2978	32.8634		94	94	0	49	49	0	236.16	0	323.31	34255000000	506	0.535616	0.724072	-0.429641	-0.9114	A0A087WY61;K4DIE0;F5H4J1;F5H6Y5;F5H763	A0A087WY61		NUMA1
25.5735	25.4311	25.4729	26.0253	23.0727	25.4176	25.6377	25.5843		3	3	3	6.3	6.3	6.3	59.335	0	9.0924	263460000	7	0.252858	0.836997	-0.431426	-0.541353	H0Y8C4;E9PFR3;Q14738	H0Y8C4;E9PFR3;Q14738	Serine/threonine-protein phosphatase 2A 56 kDa regulatory subunit delta isoform	PPP2R5D
28.0782	28.0067	28.3054	27.9977	27.8203	28.789	28.3232	28.3173		9	9	8	43.6	43.6	43.6	32.616	0	81.425	2102300000	40	1.5119	0.405788	-0.434865	-1.70688	B4DDF4;B4DUT8;Q99439;A0A087X271;A0A087X1X5;H3BVI6;U3KPS3;K7ES69;H3BQH0	B4DDF4;B4DUT8;Q99439;A0A087X271;A0A087X1X5;H3BVI6	Calponin;Calponin-2	CNN2
31.8529	31.487	32.0136	30.2305	29.0174	31.3032	30.9272	31.8448		13	13	12	34.7	34.7	31.2	33.665	0	71.839	18240000000	105	0.224496	0.844369	-0.438104	-0.495792	P62995;H7BXF3;H7C2L4	P62995;H7BXF3	Transformer-2 protein homolog beta	TRA2B
30.7084	30.4637	30.7624	30.2716	30.5938	31.8221	30.6931	30.4922		14	14	14	45.6	45.6	45.6	37.429	0	168.95	13198000000	103	0.654401	0.670768	-0.442486	-1.04241	P22626;A0A087WUI2	P22626;A0A087WUI2	Heterogeneous nuclear ribonucleoproteins A2/B1	HNRNPA2B1
24.4148	24.5724	26.6531	27.3045	26.7833	26.373	26.4226	26.3707		4	4	4	6.7	6.7	6.7	62.974	0	13.364	579590000	10	0.220684	0.84548	-0.443134	-0.489968	Q969V3;K7ELZ9;K7ENM2;A0A0C4DGP7;K7EMW4;K7EQ66	Q969V3;K7ELZ9;K7ENM2;A0A0C4DGP7;K7EMW4	Nicalin	NCLN
26.5992	26.4969	26.8261	26.4267	26.9788	28.1836	26.7295	26.4198		4	4	4	9.5	9.5	9.5	68.326	0	13.192	773210000	15	0.4814	0.731328	-0.445411	-0.856035	B4DXZ6;P51114;E9PFF5;E7EU85;C9JAJ4;R9WNI0;A8MQB8;G3V0J0;Q06787;P51116	B4DXZ6;P51114;E9PFF5;E7EU85	Fragile X mental retardation syndrome-related protein 1	FXR1
27.2862	27.8538	27.1934	27.3596	27.5331	28.3031	27.4629	27.9061		3	3	2	16.7	16.7	12	29.946	0	10.237	1056500000	10	0.968914	0.555836	-0.445483	-1.32777	Q7Z7K6	Q7Z7K6	Centromere protein V	CENPV
23.9864	27.1276	26.7854	27.9107	26.275	26.4166	26.7001	27.4834		4	4	4	2.3	2.3	2.3	286.97	0	20.377	801130000	15	0.193538	0.851376	-0.449692	-0.443216	E9PEM5;P50851	E9PEM5;P50851	Lipopolysaccharide-responsive and beige-like anchor protein	LRBA
26.4187	26.4572	28.2209	24.0895	23.4806	26.1125	26.0691	26.3701		5	5	5	3.2	3.2	3.2	220.62	0	17.145	640050000	4	0.148732	0.877341	-0.450491	-0.358914	Q14966;A0A096LPH6;C9JWN0	Q14966;A0A096LPH6	Zinc finger protein 638	ZNF638
26.29	24.2101	24.2467	25.8524	25.5839	26.0891	24.6791	26.3017		3	3	3	3.1	3.1	3.1	108.94	0	13.184	491760000	5	0.276017	0.823599	-0.453325	-0.581359	E7ERS3;Q86VM9;H3BPD0	E7ERS3;Q86VM9	Zinc finger CCCH domain-containing protein 18	ZC3H18
29.1988	29.406	29.4524	30.0793	29.159	29.5129	29.9183	30.3242		8	8	8	72.5	72.5	72.5	7.8409	0	47.625	5032000000	96	0.822445	0.59889	-0.459366	-1.21273	P62857	P62857	40S ribosomal protein S28	RPS28
27.2709	26.8283	27.3814	27.4989	28.1365	28.2262	27.4493	27.9731		8	8	8	8.7	8.7	8.7	128.48	0	38.872	1321500000	33	0.677523	0.655351	-0.459692	-1.07506	E9PDF6;O43795;H7C2Y7;A0A0U1RRI3	E9PDF6;O43795;H7C2Y7	Unconventional myosin-Ib	MYO1B
26.16	27.4306	26.9606	27.214	26.405	27.5512	27.2553	27.0771		5	5	5	72.1	72.1	72.1	10.116	0	22.923	840650000	12	0.658641	0.658945	-0.460514	-1.05644	Q9H3K6;A0A087WZT3;H3BV85;H3BTW0;A0A0B4J295;H3BVE0	Q9H3K6;A0A087WZT3	BolA-like protein 2	BOLA2
24.9005	25.0117	25.3149	24.849	25.0149	26.4442	25.0615	24.9339		3	3	3	4.8	4.8	4.8	74.583	0	9.3243	252940000	6	0.588837	0.686346	-0.461658	-0.983871	E9PLT0;O75534	E9PLT0;O75534	Cold shock domain-containing protein E1	CSDE1
28.2499	28.4766	27.5944	26.3998	23.5597	26.9286	26.9322	28.0987		8	8	8	29.2	29.2	29.2	38.787	0	24.013	1222500000	19	0.14284	0.881761	-0.463781	-0.347972	O15541	O15541	RING finger protein 113A	RNF113A
29.4189	29.1438	28.827	26.8263	26.9595	28.6613	28.5362	28.9096		9	9	9	29	29	29	45.777	0	67.981	2617800000	48	0.25635	0.831467	-0.46726	-0.552278	Q8TAD8	Q8TAD8	Smad nuclear-interacting protein 1	SNIP1
31.3224	30.9058	31.0411	30.7039	31.3346	31.5537	31.2942	31.7393		12	12	12	46.6	46.6	46.6	28.916	0	67.699	15170000000	93	1.32897	0.432409	-0.467509	-1.62653	G3V4W0;B4DY08;B2R5W2;G3V4C1;G3V576;G3V2Q1;P07910;G3V251;G3V555;G3V575;G3V5X6;G3V3K6;B4DSU6;G3V2D6;G3V4M8;G3V2H6;G3V5V7;A0A0G2JPF8;A0A0G2JNQ3;P0DMR1;O60812;B7ZW38;B2RXH8	G3V4W0;B4DY08;B2R5W2;G3V4C1;G3V576;G3V2Q1;P07910;G3V251;G3V555;G3V575;G3V5X6;G3V3K6;B4DSU6;G3V2D6	Heterogeneous nuclear ribonucleoproteins C1/C2	HNRNPC
30.8703	31.3516	28.7205	27.0334	26.2311	27.9158	30.302	29.7103		11	11	11	71.5	71.5	71.5	17.9	0	156.52	4654000000	50	0.120576	0.896948	-0.468022	-0.302249	Q8IXM2;F8W1H0;H0YIS7;F8W038	Q8IXM2;F8W1H0;H0YIS7;F8W038	Chromatin complexes subunit BAP18	BAP18;C17orf49;RNASEK-C17orf49
26.7265	26.9822	26.6249	23.1418	27.0552	26.2658	27.2914	26.1718		2	2	2	3	3	3	81.074	0.00088652	7.4654	691250000	11	0.178256	0.850618	-0.470237	-0.417007	Q08945	Q08945	FACT complex subunit SSRP1	SSRP1
26.0742	22.9798	25.0753	26.2623	26.4181	25.6472	25.7536	26.1125		4	3	3	12.1	9.9	9.9	42.777	0.00089847	7.8043	348700000	10	0.221991	0.845272	-0.475842	-0.495974	P50750;X6RE90	P50750;X6RE90	Cyclin-dependent kinase 9	CDK9
32.1389	31.9433	32.0039	30.4409	29.6559	31.5779	31.6803	31.8839		42	42	42	55	55	55	92.25	0	320.02	23538000000	254	0.297476	0.81953	-0.477496	-0.618411	Q99459	Q99459	Cell division cycle 5-like protein	CDC5L
27.4967	27.1835	27.7966	26.5424	27.7557	28.1184	27.5611	27.8192		2	2	2	5.5	5.5	5.5	19.503	0.00074405	4.5833	1345300000	10	0.70544	0.638592	-0.477941	-1.11293	H0YJY3;F8W717;O00423	H0YJY3;F8W717;O00423	Echinoderm microtubule-associated protein-like 1	EML1
28.8002	27.8789	30.1187	29.3418	30.1357	30.0752	29.4811	29.6609		9	3	1	65.9	16.7	8.7	13.989	0	13.343	5357800000	25	0.358857	0.799669	-0.484053	-0.709407	Q99879	Q99879	Histone H2B type 1-M	HIST1H2BM
26.5207	27.0713	26.4262	27.7044	27.001	27.1427	27.7985	27.3533		8	8	8	8.4	8.4	8.4	144.47	0	20.999	934260000	14	0.704555	0.642377	-0.486772	-1.11676	H0YNU5;P54132;H0YLV8	H0YNU5;P54132;H0YLV8	Bloom syndrome protein	BLM
30.8032	30.7183	31.364	31.13	29.726	30.8811	31.2596	31.5723		18	18	18	44.3	44.3	44.3	47.46	0	189.96	14637000000	148	0.570886	0.689143	-0.489391	-0.975887	O96019;H7C5S0;C9JQT2;O94805	O96019	Actin-like protein 6A	ACTL6A
27.1046	26.7057	26.5649	27.5365	29.1704	29.6806	26.8934	27.1489		6	6	6	19.8	19.8	19.8	30.752	0	17.5	1996100000	26	0.217585	0.844344	-0.491219	-0.489925	A0A0A0MQV6;A0A087WUF6;P09038	A0A0A0MQV6;A0A087WUF6;P09038	Fibroblast growth factor;Fibroblast growth factor 2	FGF2
30.6407	30.8128	31.0163	29.4007	28.2488	30.6176	30.4269	30.5028		30	30	30	37.8	37.8	37.8	100.01	0	161.58	10513000000	147	0.292625	0.823031	-0.491921	-0.61329	Q9HCS7	Q9HCS7	Pre-mRNA-splicing factor SYF1	XAB2
25.9951	25.5312	26.1805	23.0133	24.4519	26.3555	24.7055	25.5212		2	2	2	6.8	6.8	6.8	46.53	0	10.773	420140000	10	0.231987	0.845657	-0.49301	-0.514986	P00966	P00966	Argininosuccinate synthase	ASS1
23.9182	26.8464	26.8176	27.2968	26.6894	26.5871	26.761	27.0862		4	4	4	4.8	4.8	4.8	99.135	0	9.7114	663140000	7	0.248115	0.837753	-0.497733	-0.542696	A0A087WY75;A0A075B7F8;A8CG34;Q96HA1;A8MY32;C9JFL1;C9JER0;C9J370;A0A0J9YWR1;Q6PJE2	A0A087WY75;A0A075B7F8;A8CG34;Q96HA1	Nuclear envelope pore membrane protein POM 121C;Nuclear envelope pore membrane protein POM 121	POM121C;POM121
30.2427	31.2365	29.5657	29.2725	28.5189	29.8638	30.9979	29.9401		24	23	21	21.2	20.5	19.7	139.31	0	153.35	8244800000	133	0.316072	0.817609	-0.499987	-0.650333	Q14562;F5H658	Q14562;F5H658	ATP-dependent RNA helicase DHX8	DHX8
31.1464	31.4127	31.7004	30.5159	29.1794	31.0239	31.4407	31.4391		22	22	22	30	30	30	88.885	0	180.54	17048000000	235	0.364626	0.801523	-0.510248	-0.72298	Q15459;H7C1L2;F8WB66;F8WC79	Q15459	Splicing factor 3A subunit 1	SF3A1
26.8206	27.4101	27.6287	27.0929	27.1386	28.0517	27.6472	27.5066		2	2	1	40.5	40.5	18.9	8.4284	0	11.269	1143800000	15	1.24223	0.436505	-0.516995	-1.61446	Q4VY20;Q4VY19;A0A0J9YWE8;P31946;A0A0J9YWZ2	Q4VY20;Q4VY19;A0A0J9YWE8;P31946;A0A0J9YWZ2	14-3-3 protein beta/alpha;14-3-3 protein beta/alpha, N-terminally processed	YWHAB
26.9842	27.9363	25.2417	23.5242	23.0718	25.661	25.8393	26.1129		5	5	5	5	5	5	168.48	0	24.964	325340000	15	0.157652	0.86773	-0.519437	-0.380576	Q15648	Q15648	Mediator of RNA polymerase II transcription subunit 1	MED1
26.3474	26.8756	27.1399	26.9714	26.5656	27.651	27.1124	27.1394		4	4	4	10.1	10.1	10.1	76.715	0	31.234	864480000	22	1.19585	0.444569	-0.520949	-1.58088	P49915	P49915	GMP synthase [glutamine-hydrolyzing]	GMPS
29.1449	28.2355	29.5302	27.3758	27.1559	28.8526	28.4041	29.1736		10	9	9	31.2	27.7	27.7	32.688	0	30.444	3313600000	41	0.346698	0.798496	-0.521657	-0.699405	Q13595;F8WEH2	Q13595	Transformer-2 protein homolog alpha	TRA2A
28.5842	28.4221	29.0628	27.5246	27.53	28.5025	28.693	29.0446		10	9	9	42.7	39.9	39.9	28.329	0	33.677	2774300000	41	0.582648	0.686149	-0.521939	-1.00166	J3KTL2;Q07955;J3QQV5;J3KSW7;J3KSR8	J3KTL2;Q07955;J3QQV5;J3KSW7	Serine/arginine-rich splicing factor 1	SRSF1
27.784	28.0826	28.3413	27.9681	27.3169	28.1758	28.3439	28.7425		9	9	4	12.7	12.7	5.9	102.64	0	51.789	1777200000	21	1.04304	0.500123	-0.522133	-1.45375	Q15424;K7EII0;K7ES42	Q15424	Scaffold attachment factor B1	SAFB
31.1424	30.785	31.6097	30.2086	29.4202	31.0627	31.2426	31.1746		32	32	32	47.4	47.4	47.4	100.23	0	224.79	16024000000	204	0.468834	0.733769	-0.526809	-0.86637	Q13435;E9PPJ0;E9PJT3;E9PJ04;H0YCG1;H0YEX5;E9PIL8	Q13435;E9PPJ0	Splicing factor 3B subunit 2	SF3B2
25.5843	25.6078	25.5378	24.8222	25.4804	26.5364	25.6586	25.6169		4	4	4	6.1	6.1	6.1	67.567	0	10.794	385880000	11	0.91538	0.550708	-0.530808	-1.34564	P27824;D6RAU8;D6RB85;D6RDP7;H0Y9Q7;D6RFL1;D6RGY2;D6RAQ8	P27824;D6RAU8;D6RB85;D6RDP7;H0Y9Q7;D6RFL1;D6RGY2	Calnexin	CANX
23.5135	26.8069	26.6934	27.7498	26.3964	26.6917	27.0116	26.6146		3	3	3	3.6	3.6	3.6	122.83	0	10.785	670360000	6	0.226596	0.843447	-0.54062	-0.510356	Q6IQ32	Q6IQ32	ADNP homeobox protein 2	ADNP2
30.6077	30.5252	29.9571	28.6031	27.9978	29.6584	30.2344	30.3464		11	11	11	40.1	40.1	40.1	39.31	0	112.35	6654900000	81	0.318994	0.813148	-0.541551	-0.661359	Q96DI7;Q9NSS8	Q96DI7	U5 small nuclear ribonucleoprotein 40 kDa protein	SNRNP40
26.5189	22.6814	27.1198	24.442	28.2256	27.3211	26.1807	25.5337		7	7	7	15.3	15.3	15.3	55.992	0	18.529	709270000	10	0.15198	0.870754	-0.547656	-0.370636	P34897;H0YIZ0;G3V2Y4;G3V241;G3V3Y8;G3V4T0;G3V4X0;G3V2W0;G3V2E4;G3V540;G3V5L0;G3V4W5	P34897;H0YIZ0	Serine hydroxymethyltransferase, mitochondrial;Serine hydroxymethyltransferase	SHMT2
26.8508	26.5216	26.5156	27.0157	26.7288	27.4473	27.1119	27.2645		8	8	8	9.1	9.1	9.1	109.68	0	24.203	716990000	20	2.015	0.239207	-0.548048	-2.2218	P33176;A0A0G2JMZ6;J3KNA1;O60282;Q12840;C9JWB9	P33176;A0A0G2JMZ6;J3KNA1;O60282;Q12840	Kinesin-1 heavy chain;Kinesin-like protein;Kinesin heavy chain isoform 5C;Kinesin heavy chain isoform 5A	KIF5B;KIF5A;KIF5C
24.1768	22.9556	22.8925	25.4189	25.2429	25.2175	23.8687	24.9795		3	3	3	11.8	11.8	11.8	38.831	0.00090662	7.9268	168190000	5	0.295532	0.824242	-0.551245	-0.626242	A0A0D9SF94;Q86Y97	A0A0D9SF94;Q86Y97	Histone-lysine N-methyltransferase SUV420H2	SUV420H2
28.3928	28.1234	28.9873	27.3705	27.0521	28.9681	28.3901	28.2763		8	8	8	16.6	16.6	16.6	58.848	0	33.599	2648600000	42	0.525841	0.706162	-0.559574	-0.946665	Q12874	Q12874	Splicing factor 3A subunit 3	SF3A3
32.0708	32.0465	30.9853	23.7409	31.0285	30.2831	30.8762	30.4528		4	4	4	6.6	6.6	6.6	101.98	0	18.471	15609000000	20	0.0979314	0.918424	-0.562949	-0.255268	Q9NV70	Q9NV70	Exocyst complex component 1	EXOC1
29.7736	30.5348	28.5802	26.2136	26.5451	28.4251	29.2604	28.9965		14	14	14	57.5	57.5	57.5	37.535	0	71.381	2844200000	51	0.192012	0.85105	-0.564542	-0.449426	Q86W42	Q86W42	THO complex subunit 6 homolog	THOC6
26.1303	26.4963	26.4353	24.8179	25.7169	26.2955	26.6053	26.5637		6	4	4	6.8	5.9	5.9	140.5	0	61.957	544360000	7	0.655062	0.640011	-0.568824	-1.10071	Q92620;H3BV01;H3BQT9;J3KRT1;H3BMS7	Q92620	Pre-mRNA-splicing factor ATP-dependent RNA helicase PRP16	DHX38
25.2919	22.9455	24.7655	23.0732	25.0189	23.455	25.3246	25.5853		3	3	3	1.4	1.4	1.4	234.07	0.00083682	6.2465	179020000	7	0.285922	0.821941	-0.569336	-0.613083	M0R300;M0R0P8;Q13459	M0R300;M0R0P8;Q13459	Unconventional myosin-IXb	MYO9B
30.3602	30.6885	30.9319	29.4889	31.1592	31.8085	31.0492	30.4342		15	15	15	55.4	55.4	55.4	33.155	0	127.94	12796000000	88	0.548313	0.688181	-0.571564	-0.977562	F8W6I7;P09651;F8VZ49;F8W646;F8VTQ5;H0YH80;Q32P51;F8VYN5	F8W6I7;P09651;F8VZ49;F8W646;F8VTQ5	Heterogeneous nuclear ribonucleoprotein A1;Heterogeneous nuclear ribonucleoprotein A1, N-terminally processed	HNRNPA1
26.2152	26.4556	26.9714	26.6283	26.5371	28.0454	26.8259	26.5333		2	2	2	30.9	30.9	30.9	10.949	0	9.4402	947090000	14	0.749185	0.604679	-0.573323	-1.20443	B4DJF2;I3L3T1;P62258;I3L0W5	B4DJF2;I3L3T1;P62258;I3L0W5	14-3-3 protein epsilon	YWHAE
22.0407	26.2952	25.3269	26.1738	25.0416	25.1606	25.8605	25.6291		6	6	6	7.1	7.1	7.1	108.01	0	14.14	313110000	7	0.221313	0.846115	-0.574434	-0.503797	A0A087X1R1;P53814;A0A087WVP4;C9JGQ0;C9JBH9;H7C372;C9JV14;C9JYU8	A0A087X1R1;P53814;A0A087WVP4	Smoothelin	SMTN
31.3847	30.9699	32.2479	31.5218	32.3086	33.1631	32.1179	31.5035		40	40	27	48.6	48.6	35.5	83.263	0	318.27	31918000000	269	0.539994	0.693716	-0.574934	-0.968395	P08238;Q58FF7;Q14568;Q58FF6;G3V2J8;Q58FG1	P08238	Heat shock protein HSP 90-beta	HSP90AB1
29.8396	29.198	30.4226	28.4236	28.5229	30.0534	30.146	29.3719		12	12	12	24.5	24.5	24.5	65.521	0	93.369	7546000000	87	0.484205	0.730124	-0.575758	-0.898593	O60508;Q5SRN1	O60508;Q5SRN1	Pre-mRNA-processing factor 17	CDC40
25.5117	25.4484	25.1921	25.5903	25.0456	25.4198	25.4781	26.9023		6	1	1	7.8	1.9	1.9	113.56	0.00093633	8.6304	299090000	2	0.744616	0.606581	-0.575808	-1.2007	C9J840	C9J840		MAP4K4
25.1628	24.6076	27.6557	23.8965	27.9342	26.8852	26.598	25.8227		3	3	3	1.4	1.4	1.4	362.57	0.00075245	4.6981	752050000	11	0.207671	0.840839	-0.583946	-0.479761	A0A0A0MRE9;A0A0A0MRF6;Q99996;H7BYL6;A0A087WX84	A0A0A0MRE9;A0A0A0MRF6;Q99996;H7BYL6	A-kinase anchor protein 9	AKAP9
25.3163	25.2587	25.4644	25.8716	25.0218	26.2026	25.8982	25.8231		3	2	2	11.9	8.5	8.5	36.413	0	9.658	346210000	16	1.53944	0.325634	-0.588093	-1.92331	Q15417	Q15417	Calponin-3	CNN3
27.9291	27.5696	28.5903	28.1434	28.487	29.1989	28.4965	28.5085		4	4	4	8.3	8.3	8.3	60.586	0	24.062	2042600000	14	1.01332	0.488378	-0.590712	-1.47468	P0DN79;P35520;C9JMA6	P0DN79;P35520;C9JMA6	Cystathionine beta-synthase	CBS
30.0262	30.0807	31.0345	30.4699	30.9804	31.477	30.864	31.0019		11	11	11	30.4	30.4	30.4	46.44	0	100.61	12297000000	90	0.965851	0.502213	-0.595973	-1.4329	P50454;E9PKH2;E9PPV6;E9PR70;E9PK86;E9PMI5;E9PJH8;E9PIG2;E9PRS3;E9PNX1;E9PQ34;H0YEP8;E9PLA6	P50454;E9PKH2;E9PPV6	Serpin H1	SERPINH1
27.597	27.4808	27.0601	27.3898	27.1676	27.8029	28.0386	27.9657	+	9	9	9	9.2	9.2	9.2	141.54	0	41.853	1200800000	20	2.25204	0.185581	-0.596667	-2.4698	Q9UQE7	Q9UQE7	Structural maintenance of chromosomes protein 3	SMC3
25.1419	23.3288	27.4903	26.2739	28.3156	27.595	27.3409	25.2087		3	3	3	38.9	38.9	38.9	11.824	0	27.915	836360000	17	0.182236	0.85124	-0.60475	-0.433109	B7ZBH1;P56537;F8WD20;A0A0B4J1Y7;F8WDS6	B7ZBH1;P56537	Eukaryotic translation initiation factor 6	EIF6
25.3627	23.8512	24.9023	25.1607	24.4847	24.9085	25.0168	26.1481		4	3	3	9.2	5.8	5.8	32.725	0.00092851	8.4902	219420000	6	0.625608	0.65413	-0.60547	-1.07977	I3L1Q2;Q8WUZ0	I3L1Q2;Q8WUZ0	B-cell CLL/lymphoma 7 protein family member C	BCL7C
23.6767	22.3021	25.4543	26.5104	27.8427	26.6911	25.5486	25.0597		5	5	5	16.9	16.9	16.9	40.836	0	19.039	459060000	8	0.173673	0.850107	-0.609255	-0.41666	A0A087WXC5;E7ESZ7;O95299;H7C2W5;H7C1Y7;H7C2X4	A0A087WXC5;E7ESZ7;O95299;H7C2W5;H7C1Y7;H7C2X4	NADH dehydrogenase [ubiquinone] 1 alpha subcomplex subunit 10, mitochondrial	NDUFA10
30.3608	30.1441	30.675	30.4834	30.7538	31.4734	30.7424	31.0814		32	29	29	45.9	44.2	44.2	101.86	0	171.65	11939000000	159	1.5623	0.306475	-0.615672	-1.9706	Q9Y6K1;A0A0C4DG02;F8WE91	Q9Y6K1;A0A0C4DG02;F8WE91	DNA (cytosine-5)-methyltransferase 3A	DNMT3A
27.1163	27.3184	28.0007	28.2202	27.9964	28.7333	28.1535	28.1821		14	14	13	18.3	18.3	17.2	101.56	0	63.556	1791700000	50	1.01167	0.478697	-0.625888	-1.49408	P11586;F5H2F4;V9GYY3	P11586;F5H2F4	C-1-tetrahydrofolate synthase, cytoplasmic;Methylenetetrahydrofolate dehydrogenase;Methenyltetrahydrofolate cyclohydrolase;Formyltetrahydrofolate synthetase;C-1-tetrahydrofolate synthase, cytoplasmic, N-terminally processed	MTHFD1
27.8341	28.242	28.6005	28.7304	28.1697	29.2144	28.7626	28.8572		4	4	4	31.5	31.5	31.5	17.048	0	33.624	2744600000	34	1.43123	0.337799	-0.629404	-1.87451	E9PG15;P27348	E9PG15;P27348	14-3-3 protein theta	YWHAQ
26.2505	26.733	27.3366	27.478	26.2666	27.3921	27.3279	27.6185		5	5	5	9.9	9.9	9.9	84.69	0	16.227	930010000	19	0.916877	0.505814	-0.633211	-1.40467	H3BQZ7;Q1KMD3	H3BQZ7;Q1KMD3	Heterogeneous nuclear ribonucleoprotein U-like protein 2	HNRNPUL2-BSCL2;HNRNPUL2
27.0415	26.9923	27.3002	24.1013	26.4664	27.0119	27.0769	26.9565		3	3	3	9.2	9.2	9.2	41.079	0	13.571	849260000	14	0.349184	0.796257	-0.63479	-0.720322	Q5VWC4;P55036;A6PVX3;H0Y561;H0Y3Y9	Q5VWC4;P55036;A6PVX3	26S proteasome non-ATPase regulatory subunit 4	PSMD4
30.6676	30.4779	31.0327	29.2597	28.5995	30.5121	30.7124	30.7033		9	9	9	28.8	28.8	28.8	57.193	0	135.56	11076000000	112	0.465182	0.73305	-0.635097	-0.886445	O43660;D6RA26;B7Z982	O43660;D6RA26;B7Z982	Pleiotropic regulator 1	PLRG1
27.8088	27.5054	29.4451	29.7884	29.2958	30.0343	29.1699	29.0142		19	2	2	74.2	7.4	7.4	18.565	0.00088339	7.331	4103400000	41	0.430362	0.737245	-0.637471	-0.839083	F8W7C6;A0A087WV22;H7C123;H7C2C5;H7C2U2	F8W7C6;A0A087WV22;H7C123;H7C2C5		RPL10
31.791	31.0204	33.1389	32.3002	32.4815	33.2964	32.72	32.3373		28	7	6	62	21.4	17.8	47.766	0	123.83	45511000000	100	0.582718	0.670016	-0.638159	-1.03802	Q5JP53;P07437;Q5ST81;A6NNZ2;CON__ENSEMBL:ENSBTAP00000025008;Q9H4B7;M0R1I1	Q5JP53;P07437;Q5ST81	Tubulin beta chain	TUBB
27.1904	27.543	27.7147	27.057	27.2818	28.8379	27.6551	27.4996		5	5	5	22.2	22.2	22.2	39.594	0	55.389	1557200000	23	0.939661	0.497933	-0.640141	-1.43099	P51991;H7C1J8	P51991	Heterogeneous nuclear ribonucleoprotein A3	HNRNPA3
26.3589	25.9545	25.9582	22.6969	25.7284	26.0859	26.0429	25.812		2	2	2	21.9	21.9	21.9	10.921	0.00089127	7.5237	407450000	11	0.300953	0.816176	-0.640884	-0.645182	Q9NP97;Q8TF09;H3BNG9;H3BPA0;Q7Z4M1;H3BQI1;B1AKR6	Q9NP97;Q8TF09;H3BNG9;H3BPA0;Q7Z4M1;H3BQI1;B1AKR6	Dynein light chain roadblock-type 1;Dynein light chain roadblock-type 2	DYNLRB1;DYNLRB2
23.24	23.9496	23.1959	23.4425	24.7376	25.0667	25.0242	22.9717		2	2	2	2.9	2.9	2.9	81.468	0.0039448	3.1226	196610000	6	0.453783	0.733169	-0.641091	-0.872099	H0YB16;H0YBZ1;H0YBP1;E7ESA6;Q05397;H0YAS0;H0YB33;E5RJQ2;E5RG80;H0YB99;B4DWJ1;E9PEI4	H0YB16;H0YBZ1;H0YBP1;E7ESA6;Q05397;H0YAS0;H0YB33;E5RJQ2;E5RG80;H0YB99;B4DWJ1;E9PEI4	Focal adhesion kinase 1	PTK2
27.3735	26.8229	27.2994	23.6569	22.5994	26.7839	25.0362	26.7651		4	4	4	21.8	21.8	21.8	28.722	0	16.022	610140000	4	0.178344	0.854254	-0.644668	-0.427432	O95926	O95926	Pre-mRNA-splicing factor SYF2	SYF2
29.8631	29.9471	30.4816	29.8895	29.8411	30.8866	30.3057	30.7702		10	10	9	40.3	40.3	40.3	22.225	0	78.379	8047100000	93	1.70084	0.260387	-0.649696	-2.11965	P45973;F8VNY3	P45973	Chromobox protein homolog 5	CBX5
27.9841	28.6294	27.3266	25.8341	25.6827	27.0526	28.4979	27.6778		8	8	6	5.9	5.9	4.6	152.22	0	29.113	1371900000	27	0.332819	0.798646	-0.651374	-0.697067	O60885;M0QZD9	O60885	Bromodomain-containing protein 4	BRD4
27.0738	27.881	27.4355	26.9859	26.5754	27.7724	27.9319	27.8227		9	8	8	7.2	6.5	6.5	203.6	0	29.778	1054700000	26	1.15713	0.424176	-0.652025	-1.64764	Q6RI45	Q6RI45	Bromodomain and WD repeat-containing protein 3	BRWD3
31.2182	31.7982	31.4694	30.6153	30.0255	31.4582	32.1786	31.3958		21	21	21	58.8	58.8	58.8	35.079	0	167.09	21077000000	195	0.68651	0.623792	-0.652211	-1.16514	Q6UXN9;C9JBU3	Q6UXN9	WD repeat-containing protein 82	WDR82
31.2631	31.3585	31.2591	29.5775	28.0361	30.6846	30.9818	31.1958		11	11	11	63.7	63.7	63.7	20.501	0	106.12	13499000000	100	0.313809	0.814148	-0.65521	-0.667387	J3KR35;Q8WUD4;C9JUN5;S4R331	J3KR35;Q8WUD4;C9JUN5	Coiled-coil domain-containing protein 12	CCDC12
27.8781	28.2538	27.4466	24.0351	27.7307	27.3872	27.4402	28.3639		4	4	4	11.5	11.5	11.5	56.084	0	13.79	1319200000	17	0.25765	0.821347	-0.66162	-0.574399	Q9P258	Q9P258	Protein RCC2	RCC2
23.6029	23.21	24.2637	24.1193	24.5511	25.3627	24.3097	24.1625		2	2	2	2.1	2.1	2.1	132.65	0.00087413	7.0664	142070000	9	0.773303	0.58761	-0.662215	-1.26608	H0YCK3;P55265	H0YCK3;P55265	Double-stranded RNA-specific adenosine deaminase	ADAR
24.9377	25.0848	23.427	25.0374	25.1462	26.2148	24.9792	24.9805		3	3	3	28.7	28.7	28.7	21.65	0	14.912	237160000	3	0.592174	0.660561	-0.66485	-1.05653	H7C2Y0;B5MCX3;Q15019;H7C1T1;C9J2Q4	H7C2Y0;B5MCX3;Q15019	Septin-2	2002-09-01
27.9024	28.538	28.2174	27.118	28.0121	29.5795	28.7859	27.5053		9	9	9	16.5	16.5	16.5	52.839	0	32.3	2213100000	37	0.576321	0.668897	-0.665948	-1.03715	P56182;D6RE82	P56182	Ribosomal RNA processing protein 1 homolog A	RRP1
27.3446	27.6848	28.3074	27.6782	27.9246	28.9775	28.5577	27.8342		8	8	8	12.6	12.6	12.6	85.237	0	42.694	2047300000	35	1.07453	0.443296	-0.668511	-1.57887	P49321;Q5T624;H0YDS9;E9PRH9;H0YF33;E9PI86;E9PPQ8;E9PPR5	P49321;Q5T624;H0YDS9;E9PRH9;H0YF33	Nuclear autoantigenic sperm protein	NASP
31.4786	31.4186	33.4684	33.2738	32.8615	33.167	33.3025	33.0839		42	40	40	59.5	59.5	59.5	72.332	0	315.9	61344000000	470	0.53833	0.685746	-0.684316	-0.993036	P11021	P11021	78 kDa glucose-regulated protein	HSPA5
25.9867	25.671	29.1581	29.5403	28.8733	28.7671	28.6731	28.1682		11	11	11	27.2	27.2	27.2	63.972	0	62.181	2714000000	50	0.252273	0.82615	-0.690255	-0.567053	O15371;B0QYA5;B0QYA4;B0QYA8;B0QYA6	O15371	Eukaryotic translation initiation factor 3 subunit D	EIF3D
27.7125	27.471	28.473	28.0017	28.4954	29.175	28.4848	28.5469		9	9	9	19.5	19.5	19.5	64.132	0	36.466	2451300000	36	1.17537	0.403563	-0.704843	-1.69709	P14866;M0QXS5;M0QYT0;M0R076;H7C464;B4DVF8;M0R1W6;B7WPG3;C9IYN3;D6W592;Q8WVV9	P14866;M0QXS5;M0QYT0	Heterogeneous nuclear ribonucleoprotein L	HNRNPL
24.6284	24.053	23.8653	25.5068	24.7931	26.9525	24.6249	24.2486		3	3	3	30.7	30.7	30.7	15.565	0	18.989	231390000	5	0.431292	0.733559	-0.706023	-0.851278	P29762	P29762	Cellular retinoic acid-binding protein 1	CRABP1
29.0996	29.3196	29.5141	29.2843	29.1005	30.3831	29.732	29.8077	+	15	15	15	24.9	24.9	24.9	88.549	0	151.49	5248000000	81	2.09813	0.1828	-0.710627	-2.51835	Q13263;M0R0K9;M0R2I3;M0R3C0	Q13263;M0R0K9	Transcription intermediary factor 1-beta	TRIM28
24.4644	23.7836	25.9638	25.3918	27.0186	27.5748	25.3517	25.2175		3	3	3	18.3	18.3	18.3	29.404	0	19.932	467700000	9	0.328043	0.797414	-0.723581	-0.696939	C9J9K3;A0A0C4DG17;P08865;F8WD59	C9J9K3;A0A0C4DG17;P08865;F8WD59	40S ribosomal protein SA	RPSA
28.7982	28.1392	29.3784	27.965	29.8337	30.9902	29.1271	28.5232		12	12	12	74.5	74.5	74.5	18.012	0	73.349	5646300000	71	0.451175	0.735041	-0.723948	-0.882209	P62937;F8WE65;C9J5S7;P0DN26;A0A0H2UH34;A0A0B4J2A2;A0A075B767;A0A075B759;Q9Y536;F5H284;E5RIZ5;P0DN37	P62937;F8WE65;C9J5S7	Peptidyl-prolyl cis-trans isomerase A;Peptidyl-prolyl cis-trans isomerase A, N-terminally processed;Peptidyl-prolyl cis-trans isomerase	PPIA
26.5988	26.2098	27.1029	26.3979	26.4792	28.0435	27.1805	26.6312		6	6	6	21.1	21.1	21.1	30.302	0	15.165	954920000	16	1.04345	0.44132	-0.727369	-1.57811	D6R9P3;D6RD18;D6RBZ0;Q99729	D6R9P3;D6RD18;D6RBZ0;Q99729	Heterogeneous nuclear ribonucleoprotein A/B	HNRNPAB
25.5471	25.7706	25.9896	25.5045	23.4315	26.0873	25.96	25.8974		3	3	3	9.9	9.9	9.9	51.853	0	9.8143	375690000	10	0.552101	0.677556	-0.73291	-1.02076	P53634;H0YCY8	P53634	Dipeptidyl peptidase 1;Dipeptidyl peptidase 1 exclusion domain chain;Dipeptidyl peptidase 1 heavy chain;Dipeptidyl peptidase 1 light chain	CTSC
27.7497	28.9414	27.7584	27.5442	28.7584	28.5862	28.9402	29.1342		10	10	10	18.4	18.4	18.4	72.683	0	32.866	2251400000	30	0.928964	0.499462	-0.736442	-1.46268	O14744;G3V580;G3V2L6;G3V5L5;C9JSX3;G3V2X6;H0YJX6;G3V507;G3V2F5;H0YJ77;H0YJD3;H7BZ44	O14744;G3V580;G3V2L6;G3V5L5;C9JSX3	Protein arginine N-methyltransferase 5;Protein arginine N-methyltransferase 5, N-terminally processed	PRMT5
21.9178	24.1972	26.0663	24.2942	24.5351	26.0859	26.1323	22.5995		2	2	2	12.3	12.3	12.3	18.116	0.00087336	7.0411	305160000	10	0.243376	0.832081	-0.737075	-0.554111	H7C5V3;Q9Y2Q9;E5RFT8;H0YAT2;H0YC42	H7C5V3;Q9Y2Q9;E5RFT8;H0YAT2;H0YC42	28S ribosomal protein S28, mitochondrial	MRPS28
26.3111	26.2742	24.3762	24.5115	28.1095	26.8843	26.3859	26.6906		4	4	4	20	20	20	11.687	0	9.667	677090000	4	0.342407	0.798373	-0.737086	-0.721141	F8WCJ1;C9J7B5;C9J4W5;I3L397;I3L504;Q9GZV4;Q6IS14;P63241	F8WCJ1;C9J7B5;C9J4W5;I3L397;I3L504;Q9GZV4;Q6IS14;P63241	Eukaryotic translation initiation factor 5A;Eukaryotic translation initiation factor 5A-2;Eukaryotic translation initiation factor 5A-1-like;Eukaryotic translation initiation factor 5A-1	EIF5A2;EIF5A;EIF5AL1
27.5487	26.6855	27.9925	26.7188	26.0127	27.4925	28.0334	27.6642		10	10	10	23.3	23.3	23.3	52.567	0	77.568	1395600000	45	0.757383	0.584954	-0.7384	-1.27327	Q96DF8;F8WEF8	Q96DF8;F8WEF8	Protein DGCR14	DGCR14
24.2438	25.4929	24.1768	25.002	23.2718	26.4211	24.133	24.9736		2	2	2	3.8	3.8	3.8	111.97	0	23.57	150290000	3	0.475408	0.716539	-0.73842	-0.918393	A0A0A0MR36;Q9ULV0	A0A0A0MR36;Q9ULV0	Unconventional myosin-Vb	MYO5B
24.8476	25.9607	23.1575	24.3685	22.9781	26.5334	23.699	24.8007		2	2	2	5.3	5.3	5.3	34.333	0.00076394	4.9081	141410000	2	0.335815	0.797926	-0.748557	-0.711699	O15144;G5E9S7;C9JTV5;G5E9J0	O15144;G5E9S7;C9JTV5;G5E9J0	Actin-related protein 2/3 complex subunit 2	ARPC2
24.059	24.3035	23.2422	24.0766	26.2696	25.4241	25.392	24.6354		2	2	2	9.5	9.5	9.5	17.546	0.0027304	3.5591	240940000	4	0.498725	0.703054	-0.760306	-0.954051	J3QLE5;P63162;P14678;J3KRY3;S4R3P3	J3QLE5;P63162;P14678;J3KRY3;S4R3P3	Small nuclear ribonucleoprotein-associated protein N;Small nuclear ribonucleoprotein-associated proteins B and B	SNRPN;SNRPB
30.0636	30.3809	31.374	31.4442	31.2147	32.247	31.5353	31.2271		51	51	51	25.2	25.2	25.2	273.42	0	323.31	18282000000	276	0.900017	0.494987	-0.774338	-1.44536	P49327;A0A0U1RQF0;A0A0U1RRG3;A0A1B0GTR5;J3KTF0	P49327;A0A0U1RQF0	Fatty acid synthase;[Acyl-carrier-protein] S-acetyltransferase;[Acyl-carrier-protein] S-malonyltransferase;3-oxoacyl-[acyl-carrier-protein] synthase;3-oxoacyl-[acyl-carrier-protein] reductase;3-hydroxyacyl-[acyl-carrier-protein] dehydratase;Enoyl-[acyl-carrier-protein] reductase;Oleoyl-[acyl-carrier-protein] hydrolase	FASN
23.7719	24.3622	24.5133	24.7674	25.0802	26.7064	21.8437	27.2851		10	10	10	8.7	8.7	8.7	181.79	0	35.237	632140000	8	0.245007	0.830032	-0.779389	-0.55934	Q9C0C2	Q9C0C2	182 kDa tankyrase-1-binding protein	TNKS1BP1
23.9027	24.3045	26.8394	25.5279	24.6737	26.669	24.9641	25.8655		3	3	3	11.7	11.7	11.7	61.829	0	13.017	391370000	12	0.448723	0.734148	-0.783212	-0.886881	Q92804;A0A075B7F4;A0A075B7D9;A0A075B7C1	Q92804;A0A075B7F4;A0A075B7D9	TATA-binding protein-associated factor 2N	TAF15
28.101	28.8254	27.7734	26.4024	26.1743	28.1831	27.5421	29.01		9	9	9	26.8	26.8	26.8	42.441	0	33.311	1540000000	22	0.482385	0.706502	-0.789792	-0.93572	Q6RFH5;E9PS41;H0YFP2;F5H0Q8;F5GYL6	Q6RFH5;E9PS41	WD repeat-containing protein 74	WDR74
23.6174	25.0756	23.7065	23.4265	25.3323	25.5345	25.0882	24.4433		2	2	2	2.7	2.7	2.7	65.401	0.00073964	4.4896	234960000	3	0.649381	0.626272	-0.790349	-1.15673	Q9UHD8;K7EIR4;K7EKN4;K7EN52;K7EJV0;K7ENQ5;K7EJZ2;K7ELJ9;K7EPY1;K7ER52;K7ENL0;K7EIE4;K7EQD7;K7EK18;K7EL40	Q9UHD8;K7EIR4;K7EKN4;K7EN52;K7EJV0;K7ENQ5;K7EJZ2;K7ELJ9;K7EPY1;K7ER52;K7ENL0;K7EIE4;K7EQD7;K7EK18;K7EL40	Septin-9	2009-09-01
27.9585	27.1536	28.02	27.1006	28.6149	29.5066	28.0992	28.0758		14	14	10	31.7	31.7	22.4	56.782	0	58.356	2287800000	35	0.755991	0.581029	-0.791026	-1.2864	P30101	P30101	Protein disulfide-isomerase A3	PDIA3
23.5659	24.3194	24.0097	24.7496	24.2076	25.6771	25.3772	23.8376		2	2	2	35.4	35.4	35.4	6.968	0.00078247	5.3047	176480000	2	0.806072	0.548598	-0.793534	-1.34557	R4GMY8;E5RHG8;Q15369	R4GMY8;E5RHG8;Q15369	Transcription elongation factor B polypeptide 1	TCEB1
26.1305	25.4031	26.8169	25.894	26.4084	27.826	26.7802	26.1661		4	4	1	20.9	20.9	10.2	21.679	0	19.746	739330000	16	0.835405	0.520157	-0.79355	-1.37923	H0Y400;A0A140T9X3;A0A0G2JJZ9;Q5STU3;Q13838	H0Y400;A0A140T9X3;A0A0G2JJZ9;Q5STU3;Q13838	Spliceosome RNA helicase DDX39B	DDX39B
26.6382	26.1802	27.4883	26.6759	27.7422	28.5889	27.398	27.2838		7	7	7	8.8	8.8	8.8	106.87	0	26.137	1242200000	26	0.823319	0.525828	-0.811952	-1.37077	Q14697;F5H6X6;E9PKU7;E9PNH1	Q14697;F5H6X6;E9PKU7	Neutral alpha-glucosidase AB	GANAB
26.2991	26.3588	27.0051	27.3338	27.2687	28.1699	26.9979	27.8458		5	5	5	6.8	6.8	6.8	102.49	0	14.9	942050000	7	1.09313	0.411022	-0.81813	-1.6698	P35606;H0YAC7	P35606	Coatomer subunit beta	COPB2
23.5473	25.133	25.706	25.141	26.5279	27.3806	25.4627	25.2559		4	4	4	12	12	12	44.614	0	16.067	424180000	6	0.452223	0.729595	-0.822036	-0.896751	P00558;P07205	P00558	Phosphoglycerate kinase 1	PGK1
27.7001	27.0914	27.6072	23.7547	26.5958	27.4358	26.4606	28.2195		4	4	4	40.9	40.9	40.9	15.763	0	14.422	897700000	14	0.338972	0.800079	-0.822122	-0.722942	A0A0B4J1Z1;C9JAB2;Q16629;F8WEA1	A0A0B4J1Z1;C9JAB2;Q16629	Serine/arginine-rich splicing factor 7	SRSF7
30.2135	29.4396	31.9293	29.5885	30.0844	31.3016	31.4131	30.5257		38	38	37	42.5	42.5	41.5	109.43	0	323.31	17998000000	206	0.631394	0.633243	-0.829064	-1.14176	Q15029;K7EP67;K7EJ74;K7EIT3;K7EIV5	Q15029	116 kDa U5 small nuclear ribonucleoprotein component	EFTUD2
26.3105	26.3173	26.9116	26.5291	26.1538	27.3751	27.394	27.0591	+	5	5	5	14.5	14.5	14.5	48.121	0	28.112	797700000	17	2.30772	0.117971	-0.831622	-2.84785	Q15084	Q15084	Protein disulfide-isomerase A6	PDIA6
24.2768	24.0676	26.0417	25.8625	25.7082	26.1806	26.192	25.6995		3	3	3	5.6	5.6	5.6	71.223	0.00084531	6.4791	385910000	7	0.706396	0.595104	-0.832681	-1.23667	Q9UBT2;K7EPL2;U3KQ93;K7ESK7	Q9UBT2;K7EPL2	SUMO-activating enzyme subunit 2	UBA2
26.5166	23.1859	27.0625	26.4677	26.4178	27.2343	26.7516	26.3119		5	4	4	9.2	8.3	8.3	97.621	0	15.325	674540000	11	0.385269	0.766576	-0.835842	-0.797603	Q9UBF2	Q9UBF2	Coatomer subunit gamma-2	COPG2
22.2172	21.9949	22.0201	22.4951	23.7617	22.4978	23.2462	24.261		3	3	3	2.8	2.8	2.8	79	0	10.331	355530000	10	0.70808	0.593705	-0.8372	-1.23974	O15060	O15060	Zinc finger and BTB domain-containing protein 39	ZBTB39
24.1662	25.2622	26.8765	26.393	26.2133	27.245	26.6903	25.9537		3	3	3	15.8	15.8	15.8	36.876	0	22.043	677380000	18	0.568313	0.660448	-0.847434	-1.06222	Q14257;A8MXP8;H0YL43	Q14257;A8MXP8	Reticulocalbin-2	RCN2
28.559	27.9649	29.5599	27.9236	27.0897	29.5899	28.6602	28.9522		12	12	11	66.1	66.1	62.9	25.542	0	47.293	3278300000	54	0.711211	0.591568	-0.848034	-1.24595	Q13242;S4R3G0;H0YIB4	Q13242;S4R3G0	Serine/arginine-rich splicing factor 9	SRSF9
29.3557	29.052	28.9563	28.6431	28.5461	30.006	29.9468	29.3327	+	9	9	9	27.9	27.9	27.9	32.575	0	89.293	5044600000	39	1.84193	0.195091	-0.851205	-2.43259	P06748;E5RI98;E5RGW4	P06748	Nucleophosmin	NPM1
27.1089	26.5707	27.0268	26.8667	26.8342	27.6416	27.019	28.5554		6	6	6	12	12	12	92.547	0	24.956	993480000	16	1.30868	0.328667	-0.857244	-1.9114	Q8WTT2	Q8WTT2	Nucleolar complex protein 3 homolog	NOC3L
28.3717	28.8185	28.4265	28.9392	28.1505	29.0992	29.5449	29.5621	+	10	10	10	15.4	15.4	15.4	80.618	0	33.554	3026300000	45	2.0636	0.151135	-0.860763	-2.65162	A0A1W2PQ43;E9PK09;E9PQN2;E9PKI6;E9PK91;Q9NYF8;E9PJA7;H0YF00	A0A1W2PQ43;E9PK09;E9PQN2;E9PKI6;E9PK91;Q9NYF8;E9PJA7	Bcl-2-associated transcription factor 1	BCLAF1
29.0735	28.7574	29.8378	27.6897	27.2074	29.4928	29.1459	29.4853		12	12	12	53.8	53.8	53.8	26.131	0	52.502	4712700000	56	0.645724	0.624761	-0.861511	-1.1662	O75934	O75934	Pre-mRNA-splicing factor SPF27	BCAS2
25.7363	23.9583	25.8347	24.849	24.3517	26.2461	25.621	25.5603		3	3	3	9.6	9.6	9.6	35.236	0.00079428	5.5086	334980000	8	0.829897	0.515084	-0.863133	-1.39237	Q9UNQ2;D6RCL3;A0A0C4DGB1	Q9UNQ2	Probable dimethyladenosine transferase	DIMT1
27.5641	28.3911	26.8535	22.5469	27.382	27.1272	27.9512	27.1597		7	7	7	18.5	18.5	18.5	38.771	0	21.077	1145500000	11	0.254989	0.824593	-0.865164	-0.581562	Q96J01;D6RGZ2;D6REC9	Q96J01;D6RGZ2	THO complex subunit 3	THOC3
26.4472	26.2645	26.7437	26.5982	23.6413	27.137	26.6875	26.6169		6	6	6	19.5	19.5	19.5	49.419	0	22.152	677910000	7	0.513997	0.682295	-0.874851	-0.991562	Q9BQ67;M0QX71	Q9BQ67;M0QX71	Glutamate-rich WD repeat-containing protein 1	GRWD1
23.114	22.2514	25.7082	25.8115	24.666	25.8783	25.7384	23.9525		5	2	2	12	9.4	9.4	43.439	0	11.946	308500000	5	0.363821	0.785154	-0.879505	-0.76742	Q02750	Q02750	Dual specificity mitogen-activated protein kinase kinase 1	MAP2K1
23.9742	24.0298	24.8759	22.7993	25.8781	26.5806	22.0226	26.9925		2	2	2	6.2	6.2	6.2	26.697	0.00075415	4.7318	231760000	4	0.271535	0.820579	-0.887115	-0.6123	Q96C19	Q96C19	EF-hand domain-containing protein D2	EFHD2
22.892	23.9496	23.161	24.257	21.6392	25.6587	23.1093	23.4777		3	3	3	6.7	6.7	6.7	54.234	0	12.584	85537000	3	0.486737	0.704755	-0.902145	-0.956026	Q9BR76;A0A087WW53;F5H390	Q9BR76	Coronin-1B	CORO1B
26.7826	28.6815	28.9772	29.0371	27.9761	29.1938	28.8812	29.5077		13	13	13	28.2	28.2	28.2	57.21	0	47.546	3126600000	56	0.772736	0.554642	-0.903316	-1.33347	P48444;B0YIW6;Q6P1Q5;E9PK34	P48444;B0YIW6	Coatomer subunit delta	ARCN1
28.5738	29.5262	29.9817	29.918	29.0882	30.2822	30.4471	30.2348		15	15	7	34.8	34.8	26.6	47.82	0	88.869	6175700000	92	1.355	0.301072	-0.90378	-1.98199	Q16576;E9PC52;Q5JP01;Q5JP02;C9JAJ9;Q5JNZ6	Q16576;E9PC52	Histone-binding protein RBBP7	RBBP7
22.9656	24.8644	24.8946	24.6631	22.4813	25.8362	24.1791	24.6339		1	1	1	3	3	3	43.195	0.0014144	3.9286	131160000	3	0.541537	0.66889	-0.909277	-1.03448	C9J9C1;B3KQV6;P30153	C9J9C1;B3KQV6;P30153	Serine/threonine-protein phosphatase 2A 65 kDa regulatory subunit A alpha isoform	PPP2R1A
26.3872	26.3232	22.8752	25.0812	24.1957	24.633	26.5901	26.4238		5	4	4	15.3	12.9	12.9	40.058	0	13.602	436690000	4	0.401298	0.742664	-0.909772	-0.828926	Q9P0M6;Q5SQT3;D6RCF2	Q9P0M6;Q5SQT3	Core histone macro-H2A.2;Histone H2A	H2AFY2
26.808	26.8502	27.1751	26.7442	23.8134	27.6029	26.4507	27.5165		6	6	6	23.1	23.1	23.1	38.438	0	22.369	837110000	10	0.474536	0.709843	-0.911826	-0.939368	Q9Y3F4;H0YH33	Q9Y3F4	Serine-threonine kinase receptor-associated protein	STRAP
30.7351	30.1239	31.7117	29.5487	28.9055	31.033	31.2524	31.0933		19	19	19	48.8	48.8	48.8	55.18	0	214.65	15497000000	157	0.690183	0.592411	-0.921221	-1.23396	Q9UMS4;F5GY56;H0YGF3;H0YGZ5;F5H2I0	Q9UMS4	Pre-mRNA-processing factor 19	PRPF19
25.4583	25.5462	25.9307	25.8282	25.896	27.8294	26.1562	25.9922		6	6	6	8.8	8.8	8.8	102	0	24.825	528230000	6	1.07788	0.402857	-0.927372	-1.69402	Q7KZF4;H7C597	Q7KZF4	Staphylococcal nuclease domain-containing protein 1	SND1
26.3612	26.2275	26.6125	25.9773	26.7488	28.9456	26.5054	26.4877		6	6	6	36.7	36.7	36.7	23.174	0	19.897	982520000	13	0.727036	0.581362	-0.927476	-1.28179	D6RE83;P09936;D6R974;D6R956;D6RF53	D6RE83;P09936;D6R974;D6R956	Ubiquitin carboxyl-terminal hydrolase;Ubiquitin carboxyl-terminal hydrolase isozyme L1	UCHL1
24.4866	26.5186	23.3236	27.1487	26.5619	26.4999	26.5295	26.5948		5	5	5	13.6	13.6	13.6	47.366	0	12.314	598400000	7	0.428062	0.734726	-0.933509	-0.87213	P43686	P43686	26S protease regulatory subunit 6B	PSMC4
29.7512	29.5482	30.2578	27.7452	27.3551	29.7474	29.7671	30.0839		15	15	15	49.8	49.8	49.8	32.992	0	69.259	6183000000	65	0.562589	0.658724	-0.93465	-1.06691	Q9ULR0;A8MVI5;D6RC18;H0YA89	Q9ULR0;A8MVI5	Pre-mRNA-splicing factor ISY1 homolog	ISY1
27.8337	27.4836	27.5883	27.6344	28.3035	28.9932	28.4801	28.656	+	9	9	9	29.7	29.7	29.7	28.661	0	29.203	1937100000	44	2.25738	0.113091	-0.941081	-2.91605	Q6DKI1;R4GMU7	Q6DKI1;R4GMU7	60S ribosomal protein L7-like 1	RPL7L1
26.3955	26.3556	22.9924	26.6956	26.0938	26.5515	26.7159	26.6831		6	6	6	8.1	8.1	8.1	89.098	0	16.66	546640000	22	0.466134	0.708798	-0.943611	-0.930242	Q96JM3;S4R3K0	Q96JM3	Chromosome alignment-maintaining phosphoprotein 1	CHAMP1
28.4942	28.6133	28.4577	28.8562	27.8939	29.2223	29.364	29.6361	+	11	11	11	10.8	10.8	10.8	140.86	0	93.614	2925600000	52	2.20751	0.117529	-0.944386	-2.86959	G8JLG1;Q14683;V9GY57;H0Y7K8	G8JLG1;Q14683	Structural maintenance of chromosomes protein;Structural maintenance of chromosomes protein 1A	SMC1A
32.3826	32.2929	32.8458	31.3843	31.0228	32.5495	32.7332	33.5201		70	70	70	36.3	36.3	36.3	244.5	0	323.31	48745000000	497	0.97233	0.446837	-0.948548	-1.58101	O75643;B4E0P5	O75643	U5 small nuclear ribonucleoprotein 200 kDa helicase	SNRNP200
25.3002	23.7305	25.7853	25.8808	24.3428	26.0157	25.9122	25.9596		2	2	2	11.5	11.5	11.5	26.736	0.00073746	4.452	336670000	5	0.856009	0.496603	-0.954565	-1.44573	F8VW96;Q16527;F8VQR7	F8VW96;Q16527;F8VQR7	Cysteine and glycine-rich protein 2	CSRP2
29.8603	29.1619	29.3445	28.1375	28.6317	30.0339	30.2293	29.6872		13	13	13	29.3	29.3	29.3	41.193	0	83.805	5663800000	63	1.22575	0.336237	-0.956307	-1.86693	Q15050	Q15050	Ribosome biogenesis regulatory protein homolog	RRS1
22.5188	27.1533	27.3379	28.8387	27.3261	27.9119	27.2369	27.6354		3	3	3	9.5	9.5	9.5	23.291	0	9.913	1136900000	15	0.276247	0.8213	-0.959801	-0.623969	P56747	P56747	Claudin-6	CLDN6
30.2305	29.8184	30.7164	30.981	31.1107	31.8849	31.465	31.2996		35	35	35	27.4	27.4	27.4	140.96	0	168.75	13884000000	136	1.52344	0.243123	-0.978442	-2.19505	Q08211	Q08211	ATP-dependent RNA helicase A	DHX9
26.2042	26.2668	26.534	26.2893	22.766	26.9054	26.6193	26.3017		4	4	4	6.3	6.3	6.3	70.942	0	12.802	591610000	9	0.469555	0.709958	-0.996778	-0.940271	O43390;F6UXX1;B7Z645;B4DT28;O60506	O43390;F6UXX1;B7Z645;B4DT28;O60506	Heterogeneous nuclear ribonucleoprotein R;Heterogeneous nuclear ribonucleoprotein Q	HNRNPR;SYNCRIP
27.1517	26.6453	27.4703	27.2522	27.7091	28.3533	28.381	28.0032	+	9	9	6	13.2	13.2	9.7	85.182	0	27.397	1392900000	19	2.11998	0.121829	-1.00013	-2.82876	P08237;F8VP00;H0YHB8	P08237	ATP-dependent 6-phosphofructokinase, muscle type	PFKM
26.5942	26.507	27.3417	26.0793	27.1398	28.9598	27.2162	27.0227		15	6	6	19.1	7.5	7.5	84.659	0	29.066	1295200000	21	0.940582	0.450608	-1.00054	-1.55739	P07900	P07900	Heat shock protein HSP 90-alpha	HSP90AA1
23.7117	23.8471	26.0431	25.6782	25.5556	26.8134	25.6794	25.4272		2	2	2	2.2	2.2	2.2	123.75	0	10.441	384430000	9	0.667312	0.595353	-1.00615	-1.21802	H0Y8C6;O00410;O60518	H0Y8C6;O00410;O60518	Importin-5;Ran-binding protein 6	IPO5;RANBP6
26.7418	26.9052	24.248	26.9484	24.8871	26.5375	26.6858	27.6735		2	2	2	2.1	2.1	2.1	65.683	0.00072254	4.1743	584150000	2	0.59638	0.642296	-1.01952	-1.12416	Q7L311	Q7L311	Armadillo repeat-containing X-linked protein 2	ARMCX2
27.4985	27.7388	27.735	28.8874	28.0777	28.6515	29.159	29.2481		13	13	13	11.7	11.7	11.7	208.88	0	76.719	2128100000	41	1.58391	0.223808	-1.03207	-2.28604	Q9H2Y7;H3BNX5;A0A0C4DGM5;H3BS99;H3BNJ4;H3BSS6	Q9H2Y7;H3BNX5	Zinc finger protein 106	ZNF106
25.9774	25.311	27.1652	25.2884	24.4524	26.4286	26.4962	27.0949		5	5	5	12.9	12.9	12.9	59.874	0	16.627	674850000	13	0.83168	0.500288	-1.03435	-1.43278	B1AVT0;P49760	B1AVT0;P49760	Dual specificity protein kinase CLK2	CLK2
35.385	32.6466	34.3058	31.9634	35.2582	35.7809	33.5169	35.5444		166	166	137	65.8	65.8	57.6	226.53	0	323.31	184150000000	994	0.436323	0.733591	-1.03563	-0.893024	P35579;Q5BKV1;B1AH99;A1L2Z2;REV__Q5T655;REV__S4R3H4;REV__E7EQT4;REV__Q9UKV3	P35579	Myosin-9	MYH9
26.2347	27.4788	26.6071	28.0074	27.1149	26.8216	28.9474	28.604		3	3	3	33.8	33.8	33.8	8.2033	0	14.466	1184700000	16	0.809718	0.507252	-1.03577	-1.4057	G3V279;P84090	G3V279;P84090	Enhancer of rudimentary homolog	ERH
23.9911	22.9753	25.8323	24.5288	26.5929	26.1197	25.8983	25.4466		3	3	3	3.8	3.8	3.8	67.497	0	10.823	332390000	18	0.553554	0.657636	-1.03742	-1.06634	Q9Y2R4;A0A087X1P7;A0A087WTD6;A0A087X069;A0A087X121	Q9Y2R4;A0A087X1P7;A0A087WTD6;A0A087X069	Probable ATP-dependent RNA helicase DDX52	DDX52
23.358	23.2663	24.4051	24.4161	25.3262	25.0754	25.9867	24.5522		2	2	2	25.7	25.7	25.7	18.259	0	11.78	113490000	3	0.89323	0.470224	-1.05043	-1.51166	E9PMI6;J3KN38;P54105;E9PQ83;E9PJF4	E9PMI6;J3KN38;P54105;E9PQ83;E9PJF4	Methylosome subunit pICln	CLNS1A
23.5873	23.8953	24.5004	24.3885	24.2343	26.2791	24.4101	24.8296		2	2	2	0.8	0.8	0.8	282.83	0.00088417	7.3932	144740000	3	1.17625	0.340102	-1.05176	-1.8445	A0A0D9SF54;A0A0D9SGF6;Q13813;A0A1B0GTB7;A0A0D9SFF6	A0A0D9SF54;A0A0D9SGF6;Q13813;A0A1B0GTB7;A0A0D9SFF6	Spectrin alpha chain, non-erythrocytic 1	SPTAN1
28.3894	29.5193	27.3897	25.4834	23.8523	26.8094	28.6792	28.4833		7	7	7	12.6	12.6	12.6	87.198	0	36.969	1454000000	32	0.316556	0.797204	-1.0638	-0.699323	Q4KMP7	Q4KMP7	TBC1 domain family member 10B	TBC1D10B
25.1219	25.4087	25.0942	25.3287	25.2206	27.0077	24.9986	26.9033		4	4	4	1.9	1.9	1.9	274.83	0	15.235	353540000	8	1.15995	0.343418	-1.06839	-1.83087	A0A087WUZ3;Q01082	A0A087WUZ3;Q01082	Spectrin beta chain, non-erythrocytic 1	SPTBN1
23.5077	24.4624	25.5694	24.2033	24.1702	26.9789	25.4663	23.9465		3	3	3	9.7	9.7	9.7	40.11	0	9.3792	285180000	5	0.666969	0.595408	-1.08131	-1.2279	Q9H9Y2	Q9H9Y2	Ribosome production factor 1	RPF1
26.3303	26.7242	26.2422	27.289	22.6755	26.5724	26.9739	27.2596		9	8	8	4.4	4	4	262.93	0	24.828	577990000	11	0.441794	0.725742	-1.08303	-0.904891	Q9NSI6;H7BZR9;H0Y463;H0Y5I9;H0Y500;H7C409	Q9NSI6;H7BZR9	Bromodomain and WD repeat-containing protein 1	BRWD1
26.7808	26.6249	27.5286	24.5884	24.3584	26.6742	27.1631	27.3412		4	4	4	21.3	21.3	21.3	30.358	0	14.965	905200000	16	0.596828	0.638316	-1.08329	-1.13213	H7BY58;F6S8N6;A0A0A0MRJ6;P22061;F8WDT3;F8WAV5;F8WAX2	H7BY58;F6S8N6;A0A0A0MRJ6;P22061;F8WDT3;F8WAV5;F8WAX2	Protein-L-isoaspartate O-methyltransferase;Protein-L-isoaspartate(D-aspartate) O-methyltransferase	PCMT1
28.1214	27.883	29.2126	28.45	29.0279	30.1005	28.867	29.9249		4	4	4	36.9	36.9	36.9	16.837	0	25.634	4069500000	27	1.31539	0.292962	-1.09182	-2.01516	P0DP25;P0DP24;P0DP23;E7ETZ0;H0Y7A7;E7EMB3;F8WBR5;M0QZ52;G3V479;G3V361;Q96HY3;G3V226;C9J7T9;P27482;P02585	P0DP25;P0DP24;P0DP23;E7ETZ0;H0Y7A7;E7EMB3;F8WBR5;M0QZ52;G3V479;G3V361;Q96HY3		CALM1;CALM2;CALM3
27.8206	25.6745	29.1987	26.4865	25.9747	28.7275	27.8757	27.7806		13	13	13	11.4	11.4	11.4	171.29	0	53.271	2532000000	39	0.570573	0.641308	-1.09694	-1.09661	O60306;H0YH15;H0YLN9	O60306	Intron-binding protein aquarius	AQR
22.0481	23.1277	26.7604	27.1819	27.2236	27.4951	25.2313	26.3805		2	2	2	18.4	18.4	18.4	19.48	0.00092421	8.4406	724680000	12	0.296024	0.81389	-1.10061	-0.664763	A8MX94;P09211	A8MX94;P09211	Glutathione S-transferase P	GSTP1
23.5597	27.7715	28.0382	27.944	26.846	27.9723	27.8706	27.9574		1	1	1	3.8	3.8	3.8	44.868	0	19.433	1342100000	5	0.436381	0.730208	-1.10151	-0.897744	P31689	P31689	DnaJ homolog subfamily A member 1	DNAJA1
26.8781	26.6803	26.814	26.5871	27.9765	28.348	28.0153	27.9058	+	5	5	5	36	36	36	17.198	0	28.652	1170100000	16	1.70123	0.190805	-1.10252	-2.44806	D6RIC3;A0A0C4DGU5;A0A087X2G6;Q9Y3C1;D6RC60	D6RIC3;A0A0C4DGU5;A0A087X2G6;Q9Y3C1	Nucleolar protein 16	NOP16
25.9955	25.985	22.8485	26.2974	24.27	26.3203	25.9045	26.3255		2	2	2	3.6	3.6	3.6	51.84	0.00080321	5.6586	347240000	6	0.584046	0.641664	-1.10416	-1.1164	O43818	O43818	U3 small nucleolar RNA-interacting protein 2	RRP9
23.1247	23.1521	24.9429	23.0512	24.3245	26.1308	25.0518	23.2893		3	3	3	7.5	7.5	7.5	59.62	0	11.275	182280000	3	0.670247	0.594907	-1.10488	-1.2353	P50990;H7C4C8	P50990	T-complex protein 1 subunit theta	CCT8
22.4045	23.9239	26.175	26.1212	27.0949	25.8329	26.0621	26.8585		5	5	5	3.4	3.4	3.4	196.04	0	19.525	443360000	8	0.419718	0.731839	-1.10728	-0.871963	Q5SRE5	Q5SRE5	Nucleoporin NUP188 homolog	NUP188
28.9194	28.8562	29.4539	28.9602	30.3611	31.4468	29.6093	30.1993		14	14	14	4.7	4.7	4.7	337.08	0	51.502	7079200000	65	1.04983	0.405657	-1.10828	-1.71286	P25391;A0A087WYH7;A0A075B783;A0A0A0MSA0;Q16787;O15230	P25391	Laminin subunit alpha-1	LAMA1
27.1303	26.0149	28.5265	27.1703	28.7154	29.6686	28.4788	27.7243		18	17	17	28.8	27	27	92.468	0	95.165	2468600000	37	0.687461	0.589766	-1.11245	-1.2594	P14625;Q96GW1;A0A1W2PRR1;Q58FF3;F8W026;H0YIV0	P14625	Endoplasmin	HSP90B1
29.0098	29.9898	29.8047	29.3291	29.8027	31.0109	30.7116	30.3993	+	16	16	16	22	22	22	83.629	0	65.617	7286400000	90	2.19263	0.102984	-1.12002	-2.99683	Q14137;A0A075B729	Q14137	Ribosome biogenesis protein BOP1	BOP1
26.372	26.3927	26.4768	23.9641	23.6669	26.5313	26.5217	26.4369		8	4	4	16.9	8.6	8.6	58.726	0	9.1428	480780000	8	0.627723	0.624101	-1.12213	-1.17929	E7EQY4;E7EV10;Q9BTC8;D6W5A2;E9PCS8;H0YIT0;E9PF88	E7EQY4;E7EV10;Q9BTC8;D6W5A2;E9PCS8	Metastasis-associated protein MTA3	MTA3
23.5894	23.9147	24.6491	22.8833	24.5096	26.7343	24.3689	23.9993		3	3	3	8.4	8.4	8.4	40.422	0.00091996	8.3385	198210000	4	0.724924	0.561708	-1.12494	-1.31087	Q9Y617	Q9Y617	Phosphoserine aminotransferase	PSAT1
29.966	29.8183	29.7612	29.5272	29.5213	31.0079	30.7583	30.7779	+	29	29	23	19.3	19.3	16.7	174.38	0	143.54	7742500000	122	3.91118	0.022	-1.12926	-4.93267	P11388;J3KTB7;J3QR57	P11388	DNA topoisomerase 2-alpha	TOP2A
23.1949	23.6874	24.6912	23.7057	23.4005	26.8363	24.6798	23.0938		2	2	2	19.3	19.3	19.3	13.5	0.00093371	8.5668	189530000	3	0.62557	0.619676	-1.13402	-1.17761	F8VRJ2;F8VVB5;H0YH88;H0YHC3;F8W020;F8W118;F8VY35;F8VV59;F8W543;B7Z9C2;F8W0J6;F5H4R6;H0YIV4;P55209;E9PNW0;E9PJJ2;E9PS34;E9PNJ7;A8MXH2;E9PKT8;C9J6D1;F8VXI6;F8VUX1;C9JZI7;Q99733	F8VRJ2;F8VVB5;H0YH88;H0YHC3;F8W020;F8W118;F8VY35;F8VV59;F8W543;B7Z9C2;F8W0J6;F5H4R6;H0YIV4;P55209;E9PNW0;E9PJJ2;E9PS34;E9PNJ7;A8MXH2;E9PKT8;C9J6D1;F8VXI6;F8VUX1;C9JZI7;Q99733	Nucleosome assembly protein 1-like 1;Nucleosome assembly protein 1-like 4	NAP1L1;NAP1L4
22.926	22.2132	26.1287	25.5631	26.2461	25.7986	25.6941	25.7564		6	6	6	6.1	6.1	6.1	144.45	0	16.016	376700000	5	0.44859	0.71773	-1.13429	-0.918888	E9PD53;Q9NTJ3;C9JR83;C9JVD8;C9J578;C9J9E4;C9JWF0;C9IYK2;C9JJ64	E9PD53;Q9NTJ3;C9JR83	Structural maintenance of chromosomes protein;Structural maintenance of chromosomes protein 4	SMC4
27.7163	24.0013	28.3603	27.1767	27.8862	28.6011	29.0372	26.8559		6	6	6	23.7	23.7	23.7	35.368	0	37.583	1831300000	18	0.44313	0.723714	-1.13661	-0.910552	Q9BXY0;H0YBV6	Q9BXY0	Protein MAK16 homolog	MAK16
26.4291	25.8539	27.0933	25.9882	25.5743	27.651	26.8843	27.4703		6	6	6	29.9	29.9	29.9	28.768	0	28.072	797770000	27	1.57941	0.218776	-1.14744	-2.33306	P12004	P12004	Proliferating cell nuclear antigen	PCNA
23.0477	23.941	23.3503	23.9519	23.0951	26.6784	23.2737	23.9261		3	3	3	1.9	1.9	1.9	231.1	0	11.016	142500000	4	0.689995	0.588448	-1.14889	-1.26735	A0A0D9SFK2;Q92614	A0A0D9SFK2;Q92614	Unconventional myosin-XVIIIa	MYO18A
26.8719	27.4572	22.7423	24.0223	26.161	25.7706	26.8713	27.1673		3	3	3	11.9	11.9	11.9	45.318	0	11.113	582090000	8	0.414617	0.734882	-1.15211	-0.866513	Q92665	Q92665	28S ribosomal protein S31, mitochondrial	MRPS31
28.6314	28.1295	30.2331	28.8396	27.761	30.487	30.2573	28.9405		5	5	5	31.9	31.9	31.9	31.362	0	90.453	6151300000	34	0.895109	0.45667	-1.17605	-1.53762	Q07021;I3L3Q7;I3L3B0	Q07021;I3L3Q7;I3L3B0	Complement component 1 Q subcomponent-binding protein, mitochondrial	C1QBP
26.5704	26.4218	26.9391	23.5832	24.4114	27.1765	26.367	26.7642		4	4	4	70.4	70.4	70.4	8.118	0	25.324	713450000	11	0.622148	0.621338	-1.18407	-1.17801	E9PIB0;E9PKY5;Q9UNP9;E9PK21;E9PEQ6	E9PIB0;E9PKY5;Q9UNP9;E9PK21	Peptidyl-prolyl cis-trans isomerase;Peptidyl-prolyl cis-trans isomerase E	PPIE
26.5862	27.1766	26.8448	24.664	21.5023	26.4623	26.5627	26.5928		7	7	7	8.2	8.2	8.2	125.97	0	37.889	545250000	11	0.363264	0.779814	-1.18447	-0.784124	O75717	O75717	WD repeat and HMG-box DNA-binding protein 1	WDHD1
28.4398	27.5759	26.5054	27.6899	27.0194	28.4844	28.7072	28.7175		4	4	4	19.5	19.5	19.5	34.222	0	113.29	1523100000	20	1.45648	0.2425	-1.19033	-2.20957	Q9BYG3;H7BZL0;C9J808;C9J6C5	Q9BYG3;H7BZL0;C9J808	MKI67 FHA domain-interacting nucleolar phosphoprotein	NIFK
23.4193	23.6158	25.2755	24.4044	23.4159	25.7122	25.3315	24.6165		2	2	2	13.5	13.5	13.5	17.668	0.00084104	6.3308	196410000	7	1.17067	0.33927	-1.19388	-1.8772	H3BMH2;H3BSC1;P62491;Q15907;B4DQU5	H3BMH2;H3BSC1;P62491;Q15907;B4DQU5	Ras-related protein Rab-11A;Ras-related protein Rab-11B	RAB11A;RAB11B
24.145	23.9564	24.0414	24.5937	24.5864	26.6911	26.9325	22.7585		3	3	3	18.9	18.9	18.9	18.559	0.00083264	6.1613	637850000	4	0.554808	0.651804	-1.19614	-1.08291	Q96G61;Q8NFP7;Q9NZJ9;F8VRL4;F8VRR0;A0A0C4DGJ4;O95989	Q96G61;Q8NFP7;Q9NZJ9;F8VRL4;F8VRR0;A0A0C4DGJ4	Diphosphoinositol polyphosphate phosphohydrolase 3-beta;Diphosphoinositol polyphosphate phosphohydrolase 3-alpha;Diphosphoinositol polyphosphate phosphohydrolase 2	NUDT11;NUDT10;NUDT4
26.3211	26.5135	26.4904	26.9909	26.2006	28.2678	28.1423	26.792	+	10	10	10	15.6	15.6	15.6	106.92	0	52.435	904740000	11	1.71097	0.180543	-1.23076	-2.51723	Q13111;K7EJF1;K7EPA1	Q13111	Chromatin assembly factor 1 subunit A	CHAF1A
26.0214	25.6279	26.1192	23.4959	23.749	26.4751	26.3111	25.9291		6	6	6	18.3	18.3	18.3	52.228	0	20.445	444450000	10	0.796554	0.50312	-1.23574	-1.42002	Q92917	Q92917	G patch domain and KOW motifs-containing protein	GPKOW
27.5445	27.8679	22.134	24.0687	25.1962	25.799	26.3126	27.6931		4	3	3	12.5	9.1	9.1	36.83	0	13.856	629580000	13	0.358207	0.779525	-1.23928	-0.777878	C9JYI4;P52294;C9J352;C9JWD9;F2Z3G4;C9J4U1	C9JYI4;P52294;C9J352;C9JWD9;F2Z3G4;C9J4U1	Importin subunit alpha-5;Importin subunit alpha-5, N-terminally processed	KPNA1
25.4413	24.6009	25.7537	25.538	25.91	28.4234	25.849	25.8211		8	8	8	17.9	17.9	17.9	64.615	0	30.395	638960000	10	0.905653	0.448713	-1.24902	-1.5629	P31939;C9JLK0;H7C1S2	P31939	Bifunctional purine biosynthesis protein PURH;Phosphoribosylaminoimidazolecarboxamide formyltransferase;IMP cyclohydrolase	ATIC
28.4771	28.2802	28.0098	27.4058	27.7104	29.266	29.1472	29.295	+	19	13	13	12.8	10.4	10.4	183.26	0	82.504	2414600000	46	2.55327	0.0603077	-1.2594	-3.51143	Q02880;E9PCY5	Q02880;E9PCY5	DNA topoisomerase 2-beta;DNA topoisomerase 2	TOP2B
28.2415	29.3295	29.6702	29.43	29.6707	30.7861	30.4022	30.4278	+	10	10	9	46.8	46.8	46.8	20.03	0	51.404	6419800000	50	1.88081	0.136493	-1.27033	-2.73107	J3KS05;P83916;B5MD17;K7ELA4;C9JWS9	J3KS05;P83916;B5MD17;K7ELA4	Chromobox protein homolog 1	CBX1
22.4666	25.3761	25.8989	26.0912	25.9014	27.6092	25.5228	26.1589		3	3	3	3	3	3	118.99	0.00091408	8.1725	436310000	3	0.598231	0.626024	-1.28348	-1.15291	F5H6E2;O00159;I3L168;I3L3F5;I3L4D4;I3L501;I3L3Y6;I3L204	F5H6E2;O00159	Unconventional myosin-Ic	MYO1C
23.9918	22.1508	25.0436	22.9586	24.2544	24.9725	25.2873	24.6638		2	2	2	7.1	7.1	7.1	42.026	0.0007722	5.0626	172180000	4	0.961508	0.425478	-1.29472	-1.64106	O00622	O00622	Protein CYR61	CYR61
29.4395	30.2628	28.9853	27.9829	28.0681	29.8891	30.5082	30.3473		4	4	4	10.8	10.8	10.8	36.724	0	15.483	5056400000	47	1.16228	0.33589	-1.30047	-1.89146	Q9BQA1;H0Y711	Q9BQA1	Methylosome protein 50	WDR77
32.7755	30.6058	33.3081	31.302	34.0367	35.0473	32.4142	33.6888		111	90	81	48.6	43.3	40.1	229	0	323.31	80890000000	460	0.614374	0.623009	-1.3111	-1.17834	P35580;E7ERA5	P35580	Myosin-10	MYH10
30.4991	30.5043	30.8101	29.4603	31.046	32.5879	31.1566	31.6203		30	30	30	16.4	16.4	16.4	200.48	0	212.76	17437000000	191	1.5004	0.221922	-1.32431	-2.30424	G3XAI2;P07942;E7EPA6;E9PCS6;C9J296	G3XAI2;P07942;E7EPA6	Laminin subunit beta-1	LAMB1
26.6425	26.5368	28.1213	26.4306	28.1715	29.8435	28.1289	27.5474		8	8	8	44.5	44.5	44.5	28.804	0	70.729	2264300000	31	0.92481	0.439959	-1.32604	-1.59903	P18669;P15259;Q8N0Y7	P18669	Phosphoglycerate mutase 1	PGAM1
24.1595	24.4357	26.1321	23.2435	23.7923	26.2931	24.3585	26.3992		2	2	2	6.8	6.8	6.8	32.193	0.00082372	6.0389	449630000	4	0.818836	0.498714	-1.33097	-1.46143	Q8IY26	Q8IY26	Presqualene diphosphate phosphatase	PPAPDC2
27.5487	27.5452	29.0429	27.0537	25.6749	28.9821	28.6598	28.5481		8	8	4	25	25	14.5	55.364	0	46.558	2244500000	40	0.954716	0.426885	-1.35691	-1.64194	Q92769;H3BM24;E5RFI6;E5RJ04;E5RGV4;E5RHE7;E5RH52;E5RG37;E5RFP9;E5RK19	Q92769;H3BM24	Histone deacetylase 2	HDAC2
24.4111	24.6604	26.5357	24.3197	26.0556	27.0817	26.6315	26.0487		4	4	4	7.7	7.7	7.7	107.14	0	17.152	503150000	10	1.11976	0.341351	-1.39079	-1.85642	P53618;E9PP73	P53618	Coatomer subunit beta	COPB1
25.5067	24.1351	26.1679	22.2867	25.3249	25.9963	26.0071	26.2647		2	2	2	17.8	17.8	17.8	11.528	0.00072098	4.1627	468340000	7	0.757328	0.517482	-1.40509	-1.38665	Q9NPA8;J3KNT2;E5RI00;E5RHT9;E5RJ84;E5RHX8	Q9NPA8;J3KNT2;E5RI00;E5RHT9;E5RJ84;E5RHX8	Transcription and mRNA export factor ENY2	ENY2
23.7311	24.0601	23.5533	28.2584	23.1665	26.9101	24.4152	26.558		4	4	4	8.5	8.5	8.5	63.541	0	13.859	704780000	4	0.462141	0.703521	-1.40723	-0.955146	P46060;B0QYT6;B0QYT5;B0QYT4;H0Y4Q3	P46060;B0QYT6;B0QYT5;B0QYT4;H0Y4Q3	Ran GTPase-activating protein 1	RANGAP1
23.1328	25.0838	25.8335	24.7883	25.6154	27.4726	25.8532	25.5711		3	3	3	9.6	9.6	9.6	48.141	0	24.318	394120000	4	0.932149	0.436106	-1.40818	-1.61991	P27797;K7EJB9	P27797;K7EJB9	Calreticulin	CALR
22.612	23.813	22.8614	26.4733	27.7093	26.5142	26.2574	25.6134		3	3	3	43	43	43	15.55	0	24.169	475900000	8	0.473852	0.688589	-1.43451	-0.974925	P08708;H0YN88;A0A075B716	P08708;H0YN88;A0A075B716	40S ribosomal protein S17	RPS17
31.6571	31.7436	31.1691	29.5307	29.7646	31.9773	32.8831	31.7727		22	22	22	35.6	35.6	35.6	54.854	0	119.83	20980000000	164	1.11084	0.338051	-1.43798	-1.85332	Q96GA3;A0A075B6Q4	Q96GA3	Protein LTV1 homolog	LTV1
26.2717	26.1835	25.7375	22.624	22.947	26.0746	26.2195	26.2941		5	5	5	16.7	16.7	16.7	48.103	0	15.607	406680000	9	0.637968	0.59339	-1.44333	-1.22234	F6VRR5;Q9BY77;Q8WUT1;F8WCX5;Q6R954;F8WEE2	F6VRR5;Q9BY77;Q8WUT1;F8WCX5	Polymerase delta-interacting protein 3	POLDIP3
25.9427	25.9963	26.7923	27.7239	27.4356	27.9062	28.9136	27.8475		7	4	3	10.8	7.3	4.9	85.018	0	26.709	1194400000	16	1.41695	0.241121	-1.44428	-2.23554	P17858;F8WEU2;V9GY25;Q5VSR5	P17858	ATP-dependent 6-phosphofructokinase, liver type	PFKL
24.3095	24.1659	24.4757	23.4146	24.3226	27.7221	24.0394	25.009		4	4	4	39.8	39.8	39.8	13.057	0	16.303	296740000	5	0.867897	0.4577	-1.45248	-1.54075	F8WDD7;F8WCF6;A0A0A6YYG9;P59998;H7C0A3;F8WDW3;F8WE39;R4GN08	F8WDD7;F8WCF6;A0A0A6YYG9;P59998;H7C0A3	Actin-related protein 2/3 complex subunit 4	ARPC4;ARPC4-TTLL3
24.0497	23.1079	24.2066	23.979	24.0077	26.8738	24.5566	24.5468		3	3	2	4.9	4.9	3.9	94.825	0	14.388	180360000	3	1.23785	0.295182	-1.45554	-2.01604	H9KV75;P12814;G3V2W4;G3V2N5;G3V2E8;G3V5M4;G3V2X9;H0YJW3;A0A087WSZ2;Q08043	H9KV75;P12814;G3V2W4;G3V2N5	Alpha-actinin-1	ACTN1
27.8327	23.9577	27.4566	24.8179	23.823	26.8105	27.1996	27.0925		4	4	4	8.1	8.1	8.1	68.329	0	12.383	851770000	8	0.595803	0.623988	-1.45665	-1.16178	Q15637;F8WEV5;C9J792	Q15637;F8WEV5	Splicing factor 1	SF1
30.2431	30.2352	30.8681	29.2931	30.9025	32.6236	30.9562	31.8327		30	30	30	19.8	19.8	19.8	177.6	0	170.83	16438000000	121	1.53512	0.206374	-1.49574	-2.39416	P11047;R4GNC7;Q9Y6N6	P11047	Laminin subunit gamma-1	LAMC1
23.6788	23.0128	25.3136	23.9538	25.9596	27.3267	25.1623	25.3423		7	7	7	2	2	2	468.83	0	17.202	330970000	6	0.892426	0.445621	-1.56004	-1.58515	P98160;H7BYA5	P98160	Basement membrane-specific heparan sulfate proteoglycan core protein;Endorepellin;LG3 peptide	HSPG2
23.6088	24.3344	23.3676	23.8875	24.2563	25.6178	24.6631	26.1306	+	2	2	2	2.4	2.4	2.4	93.673	0.00081566	5.8503	210470000	2	2.12611	0.0812881	-1.57957	-3.16413	Q8TCJ2	Q8TCJ2	Dolichyl-diphosphooligosaccharide--protein glycosyltransferase subunit STT3B	STT3B
24.9348	22.84	24.758	25.0628	25.4306	28.7391	24.9078	24.9476		6	6	6	22.4	22.4	22.4	36.154	0	25.302	574570000	8	0.697346	0.560959	-1.59291	-1.31809	P02649;H0Y7L5;E9PEV4;E7ERP7;CON__Q03247	P02649;H0Y7L5;E9PEV4;E7ERP7	Apolipoprotein E	APOE
26.0184	25.6217	27.5053	26.149	27.0338	29.3643	26.4021	28.4152		7	7	7	24.1	24.1	24.1	44.76	0	55.194	1435800000	17	1.04804	0.360859	-1.59488	-1.79528	P61160;A0A1B0GWD0;A0A1B0GWH0;F5H6T1	P61160	Actin-related protein 2	ACTR2
23.3306	23.0392	22.1253	23.7777	24.2999	24.5767	24.5686	25.6065	+	2	2	2	1.7	1.7	1.7	150.83	0.00080064	5.6299	187380000	2	1.57479	0.187765	-1.60273	-2.47022	Q29RF7	Q29RF7	Sister chromatid cohesion protein PDS5 homolog A	PDS5A
21.7995	23.1195	24.7281	24.4611	23.2116	26.8757	24.1723	24.1864		4	4	4	2.6	2.6	2.6	165.27	0	11.992	146630000	4	0.841454	0.464601	-1.61416	-1.52121	Q92626;H7C1W1	Q92626;H7C1W1	Peroxidasin homolog	PXDN
27.5839	27.0302	27.4946	25.8154	26.0823	29.9766	27.5815	27.803		7	7	7	14.9	14.9	14.9	52.494	0	46.46	1960600000	23	1.17644	0.304286	-1.65241	-1.97034	P10909;E5RG36;E5RGB0;E5RH61;E5RJZ5;E7ERK6;E7ETB4;H0YLK8;H0YAS8;H0YC35	P10909;E5RG36;E5RGB0;E5RH61;E5RJZ5;E7ERK6;E7ETB4;H0YLK8	Clusterin;Clusterin beta chain;Clusterin alpha chain	CLU
25.0205	25.3522	27.9283	26.6411	25.0367	28.0655	27.1565	27.7459		5	5	5	21.5	21.5	21.5	37.709	0	21.042	1081500000	24	1.10982	0.337551	-1.66019	-1.88451	E9PKG1;H7C2I1;Q99873;A0A087X1W2;E9PNR9;E9PQ98;E9PIX6;H0YDE4;E9PMW9	E9PKG1;H7C2I1;Q99873;A0A087X1W2;E9PNR9;E9PQ98;E9PIX6;H0YDE4	Protein arginine N-methyltransferase 1	PRMT1
27.7972	27.0558	27.1845	25.6868	27.1157	29.7191	28.0335	28.2096		6	6	6	5.1	5.1	5.1	136.38	0	32.067	1901200000	22	1.49799	0.205826	-1.68609	-2.39049	P14543	P14543	Nidogen-1	NID1
26.5026	26.3764	26.2998	27.0305	26.6323	28.7373	28.9508	27.1503	+	7	7	7	8.4	8.4	8.4	140.47	0	35.389	964000000	10	2.05355	0.0841333	-1.71113	-3.11769	P26640;A0A140T936;A2ABF4;A0A0G2JJT9;A0A140T954	P26640;A0A140T936	Valine--tRNA ligase	VARS
22.6172	24.2901	23.146	25.1719	25.6361	26.8002	23.9216	26.9442		3	3	3	2.8	2.8	2.8	175.49	0.00089526	7.6282	457040000	5	0.813132	0.476253	-1.71641	-1.49042	Q04637;E7EX73;E9PGM1;E7EUU4;H7C044;C9J6B6;C9JF13	Q04637;E7EX73;E9PGM1;E7EUU4	Eukaryotic translation initiation factor 4 gamma 1	EIF4G1
26.2877	23.8202	27.6692	25.5999	26.2436	29.0107	26.2151	27.7194		6	6	6	42.4	42.4	42.4	24.116	0	19.285	1146200000	13	0.847106	0.458269	-1.72431	-1.53825	G3V4N7;P12277;G3V461;G3V2I1	G3V4N7;P12277	Creatine kinase B-type	CKB
25.2249	22.1388	25.5243	25.6332	24.9899	26.0659	26.9996	26.3033		2	2	2	5.7	5.7	5.7	78.576	0	9.9387	362170000	6	1.0147	0.370096	-1.75403	-1.76914	Q6NZY4	Q6NZY4	Zinc finger CCHC domain-containing protein 8	ZCCHC8
22.9233	25.1297	24.9573	23.1972	22.9438	28.382	23.4349	24.9507		8	8	8	3.2	3.2	3.2	314.67	0	27.468	424590000	8	0.674273	0.574072	-1.7589	-1.29479	A0A087WYV8;P35556;D6RJI3;E9PHW4;P35555;F6U495	A0A087WYV8;P35556;D6RJI3	Fibrillin-2	FBN2
26.7217	27.0658	23.988	27.3691	22.7075	27.3726	27.4381	27.1911		2	2	2	8.1	8.1	8.1	15.642	0	9.1362	826670000	9	0.683106	0.562754	-1.76352	-1.30797	H3BNI9;P19784	H3BNI9;P19784	Casein kinase II subunit alpha	CSNK2A2
32.0626	32.3462	31.2805	30.7154	30.7846	32.7798	33.3762	33.4604	+	27	27	27	43.8	43.8	43.8	65.582	0	238.51	34355000000	241	2.03551	0.0838033	-1.76762	-3.1119	Q9BRS2;E9PFQ8	Q9BRS2	Serine/threonine-protein kinase RIO1	RIOK1
22.8227	23.4016	24.4567	22.9993	23.5751	23.955	26.9769	24.7887		6	2	2	11.6	3.9	3.9	62.029	0.00079872	5.5856	231650000	8	1.24588	0.269714	-1.7891	-2.08006	E9PD68;Q14194;Q14117	E9PD68;Q14194	Dihydropyrimidinase-related protein 1	CRMP1
23.4506	22.6122	23.0173	24.4389	24.2787	26.2464	24.0761	25.7716		3	3	3	5.7	5.7	5.7	90.996	0	11.149	242850000	2	1.43832	0.221031	-1.80519	-2.33493	E9PK52;E9PHY5;H0Y5B0;E9PII3;O43491;E9PPC9;Q6ZSX4;E9PMG5;Q6R5J7	E9PK52;E9PHY5;H0Y5B0;E9PII3;O43491	Band 4.1-like protein 2	EPB41L2
22.4532	25.9569	26.2428	23.6562	25.9016	27.6082	26.3871	25.9493		6	6	6	14.8	14.8	14.8	54.529	0	13.947	532310000	6	0.844999	0.458874	-1.80608	-1.54155	Q16658	Q16658	Fascin	FSCN1
22.1036	23.7582	23.1419	24.2043	24.9233	25.9321	24.2295	26.1401		2	2	2	4.8	4.8	4.8	78.863	0	10.42	314790000	8	1.23046	0.272341	-1.80764	-2.06219	O00566;U3KQ48	O00566;U3KQ48	U3 small nucleolar ribonucleoprotein protein MPP10	MPHOSPH10
25.1762	24.8054	28.3402	26.1879	25.8535	30.7253	26.4718	26.6786		9	9	2	32.1	32.1	5.1	31.35	0	45.645	2194200000	26	0.703095	0.548489	-1.88594	-1.34369	P47756;B1AK85	P47756;B1AK85	F-actin-capping protein subunit beta	CAPZB
22.9524	28.4796	29.2942	28.9745	28.5757	29.5973	29.9242	29.1849		12	4	4	27.5	19.3	19.3	47.655	0	69.077	3863900000	38	0.56323	0.63695	-1.91352	-1.13408	Q09028;H0YF10;H0YCT5;H0YDK2;E9PNS2;E9PIC4;E9PNS6;H0YEU5	Q09028;H0YF10	Histone-binding protein RBBP4	RBBP4
23.7241	23.7013	26.362	24.0142	26.9602	28.3183	26.5362	25.8162		5	5	5	3.6	3.6	3.6	178.19	0	24.256	674950000	10	0.90353	0.429016	-1.93785	-1.63269	P39060;H7BXV5;H7C457	P39060;H7BXV5;H7C457	Collagen alpha-1(XVIII) chain;Endostatin	COL18A1
22.8575	22.7599	25.6926	26.0066	23.9911	26.8071	25.8495	25.9702		2	2	2	6.7	6.7	6.7	36.112	0.0008547	6.7452	479770000	10	1.07759	0.334437	-1.9474	-1.87286	P05198;H0YJS4;G3V4T5	P05198;H0YJS4;G3V4T5	Eukaryotic translation initiation factor 2 subunit 1	EIF2S1
26.5602	26.1543	25.9996	26.9388	25.9169	28.0689	28.5484	28.1875	+	9	9	9	13.6	13.6	13.6	71.689	0	36.45	992520000	18	3.39913	0.0154146	-1.95429	-5.19582	O60216;E5RFZ5	O60216	Double-strand-break repair protein rad21 homolog	RAD21
24.989	25.228	25.0711	25.478	25.1463	27.0305	28.2677	26.26	+	7	7	7	5.2	5.2	5.2	226.37	0	72.39	522450000	11	2.40474	0.0515833	-2.00359	-3.70057	A6NHR9	A6NHR9	Structural maintenance of chromosomes flexible hinge domain-containing protein 1	SMCHD1
26.1823	23.8729	26.6299	24.0269	24.4834	27.3595	26.727	27.0683		1	1	1	61.9	61.9	61.9	2.559	0	12.387	590430000	11	1.39179	0.219767	-2.0125	-2.30386	J3KSP2;J3KT73;J3QL01;P63173	J3KSP2;J3KT73;J3QL01;P63173	60S ribosomal protein L38	RPL38
23.9482	23.7253	26.7103	24.3794	23.2094	25.3443	26.8115	27.0794		3	3	3	9.2	9.2	9.2	50.646	0	19.712	732600000	5	1.17555	0.292418	-2.01724	-2.01256	Q9H0S4	Q9H0S4	Probable ATP-dependent RNA helicase DDX47	DDX47
25.2031	22.9743	25.3023	23.5014	24.1726	27.6317	25.1876	26.0173		6	6	2	23.9	23.9	7.8	40.949	0	25.574	351050000	6	1.35751	0.232876	-2.04811	-2.26214	O15143;C9J4Z7;F8VXW2;C9JEY1;C9JQM8;C9JFG9;C9J6C8;C9JBJ7;C9K057;C9JTT6;C9JM51;F8WEB3	O15143;C9J4Z7;F8VXW2;C9JEY1;C9JQM8;C9JFG9;C9J6C8;C9JBJ7;C9K057	Actin-related protein 2/3 complex subunit 1B	ARPC1B
22.8783	23.5198	22.7093	23.827	23.8431	25.3299	25.4915	25.3918	+	2	2	2	3.2	3.2	3.2	122.07	0.00087719	7.1487	194000000	5	3.17141	0.0219091	-2.04888	-4.88878	O43156	O43156	TELO2-interacting protein 1 homolog	TTI1
27.1132	25.8131	27.7889	26.7698	25.2837	29.1999	27.4855	29.1659	+	15	15	14	11	11	10.6	189.25	0	70.028	1788100000	42	1.52511	0.188	-2.06334	-2.49086	P46940;H0YLE8;A0A0J9YXZ5;A0A087X225	P46940;H0YLE8;A0A0J9YXZ5	Ras GTPase-activating-like protein IQGAP1	IQGAP1
22.9137	27.2411	23.165	27.2754	23.5707	26.804	26.7747	27.1308		2	2	2	6.7	6.7	6.7	55.724	0	18.402	575340000	8	0.76792	0.498643	-2.06997	-1.44748	B4DZG1;Q96G26;Q9Y483	B4DZG1;Q96G26;Q9Y483	Metal-response element-binding transcription factor 2	MTF2
25.9841	25.788	25.7881	22.0445	24.1012	27.4641	26.3878	26.5996		4	4	4	3.2	3.2	3.2	202.81	0	17.643	530530000	4	1.03682	0.341225	-2.07602	-1.82788	Q9NQX4;H0YM96;H0YMK3	Q9NQX4	Unconventional myosin-Vc	MYO5C
22.9542	24.8625	25.9504	24.016	22.8941	26.0431	25.9066	26.7287		3	3	3	8.9	8.9	8.9	62.921	0	12.114	407400000	10	1.40266	0.219152	-2.09068	-2.32851	Q96SK2	Q96SK2	Transmembrane protein 209	TMEM209
22.158	23.5503	22.4578	24.0478	22.7666	25.7951	26.065	23.4104		2	2	2	4.8	4.8	4.8	35.998	0.00075529	4.7424	135820000	4	1.45351	0.205556	-2.09408	-2.39797	J3QSX3;Q53G59	J3QSX3;Q53G59	Kelch-like protein 12	KLHL12
35.1963	33.7967	36.24	34.3612	34.9319	37.6918	35.1056	38.2185		40	40	2	78.7	78.7	4.8	41.792	0	323.31	655650000000	738	1.24682	0.258592	-2.10007	-2.11778	P63261;I3L3I0;I3L1U9;I3L4N8;K7EM38;I3L3R2;J3KT65	P63261;I3L3I0;I3L1U9	Actin, cytoplasmic 2;Actin, cytoplasmic 2, N-terminally processed	ACTG1
23.8031	25.9946	26.964	23.8729	23.7014	27.827	26.8674	26.2599		7	5	5	17.6	14.9	14.9	40.04	0	19.673	749470000	15	1.15594	0.300385	-2.11755	-1.99523	A0A087WUK2;O14979	A0A087WUK2;O14979	Heterogeneous nuclear ribonucleoprotein D-like	HNRNPDL
27.2854	28.5181	28.2155	24.1857	23.3219	28.5169	28.4529	28.3353		3	3	3	48	48	48	10.713	0	47.543	2095800000	15	0.729895	0.514226	-2.12969	-1.39448	A0A087WY03;E5RFV3	A0A087WY03;E5RFV3		SREK1
22.0941	23.3137	25.1976	23.6832	24.1574	28.3468	24.9237	24.2075		6	1	1	57.7	13.8	13.8	14.105	0	19.725	415150000	3	0.945397	0.40393	-2.13682	-1.70471	Q93077;Q7L7L0;P04908;P16104;Q96QV6;Q8IUE6	Q93077;Q7L7L0;P04908;P16104;Q96QV6	Histone H2A type 1-C;Histone H2A type 3;Histone H2A type 1-B/E;Histone H2AX;Histone H2A type 1-A	HIST1H2AC;HIST3H2A;HIST1H2AB;H2AFX;HIST1H2AA
23.1726	21.8542	25.3711	24.9251	23.2417	26.3883	26.1446	25.0709		3	3	2	5.8	5.8	4.2	61.64	0.00083472	6.1961	315390000	5	1.26556	0.248661	-2.15499	-2.14889	Q96I24	Q96I24	Far upstream element-binding protein 3	FUBP3
27.8107	25.6493	27.2245	26.5539	26.3611	29.7823	27.3734	29.4798	+	29	14	14	14	8.6	8.6	227.87	0	106.02	1970900000	30	1.5689	0.171128	-2.15858	-2.56424	Q7Z406;M0QY43;A0A0C4DFM8	Q7Z406;M0QY43	Myosin-14	MYH14
25.4832	24.3783	26.0786	23.3651	25.7444	28.1087	25.6447	27.791		4	4	4	33.3	33.3	33.3	11.546	0	34.098	644140000	10	1.32242	0.23945	-2.17154	-2.2284	C9JZD1;O15145;F8VR50	C9JZD1;O15145;F8VR50	Actin-related protein 2/3 complex subunit 3	ARPC3
23.9835	24.2074	23.9689	23.1246	23.9353	24.8143	25.9916	27.3124	+	5	5	5	3.9	3.9	3.9	160.46	0	12.392	231430000	5	2.03166	0.0792982	-2.19548	-3.21695	Q86US8	Q86US8	Telomerase-binding protein EST1A	SMG6
28.769	26.8223	31.4231	27.9329	30.9078	33.1507	29.6026	31.4153		13	13	2	70.3	70.3	17.2	16.29	0	98.433	18583000000	81	0.79472	0.47737	-2.21856	-1.49351	F8W1R7;G3V1V0;P60660;J3KND3;B7Z6Z4;F8VPF3;G3V1Y7;F8W1I5;P14649;H0YI43	F8W1R7;G3V1V0;P60660;J3KND3;B7Z6Z4;F8VPF3	Myosin light polypeptide 6	MYL6
22.2109	22.757	23.3445	25.3202	22.9403	26.4946	23.3591	26.7634		4	4	4	6.5	6.5	6.5	92.694	0	12.644	182300000	3	1.08278	0.332855	-2.22444	-1.90279	P09327;C9J2B5;H7C0B6;B4DV78	P09327	Villin-1	VIL1
23.1494	22.5713	23.3261	24.246	24.3787	27.7261	25.6661	23.929		5	5	5	7.8	7.8	7.8	117.85	0	9.7433	455230000	3	1.29028	0.242504	-2.23942	-2.19107	P22314;Q5JRR6;Q5JRS1;Q5JRS3;Q5JRS2;Q5JRR9;Q5JRS0	P22314;Q5JRR6	Ubiquitin-like modifier-activating enzyme 1	UBA1
27.0811	26.2296	29.258	27.4309	27.5003	31.3608	28.5903	29.5221		8	8	6	40.6	40.6	34.6	32.949	0	79.507	4897500000	31	1.40206	0.218596	-2.32444	-2.35405	P47755;C9JUG7;F8W9N7;A0A0D9SET8	P47755;C9JUG7;F8W9N7;A0A0D9SET8	F-actin-capping protein subunit alpha-2	CAPZA2
27.2226	26.1604	30.1465	28.4	28.0974	31.813	29.291	29.914		7	5	5	27.6	21.7	21.7	32.922	0	31.108	7206900000	39	1.17797	0.27942	-2.33394	-2.04356	P52907	P52907	F-actin-capping protein subunit alpha-1	CAPZA1
29.3182	27.691	30.2346	28.015	29.4979	32.0623	29.8344	32.0755	+	26	18	0	77.5	54.6	0	26.42	0	106.46	11065000000	93	1.527	0.178633	-2.37274	-2.53335	A0A087WWU8;D6R904	A0A087WWU8;D6R904		TPM3
25.0575	24.7827	25.7218	24.4532	24.5918	29.7858	25.2966	26.8049		4	4	4	23	23	23	20.825	0	12.743	1074300000	10	1.24614	0.250459	-2.37437	-2.14179	P55001	P55001	Microfibrillar-associated protein 2	MFAP2
25.599	24.1597	26.1825	24.4517	26.0362	28.9707	25.6265	28.4434		6	6	6	18.7	18.7	18.7	47.371	0	36.235	951020000	12	1.36344	0.223248	-2.39438	-2.30712	P61158;B4DXW1;F8WEW2;F8WE84;Q9P1U1	P61158;B4DXW1	Actin-related protein 3	ACTR3
27.0098	25.9987	28.398	26.3589	25.7573	30.2129	27.792	29.9974	+	13	13	13	6.7	6.7	6.7	215.47	0	50.423	2574200000	32	1.6784	0.12862	-2.62958	-2.77745	G3V394;Q9Y4I1;A0A087WY00;F8WE88;F8W6H6;Q9UES5;O95317;E7ERV5	G3V394;Q9Y4I1;A0A087WY00;F8WE88;F8W6H6;Q9UES5;O95317;E7ERV5	Unconventional myosin-Va	MYO5A
26.4122	26.1256	28.0322	26.3623	24.2725	29.6522	27.6802	29.3545	+	8	8	8	9.4	9.4	9.4	106.01	0	44.33	1874200000	26	1.56556	0.15808	-2.65465	-2.61765	K7EIG7;O94832;J3QRN6	K7EIG7;O94832;J3QRN6	Unconventional myosin-Id	MYO1D
30.219	28.248	31.5841	28.9037	30.6439	33.2999	31.0518	33.3927	+	27	27	17	75	75	51.6	28.521	0	279.73	25010000000	119	1.46385	0.191952	-2.66172	-2.47277	P67936;K7ENT6;K7ERG3;K7EPV9;K7EMU5;K7EPB9;K7EQW8	P67936	Tropomyosin alpha-4 chain	TPM4
27.8674	26.6999	29.2785	26.9182	28.2932	32.821	26.7812	31.8258		31	8	8	56.2	27.6	27.6	42.019	0	138.23	13090000000	40	0.897892	0.414409	-2.66456	-1.66285	P68032;P68133;P63267;P62736;A6NL76;C9JFL5;F6UVQ4;F6QUT6;F8WB63;B8ZZJ2	P68032;P68133;P63267;P62736;A6NL76	Actin, alpha cardiac muscle 1;Actin, alpha skeletal muscle;Actin, gamma-enteric smooth muscle;Actin, aortic smooth muscle	ACTC1;ACTA1;ACTG2;ACTA2
25.8371	23.5406	28.4491	23.4293	28.502	30.2856	27.2642	28.4919		1	1	1	8.2	8.2	8.2	21.145	0	15.378	2374400000	15	0.844086	0.447175	-2.72896	-1.58601	P05976;P08590	P05976;P08590	Myosin light chain 1/3, skeletal muscle isoform;Myosin light chain 3	MYL1;MYL3
26.1457	24.95	26.4229	23.469	25.7908	29.5992	25.631	29.3352		20	5	0	70.2	15.7	0	28.747	0	19.711	1460600000	12	1.28019	0.241382	-2.83278	-2.22242	H7BYY1;F5H7S3;B7Z596;H0YL80;H0YK20;H0YL42;H0YN06	H7BYY1;F5H7S3;B7Z596		TPM1
25.2628	23.7154	24.8722	25.6559	23.5669	27.0351	27.451	27.9418	+	9	9	9	5.6	5.6	5.6	240.46	0	35.206	497240000	11	2.55214	0.0373043	-2.8613	-4.15907	Q9UIF8;A0A0A0MR97;H7C1I6	Q9UIF8;A0A0A0MR97	Bromodomain adjacent to zinc finger domain protein 2B	BAZ2B
25.2314	23.8069	22.5095	25.3153	23.8529	26.3778	27.692	27.3418	+	5	5	5	5.7	5.7	5.7	133.5	0	21.168	357890000	11	2.14007	0.0614902	-2.99397	-3.51677	Q6PD62	Q6PD62	RNA polymerase-associated protein CTR9 homolog	CTR9
26.1057	23.6926	23.2488	24.2838	27.2181	29.9757	27.1079	26.6559		10	3	3	19.4	5	5	44.348	0	35.571	1548100000	8	1.2631	0.240531	-3.0034	-2.20761	Q58FF8	Q58FF8	Putative heat shock protein HSP 90-beta 2	HSP90AB2P
26.1335	23.0063	28.9863	22.7183	27.1146	30.0215	28.3279	27.5647		10	2	2	24.5	7.4	7.4	49.775	0	93.979	2310400000	11	0.913504	0.405179	-3.04626	-1.69912	Q3ZCM7;A0A075B736;Q5SQY0	Q3ZCM7;A0A075B736;Q5SQY0	Tubulin beta-8 chain	TUBB8
23.229	23.1812	22.927	24.1059	24.3929	26.2371	27.4037	26.2071	+	6	2	2	4.9	2.1	2.1	135.25	0	11.577	229150000	4	3.15329	0.0148	-3.04879	-5.26961	O75155;F8WBB8	O75155;F8WBB8	Cullin-associated NEDD8-dissociated protein 2	CAND2
32.3522	29.3404	32.9069	29.6141	29.8556	35.0704	31.2564	35.2752		51	51	51	60.6	60.6	60.6	71.428	0	323.31	77664000000	293	1.15883	0.271108	-3.0535	-2.05878	Q16643;D6R9W4;D6R9Q9;D6RFI1;D6RCR4	Q16643;D6R9W4	Drebrin	DBN1
26.0012	26.4609	25.6986	27.2504	26.9704	29.1818	29.5176	30.1625	+	8	8	8	19	19	19	50.118	0	48.964	2038300000	21	3.42584	0.0114444	-3.14434	-5.83061	P26641	P26641	Elongation factor 1-gamma	EEF1G
28.6262	26.0076	29.1833	24.8372	26.1704	31.3225	27.896	31.3457		18	18	18	17	17	17	145.01	0	93.876	5260200000	39	1.22831	0.24484	-3.22316	-2.16782	A0A0A0MRM8;E7EW20;Q9UM54;A0A0D9SGC1;Q5JVM0	A0A0A0MRM8;E7EW20;Q9UM54;A0A0D9SGC1	Unconventional myosin-VI	MYO6
30.8929	31.2865	24.3244	24.5614	30.2421	31.7442	31.383	31.5184		2	2	2	1.2	1.2	1.2	141.16	0.0084643	2.359	17063000000	5	0.776622	0.476944	-3.28709	-1.49928	Q5TIA1	Q5TIA1	Meiosis inhibitor protein 1	MEI1
23.5114	23.1525	30.3456	29.1991	24.3615	29.8179	29.4769	29.3298		11	2	2	15.2	3.7	3.7	71.027	0	22.979	5249400000	12	0.848949	0.43512	-3.4275	-1.6124	P17066;P48741	P17066;P48741	Heat shock 70 kDa protein 6;Putative heat shock 70 kDa protein 7	HSPA6;HSPA7
27.6457	26.9584	27.4669	28.7679	28.5553	31.4699	31.621	31.4502	+	17	17	7	62.5	62.5	32.6	28.821	0	104.51	7466900000	54	3.68414	0.00827586	-3.63486	-6.54047	E9PK01;P29692;A0A087X1X7;E9PRY8;E9PPR1;E9PL12;E9PQ49;E9PI39;E9PMW7;E9PIZ1;H0YCK7;E9PQZ1;E9PK06;E9PK72;H0YE58;H0YE72;E9PQC9	E9PK01;P29692;A0A087X1X7;E9PRY8;E9PPR1;E9PL12;E9PQ49;E9PI39;E9PMW7;E9PIZ1;H0YCK7;E9PQZ1	Elongation factor 1-delta	EEF1D
29.0579	25.7531	29.4739	24.5757	25.4493	32.3811	27.9728	31.816		20	20	19	66.5	66.5	66.5	39.594	0	137.51	8935700000	57	1.21621	0.244102	-3.86132	-2.17407	Q9NYL9;H0YNJ8;H0YKU1;H0YNU8;G5EA42;Q9NZR1	Q9NYL9;H0YNJ8;H0YKU1	Tropomodulin-3	TMOD3
27.4965	23.8598	30.2754	25.1246	27.5941	31.7786	28.5586	31.9137		23	15	3	58.5	43.3	4.9	32.708	0	148.81	7911000000	59	1.21789	0.243863	-3.88023	-2.17719	P09493;H0YL52;H0YKP3;H0YKZ6;A0A087WTJ7	P09493;H0YL52;H0YKP3	Tropomyosin alpha-1 chain	TPM1
22.8481	24.5052	23.2205	23.0095	22.7715	27.0359	27.2464	27.2275	+	5	5	5	8.1	8.1	8.1	84.798	0	22.726	306790000	10	4.0141	0.00566667	-3.89896	-7.40081	H0Y860;A0A1W2PRA1;Q9P246;H7C5A5;H7C5K2;R4GN82;R4GMP0;H7C5C6	H0Y860;A0A1W2PRA1;Q9P246;H7C5A5	Stromal interaction molecule 2	STIM2
30.1219	29.7115	30.6516	30.7796	30.8253	34.3441	34.6282	34.0086	+	55	55	51	40.7	40.7	38.3	136.37	0	323.31	54565000000	229	4.76075	0.00423529	-3.90894	-9.37371	Q86VP6;A0A0C4DGH5;H0YH27;F5H6I6	Q86VP6;A0A0C4DGH5	Cullin-associated NEDD8-dissociated protein 1	CAND1
25.1185	23.8116	24.6449	22.6366	23.5111	27.8156	28.357	27.6684	+	1	1	1	13.8	13.8	13.8	17.419	0	29.583	567910000	5	3.26077	0.0111351	-4.00251	-5.71905	Q6RW13	Q6RW13	Type-1 angiotensin II receptor-associated protein	AGTRAP
24.3521	24.9566	24.4938	25.4548	24.7939	28.5861	28.9708	28.9137	+	4	4	4	60.2	60.2	60.2	11.466	0	19.113	1073200000	10	5.2137	0.00514286	-4.01327	-10.7835	P82909;D6R941	P82909	28S ribosomal protein S36, mitochondrial	MRPS36
24.8132	22.6556	26.0238	25.979	22.9258	29.2378	29.6504	26.7714	+	8	8	8	16.2	16.2	16.2	51.976	0	20.86	1245300000	14	1.88635	0.077931	-4.07374	-3.21417	Q9Y512	Q9Y512	Sorting and assembly machinery component 50 homolog	SAMM50
25.2055	24.8052	24.6854	25.7272	26.1406	29.0753	29.6334	29.4854	+	6	6	6	9.9	9.9	9.9	48.755	0	62.127	1509700000	20	4.37004	0.0036	-4.08524	-8.3845	P36957;Q86SW4;H0YJF9;G3V3F0;G3V5M3	P36957;Q86SW4;H0YJF9;G3V3F0	Dihydrolipoyllysine-residue succinyltransferase component of 2-oxoglutarate dehydrogenase complex, mitochondrial	DLST
23.5857	22.2647	22.521	23.8406	24.6846	27.9063	28.4429	28.204	+	4	4	4	21.7	21.7	21.7	29.062	0	48.198	644940000	11	3.68434	0.0077037	-4.80507	-6.84069	O75822;H0YLP3	O75822	Eukaryotic translation initiation factor 3 subunit J	EIF3J
26.6366	26.7631	27.0435	28.7858	27.814	32.0437	32.5296	32.7638	+	16	16	16	56.5	56.5	56.5	26.694	0	95.998	12285000000	51	3.99409	0.00618182	-5.03708	-7.67918	C9JRZ6;Q9NX63;F8WAR4;F8WD73	C9JRZ6;Q9NX63;F8WAR4	MICOS complex subunit MIC19	CHCHD3
23.7743	24.9856	24.2851	24.4327	24.4671	29.3306	29.3888	29.6125	+	7	7	7	52.3	52.3	52.3	20.916	0	127.61	1615000000	22	5.86113	0	-5.05496	-13.806	H0YEB6;O60232;G3V1B8;H0YEK1;E9PN57;E9PK41	H0YEB6;O60232;G3V1B8	Sjoegren syndrome/scleroderma autoantigen 1	SSSCA1
23.4214	24.7363	23.0932	23.9551	24.1302	29.4007	29.2105	28.5254	+	15	15	12	14.5	14.5	12.4	158.17	0	58.497	1246300000	29	4.71718	0.0048	-5.17828	-9.82067	Q13464;A0A0U1RQV4;C9JFJ0;E9PF63	Q13464;A0A0U1RQV4	Rho-associated protein kinase 1	ROCK1
23.8511	23.7341	24.0966	23.9803	24.388	29.1592	29.3017	29.3105	+	10	10	10	18.1	18.1	18.1	67.605	0	33.945	1390600000	23	7.36976	0	-5.24714	-20.6521	F5H008;Q9H267	F5H008;Q9H267	Vacuolar protein sorting-associated protein 33B	VPS33B
24.6029	24.3051	25.5315	25.8169	25.2709	31.0215	31.0156	29.1464	+	6	6	6	24.4	24.4	24.4	24.763	0	44.804	4117300000	22	3.95911	0.00591304	-5.28909	-7.64148	P24534;C9JZW3	P24534	Elongation factor 1-beta	EEF1B2
24.3273	23.5516	25.7279	25.2301	25.3198	30.849	30.291	30.135	+	22	22	22	29.5	29.5	29.5	117.24	0	135.41	3511500000	49	4.28926	0.00378947	-5.59367	-8.63572	E9PDF2;E9PCR7;Q02218;A0A0D9SFS3;E9PFG7;C9J4G7;Q9ULD0	E9PDF2;E9PCR7;Q02218;A0A0D9SFS3;E9PFG7	2-oxoglutarate dehydrogenase, mitochondrial	OGDH
27.616	26.7111	28.4888	27.6262	27.251	33.39	33.2011	32.8773	+	46	46	46	60.8	60.8	60.8	78.973	0	321.56	21432000000	135	5.07672	0.00246154	-5.61749	-11.1889	B9A067;Q16891;C9J406;H7C463;A0A087WYS0;D6RAW4	B9A067;Q16891;C9J406;H7C463	MICOS complex subunit MIC60	IMMT
24.0108	23.0822	23.2271	24.3785	25.2448	29.4004	29.8764	29.6847	+	14	14	14	33	33	33	95.95	0	149.04	1826400000	32	4.36903	0.004	-5.66517	-8.89052	A0A1B0GW38;A0A0U1RQX8;P22681;A0A0U1RR39;A0A0U1RRJ5	A0A1B0GW38;A0A0U1RQX8;P22681;A0A0U1RR39	E3 ubiquitin-protein ligase CBL	CBL
24.6727	24.2235	24.6055	23.6145	24.7827	30.3519	31.0583	29.9694	+	11	11	11	10.5	10.5	10.5	120.42	0	42.963	3326900000	27	5.50725	0	-6.08009	-13.0052	A0A0C4DGG8;Q8IX12;F5H2E6;F5H3E1;F5H1H2;F5H7M9;H0YFJ7	A0A0C4DGG8;Q8IX12;F5H2E6;F5H3E1;F5H1H2	Cell division cycle and apoptosis regulator protein 1	CCAR1
25.0889	25.4595	25.1802	25.2259	24.5094	31.0858	31.5213	30.9434	+	17	17	17	34.8	34.8	34.8	59.975	0	84.257	5302200000	45	6.54306	0	-6.09074	-17.5977	Q8N7H5;B4DGJ5	Q8N7H5;B4DGJ5	RNA polymerase II-associated factor 1 homolog	PAF1
24.5991	25.194	24.1234	23.5174	24.7959	30.3073	31.349	30.9053	+	16	16	16	26	26	26	75.403	0	94.257	4101500000	32	5.15879	0	-6.40789	-11.7781	Q8WVC0	Q8WVC0	RNA polymerase-associated protein LEO1	LEO1
25.949	24.5897	24.3169	24.5364	23.7171	29.7395	31.0214	32.6847	+	17	17	17	36.9	36.9	36.9	63.836	0	231.17	6446600000	53	3.76555	0.00523077	-6.52672	-7.32342	Q86UE4;E5RJU9;H0YB56;H0YBJ8;H0YBE0	Q86UE4;E5RJU9	Protein LYRIC	MTDH
22.6685	23.7152	23.0922	23.4034	24.2459	30.4046	30.7862	29.2099	+	13	13	13	31.4	31.4	31.4	59.718	0	126.57	2757000000	30	4.98229	0.00266667	-6.70852	-11.2113	G3V4K3;Q9H9C1;G3V549	G3V4K3;Q9H9C1	Spermatogenesis-defective protein 39 homolog	VIPAS39
22.2873	23.8871	23.6048	23.9914	23.9812	30.5369	31.1338	30.8763	+	17	17	17	29.2	29.2	29.2	69.697	0	62.931	3979900000	35	5.46056	0	-7.29861	-13.2871	E7EX17;P23588;F8VX11;F8VP89;F8W0K0;F8VSC7;F8VRU1;F8VYE9;REV__F8VX11;REV__P23588;REV__E7EX17	E7EX17;P23588;F8VX11	Eukaryotic translation initiation factor 4B	EIF4B
23.7063	24.1813	23.8633	24.8596	23.2522	31.2148	31.7139	31.7564	+	19	19	19	36.1	36.1	36.1	72.979	0	179.17	6670200000	46	5.99884	0	-7.58916	-15.8529	Q9BTE3	Q9BTE3	Mini-chromosome maintenance complex-binding protein	MCMBP

## Sheet: Significant HERC2 interactome
Significant interactors of HERC2 upon RNase treatment
LFQ intensity Herc2_1	LFQ intensity Herc2_2	LFQ intensity Herc2_3	LFQ intensity Herc2_4	LFQ intensity Herc2_5	LFQ intensity neg1	LFQ intensity neg2	LFQ intensity neg3	C: Student's T-test Significant HERC2_FLAG	N: Peptides	N: Razor + unique peptides	N: Unique peptides	N: Sequence coverage [%]	N: Unique + razor sequence coverage [%]	N: Unique sequence coverage [%]	N: Mol. weight [kDa]	N: Q-value	N: Score	N: Intensity	N: MS/MS Count	N: -Log Student's T-test p-value HERC2_FLAG	N: Student's T-test q-value HERC2_FLAG	N: Student's T-test Difference HERC2_FLAG	N: Student's T-test Test statistic HERC2_FLAG	T: Protein IDs	T: Majority protein IDs	T: Protein names	T: Gene names
32.9441	32.9501	33.8627	34.291	34.2005	23.0947	22.9586	23.244	+	107	107	107	25.1	25.1	25.1	527.22	0	323.31	36627000000	377	6.71639	0	10.5506	21.1574	O95714;A0A0J9YVP0;A0A0J9YXQ8;A0A0G2JPS8;Q9BVR0;H3BUQ1;H3BRG9;A0A0G2JLM1	O95714	E3 ubiquitin-protein ligase HERC2	HERC2
29.0028	28.9564	32.5491	33.3933	32.8038	22.1791	23.7699	22.8479	+	44	44	44	30.6	30.6	30.6	164.31	0	256.36	12483000000	146	3.11613	0.0117714	8.40878	5.834	I3L2W2;Q96JN8;I3L100;I3L2Z9;K7ESM1;K7ESJ6;K7EPS7	I3L2W2;Q96JN8;I3L100;I3L2Z9	Neuralized-like protein 4	NEURL4
31.3337	31.3106	33.6177	32.3446	32.1349	26.471	24.5284	21.9215	+	35	35	35	35.2	35.2	35.2	111.08	0	163.63	14409000000	116	3.38416	0.00973333	7.84132	6.45389	Q9Y6Y8;A0A0C4DH82;H7C0V8;H7C4C4;REV__H7BYP9;REV__O15068	Q9Y6Y8	SEC23-interacting protein	SEC23IP
30.6099	30.9013	31.1138	31.9283	31.3204	24.225	23.691	23.2662	+	38	38	38	29.6	29.6	29.6	160.16	0	247.24	5968600000	105	6.0894	0	7.44735	16.2324	Q9NS87;C9JKA9;D6RCT7;H7BZT2	Q9NS87;C9JKA9	Kinesin-like protein KIF15	KIF15
31.6376	31.8656	31.7204	31.995	31.7185	25.2675	23.7563	24.8839	+	32	32	32	35	35	35	120.74	0	287.66	8373000000	105	6.10919	0	7.15151	16.1834	B7ZM87;A2RUF3;O75044;Q5VZB4;A0A075B7E9;A0A075B7B5;A0A075B7E6;P0DMP2;P0DJJ0;E9PDX4;A0A087X0L1;A0A087WW56;A0A075B7C8;G5EA48;Q7Z6B7	B7ZM87;A2RUF3;O75044;Q5VZB4	SLIT-ROBO Rho GTPase-activating protein 2	SRGAP2
30.3904	31.1363	30.7576	32.4962	30.8611	24.3846	24.255	24.2804	+	42	42	42	23.5	23.5	23.5	265.39	0	321.56	5988000000	114	5.0996	0	6.82164	11.6836	Q8NG31;E9PPJ1;H0YCZ2;H0YEY7;H0YN41	Q8NG31;E9PPJ1;H0YCZ2	Protein CASC5	CASC5
26.6385	27.3609	27.2612	28.8962	27.9418	24.1874	22.0004	23.4225	+	7	7	7	3.4	3.4	3.4	330.63	0	28.644	520460000	10	3.1643	0.0135385	4.41631	5.59081	Q68DQ2	Q68DQ2	Very large A-kinase anchor protein	CRYBG3
27.952	28.373	28.3401	28.3959	27.0784	24.6792	22.4234	24.3459	+	12	12	12	11	11	11	156.34	0	43.204	633060000	20	3.33007	0.0124848	4.21172	5.90871	Q9Y2I6;H0Y2V7	Q9Y2I6	Ninein-like protein	NINL
27.9	26.9221	27.5233	28.6954	27.517	24.3026	23.5055	23.4719	+	7	7	7	8.9	8.9	8.9	109.79	0	28.299	564210000	20	3.99265	0.00544	3.95154	7.36697	Q6PJI9;H3BNY4;H3BMH3;H3BV71	Q6PJI9	WD repeat-containing protein 59	WDR59
26.9572	27.4428	27.6666	28.7934	27.3067	23.1568	24.7824	23.1897	+	5	5	5	15.1	15.1	15.1	47.815	0	20.111	545720000	6	3.3278	0.0121176	3.9237	5.84366	Q92844;E7EQA9;H7C3L4;H7BZ28;E9PEK1;E7EWR8;E7EM55;E7ERM9;E7EV32;E7ENY2	Q92844;E7EQA9;H7C3L4	TRAF family member-associated NF-kappa-B activator	TANK
27.7213	28.381	27.918	28.9617	28.482	24.6023	24.5713	24.5743	+	3	3	3	5.2	5.2	5.2	51.201	0.00084818	6.621	898150000	13	4.83707	0.0045	3.71016	9.46663	H0YDD4;E9PEJ4;P10515	H0YDD4;E9PEJ4;P10515	Acetyltransferase component of pyruvate dehydrogenase complex;Dihydrolipoyllysine-residue acetyltransferase component of pyruvate dehydrogenase complex, mitochondrial	DLAT
31.5902	31.9674	31.7337	32.6745	32.2428	27.8912	28.5724	28.877	+	23	23	22	40.7	40.7	38.3	83.095	0	147.41	11533000000	105	4.42019	0.00342857	3.59485	8.28379	Q8ND82;Q9UJJ2;H0YN90;H0YLA6;Q6N043	Q8ND82;Q9UJJ2	Zinc finger protein 280C	ZNF280C
26.5707	26.7919	26.3659	27.4604	25.8852	22.5495	23.6538	23.502	+	2	2	2	5.6	5.6	5.6	47.761	0.00082576	6.0637	244660000	6	3.66114	0.0103226	3.3797	6.40307	H0YKH0;H0YLW9;H0YLI3;F5H7D6;H0YNT2;A0A0D9SES8;H0YKT5;H0YKN8;H0YL70;Q04726	H0YKH0;H0YLW9;H0YLI3;F5H7D6;H0YNT2;A0A0D9SES8;H0YKT5;H0YKN8;H0YL70;Q04726	Transducin-like enhancer protein 3	TLE3
29.2807	30.4497	28.7726	29.753	29.9835	26.4861	26.1682	26.3011	+	9	9	9	24.6	24.6	24.6	27.076	0	29.075	2342800000	29	3.8436	0.00742857	3.32943	6.78318	P09496;C9J8P9;F8WF69	P09496;C9J8P9;F8WF69	Clathrin light chain A	CLTA
27.3815	26.3215	27.5612	28.6346	27.2034	24.7716	22.8762	24.715	+	6	6	6	5.2	5.2	5.2	124.34	0	14.052	538690000	16	2.57213	0.0314667	3.29949	4.27548	Q92900	Q92900	Regulator of nonsense transcripts 1	UPF1
26.3801	27.3939	26.3159	26.866	25.5796	23.9767	22.9842	24.0804	+	4	4	4	11.3	11.3	11.3	51.537	0	26.297	223850000	8	2.98701	0.0224186	2.82669	4.89819	Q8TD10;G5EA54;Q49AL5;G3V3K8;G3V2C4	Q8TD10;G5EA54;Q49AL5	Mirror-image polydactyly gene 1 protein	MIPOL1
27.6405	27.8181	27.7263	28.5847	28.4967	25.776	25.6959	24.6407	+	8	8	8	42.8	42.8	42.8	23.593	0	31.456	996520000	34	3.40027	0.0130526	2.6824	5.60208	P20340;F5H3K7;Q9NRW1;C9JU14;F5GX61;J3KR73;Q53S08;C9JB90;C9J0I2;Q14964	P20340	Ras-related protein Rab-6A	RAB6A
25.8806	26.1655	25.1377	27.4667	25.2575	22.6402	24.0244	23.5243	+	4	4	4	1.7	1.7	1.7	367.76	0	11.524	223140000	7	2.19776	0.05944	2.58532	3.54038	P49454	P49454	Centromere protein F	CENPF
26.3168	26.7281	26.5502	28.6128	26.4946	24.6666	23.7662	24.8624	+	7	7	7	11.3	11.3	11.3	88.983	0	17.431	343590000	6	2.18416	0.0591698	2.50878	3.50507	Q9Y597	Q9Y597	BTB/POZ domain-containing protein KCTD3	KCTD3
25.2782	26.6129	25.6391	27.6705	26.8104	23.6126	24.2924	23.8442	+	6	6	6	1.8	1.8	1.8	521.12	0	15.918	248800000	10	2.25467	0.0561633	2.48585	3.60733	Q9NZJ4	Q9NZJ4	Sacsin	SACS
32.313	32.7811	32.6576	33.4864	32.5169	30.6605	30.259	30.3096	+	58	58	58	29.4	29.4	29.4	236.02	0	323.31	22759000000	265	3.78383	0.01225	2.34129	6.13398	F8VPD4;P27708;H7C2E4;H7BZB3;H7C3Z5	F8VPD4;P27708	CAD protein;Glutamine-dependent carbamoyl-phosphate synthase;Aspartate carbamoyltransferase;Dihydroorotase	CAD
26.296	26.5722	26.5786	28.1842	26.7246	25.4034	24.5749	24.5408	+	4	4	4	7.2	7.2	7.2	90.309	0	30.771	323660000	7	2.20888	0.0614074	2.03141	3.42871	E9PG22;Q8IW35;F8WF91	E9PG22;Q8IW35	Centrosomal protein of 97 kDa	CEP97
26.1631	25.9666	25.8406	26.0822	25.9387	24.5599	23.1187	24.6892	+	7	7	7	2.4	2.4	2.4	378.03	0	11.822	183680000	4	2.60996	0.0412766	1.87562	3.94699	O95613	O95613	Pericentrin	PCNT
25.069	24.9486	25.2434	26.0246	25.3584	24.9203	23.2302	22.4704	+	2	2	2	4.5	4.5	4.5	50.712	0.0008285	6.0966	101170000	4	1.65172	0.158947	1.7885	2.61105	B4DZ85;B4DF87;Q13772	B4DZ85;B4DF87;Q13772	Nuclear receptor coactivator 4	NCOA4
26.7029	27.4147	26.6562	27.4035	25.4967	24.7065	24.8828	25.441	+	5	5	5	8.2	8.2	8.2	92.819	0	21.625	430180000	15	1.88796	0.112597	1.72469	2.9044	Q3KQU3;H0YF21	Q3KQU3	MAP7 domain-containing protein 1	MAP7D1
29.0591	30.0705	29.5455	30.3465	30.2704	28.998	28.2243	27.636	+	17	17	17	13.3	13.3	13.3	192.06	0	80.014	3684500000	54	1.9545	0.106892	1.57228	2.94215	A0A087WVQ6;Q00610;A0A087WX41;P53675;J3KS13;J3KSQ2;F5H5N6	A0A087WVQ6;Q00610	Clathrin heavy chain;Clathrin heavy chain 1	CLTC
26.6589	27.7535	27.891	28.914	28.4678	26.2608	26.4705	26.5432	+	7	7	7	7.7	7.7	7.7	164.98	0	48.212	956920000	18	1.59373	0.19	1.51224	2.47119	Q14C86;F8W9S7;C9IZ08;B4DGD8;H0Y7I9;B0QZ65;A0A0A0MQV8;H0Y4E7;C9IZX9	Q14C86;F8W9S7;C9IZ08	GTPase-activating protein and VPS9 domain-containing protein 1	GAPVD1
31.4148	32.0846	31.5873	32.7545	31.6615	30.3495	30.4355	30.8409	+	50	50	50	32.5	32.5	32.5	166.57	0	171.41	14604000000	152	2.15193	0.0843871	1.35855	3.0954	Q14152	Q14152	Eukaryotic translation initiation factor 3 subunit A	EIF3A
29.1773	29.0772	29.0646	30.0247	29.7496	28.3141	28.2747	27.8132	+	16	16	16	17.1	17.1	17.1	105.34	0	63.824	2913000000	63	2.36958	0.0717818	1.28469	3.31223	Q99613;B5ME19;H3BPE4;H3BTY8;H3BPE3	Q99613;B5ME19	Eukaryotic translation initiation factor 3 subunit C;Eukaryotic translation initiation factor 3 subunit C-like protein	EIF3C;EIF3CL
28.2331	27.8199	28.1001	27.8547	29.134	27.0986	27.161	27.1599	+	2	2	2	7	7	7	53.944	0	29.917	1568200000	20	1.84462	0.161974	1.08852	2.59714	P53985;Q5T8R3;Q5T8R5	P53985;Q5T8R3;Q5T8R5	Monocarboxylate transporter 1	SLC16A1
28.5991	29.1603	28.8437	29.6229	29.1385	28.1567	27.926	28.1425	+	5	5	5	10.6	10.6	10.6	48.227	0	21.569	2459000000	28	2.26139	0.104125	0.99783	2.97249	Q07666;Q5VWX1	Q07666	KH domain-containing, RNA-binding, signal transduction-associated protein 1	KHDRBS1
28.4071	28.7918	28.4392	28.7267	29.1055	27.5752	27.7684	27.9382	+	13	8	8	20.2	15.2	15.2	69.948	0	23.569	2095500000	29	2.60754	0.076	0.93348	3.25317	Q03252	Q03252	Lamin-B2	LMNB2
28.1065	27.9772	28.0208	28.4567	28.164	27.6523	27.4925	27.4919	+	6	6	6	8.5	8.5	8.5	92.239	0	19.556	1432600000	33	2.62438	0.137833	0.599459	2.73575	Q9UHI6;E9PJ60	Q9UHI6;E9PJ60	Probable ATP-dependent RNA helicase DDX20	DDX20

## Sheet: GOBP of interactors
GOBP analysis of the interacting partners of HERC2 upon Rnase treatment
GO biological process complete	Homo sapiens - REFLIST (21002)	upload_1 (37)	upload_1 (expected)	upload_1 (over/under)	upload_1 (fold Enrichment)	upload_1 (P-value)
cellular component assembly (GO:0022607)	2338	16	4.12	+	3.88	6.12E-03
cellular component biogenesis (GO:0044085)	2599	16	4.58	+	3.49	2.53E-02
Unclassified (UNCLASSIFIED)	3579	2	6.31	-	.32	0.00E00
