# Supplementary material for: Insights into the ubiquitin-proteasome system of human embryonic stem cells
Source: Sci Rep. 2018 Mar 6;8:4092. doi: 10.1038/s41598-018-22384-9 (PMC5840266; doi:10.1038/s41598-018-22384-9)
Supplement: Supplementary file 7 — Dataset 6 [file 41598_2018_22384_MOESM7_ESM.xlsx]

## Sheet: All.log2FC
Supplementary Data 6. Transcriptomic data of HERC2 knockout hESCs
isoform_id	gene_id	gene_short_name	nearest_ref_id	locus	length	WT_HERC2_KO_log2_fold_change	WT_HERC2_KO_significant	hgnc_symbol	description	transcript_biotype
ENST00000370801	ENSG00000036549	ZZZ3		1:77562415-77683419	4328	0.223554	no	ZZZ3	zinc finger ZZ-type containing 3 [Source:HGNC Symbol;Acc:HGNC:24523]	protein_coding
ENST00000414381	ENSG00000036549	ZZZ3		1:77562415-77683419	561	1.12046	no	ZZZ3	zinc finger ZZ-type containing 3 [Source:HGNC Symbol;Acc:HGNC:24523]	protein_coding
ENST00000458763	ENSG00000036549	ZZZ3		1:77562415-77683419	420	0.137696	no	ZZZ3	zinc finger ZZ-type containing 3 [Source:HGNC Symbol;Acc:HGNC:24523]	processed_transcript
ENST00000463166	ENSG00000036549	ZZZ3		1:77562415-77683419	587	0.285762	no	ZZZ3	zinc finger ZZ-type containing 3 [Source:HGNC Symbol;Acc:HGNC:24523]	processed_transcript
ENST00000469944	ENSG00000036549	ZZZ3		1:77562415-77683419	686	0.590407	no	ZZZ3	zinc finger ZZ-type containing 3 [Source:HGNC Symbol;Acc:HGNC:24523]	processed_transcript
ENST00000481346	ENSG00000036549	ZZZ3		1:77562415-77683419	4500	0.203958	no	ZZZ3	zinc finger ZZ-type containing 3 [Source:HGNC Symbol;Acc:HGNC:24523]	processed_transcript
ENST00000381638	ENSG00000074755	ZZEF1		17:4004444-4143020	11456	-0.214748	no	ZZEF1	zinc finger ZZ-type and EF-hand domain containing 1 [Source:HGNC Symbol;Acc:HGNC:29027]	protein_coding
ENST00000322764	ENSG00000159840	ZYX		7:143381079-143523449	2493	-0.351344	no	ZYX	zyxin [Source:HGNC Symbol;Acc:HGNC:13200]	protein_coding
ENST00000354434	ENSG00000159840	ZYX		7:143381079-143523449	2050	-0.814764	no	ZYX	zyxin [Source:HGNC Symbol;Acc:HGNC:13200]	protein_coding
ENST00000392910	ENSG00000159840	ZYX		7:143381079-143523449	2123	-0.641738	no	ZYX	zyxin [Source:HGNC Symbol;Acc:HGNC:13200]	protein_coding
ENST00000457235	ENSG00000159840	ZYX		7:143381079-143523449	703	0.747209	no	ZYX	zyxin [Source:HGNC Symbol;Acc:HGNC:13200]	protein_coding
ENST00000468083	ENSG00000159840	ZYX		7:143381079-143523449	1146	-0.24779	no	ZYX	zyxin [Source:HGNC Symbol;Acc:HGNC:13200]	retained_intron
ENST00000477373	ENSG00000159840	ZYX		7:143381079-143523449	504	15.2402	no	ZYX	zyxin [Source:HGNC Symbol;Acc:HGNC:13200]	processed_transcript
ENST00000294353	ENSG00000162378	ZYG11B		1:52726466-52827342	8093	0.114828	no	ZYG11B	zyg-11 family member B, cell cycle regulator [Source:HGNC Symbol;Acc:HGNC:25820]	protein_coding
ENST00000545132	ENSG00000162378	ZYG11B		1:52726466-52827342	2294	0.346968	no	ZYG11B	zyg-11 family member B, cell cycle regulator [Source:HGNC Symbol;Acc:HGNC:25820]	protein_coding
ENST00000336332	ENSG00000070476	ZXDC		3:126437600-126475919	2579	-0.244666	no	ZXDC	ZXD family zinc finger C [Source:HGNC Symbol;Acc:HGNC:28160]	protein_coding
ENST00000389709	ENSG00000070476	ZXDC		3:126437600-126475919	3405	-0.0635286	no	ZXDC	ZXD family zinc finger C [Source:HGNC Symbol;Acc:HGNC:28160]	protein_coding
ENST00000515545	ENSG00000070476	ZXDC		3:126437600-126475919	2635	-1.35529	no	ZXDC	ZXD family zinc finger C [Source:HGNC Symbol;Acc:HGNC:28160]	nonsense_mediated_decay
ENST00000374888	ENSG00000198455	ZXDB		X:57591651-57597545	5894	-0.157512	no	ZXDB	zinc finger, X-linked, duplicated B [Source:HGNC Symbol;Acc:HGNC:13199]	protein_coding
ENST00000361148	ENSG00000122952	ZWINT		10:56357227-56361275	807	0.0768514	no	ZWINT	ZW10 interacting kinetochore protein [Source:HGNC Symbol;Acc:HGNC:13195]	protein_coding
ENST00000373944	ENSG00000122952	ZWINT		10:56357227-56361275	1872	0.109683	no	ZWINT	ZW10 interacting kinetochore protein [Source:HGNC Symbol;Acc:HGNC:13195]	protein_coding
ENST00000395405	ENSG00000122952	ZWINT		10:56357227-56361275	1851	0.486564	no	ZWINT	ZW10 interacting kinetochore protein [Source:HGNC Symbol;Acc:HGNC:13195]	protein_coding
ENST00000460654	ENSG00000122952	ZWINT		10:56357227-56361275	830	0.208398	no	ZWINT	ZW10 interacting kinetochore protein [Source:HGNC Symbol;Acc:HGNC:13195]	processed_transcript
ENST00000489649	ENSG00000122952	ZWINT		10:56357227-56361275	1621	0.526577	no	ZWINT	ZW10 interacting kinetochore protein [Source:HGNC Symbol;Acc:HGNC:13195]	nonsense_mediated_decay
ENST00000494312	ENSG00000122952	ZWINT		10:56357227-56361275	1961	-0.0545806	no	ZWINT	ZW10 interacting kinetochore protein [Source:HGNC Symbol;Acc:HGNC:13195]	retained_intron
ENST00000307897	ENSG00000174442	ZWILCH		15:66498014-66565979	3960	-0.00859307	no	ZWILCH	zwilch kinetochore protein [Source:HGNC Symbol;Acc:HGNC:25468]	protein_coding
ENST00000446801	ENSG00000174442	ZWILCH		15:66498014-66565979	3256	-0.0331551	no	ZWILCH	zwilch kinetochore protein [Source:HGNC Symbol;Acc:HGNC:25468]	protein_coding
ENST00000564179	ENSG00000174442	ZWILCH		15:66498014-66565979	582	-0.148127	no	ZWILCH	zwilch kinetochore protein [Source:HGNC Symbol;Acc:HGNC:25468]	protein_coding
ENST00000565627	ENSG00000174442	ZWILCH		15:66498014-66565979	1845	0.77686	no	ZWILCH	zwilch kinetochore protein [Source:HGNC Symbol;Acc:HGNC:25468]	protein_coding
ENST00000567816	ENSG00000174442	ZWILCH		15:66498014-66565979	373	-1.67072	no	ZWILCH	zwilch kinetochore protein [Source:HGNC Symbol;Acc:HGNC:25468]	protein_coding
ENST00000200135	ENSG00000086827	ZW10		11:113733186-113773811	2992	-0.0204851	no	ZW10	zw10 kinetochore protein [Source:HGNC Symbol;Acc:HGNC:13194]	protein_coding
ENST00000535142	ENSG00000086827	ZW10		11:113733186-113773811	2735	1.03809	no	ZW10	zw10 kinetochore protein [Source:HGNC Symbol;Acc:HGNC:13194]	nonsense_mediated_decay
ENST00000368576	ENSG00000153975	ZUFSP		6:116635617-116668794	2195	0.207688	no	ZUFSP	zinc finger with UFM1 specific peptidase domain [Source:HGNC Symbol;Acc:HGNC:21224]	protein_coding
ENST00000485498	ENSG00000153975	ZUFSP		6:116635617-116668794	807	-0.185747	no	ZUFSP	zinc finger with UFM1 specific peptidase domain [Source:HGNC Symbol;Acc:HGNC:21224]	processed_transcript
ENST00000412198	ENSG00000214655	ZSWIM8		10:73785581-73811798	3611	-11.3793	no	ZSWIM8	zinc finger SWIM-type containing 8 [Source:HGNC Symbol;Acc:HGNC:23528]	protein_coding
ENST00000451629	ENSG00000214655	ZSWIM8		10:73785581-73811798	313	-1.11426	no	ZSWIM8	zinc finger SWIM-type containing 8 [Source:HGNC Symbol;Acc:HGNC:23528]	processed_transcript
ENST00000466354	ENSG00000214655	ZSWIM8		10:73785581-73811798	630	0.530243	no	ZSWIM8	zinc finger SWIM-type containing 8 [Source:HGNC Symbol;Acc:HGNC:23528]	protein_coding
ENST00000466568	ENSG00000214655	ZSWIM8		10:73785581-73811798	466	0.551742	no	ZSWIM8	zinc finger SWIM-type containing 8 [Source:HGNC Symbol;Acc:HGNC:23528]	processed_transcript
ENST00000489234	ENSG00000214655	ZSWIM8		10:73785581-73811798	681	-0.368268	no	ZSWIM8	zinc finger SWIM-type containing 8 [Source:HGNC Symbol;Acc:HGNC:23528]	processed_transcript
ENST00000604729	ENSG00000214655	ZSWIM8		10:73785581-73811798	6075	-0.550166	no	ZSWIM8	zinc finger SWIM-type containing 8 [Source:HGNC Symbol;Acc:HGNC:23528]	protein_coding
ENST00000605216	ENSG00000214655	ZSWIM8		10:73785581-73811798	6004	1.16235	no	ZSWIM8	zinc finger SWIM-type containing 8 [Source:HGNC Symbol;Acc:HGNC:23528]	protein_coding
ENST00000399277	ENSG00000214941	ZSWIM7		17:15976559-16353656	2008	1.90087	no	ZSWIM7	zinc finger SWIM-type containing 7 [Source:HGNC Symbol;Acc:HGNC:26993]	protein_coding
ENST00000399280	ENSG00000214941	ZSWIM7		17:15976559-16353656	1869	-0.678218	no	ZSWIM7	zinc finger SWIM-type containing 7 [Source:HGNC Symbol;Acc:HGNC:26993]	processed_transcript
ENST00000472495	ENSG00000214941	ZSWIM7		17:15976559-16353656	703	-0.327235	no	ZSWIM7	zinc finger SWIM-type containing 7 [Source:HGNC Symbol;Acc:HGNC:26993]	protein_coding
ENST00000476496	ENSG00000214941	ZSWIM7		17:15976559-16353656	969	-0.27206	no	ZSWIM7	zinc finger SWIM-type containing 7 [Source:HGNC Symbol;Acc:HGNC:26993]	nonsense_mediated_decay
ENST00000490395	ENSG00000214941	ZSWIM7		17:15976559-16353656	1264	0.731247	no	ZSWIM7	zinc finger SWIM-type containing 7 [Source:HGNC Symbol;Acc:HGNC:26993]	nonsense_mediated_decay
ENST00000491631	ENSG00000214941	ZSWIM7		17:15976559-16353656	879	0.339584	no	ZSWIM7	zinc finger SWIM-type containing 7 [Source:HGNC Symbol;Acc:HGNC:26993]	nonsense_mediated_decay
ENST00000252744	ENSG00000130449	ZSWIM6		5:61332272-61546170	5501	0.124787	no	ZSWIM6	zinc finger SWIM-type containing 6 [Source:HGNC Symbol;Acc:HGNC:29316]	protein_coding
ENST00000359600	ENSG00000162415	ZSWIM5		1:45016398-45306209	5819	0.26812	no	ZSWIM5	zinc finger SWIM-type containing 5 [Source:HGNC Symbol;Acc:HGNC:29299]	protein_coding
ENST00000254323	ENSG00000132003	ZSWIM4		19:13795459-13832230	4339	-0.0643401	no	ZSWIM4	zinc finger SWIM-type containing 4 [Source:HGNC Symbol;Acc:HGNC:25704]	protein_coding
ENST00000590508	ENSG00000132003	ZSWIM4		19:13795459-13832230	2921	-0.414164	no	ZSWIM4	zinc finger SWIM-type containing 4 [Source:HGNC Symbol;Acc:HGNC:25704]	protein_coding
ENST00000255152	ENSG00000132801	ZSWIM3		20:45857616-45879122	2773	0.037872	no	ZSWIM3	zinc finger SWIM-type containing 3 [Source:HGNC Symbol;Acc:HGNC:16157]	protein_coding
ENST00000372520	ENSG00000168612	ZSWIM1		20:45881226-45885266	2168	0.0241152	no	ZSWIM1	zinc finger SWIM-type containing 1 [Source:HGNC Symbol;Acc:HGNC:16155]	protein_coding
ENST00000372523	ENSG00000168612	ZSWIM1		20:45881226-45885266	2769	-0.288955	no	ZSWIM1	zinc finger SWIM-type containing 1 [Source:HGNC Symbol;Acc:HGNC:16155]	protein_coding
ENST00000252207	ENSG00000137185	ZSCAN9		6:28224885-28233482	1621	0.000358705	no	ZSCAN9	zinc finger and SCAN domain containing 9 [Source:HGNC Symbol;Acc:HGNC:12984]	protein_coding
ENST00000527436	ENSG00000137185	ZSCAN9		6:28224885-28233482	2062	-0.100528	no	ZSCAN9	zinc finger and SCAN domain containing 9 [Source:HGNC Symbol;Acc:HGNC:12984]	protein_coding
ENST00000531979	ENSG00000137185	ZSCAN9		6:28224885-28233482	1601	0.248413	no	ZSCAN9	zinc finger and SCAN domain containing 9 [Source:HGNC Symbol;Acc:HGNC:12984]	protein_coding
ENST00000585670	ENSG00000131848	ZSCAN5A		19:56219669-56393545	314	-0.92871	no	ZSCAN5A	zinc finger and SCAN domain containing 5A [Source:HGNC Symbol;Acc:HGNC:23710]	processed_transcript
ENST00000592355	ENSG00000131848	ZSCAN5A		19:56219669-56393545	1813	-1.05338	no	ZSCAN5A	zinc finger and SCAN domain containing 5A [Source:HGNC Symbol;Acc:HGNC:23710]	protein_coding
ENST00000571285	ENSG00000140987	ZSCAN32		16:3365098-3577400	1977	-0.378412	no	ZSCAN32	zinc finger and SCAN domain containing 32 [Source:HGNC Symbol;Acc:HGNC:20812]	retained_intron
ENST00000573719	ENSG00000140987	ZSCAN32		16:3365098-3577400	841	-0.0220637	no	ZSCAN32	zinc finger and SCAN domain containing 32 [Source:HGNC Symbol;Acc:HGNC:20812]	protein_coding
ENST00000574940	ENSG00000140987	ZSCAN32		16:3365098-3577400	2180	-0.348123	no	ZSCAN32	zinc finger and SCAN domain containing 32 [Source:HGNC Symbol;Acc:HGNC:20812]	protein_coding
ENST00000618425	ENSG00000140987	ZSCAN32		16:3365098-3577400	2788	-0.104748	no	ZSCAN32	zinc finger and SCAN domain containing 32 [Source:HGNC Symbol;Acc:HGNC:20812]	protein_coding
ENST00000344279	ENSG00000235109	ZSCAN31		6:28324692-28369177	2619	0.0251993	no	ZSCAN31	zinc finger and SCAN domain containing 31 [Source:HGNC Symbol;Acc:HGNC:14097]	protein_coding
ENST00000439158	ENSG00000235109	ZSCAN31		6:28324692-28369177	3050	-0.299476	no	ZSCAN31	zinc finger and SCAN domain containing 31 [Source:HGNC Symbol;Acc:HGNC:14097]	protein_coding
ENST00000481934	ENSG00000235109	ZSCAN31		6:28324692-28369177	796	-1.0358	no	ZSCAN31	zinc finger and SCAN domain containing 31 [Source:HGNC Symbol;Acc:HGNC:14097]	processed_transcript
ENST00000333206	ENSG00000186814	ZSCAN30		18:35241029-35290245	4097	0.208101	no	ZSCAN30	zinc finger and SCAN domain containing 30 [Source:HGNC Symbol;Acc:HGNC:33517]	protein_coding
ENST00000588448	ENSG00000186814	ZSCAN30		18:35241029-35290245	464	-1.19714	no	ZSCAN30	zinc finger and SCAN domain containing 30 [Source:HGNC Symbol;Acc:HGNC:33517]	protein_coding
ENST00000589178	ENSG00000186814	ZSCAN30		18:35241029-35290245	3368	-0.0661444	no	ZSCAN30	zinc finger and SCAN domain containing 30 [Source:HGNC Symbol;Acc:HGNC:33517]	protein_coding
ENST00000396976	ENSG00000140265	ZSCAN29		15:43358171-43510728	5595	0.0889992	no	ZSCAN29	zinc finger and SCAN domain containing 29 [Source:HGNC Symbol;Acc:HGNC:26673]	protein_coding
ENST00000561661	ENSG00000140265	ZSCAN29		15:43358171-43510728	643	-0.693686	no	ZSCAN29	zinc finger and SCAN domain containing 29 [Source:HGNC Symbol;Acc:HGNC:26673]	protein_coding
ENST00000563508	ENSG00000140265	ZSCAN29		15:43358171-43510728	701	-0.0420015	no	ZSCAN29	zinc finger and SCAN domain containing 29 [Source:HGNC Symbol;Acc:HGNC:26673]	processed_transcript
ENST00000566849	ENSG00000140265	ZSCAN29		15:43358171-43510728	2834	-0.507286	no	ZSCAN29	zinc finger and SCAN domain containing 29 [Source:HGNC Symbol;Acc:HGNC:26673]	nonsense_mediated_decay
ENST00000568898	ENSG00000140265	ZSCAN29		15:43358171-43510728	1389	1.8746	no	ZSCAN29	zinc finger and SCAN domain containing 29 [Source:HGNC Symbol;Acc:HGNC:26673]	protein_coding
ENST00000316606	ENSG00000197062	ZSCAN26		6:28267009-28302549	2362	0.14137	no	ZSCAN26	zinc finger and SCAN domain containing 26 [Source:HGNC Symbol;Acc:HGNC:12978]	protein_coding
ENST00000611552	ENSG00000197062	ZSCAN26		6:28267009-28302549	1030	-0.872257	no	ZSCAN26	zinc finger and SCAN domain containing 26 [Source:HGNC Symbol;Acc:HGNC:12978]	protein_coding
ENST00000617168	ENSG00000197062	ZSCAN26		6:28267009-28302549	588	1.76533	no	ZSCAN26	zinc finger and SCAN domain containing 26 [Source:HGNC Symbol;Acc:HGNC:12978]	protein_coding
ENST00000619937	ENSG00000197062	ZSCAN26		6:28267009-28302549	2729	0.513169	no	ZSCAN26	zinc finger and SCAN domain containing 26 [Source:HGNC Symbol;Acc:HGNC:12978]	protein_coding
ENST00000623276	ENSG00000197062	ZSCAN26		6:28267009-28302549	1998	0.182445	no	ZSCAN26	zinc finger and SCAN domain containing 26 [Source:HGNC Symbol;Acc:HGNC:12978]	protein_coding
ENST00000394150	ENSG00000197037	ZSCAN25		7:99616945-99632407	2823	-0.502713	no	ZSCAN25	zinc finger and SCAN domain containing 25 [Source:HGNC Symbol;Acc:HGNC:21961]	nonsense_mediated_decay
ENST00000394152	ENSG00000197037	ZSCAN25		7:99616945-99632407	4349	0.174013	no	ZSCAN25	zinc finger and SCAN domain containing 25 [Source:HGNC Symbol;Acc:HGNC:21961]	protein_coding
ENST00000473646	ENSG00000197037	ZSCAN25		7:99616945-99632407	584	-0.467651	no	ZSCAN25	zinc finger and SCAN domain containing 25 [Source:HGNC Symbol;Acc:HGNC:21961]	retained_intron
ENST00000481424	ENSG00000197037	ZSCAN25		7:99616945-99632407	5722	-0.0841438	no	ZSCAN25	zinc finger and SCAN domain containing 25 [Source:HGNC Symbol;Acc:HGNC:21961]	retained_intron
ENST00000289788	ENSG00000187987	ZSCAN23		6:28431929-28443502	3126	0.568337	no	ZSCAN23	zinc finger and SCAN domain containing 23 [Source:HGNC Symbol;Acc:HGNC:21193]	protein_coding
ENST00000481983	ENSG00000187987	ZSCAN23		6:28431929-28443502	1316	0.359038	no	ZSCAN23	zinc finger and SCAN domain containing 23 [Source:HGNC Symbol;Acc:HGNC:21193]	nonsense_mediated_decay
ENST00000486481	ENSG00000187987	ZSCAN23		6:28431929-28443502	440	1.25468	no	ZSCAN23	zinc finger and SCAN domain containing 23 [Source:HGNC Symbol;Acc:HGNC:21193]	processed_transcript
ENST00000329665	ENSG00000182318	ZSCAN22		19:58327018-58342332	4629	-0.00687011	no	ZSCAN22	zinc finger and SCAN domain containing 22 [Source:HGNC Symbol;Acc:HGNC:4929]	protein_coding
ENST00000292450	ENSG00000166529	ZSCAN21		7:100049773-100082548	2005	0.128155	no	ZSCAN21	zinc finger and SCAN domain containing 21 [Source:HGNC Symbol;Acc:HGNC:13104]	protein_coding
ENST00000438937	ENSG00000166529	ZSCAN21		7:100049773-100082548	820	-0.123353	no	ZSCAN21	zinc finger and SCAN domain containing 21 [Source:HGNC Symbol;Acc:HGNC:13104]	protein_coding
ENST00000456748	ENSG00000166529	ZSCAN21		7:100049773-100082548	1904	-0.524151	no	ZSCAN21	zinc finger and SCAN domain containing 21 [Source:HGNC Symbol;Acc:HGNC:13104]	protein_coding
ENST00000543588	ENSG00000166529	ZSCAN21		7:100049773-100082548	1870	-0.986159	no	ZSCAN21	zinc finger and SCAN domain containing 21 [Source:HGNC Symbol;Acc:HGNC:13104]	protein_coding
ENST00000361328	ENSG00000121903	ZSCAN20		1:33472644-33496507	4316	0.0271258	no	ZSCAN20	zinc finger and SCAN domain containing 20 [Source:HGNC Symbol;Acc:HGNC:13093]	protein_coding
ENST00000334141	ENSG00000176371	ZSCAN2		15:84599433-84627796	993	-0.20333	no	ZSCAN2	zinc finger and SCAN domain containing 2 [Source:HGNC Symbol;Acc:HGNC:20994]	protein_coding
ENST00000379358	ENSG00000176371	ZSCAN2		15:84599433-84627796	906	-0.273453	no	ZSCAN2	zinc finger and SCAN domain containing 2 [Source:HGNC Symbol;Acc:HGNC:20994]	protein_coding
ENST00000448803	ENSG00000176371	ZSCAN2		15:84599433-84627796	3813	-0.459977	no	ZSCAN2	zinc finger and SCAN domain containing 2 [Source:HGNC Symbol;Acc:HGNC:20994]	protein_coding
ENST00000540936	ENSG00000176371	ZSCAN2		15:84599433-84627796	579	0.53893	no	ZSCAN2	zinc finger and SCAN domain containing 2 [Source:HGNC Symbol;Acc:HGNC:20994]	protein_coding
ENST00000546148	ENSG00000176371	ZSCAN2		15:84599433-84627796	2242	-0.28761	no	ZSCAN2	zinc finger and SCAN domain containing 2 [Source:HGNC Symbol;Acc:HGNC:20994]	protein_coding
ENST00000240727	ENSG00000121413	ZSCAN18		19:58059238-58118427	2779	-2.56477	no	ZSCAN18	zinc finger and SCAN domain containing 18 [Source:HGNC Symbol;Acc:HGNC:21037]	protein_coding
ENST00000433686	ENSG00000121413	ZSCAN18		19:58059238-58118427	2071	-0.0367438	no	ZSCAN18	zinc finger and SCAN domain containing 18 [Source:HGNC Symbol;Acc:HGNC:21037]	protein_coding
ENST00000594191	ENSG00000121413	ZSCAN18		19:58059238-58118427	1042	0.877504	no	ZSCAN18	zinc finger and SCAN domain containing 18 [Source:HGNC Symbol;Acc:HGNC:21037]	retained_intron
ENST00000595784	ENSG00000121413	ZSCAN18		19:58059238-58118427	567	0.626884	no	ZSCAN18	zinc finger and SCAN domain containing 18 [Source:HGNC Symbol;Acc:HGNC:21037]	retained_intron
ENST00000596372	ENSG00000121413	ZSCAN18		19:58059238-58118427	2429	0.200463	no	ZSCAN18	zinc finger and SCAN domain containing 18 [Source:HGNC Symbol;Acc:HGNC:21037]	retained_intron
ENST00000598497	ENSG00000121413	ZSCAN18		19:58059238-58118427	5729	0.120057	no	ZSCAN18	zinc finger and SCAN domain containing 18 [Source:HGNC Symbol;Acc:HGNC:21037]	retained_intron
ENST00000600318	ENSG00000121413	ZSCAN18		19:58059238-58118427	2004	0.059597	no	ZSCAN18	zinc finger and SCAN domain containing 18 [Source:HGNC Symbol;Acc:HGNC:21037]	retained_intron
ENST00000600845	ENSG00000121413	ZSCAN18		19:58059238-58118427	761	-0.334744	no	ZSCAN18	zinc finger and SCAN domain containing 18 [Source:HGNC Symbol;Acc:HGNC:21037]	protein_coding
ENST00000600897	ENSG00000121413	ZSCAN18		19:58059238-58118427	946	1.40746	no	ZSCAN18	zinc finger and SCAN domain containing 18 [Source:HGNC Symbol;Acc:HGNC:21037]	protein_coding
ENST00000601144	ENSG00000121413	ZSCAN18		19:58059238-58118427	2190	-0.361001	no	ZSCAN18	zinc finger and SCAN domain containing 18 [Source:HGNC Symbol;Acc:HGNC:21037]	protein_coding
ENST00000602810	ENSG00000269293	ZSCAN16-AS1		6:28121794-28139678	1536	0.427913	no	ZSCAN16-AS1	ZSCAN16 antisense RNA 1 [Source:HGNC Symbol;Acc:HGNC:48982]	antisense
ENST00000340487	ENSG00000196812	ZSCAN16		6:28121794-28139678	1328	0.172302	no	ZSCAN16	zinc finger and SCAN domain containing 16 [Source:HGNC Symbol;Acc:HGNC:20813]	protein_coding
ENST00000361028	ENSG00000158691	ZSCAN12		6:28378954-28399734	5495	0.390501	no	ZSCAN12	zinc finger and SCAN domain containing 12 [Source:HGNC Symbol;Acc:HGNC:13172]	protein_coding
ENST00000396827	ENSG00000158691	ZSCAN12		6:28378954-28399734	3909	0.111535	no	ZSCAN12	zinc finger and SCAN domain containing 12 [Source:HGNC Symbol;Acc:HGNC:13172]	protein_coding
ENST00000258888	ENSG00000136383	ALPK3		15:84816679-84873482	10917	4.55055	yes	ALPK3	alpha kinase 3 [Source:HGNC Symbol;Acc:HGNC:17574]	protein_coding
ENST00000538082	ENSG00000130182	ZSCAN10		16:3088889-3099317	2350	-0.460539	no	ZSCAN10	zinc finger and SCAN domain containing 10 [Source:HGNC Symbol;Acc:HGNC:12997]	protein_coding
ENST00000571903	ENSG00000130182	ZSCAN10		16:3088889-3099317	1726	-0.453092	no	ZSCAN10	zinc finger and SCAN domain containing 10 [Source:HGNC Symbol;Acc:HGNC:12997]	retained_intron
ENST00000572431	ENSG00000130182	ZSCAN10		16:3088889-3099317	575	-1.54228	no	ZSCAN10	zinc finger and SCAN domain containing 10 [Source:HGNC Symbol;Acc:HGNC:12997]	protein_coding
ENST00000575108	ENSG00000130182	ZSCAN10		16:3088889-3099317	2247	-0.965601	no	ZSCAN10	zinc finger and SCAN domain containing 10 [Source:HGNC Symbol;Acc:HGNC:12997]	protein_coding
ENST00000576483	ENSG00000130182	ZSCAN10		16:3088889-3099317	747	-0.564909	no	ZSCAN10	zinc finger and SCAN domain containing 10 [Source:HGNC Symbol;Acc:HGNC:12997]	protein_coding
ENST00000576985	ENSG00000130182	ZSCAN10		16:3088889-3099317	1397	-0.433607	no	ZSCAN10	zinc finger and SCAN domain containing 10 [Source:HGNC Symbol;Acc:HGNC:12997]	protein_coding
ENST00000577059	ENSG00000130182	ZSCAN10		16:3088889-3099317	635	-0.630411	no	ZSCAN10	zinc finger and SCAN domain containing 10 [Source:HGNC Symbol;Acc:HGNC:12997]	retained_intron
ENST00000601162	ENSG00000152467	ZSCAN1		19:58034031-58054631	813	-5.701	no	ZSCAN1	zinc finger and SCAN domain containing 1 [Source:HGNC Symbol;Acc:HGNC:23712]	protein_coding
ENST00000307771	ENSG00000169249	ZRSR2		X:15790471-15823260	1491	-0.0409905	no	ZRSR2	zinc finger CCCH-type, RNA binding motif and serine/arginine rich 2 [Source:HGNC Symbol;Acc:HGNC:23019]	protein_coding
ENST00000264159	ENSG00000121988	ZRANB3		2:135052264-135531236	4046	0.193543	no	ZRANB3	zinc finger RANBP2-type containing 3 [Source:HGNC Symbol;Acc:HGNC:25249]	protein_coding
ENST00000472452	ENSG00000121988	ZRANB3		2:135052264-135531236	823	-0.0395299	no	ZRANB3	zinc finger RANBP2-type containing 3 [Source:HGNC Symbol;Acc:HGNC:25249]	processed_transcript
ENST00000492193	ENSG00000121988	ZRANB3		2:135052264-135531236	546	0.297776	no	ZRANB3	zinc finger RANBP2-type containing 3 [Source:HGNC Symbol;Acc:HGNC:25249]	retained_intron
ENST00000254821	ENSG00000132485	ZRANB2		1:71048854-71081297	2821	-0.391307	no	ZRANB2	zinc finger RANBP2-type containing 2 [Source:HGNC Symbol;Acc:HGNC:13058]	protein_coding
ENST00000477096	ENSG00000132485	ZRANB2		1:71048854-71081297	3677	0.338186	no	ZRANB2	zinc finger RANBP2-type containing 2 [Source:HGNC Symbol;Acc:HGNC:13058]	processed_transcript
ENST00000479947	ENSG00000132485	ZRANB2		1:71048854-71081297	470	1.73462	no	ZRANB2	zinc finger RANBP2-type containing 2 [Source:HGNC Symbol;Acc:HGNC:13058]	processed_transcript
ENST00000487510	ENSG00000132485	ZRANB2		1:71048854-71081297	579	-0.518586	no	ZRANB2	zinc finger RANBP2-type containing 2 [Source:HGNC Symbol;Acc:HGNC:13058]	processed_transcript
ENST00000610633	ENSG00000132485	ZRANB2		1:71048854-71081297	2809	0.274408	no	ZRANB2	zinc finger RANBP2-type containing 2 [Source:HGNC Symbol;Acc:HGNC:13058]
ENST00000611683	ENSG00000132485	ZRANB2		1:71048854-71081297	1257	0.320517	no	ZRANB2	zinc finger RANBP2-type containing 2 [Source:HGNC Symbol;Acc:HGNC:13058]	protein_coding
ENST00000359653	ENSG00000019995	ZRANB1		10:124917142-125161170	5695	0.120622	no	ZRANB1	zinc finger RANBP2-type containing 1 [Source:HGNC Symbol;Acc:HGNC:18224]	protein_coding
ENST00000227322	ENSG00000109917	ZPR1		11:116773388-116788050	6566	0.204005	no	ZPR1	ZPR1 zinc finger [Source:HGNC Symbol;Acc:HGNC:13051]	protein_coding
ENST00000425791	ENSG00000109917	ZPR1		11:116773388-116788050	603	-0.301059	no	ZPR1	ZPR1 zinc finger [Source:HGNC Symbol;Acc:HGNC:13051]	nonsense_mediated_decay
ENST00000429220	ENSG00000109917	ZPR1		11:116773388-116788050	2364	-0.0224512	no	ZPR1	ZPR1 zinc finger [Source:HGNC Symbol;Acc:HGNC:13051]	protein_coding
ENST00000444935	ENSG00000109917	ZPR1		11:116773388-116788050	2497	0.0615891	no	ZPR1	ZPR1 zinc finger [Source:HGNC Symbol;Acc:HGNC:13051]	protein_coding
ENST00000449430	ENSG00000109917	ZPR1		11:116773388-116788050	691	-0.304574	no	ZPR1	ZPR1 zinc finger [Source:HGNC Symbol;Acc:HGNC:13051]	nonsense_mediated_decay
ENST00000498065	ENSG00000109917	ZPR1		11:116773388-116788050	425	-0.136333	no	ZPR1	ZPR1 zinc finger [Source:HGNC Symbol;Acc:HGNC:13051]	retained_intron
ENST00000336517	ENSG00000188372	ZP3		7:76389333-76442071	1483	0.626555	no	ZP3	zona pellucida glycoprotein 3 (sperm receptor) [Source:HGNC Symbol;Acc:HGNC:13189]	protein_coding
ENST00000406323	ENSG00000183579	ZNRF3		22:28883591-29197572	2878	-0.375486	no	ZNRF3	zinc and ring finger 3 [Source:HGNC Symbol;Acc:HGNC:18126]	protein_coding
ENST00000544604	ENSG00000183579	ZNRF3		22:28883591-29197572	6851	-0.11944	no	ZNRF3	zinc and ring finger 3 [Source:HGNC Symbol;Acc:HGNC:18126]	protein_coding
ENST00000442865	ENSG00000225264	ZNRF2P2		7:29598794-29742594	590	0.368173	no	ZNRF2P2	zinc and ring finger 2 pseudogene 2 [Source:HGNC Symbol;Acc:HGNC:42793]	processed_transcript
ENST00000454624	ENSG00000225264	ZNRF2P2		7:29598794-29742594	420	-2.80461	no	ZNRF2P2	zinc and ring finger 2 pseudogene 2 [Source:HGNC Symbol;Acc:HGNC:42793]	transcribed_processed_pseudogene
ENST00000441407	ENSG00000237004	ZNRF2P1		7:32495425-32762924	443	-0.476431	no	ZNRF2P1	zinc and ring finger 2 pseudogene 1 [Source:HGNC Symbol;Acc:HGNC:42792]	processed_pseudogene
ENST00000323037	ENSG00000180233	ZNRF2		7:30284306-30412502	3460	0.0347737	no	ZNRF2	zinc and ring finger 2, E3 ubiquitin protein ligase [Source:HGNC Symbol;Acc:HGNC:22316]	protein_coding
ENST00000320619	ENSG00000186187	ZNRF1		16:74871366-75110994	2479	-0.906359	no	ZNRF1	zinc and ring finger 1, E3 ubiquitin protein ligase [Source:HGNC Symbol;Acc:HGNC:18452]	protein_coding
ENST00000335325	ENSG00000186187	ZNRF1		16:74871366-75110994	4620	-0.331482	no	ZNRF1	zinc and ring finger 1, E3 ubiquitin protein ligase [Source:HGNC Symbol;Acc:HGNC:18452]	protein_coding
ENST00000566250	ENSG00000186187	ZNRF1		16:74871366-75110994	1069	0.0249035	no	ZNRF1	zinc and ring finger 1, E3 ubiquitin protein ligase [Source:HGNC Symbol;Acc:HGNC:18452]	protein_coding
ENST00000567962	ENSG00000186187	ZNRF1		16:74871366-75110994	1234	-0.126445	no	ZNRF1	zinc and ring finger 1, E3 ubiquitin protein ligase [Source:HGNC Symbol;Acc:HGNC:18452]	protein_coding
ENST00000568351	ENSG00000186187	ZNRF1		16:74871366-75110994	964	0.585891	no	ZNRF1	zinc and ring finger 1, E3 ubiquitin protein ligase [Source:HGNC Symbol;Acc:HGNC:18452]	protein_coding
ENST00000568494	ENSG00000186187	ZNRF1		16:74871366-75110994	2046	0.358743	no	ZNRF1	zinc and ring finger 1, E3 ubiquitin protein ligase [Source:HGNC Symbol;Acc:HGNC:18452]	retained_intron
ENST00000437417	ENSG00000204623	ZNRD1-AS1		6:30001010-30064909	1497	-0.312526	no	ZNRD1ASP	zinc ribbon domain containing 1 antisense, pseudogene [Source:HGNC Symbol;Acc:HGNC:13924]	processed_transcript
ENST00000332435	ENSG00000066379	ZNRD1		6:30001010-30064909	864	0.696058	no	ZNRD1	zinc ribbon domain containing 1 [Source:HGNC Symbol;Acc:HGNC:13182]	protein_coding
ENST00000359374	ENSG00000066379	ZNRD1		6:30001010-30064909	743	-0.21066	no	ZNRD1	zinc ribbon domain containing 1 [Source:HGNC Symbol;Acc:HGNC:13182]	protein_coding
ENST00000376782	ENSG00000066379	ZNRD1		6:30001010-30064909	736	0.248702	no	ZNRD1	zinc ribbon domain containing 1 [Source:HGNC Symbol;Acc:HGNC:13182]	protein_coding
ENST00000370574	ENSG00000117174	ZNHIT6		1:85649422-85708433	2797	-0.059088	no	ZNHIT6	zinc finger HIT-type containing 6 [Source:HGNC Symbol;Acc:HGNC:26089]	protein_coding
ENST00000617429	ENSG00000273611	ZNHIT3		17:36486628-36543435	951	-0.216196	no	ZNHIT3	zinc finger HIT-type containing 3 [Source:HGNC Symbol;Acc:HGNC:12309]	protein_coding
ENST00000619482	ENSG00000273611	ZNHIT3		17:36486628-36543435	561	0.0540748	no	ZNHIT3	zinc finger HIT-type containing 3 [Source:HGNC Symbol;Acc:HGNC:12309]	retained_intron
ENST00000619730	ENSG00000273611	ZNHIT3		17:36486628-36543435	926	0.854417	no	ZNHIT3	zinc finger HIT-type containing 3 [Source:HGNC Symbol;Acc:HGNC:12309]	protein_coding
ENST00000554301	ENSG00000100767	PAPLN		14:73237496-73274640	4090	3.00446	yes	PAPLN	papilin, proteoglycan like sulfated glycoprotein [Source:HGNC Symbol;Acc:HGNC:19262]	protein_coding
ENST00000305105	ENSG00000106400	ZNHIT1		7:101205976-101224190	1225	0.0590961	no	ZNHIT1	zinc finger HIT-type containing 1 [Source:HGNC Symbol;Acc:HGNC:21688]	protein_coding
ENST00000396105	ENSG00000124201	ZNFX1		20:49219294-49295738	7371	-0.471455	no	ZNFX1	zinc finger NFX1-type containing 1 [Source:HGNC Symbol;Acc:HGNC:29271]	protein_coding
ENST00000630184	ENSG00000108231	LGI1		10:93757808-93798174	2936	2.93446	yes	LGI1	leucine rich glioma inactivated 1 [Source:HGNC Symbol;Acc:HGNC:6572]	protein_coding
ENST00000588146	ENSG00000184635	ZNF93		19:19900912-19963464	570	-1.42192	no	ZNF93	zinc finger protein 93 [Source:HGNC Symbol;Acc:HGNC:13169]	protein_coding
ENST00000591366	ENSG00000184635	ZNF93		19:19900912-19963464	590	-0.424836	no	ZNF93	zinc finger protein 93 [Source:HGNC Symbol;Acc:HGNC:13169]	protein_coding
ENST00000592613	ENSG00000184635	ZNF93		19:19900912-19963464	868	-0.576695	no	ZNF93	zinc finger protein 93 [Source:HGNC Symbol;Acc:HGNC:13169]	processed_transcript
ENST00000328747	ENSG00000146757	ZNF92		7:65373798-65401135	3210	0.0489545	no	ZNF92	zinc finger protein 92 [Source:HGNC Symbol;Acc:HGNC:13168]	protein_coding
ENST00000357512	ENSG00000146757	ZNF92		7:65373798-65401135	3124	-0.200305	no	ZNF92	zinc finger protein 92 [Source:HGNC Symbol;Acc:HGNC:13168]	protein_coding
ENST00000431504	ENSG00000146757	ZNF92		7:65373798-65401135	2947	0.630937	no	ZNF92	zinc finger protein 92 [Source:HGNC Symbol;Acc:HGNC:13168]	protein_coding
ENST00000450302	ENSG00000146757	ZNF92		7:65373798-65401135	2957	-0.24864	no	ZNF92	zinc finger protein 92 [Source:HGNC Symbol;Acc:HGNC:13168]	protein_coding
ENST00000300619	ENSG00000167232	ZNF91		19:23304990-23395560	5489	0.277419	no	ZNF91	zinc finger protein 91 [Source:HGNC Symbol;Acc:HGNC:13166]	protein_coding
ENST00000397082	ENSG00000167232	ZNF91		19:23304990-23395560	3572	0.000361308	no	ZNF91	zinc finger protein 91 [Source:HGNC Symbol;Acc:HGNC:13166]	protein_coding
ENST00000593341	ENSG00000167232	ZNF91		19:23304990-23395560	730	0.0811423	no	ZNF91	zinc finger protein 91 [Source:HGNC Symbol;Acc:HGNC:13166]	processed_transcript
ENST00000595533	ENSG00000167232	ZNF91		19:23304990-23395560	695	-0.720977	no	ZNF91	zinc finger protein 91 [Source:HGNC Symbol;Acc:HGNC:13166]	protein_coding
ENST00000597458	ENSG00000167232	ZNF91		19:23304990-23395560	2307	0.254947	no	ZNF91	zinc finger protein 91 [Source:HGNC Symbol;Acc:HGNC:13166]	retained_intron
ENST00000599281	ENSG00000167232	ZNF91		19:23304990-23395560	747	0.69375	no	ZNF91	zinc finger protein 91 [Source:HGNC Symbol;Acc:HGNC:13166]	processed_transcript
ENST00000599743	ENSG00000167232	ZNF91		19:23304990-23395560	662	0.705541	no	ZNF91	zinc finger protein 91 [Source:HGNC Symbol;Acc:HGNC:13166]	protein_coding
ENST00000371418	ENSG00000108231	LGI1		10:93757808-93798174	2381	2.61208	yes	LGI1	leucine rich glioma inactivated 1 [Source:HGNC Symbol;Acc:HGNC:6572]	protein_coding
ENST00000469078	ENSG00000213988	ZNF90		19:20077993-20321305	1918	-1.13359	no	ZNF90	zinc finger protein 90 [Source:HGNC Symbol;Acc:HGNC:13165]	nonsense_mediated_decay
ENST00000474284	ENSG00000213988	ZNF90		19:20077993-20321305	1724	-0.574874	no	ZNF90	zinc finger protein 90 [Source:HGNC Symbol;Acc:HGNC:13165]	processed_transcript
ENST00000484032	ENSG00000213988	ZNF90		19:20077993-20321305	661	-1.68944	no	ZNF90	zinc finger protein 90 [Source:HGNC Symbol;Acc:HGNC:13165]	retained_intron
ENST00000537226	ENSG00000214029	ZNF891		12:133079837-133130473	15455	0.189136	no	ZNF891	zinc finger protein 891 [Source:HGNC Symbol;Acc:HGNC:38709]	protein_coding
ENST00000427548	ENSG00000228623	ZNF883		9:112997119-113056759	2319	-0.286291	no	ZNF883	zinc finger protein 883 [Source:HGNC Symbol;Acc:HGNC:27271]
ENST00000444149	ENSG00000234284	ZNF879		5:179023751-179035064	3304	0.0225821	no	ZNF879	zinc finger protein 879 [Source:HGNC Symbol;Acc:HGNC:37273]	protein_coding
ENST00000547628	ENSG00000257446	ZNF878		19:11987616-12052967	1734	-0.847564	no	ZNF878	zinc finger protein 878 [Source:HGNC Symbol;Acc:HGNC:37246]	protein_coding
ENST00000316364	ENSG00000137872	SEMA6D		15:47184100-47774223	6099	2.60582	yes	SEMA6D	semaphorin 6D [Source:HGNC Symbol;Acc:HGNC:16770]	protein_coding
ENST00000313071	ENSG00000176165	FOXG1		14:28765387-28770277	4890	2.46504	yes	FOXG1	forkhead box G1 [Source:HGNC Symbol;Acc:HGNC:3811]	protein_coding
ENST00000568956	ENSG00000261221	ZNF865		19:55605404-55617269	4005	-0.396743	no	ZNF865	zinc finger protein 865 [Source:HGNC Symbol;Acc:HGNC:38705]	protein_coding
ENST00000223210	ENSG00000106479	ZNF862		7:149838366-149867479	6950	0.417954	no	ZNF862	zinc finger protein 862 [Source:HGNC Symbol;Acc:HGNC:34519]	protein_coding
ENST00000457543	ENSG00000236609	ZNF853		7:6615616-6624290	3857	-0.277641	no	ZNF853	zinc finger protein 853 [Source:HGNC Symbol;Acc:HGNC:21767]	protein_coding
ENST00000436261	ENSG00000178917	ZNF852		3:44498969-44510640	1968	-0.357854	no	ZNF852	zinc finger protein 852 [Source:HGNC Symbol;Acc:HGNC:27713]	protein_coding
ENST00000489411	ENSG00000178917	ZNF852		3:44498969-44510640	1326	-0.367691	no	ZNF852	zinc finger protein 852 [Source:HGNC Symbol;Acc:HGNC:27713]	processed_transcript
ENST00000589390	ENSG00000267041	ZNF850		19:36687611-36772825	523	-0.45209	no	ZNF850	zinc finger protein 850 [Source:HGNC Symbol;Acc:HGNC:27994]	protein_coding
ENST00000591344	ENSG00000267041	ZNF850		19:36687611-36772825	7714	-0.330009	no	ZNF850	zinc finger protein 850 [Source:HGNC Symbol;Acc:HGNC:27994]	protein_coding
ENST00000300540	ENSG00000105750	ZNF85		19:20923221-20950697	1531	-0.35499	no	ZNF85	zinc finger protein 85 [Source:HGNC Symbol;Acc:HGNC:13160]	protein_coding
ENST00000328178	ENSG00000105750	ZNF85		19:20923221-20950697	2296	0.036328	no	ZNF85	zinc finger protein 85 [Source:HGNC Symbol;Acc:HGNC:13160]	protein_coding
ENST00000345030	ENSG00000105750	ZNF85		19:20923221-20950697	1689	-1.13726	no	ZNF85	zinc finger protein 85 [Source:HGNC Symbol;Acc:HGNC:13160]	protein_coding
ENST00000596476	ENSG00000105750	ZNF85		19:20923221-20950697	1259	0.363215	no	ZNF85	zinc finger protein 85 [Source:HGNC Symbol;Acc:HGNC:13160]	protein_coding
ENST00000596534	ENSG00000105750	ZNF85		19:20923221-20950697	1661	-6.0718	no	ZNF85	zinc finger protein 85 [Source:HGNC Symbol;Acc:HGNC:13160]	protein_coding
ENST00000597314	ENSG00000105750	ZNF85		19:20923221-20950697	563	0.951961	no	ZNF85	zinc finger protein 85 [Source:HGNC Symbol;Acc:HGNC:13160]	protein_coding
ENST00000599885	ENSG00000105750	ZNF85		19:20923221-20950697	549	1.65627	no	ZNF85	zinc finger protein 85 [Source:HGNC Symbol;Acc:HGNC:13160]	protein_coding
ENST00000601023	ENSG00000105750	ZNF85		19:20923221-20950697	2652	-0.0277678	no	ZNF85	zinc finger protein 85 [Source:HGNC Symbol;Acc:HGNC:13160]	processed_transcript
ENST00000601924	ENSG00000105750	ZNF85		19:20923221-20950697	506	-0.0302468	no	ZNF85	zinc finger protein 85 [Source:HGNC Symbol;Acc:HGNC:13160]	protein_coding
ENST00000397902	ENSG00000196605	ZNF846		19:9751992-9793180	2016	0.0422406	no	ZNF846	zinc finger protein 846 [Source:HGNC Symbol;Acc:HGNC:27260]	protein_coding
ENST00000586814	ENSG00000196605	ZNF846		19:9751992-9793180	482	0.112792	no	ZNF846	zinc finger protein 846 [Source:HGNC Symbol;Acc:HGNC:27260]	protein_coding
ENST00000589412	ENSG00000196605	ZNF846		19:9751992-9793180	683	0.137228	no	ZNF846	zinc finger protein 846 [Source:HGNC Symbol;Acc:HGNC:27260]	protein_coding
ENST00000458035	ENSG00000213799	ZNF845		19:53330674-53430413	4311	-0.33015	no	ZNF845	zinc finger protein 845 [Source:HGNC Symbol;Acc:HGNC:25112]	protein_coding
ENST00000595091	ENSG00000213799	ZNF845		19:53330674-53430413	4090	0.00563547	no	ZNF845	zinc finger protein 845 [Source:HGNC Symbol;Acc:HGNC:25112]	protein_coding
ENST00000601857	ENSG00000213799	ZNF845		19:53330674-53430413	526	0.295151	no	ZNF845	zinc finger protein 845 [Source:HGNC Symbol;Acc:HGNC:25112]	protein_coding
ENST00000439326	ENSG00000223547	ZNF844		19:12064698-12081565	6620	0.0542666	no	ZNF844	zinc finger protein 844 [Source:HGNC Symbol;Acc:HGNC:25932]	protein_coding
ENST00000441304	ENSG00000223547	ZNF844		19:12064698-12081565	2036	-0.26012	no	ZNF844	zinc finger protein 844 [Source:HGNC Symbol;Acc:HGNC:25932]	protein_coding
ENST00000389534	ENSG00000197608	ZNF841		19:52031378-52095765	3503	-1.28988	no	ZNF841	zinc finger protein 841 [Source:HGNC Symbol;Acc:HGNC:27611]	protein_coding
ENST00000594295	ENSG00000197608	ZNF841		19:52031378-52095765	3819	0.179324	no	ZNF841	zinc finger protein 841 [Source:HGNC Symbol;Acc:HGNC:27611]	protein_coding
ENST00000594440	ENSG00000197608	ZNF841		19:52031378-52095765	721	-0.639737	no	ZNF841	zinc finger protein 841 [Source:HGNC Symbol;Acc:HGNC:27611]	protein_coding
ENST00000327668	ENSG00000198040	ZNF84		12:133037291-133063304	7162	0.842113	no	ZNF84	zinc finger protein 84 [Source:HGNC Symbol;Acc:HGNC:13159]	protein_coding
ENST00000392319	ENSG00000198040	ZNF84		12:133037291-133063304	7020	0.811889	no	ZNF84	zinc finger protein 84 [Source:HGNC Symbol;Acc:HGNC:13159]	protein_coding
ENST00000438628	ENSG00000198040	ZNF84		12:133037291-133063304	559	0.0710484	no	ZNF84	zinc finger protein 84 [Source:HGNC Symbol;Acc:HGNC:13159]	protein_coding
ENST00000539354	ENSG00000198040	ZNF84		12:133037291-133063304	3237	-0.0875141	no	ZNF84	zinc finger protein 84 [Source:HGNC Symbol;Acc:HGNC:13159]	protein_coding
ENST00000542358	ENSG00000198040	ZNF84		12:133037291-133063304	1451	-0.0034335	no	ZNF84	zinc finger protein 84 [Source:HGNC Symbol;Acc:HGNC:13159]	retained_intron
ENST00000543124	ENSG00000198040	ZNF84		12:133037291-133063304	1607	0.00927113	no	ZNF84	zinc finger protein 84 [Source:HGNC Symbol;Acc:HGNC:13159]	retained_intron
ENST00000543310	ENSG00000198040	ZNF84		12:133037291-133063304	562	-0.61024	no	ZNF84	zinc finger protein 84 [Source:HGNC Symbol;Acc:HGNC:13159]	protein_coding
ENST00000442396	ENSG00000022976	ZNF839		14:102317376-102362916	2987	-0.246042	no	ZNF839	zinc finger protein 839 [Source:HGNC Symbol;Acc:HGNC:20345]	protein_coding
ENST00000427624	ENSG00000152475	ZNF837		19:58367617-58381060	2038	0.0931866	no	ZNF837	zinc finger protein 837 [Source:HGNC Symbol;Acc:HGNC:25164]	protein_coding
ENST00000597582	ENSG00000152475	ZNF837		19:58367617-58381060	1969	-0.0855429	no	ZNF837	zinc finger protein 837 [Source:HGNC Symbol;Acc:HGNC:25164]	protein_coding
ENST00000322146	ENSG00000196267	ZNF836		19:52113090-52177002	2811	-0.415729	no	ZNF836	zinc finger protein 836 [Source:HGNC Symbol;Acc:HGNC:34333]	protein_coding
ENST00000597065	ENSG00000196267	ZNF836		19:52113090-52177002	808	-0.431273	no	ZNF836	zinc finger protein 836 [Source:HGNC Symbol;Acc:HGNC:34333]	protein_coding
ENST00000599618	ENSG00000196267	ZNF836		19:52113090-52177002	612	-0.516935	no	ZNF836	zinc finger protein 836 [Source:HGNC Symbol;Acc:HGNC:34333]	nonsense_mediated_decay
ENST00000361952	ENSG00000198783	ZNF830		17:34927858-35121522	2246	0.136352	no	ZNF830	zinc finger protein 830 [Source:HGNC Symbol;Acc:HGNC:28291]	protein_coding
ENST00000536937	ENSG00000167766	ZNF83		19:52588504-52690496	2726	-1.34299	no	ZNF83	zinc finger protein 83 [Source:HGNC Symbol;Acc:HGNC:13158]	protein_coding
ENST00000541777	ENSG00000167766	ZNF83		19:52588504-52690496	3743	0.546841	no	ZNF83	zinc finger protein 83 [Source:HGNC Symbol;Acc:HGNC:13158]	protein_coding
ENST00000594682	ENSG00000167766	ZNF83		19:52588504-52690496	2890	0.472326	no	ZNF83	zinc finger protein 83 [Source:HGNC Symbol;Acc:HGNC:13158]	protein_coding
ENST00000595171	ENSG00000167766	ZNF83		19:52588504-52690496	578	1.4165	no	ZNF83	zinc finger protein 83 [Source:HGNC Symbol;Acc:HGNC:13158]	processed_transcript
ENST00000598190	ENSG00000167766	ZNF83		19:52588504-52690496	937	0.480678	no	ZNF83	zinc finger protein 83 [Source:HGNC Symbol;Acc:HGNC:13158]	retained_intron
ENST00000600457	ENSG00000167766	ZNF83		19:52588504-52690496	596	0.270843	no	ZNF83	zinc finger protein 83 [Source:HGNC Symbol;Acc:HGNC:13158]	processed_transcript
ENST00000601237	ENSG00000167766	ZNF83		19:52588504-52690496	728	0.215624	no	ZNF83	zinc finger protein 83 [Source:HGNC Symbol;Acc:HGNC:13158]	retained_intron
ENST00000394236	ENSG00000184500	PROS1		3:93873032-93974066	3560	2.42999	yes	PROS1	protein S (alpha) [Source:HGNC Symbol;Acc:HGNC:9456]	protein_coding
ENST00000379448	ENSG00000151612	ZNF827		4:145680203-145938635	4197	-0.618009	no	ZNF827	zinc finger protein 827 [Source:HGNC Symbol;Acc:HGNC:27193]	protein_coding
ENST00000508784	ENSG00000151612	ZNF827		4:145680203-145938635	7463	-0.417122	no	ZNF827	zinc finger protein 827 [Source:HGNC Symbol;Acc:HGNC:27193]	protein_coding
ENST00000541160	ENSG00000231205	ZNF826P		19:20340268-20424969	1004	0.745919	no	ZNF826P	zinc finger protein 826, pseudogene [Source:HGNC Symbol;Acc:HGNC:33875]	processed_transcript
ENST00000597334	ENSG00000231205	ZNF826P		19:20340268-20424969	1446	0.0610961	no	ZNF826P	zinc finger protein 826, pseudogene [Source:HGNC Symbol;Acc:HGNC:33875]	processed_transcript
ENST00000600513	ENSG00000231205	ZNF826P		19:20340268-20424969	737	-0.337793	no	ZNF826P	zinc finger protein 826, pseudogene [Source:HGNC Symbol;Acc:HGNC:33875]	processed_transcript
ENST00000615684	ENSG00000231205	ZNF826P		19:20340268-20424969	3330	-0.074172	no	ZNF826P	zinc finger protein 826, pseudogene [Source:HGNC Symbol;Acc:HGNC:33875]	processed_transcript
ENST00000622273	ENSG00000231205	ZNF826P		19:20340268-20424969	1910	-0.109771	no	ZNF826P	zinc finger protein 826, pseudogene [Source:HGNC Symbol;Acc:HGNC:33875]	transcribed_unprocessed_pseudogene
ENST00000341191	ENSG00000197933	ZNF823		19:11721264-11739009	2423	0.354901	no	ZNF823	zinc finger protein 823 [Source:HGNC Symbol;Acc:HGNC:30936]	protein_coding
ENST00000425432	ENSG00000102984	ZNF821		16:71845990-71999978	2000	0.0947143	no	ZNF821	zinc finger protein 821 [Source:HGNC Symbol;Acc:HGNC:28043]	protein_coding
ENST00000561700	ENSG00000102984	ZNF821		16:71845990-71999978	527	0.195957	no	ZNF821	zinc finger protein 821 [Source:HGNC Symbol;Acc:HGNC:28043]	processed_transcript
ENST00000566987	ENSG00000102984	ZNF821		16:71845990-71999978	1722	0.605309	no	ZNF821	zinc finger protein 821 [Source:HGNC Symbol;Acc:HGNC:28043]	nonsense_mediated_decay
ENST00000611294	ENSG00000102984	ZNF821		16:71845990-71999978	1833	0.16433	no	ZNF821	zinc finger protein 821 [Source:HGNC Symbol;Acc:HGNC:28043]	protein_coding
ENST00000598377	ENSG00000269001	ZNF818P		19:53212987-53213396	409	-0.634554	no			transcribed_unprocessed_pseudogene
ENST00000313956	ENSG00000213801	ZNF816-ZNF321P		19:52927134-53037898	2341	0.150522	no	ZNF321P	zinc finger protein 321, pseudogene [Source:HGNC Symbol;Acc:HGNC:13827]	processed_transcript
ENST00000550843	ENSG00000213801	ZNF816-ZNF321P		19:52927134-53037898	495	0.094345	no	ZNF321P	zinc finger protein 321, pseudogene [Source:HGNC Symbol;Acc:HGNC:13827]	transcribed_processed_pseudogene
ENST00000270457	ENSG00000180257	ZNF816		19:52927134-53037898	582	0.00841309	no	ZNF816	zinc finger protein 816 [Source:HGNC Symbol;Acc:HGNC:26995]	protein_coding
ENST00000444460	ENSG00000180257	ZNF816		19:52927134-53037898	2504	0.0823461	no	ZNF816	zinc finger protein 816 [Source:HGNC Symbol;Acc:HGNC:26995]	protein_coding
ENST00000611516	ENSG00000180257	ZNF816		19:52927134-53037898	2604	-0.185558	no	ZNF816	zinc finger protein 816 [Source:HGNC Symbol;Acc:HGNC:26995]
ENST00000435989	ENSG00000204514	ZNF814		19:57769654-57916610	3146	-0.358953	no	ZNF814	zinc finger protein 814 [Source:HGNC Symbol;Acc:HGNC:33258]	protein_coding
ENST00000594159	ENSG00000204514	ZNF814		19:57769654-57916610	2277	-0.252724	no	ZNF814	zinc finger protein 814 [Source:HGNC Symbol;Acc:HGNC:33258]	retained_intron
ENST00000594629	ENSG00000204514	ZNF814		19:57769654-57916610	570	-1.42612	no	ZNF814	zinc finger protein 814 [Source:HGNC Symbol;Acc:HGNC:33258]	processed_transcript
ENST00000596184	ENSG00000204514	ZNF814		19:57769654-57916610	2496	-0.069607	no	ZNF814	zinc finger protein 814 [Source:HGNC Symbol;Acc:HGNC:33258]	retained_intron
ENST00000596604	ENSG00000204514	ZNF814		19:57769654-57916610	528	-0.118305	no	ZNF814	zinc finger protein 814 [Source:HGNC Symbol;Acc:HGNC:33258]	protein_coding
ENST00000597342	ENSG00000204514	ZNF814		19:57769654-57916610	648	-1.00872	no	ZNF814	zinc finger protein 814 [Source:HGNC Symbol;Acc:HGNC:33258]	protein_coding
ENST00000597807	ENSG00000204514	ZNF814		19:57769654-57916610	771	-0.0608049	no	ZNF814	zinc finger protein 814 [Source:HGNC Symbol;Acc:HGNC:33258]	protein_coding
ENST00000396403	ENSG00000198346	ZNF813		19:53467734-53496255	6151	0.0801579	no	ZNF813	zinc finger protein 813 [Source:HGNC Symbol;Acc:HGNC:33257]	protein_coding
ENST00000468450	ENSG00000198346	ZNF813		19:53467734-53496255	535	-0.884991	no	ZNF813	zinc finger protein 813 [Source:HGNC Symbol;Acc:HGNC:33257]	protein_coding
ENST00000338637	ENSG00000197779	ZNF81		X:47836901-48071658	7859	0.072342	no	ZNF81	zinc finger protein 81 [Source:HGNC Symbol;Acc:HGNC:13156]	protein_coding
ENST00000376950	ENSG00000197779	ZNF81		X:47836901-48071658	492	0.372634	no	ZNF81	zinc finger protein 81 [Source:HGNC Symbol;Acc:HGNC:13156]	protein_coding
ENST00000359798	ENSG00000198482	ZNF808		19:52527651-52587174	3600	-0.251885	no	ZNF808	zinc finger protein 808 [Source:HGNC Symbol;Acc:HGNC:33230]	protein_coding
ENST00000486474	ENSG00000198482	ZNF808		19:52527651-52587174	553	-0.579565	no	ZNF808	zinc finger protein 808 [Source:HGNC Symbol;Acc:HGNC:33230]	protein_coding
ENST00000487863	ENSG00000198482	ZNF808		19:52527651-52587174	4233	-0.242519	no	ZNF808	zinc finger protein 808 [Source:HGNC Symbol;Acc:HGNC:33230]	nonsense_mediated_decay
ENST00000611267	ENSG00000198482	ZNF808		19:52527651-52587174	1136	0.105651	no	ZNF808	zinc finger protein 808 [Source:HGNC Symbol;Acc:HGNC:33230]	protein_coding
ENST00000354309	ENSG00000204524	ZNF805		19:57240684-57255135	2396	-0.0051047	no	ZNF805	zinc finger protein 805 [Source:HGNC Symbol;Acc:HGNC:23272]	protein_coding
ENST00000414468	ENSG00000204524	ZNF805		19:57240684-57255135	1884	-0.0821997	no	ZNF805	zinc finger protein 805 [Source:HGNC Symbol;Acc:HGNC:23272]	protein_coding
ENST00000265827	ENSG00000048405	ZNF800		7:127346789-127431924	4203	0.739304	no	ZNF800	zinc finger protein 800 [Source:HGNC Symbol;Acc:HGNC:27267]	protein_coding
ENST00000393312	ENSG00000048405	ZNF800		7:127346789-127431924	2375	0.577676	no	ZNF800	zinc finger protein 800 [Source:HGNC Symbol;Acc:HGNC:27267]	protein_coding
ENST00000619291	ENSG00000048405	ZNF800		7:127346789-127431924	2101	0.604793	no	ZNF800	zinc finger protein 800 [Source:HGNC Symbol;Acc:HGNC:27267]	protein_coding
ENST00000621650	ENSG00000278129	ZNF8		19:58228593-58315663	9128	-0.214542	no	ZNF8	zinc finger protein 8 [Source:HGNC Symbol;Acc:HGNC:13154]	protein_coding
ENST00000430385	ENSG00000196466	ZNF799		19:12379188-12640098	2583	0.44852	no	ZNF799	zinc finger protein 799 [Source:HGNC Symbol;Acc:HGNC:28071]	protein_coding
ENST00000587060	ENSG00000266916	ZNF793-AS1		19:37497158-37719790	670	1.04324	no	ZNF793-AS1	ZNF793 antisense RNA 1 (head to head) [Source:HGNC Symbol;Acc:HGNC:51303]	antisense
ENST00000588845	ENSG00000266916	ZNF793-AS1		19:37497158-37719790	545	1.58593	no	ZNF793-AS1	ZNF793 antisense RNA 1 (head to head) [Source:HGNC Symbol;Acc:HGNC:51303]	antisense
ENST00000589025	ENSG00000266916	ZNF793-AS1		19:37497158-37719790	560	3.34093	no	ZNF793-AS1	ZNF793 antisense RNA 1 (head to head) [Source:HGNC Symbol;Acc:HGNC:51303]	antisense
ENST00000445217	ENSG00000188227	ZNF793		19:37497158-37719790	6712	0.0460464	no	ZNF793	zinc finger protein 793 [Source:HGNC Symbol;Acc:HGNC:33115]	protein_coding
ENST00000586138	ENSG00000188227	ZNF793		19:37497158-37719790	625	0.73719	no	ZNF793	zinc finger protein 793 [Source:HGNC Symbol;Acc:HGNC:33115]	protein_coding
ENST00000627814	ENSG00000188227	ZNF793		19:37497158-37719790	1525	0.428349	no	ZNF793	zinc finger protein 793 [Source:HGNC Symbol;Acc:HGNC:33115]	protein_coding
ENST00000404801	ENSG00000180884	ZNF792		19:34956353-34964049	3888	-0.0592966	no	ZNF792	zinc finger protein 792 [Source:HGNC Symbol;Acc:HGNC:24751]	protein_coding
ENST00000343325	ENSG00000173875	ZNF791		19:12379188-12640098	4554	0.155511	no	ZNF791	zinc finger protein 791 [Source:HGNC Symbol;Acc:HGNC:26895]	protein_coding
ENST00000446165	ENSG00000173875	ZNF791		19:12379188-12640098	6412	0.17204	no	ZNF791	zinc finger protein 791 [Source:HGNC Symbol;Acc:HGNC:26895]	protein_coding
ENST00000600752	ENSG00000173875	ZNF791		19:12379188-12640098	576	0.258911	no	ZNF791	zinc finger protein 791 [Source:HGNC Symbol;Acc:HGNC:26895]	protein_coding
ENST00000356725	ENSG00000197863	ZNF790		19:36797517-36916291	3037	0.308151	no	ZNF790	zinc finger protein 790 [Source:HGNC Symbol;Acc:HGNC:33114]	protein_coding
ENST00000528994	ENSG00000197863	ZNF790		19:36797517-36916291	922	-0.363486	no	ZNF790	zinc finger protein 790 [Source:HGNC Symbol;Acc:HGNC:33114]	protein_coding
ENST00000613249	ENSG00000197863	ZNF790		19:36797517-36916291	2183	-0.187279	no	ZNF790	zinc finger protein 790 [Source:HGNC Symbol;Acc:HGNC:33114]	protein_coding
ENST00000614179	ENSG00000197863	ZNF790		19:36797517-36916291	2361	3.31519	no	ZNF790	zinc finger protein 790 [Source:HGNC Symbol;Acc:HGNC:33114]	protein_coding
ENST00000342483	ENSG00000196152	ZNF79		9:127424373-127445372	2078	0.375047	no	ZNF79	zinc finger protein 79 [Source:HGNC Symbol;Acc:HGNC:13153]	protein_coding
ENST00000612342	ENSG00000196152	ZNF79		9:127424373-127445372	2192	-0.155519	no	ZNF79	zinc finger protein 79 [Source:HGNC Symbol;Acc:HGNC:13153]	protein_coding
ENST00000331410	ENSG00000198556	ZNF789		7:99472840-99503650	1654	-0.0705656	no	ZNF789	zinc finger protein 789 [Source:HGNC Symbol;Acc:HGNC:27801]	protein_coding
ENST00000379724	ENSG00000198556	ZNF789		7:99472840-99503650	510	-1.05239	no	ZNF789	zinc finger protein 789 [Source:HGNC Symbol;Acc:HGNC:27801]	protein_coding
ENST00000465438	ENSG00000198556	ZNF789		7:99472840-99503650	4253	0.370295	no	ZNF789	zinc finger protein 789 [Source:HGNC Symbol;Acc:HGNC:27801]	retained_intron
ENST00000468705	ENSG00000198556	ZNF789		7:99472840-99503650	484	0.0186051	no	ZNF789	zinc finger protein 789 [Source:HGNC Symbol;Acc:HGNC:27801]	retained_intron
ENST00000488485	ENSG00000198556	ZNF789		7:99472840-99503650	1884	0.441966	no	ZNF789	zinc finger protein 789 [Source:HGNC Symbol;Acc:HGNC:27801]	retained_intron
ENST00000430298	ENSG00000214189	ZNF788		19:12092262-12156731	3941	-0.0369134	no	ZNF788	zinc finger family member 788 [Source:HGNC Symbol;Acc:HGNC:33112]	protein_coding
ENST00000596883	ENSG00000214189	ZNF788		19:12092262-12156731	692	-0.608459	no	ZNF788	zinc finger family member 788 [Source:HGNC Symbol;Acc:HGNC:33112]	protein_coding
ENST00000610935	ENSG00000142409	ZNF787		19:56087365-56121280	1925	-0.136426	no	ZNF787	zinc finger protein 787 [Source:HGNC Symbol;Acc:HGNC:26998]	protein_coding
ENST00000316286	ENSG00000197362	ZNF786		7:149069642-149090782	3144	0.192733	no	ZNF786	zinc finger protein 786 [Source:HGNC Symbol;Acc:HGNC:21806]	protein_coding
ENST00000451334	ENSG00000197362	ZNF786		7:149069642-149090782	2794	-0.594935	no	ZNF786	zinc finger protein 786 [Source:HGNC Symbol;Acc:HGNC:21806]
ENST00000491431	ENSG00000197362	ZNF786		7:149069642-149090782	2874	0.0204039	no	ZNF786	zinc finger protein 786 [Source:HGNC Symbol;Acc:HGNC:21806]	protein_coding
ENST00000395216	ENSG00000197162	ZNF785		16:30569345-30585771	3282	0.181372	no	ZNF785	zinc finger protein 785 [Source:HGNC Symbol;Acc:HGNC:26496]	protein_coding
ENST00000470110	ENSG00000197162	ZNF785		16:30569345-30585771	2867	0.352298	no	ZNF785	zinc finger protein 785 [Source:HGNC Symbol;Acc:HGNC:26496]	protein_coding
ENST00000325351	ENSG00000179922	ZNF784		19:55620741-55624601	2021	-0.333449	no	ZNF784	zinc finger protein 784 [Source:HGNC Symbol;Acc:HGNC:33111]	protein_coding
ENST00000434415	ENSG00000204946	ZNF783		7:149262170-149297312	4452	0.0149613	no	ZNF783	zinc finger family member 783 [Source:HGNC Symbol;Acc:HGNC:27222]	protein_coding
ENST00000476295	ENSG00000204946	ZNF783		7:149262170-149297312	2346	0.182957	no	ZNF783	zinc finger family member 783 [Source:HGNC Symbol;Acc:HGNC:27222]	nonsense_mediated_decay
ENST00000478850	ENSG00000196597	ZNF782		9:96816471-96875623	932	0.364369	no	ZNF782	zinc finger protein 782 [Source:HGNC Symbol;Acc:HGNC:33110]	protein_coding
ENST00000481138	ENSG00000196597	ZNF782		9:96816471-96875623	4213	0.284894	no	ZNF782	zinc finger protein 782 [Source:HGNC Symbol;Acc:HGNC:33110]	protein_coding
ENST00000221355	ENSG00000128000	ZNF780B		19:40028259-40094406	3538	0.311228	no	ZNF780B	zinc finger protein 780B [Source:HGNC Symbol;Acc:HGNC:33109]	protein_coding
ENST00000434248	ENSG00000128000	ZNF780B		19:40028259-40094406	8665	-0.115477	no	ZNF780B	zinc finger protein 780B [Source:HGNC Symbol;Acc:HGNC:33109]	protein_coding
ENST00000593605	ENSG00000128000	ZNF780B		19:40028259-40094406	509	0.746758	no	ZNF780B	zinc finger protein 780B [Source:HGNC Symbol;Acc:HGNC:33109]	protein_coding
ENST00000340963	ENSG00000197782	ZNF780A		19:40028259-40094406	3674	0.416418	no	ZNF780A	zinc finger protein 780A [Source:HGNC Symbol;Acc:HGNC:27603]	protein_coding
ENST00000450241	ENSG00000197782	ZNF780A		19:40028259-40094406	7500	0.0354228	no	ZNF780A	zinc finger protein 780A [Source:HGNC Symbol;Acc:HGNC:27603]	protein_coding
ENST00000455521	ENSG00000197782	ZNF780A		19:40028259-40094406	3600	0.194195	no	ZNF780A	zinc finger protein 780A [Source:HGNC Symbol;Acc:HGNC:27603]	protein_coding
ENST00000594395	ENSG00000197782	ZNF780A		19:40028259-40094406	2044	1.38927	no	ZNF780A	zinc finger protein 780A [Source:HGNC Symbol;Acc:HGNC:27603]	protein_coding
ENST00000595773	ENSG00000197782	ZNF780A		19:40028259-40094406	546	-2.5858	no	ZNF780A	zinc finger protein 780A [Source:HGNC Symbol;Acc:HGNC:27603]	protein_coding
ENST00000599368	ENSG00000197782	ZNF780A		19:40028259-40094406	665	0.782538	no	ZNF780A	zinc finger protein 780A [Source:HGNC Symbol;Acc:HGNC:27603]	non_stop_decay
ENST00000306502	ENSG00000170100	ZNF778		16:89217702-89237071	2386	0.546264	no	ZNF778	zinc finger protein 778 [Source:HGNC Symbol;Acc:HGNC:26479]	protein_coding
ENST00000433976	ENSG00000170100	ZNF778		16:89217702-89237071	3608	-0.334715	no	ZNF778	zinc finger protein 778 [Source:HGNC Symbol;Acc:HGNC:26479]	protein_coding
ENST00000567651	ENSG00000170100	ZNF778		16:89217702-89237071	1431	0.81173	no	ZNF778	zinc finger protein 778 [Source:HGNC Symbol;Acc:HGNC:26479]	nonsense_mediated_decay
ENST00000620195	ENSG00000170100	ZNF778		16:89217702-89237071	11031	0.0442014	no	ZNF778	zinc finger protein 778 [Source:HGNC Symbol;Acc:HGNC:26479]	protein_coding
ENST00000247930	ENSG00000196453	ZNF777		7:149431362-149461123	3233	-0.0326799	no	ZNF777	zinc finger protein 777 [Source:HGNC Symbol;Acc:HGNC:22213]	protein_coding
ENST00000317178	ENSG00000152443	ZNF776		19:57681968-57758159	5292	0.0368102	no	ZNF776	zinc finger protein 776 [Source:HGNC Symbol;Acc:HGNC:26765]	protein_coding
ENST00000431353	ENSG00000152443	ZNF776		19:57681968-57758159	549	1.27305	no	ZNF776	zinc finger protein 776 [Source:HGNC Symbol;Acc:HGNC:26765]	protein_coding
ENST00000451849	ENSG00000152443	ZNF776		19:57681968-57758159	546	1.64045	no	ZNF776	zinc finger protein 776 [Source:HGNC Symbol;Acc:HGNC:26765]	protein_coding
ENST00000489376	ENSG00000152443	ZNF776		19:57681968-57758159	1971	-0.21965	no	ZNF776	zinc finger protein 776 [Source:HGNC Symbol;Acc:HGNC:26765]	processed_transcript
ENST00000329630	ENSG00000196456	ZNF775		7:150363776-150412470	2257	-0.081731	no	ZNF775	zinc finger protein 775 [Source:HGNC Symbol;Acc:HGNC:28501]	protein_coding
ENST00000474836	ENSG00000196456	ZNF775		7:150363776-150412470	571	-0.450264	no	ZNF775	zinc finger protein 775 [Source:HGNC Symbol;Acc:HGNC:28501]
ENST00000476489	ENSG00000196456	ZNF775		7:150363776-150412470	2582	-0.440688	no	ZNF775	zinc finger protein 775 [Source:HGNC Symbol;Acc:HGNC:28501]
ENST00000478789	ENSG00000196456	ZNF775		7:150363776-150412470	635	3.03022	no	ZNF775	zinc finger protein 775 [Source:HGNC Symbol;Acc:HGNC:28501]	protein_coding
ENST00000483664	ENSG00000196456	ZNF775		7:150363776-150412470	582	0.531813	no	ZNF775	zinc finger protein 775 [Source:HGNC Symbol;Acc:HGNC:28501]	processed_transcript
ENST00000490973	ENSG00000196456	ZNF775		7:150363776-150412470	675	-0.386224	no	ZNF775	zinc finger protein 775 [Source:HGNC Symbol;Acc:HGNC:28501]	protein_coding
ENST00000498682	ENSG00000196456	ZNF775		7:150363776-150412470	1167	-0.26912	no	ZNF775	zinc finger protein 775 [Source:HGNC Symbol;Acc:HGNC:28501]	protein_coding
ENST00000598770	ENSG00000152439	ZNF773		19:57487710-57518404	2019	0.361709	no	ZNF773	zinc finger protein 773 [Source:HGNC Symbol;Acc:HGNC:30487]	protein_coding
ENST00000425074	ENSG00000197128	ZNF772		19:57363476-57477570	1601	0.435836	no	ZNF772	zinc finger protein 772 [Source:HGNC Symbol;Acc:HGNC:33106]	protein_coding
ENST00000427512	ENSG00000197128	ZNF772		19:57363476-57477570	5130	0.140877	no	ZNF772	zinc finger protein 772 [Source:HGNC Symbol;Acc:HGNC:33106]	protein_coding
ENST00000319296	ENSG00000179965	ZNF771		16:30407296-30431108	2371	-0.136217	no	ZNF771	zinc finger protein 771 [Source:HGNC Symbol;Acc:HGNC:29653]	protein_coding
ENST00000434417	ENSG00000179965	ZNF771		16:30407296-30431108	1454	0.0971778	no	ZNF771	zinc finger protein 771 [Source:HGNC Symbol;Acc:HGNC:29653]	protein_coding
ENST00000564550	ENSG00000179965	ZNF771		16:30407296-30431108	1187	-0.139504	no	ZNF771	zinc finger protein 771 [Source:HGNC Symbol;Acc:HGNC:29653]	protein_coding
ENST00000560281	ENSG00000143995	MEIS1		2:66426734-66573869	2773	2.3955	yes	MEIS1	Meis homeobox 1 [Source:HGNC Symbol;Acc:HGNC:7000]	protein_coding
ENST00000559564	ENSG00000198146	ZNF770		15:34978340-34988287	563	-0.67636	no	ZNF770	zinc finger protein 770 [Source:HGNC Symbol;Acc:HGNC:26061]	protein_coding
ENST00000314531	ENSG00000175691	ZNF77		19:2933217-2944971	2002	0.0923446	no	ZNF77	zinc finger protein 77 [Source:HGNC Symbol;Acc:HGNC:13150]	protein_coding
ENST00000380412	ENSG00000169957	ZNF768		16:30524000-30558498	2315	-0.336497	no	ZNF768	zinc finger protein 768 [Source:HGNC Symbol;Acc:HGNC:26273]	protein_coding
ENST00000562803	ENSG00000169957	ZNF768		16:30524000-30558498	1999	0.102266	no	ZNF768	zinc finger protein 768 [Source:HGNC Symbol;Acc:HGNC:26273]	protein_coding
ENST00000463567	ENSG00000133624	ZNF767P		7:149547153-149624752	3520	0.0441255	no	ZNF767P	zinc finger family member 767, pseudogene [Source:HGNC Symbol;Acc:HGNC:21884]	processed_transcript
ENST00000493198	ENSG00000133624	ZNF767P		7:149547153-149624752	501	0.183593	no	ZNF767P	zinc finger family member 767, pseudogene [Source:HGNC Symbol;Acc:HGNC:21884]	retained_intron
ENST00000513792	ENSG00000133624	ZNF767P		7:149547153-149624752	565	0.0468064	no	ZNF767P	zinc finger family member 767, pseudogene [Source:HGNC Symbol;Acc:HGNC:21884]	transcribed_unprocessed_pseudogene
ENST00000439461	ENSG00000196214	ZNF766		19:52269570-52367778	6298	0.107231	no	ZNF766	zinc finger protein 766 [Source:HGNC Symbol;Acc:HGNC:28063]	protein_coding
ENST00000593612	ENSG00000196214	ZNF766		19:52269570-52367778	2331	-0.0478629	no	ZNF766	zinc finger protein 766 [Source:HGNC Symbol;Acc:HGNC:28063]	protein_coding
ENST00000593703	ENSG00000196214	ZNF766		19:52269570-52367778	554	-1.31849	no	ZNF766	zinc finger protein 766 [Source:HGNC Symbol;Acc:HGNC:28063]	protein_coding
ENST00000599581	ENSG00000196214	ZNF766		19:52269570-52367778	2065	-0.0581368	no	ZNF766	zinc finger protein 766 [Source:HGNC Symbol;Acc:HGNC:28063]	protein_coding
ENST00000396408	ENSG00000196417	ZNF765		19:53330674-53430413	4569	-0.230917	no	ZNF765	zinc finger protein 765 [Source:HGNC Symbol;Acc:HGNC:25092]	protein_coding
ENST00000395091	ENSG00000169951	ZNF764		16:30524000-30558498	2970	0.100152	no	ZNF764	zinc finger protein 764 [Source:HGNC Symbol;Acc:HGNC:28200]	protein_coding
ENST00000568333	ENSG00000169951	ZNF764		16:30524000-30558498	949	0.155957	no	ZNF764	zinc finger protein 764 [Source:HGNC Symbol;Acc:HGNC:28200]	retained_intron
ENST00000334095	ENSG00000160336	ZNF761		19:53431983-53458261	3681	-0.210922	no	ZNF761	zinc finger protein 761 [Source:HGNC Symbol;Acc:HGNC:23179]	protein_coding
ENST00000432094	ENSG00000160336	ZNF761		19:53431983-53458261	4061	-0.214426	no	ZNF761	zinc finger protein 761 [Source:HGNC Symbol;Acc:HGNC:23179]	protein_coding
ENST00000610928	ENSG00000160336	ZNF761		19:53431983-53458261	938	-0.241689	no	ZNF761	zinc finger protein 761 [Source:HGNC Symbol;Acc:HGNC:23179]	protein_coding
ENST00000339411	ENSG00000065029	ZNF76		6:35258908-35295985	2447	0.278349	no	ZNF76	zinc finger protein 76 [Source:HGNC Symbol;Acc:HGNC:13149]	protein_coding
ENST00000373953	ENSG00000065029	ZNF76		6:35258908-35295985	2716	-0.182563	no	ZNF76	zinc finger protein 76 [Source:HGNC Symbol;Acc:HGNC:13149]	protein_coding
ENST00000479226	ENSG00000065029	ZNF76		6:35258908-35295985	891	-0.387519	no	ZNF76	zinc finger protein 76 [Source:HGNC Symbol;Acc:HGNC:13149]	retained_intron
ENST00000370766	ENSG00000186376	ZNF75D		X:135248919-135344087	5592	0.331076	no	ZNF75D	zinc finger protein 75D [Source:HGNC Symbol;Acc:HGNC:13145]	protein_coding
ENST00000498240	ENSG00000162086	ZNF75A		16:3263742-3318852	2546	0.0706038	no	ZNF75A	zinc finger protein 75a [Source:HGNC Symbol;Acc:HGNC:13146]	processed_transcript
ENST00000572999	ENSG00000162086	ZNF75A		16:3263742-3318852	561	0.613335	no	ZNF75A	zinc finger protein 75a [Source:HGNC Symbol;Acc:HGNC:13146]	protein_coding
ENST00000573828	ENSG00000162086	ZNF75A		16:3263742-3318852	490	-0.164662	no	ZNF75A	zinc finger protein 75a [Source:HGNC Symbol;Acc:HGNC:13146]	processed_transcript
ENST00000574298	ENSG00000162086	ZNF75A		16:3263742-3318852	2347	1.11458	no	ZNF75A	zinc finger protein 75a [Source:HGNC Symbol;Acc:HGNC:13146]	protein_coding
ENST00000575234	ENSG00000162086	ZNF75A		16:3263742-3318852	3989	0.161678	no	ZNF75A	zinc finger protein 75a [Source:HGNC Symbol;Acc:HGNC:13146]	retained_intron
ENST00000575812	ENSG00000162086	ZNF75A		16:3263742-3318852	712	-0.0250079	no	ZNF75A	zinc finger protein 75a [Source:HGNC Symbol;Acc:HGNC:13146]	processed_transcript
ENST00000612186	ENSG00000162086	ZNF75A		16:3263742-3318852	1118	-0.451857	no	ZNF75A	zinc finger protein 75a [Source:HGNC Symbol;Acc:HGNC:13146]	protein_coding
ENST00000617839	ENSG00000162086	ZNF75A		16:3263742-3318852	1225	-0.148545	no	ZNF75A	zinc finger protein 75a [Source:HGNC Symbol;Acc:HGNC:13146]	protein_coding
ENST00000334181	ENSG00000186230	ZNF749		19:57363476-57477570	2587	-0.260031	no	ZNF749	zinc finger protein 749 [Source:HGNC Symbol;Acc:HGNC:32783]	protein_coding
ENST00000415248	ENSG00000186230	ZNF749		19:57363476-57477570	568	-0.0916156	no	ZNF749	zinc finger protein 749 [Source:HGNC Symbol;Acc:HGNC:32783]	protein_coding
ENST00000597296	ENSG00000186230	ZNF749		19:57363476-57477570	677	-0.324893	no	ZNF749	zinc finger protein 749 [Source:HGNC Symbol;Acc:HGNC:32783]	processed_transcript
ENST00000395094	ENSG00000169955	ZNF747		16:30524000-30558498	3504	-0.0758643	no	ZNF747	zinc finger protein 747 [Source:HGNC Symbol;Acc:HGNC:28350]	protein_coding
ENST00000568028	ENSG00000169955	ZNF747		16:30524000-30558498	1511	-0.0503824	no	ZNF747	zinc finger protein 747 [Source:HGNC Symbol;Acc:HGNC:28350]	protein_coding
ENST00000340622	ENSG00000181220	ZNF746		7:149472793-149497817	3806	-0.273947	no	ZNF746	zinc finger protein 746 [Source:HGNC Symbol;Acc:HGNC:21948]	protein_coding
ENST00000458143	ENSG00000181220	ZNF746		7:149472793-149497817	3797	-0.0382917	no	ZNF746	zinc finger protein 746 [Source:HGNC Symbol;Acc:HGNC:21948]	protein_coding
ENST00000416904	ENSG00000139651	ZNF740		12:53157662-53207307	8578	0.0885848	no	ZNF740	zinc finger protein 740 [Source:HGNC Symbol;Acc:HGNC:27465]	protein_coding
ENST00000549739	ENSG00000139651	ZNF740		12:53157662-53207307	620	0.0965767	no	ZNF740	zinc finger protein 740 [Source:HGNC Symbol;Acc:HGNC:27465]	retained_intron
ENST00000551514	ENSG00000139651	ZNF740		12:53157662-53207307	377	-25.9524	no	ZNF740	zinc finger protein 740 [Source:HGNC Symbol;Acc:HGNC:27465]	processed_transcript
ENST00000552593	ENSG00000139651	ZNF740		12:53157662-53207307	966	0.223695	no	ZNF740	zinc finger protein 740 [Source:HGNC Symbol;Acc:HGNC:27465]	retained_intron
ENST00000356671	ENSG00000185252	ZNF74		22:20394114-20408461	2419	-1.66231	no	ZNF74	zinc finger protein 74 [Source:HGNC Symbol;Acc:HGNC:13144]
ENST00000357502	ENSG00000185252	ZNF74		22:20394114-20408461	2788	-1.04978	no	ZNF74	zinc finger protein 74 [Source:HGNC Symbol;Acc:HGNC:13144]	protein_coding
ENST00000400451	ENSG00000185252	ZNF74		22:20394114-20408461	3159	0.336786	no	ZNF74	zinc finger protein 74 [Source:HGNC Symbol;Acc:HGNC:13144]	protein_coding
ENST00000403682	ENSG00000185252	ZNF74		22:20394114-20408461	2789	-0.0340759	no	ZNF74	zinc finger protein 74 [Source:HGNC Symbol;Acc:HGNC:13144]	protein_coding
ENST00000437275	ENSG00000185252	ZNF74		22:20394114-20408461	3744	-0.265974	no	ZNF74	zinc finger protein 74 [Source:HGNC Symbol;Acc:HGNC:13144]	nonsense_mediated_decay
ENST00000476678	ENSG00000185252	ZNF74		22:20394114-20408461	3879	0.453083	no	ZNF74	zinc finger protein 74 [Source:HGNC Symbol;Acc:HGNC:13144]	retained_intron
ENST00000493734	ENSG00000185252	ZNF74		22:20394114-20408461	3758	-0.188451	no	ZNF74	zinc finger protein 74 [Source:HGNC Symbol;Acc:HGNC:13144]	retained_intron
ENST00000611540	ENSG00000185252	ZNF74		22:20394114-20408461	3714	0.0941627	no	ZNF74	zinc finger protein 74 [Source:HGNC Symbol;Acc:HGNC:13144]	protein_coding
ENST00000311015	ENSG00000172687	ZNF738		19:21358929-21379302	2442	-0.351388	no	ZNF738	zinc finger protein 738 [Source:HGNC Symbol;Acc:HGNC:32469]	protein_coding
ENST00000380870	ENSG00000172687	ZNF738		19:21358929-21379302	1142	0.302097	no	ZNF738	zinc finger protein 738 [Source:HGNC Symbol;Acc:HGNC:32469]	protein_coding
ENST00000594245	ENSG00000172687	ZNF738		19:21358929-21379302	1086	-0.410039	no	ZNF738	zinc finger protein 738 [Source:HGNC Symbol;Acc:HGNC:32469]	protein_coding
ENST00000597492	ENSG00000172687	ZNF738		19:21358929-21379302	1021	0.0786515	no	ZNF738	zinc finger protein 738 [Source:HGNC Symbol;Acc:HGNC:32469]	nonsense_mediated_decay
ENST00000597810	ENSG00000172687	ZNF738		19:21358929-21379302	747	-1.84532	no	ZNF738	zinc finger protein 738 [Source:HGNC Symbol;Acc:HGNC:32469]	protein_coding
ENST00000427401	ENSG00000237440	ZNF737		19:20535824-20863281	2867	-0.237727	no	ZNF737	zinc finger protein 737 [Source:HGNC Symbol;Acc:HGNC:32468]	protein_coding
ENST00000594419	ENSG00000237440	ZNF737		19:20535824-20863281	872	1.45032	no	ZNF737	zinc finger protein 737 [Source:HGNC Symbol;Acc:HGNC:32468]	protein_coding
ENST00000596797	ENSG00000237440	ZNF737		19:20535824-20863281	569	0.408702	no	ZNF737	zinc finger protein 737 [Source:HGNC Symbol;Acc:HGNC:32468]	protein_coding
ENST00000593635	ENSG00000183850	ZNF730		19:23075200-23147219	464	0.0373306	no	ZNF730	zinc finger protein 730 [Source:HGNC Symbol;Acc:HGNC:32470]	protein_coding
ENST00000597761	ENSG00000183850	ZNF730		19:23075200-23147219	2374	0.212285	no	ZNF730	zinc finger protein 730 [Source:HGNC Symbol;Acc:HGNC:32470]	protein_coding
ENST00000418100	ENSG00000196081	ZNF724P		19:23221598-23250390	2764	-0.103922	no	ZNF724P	zinc finger protein 724, pseudogene [Source:HGNC Symbol;Acc:HGNC:32460]	protein_coding
ENST00000597037	ENSG00000196081	ZNF724P		19:23221598-23250390	780	-0.209251	no	ZNF724P	zinc finger protein 724, pseudogene [Source:HGNC Symbol;Acc:HGNC:32460]	protein_coding
ENST00000597537	ENSG00000196081	ZNF724P		19:23221598-23250390	583	0.469748	no	ZNF724P	zinc finger protein 724, pseudogene [Source:HGNC Symbol;Acc:HGNC:32460]	protein_coding
ENST00000338977	ENSG00000182903	ZNF721		4:386173-499156	4492	-0.372086	no	ZNF721	zinc finger protein 721 [Source:HGNC Symbol;Acc:HGNC:29425]	protein_coding
ENST00000505900	ENSG00000182903	ZNF721		4:386173-499156	664	-0.156951	no	ZNF721	zinc finger protein 721 [Source:HGNC Symbol;Acc:HGNC:29425]	protein_coding
ENST00000511833	ENSG00000182903	ZNF721		4:386173-499156	2966	-0.522695	no	ZNF721	zinc finger protein 721 [Source:HGNC Symbol;Acc:HGNC:29425]	protein_coding
ENST00000515578	ENSG00000182903	ZNF721		4:386173-499156	1679	0.369414	no	ZNF721	zinc finger protein 721 [Source:HGNC Symbol;Acc:HGNC:29425]	nonsense_mediated_decay
ENST00000316491	ENSG00000197302	ZNF720		16:31713228-31794869	2769	0.149392	no	ZNF720	zinc finger protein 720 [Source:HGNC Symbol;Acc:HGNC:26987]	protein_coding
ENST00000398696	ENSG00000197302	ZNF720		16:31713228-31794869	1339	0.22994	no	ZNF720	zinc finger protein 720 [Source:HGNC Symbol;Acc:HGNC:26987]	protein_coding
ENST00000398707	ENSG00000197302	ZNF720		16:31713228-31794869	2282	0.424037	no	ZNF720	zinc finger protein 720 [Source:HGNC Symbol;Acc:HGNC:26987]	nonsense_mediated_decay
ENST00000529515	ENSG00000197302	ZNF720		16:31713228-31794869	518	-0.638562	no	ZNF720	zinc finger protein 720 [Source:HGNC Symbol;Acc:HGNC:26987]	protein_coding
ENST00000529943	ENSG00000197302	ZNF720		16:31713228-31794869	1214	0.150177	no	ZNF720	zinc finger protein 720 [Source:HGNC Symbol;Acc:HGNC:26987]	nonsense_mediated_decay
ENST00000534277	ENSG00000197302	ZNF720		16:31713228-31794869	5994	0.0226823	no	ZNF720	zinc finger protein 720 [Source:HGNC Symbol;Acc:HGNC:26987]	nonsense_mediated_decay
ENST00000542684	ENSG00000197302	ZNF720		16:31713228-31794869	481	-0.178335	no	ZNF720	zinc finger protein 720 [Source:HGNC Symbol;Acc:HGNC:26987]	processed_transcript
ENST00000609714	ENSG00000250312	ZNF718		4:124479-163989	2772	0.0530229	no	ZNF718	zinc finger protein 718 [Source:HGNC Symbol;Acc:HGNC:26889]	protein_coding
ENST00000468296	ENSG00000227124	ZNF717		3:75709642-75785583	608	0.0117937	no	ZNF717	zinc finger protein 717 [Source:HGNC Symbol;Acc:HGNC:29448]	protein_coding
ENST00000477374	ENSG00000227124	ZNF717		3:75709642-75785583	1169	0.00351907	no	ZNF717	zinc finger protein 717 [Source:HGNC Symbol;Acc:HGNC:29448]	protein_coding
ENST00000478296	ENSG00000227124	ZNF717		3:75709642-75785583	3875	-0.0512795	no	ZNF717	zinc finger protein 717 [Source:HGNC Symbol;Acc:HGNC:29448]	protein_coding
ENST00000425625	ENSG00000160352	ZNF714		19:21082158-21125270	2562	-0.161506	no	ZNF714	zinc finger protein 714 [Source:HGNC Symbol;Acc:HGNC:27124]	protein_coding
ENST00000456283	ENSG00000160352	ZNF714		19:21082158-21125270	6812	0.0671324	no	ZNF714	zinc finger protein 714 [Source:HGNC Symbol;Acc:HGNC:27124]	protein_coding
ENST00000596053	ENSG00000160352	ZNF714		19:21082158-21125270	800	0.584955	no	ZNF714	zinc finger protein 714 [Source:HGNC Symbol;Acc:HGNC:27124]	protein_coding
ENST00000600535	ENSG00000160352	ZNF714		19:21082158-21125270	898	0.0509045	no	ZNF714	zinc finger protein 714 [Source:HGNC Symbol;Acc:HGNC:27124]	processed_transcript
ENST00000610902	ENSG00000160352	ZNF714		19:21082158-21125270	2671	0.359253	no	ZNF714	zinc finger protein 714 [Source:HGNC Symbol;Acc:HGNC:27124]	nonsense_mediated_decay
ENST00000618008	ENSG00000160352	ZNF714		19:21082158-21125270	647	0.155239	no	ZNF714	zinc finger protein 714 [Source:HGNC Symbol;Acc:HGNC:27124]	protein_coding
ENST00000620627	ENSG00000160352	ZNF714		19:21082158-21125270	2066	0.315015	no	ZNF714	zinc finger protein 714 [Source:HGNC Symbol;Acc:HGNC:27124]	protein_coding
ENST00000411863	ENSG00000178665	ZNF713		7:55887276-56000181	1286	0.498409	no	ZNF713	zinc finger protein 713 [Source:HGNC Symbol;Acc:HGNC:22043]	nonsense_mediated_decay
ENST00000429591	ENSG00000178665	ZNF713		7:55887276-56000181	3550	0.448153	no	ZNF713	zinc finger protein 713 [Source:HGNC Symbol;Acc:HGNC:22043]	protein_coding
ENST00000276123	ENSG00000147180	ZNF711		X:85244031-85273362	2887	0.555532	no	ZNF711	zinc finger protein 711 [Source:HGNC Symbol;Acc:HGNC:13128]	protein_coding
ENST00000492590	ENSG00000189283	FHIT		3:59749309-61251459	1081	2.32498	yes	FHIT	fragile histidine triad [Source:HGNC Symbol;Acc:HGNC:3701]	protein_coding
ENST00000373165	ENSG00000147180	ZNF711		X:85244031-85273362	4124	0.0967446	no	ZNF711	zinc finger protein 711 [Source:HGNC Symbol;Acc:HGNC:13128]	protein_coding
ENST00000268154	ENSG00000140548	ZNF710		15:90001391-90082207	4617	0.0126124	no	ZNF710	zinc finger protein 710 [Source:HGNC Symbol;Acc:HGNC:25352]	protein_coding
ENST00000558883	ENSG00000140548	ZNF710		15:90001391-90082207	1191	0.202906	no	ZNF710	zinc finger protein 710 [Source:HGNC Symbol;Acc:HGNC:25352]	protein_coding
ENST00000328070	ENSG00000197951	ZNF71		19:56595263-56626481	5428	0.0254983	no	ZNF71	zinc finger protein 71 [Source:HGNC Symbol;Acc:HGNC:13141]	protein_coding
ENST00000599599	ENSG00000197951	ZNF71		19:56595263-56626481	783	0.627962	no	ZNF71	zinc finger protein 71 [Source:HGNC Symbol;Acc:HGNC:13141]	protein_coding
ENST00000397732	ENSG00000242852	ZNF709		19:12379188-12640098	4910	0.332412	no	ZNF709	zinc finger protein 709 [Source:HGNC Symbol;Acc:HGNC:20629]	protein_coding
ENST00000356929	ENSG00000182141	ZNF708		19:21221499-21329425	4004	-0.0655178	no	ZNF708	zinc finger protein 708 [Source:HGNC Symbol;Acc:HGNC:12945]	protein_coding
ENST00000598046	ENSG00000182141	ZNF708		19:21221499-21329425	2630	0.044998	no	ZNF708	zinc finger protein 708 [Source:HGNC Symbol;Acc:HGNC:12945]	nonsense_mediated_decay
ENST00000601295	ENSG00000182141	ZNF708		19:21221499-21329425	567	-0.0733795	no	ZNF708	zinc finger protein 708 [Source:HGNC Symbol;Acc:HGNC:12945]	protein_coding
ENST00000602023	ENSG00000182141	ZNF708		19:21221499-21329425	590	0.00159031	no	ZNF708	zinc finger protein 708 [Source:HGNC Symbol;Acc:HGNC:12945]	protein_coding
ENST00000311212	ENSG00000120963	ZNF706		8:101177877-101206193	2615	0.00943666	no	ZNF706	zinc finger protein 706 [Source:HGNC Symbol;Acc:HGNC:24992]	protein_coding
ENST00000517844	ENSG00000120963	ZNF706		8:101177877-101206193	604	-0.0551099	no	ZNF706	zinc finger protein 706 [Source:HGNC Symbol;Acc:HGNC:24992]	protein_coding
ENST00000519882	ENSG00000120963	ZNF706		8:101177877-101206193	959	-0.449473	no	ZNF706	zinc finger protein 706 [Source:HGNC Symbol;Acc:HGNC:24992]	protein_coding
ENST00000519916	ENSG00000120963	ZNF706		8:101177877-101206193	597	1.02334	no	ZNF706	zinc finger protein 706 [Source:HGNC Symbol;Acc:HGNC:24992]	retained_intron
ENST00000520347	ENSG00000120963	ZNF706		8:101177877-101206193	3502	0.32375	no	ZNF706	zinc finger protein 706 [Source:HGNC Symbol;Acc:HGNC:24992]	protein_coding
ENST00000520498	ENSG00000120963	ZNF706		8:101177877-101206193	615	1.69322	no	ZNF706	zinc finger protein 706 [Source:HGNC Symbol;Acc:HGNC:24992]	retained_intron
ENST00000520984	ENSG00000120963	ZNF706		8:101177877-101206193	782	0.958493	no	ZNF706	zinc finger protein 706 [Source:HGNC Symbol;Acc:HGNC:24992]	protein_coding
ENST00000521272	ENSG00000120963	ZNF706		8:101177877-101206193	732	0.012637	no	ZNF706	zinc finger protein 706 [Source:HGNC Symbol;Acc:HGNC:24992]	protein_coding
ENST00000257497	ENSG00000135046	ANXA1		9:73151756-73170393	1509	2.29028	yes	ANXA1	annexin A1 [Source:HGNC Symbol;Acc:HGNC:533]	protein_coding
ENST00000519936	ENSG00000164684	ZNF704		8:80628450-80874781	712	0.574298	no	ZNF704	zinc finger protein 704 [Source:HGNC Symbol;Acc:HGNC:32291]	protein_coding
ENST00000522040	ENSG00000164684	ZNF704		8:80628450-80874781	447	-0.49579	no	ZNF704	zinc finger protein 704 [Source:HGNC Symbol;Acc:HGNC:32291]	processed_transcript
ENST00000270443	ENSG00000242779	ZNF702P		19:52927134-53037898	2990	0.0695308	no	ZNF702P	zinc finger protein 702, pseudogene [Source:HGNC Symbol;Acc:HGNC:25775]	processed_transcript
ENST00000434269	ENSG00000242779	ZNF702P		19:52927134-53037898	1966	1.03026	no	ZNF702P	zinc finger protein 702, pseudogene [Source:HGNC Symbol;Acc:HGNC:25775]	transcribed_processed_pseudogene
ENST00000599665	ENSG00000242779	ZNF702P		19:52927134-53037898	599	-0.305171	no	ZNF702P	zinc finger protein 702, pseudogene [Source:HGNC Symbol;Acc:HGNC:25775]	processed_transcript
ENST00000602242	ENSG00000242779	ZNF702P		19:52927134-53037898	566	0.903888	no	ZNF702P	zinc finger protein 702, pseudogene [Source:HGNC Symbol;Acc:HGNC:25775]	processed_transcript
ENST00000391785	ENSG00000167562	ZNF701		19:52527651-52587174	2634	-0.0744516	no	ZNF701	zinc finger protein 701 [Source:HGNC Symbol;Acc:HGNC:25597]	protein_coding
ENST00000254321	ENSG00000196757	ZNF700		19:11925067-11980381	2882	0.16002	no	ZNF700	zinc finger protein 700 [Source:HGNC Symbol;Acc:HGNC:25292]	protein_coding
ENST00000482090	ENSG00000196757	ZNF700		19:11925067-11980381	3113	0.0875753	no	ZNF700	zinc finger protein 700 [Source:HGNC Symbol;Acc:HGNC:25292]	protein_coding
ENST00000341976	ENSG00000187792	ZNF70		22:23738677-23751092	6924	0.178203	no	ZNF70	zinc finger protein 70 [Source:HGNC Symbol;Acc:HGNC:13140]	protein_coding
ENST00000446747	ENSG00000147789	ZNF7		8:144827463-144853736	2242	0.195388	no	ZNF7	zinc finger protein 7 [Source:HGNC Symbol;Acc:HGNC:13139]	protein_coding
ENST00000528372	ENSG00000147789	ZNF7		8:144827463-144853736	2905	0.427807	no	ZNF7	zinc finger protein 7 [Source:HGNC Symbol;Acc:HGNC:13139]	protein_coding
ENST00000530776	ENSG00000147789	ZNF7		8:144827463-144853736	546	1.35792	no	ZNF7	zinc finger protein 7 [Source:HGNC Symbol;Acc:HGNC:13139]	processed_transcript
ENST00000532382	ENSG00000147789	ZNF7		8:144827463-144853736	855	-0.0835328	no	ZNF7	zinc finger protein 7 [Source:HGNC Symbol;Acc:HGNC:13139]	retained_intron
ENST00000544249	ENSG00000147789	ZNF7		8:144827463-144853736	2125	-0.626834	no	ZNF7	zinc finger protein 7 [Source:HGNC Symbol;Acc:HGNC:13139]	protein_coding
ENST00000588336	ENSG00000196110	ZNF699		19:9291514-9309838	531	0.176459	no	ZNF699	zinc finger protein 699 [Source:HGNC Symbol;Acc:HGNC:24750]	processed_transcript
ENST00000591998	ENSG00000196110	ZNF699		19:9291514-9309838	3358	-0.255347	no	ZNF699	zinc finger protein 699 [Source:HGNC Symbol;Acc:HGNC:24750]	protein_coding
ENST00000421812	ENSG00000143067	ZNF697		1:119619421-119647773	5041	-0.140614	no	ZNF697	zinc finger protein 697 [Source:HGNC Symbol;Acc:HGNC:32034]	protein_coding
ENST00000330143	ENSG00000185730	ZNF696		8:143289675-143298061	2795	0.082072	no	ZNF696	zinc finger protein 696 [Source:HGNC Symbol;Acc:HGNC:25872]	protein_coding
ENST00000521537	ENSG00000185730	ZNF696		8:143289675-143298061	705	0.537138	no	ZNF696	zinc finger protein 696 [Source:HGNC Symbol;Acc:HGNC:25872]	protein_coding
ENST00000339986	ENSG00000197472	ZNF695		1:246945546-247078811	3340	-0.471124	no	ZNF695	zinc finger protein 695 [Source:HGNC Symbol;Acc:HGNC:30954]	protein_coding
ENST00000479214	ENSG00000197472	ZNF695		1:246945546-247078811	885	0.194629	no	ZNF695	zinc finger protein 695 [Source:HGNC Symbol;Acc:HGNC:30954]	nonsense_mediated_decay
ENST00000487338	ENSG00000197472	ZNF695		1:246945546-247078811	826	-0.441887	no	ZNF695	zinc finger protein 695 [Source:HGNC Symbol;Acc:HGNC:30954]	protein_coding
ENST00000491337	ENSG00000197472	ZNF695		1:246945546-247078811	714	-0.948896	no	ZNF695	zinc finger protein 695 [Source:HGNC Symbol;Acc:HGNC:30954]	nonsense_mediated_decay
ENST00000306601	ENSG00000171163	ZNF692		1:248850005-248859144	1931	-0.192598	no	ZNF692	zinc finger protein 692 [Source:HGNC Symbol;Acc:HGNC:26049]	protein_coding
ENST00000451251	ENSG00000171163	ZNF692		1:248850005-248859144	2065	-0.062635	no	ZNF692	zinc finger protein 692 [Source:HGNC Symbol;Acc:HGNC:26049]	protein_coding
ENST00000463519	ENSG00000171163	ZNF692		1:248850005-248859144	2704	0.581475	no	ZNF692	zinc finger protein 692 [Source:HGNC Symbol;Acc:HGNC:26049]	nonsense_mediated_decay
ENST00000474351	ENSG00000171163	ZNF692		1:248850005-248859144	867	0.125095	no	ZNF692	zinc finger protein 692 [Source:HGNC Symbol;Acc:HGNC:26049]	retained_intron
ENST00000476503	ENSG00000171163	ZNF692		1:248850005-248859144	1006	0.806422	no	ZNF692	zinc finger protein 692 [Source:HGNC Symbol;Acc:HGNC:26049]	protein_coding
ENST00000477070	ENSG00000171163	ZNF692		1:248850005-248859144	1521	0.543203	no	ZNF692	zinc finger protein 692 [Source:HGNC Symbol;Acc:HGNC:26049]	nonsense_mediated_decay
ENST00000482023	ENSG00000171163	ZNF692		1:248850005-248859144	851	-0.793027	no	ZNF692	zinc finger protein 692 [Source:HGNC Symbol;Acc:HGNC:26049]	nonsense_mediated_decay
ENST00000533927	ENSG00000171163	ZNF692		1:248850005-248859144	2026	-0.266748	no	ZNF692	zinc finger protein 692 [Source:HGNC Symbol;Acc:HGNC:26049]	retained_intron
ENST00000534456	ENSG00000171163	ZNF692		1:248850005-248859144	587	0.562318	no	ZNF692	zinc finger protein 692 [Source:HGNC Symbol;Acc:HGNC:26049]	retained_intron
ENST00000372503	ENSG00000164011	ZNF691		1:42846572-42852477	993	-0.456137	no	ZNF691	zinc finger protein 691 [Source:HGNC Symbol;Acc:HGNC:28028]	protein_coding
ENST00000372506	ENSG00000164011	ZNF691		1:42846572-42852477	1859	-0.949879	no	ZNF691	zinc finger protein 691 [Source:HGNC Symbol;Acc:HGNC:28028]	protein_coding
ENST00000372507	ENSG00000164011	ZNF691		1:42846572-42852477	1683	-0.786378	no	ZNF691	zinc finger protein 691 [Source:HGNC Symbol;Acc:HGNC:28028]	protein_coding
ENST00000372508	ENSG00000164011	ZNF691		1:42846572-42852477	1577	0.464285	no	ZNF691	zinc finger protein 691 [Source:HGNC Symbol;Acc:HGNC:28028]	protein_coding
ENST00000630961	ENSG00000164011	ZNF691		1:42846572-42852477	1581	-8.88444	no	ZNF691	zinc finger protein 691 [Source:HGNC Symbol;Acc:HGNC:28028]	protein_coding
ENST00000340180	ENSG00000198429	ZNF69		19:11887783-11914329	1438	0.671292	no	ZNF69	zinc finger protein 69 [Source:HGNC Symbol;Acc:HGNC:13138]	protein_coding
ENST00000429654	ENSG00000198429	ZNF69		19:11887783-11914329	2010	0.273248	no	ZNF69	zinc finger protein 69 [Source:HGNC Symbol;Acc:HGNC:13138]	protein_coding
ENST00000445911	ENSG00000198429	ZNF69		19:11887783-11914329	569	-0.981066	no	ZNF69	zinc finger protein 69 [Source:HGNC Symbol;Acc:HGNC:13138]	protein_coding
ENST00000287461	ENSG00000156853	ZNF689		16:30585906-30624012	3547	-0.0591881	no	ZNF689	zinc finger protein 689 [Source:HGNC Symbol;Acc:HGNC:25173]	protein_coding
ENST00000564262	ENSG00000156853	ZNF689		16:30585906-30624012	715	-0.199717	no	ZNF689	zinc finger protein 689 [Source:HGNC Symbol;Acc:HGNC:25173]	processed_transcript
ENST00000611647	ENSG00000156853	ZNF689		16:30585906-30624012	2714	-0.50457	no	ZNF689	zinc finger protein 689 [Source:HGNC Symbol;Acc:HGNC:25173]
ENST00000563665	ENSG00000229809	ZNF688		16:30569345-30585771	1414	0.736029	no	ZNF688	zinc finger protein 688 [Source:HGNC Symbol;Acc:HGNC:30489]	retained_intron
ENST00000324048	ENSG00000143373	ZNF687		1:151280023-151327715	5378	0.143349	no	ZNF687	zinc finger protein 687 [Source:HGNC Symbol;Acc:HGNC:29277]	protein_coding
ENST00000411856	ENSG00000197462	AC005276.1		7:125917870-125933832	837	-1.97221	yes			lincRNA
ENST00000443959	ENSG00000143373	ZNF687		1:151280023-151327715	893	-0.132836	no	ZNF687	zinc finger protein 687 [Source:HGNC Symbol;Acc:HGNC:29277]	protein_coding
ENST00000372699	ENSG00000117010	ZNF684		1:40531560-40548169	2097	-0.0738831	no	ZNF684	zinc finger protein 684 [Source:HGNC Symbol;Acc:HGNC:28418]	protein_coding
ENST00000465152	ENSG00000117010	ZNF684		1:40531560-40548169	562	0.367268	no	ZNF684	zinc finger protein 684 [Source:HGNC Symbol;Acc:HGNC:28418]	processed_transcript
ENST00000493756	ENSG00000117010	ZNF684		1:40531560-40548169	1329	0.822552	no	ZNF684	zinc finger protein 684 [Source:HGNC Symbol;Acc:HGNC:28418]	processed_transcript
ENST00000397165	ENSG00000197124	ZNF682		19:19997057-20039506	3245	-0.665362	no	ZNF682	zinc finger protein 682 [Source:HGNC Symbol;Acc:HGNC:28857]	protein_coding
ENST00000597972	ENSG00000197124	ZNF682		19:19997057-20039506	1538	-0.903164	no	ZNF682	zinc finger protein 682 [Source:HGNC Symbol;Acc:HGNC:28857]	protein_coding
ENST00000602079	ENSG00000197124	ZNF682		19:19997057-20039506	474	-0.707554	no	ZNF682	zinc finger protein 682 [Source:HGNC Symbol;Acc:HGNC:28857]	protein_coding
ENST00000402377	ENSG00000196172	ZNF681		19:23739194-23758891	6497	0.0936211	no	ZNF681	zinc finger protein 681 [Source:HGNC Symbol;Acc:HGNC:26457]	protein_coding
ENST00000528059	ENSG00000196172	ZNF681		19:23739194-23758891	628	-1.14814	no	ZNF681	zinc finger protein 681 [Source:HGNC Symbol;Acc:HGNC:26457]	protein_coding
ENST00000531570	ENSG00000196172	ZNF681		19:23739194-23758891	526	0.953004	no	ZNF681	zinc finger protein 681 [Source:HGNC Symbol;Acc:HGNC:26457]	protein_coding
ENST00000343776	ENSG00000181450	ZNF678		1:227563542-227677443	8556	0.106395	no	ZNF678	zinc finger protein 678 [Source:HGNC Symbol;Acc:HGNC:28652]	protein_coding
ENST00000397097	ENSG00000181450	ZNF678		1:227563542-227677443	8212	0.185857	no	ZNF678	zinc finger protein 678 [Source:HGNC Symbol;Acc:HGNC:28652]	protein_coding
ENST00000440339	ENSG00000181450	ZNF678		1:227563542-227677443	798	0.522688	no	ZNF678	zinc finger protein 678 [Source:HGNC Symbol;Acc:HGNC:28652]	protein_coding
ENST00000465266	ENSG00000181450	ZNF678		1:227563542-227677443	533	-0.452158	no	ZNF678	zinc finger protein 678 [Source:HGNC Symbol;Acc:HGNC:28652]	processed_transcript
ENST00000599012	ENSG00000197928	ZNF677		19:53235380-53254898	796	-4.60881	no	ZNF677	zinc finger protein 677 [Source:HGNC Symbol;Acc:HGNC:28730]	protein_coding
ENST00000599328	ENSG00000197928	ZNF677		19:53235380-53254898	3207	-5.69761	no	ZNF677	zinc finger protein 677 [Source:HGNC Symbol;Acc:HGNC:28730]	retained_intron
ENST00000359788	ENSG00000197372	ZNF675		19:23525630-23687220	2301	0.0133501	no	ZNF675	zinc finger protein 675 [Source:HGNC Symbol;Acc:HGNC:30768]	protein_coding
ENST00000599168	ENSG00000197372	ZNF675		19:23525630-23687220	592	0.130477	no	ZNF675	zinc finger protein 675 [Source:HGNC Symbol;Acc:HGNC:30768]	protein_coding
ENST00000600299	ENSG00000197372	ZNF675		19:23525630-23687220	4227	-0.139143	no	ZNF675	zinc finger protein 675 [Source:HGNC Symbol;Acc:HGNC:30768]	retained_intron
ENST00000601010	ENSG00000197372	ZNF675		19:23525630-23687220	669	-0.902464	no	ZNF675	zinc finger protein 675 [Source:HGNC Symbol;Acc:HGNC:30768]	protein_coding
ENST00000421685	ENSG00000230844	ZNF674-AS1		X:46545492-46548408	2078	0.342271	no	ZNF674-AS1	ZNF674 antisense RNA 1 (head to head) [Source:HGNC Symbol;Acc:HGNC:44266]	lincRNA
ENST00000518708	ENSG00000251192	ZNF674		X:46497726-46545457	493	-1.14951	no	ZNF674	zinc finger protein 674 [Source:HGNC Symbol;Acc:HGNC:17625]	protein_coding
ENST00000306562	ENSG00000171161	ZNF672		1:248838209-248849517	2989	-0.159394	no	ZNF672	zinc finger protein 672 [Source:HGNC Symbol;Acc:HGNC:26179]	protein_coding
ENST00000505503	ENSG00000171161	ZNF672		1:248838209-248849517	583	1.30527	no	ZNF672	zinc finger protein 672 [Source:HGNC Symbol;Acc:HGNC:26179]	protein_coding
ENST00000317398	ENSG00000083814	ZNF671		19:57681968-57758159	2431	0.156518	no	ZNF671	zinc finger protein 671 [Source:HGNC Symbol;Acc:HGNC:26279]	protein_coding
ENST00000366503	ENSG00000277462	ZNF670		1:246945546-247078811	1994	0.117872	no	ZNF670	zinc finger protein 670 [Source:HGNC Symbol;Acc:HGNC:28167]	protein_coding
ENST00000343381	ENSG00000188295	ZNF669		1:247099961-247104372	1951	0.224833	no	ZNF669	zinc finger protein 669 [Source:HGNC Symbol;Acc:HGNC:25736]	protein_coding
ENST00000448299	ENSG00000188295	ZNF669		1:247099961-247104372	1718	0.134921	no	ZNF669	zinc finger protein 669 [Source:HGNC Symbol;Acc:HGNC:25736]	protein_coding
ENST00000300849	ENSG00000167394	ZNF668		16:31056459-31074320	2762	-0.304885	no	ZNF668	zinc finger protein 668 [Source:HGNC Symbol;Acc:HGNC:25821]	protein_coding
ENST00000538906	ENSG00000167394	ZNF668		16:31056459-31074320	2865	0.272937	no	ZNF668	zinc finger protein 668 [Source:HGNC Symbol;Acc:HGNC:25821]	protein_coding
ENST00000597544	ENSG00000197497	ZNF665		19:53159212-53193386	552	0.124775	no	ZNF665	zinc finger protein 665 [Source:HGNC Symbol;Acc:HGNC:25885]	processed_transcript
ENST00000337815	ENSG00000179195	ZNF664		12:123762187-124316024	4227	0.0316791	no	ZNF664	zinc finger protein 664 [Source:HGNC Symbol;Acc:HGNC:25406]	protein_coding
ENST00000392404	ENSG00000179195	ZNF664		12:123762187-124316024	4262	0.122071	no	ZNF664	zinc finger protein 664 [Source:HGNC Symbol;Acc:HGNC:25406]	protein_coding
ENST00000537532	ENSG00000179195	ZNF664		12:123762187-124316024	592	0.470149	no	ZNF664	zinc finger protein 664 [Source:HGNC Symbol;Acc:HGNC:25406]	processed_transcript
ENST00000538932	ENSG00000179195	ZNF664		12:123762187-124316024	4321	0.636947	no	ZNF664	zinc finger protein 664 [Source:HGNC Symbol;Acc:HGNC:25406]	protein_coding
ENST00000539257	ENSG00000179195	ZNF664		12:123762187-124316024	271	136.025	no	ZNF664	zinc finger protein 664 [Source:HGNC Symbol;Acc:HGNC:25406]	processed_transcript
ENST00000539644	ENSG00000179195	ZNF664		12:123762187-124316024	5108	0.725485	no	ZNF664	zinc finger protein 664 [Source:HGNC Symbol;Acc:HGNC:25406]	protein_coding
ENST00000540009	ENSG00000179195	ZNF664		12:123762187-124316024	753	-0.0826796	no	ZNF664	zinc finger protein 664 [Source:HGNC Symbol;Acc:HGNC:25406]	retained_intron
ENST00000540498	ENSG00000179195	ZNF664		12:123762187-124316024	425	-0.281529	no	ZNF664	zinc finger protein 664 [Source:HGNC Symbol;Acc:HGNC:25406]	processed_transcript
ENST00000541448	ENSG00000179195	ZNF664		12:123762187-124316024	567	0.385851	no	ZNF664	zinc finger protein 664 [Source:HGNC Symbol;Acc:HGNC:25406]	processed_transcript
ENST00000543017	ENSG00000179195	ZNF664		12:123762187-124316024	455	0.478282	no	ZNF664	zinc finger protein 664 [Source:HGNC Symbol;Acc:HGNC:25406]	processed_transcript
ENST00000400371	ENSG00000215452	ZNF663P		20:46364550-46459276	2722	0.0367472	no	ZNF663P	zinc finger protein 663, pseudogene [Source:HGNC Symbol;Acc:HGNC:25342]	processed_transcript
ENST00000472805	ENSG00000215452	ZNF663P		20:46364550-46459276	1499	-0.145568	no	ZNF663P	zinc finger protein 663, pseudogene [Source:HGNC Symbol;Acc:HGNC:25342]	unitary_pseudogene
ENST00000322734	ENSG00000144792	ZNF660		3:44555192-44685653	5834	0.135323	no	ZNF660	zinc finger protein 660 [Source:HGNC Symbol;Acc:HGNC:26720]	protein_coding
ENST00000416644	ENSG00000144792	ZNF660		3:44555192-44685653	474	-0.541433	no	ZNF660	zinc finger protein 660 [Source:HGNC Symbol;Acc:HGNC:26720]	protein_coding
ENST00000468987	ENSG00000144792	ZNF660		3:44555192-44685653	644	-0.0163658	no	ZNF660	zinc finger protein 660 [Source:HGNC Symbol;Acc:HGNC:26720]	processed_transcript
ENST00000344519	ENSG00000160229	ZNF66		19:20535824-20863281	1745	-0.550504	no	ZNF66	zinc finger protein 66 [Source:HGNC Symbol;Acc:HGNC:13135]	protein_coding
ENST00000360204	ENSG00000160229	ZNF66		19:20535824-20863281	1120	-0.300513	no	ZNF66	zinc finger protein 66 [Source:HGNC Symbol;Acc:HGNC:13135]	protein_coding
ENST00000594534	ENSG00000160229	ZNF66		19:20535824-20863281	757	-0.740515	no	ZNF66	zinc finger protein 66 [Source:HGNC Symbol;Acc:HGNC:13135]	protein_coding
ENST00000621410	ENSG00000274349	ZNF658		9:66856425-66932141	4025	0.33065	no	ZNF658	zinc finger protein 658 [Source:HGNC Symbol;Acc:HGNC:25226]	protein_coding
ENST00000252713	ENSG00000197343	ZNF655		7:99546307-99610813	2535	-0.0997149	no	ZNF655	zinc finger protein 655 [Source:HGNC Symbol;Acc:HGNC:30899]	protein_coding
ENST00000394163	ENSG00000197343	ZNF655		7:99546307-99610813	4528	0.199199	no	ZNF655	zinc finger protein 655 [Source:HGNC Symbol;Acc:HGNC:30899]	protein_coding
ENST00000419215	ENSG00000197343	ZNF655		7:99546307-99610813	4346	-0.0124006	no	ZNF655	zinc finger protein 655 [Source:HGNC Symbol;Acc:HGNC:30899]	processed_transcript
ENST00000424881	ENSG00000197343	ZNF655		7:99546307-99610813	4666	-0.496961	no	ZNF655	zinc finger protein 655 [Source:HGNC Symbol;Acc:HGNC:30899]	protein_coding
ENST00000467680	ENSG00000197343	ZNF655		7:99546307-99610813	1979	-0.0831507	no	ZNF655	zinc finger protein 655 [Source:HGNC Symbol;Acc:HGNC:30899]	retained_intron
ENST00000489320	ENSG00000197343	ZNF655		7:99546307-99610813	671	0.0224709	no	ZNF655	zinc finger protein 655 [Source:HGNC Symbol;Acc:HGNC:30899]	retained_intron
ENST00000493277	ENSG00000197343	ZNF655		7:99546307-99610813	1815	0.765597	no	ZNF655	zinc finger protein 655 [Source:HGNC Symbol;Acc:HGNC:30899]	protein_coding
ENST00000493947	ENSG00000197343	ZNF655		7:99546307-99610813	593	0.000413424	no	ZNF655	zinc finger protein 655 [Source:HGNC Symbol;Acc:HGNC:30899]	retained_intron
ENST00000494357	ENSG00000197343	ZNF655		7:99546307-99610813	4886	0.208251	no	ZNF655	zinc finger protein 655 [Source:HGNC Symbol;Acc:HGNC:30899]	retained_intron
ENST00000309495	ENSG00000175105	ZNF654		3:88051943-88168729	4966	-0.00115426	no	ZNF654	zinc finger protein 654 [Source:HGNC Symbol;Acc:HGNC:25612]	protein_coding
ENST00000293771	ENSG00000161914	ZNF653		19:11451325-11529174	2240	-0.257702	no	ZNF653	zinc finger protein 653 [Source:HGNC Symbol;Acc:HGNC:25196]	protein_coding
ENST00000592756	ENSG00000161914	ZNF653		19:11451325-11529174	534	0.676392	no	ZNF653	zinc finger protein 653 [Source:HGNC Symbol;Acc:HGNC:25196]	protein_coding
ENST00000362063	ENSG00000198740	ZNF652		17:49289205-49369998	5988	-0.0885449	no	ZNF652	zinc finger protein 652 [Source:HGNC Symbol;Acc:HGNC:29147]	protein_coding
ENST00000430262	ENSG00000198740	ZNF652		17:49289205-49369998	4701	-0.125143	no	ZNF652	zinc finger protein 652 [Source:HGNC Symbol;Acc:HGNC:29147]	protein_coding
ENST00000508237	ENSG00000198740	ZNF652		17:49289205-49369998	4543	-0.0664093	no	ZNF652	zinc finger protein 652 [Source:HGNC Symbol;Acc:HGNC:29147]	nonsense_mediated_decay
ENST00000354957	ENSG00000198093	ZNF649		19:51855801-51948759	3197	-0.203899	no	ZNF649	zinc finger protein 649 [Source:HGNC Symbol;Acc:HGNC:25741]	protein_coding
ENST00000597882	ENSG00000198093	ZNF649		19:51855801-51948759	561	-1.17713	no	ZNF649	zinc finger protein 649 [Source:HGNC Symbol;Acc:HGNC:25741]	retained_intron
ENST00000599530	ENSG00000198093	ZNF649		19:51855801-51948759	730	-0.00226036	no	ZNF649	zinc finger protein 649 [Source:HGNC Symbol;Acc:HGNC:25741]	protein_coding
ENST00000600738	ENSG00000198093	ZNF649		19:51855801-51948759	2283	-0.647667	no	ZNF649	zinc finger protein 649 [Source:HGNC Symbol;Acc:HGNC:25741]	protein_coding
ENST00000300850	ENSG00000167395	ZNF646		16:31074421-31095980	6892	-0.385145	no	ZNF646	zinc finger protein 646 [Source:HGNC Symbol;Acc:HGNC:29004]	protein_coding
ENST00000394979	ENSG00000167395	ZNF646		16:31074421-31095980	8118	-0.18708	no	ZNF646	zinc finger protein 646 [Source:HGNC Symbol;Acc:HGNC:29004]	protein_coding
ENST00000428260	ENSG00000167395	ZNF646		16:31074421-31095980	1077	0.845698	no	ZNF646	zinc finger protein 646 [Source:HGNC Symbol;Acc:HGNC:29004]	protein_coding
ENST00000564189	ENSG00000167395	ZNF646		16:31074421-31095980	582	-0.614023	no	ZNF646	zinc finger protein 646 [Source:HGNC Symbol;Acc:HGNC:29004]	protein_coding
ENST00000337393	ENSG00000122482	ZNF644		1:90915297-91022272	5763	-0.817566	no	ZNF644	zinc finger protein 644 [Source:HGNC Symbol;Acc:HGNC:29222]	protein_coding
ENST00000361321	ENSG00000122482	ZNF644		1:90915297-91022272	1253	1.27644	no	ZNF644	zinc finger protein 644 [Source:HGNC Symbol;Acc:HGNC:29222]	protein_coding
ENST00000370440	ENSG00000122482	ZNF644		1:90915297-91022272	5702	0.251214	no	ZNF644	zinc finger protein 644 [Source:HGNC Symbol;Acc:HGNC:29222]	protein_coding
ENST00000474405	ENSG00000122482	ZNF644		1:90915297-91022272	531	-0.486957	no	ZNF644	zinc finger protein 644 [Source:HGNC Symbol;Acc:HGNC:29222]	processed_transcript
ENST00000479798	ENSG00000122482	ZNF644		1:90915297-91022272	725	0.0253999	no	ZNF644	zinc finger protein 644 [Source:HGNC Symbol;Acc:HGNC:29222]	processed_transcript
ENST00000482467	ENSG00000122482	ZNF644		1:90915297-91022272	710	0.213777	no	ZNF644	zinc finger protein 644 [Source:HGNC Symbol;Acc:HGNC:29222]	processed_transcript
ENST00000495966	ENSG00000122482	ZNF644		1:90915297-91022272	820	0.162117	no	ZNF644	zinc finger protein 644 [Source:HGNC Symbol;Acc:HGNC:29222]	processed_transcript
ENST00000498303	ENSG00000122482	ZNF644		1:90915297-91022272	514	0.896986	no	ZNF644	zinc finger protein 644 [Source:HGNC Symbol;Acc:HGNC:29222]	processed_transcript
ENST00000621077	ENSG00000122482	ZNF644		1:90915297-91022272	2057	1.19333	no	ZNF644	zinc finger protein 644 [Source:HGNC Symbol;Acc:HGNC:29222]	protein_coding
ENST00000301042	ENSG00000167528	ZNF641		12:48337179-48442947	4544	0.291294	no	ZNF641	zinc finger protein 641 [Source:HGNC Symbol;Acc:HGNC:31834]	protein_coding
ENST00000326361	ENSG00000121864	ZNF639		3:179322990-179338583	6064	0.204025	no	ZNF639	zinc finger protein 639 [Source:HGNC Symbol;Acc:HGNC:30950]	protein_coding
ENST00000484866	ENSG00000121864	ZNF639		3:179322990-179338583	1730	0.293607	no	ZNF639	zinc finger protein 639 [Source:HGNC Symbol;Acc:HGNC:30950]	protein_coding
ENST00000491818	ENSG00000121864	ZNF639		3:179322990-179338583	1228	0.365222	no	ZNF639	zinc finger protein 639 [Source:HGNC Symbol;Acc:HGNC:30950]	protein_coding
ENST00000496856	ENSG00000121864	ZNF639		3:179322990-179338583	2033	-0.258453	no	ZNF639	zinc finger protein 639 [Source:HGNC Symbol;Acc:HGNC:30950]	protein_coding
ENST00000621687	ENSG00000121864	ZNF639		3:179322990-179338583	1458	-0.136977	no	ZNF639	zinc finger protein 639 [Source:HGNC Symbol;Acc:HGNC:30950]	protein_coding
ENST00000434786	ENSG00000281195	ZNF638-IT1		2:71276560-71435069	1615	0.328787	no	ZNF638-IT1	ZNF638 intronic transcript 1 [Source:HGNC Symbol;Acc:HGNC:41434]	processed_transcript
ENST00000264447	ENSG00000075292	ZNF638		2:71276560-71435069	6505	0.147132	no	ZNF638	zinc finger protein 638 [Source:HGNC Symbol;Acc:HGNC:17894]	protein_coding
ENST00000409407	ENSG00000075292	ZNF638		2:71276560-71435069	4470	0.621087	no	ZNF638	zinc finger protein 638 [Source:HGNC Symbol;Acc:HGNC:17894]	processed_transcript
ENST00000409544	ENSG00000075292	ZNF638		2:71276560-71435069	6821	0.0706368	no	ZNF638	zinc finger protein 638 [Source:HGNC Symbol;Acc:HGNC:17894]	protein_coding
ENST00000410075	ENSG00000075292	ZNF638		2:71276560-71435069	3518	-0.168174	no	ZNF638	zinc finger protein 638 [Source:HGNC Symbol;Acc:HGNC:17894]	protein_coding
ENST00000437658	ENSG00000075292	ZNF638		2:71276560-71435069	931	-0.198736	no	ZNF638	zinc finger protein 638 [Source:HGNC Symbol;Acc:HGNC:17894]	protein_coding
ENST00000460310	ENSG00000075292	ZNF638		2:71276560-71435069	648	0.470376	no	ZNF638	zinc finger protein 638 [Source:HGNC Symbol;Acc:HGNC:17894]	retained_intron
ENST00000464375	ENSG00000075292	ZNF638		2:71276560-71435069	626	0.54675	no	ZNF638	zinc finger protein 638 [Source:HGNC Symbol;Acc:HGNC:17894]	protein_coding
ENST00000472758	ENSG00000075292	ZNF638		2:71276560-71435069	535	-0.241856	no	ZNF638	zinc finger protein 638 [Source:HGNC Symbol;Acc:HGNC:17894]	retained_intron
ENST00000475743	ENSG00000075292	ZNF638		2:71276560-71435069	590	0.355121	no	ZNF638	zinc finger protein 638 [Source:HGNC Symbol;Acc:HGNC:17894]	protein_coding
ENST00000486494	ENSG00000075292	ZNF638		2:71276560-71435069	973	0.332324	no	ZNF638	zinc finger protein 638 [Source:HGNC Symbol;Acc:HGNC:17894]	retained_intron
ENST00000487638	ENSG00000075292	ZNF638		2:71276560-71435069	4233	0.261361	no	ZNF638	zinc finger protein 638 [Source:HGNC Symbol;Acc:HGNC:17894]	retained_intron
ENST00000488126	ENSG00000075292	ZNF638		2:71276560-71435069	842	0.496481	no	ZNF638	zinc finger protein 638 [Source:HGNC Symbol;Acc:HGNC:17894]	retained_intron
ENST00000492262	ENSG00000075292	ZNF638		2:71276560-71435069	537	0.592407	no	ZNF638	zinc finger protein 638 [Source:HGNC Symbol;Acc:HGNC:17894]	retained_intron
ENST00000493576	ENSG00000075292	ZNF638		2:71276560-71435069	1107	1.8473	no	ZNF638	zinc finger protein 638 [Source:HGNC Symbol;Acc:HGNC:17894]	protein_coding
ENST00000494621	ENSG00000075292	ZNF638		2:71276560-71435069	871	-0.200361	no	ZNF638	zinc finger protein 638 [Source:HGNC Symbol;Acc:HGNC:17894]	protein_coding
ENST00000601581	ENSG00000075292	ZNF638		2:71276560-71435069	574	0.311614	no	ZNF638	zinc finger protein 638 [Source:HGNC Symbol;Acc:HGNC:17894]	processed_transcript
ENST00000338858	ENSG00000118733	OLFM3		1:101802573-101997030	2189	2.2709	yes	OLFM3	olfactomedin 3 [Source:HGNC Symbol;Acc:HGNC:17990]	protein_coding
ENST00000591164	ENSG00000197483	ZNF628		19:55475982-55484487	472	-1.25761	no	ZNF628	zinc finger protein 628 [Source:HGNC Symbol;Acc:HGNC:28054]	protein_coding
ENST00000598519	ENSG00000197483	ZNF628		19:55475982-55484487	3847	-0.800661	no	ZNF628	zinc finger protein 628 [Source:HGNC Symbol;Acc:HGNC:28054]	protein_coding
ENST00000361113	ENSG00000198551	ZNF627		19:11559373-11619135	2840	0.0812581	no	ZNF627	zinc finger protein 627 [Source:HGNC Symbol;Acc:HGNC:30570]	protein_coding
ENST00000291750	ENSG00000188171	ZNF626		19:20535824-20863281	1123	-42.6507	no	ZNF626	zinc finger protein 626 [Source:HGNC Symbol;Acc:HGNC:30461]	protein_coding
ENST00000612591	ENSG00000188171	ZNF626		19:20535824-20863281	4404	-6.94582	no	ZNF626	zinc finger protein 626 [Source:HGNC Symbol;Acc:HGNC:30461]	protein_coding
ENST00000430024	ENSG00000213297	ZNF625-ZNF20		19:12092262-12156731	2651	0.238454	no	ZNF625-ZNF20	ZNF625-ZNF20 readthrough (NMD candidate) [Source:HGNC Symbol;Acc:HGNC:48368]	nonsense_mediated_decay
ENST00000439556	ENSG00000257591	ZNF625		19:12092262-12156731	1322	0.162851	no	ZNF625	zinc finger protein 625 [Source:HGNC Symbol;Acc:HGNC:30571]	protein_coding
ENST00000455799	ENSG00000257591	ZNF625		19:12092262-12156731	1678	-0.179633	no	ZNF625	zinc finger protein 625 [Source:HGNC Symbol;Acc:HGNC:30571]	protein_coding
ENST00000419119	ENSG00000132436	FIGNL1		7:50444127-50565457	3700	2.10157	yes	FIGNL1	fidgetin like 1 [Source:HGNC Symbol;Acc:HGNC:13286]	protein_coding
ENST00000423860	ENSG00000197566	ZNF624		17:16620736-16653856	605	1.27066	no	ZNF624	zinc finger protein 624 [Source:HGNC Symbol;Acc:HGNC:29254]	protein_coding
ENST00000458270	ENSG00000183309	ZNF623		8:143636012-143656418	2733	0.0406364	no	ZNF623	zinc finger protein 623 [Source:HGNC Symbol;Acc:HGNC:29084]	protein_coding
ENST00000501748	ENSG00000183309	ZNF623		8:143636012-143656418	6759	0.188433	no	ZNF623	zinc finger protein 623 [Source:HGNC Symbol;Acc:HGNC:29084]	protein_coding
ENST00000526926	ENSG00000183309	ZNF623		8:143636012-143656418	2612	-0.0578316	no	ZNF623	zinc finger protein 623 [Source:HGNC Symbol;Acc:HGNC:29084]	protein_coding
ENST00000308683	ENSG00000173545	ZNF622		5:16451518-16465792	1699	-0.11435	no	ZNF622	zinc finger protein 622 [Source:HGNC Symbol;Acc:HGNC:30958]	protein_coding
ENST00000310898	ENSG00000172888	ZNF621		3:40524877-40574685	2404	0.00563749	no	ZNF621	zinc finger protein 621 [Source:HGNC Symbol;Acc:HGNC:24787]	protein_coding
ENST00000339296	ENSG00000172888	ZNF621		3:40524877-40574685	6378	-0.00237998	no	ZNF621	zinc finger protein 621 [Source:HGNC Symbol;Acc:HGNC:24787]	protein_coding
ENST00000431278	ENSG00000172888	ZNF621		3:40524877-40574685	2613	0.408871	no	ZNF621	zinc finger protein 621 [Source:HGNC Symbol;Acc:HGNC:24787]	protein_coding
ENST00000314529	ENSG00000177842	ZNF620		3:40505991-40518736	3291	0.312027	no	ZNF620	zinc finger protein 620 [Source:HGNC Symbol;Acc:HGNC:28742]	protein_coding
ENST00000418905	ENSG00000177842	ZNF620		3:40505991-40518736	2022	-0.0127395	no	ZNF620	zinc finger protein 620 [Source:HGNC Symbol;Acc:HGNC:28742]	protein_coding
ENST00000429348	ENSG00000177873	ZNF619		3:40477112-40490236	4104	0.289884	no	ZNF619	zinc finger protein 619 [Source:HGNC Symbol;Acc:HGNC:26910]	protein_coding
ENST00000456778	ENSG00000177873	ZNF619		3:40477112-40490236	2192	0.403321	no	ZNF619	zinc finger protein 619 [Source:HGNC Symbol;Acc:HGNC:26910]	protein_coding
ENST00000288466	ENSG00000157657	ZNF618		9:113876281-114056591	9109	-0.869657	no	ZNF618	zinc finger protein 618 [Source:HGNC Symbol;Acc:HGNC:29416]	protein_coding
ENST00000374124	ENSG00000157657	ZNF618		9:113876281-114056591	1156	-0.265672	no	ZNF618	zinc finger protein 618 [Source:HGNC Symbol;Acc:HGNC:29416]	protein_coding
ENST00000374126	ENSG00000157657	ZNF618		9:113876281-114056591	3018	-0.21366	no	ZNF618	zinc finger protein 618 [Source:HGNC Symbol;Acc:HGNC:29416]	protein_coding
ENST00000615615	ENSG00000157657	ZNF618		9:113876281-114056591	9289	0.321122	no	ZNF618	zinc finger protein 618 [Source:HGNC Symbol;Acc:HGNC:29416]	protein_coding
ENST00000330123	ENSG00000204611	ZNF616		19:52113090-52177002	2563	-0.385052	no	ZNF616	zinc finger protein 616 [Source:HGNC Symbol;Acc:HGNC:28062]	protein_coding
ENST00000596290	ENSG00000204611	ZNF616		19:52113090-52177002	568	-0.469423	no	ZNF616	zinc finger protein 616 [Source:HGNC Symbol;Acc:HGNC:28062]	protein_coding
ENST00000600228	ENSG00000204611	ZNF616		19:52113090-52177002	4335	-0.0862964	no	ZNF616	zinc finger protein 616 [Source:HGNC Symbol;Acc:HGNC:28062]	protein_coding
ENST00000594083	ENSG00000197619	ZNF615		19:51991331-52008230	4020	0.793874	no	ZNF615	zinc finger protein 615 [Source:HGNC Symbol;Acc:HGNC:24740]	protein_coding
ENST00000598071	ENSG00000197619	ZNF615		19:51991331-52008230	2654	0.305235	no	ZNF615	zinc finger protein 615 [Source:HGNC Symbol;Acc:HGNC:24740]	protein_coding
ENST00000601178	ENSG00000197619	ZNF615		19:51991331-52008230	561	0.651046	no	ZNF615	zinc finger protein 615 [Source:HGNC Symbol;Acc:HGNC:24740]	protein_coding
ENST00000270649	ENSG00000142556	ZNF614		19:52012764-52030240	4818	-0.0891517	no	ZNF614	zinc finger protein 614 [Source:HGNC Symbol;Acc:HGNC:24722]	protein_coding
ENST00000595189	ENSG00000142556	ZNF614		19:52012764-52030240	1031	-0.316354	no	ZNF614	zinc finger protein 614 [Source:HGNC Symbol;Acc:HGNC:24722]	nonsense_mediated_decay
ENST00000293471	ENSG00000176024	ZNF613		19:51855801-51948759	3419	-0.195889	no	ZNF613	zinc finger protein 613 [Source:HGNC Symbol;Acc:HGNC:25827]	protein_coding
ENST00000613007	ENSG00000176024	ZNF613		19:51855801-51948759	2100	-0.354985	no	ZNF613	zinc finger protein 613 [Source:HGNC Symbol;Acc:HGNC:25827]
ENST00000540744	ENSG00000213020	ZNF611		19:52702812-52735073	4417	-0.00481937	no	ZNF611	zinc finger protein 611 [Source:HGNC Symbol;Acc:HGNC:28766]	protein_coding
ENST00000543227	ENSG00000213020	ZNF611		19:52702812-52735073	4517	0.26112	no	ZNF611	zinc finger protein 611 [Source:HGNC Symbol;Acc:HGNC:28766]	protein_coding
ENST00000403906	ENSG00000167554	ZNF610		19:52269570-52367778	2191	1.02717	no	ZNF610	zinc finger protein 610 [Source:HGNC Symbol;Acc:HGNC:26687]	protein_coding
ENST00000326648	ENSG00000180357	ZNF609		15:64460741-64686068	8746	-0.188029	no	ZNF609	zinc finger protein 609 [Source:HGNC Symbol;Acc:HGNC:29003]	protein_coding
ENST00000416172	ENSG00000180357	ZNF609		15:64460741-64686068	3863	0.0780267	no	ZNF609	zinc finger protein 609 [Source:HGNC Symbol;Acc:HGNC:29003]	protein_coding
ENST00000558680	ENSG00000180357	ZNF609		15:64460741-64686068	418	-0.161521	no	ZNF609	zinc finger protein 609 [Source:HGNC Symbol;Acc:HGNC:29003]	processed_transcript
ENST00000306315	ENSG00000168916	ZNF608		5:124636912-124748807	5958	0.405611	no	ZNF608	zinc finger protein 608 [Source:HGNC Symbol;Acc:HGNC:29238]	protein_coding
ENST00000503896	ENSG00000168916	ZNF608		5:124636912-124748807	801	0.3369	no	ZNF608	zinc finger protein 608 [Source:HGNC Symbol;Acc:HGNC:29238]	processed_transcript
ENST00000504926	ENSG00000168916	ZNF608		5:124636912-124748807	4726	0.0320957	no	ZNF608	zinc finger protein 608 [Source:HGNC Symbol;Acc:HGNC:29238]	protein_coding
ENST00000509799	ENSG00000168916	ZNF608		5:124636912-124748807	2605	-0.311865	no	ZNF608	zinc finger protein 608 [Source:HGNC Symbol;Acc:HGNC:29238]	protein_coding
ENST00000513985	ENSG00000168916	ZNF608		5:124636912-124748807	1539	-0.62267	no	ZNF608	zinc finger protein 608 [Source:HGNC Symbol;Acc:HGNC:29238]	processed_transcript
ENST00000513986	ENSG00000168916	ZNF608		5:124636912-124748807	2737	0.405722	no	ZNF608	zinc finger protein 608 [Source:HGNC Symbol;Acc:HGNC:29238]	protein_coding
ENST00000355202	ENSG00000198182	ZNF607		19:37497158-37719790	4364	-0.0890741	no	ZNF607	zinc finger protein 607 [Source:HGNC Symbol;Acc:HGNC:28192]	protein_coding
ENST00000395835	ENSG00000198182	ZNF607		19:37497158-37719790	4003	0.100829	no	ZNF607	zinc finger protein 607 [Source:HGNC Symbol;Acc:HGNC:28192]	protein_coding
ENST00000591664	ENSG00000198182	ZNF607		19:37497158-37719790	741	0.617859	no	ZNF607	zinc finger protein 607 [Source:HGNC Symbol;Acc:HGNC:28192]	protein_coding
ENST00000341164	ENSG00000166704	ZNF606		19:57977052-58011232	4248	0.0383904	no	ZNF606	zinc finger protein 606 [Source:HGNC Symbol;Acc:HGNC:25879]	protein_coding
ENST00000546715	ENSG00000166704	ZNF606		19:57977052-58011232	636	0.286691	no	ZNF606	zinc finger protein 606 [Source:HGNC Symbol;Acc:HGNC:25879]	protein_coding
ENST00000547121	ENSG00000166704	ZNF606		19:57977052-58011232	1196	0.391368	no	ZNF606	zinc finger protein 606 [Source:HGNC Symbol;Acc:HGNC:25879]	protein_coding
ENST00000547828	ENSG00000166704	ZNF606		19:57977052-58011232	2680	-0.170123	no	ZNF606	zinc finger protein 606 [Source:HGNC Symbol;Acc:HGNC:25879]	protein_coding
ENST00000550599	ENSG00000166704	ZNF606		19:57977052-58011232	2417	-0.0560744	no	ZNF606	zinc finger protein 606 [Source:HGNC Symbol;Acc:HGNC:25879]	nonsense_mediated_decay
ENST00000551380	ENSG00000166704	ZNF606		19:57977052-58011232	2009	0.542679	no	ZNF606	zinc finger protein 606 [Source:HGNC Symbol;Acc:HGNC:25879]	protein_coding
ENST00000552579	ENSG00000166704	ZNF606		19:57977052-58011232	572	-0.117206	no	ZNF606	zinc finger protein 606 [Source:HGNC Symbol;Acc:HGNC:25879]	processed_transcript
ENST00000331711	ENSG00000196458	ZNF605		12:132768908-132956306	838	0.0872394	no	ZNF605	zinc finger protein 605 [Source:HGNC Symbol;Acc:HGNC:28068]	processed_transcript
ENST00000392321	ENSG00000196458	ZNF605		12:132768908-132956306	6156	0.0385677	no	ZNF605	zinc finger protein 605 [Source:HGNC Symbol;Acc:HGNC:28068]	protein_coding
ENST00000338230	ENSG00000189190	ZNF600		19:52764194-52857649	3829	-0.277423	no	ZNF600	zinc finger protein 600 [Source:HGNC Symbol;Acc:HGNC:30951]	protein_coding
ENST00000588760	ENSG00000153896	ZNF599		19:34758075-34773229	948	0.210715	no	ZNF599	zinc finger protein 599 [Source:HGNC Symbol;Acc:HGNC:26408]	protein_coding
ENST00000431526	ENSG00000167962	ZNF598		16:1997653-2009823	3368	-0.248106	no	ZNF598	zinc finger protein 598 [Source:HGNC Symbol;Acc:HGNC:28079]
ENST00000561787	ENSG00000167962	ZNF598		16:1997653-2009823	786	-0.0873261	no	ZNF598	zinc finger protein 598 [Source:HGNC Symbol;Acc:HGNC:28079]	retained_intron
ENST00000562103	ENSG00000167962	ZNF598		16:1997653-2009823	2717	-1.05939	no	ZNF598	zinc finger protein 598 [Source:HGNC Symbol;Acc:HGNC:28079]	protein_coding
ENST00000562988	ENSG00000167962	ZNF598		16:1997653-2009823	3382	-0.26466	no	ZNF598	zinc finger protein 598 [Source:HGNC Symbol;Acc:HGNC:28079]	retained_intron
ENST00000565396	ENSG00000167962	ZNF598		16:1997653-2009823	4457	-0.423574	no	ZNF598	zinc finger protein 598 [Source:HGNC Symbol;Acc:HGNC:28079]	retained_intron
ENST00000301744	ENSG00000167981	ZNF597		16:3365098-3577400	5513	-0.286556	no	ZNF597	zinc finger protein 597 [Source:HGNC Symbol;Acc:HGNC:26573]	protein_coding
ENST00000521238	ENSG00000172748	ZNF596		8:213185-247342	562	0.751989	no	ZNF596	zinc finger protein 596 [Source:HGNC Symbol;Acc:HGNC:27268]	processed_transcript
ENST00000608255	ENSG00000272602	ZNF595		4:53284-88211	1999	-3.59996	no	ZNF595	zinc finger protein 595 [Source:HGNC Symbol;Acc:HGNC:27196]	protein_coding
ENST00000334889	ENSG00000134438	RAX		18:59267034-59274086	3197	2.07682	yes	RAX	retina and anterior neural fold homeobox [Source:HGNC Symbol;Acc:HGNC:18662]	protein_coding
ENST00000399604	ENSG00000180626	ZNF594		17:5179535-5191883	4862	0.541451	no	ZNF594	zinc finger protein 594 [Source:HGNC Symbol;Acc:HGNC:29392]	protein_coding
ENST00000575779	ENSG00000180626	ZNF594		17:5179535-5191883	4335	0.580209	no	ZNF594	zinc finger protein 594 [Source:HGNC Symbol;Acc:HGNC:29392]	protein_coding
ENST00000576772	ENSG00000180626	ZNF594		17:5179535-5191883	757	0.221998	no	ZNF594	zinc finger protein 594 [Source:HGNC Symbol;Acc:HGNC:29392]	protein_coding
ENST00000374266	ENSG00000142684	ZNF593		1:26169870-26172060	1862	-0.180811	no	ZNF593	zinc finger protein 593 [Source:HGNC Symbol;Acc:HGNC:30943]	protein_coding
ENST00000559607	ENSG00000166716	ZNF592		15:84748634-84806432	3910	-0.459107	no	ZNF592	zinc finger protein 592 [Source:HGNC Symbol;Acc:HGNC:28986]	nonsense_mediated_decay
ENST00000560079	ENSG00000166716	ZNF592		15:84748634-84806432	8131	-0.317308	no	ZNF592	zinc finger protein 592 [Source:HGNC Symbol;Acc:HGNC:28986]	protein_coding
ENST00000354698	ENSG00000164048	ZNF589		3:48241099-48301685	3368	-0.307112	no	ZNF589	zinc finger protein 589 [Source:HGNC Symbol;Acc:HGNC:16747]	protein_coding
ENST00000412564	ENSG00000164048	ZNF589		3:48241099-48301685	593	-0.960734	no	ZNF589	zinc finger protein 589 [Source:HGNC Symbol;Acc:HGNC:16747]	protein_coding
ENST00000427617	ENSG00000164048	ZNF589		3:48241099-48301685	1677	-0.172266	no	ZNF589	zinc finger protein 589 [Source:HGNC Symbol;Acc:HGNC:16747]	protein_coding
ENST00000440261	ENSG00000164048	ZNF589		3:48241099-48301685	917	-1.22245	no	ZNF589	zinc finger protein 589 [Source:HGNC Symbol;Acc:HGNC:16747]	protein_coding
ENST00000454212	ENSG00000164048	ZNF589		3:48241099-48301685	663	-1.15085	no	ZNF589	zinc finger protein 589 [Source:HGNC Symbol;Acc:HGNC:16747]	processed_transcript
ENST00000457782	ENSG00000164048	ZNF589		3:48241099-48301685	3658	-0.0539407	no	ZNF589	zinc finger protein 589 [Source:HGNC Symbol;Acc:HGNC:16747]	nonsense_mediated_decay
ENST00000442832	ENSG00000269343	ZNF587B		19:57769654-57916610	3339	-0.357921	no	ZNF587B	zinc finger protein 587B [Source:HGNC Symbol;Acc:HGNC:37142]	protein_coding
ENST00000594328	ENSG00000269343	ZNF587B		19:57769654-57916610	1670	-0.478733	no	ZNF587B	zinc finger protein 587B [Source:HGNC Symbol;Acc:HGNC:37142]	protein_coding
ENST00000594901	ENSG00000269343	ZNF587B		19:57769654-57916610	2118	-0.138587	no	ZNF587B	zinc finger protein 587B [Source:HGNC Symbol;Acc:HGNC:37142]	protein_coding
ENST00000339656	ENSG00000198466	ZNF587		19:57769654-57916610	6882	-0.0262958	no	ZNF587	zinc finger protein 587 [Source:HGNC Symbol;Acc:HGNC:30955]	protein_coding
ENST00000419854	ENSG00000198466	ZNF587		19:57769654-57916610	5731	0.0100382	no	ZNF587	zinc finger protein 587 [Source:HGNC Symbol;Acc:HGNC:30955]	protein_coding
ENST00000423137	ENSG00000198466	ZNF587		19:57769654-57916610	1974	-0.397464	no	ZNF587	zinc finger protein 587 [Source:HGNC Symbol;Acc:HGNC:30955]	protein_coding
ENST00000484707	ENSG00000198466	ZNF587		19:57769654-57916610	545	0.152204	no	ZNF587	zinc finger protein 587 [Source:HGNC Symbol;Acc:HGNC:30955]	processed_transcript
ENST00000596433	ENSG00000198466	ZNF587		19:57769654-57916610	554	0.199134	no	ZNF587	zinc finger protein 587 [Source:HGNC Symbol;Acc:HGNC:30955]	processed_transcript
ENST00000391702	ENSG00000083828	ZNF586		19:57769654-57916610	2265	-0.429266	no	ZNF586	zinc finger protein 586 [Source:HGNC Symbol;Acc:HGNC:25949]	protein_coding
ENST00000396150	ENSG00000083828	ZNF586		19:57769654-57916610	1977	0.248393	no	ZNF586	zinc finger protein 586 [Source:HGNC Symbol;Acc:HGNC:25949]	protein_coding
ENST00000396154	ENSG00000083828	ZNF586		19:57769654-57916610	2163	-0.289355	no	ZNF586	zinc finger protein 586 [Source:HGNC Symbol;Acc:HGNC:25949]	protein_coding
ENST00000598183	ENSG00000083828	ZNF586		19:57769654-57916610	603	1.13826	no	ZNF586	zinc finger protein 586 [Source:HGNC Symbol;Acc:HGNC:25949]	protein_coding
ENST00000532828	ENSG00000245680	ZNF585B		19:37007856-37248738	6210	0.0157427	no	ZNF585B	zinc finger protein 585B [Source:HGNC Symbol;Acc:HGNC:30948]	protein_coding
ENST00000356958	ENSG00000196967	ZNF585A		19:37007856-37248738	6822	0.127896	no	ZNF585A	zinc finger protein 585A [Source:HGNC Symbol;Acc:HGNC:26305]	protein_coding
ENST00000588354	ENSG00000196967	ZNF585A		19:37007856-37248738	596	-0.204185	no	ZNF585A	zinc finger protein 585A [Source:HGNC Symbol;Acc:HGNC:26305]	protein_coding
ENST00000593920	ENSG00000171574	ZNF584		19:58401503-58418327	2187	0.199629	no	ZNF584	zinc finger protein 584 [Source:HGNC Symbol;Acc:HGNC:27318]	protein_coding
ENST00000291598	ENSG00000198440	ZNF583		19:56393655-56436035	2538	0.0340163	no	ZNF583	zinc finger protein 583 [Source:HGNC Symbol;Acc:HGNC:26427]	protein_coding
ENST00000270451	ENSG00000171425	ZNF581		19:55635015-55653161	1298	-0.285641	no	ZNF581	zinc finger protein 581 [Source:HGNC Symbol;Acc:HGNC:25017]	protein_coding
ENST00000588537	ENSG00000171425	ZNF581		19:55635015-55653161	1100	-0.766381	no	ZNF581	zinc finger protein 581 [Source:HGNC Symbol;Acc:HGNC:25017]	protein_coding
ENST00000325333	ENSG00000213015	ZNF580		19:55635015-55653161	1261	-0.44992	no	ZNF580	zinc finger protein 580 [Source:HGNC Symbol;Acc:HGNC:29473]	protein_coding
ENST00000543039	ENSG00000213015	ZNF580		19:55635015-55653161	1707	0.368505	no	ZNF580	zinc finger protein 580 [Source:HGNC Symbol;Acc:HGNC:29473]	protein_coding
ENST00000545125	ENSG00000213015	ZNF580		19:55635015-55653161	1025	-0.447305	no	ZNF580	zinc finger protein 580 [Source:HGNC Symbol;Acc:HGNC:29473]	protein_coding
ENST00000325421	ENSG00000218891	ZNF579		19:55576769-55580845	2899	-0.255357	no	ZNF579	zinc finger protein 579 [Source:HGNC Symbol;Acc:HGNC:26646]	protein_coding
ENST00000301399	ENSG00000161551	ZNF577		19:51855801-51948759	3074	0.288231	no	ZNF577	zinc finger protein 577 [Source:HGNC Symbol;Acc:HGNC:28673]	protein_coding
ENST00000412216	ENSG00000161551	ZNF577		19:51855801-51948759	1865	-0.368587	no	ZNF577	zinc finger protein 577 [Source:HGNC Symbol;Acc:HGNC:28673]
ENST00000453272	ENSG00000161551	ZNF577		19:51855801-51948759	523	0.809671	no	ZNF577	zinc finger protein 577 [Source:HGNC Symbol;Acc:HGNC:28673]
ENST00000485702	ENSG00000161551	ZNF577		19:51855801-51948759	641	0.360104	no	ZNF577	zinc finger protein 577 [Source:HGNC Symbol;Acc:HGNC:28673]
ENST00000336564	ENSG00000124444	ZNF576		19:43596391-43619874	2566	0.0694868	no	ZNF576	zinc finger protein 576 [Source:HGNC Symbol;Acc:HGNC:28357]	protein_coding
ENST00000391965	ENSG00000124444	ZNF576		19:43596391-43619874	1468	-0.460633	no	ZNF576	zinc finger protein 576 [Source:HGNC Symbol;Acc:HGNC:28357]	protein_coding
ENST00000528387	ENSG00000124444	ZNF576		19:43596391-43619874	859	-0.676755	no	ZNF576	zinc finger protein 576 [Source:HGNC Symbol;Acc:HGNC:28357]	protein_coding
ENST00000529930	ENSG00000124444	ZNF576		19:43596391-43619874	830	-0.583384	no	ZNF576	zinc finger protein 576 [Source:HGNC Symbol;Acc:HGNC:28357]	protein_coding
ENST00000359044	ENSG00000105732	ZNF574		19:41998320-42081565	2940	-0.0311198	no	ZNF574	zinc finger protein 574 [Source:HGNC Symbol;Acc:HGNC:26166]	protein_coding
ENST00000553456	ENSG00000170370	EMX2		10:117425193-117549546	2897	2.07513	yes	EMX2	empty spiracles homeobox 2 [Source:HGNC Symbol;Acc:HGNC:3341]	protein_coding
ENST00000536220	ENSG00000189144	ZNF573		19:37735832-37817300	2257	0.123363	no	ZNF573	zinc finger protein 573 [Source:HGNC Symbol;Acc:HGNC:26420]	protein_coding
ENST00000590674	ENSG00000189144	ZNF573		19:37735832-37817300	237	-0.469791	no	ZNF573	zinc finger protein 573 [Source:HGNC Symbol;Acc:HGNC:26420]	processed_transcript
ENST00000451802	ENSG00000180479	ZNF571		19:37497158-37719790	2265	0.715789	no	ZNF571	zinc finger protein 571 [Source:HGNC Symbol;Acc:HGNC:25000]	protein_coding
ENST00000330173	ENSG00000171827	ZNF570		19:37411154-37488652	5559	0.252356	no	ZNF570	zinc finger protein 570 [Source:HGNC Symbol;Acc:HGNC:26416]	protein_coding
ENST00000588644	ENSG00000171827	ZNF570		19:37411154-37488652	1964	0.141949	no	ZNF570	zinc finger protein 570 [Source:HGNC Symbol;Acc:HGNC:26416]	nonsense_mediated_decay
ENST00000306908	ENSG00000171970	ZNF57		19:2900897-2926807	2003	-0.194906	no	ZNF57	zinc finger protein 57 [Source:HGNC Symbol;Acc:HGNC:13125]	protein_coding
ENST00000316950	ENSG00000196437	ZNF569		19:37411154-37488652	4061	0.0793389	no	ZNF569	zinc finger protein 569 [Source:HGNC Symbol;Acc:HGNC:24737]	protein_coding
ENST00000392150	ENSG00000196437	ZNF569		19:37411154-37488652	1918	-0.741008	no	ZNF569	zinc finger protein 569 [Source:HGNC Symbol;Acc:HGNC:24737]	protein_coding
ENST00000592490	ENSG00000196437	ZNF569		19:37411154-37488652	579	-0.182373	no	ZNF569	zinc finger protein 569 [Source:HGNC Symbol;Acc:HGNC:24737]	protein_coding
ENST00000333987	ENSG00000198453	ZNF568		19:36916328-36998700	2441	-0.337659	no	ZNF568	zinc finger protein 568 [Source:HGNC Symbol;Acc:HGNC:25392]	protein_coding
ENST00000360729	ENSG00000189042	ZNF567		19:36687611-36772825	2691	-1.26878	no	ZNF567	zinc finger protein 567 [Source:HGNC Symbol;Acc:HGNC:28696]	protein_coding
ENST00000536254	ENSG00000189042	ZNF567		19:36687611-36772825	2825	0.00536099	no	ZNF567	zinc finger protein 567 [Source:HGNC Symbol;Acc:HGNC:28696]	protein_coding
ENST00000588311	ENSG00000189042	ZNF567		19:36687611-36772825	2042	0.477068	no	ZNF567	zinc finger protein 567 [Source:HGNC Symbol;Acc:HGNC:28696]	protein_coding
ENST00000392170	ENSG00000186017	ZNF566		19:36445118-36491040	2755	-0.776683	no	ZNF566	zinc finger protein 566 [Source:HGNC Symbol;Acc:HGNC:25919]	protein_coding
ENST00000434377	ENSG00000186017	ZNF566		19:36445118-36491040	5197	0.201765	no	ZNF566	zinc finger protein 566 [Source:HGNC Symbol;Acc:HGNC:25919]	protein_coding
ENST00000452939	ENSG00000186017	ZNF566		19:36445118-36491040	793	0.630204	no	ZNF566	zinc finger protein 566 [Source:HGNC Symbol;Acc:HGNC:25919]	protein_coding
ENST00000304116	ENSG00000196357	ZNF565		19:36182059-36246257	2023	0.50582	no	ZNF565	zinc finger protein 565 [Source:HGNC Symbol;Acc:HGNC:26726]	protein_coding
ENST00000339282	ENSG00000249709	ZNF564		19:12379188-12640098	2935	0.012205	no	ZNF564	zinc finger protein 564 [Source:HGNC Symbol;Acc:HGNC:31106]	protein_coding
ENST00000282928	ENSG00000152977	ZIC1		3:147386045-147510293	5241	2.06653	yes	ZIC1	Zic family member 1 [Source:HGNC Symbol;Acc:HGNC:12872]	protein_coding
ENST00000453372	ENSG00000171466	ZNF562		19:9604679-9675086	2111	0.771662	no	ZNF562	zinc finger protein 562 [Source:HGNC Symbol;Acc:HGNC:25950]	protein_coding
ENST00000585350	ENSG00000171466	ZNF562		19:9604679-9675086	577	0.255761	no	ZNF562	zinc finger protein 562 [Source:HGNC Symbol;Acc:HGNC:25950]	protein_coding
ENST00000585688	ENSG00000171466	ZNF562		19:9604679-9675086	1475	0.740741	no	ZNF562	zinc finger protein 562 [Source:HGNC Symbol;Acc:HGNC:25950]	nonsense_mediated_decay
ENST00000587392	ENSG00000171466	ZNF562		19:9604679-9675086	583	1.08336	no	ZNF562	zinc finger protein 562 [Source:HGNC Symbol;Acc:HGNC:25950]	protein_coding
ENST00000588653	ENSG00000171466	ZNF562		19:9604679-9675086	585	0.138978	no	ZNF562	zinc finger protein 562 [Source:HGNC Symbol;Acc:HGNC:25950]	protein_coding
ENST00000590155	ENSG00000171466	ZNF562		19:9604679-9675086	1712	0.758617	no	ZNF562	zinc finger protein 562 [Source:HGNC Symbol;Acc:HGNC:25950]	protein_coding
ENST00000585797	ENSG00000267106	ZNF561-AS1		19:9604679-9675086	1593	0.0341562	no	ZNF561-AS1	ZNF561 antisense RNA 1 (head to head) [Source:HGNC Symbol;Acc:HGNC:27613]	antisense
ENST00000591056	ENSG00000267106	ZNF561-AS1		19:9604679-9675086	551	-0.194536	no	ZNF561-AS1	ZNF561 antisense RNA 1 (head to head) [Source:HGNC Symbol;Acc:HGNC:27613]	antisense
ENST00000591932	ENSG00000267106	ZNF561-AS1		19:9604679-9675086	676	-0.994025	no	ZNF561-AS1	ZNF561 antisense RNA 1 (head to head) [Source:HGNC Symbol;Acc:HGNC:27613]	antisense
ENST00000592851	ENSG00000267106	ZNF561-AS1		19:9604679-9675086	782	-0.328713	no	ZNF561-AS1	ZNF561 antisense RNA 1 (head to head) [Source:HGNC Symbol;Acc:HGNC:27613]	antisense
ENST00000616951	ENSG00000267106	ZNF561-AS1		19:9604679-9675086	315	-1.64273	no	ZNF561-AS1	ZNF561 antisense RNA 1 (head to head) [Source:HGNC Symbol;Acc:HGNC:27613]	processed_transcript
ENST00000302851	ENSG00000171469	ZNF561		19:9604679-9675086	4693	-0.58324	no	ZNF561	zinc finger protein 561 [Source:HGNC Symbol;Acc:HGNC:28684]	protein_coding
ENST00000326044	ENSG00000171469	ZNF561		19:9604679-9675086	2017	-0.192797	no	ZNF561	zinc finger protein 561 [Source:HGNC Symbol;Acc:HGNC:28684]	protein_coding
ENST00000424629	ENSG00000171469	ZNF561		19:9604679-9675086	4419	0.246887	no	ZNF561	zinc finger protein 561 [Source:HGNC Symbol;Acc:HGNC:28684]	protein_coding
ENST00000435550	ENSG00000171469	ZNF561		19:9604679-9675086	566	0.237265	no	ZNF561	zinc finger protein 561 [Source:HGNC Symbol;Acc:HGNC:28684]	protein_coding
ENST00000443819	ENSG00000171469	ZNF561		19:9604679-9675086	956	0.432394	no	ZNF561	zinc finger protein 561 [Source:HGNC Symbol;Acc:HGNC:28684]	nonsense_mediated_decay
ENST00000444611	ENSG00000171469	ZNF561		19:9604679-9675086	1031	-0.290867	no	ZNF561	zinc finger protein 561 [Source:HGNC Symbol;Acc:HGNC:28684]	protein_coding
ENST00000465974	ENSG00000171469	ZNF561		19:9604679-9675086	625	0.208473	no	ZNF561	zinc finger protein 561 [Source:HGNC Symbol;Acc:HGNC:28684]	processed_transcript
ENST00000483768	ENSG00000171469	ZNF561		19:9604679-9675086	579	0.038745	no	ZNF561	zinc finger protein 561 [Source:HGNC Symbol;Acc:HGNC:28684]	retained_intron
ENST00000490893	ENSG00000171469	ZNF561		19:9604679-9675086	728	0.0462237	no	ZNF561	zinc finger protein 561 [Source:HGNC Symbol;Acc:HGNC:28684]	retained_intron
ENST00000497409	ENSG00000171469	ZNF561		19:9604679-9675086	555	-0.461849	no	ZNF561	zinc finger protein 561 [Source:HGNC Symbol;Acc:HGNC:28684]	retained_intron
ENST00000505775	ENSG00000250337	LINC01021		5:27472291-27496401	946	-1.86855	yes	LINC01021	long intergenic non-protein coding RNA 1021 [Source:HGNC Symbol;Acc:HGNC:48995]	lincRNA
ENST00000393883	ENSG00000188321	ZNF559		19:9323771-9382617	3042	-0.301207	no	ZNF559	zinc finger protein 559 [Source:HGNC Symbol;Acc:HGNC:28197]	protein_coding
ENST00000591652	ENSG00000188321	ZNF559		19:9323771-9382617	692	-2.61618	no	ZNF559	zinc finger protein 559 [Source:HGNC Symbol;Acc:HGNC:28197]	protein_coding
ENST00000592504	ENSG00000188321	ZNF559		19:9323771-9382617	1398	-1.57213	no	ZNF559	zinc finger protein 559 [Source:HGNC Symbol;Acc:HGNC:28197]	protein_coding
ENST00000605750	ENSG00000188321	ZNF559		19:9323771-9382617	2117	-1.4862	no	ZNF559	zinc finger protein 559 [Source:HGNC Symbol;Acc:HGNC:28197]	protein_coding
ENST00000301475	ENSG00000167785	ZNF558		19:8806169-8832328	3014	0.197071	no	ZNF558	zinc finger protein 558 [Source:HGNC Symbol;Acc:HGNC:26422]	protein_coding
ENST00000593891	ENSG00000167785	ZNF558		19:8806169-8832328	292	-0.910692	no	ZNF558	zinc finger protein 558 [Source:HGNC Symbol;Acc:HGNC:26422]	retained_intron
ENST00000595786	ENSG00000167785	ZNF558		19:8806169-8832328	741	0.0468112	no	ZNF558	zinc finger protein 558 [Source:HGNC Symbol;Acc:HGNC:26422]	processed_transcript
ENST00000596172	ENSG00000167785	ZNF558		19:8806169-8832328	547	0.219743	no	ZNF558	zinc finger protein 558 [Source:HGNC Symbol;Acc:HGNC:26422]	processed_transcript
ENST00000597304	ENSG00000167785	ZNF558		19:8806169-8832328	2612	0.354927	no	ZNF558	zinc finger protein 558 [Source:HGNC Symbol;Acc:HGNC:26422]	retained_intron
ENST00000599938	ENSG00000167785	ZNF558		19:8806169-8832328	780	-0.113939	no	ZNF558	zinc finger protein 558 [Source:HGNC Symbol;Acc:HGNC:26422]	processed_transcript
ENST00000252840	ENSG00000130544	ZNF557		19:7069443-7087968	2268	0.254011	no	ZNF557	zinc finger protein 557 [Source:HGNC Symbol;Acc:HGNC:28632]	protein_coding
ENST00000414706	ENSG00000130544	ZNF557		19:7069443-7087968	5736	0.209644	no	ZNF557	zinc finger protein 557 [Source:HGNC Symbol;Acc:HGNC:28632]	protein_coding
ENST00000341267	ENSG00000185559	DLK1		14:100725704-100738224	4722	2.03995	yes	DLK1	delta like non-canonical Notch ligand 1 [Source:HGNC Symbol;Acc:HGNC:2907]	protein_coding
ENST00000591539	ENSG00000186300	ZNF555		19:2841434-2860484	2270	0.234223	no	ZNF555	zinc finger protein 555 [Source:HGNC Symbol;Acc:HGNC:28382]	protein_coding
ENST00000317243	ENSG00000172006	ZNF554		19:2819873-2835773	2736	-0.0114808	no	ZNF554	zinc finger protein 554 [Source:HGNC Symbol;Acc:HGNC:26629]	protein_coding
ENST00000391701	ENSG00000178935	ZNF552		19:57769654-57916610	2352	-0.289898	no	ZNF552	zinc finger protein 552 [Source:HGNC Symbol;Acc:HGNC:26135]	protein_coding
ENST00000600397	ENSG00000178935	ZNF552		19:57769654-57916610	565	-1.45404	no	ZNF552	zinc finger protein 552 [Source:HGNC Symbol;Acc:HGNC:26135]	retained_intron
ENST00000282296	ENSG00000204519	ZNF551		19:57681968-57758159	4564	-0.362212	no	ZNF551	zinc finger protein 551 [Source:HGNC Symbol;Acc:HGNC:25108]	protein_coding
ENST00000599402	ENSG00000204519	ZNF551		19:57681968-57758159	593	-0.334031	no	ZNF551	zinc finger protein 551 [Source:HGNC Symbol;Acc:HGNC:25108]	processed_transcript
ENST00000601064	ENSG00000204519	ZNF551		19:57681968-57758159	1826	-0.813453	no	ZNF551	zinc finger protein 551 [Source:HGNC Symbol;Acc:HGNC:25108]	protein_coding
ENST00000344222	ENSG00000251369	ZNF550		19:57527324-57559863	3485	0.361533	no	ZNF550	zinc finger protein 550 [Source:HGNC Symbol;Acc:HGNC:28643]	protein_coding
ENST00000457177	ENSG00000251369	ZNF550		19:57527324-57559863	3376	-0.0995873	no	ZNF550	zinc finger protein 550 [Source:HGNC Symbol;Acc:HGNC:28643]	protein_coding
ENST00000506609	ENSG00000251369	ZNF550		19:57527324-57559863	1361	-0.902959	no	ZNF550	zinc finger protein 550 [Source:HGNC Symbol;Acc:HGNC:28643]	protein_coding
ENST00000376233	ENSG00000121406	ZNF549		19:57527324-57559863	4053	0.132267	no	ZNF549	zinc finger protein 549 [Source:HGNC Symbol;Acc:HGNC:26632]	protein_coding
ENST00000336128	ENSG00000188785	ZNF548		19:57363476-57477570	2115	0.163685	no	ZNF548	zinc finger protein 548 [Source:HGNC Symbol;Acc:HGNC:26561]	protein_coding
ENST00000366197	ENSG00000188785	ZNF548		19:57363476-57477570	3381	0.246191	no	ZNF548	zinc finger protein 548 [Source:HGNC Symbol;Acc:HGNC:26561]	protein_coding
ENST00000282282	ENSG00000152433	ZNF547		19:57363476-57477570	2739	0.431822	no	ZNF547	zinc finger protein 547 [Source:HGNC Symbol;Acc:HGNC:26432]	protein_coding
ENST00000269829	ENSG00000198131	ZNF544		19:58228593-58315663	3547	0.126393	no	ZNF544	zinc finger protein 544 [Source:HGNC Symbol;Acc:HGNC:16759]	protein_coding
ENST00000594303	ENSG00000198131	ZNF544		19:58228593-58315663	539	-0.0176742	no	ZNF544	zinc finger protein 544 [Source:HGNC Symbol;Acc:HGNC:16759]	processed_transcript
ENST00000594384	ENSG00000198131	ZNF544		19:58228593-58315663	588	0.60929	no	ZNF544	zinc finger protein 544 [Source:HGNC Symbol;Acc:HGNC:16759]	protein_coding
ENST00000595981	ENSG00000198131	ZNF544		19:58228593-58315663	895	-0.260267	no	ZNF544	zinc finger protein 544 [Source:HGNC Symbol;Acc:HGNC:16759]	protein_coding
ENST00000596652	ENSG00000198131	ZNF544		19:58228593-58315663	2818	-0.466444	no	ZNF544	zinc finger protein 544 [Source:HGNC Symbol;Acc:HGNC:16759]	protein_coding
ENST00000596677	ENSG00000198131	ZNF544		19:58228593-58315663	4109	-0.00859684	no	ZNF544	zinc finger protein 544 [Source:HGNC Symbol;Acc:HGNC:16759]	nonsense_mediated_decay
ENST00000596825	ENSG00000198131	ZNF544		19:58228593-58315663	3516	-0.76182	no	ZNF544	zinc finger protein 544 [Source:HGNC Symbol;Acc:HGNC:16759]	protein_coding
ENST00000596929	ENSG00000198131	ZNF544		19:58228593-58315663	543	0.4187	no	ZNF544	zinc finger protein 544 [Source:HGNC Symbol;Acc:HGNC:16759]	protein_coding
ENST00000597240	ENSG00000198131	ZNF544		19:58228593-58315663	555	-0.141487	no	ZNF544	zinc finger protein 544 [Source:HGNC Symbol;Acc:HGNC:16759]	protein_coding
ENST00000597564	ENSG00000198131	ZNF544		19:58228593-58315663	480	-0.476045	no	ZNF544	zinc finger protein 544 [Source:HGNC Symbol;Acc:HGNC:16759]	processed_transcript
ENST00000599714	ENSG00000198131	ZNF544		19:58228593-58315663	218	0.380299	no	ZNF544	zinc finger protein 544 [Source:HGNC Symbol;Acc:HGNC:16759]	processed_transcript
ENST00000600775	ENSG00000198131	ZNF544		19:58228593-58315663	533	-0.510973	no	ZNF544	zinc finger protein 544 [Source:HGNC Symbol;Acc:HGNC:16759]	processed_transcript
ENST00000602260	ENSG00000198131	ZNF544		19:58228593-58315663	552	-0.0727618	no	ZNF544	zinc finger protein 544 [Source:HGNC Symbol;Acc:HGNC:16759]	retained_intron
ENST00000321545	ENSG00000178229	ZNF543		19:57320508-57330776	3659	0.130525	no	ZNF543	zinc finger protein 543 [Source:HGNC Symbol;Acc:HGNC:25281]	protein_coding
ENST00000482727	ENSG00000240225	ZNF542P		19:56219669-56393545	1305	-0.79147	no	ZNF542P	zinc finger protein 542, pseudogene [Source:HGNC Symbol;Acc:HGNC:25393]	transcribed_unprocessed_pseudogene
ENST00000495307	ENSG00000240225	ZNF542P		19:56219669-56393545	3393	-0.484976	no	ZNF542P	zinc finger protein 542, pseudogene [Source:HGNC Symbol;Acc:HGNC:25393]	processed_transcript
ENST00000336078	ENSG00000074657	ZNF532		18:58862599-58986480	6696	-0.28169	no	ZNF532	zinc finger protein 532 [Source:HGNC Symbol;Acc:HGNC:30940]	protein_coding
ENST00000585662	ENSG00000074657	ZNF532		18:58862599-58986480	598	-0.955218	no	ZNF532	zinc finger protein 532 [Source:HGNC Symbol;Acc:HGNC:30940]	nonsense_mediated_decay
ENST00000586085	ENSG00000074657	ZNF532		18:58862599-58986480	561	-0.17148	no	ZNF532	zinc finger protein 532 [Source:HGNC Symbol;Acc:HGNC:30940]	protein_coding
ENST00000586158	ENSG00000074657	ZNF532		18:58862599-58986480	575	-0.888826	no	ZNF532	zinc finger protein 532 [Source:HGNC Symbol;Acc:HGNC:30940]	retained_intron
ENST00000586723	ENSG00000074657	ZNF532		18:58862599-58986480	572	-0.826552	no	ZNF532	zinc finger protein 532 [Source:HGNC Symbol;Acc:HGNC:30940]	retained_intron
ENST00000588601	ENSG00000074657	ZNF532		18:58862599-58986480	676	0.155733	no	ZNF532	zinc finger protein 532 [Source:HGNC Symbol;Acc:HGNC:30940]	protein_coding
ENST00000589156	ENSG00000074657	ZNF532		18:58862599-58986480	539	-0.682593	no	ZNF532	zinc finger protein 532 [Source:HGNC Symbol;Acc:HGNC:30940]	nonsense_mediated_decay
ENST00000589288	ENSG00000074657	ZNF532		18:58862599-58986480	5585	0.00574891	no	ZNF532	zinc finger protein 532 [Source:HGNC Symbol;Acc:HGNC:30940]	protein_coding
ENST00000590157	ENSG00000074657	ZNF532		18:58862599-58986480	560	0.787863	no	ZNF532	zinc finger protein 532 [Source:HGNC Symbol;Acc:HGNC:30940]	nonsense_mediated_decay
ENST00000590285	ENSG00000074657	ZNF532		18:58862599-58986480	578	-0.127519	no	ZNF532	zinc finger protein 532 [Source:HGNC Symbol;Acc:HGNC:30940]	protein_coding
ENST00000590287	ENSG00000074657	ZNF532		18:58862599-58986480	569	-0.755837	no	ZNF532	zinc finger protein 532 [Source:HGNC Symbol;Acc:HGNC:30940]	protein_coding
ENST00000590442	ENSG00000074657	ZNF532		18:58862599-58986480	4024	-0.368362	no	ZNF532	zinc finger protein 532 [Source:HGNC Symbol;Acc:HGNC:30940]	retained_intron
ENST00000591083	ENSG00000074657	ZNF532		18:58862599-58986480	5324	-0.408955	no	ZNF532	zinc finger protein 532 [Source:HGNC Symbol;Acc:HGNC:30940]	protein_coding
ENST00000591230	ENSG00000074657	ZNF532		18:58862599-58986480	4450	-0.307022	no	ZNF532	zinc finger protein 532 [Source:HGNC Symbol;Acc:HGNC:30940]	protein_coding
ENST00000591808	ENSG00000074657	ZNF532		18:58862599-58986480	5171	-0.166057	no	ZNF532	zinc finger protein 532 [Source:HGNC Symbol;Acc:HGNC:30940]	protein_coding
ENST00000592452	ENSG00000074657	ZNF532		18:58862599-58986480	649	1.4082	no	ZNF532	zinc finger protein 532 [Source:HGNC Symbol;Acc:HGNC:30940]	protein_coding
ENST00000332854	ENSG00000183647	ZNF530		19:57599884-57612722	2962	-0.520962	no	ZNF530	zinc finger protein 530 [Source:HGNC Symbol;Acc:HGNC:29297]	protein_coding
ENST00000597700	ENSG00000183647	ZNF530		19:57599884-57612722	469	0.189087	no	ZNF530	zinc finger protein 530 [Source:HGNC Symbol;Acc:HGNC:29297]	protein_coding
ENST00000334116	ENSG00000186020	ZNF529		19:36510694-36634113	5238	-0.0500637	no	ZNF529	zinc finger protein 529 [Source:HGNC Symbol;Acc:HGNC:29328]	protein_coding
ENST00000585960	ENSG00000186020	ZNF529		19:36510694-36634113	535	1.70809	no	ZNF529	zinc finger protein 529 [Source:HGNC Symbol;Acc:HGNC:29328]	protein_coding
ENST00000586458	ENSG00000186020	ZNF529		19:36510694-36634113	2674	0.1694	no	ZNF529	zinc finger protein 529 [Source:HGNC Symbol;Acc:HGNC:29328]	processed_transcript
ENST00000591340	ENSG00000186020	ZNF529		19:36510694-36634113	4331	0.0867051	no	ZNF529	zinc finger protein 529 [Source:HGNC Symbol;Acc:HGNC:29328]	protein_coding
ENST00000436120	ENSG00000189164	ZNF527		19:37371060-37393066	2828	0.103765	no	ZNF527	zinc finger protein 527 [Source:HGNC Symbol;Acc:HGNC:29385]	protein_coding
ENST00000301215	ENSG00000167625	ZNF526		19:42220270-42228201	4023	-0.343622	no	ZNF526	zinc finger protein 526 [Source:HGNC Symbol;Acc:HGNC:29415]	protein_coding
ENST00000597945	ENSG00000167625	ZNF526		19:42220270-42228201	573	-0.598366	no	ZNF526	zinc finger protein 526 [Source:HGNC Symbol;Acc:HGNC:29415]	protein_coding
ENST00000467003	ENSG00000203326	ZNF525		19:53330674-53430413	6107	-0.515304	no	ZNF525	zinc finger protein 525 [Source:HGNC Symbol;Acc:HGNC:29423]	protein_coding
ENST00000474037	ENSG00000203326	ZNF525		19:53330674-53430413	3890	-0.325095	no	ZNF525	zinc finger protein 525 [Source:HGNC Symbol;Acc:HGNC:29423]	protein_coding
ENST00000475179	ENSG00000203326	ZNF525		19:53330674-53430413	1868	-0.453048	no	ZNF525	zinc finger protein 525 [Source:HGNC Symbol;Acc:HGNC:29423]	protein_coding
ENST00000624073	ENSG00000203326	ZNF525		19:53330674-53430413	156	-205.088	no	ZNF525	zinc finger protein 525 [Source:HGNC Symbol;Acc:HGNC:29423]
ENST00000301073	ENSG00000171443	ZNF524		19:55591370-55603138	1102	0.358739	no	ZNF524	zinc finger protein 524 [Source:HGNC Symbol;Acc:HGNC:28322]	protein_coding
ENST00000591046	ENSG00000171443	ZNF524		19:55591370-55603138	1260	-0.775338	no	ZNF524	zinc finger protein 524 [Source:HGNC Symbol;Acc:HGNC:28322]	protein_coding
ENST00000534757	ENSG00000254934	LINC00678		11:27506837-27877648	798	-1.82309	yes	LINC00678	long intergenic non-protein coding RNA 678 [Source:HGNC Symbol;Acc:HGNC:44413]	lincRNA
ENST00000538137	ENSG00000198795	ZNF521		18:25061925-25352190	4253	-0.602657	no	ZNF521	zinc finger protein 521 [Source:HGNC Symbol;Acc:HGNC:24605]	protein_coding
ENST00000577461	ENSG00000198795	ZNF521		18:25061925-25352190	338	0.795154	no	ZNF521	zinc finger protein 521 [Source:HGNC Symbol;Acc:HGNC:24605]	protein_coding
ENST00000577720	ENSG00000198795	ZNF521		18:25061925-25352190	555	-11.7877	no	ZNF521	zinc finger protein 521 [Source:HGNC Symbol;Acc:HGNC:24605]	processed_transcript
ENST00000577775	ENSG00000198795	ZNF521		18:25061925-25352190	552	2.29703	no	ZNF521	zinc finger protein 521 [Source:HGNC Symbol;Acc:HGNC:24605]	protein_coding
ENST00000577801	ENSG00000198795	ZNF521		18:25061925-25352190	694	1.61436	no	ZNF521	zinc finger protein 521 [Source:HGNC Symbol;Acc:HGNC:24605]	protein_coding
ENST00000579111	ENSG00000198795	ZNF521		18:25061925-25352190	594	-0.112871	no	ZNF521	zinc finger protein 521 [Source:HGNC Symbol;Acc:HGNC:24605]	processed_transcript
ENST00000582584	ENSG00000198795	ZNF521		18:25061925-25352190	590	1.01221	no	ZNF521	zinc finger protein 521 [Source:HGNC Symbol;Acc:HGNC:24605]	processed_transcript
ENST00000584787	ENSG00000198795	ZNF521		18:25061925-25352190	4327	1.88871	no	ZNF521	zinc finger protein 521 [Source:HGNC Symbol;Acc:HGNC:24605]	protein_coding
ENST00000586507	ENSG00000175322	ZNF519		18:14057456-14132490	826	0.103786	no	ZNF519	zinc finger protein 519 [Source:HGNC Symbol;Acc:HGNC:30574]	processed_transcript
ENST00000587419	ENSG00000175322	ZNF519		18:14057456-14132490	2114	1.10702	no	ZNF519	zinc finger protein 519 [Source:HGNC Symbol;Acc:HGNC:30574]	nonsense_mediated_decay
ENST00000587512	ENSG00000175322	ZNF519		18:14057456-14132490	661	-0.413725	no	ZNF519	zinc finger protein 519 [Source:HGNC Symbol;Acc:HGNC:30574]	processed_transcript
ENST00000588435	ENSG00000175322	ZNF519		18:14057456-14132490	599	-0.0833674	no	ZNF519	zinc finger protein 519 [Source:HGNC Symbol;Acc:HGNC:30574]	processed_transcript
ENST00000239174	ENSG00000120094	HOXB1		17:48528525-48530997	2020	2.0279	yes	HOXB1	homeobox B1 [Source:HGNC Symbol;Acc:HGNC:5111]	protein_coding
ENST00000589498	ENSG00000175322	ZNF519		18:14057456-14132490	2117	-0.161878	no	ZNF519	zinc finger protein 519 [Source:HGNC Symbol;Acc:HGNC:30574]	protein_coding
ENST00000590202	ENSG00000175322	ZNF519		18:14057456-14132490	2830	-0.117976	no	ZNF519	zinc finger protein 519 [Source:HGNC Symbol;Acc:HGNC:30574]	protein_coding
ENST00000591987	ENSG00000175322	ZNF519		18:14057456-14132490	589	-0.405253	no	ZNF519	zinc finger protein 519 [Source:HGNC Symbol;Acc:HGNC:30574]	retained_intron
ENST00000592345	ENSG00000175322	ZNF519		18:14057456-14132490	772	1.81115	no	ZNF519	zinc finger protein 519 [Source:HGNC Symbol;Acc:HGNC:30574]	processed_transcript
ENST00000624133	ENSG00000175322	ZNF519		18:14057456-14132490	6497	-0.356866	no	ZNF519	zinc finger protein 519 [Source:HGNC Symbol;Acc:HGNC:30574]	retained_intron
ENST00000542296	ENSG00000223802	CERS1		19:18868544-18896727	1947	1.98161	yes	CERS1	ceramide synthase 1 [Source:HGNC Symbol;Acc:HGNC:14253]	protein_coding
ENST00000503068	ENSG00000178163	ZNF518B		4:10439873-10457410	4196	0.480682	no	ZNF518B	zinc finger protein 518B [Source:HGNC Symbol;Acc:HGNC:29365]	retained_intron
ENST00000507515	ENSG00000178163	ZNF518B		4:10439873-10457410	527	0.750892	no	ZNF518B	zinc finger protein 518B [Source:HGNC Symbol;Acc:HGNC:29365]	protein_coding
ENST00000316045	ENSG00000177853	ZNF518A		10:96129714-96271587	7277	0.132715	no	ZNF518A	zinc finger protein 518A [Source:HGNC Symbol;Acc:HGNC:29009]	protein_coding
ENST00000478086	ENSG00000177853	ZNF518A		10:96129714-96271587	1579	1.34338	no	ZNF518A	zinc finger protein 518A [Source:HGNC Symbol;Acc:HGNC:29009]	protein_coding
ENST00000484770	ENSG00000177853	ZNF518A		10:96129714-96271587	468	-0.354544	no	ZNF518A	zinc finger protein 518A [Source:HGNC Symbol;Acc:HGNC:29009]	retained_intron
ENST00000488700	ENSG00000177853	ZNF518A		10:96129714-96271587	729	-0.77101	no	ZNF518A	zinc finger protein 518A [Source:HGNC Symbol;Acc:HGNC:29009]	processed_transcript
ENST00000534948	ENSG00000177853	ZNF518A		10:96129714-96271587	8270	0.547823	no	ZNF518A	zinc finger protein 518A [Source:HGNC Symbol;Acc:HGNC:29009]	retained_intron
ENST00000624776	ENSG00000177853	ZNF518A		10:96129714-96271587	7994	-0.832602	no	ZNF518A	zinc finger protein 518A [Source:HGNC Symbol;Acc:HGNC:29009]	protein_coding
ENST00000533965	ENSG00000197363	ZNF517		8:144798875-144811169	2536	0.0891543	no	ZNF517	zinc finger protein 517 [Source:HGNC Symbol;Acc:HGNC:27984]	nonsense_mediated_decay
ENST00000443185	ENSG00000101493	ZNF516		18:76358189-76495190	8118	0.206839	no	ZNF516	zinc finger protein 516 [Source:HGNC Symbol;Acc:HGNC:28990]	protein_coding
ENST00000532857	ENSG00000101493	ZNF516		18:76358189-76495190	482	-0.549433	no	ZNF516	zinc finger protein 516 [Source:HGNC Symbol;Acc:HGNC:28990]	protein_coding
ENST00000617840	ENSG00000101493	ZNF516		18:76358189-76495190	2326	0.0569766	no	ZNF516	zinc finger protein 516 [Source:HGNC Symbol;Acc:HGNC:28990]	protein_coding
ENST00000295208	ENSG00000144026	ZNF514		2:95087206-95165413	3011	0.215858	no	ZNF514	zinc finger protein 514 [Source:HGNC Symbol;Acc:HGNC:25894]	protein_coding
ENST00000411425	ENSG00000144026	ZNF514		2:95087206-95165413	2755	0.319829	no	ZNF514	zinc finger protein 514 [Source:HGNC Symbol;Acc:HGNC:25894]	protein_coding
ENST00000447814	ENSG00000144026	ZNF514		2:95087206-95165413	554	0.188612	no	ZNF514	zinc finger protein 514 [Source:HGNC Symbol;Acc:HGNC:25894]	protein_coding
ENST00000496060	ENSG00000144026	ZNF514		2:95087206-95165413	5593	0.219403	no	ZNF514	zinc finger protein 514 [Source:HGNC Symbol;Acc:HGNC:25894]	retained_intron
ENST00000323703	ENSG00000163795	ZNF513		2:27370495-27380790	2139	-0.104833	no	ZNF513	zinc finger protein 513 [Source:HGNC Symbol;Acc:HGNC:26498]	protein_coding
ENST00000407879	ENSG00000163795	ZNF513		2:27370495-27380790	2077	-0.134986	no	ZNF513	zinc finger protein 513 [Source:HGNC Symbol;Acc:HGNC:26498]	protein_coding
ENST00000491924	ENSG00000163795	ZNF513		2:27370495-27380790	566	-1.10718	no	ZNF513	zinc finger protein 513 [Source:HGNC Symbol;Acc:HGNC:26498]	processed_transcript
ENST00000217130	ENSG00000196700	ZNF512B		20:63939828-64049641	2974	-0.138177	no	ZNF512B	zinc finger protein 512B [Source:HGNC Symbol;Acc:HGNC:29212]
ENST00000369888	ENSG00000196700	ZNF512B		20:63939828-64049641	5919	-0.421247	no	ZNF512B	zinc finger protein 512B [Source:HGNC Symbol;Acc:HGNC:29212]	protein_coding
ENST00000355467	ENSG00000243943	ZNF512		2:27582968-27694976	3541	-0.0947857	no	ZNF512	zinc finger protein 512 [Source:HGNC Symbol;Acc:HGNC:29380]	protein_coding
ENST00000379717	ENSG00000243943	ZNF512		2:27582968-27694976	3417	0.58101	no	ZNF512	zinc finger protein 512 [Source:HGNC Symbol;Acc:HGNC:29380]	protein_coding
ENST00000461705	ENSG00000243943	ZNF512		2:27582968-27694976	554	-0.00603967	no	ZNF512	zinc finger protein 512 [Source:HGNC Symbol;Acc:HGNC:29380]	retained_intron
ENST00000488055	ENSG00000243943	ZNF512		2:27582968-27694976	2465	0.199914	no	ZNF512	zinc finger protein 512 [Source:HGNC Symbol;Acc:HGNC:29380]	retained_intron
ENST00000494548	ENSG00000243943	ZNF512		2:27582968-27694976	505	0.494593	no	ZNF512	zinc finger protein 512 [Source:HGNC Symbol;Acc:HGNC:29380]	processed_transcript
ENST00000359035	ENSG00000198546	ZNF511		10:133278629-133352683	2004	0.452695	no	ZNF511	zinc finger protein 511 [Source:HGNC Symbol;Acc:HGNC:28445]	protein_coding
ENST00000361518	ENSG00000198546	ZNF511		10:133278629-133352683	1520	-0.0794535	no	ZNF511	zinc finger protein 511 [Source:HGNC Symbol;Acc:HGNC:28445]	protein_coding
ENST00000463816	ENSG00000198546	ZNF511		10:133278629-133352683	605	-0.338945	no	ZNF511	zinc finger protein 511 [Source:HGNC Symbol;Acc:HGNC:28445]	processed_transcript
ENST00000482153	ENSG00000198546	ZNF511		10:133278629-133352683	807	-1.29421	no	ZNF511	zinc finger protein 511 [Source:HGNC Symbol;Acc:HGNC:28445]	retained_intron
ENST00000223428	ENSG00000081386	ZNF510		9:96755864-96778129	5154	0.195715	no	ZNF510	zinc finger protein 510 [Source:HGNC Symbol;Acc:HGNC:29161]	protein_coding
ENST00000374641	ENSG00000081386	ZNF510		9:96755864-96778129	675	0.338867	no	ZNF510	zinc finger protein 510 [Source:HGNC Symbol;Acc:HGNC:29161]	protein_coding
ENST00000311921	ENSG00000168813	ZNF507		19:32345593-32387667	7638	-0.0563339	no	ZNF507	zinc finger protein 507 [Source:HGNC Symbol;Acc:HGNC:23783]	protein_coding
ENST00000355898	ENSG00000168813	ZNF507		19:32345593-32387667	3194	-0.934971	no	ZNF507	zinc finger protein 507 [Source:HGNC Symbol;Acc:HGNC:23783]	protein_coding
ENST00000587084	ENSG00000168813	ZNF507		19:32345593-32387667	5560	-0.203644	no	ZNF507	zinc finger protein 507 [Source:HGNC Symbol;Acc:HGNC:23783]	retained_intron
ENST00000343737	ENSG00000075290	WNT8B		10:100463040-100483744	2112	1.96955	yes	WNT8B	Wnt family member 8B [Source:HGNC Symbol;Acc:HGNC:12789]	protein_coding
ENST00000219478	ENSG00000103199	ZNF500		16:4696509-4767624	5880	0.189293	no	ZNF500	zinc finger protein 500 [Source:HGNC Symbol;Acc:HGNC:23716]	protein_coding
ENST00000545009	ENSG00000103199	ZNF500		16:4696509-4767624	2440	0.316349	no	ZNF500	zinc finger protein 500 [Source:HGNC Symbol;Acc:HGNC:23716]	protein_coding
ENST00000589422	ENSG00000103199	ZNF500		16:4696509-4767624	1831	-0.32876	no	ZNF500	zinc finger protein 500 [Source:HGNC Symbol;Acc:HGNC:23716]	nonsense_mediated_decay
ENST00000591026	ENSG00000103199	ZNF500		16:4696509-4767624	2397	-0.560612	no	ZNF500	zinc finger protein 500 [Source:HGNC Symbol;Acc:HGNC:23716]	processed_transcript
ENST00000311044	ENSG00000174586	ZNF497		19:58345177-58366591	3468	0.305672	no	ZNF497	zinc finger protein 497 [Source:HGNC Symbol;Acc:HGNC:23714]	protein_coding
ENST00000294753	ENSG00000162714	ZNF496		1:247297411-247331846	5336	-0.104915	no	ZNF496	zinc finger protein 496 [Source:HGNC Symbol;Acc:HGNC:23713]	protein_coding
ENST00000461277	ENSG00000162714	ZNF496		1:247297411-247331846	3857	-0.0939833	no	ZNF496	zinc finger protein 496 [Source:HGNC Symbol;Acc:HGNC:23713]	protein_coding
ENST00000462139	ENSG00000162714	ZNF496		1:247297411-247331846	9243	-0.327105	no	ZNF496	zinc finger protein 496 [Source:HGNC Symbol;Acc:HGNC:23713]	processed_transcript
ENST00000477903	ENSG00000162714	ZNF496		1:247297411-247331846	907	-0.749942	no	ZNF496	zinc finger protein 496 [Source:HGNC Symbol;Acc:HGNC:23713]	processed_transcript
ENST00000478225	ENSG00000162714	ZNF496		1:247297411-247331846	1007	-0.0943461	no	ZNF496	zinc finger protein 496 [Source:HGNC Symbol;Acc:HGNC:23713]	processed_transcript
ENST00000331224	ENSG00000185559	DLK1		14:100725704-100738224	1324	1.96833	yes	DLK1	delta like non-canonical Notch ligand 1 [Source:HGNC Symbol;Acc:HGNC:2907]	protein_coding
ENST00000392288	ENSG00000196268	ZNF493		19:21397118-21569237	5023	-0.911153	no	ZNF493	zinc finger protein 493 [Source:HGNC Symbol;Acc:HGNC:23708]	protein_coding
ENST00000596302	ENSG00000196268	ZNF493		19:21397118-21569237	546	-0.979775	no	ZNF493	zinc finger protein 493 [Source:HGNC Symbol;Acc:HGNC:23708]	protein_coding
ENST00000599461	ENSG00000196268	ZNF493		19:21397118-21569237	1769	-1.10621	no	ZNF493	zinc finger protein 493 [Source:HGNC Symbol;Acc:HGNC:23708]	protein_coding
ENST00000599517	ENSG00000196268	ZNF493		19:21397118-21569237	2660	-0.819747	no	ZNF493	zinc finger protein 493 [Source:HGNC Symbol;Acc:HGNC:23708]	retained_intron
ENST00000394980	ENSG00000138722	MMRN1		4:89879531-89954629	5217	1.95849	yes	MMRN1	multimerin 1 [Source:HGNC Symbol;Acc:HGNC:7178]	protein_coding
ENST00000311437	ENSG00000188033	ZNF490		19:12379188-12640098	4237	0.0224279	no	ZNF490	zinc finger protein 490 [Source:HGNC Symbol;Acc:HGNC:23705]	protein_coding
ENST00000414906	ENSG00000188033	ZNF490		19:12379188-12640098	996	0.365227	no	ZNF490	zinc finger protein 490 [Source:HGNC Symbol;Acc:HGNC:23705]	nonsense_mediated_decay
ENST00000339431	ENSG00000128606	LRRC17		7:102813229-103074843	1963	1.93475	yes	LRRC17	leucine rich repeat containing 17 [Source:HGNC Symbol;Acc:HGNC:16895]	protein_coding
ENST00000437590	ENSG00000243660	ZNF487		10:43436840-43483179	2111	0.483103	no	ZNF487	zinc finger protein 487 [Source:HGNC Symbol;Acc:HGNC:23488]	protein_coding
ENST00000331096	ENSG00000185847	LINC01405		12:110936584-110958208	364	-1.75735	yes	LINC01405	long intergenic non-protein coding RNA 1405 [Source:HGNC Symbol;Acc:HGNC:50688]	lincRNA
ENST00000597083	ENSG00000256229	ZNF486		19:20077993-20321305	734	-0.572446	no	ZNF486	zinc finger protein 486 [Source:HGNC Symbol;Acc:HGNC:20807]	protein_coding
ENST00000361807	ENSG00000198298	ZNF485		10:43606406-43617903	2054	-0.0580874	no	ZNF485	zinc finger protein 485 [Source:HGNC Symbol;Acc:HGNC:23440]	protein_coding
ENST00000480678	ENSG00000198298	ZNF485		10:43606406-43617903	532	0.223629	no	ZNF485	zinc finger protein 485 [Source:HGNC Symbol;Acc:HGNC:23440]	retained_intron
ENST00000332591	ENSG00000127081	ZNF484		9:92809387-92899608	2836	0.380115	no	ZNF484	zinc finger protein 484 [Source:HGNC Symbol;Acc:HGNC:23385]	protein_coding
ENST00000375495	ENSG00000127081	ZNF484		9:92809387-92899608	2867	-0.0184011	no	ZNF484	zinc finger protein 484 [Source:HGNC Symbol;Acc:HGNC:23385]	protein_coding
ENST00000395505	ENSG00000127081	ZNF484		9:92809387-92899608	3960	0.2511	no	ZNF484	zinc finger protein 484 [Source:HGNC Symbol;Acc:HGNC:23385]	protein_coding
ENST00000395506	ENSG00000127081	ZNF484		9:92809387-92899608	4031	-0.132871	no	ZNF484	zinc finger protein 484 [Source:HGNC Symbol;Acc:HGNC:23385]	protein_coding
ENST00000309235	ENSG00000173258	ZNF483		9:111525158-111599855	3655	-0.177564	no	ZNF483	zinc finger protein 483 [Source:HGNC Symbol;Acc:HGNC:23384]	protein_coding
ENST00000355824	ENSG00000173258	ZNF483		9:111525158-111599855	1239	-0.0195881	no	ZNF483	zinc finger protein 483 [Source:HGNC Symbol;Acc:HGNC:23384]	protein_coding
ENST00000374374	ENSG00000173258	ZNF483		9:111525158-111599855	800	0.412161	no	ZNF483	zinc finger protein 483 [Source:HGNC Symbol;Acc:HGNC:23384]	protein_coding
ENST00000468240	ENSG00000198464	ZNF480		19:52269570-52367778	2527	0.317186	no	ZNF480	zinc finger protein 480 [Source:HGNC Symbol;Acc:HGNC:23305]	nonsense_mediated_decay
ENST00000595962	ENSG00000198464	ZNF480		19:52269570-52367778	4738	-0.150514	no	ZNF480	zinc finger protein 480 [Source:HGNC Symbol;Acc:HGNC:23305]	protein_coding
ENST00000598016	ENSG00000198464	ZNF480		19:52269570-52367778	559	-0.618173	no	ZNF480	zinc finger protein 480 [Source:HGNC Symbol;Acc:HGNC:23305]	protein_coding
ENST00000320159	ENSG00000180035	ZNF48		16:30378105-30400108	3234	-0.000324927	no	ZNF48	zinc finger protein 48 [Source:HGNC Symbol;Acc:HGNC:13114]	protein_coding
ENST00000612608	ENSG00000180035	ZNF48		16:30378105-30400108	2971	-2.27868	no	ZNF48	zinc finger protein 48 [Source:HGNC Symbol;Acc:HGNC:13114]
ENST00000613509	ENSG00000180035	ZNF48		16:30378105-30400108	3339	0.39275	no	ZNF48	zinc finger protein 48 [Source:HGNC Symbol;Acc:HGNC:13114]	protein_coding
ENST00000622647	ENSG00000180035	ZNF48		16:30378105-30400108	2875	0.324108	no	ZNF48	zinc finger protein 48 [Source:HGNC Symbol;Acc:HGNC:13114]	protein_coding
ENST00000270617	ENSG00000142528	ZNF473		19:49976466-50066793	4688	0.26924	no	ZNF473	zinc finger protein 473 [Source:HGNC Symbol;Acc:HGNC:23239]	protein_coding
ENST00000391821	ENSG00000142528	ZNF473		19:49976466-50066793	4715	-0.609334	no	ZNF473	zinc finger protein 473 [Source:HGNC Symbol;Acc:HGNC:23239]	protein_coding
ENST00000445728	ENSG00000142528	ZNF473		19:49976466-50066793	2833	0.0470443	no	ZNF473	zinc finger protein 473 [Source:HGNC Symbol;Acc:HGNC:23239]	protein_coding
ENST00000598802	ENSG00000142528	ZNF473		19:49976466-50066793	1693	0.215608	no	ZNF473	zinc finger protein 473 [Source:HGNC Symbol;Acc:HGNC:23239]	retained_intron
ENST00000599155	ENSG00000142528	ZNF473		19:49976466-50066793	558	-0.805632	no	ZNF473	zinc finger protein 473 [Source:HGNC Symbol;Acc:HGNC:23239]	protein_coding
ENST00000330619	ENSG00000197016	ZNF470		19:56567510-56588911	7151	-0.084331	no	ZNF470	zinc finger protein 470 [Source:HGNC Symbol;Acc:HGNC:22220]	protein_coding
ENST00000243639	ENSG00000204604	ZNF468		19:52764194-52857649	4027	-0.307345	no	ZNF468	zinc finger protein 468 [Source:HGNC Symbol;Acc:HGNC:33105]	protein_coding
ENST00000595646	ENSG00000204604	ZNF468		19:52764194-52857649	4407	0.103956	no	ZNF468	zinc finger protein 468 [Source:HGNC Symbol;Acc:HGNC:33105]	protein_coding
ENST00000601980	ENSG00000204604	ZNF468		19:52764194-52857649	578	1.24399	no	ZNF468	zinc finger protein 468 [Source:HGNC Symbol;Acc:HGNC:33105]	nonsense_mediated_decay
ENST00000277225	ENSG00000148143	ZNF462		9:106863096-107102988	10414	-0.247204	no	ZNF462	zinc finger protein 462 [Source:HGNC Symbol;Acc:HGNC:21684]	protein_coding
ENST00000374686	ENSG00000148143	ZNF462		9:106863096-107102988	4828	0.0163289	no	ZNF462	zinc finger protein 462 [Source:HGNC Symbol;Acc:HGNC:21684]	protein_coding
ENST00000427098	ENSG00000148143	ZNF462		9:106863096-107102988	1233	-0.136929	no	ZNF462	zinc finger protein 462 [Source:HGNC Symbol;Acc:HGNC:21684]	protein_coding
ENST00000441147	ENSG00000148143	ZNF462		9:106863096-107102988	4691	-0.637029	no	ZNF462	zinc finger protein 462 [Source:HGNC Symbol;Acc:HGNC:21684]	protein_coding
ENST00000472574	ENSG00000148143	ZNF462		9:106863096-107102988	551	1.09269	no	ZNF462	zinc finger protein 462 [Source:HGNC Symbol;Acc:HGNC:21684]	protein_coding
ENST00000483287	ENSG00000148143	ZNF462		9:106863096-107102988	676	-0.465778	no	ZNF462	zinc finger protein 462 [Source:HGNC Symbol;Acc:HGNC:21684]	processed_transcript
ENST00000591827	ENSG00000197808	ZNF461		19:36637191-36666853	545	0.339281	no	ZNF461	zinc finger protein 461 [Source:HGNC Symbol;Acc:HGNC:21629]	processed_transcript
ENST00000360338	ENSG00000197714	ZNF460		19:57267219-57294469	3350	-0.166143	no	ZNF460	zinc finger protein 460 [Source:HGNC Symbol;Acc:HGNC:21628]	protein_coding
ENST00000537645	ENSG00000197714	ZNF460		19:57267219-57294469	2037	-0.30896	no	ZNF460	zinc finger protein 460 [Source:HGNC Symbol;Acc:HGNC:21628]	protein_coding
ENST00000357489	ENSG00000112200	ZNF451		6:57086843-57222314	4998	0.111306	no	ZNF451	zinc finger protein 451 [Source:HGNC Symbol;Acc:HGNC:21091]	protein_coding
ENST00000370706	ENSG00000112200	ZNF451		6:57086843-57222314	5268	0.363235	no	ZNF451	zinc finger protein 451 [Source:HGNC Symbol;Acc:HGNC:21091]	protein_coding
ENST00000370708	ENSG00000112200	ZNF451		6:57086843-57222314	9478	-0.137774	no	ZNF451	zinc finger protein 451 [Source:HGNC Symbol;Acc:HGNC:21091]	protein_coding
ENST00000444273	ENSG00000112200	ZNF451		6:57086843-57222314	3402	0.356682	no	ZNF451	zinc finger protein 451 [Source:HGNC Symbol;Acc:HGNC:21091]	retained_intron
ENST00000491832	ENSG00000112200	ZNF451		6:57086843-57222314	3632	0.260958	no	ZNF451	zinc finger protein 451 [Source:HGNC Symbol;Acc:HGNC:21091]	protein_coding
ENST00000502749	ENSG00000112200	ZNF451		6:57086843-57222314	790	-0.0137371	no	ZNF451	zinc finger protein 451 [Source:HGNC Symbol;Acc:HGNC:21091]	nonsense_mediated_decay
ENST00000504364	ENSG00000112200	ZNF451		6:57086843-57222314	756	-0.0436206	no	ZNF451	zinc finger protein 451 [Source:HGNC Symbol;Acc:HGNC:21091]	retained_intron
ENST00000508548	ENSG00000112200	ZNF451		6:57086843-57222314	495	0.442727	no	ZNF451	zinc finger protein 451 [Source:HGNC Symbol;Acc:HGNC:21091]	retained_intron
ENST00000269973	ENSG00000124459	ZNF45		19:43902000-43935278	3898	0.3432	no	ZNF45	zinc finger protein 45 [Source:HGNC Symbol;Acc:HGNC:13111]	protein_coding
ENST00000588432	ENSG00000124459	ZNF45		19:43902000-43935278	568	-0.814605	no	ZNF45	zinc finger protein 45 [Source:HGNC Symbol;Acc:HGNC:13111]	processed_transcript
ENST00000589703	ENSG00000124459	ZNF45		19:43902000-43935278	2409	-0.689875	no	ZNF45	zinc finger protein 45 [Source:HGNC Symbol;Acc:HGNC:13111]	protein_coding
ENST00000615985	ENSG00000124459	ZNF45		19:43902000-43935278	2912	-0.682559	no	ZNF45	zinc finger protein 45 [Source:HGNC Symbol;Acc:HGNC:13111]	protein_coding
ENST00000626131	ENSG00000280511	RP11-35J1.2		6:76522450-76593623	627	-1.73529	yes			lincRNA
ENST00000370761	ENSG00000173275	ZNF449		X:135344795-135363152	2051	0.984491	no	ZNF449	zinc finger protein 449 [Source:HGNC Symbol;Acc:HGNC:21039]	protein_coding
ENST00000391694	ENSG00000083838	ZNF446		19:58467044-58512413	2154	0.640922	no	ZNF446	zinc finger protein 446 [Source:HGNC Symbol;Acc:HGNC:21036]	retained_intron
ENST00000396077	ENSG00000185219	ZNF445		3:44439769-44477670	9105	0.0941254	no	ZNF445	zinc finger protein 445 [Source:HGNC Symbol;Acc:HGNC:21018]	protein_coding
ENST00000425708	ENSG00000185219	ZNF445		3:44439769-44477670	10052	0.0428454	no	ZNF445	zinc finger protein 445 [Source:HGNC Symbol;Acc:HGNC:21018]	protein_coding
ENST00000337080	ENSG00000167685	ZNF444		19:56132598-56160893	2042	0.121158	no	ZNF444	zinc finger protein 444 [Source:HGNC Symbol;Acc:HGNC:16052]	protein_coding
ENST00000587236	ENSG00000167685	ZNF444		19:56132598-56160893	5565	-0.254512	no	ZNF444	zinc finger protein 444 [Source:HGNC Symbol;Acc:HGNC:16052]	retained_intron
ENST00000587664	ENSG00000167685	ZNF444		19:56132598-56160893	568	-0.984157	no	ZNF444	zinc finger protein 444 [Source:HGNC Symbol;Acc:HGNC:16052]	processed_transcript
ENST00000592949	ENSG00000167685	ZNF444		19:56132598-56160893	1906	-0.0545299	no	ZNF444	zinc finger protein 444 [Source:HGNC Symbol;Acc:HGNC:16052]	protein_coding
ENST00000593100	ENSG00000167685	ZNF444		19:56132598-56160893	562	0.229614	no	ZNF444	zinc finger protein 444 [Source:HGNC Symbol;Acc:HGNC:16052]	protein_coding
ENST00000301547	ENSG00000180855	ZNF443		19:12379188-12640098	2663	0.205697	no	ZNF443	zinc finger protein 443 [Source:HGNC Symbol;Acc:HGNC:20878]	protein_coding
ENST00000438182	ENSG00000198342	ZNF442		19:12345948-12365905	1906	0.706513	no	ZNF442	zinc finger protein 442 [Source:HGNC Symbol;Acc:HGNC:20877]	protein_coding
ENST00000357901	ENSG00000197044	ZNF441		19:11766999-11784078	4356	0.525996	no	ZNF441	zinc finger protein 441 [Source:HGNC Symbol;Acc:HGNC:20875]	protein_coding
ENST00000462251	ENSG00000197044	ZNF441		19:11766999-11784078	560	1.03615	no	ZNF441	zinc finger protein 441 [Source:HGNC Symbol;Acc:HGNC:20875]	retained_intron
ENST00000304060	ENSG00000171295	ZNF440		19:11814283-11835201	4189	0.32025	no	ZNF440	zinc finger protein 440 [Source:HGNC Symbol;Acc:HGNC:20874]	protein_coding
ENST00000587795	ENSG00000171295	ZNF440		19:11814283-11835201	1659	0.452378	no	ZNF440	zinc finger protein 440 [Source:HGNC Symbol;Acc:HGNC:20874]	retained_intron
ENST00000436087	ENSG00000183621	ZNF438		10:30820206-31031937	3164	0.297178	no	ZNF438	zinc finger protein 438 [Source:HGNC Symbol;Acc:HGNC:21029]	protein_coding
ENST00000335648	ENSG00000249087	ZNF436-AS1		1:23359447-23371839	2547	0.608301	no	ZNF436-AS1	ZNF436 antisense RNA 1 [Source:HGNC Symbol;Acc:HGNC:25122]	antisense
ENST00000437367	ENSG00000249087	ZNF436-AS1		1:23359447-23371839	606	1.45955	no	ZNF436-AS1	ZNF436 antisense RNA 1 [Source:HGNC Symbol;Acc:HGNC:25122]	antisense
ENST00000206474	ENSG00000092036	HAUS4		14:22929608-22982642	1642	1.90553	yes	HAUS4	HAUS augmin like complex subunit 4 [Source:HGNC Symbol;Acc:HGNC:20163]	protein_coding
ENST00000446480	ENSG00000106689	LHX2		9:124001669-124033301	1414	1.90422	yes	LHX2	LIM homeobox 2 [Source:HGNC Symbol;Acc:HGNC:6594]	protein_coding
ENST00000344980	ENSG00000197647	ZNF433		19:11987616-12052967	2280	0.508364	no	ZNF433	zinc finger protein 433 [Source:HGNC Symbol;Acc:HGNC:20811]	protein_coding
ENST00000419886	ENSG00000197647	ZNF433		19:11987616-12052967	2322	0.262892	no	ZNF433	zinc finger protein 433 [Source:HGNC Symbol;Acc:HGNC:20811]	protein_coding
ENST00000221315	ENSG00000256087	ZNF432		19:52031378-52095765	2577	0.381596	no	ZNF432	zinc finger protein 432 [Source:HGNC Symbol;Acc:HGNC:20810]	protein_coding
ENST00000594154	ENSG00000256087	ZNF432		19:52031378-52095765	4513	0.377243	no	ZNF432	zinc finger protein 432 [Source:HGNC Symbol;Acc:HGNC:20810]	protein_coding
ENST00000597273	ENSG00000256087	ZNF432		19:52031378-52095765	624	1.28473	no	ZNF432	zinc finger protein 432 [Source:HGNC Symbol;Acc:HGNC:20810]	protein_coding
ENST00000311048	ENSG00000196705	ZNF431		19:21142023-21196053	13894	-0.0654289	no	ZNF431	zinc finger protein 431 [Source:HGNC Symbol;Acc:HGNC:20809]	protein_coding
ENST00000598331	ENSG00000196705	ZNF431		19:21142023-21196053	1082	0.307936	no	ZNF431	zinc finger protein 431 [Source:HGNC Symbol;Acc:HGNC:20809]	protein_coding
ENST00000600692	ENSG00000196705	ZNF431		19:21142023-21196053	1971	-0.320852	no	ZNF431	zinc finger protein 431 [Source:HGNC Symbol;Acc:HGNC:20809]	protein_coding
ENST00000261560	ENSG00000118620	ZNF430		19:21020619-21060050	3923	0.118921	no	ZNF430	zinc finger protein 430 [Source:HGNC Symbol;Acc:HGNC:20808]	protein_coding
ENST00000594110	ENSG00000118620	ZNF430		19:21020619-21060050	536	0.0029676	no	ZNF430	zinc finger protein 430 [Source:HGNC Symbol;Acc:HGNC:20808]	protein_coding
ENST00000354959	ENSG00000198521	ZNF43		19:21804948-21852125	2881	0.271079	no	ZNF43	zinc finger protein 43 [Source:HGNC Symbol;Acc:HGNC:13109]	protein_coding
ENST00000357491	ENSG00000198521	ZNF43		19:21804948-21852125	5249	0.592838	no	ZNF43	zinc finger protein 43 [Source:HGNC Symbol;Acc:HGNC:13109]	protein_coding
ENST00000593886	ENSG00000198521	ZNF43		19:21804948-21852125	2051	-0.0925327	no	ZNF43	zinc finger protein 43 [Source:HGNC Symbol;Acc:HGNC:13109]	retained_intron
ENST00000594012	ENSG00000198521	ZNF43		19:21804948-21852125	5584	-0.141871	no	ZNF43	zinc finger protein 43 [Source:HGNC Symbol;Acc:HGNC:13109]	protein_coding
ENST00000595461	ENSG00000198521	ZNF43		19:21804948-21852125	3399	0.339247	no	ZNF43	zinc finger protein 43 [Source:HGNC Symbol;Acc:HGNC:13109]	protein_coding
ENST00000596899	ENSG00000198521	ZNF43		19:21804948-21852125	447	0.0799679	no	ZNF43	zinc finger protein 43 [Source:HGNC Symbol;Acc:HGNC:13109]	protein_coding
ENST00000598381	ENSG00000198521	ZNF43		19:21804948-21852125	3004	-0.351252	no	ZNF43	zinc finger protein 43 [Source:HGNC Symbol;Acc:HGNC:13109]	protein_coding
ENST00000599414	ENSG00000198521	ZNF43		19:21804948-21852125	577	0.868178	no	ZNF43	zinc finger protein 43 [Source:HGNC Symbol;Acc:HGNC:13109]	processed_transcript
ENST00000599906	ENSG00000198521	ZNF43		19:21804948-21852125	580	-0.133466	no	ZNF43	zinc finger protein 43 [Source:HGNC Symbol;Acc:HGNC:13109]	protein_coding
ENST00000358491	ENSG00000197013	ZNF429		19:21397118-21569237	2233	-0.23586	no	ZNF429	zinc finger protein 429 [Source:HGNC Symbol;Acc:HGNC:20817]	protein_coding
ENST00000596126	ENSG00000197013	ZNF429		19:21397118-21569237	532	-0.511735	no	ZNF429	zinc finger protein 429 [Source:HGNC Symbol;Acc:HGNC:20817]	processed_transcript
ENST00000596237	ENSG00000197013	ZNF429		19:21397118-21569237	681	0.541657	no	ZNF429	zinc finger protein 429 [Source:HGNC Symbol;Acc:HGNC:20817]	processed_transcript
ENST00000300811	ENSG00000131116	ZNF428		19:43596391-43619874	1412	0.501509	no	ZNF428	zinc finger protein 428 [Source:HGNC Symbol;Acc:HGNC:20804]	protein_coding
ENST00000378053	ENSG00000125848	FLRT3		20:13849246-16053197	4776	1.89069	yes	FLRT3	fibronectin leucine rich transmembrane protein 3 [Source:HGNC Symbol;Acc:HGNC:3762]	protein_coding
ENST00000253115	ENSG00000130818	ZNF426		19:9523223-9538627	7085	0.033305	no	ZNF426	zinc finger protein 426 [Source:HGNC Symbol;Acc:HGNC:20725]	protein_coding
ENST00000589289	ENSG00000130818	ZNF426		19:9523223-9538627	919	0.0185957	no	ZNF426	zinc finger protein 426 [Source:HGNC Symbol;Acc:HGNC:20725]	protein_coding
ENST00000593003	ENSG00000130818	ZNF426		19:9523223-9538627	2402	0.285023	no	ZNF426	zinc finger protein 426 [Source:HGNC Symbol;Acc:HGNC:20725]	protein_coding
ENST00000378061	ENSG00000204947	ZNF425		7:149102783-149126346	3220	0.042933	no	ZNF425	zinc finger protein 425 [Source:HGNC Symbol;Acc:HGNC:20690]	protein_coding
ENST00000262383	ENSG00000102935	ZNF423		16:49487523-49857919	4578	-0.145804	no	ZNF423	zinc finger protein 423 [Source:HGNC Symbol;Acc:HGNC:16762]	protein_coding
ENST00000562520	ENSG00000102935	ZNF423		16:49487523-49857919	4018	-0.360033	no	ZNF423	zinc finger protein 423 [Source:HGNC Symbol;Acc:HGNC:16762]	protein_coding
ENST00000563137	ENSG00000102935	ZNF423		16:49487523-49857919	4911	-0.127593	no	ZNF423	zinc finger protein 423 [Source:HGNC Symbol;Acc:HGNC:16762]	protein_coding
ENST00000567169	ENSG00000102935	ZNF423		16:49487523-49857919	4017	0.193138	no	ZNF423	zinc finger protein 423 [Source:HGNC Symbol;Acc:HGNC:16762]	protein_coding
ENST00000568094	ENSG00000102935	ZNF423		16:49487523-49857919	456	0.238266	no	ZNF423	zinc finger protein 423 [Source:HGNC Symbol;Acc:HGNC:16762]	protein_coding
ENST00000337995	ENSG00000197050	ZNF420		19:37007856-37248738	3535	0.227206	no	ZNF420	zinc finger protein 420 [Source:HGNC Symbol;Acc:HGNC:20649]	protein_coding
ENST00000589245	ENSG00000197050	ZNF420		19:37007856-37248738	695	0.734117	no	ZNF420	zinc finger protein 420 [Source:HGNC Symbol;Acc:HGNC:20649]	protein_coding
ENST00000415379	ENSG00000105136	ZNF419		19:57487710-57518404	2186	-0.216654	no	ZNF419	zinc finger protein 419 [Source:HGNC Symbol;Acc:HGNC:20648]	protein_coding
ENST00000522346	ENSG00000105136	ZNF419		19:57487710-57518404	5542	-0.0503213	no	ZNF419	zinc finger protein 419 [Source:HGNC Symbol;Acc:HGNC:20648]	retained_intron
ENST00000396147	ENSG00000196724	ZNF418		19:57921883-57935393	3694	-0.692744	no	ZNF418	zinc finger protein 418 [Source:HGNC Symbol;Acc:HGNC:20647]	protein_coding
ENST00000425570	ENSG00000196724	ZNF418		19:57921883-57935393	3547	-0.0600481	no	ZNF418	zinc finger protein 418 [Source:HGNC Symbol;Acc:HGNC:20647]	protein_coding
ENST00000599086	ENSG00000196724	ZNF418		19:57921883-57935393	541	0.811432	no	ZNF418	zinc finger protein 418 [Source:HGNC Symbol;Acc:HGNC:20647]	processed_transcript
ENST00000599852	ENSG00000196724	ZNF418		19:57921883-57935393	2501	0.45159	no	ZNF418	zinc finger protein 418 [Source:HGNC Symbol;Acc:HGNC:20647]	protein_coding
ENST00000600353	ENSG00000196724	ZNF418		19:57921883-57935393	361	-0.316764	no	ZNF418	zinc finger protein 418 [Source:HGNC Symbol;Acc:HGNC:20647]	processed_transcript
ENST00000616958	ENSG00000196724	ZNF418		19:57921883-57935393	2212	0.433171	no	ZNF418	zinc finger protein 418 [Source:HGNC Symbol;Acc:HGNC:20647]	protein_coding
ENST00000312026	ENSG00000173480	ZNF417		19:57769654-57916610	3597	0.10321	no	ZNF417	zinc finger protein 417 [Source:HGNC Symbol;Acc:HGNC:20646]	protein_coding
ENST00000594396	ENSG00000173480	ZNF417		19:57769654-57916610	386	0.527619	no	ZNF417	zinc finger protein 417 [Source:HGNC Symbol;Acc:HGNC:20646]	protein_coding
ENST00000595559	ENSG00000173480	ZNF417		19:57769654-57916610	1975	-0.247887	no	ZNF417	zinc finger protein 417 [Source:HGNC Symbol;Acc:HGNC:20646]	protein_coding
ENST00000196489	ENSG00000083817	ZNF416		19:57571565-57593777	2561	-0.398606	no	ZNF416	zinc finger protein 416 [Source:HGNC Symbol;Acc:HGNC:20645]	protein_coding
ENST00000243643	ENSG00000170954	ZNF415		19:53107878-53159075	2270	0.00398439	no	ZNF415	zinc finger protein 415 [Source:HGNC Symbol;Acc:HGNC:20636]	protein_coding
ENST00000421033	ENSG00000170954	ZNF415		19:53107878-53159075	2402	1.09952	no	ZNF415	zinc finger protein 415 [Source:HGNC Symbol;Acc:HGNC:20636]	protein_coding
ENST00000601493	ENSG00000170954	ZNF415		19:53107878-53159075	2132	0.111057	no	ZNF415	zinc finger protein 415 [Source:HGNC Symbol;Acc:HGNC:20636]	protein_coding
ENST00000255616	ENSG00000133250	ZNF414		19:8509677-8514164	1178	-0.538358	no	ZNF414	zinc finger protein 414 [Source:HGNC Symbol;Acc:HGNC:20630]	protein_coding
ENST00000600906	ENSG00000133250	ZNF414		19:8509677-8514164	467	-0.0934042	no	ZNF414	zinc finger protein 414 [Source:HGNC Symbol;Acc:HGNC:20630]	retained_intron
ENST00000324593	ENSG00000119725	ZNF410		14:73851843-74084493	2293	0.482779	no	ZNF410	zinc finger protein 410 [Source:HGNC Symbol;Acc:HGNC:20144]	protein_coding
ENST00000334521	ENSG00000119725	ZNF410		14:73851843-74084493	2193	0.349523	no	ZNF410	zinc finger protein 410 [Source:HGNC Symbol;Acc:HGNC:20144]	protein_coding
ENST00000556396	ENSG00000119725	ZNF410		14:73851843-74084493	1961	0.219602	no	ZNF410	zinc finger protein 410 [Source:HGNC Symbol;Acc:HGNC:20144]	nonsense_mediated_decay
ENST00000313116	ENSG00000147124	ZNF41		X:47445878-47482946	4297	0.0839933	no	ZNF41	zinc finger protein 41 [Source:HGNC Symbol;Acc:HGNC:13107]	protein_coding
ENST00000311764	ENSG00000175213	ZNF408		11:46700817-46705912	2442	-0.299738	no	ZNF408	zinc finger protein 408 [Source:HGNC Symbol;Acc:HGNC:20041]	protein_coding
ENST00000299687	ENSG00000215421	ZNF407		18:74591773-75065671	7948	0.0910781	no	ZNF407	zinc finger protein 407 [Source:HGNC Symbol;Acc:HGNC:19904]	protein_coding
ENST00000327720	ENSG00000184302	SIX6		14:60396468-60554916	2787	1.88135	yes	SIX6	SIX homeobox 6 [Source:HGNC Symbol;Acc:HGNC:10892]	protein_coding
ENST00000428771	ENSG00000188290	HES4		1:998961-1000172	1040	1.87417	yes	HES4	hes family bHLH transcription factor 4 [Source:HGNC Symbol;Acc:HGNC:24149]	protein_coding
ENST00000261333	ENSG00000186812	ZNF397		18:35241029-35290245	1419	-0.353027	no	ZNF397	zinc finger protein 397 [Source:HGNC Symbol;Acc:HGNC:18818]	protein_coding
ENST00000330501	ENSG00000186812	ZNF397		18:35241029-35290245	5251	0.0454579	no	ZNF397	zinc finger protein 397 [Source:HGNC Symbol;Acc:HGNC:18818]	protein_coding
ENST00000355632	ENSG00000186812	ZNF397		18:35241029-35290245	2162	0.924726	no	ZNF397	zinc finger protein 397 [Source:HGNC Symbol;Acc:HGNC:18818]	protein_coding
ENST00000585800	ENSG00000186812	ZNF397		18:35241029-35290245	2046	-0.0486255	no	ZNF397	zinc finger protein 397 [Source:HGNC Symbol;Acc:HGNC:18818]	protein_coding
ENST00000588119	ENSG00000186812	ZNF397		18:35241029-35290245	602	-0.156366	no	ZNF397	zinc finger protein 397 [Source:HGNC Symbol;Acc:HGNC:18818]	protein_coding
ENST00000589630	ENSG00000186812	ZNF397		18:35241029-35290245	690	-0.790259	no	ZNF397	zinc finger protein 397 [Source:HGNC Symbol;Acc:HGNC:18818]	retained_intron
ENST00000591505	ENSG00000186812	ZNF397		18:35241029-35290245	558	2.42879	no	ZNF397	zinc finger protein 397 [Source:HGNC Symbol;Acc:HGNC:18818]	retained_intron
ENST00000344423	ENSG00000186918	ZNF395		8:28345584-28490318	4808	-0.0888242	no	ZNF395	zinc finger protein 395 [Source:HGNC Symbol;Acc:HGNC:18737]	protein_coding
ENST00000522795	ENSG00000186918	ZNF395		8:28345584-28490318	501	0.605805	no	ZNF395	zinc finger protein 395 [Source:HGNC Symbol;Acc:HGNC:18737]	protein_coding
ENST00000523095	ENSG00000186918	ZNF395		8:28345584-28490318	1790	0.0747645	no	ZNF395	zinc finger protein 395 [Source:HGNC Symbol;Acc:HGNC:18737]	protein_coding
ENST00000337673	ENSG00000160908	ZNF394		7:99472840-99503650	2179	0.00981185	no	ZNF394	zinc finger protein 394 [Source:HGNC Symbol;Acc:HGNC:18832]	protein_coding
ENST00000426306	ENSG00000160908	ZNF394		7:99472840-99503650	2017	-0.319392	no	ZNF394	zinc finger protein 394 [Source:HGNC Symbol;Acc:HGNC:18832]	protein_coding
ENST00000481881	ENSG00000160908	ZNF394		7:99472840-99503650	1619	0.401794	no	ZNF394	zinc finger protein 394 [Source:HGNC Symbol;Acc:HGNC:18832]	retained_intron
ENST00000244576	ENSG00000124613	ZNF391		6:27374614-27403904	4079	0.299967	no	ZNF391	zinc finger protein 391 [Source:HGNC Symbol;Acc:HGNC:18779]	protein_coding
ENST00000446749	ENSG00000151789	ZNF385D		3:21415070-22373321	900	-0.0169603	no	ZNF385D	zinc finger protein 385D [Source:HGNC Symbol;Acc:HGNC:26191]	nonsense_mediated_decay
ENST00000461831	ENSG00000187595	ZNF385C		17:41966740-42065365	1989	0.0871849	no	ZNF385C	zinc finger protein 385C [Source:HGNC Symbol;Acc:HGNC:33722]	processed_transcript
ENST00000338010	ENSG00000161642	ZNF385A		12:54353660-54497688	2331	-0.449544	no	ZNF385A	zinc finger protein 385A [Source:HGNC Symbol;Acc:HGNC:17521]	protein_coding
ENST00000355772	ENSG00000126746	ZNF384		12:6663259-6689572	2514	-0.258193	no	ZNF384	zinc finger protein 384 [Source:HGNC Symbol;Acc:HGNC:11955]	protein_coding
ENST00000361959	ENSG00000126746	ZNF384		12:6663259-6689572	2978	0.391602	no	ZNF384	zinc finger protein 384 [Source:HGNC Symbol;Acc:HGNC:11955]	protein_coding
ENST00000396801	ENSG00000126746	ZNF384		12:6663259-6689572	3008	-0.305704	no	ZNF384	zinc finger protein 384 [Source:HGNC Symbol;Acc:HGNC:11955]	protein_coding
ENST00000417772	ENSG00000126746	ZNF384		12:6663259-6689572	1286	-0.144728	no	ZNF384	zinc finger protein 384 [Source:HGNC Symbol;Acc:HGNC:11955]	protein_coding
ENST00000535485	ENSG00000126746	ZNF384		12:6663259-6689572	912	-0.505794	no	ZNF384	zinc finger protein 384 [Source:HGNC Symbol;Acc:HGNC:11955]	protein_coding
ENST00000540915	ENSG00000126746	ZNF384		12:6663259-6689572	1140	-0.0305326	no	ZNF384	zinc finger protein 384 [Source:HGNC Symbol;Acc:HGNC:11955]	protein_coding
ENST00000542351	ENSG00000126746	ZNF384		12:6663259-6689572	572	-0.679714	no	ZNF384	zinc finger protein 384 [Source:HGNC Symbol;Acc:HGNC:11955]	protein_coding
ENST00000542519	ENSG00000126746	ZNF384		12:6663259-6689572	797	-0.59975	no	ZNF384	zinc finger protein 384 [Source:HGNC Symbol;Acc:HGNC:11955]	retained_intron
ENST00000542605	ENSG00000126746	ZNF384		12:6663259-6689572	571	0.44851	no	ZNF384	zinc finger protein 384 [Source:HGNC Symbol;Acc:HGNC:11955]	retained_intron
ENST00000435416	ENSG00000161298	ZNF382		19:36510694-36634113	3865	0.151743	no	ZNF382	zinc finger protein 382 [Source:HGNC Symbol;Acc:HGNC:17409]	protein_coding
ENST00000439428	ENSG00000161298	ZNF382		19:36510694-36634113	2742	0.0773268	no	ZNF382	zinc finger protein 382 [Source:HGNC Symbol;Acc:HGNC:17409]	protein_coding
ENST00000460384	ENSG00000161298	ZNF382		19:36510694-36634113	576	0.0989896	no	ZNF382	zinc finger protein 382 [Source:HGNC Symbol;Acc:HGNC:17409]	retained_intron
ENST00000460670	ENSG00000161298	ZNF382		19:36510694-36634113	556	0.0169698	no	ZNF382	zinc finger protein 382 [Source:HGNC Symbol;Acc:HGNC:17409]	protein_coding
ENST00000435074	ENSG00000224557	HLA-DPB2		6:33112450-33129084	1188	-1.63882	yes	HLA-DPB2	major histocompatibility complex, class II, DP beta 2 (pseudogene) [Source:HGNC Symbol;Acc:HGNC:4941]	processed_transcript
ENST00000452306	ENSG00000234420	ZNF37BP		10:42513509-42552822	1352	-0.125466	no	ZNF37BP	zinc finger protein 37B, pseudogene [Source:HGNC Symbol;Acc:HGNC:13103]	transcribed_processed_pseudogene
ENST00000351773	ENSG00000075407	ZNF37A		10:38094335-38125544	7027	0.0935913	no	ZNF37A	zinc finger protein 37A [Source:HGNC Symbol;Acc:HGNC:13102]	protein_coding
ENST00000361085	ENSG00000075407	ZNF37A		10:38094335-38125544	8738	0.434798	no	ZNF37A	zinc finger protein 37A [Source:HGNC Symbol;Acc:HGNC:13102]	protein_coding
ENST00000477790	ENSG00000075407	ZNF37A		10:38094335-38125544	685	0.965478	no	ZNF37A	zinc finger protein 37A [Source:HGNC Symbol;Acc:HGNC:13102]	processed_transcript
ENST00000479469	ENSG00000075407	ZNF37A		10:38094335-38125544	1148	1.25791	no	ZNF37A	zinc finger protein 37A [Source:HGNC Symbol;Acc:HGNC:13102]	processed_transcript
ENST00000498773	ENSG00000075407	ZNF37A		10:38094335-38125544	471	0.846349	no	ZNF37A	zinc finger protein 37A [Source:HGNC Symbol;Acc:HGNC:13102]	processed_transcript
ENST00000375256	ENSG00000165244	ZNF367		9:96385940-96418329	3646	0.227253	no	ZNF367	zinc finger protein 367 [Source:HGNC Symbol;Acc:HGNC:18320]	protein_coding
ENST00000373428	ENSG00000160094	ZNF362		1:33256544-33300719	2936	0.0532617	no	ZNF362	zinc finger protein 362 [Source:HGNC Symbol;Acc:HGNC:18079]	protein_coding
ENST00000483388	ENSG00000160094	ZNF362		1:33256544-33300719	712	-0.743317	no	ZNF362	zinc finger protein 362 [Source:HGNC Symbol;Acc:HGNC:18079]	protein_coding
ENST00000539719	ENSG00000160094	ZNF362		1:33256544-33300719	3106	0.058349	no	ZNF362	zinc finger protein 362 [Source:HGNC Symbol;Acc:HGNC:18079]	protein_coding
ENST00000394341	ENSG00000198816	ZNF358		19:7476874-7521026	1824	-0.0385394	no	ZNF358	zinc finger protein 358 [Source:HGNC Symbol;Acc:HGNC:16838]
ENST00000597229	ENSG00000198816	ZNF358		19:7476874-7521026	1954	0.159426	no	ZNF358	zinc finger protein 358 [Source:HGNC Symbol;Acc:HGNC:16838]	protein_coding
ENST00000315475	ENSG00000177932	ZNF354C		5:179060414-179083537	5411	0.263361	no	ZNF354C	zinc finger protein 354C [Source:HGNC Symbol;Acc:HGNC:16736]	protein_coding
ENST00000322434	ENSG00000178338	ZNF354B		5:178859952-178888122	2802	0.270315	no	ZNF354B	zinc finger protein 354B [Source:HGNC Symbol;Acc:HGNC:17197]	protein_coding
ENST00000520377	ENSG00000178338	ZNF354B		5:178859952-178888122	763	-0.263904	no	ZNF354B	zinc finger protein 354B [Source:HGNC Symbol;Acc:HGNC:17197]	protein_coding
ENST00000522624	ENSG00000178338	ZNF354B		5:178859952-178888122	986	-0.256743	no	ZNF354B	zinc finger protein 354B [Source:HGNC Symbol;Acc:HGNC:17197]	processed_transcript
ENST00000335815	ENSG00000169131	ZNF354A		5:178711591-178730702	2484	0.0579335	no	ZNF354A	zinc finger protein 354A [Source:HGNC Symbol;Acc:HGNC:11628]	protein_coding
ENST00000520331	ENSG00000169131	ZNF354A		5:178711591-178730702	766	0.273112	no	ZNF354A	zinc finger protein 354A [Source:HGNC Symbol;Acc:HGNC:11628]	protein_coding
ENST00000243644	ENSG00000256683	ZNF350		19:51949133-51986856	2338	-0.214582	no	ZNF350	zinc finger protein 350 [Source:HGNC Symbol;Acc:HGNC:16656]	protein_coding
ENST00000296092	ENSG00000169981	ZNF35		3:44555192-44685653	2503	-0.231449	no	ZNF35	zinc finger protein 35 [Source:HGNC Symbol;Acc:HGNC:13099]	protein_coding
ENST00000396056	ENSG00000169981	ZNF35		3:44555192-44685653	2661	-0.113379	no	ZNF35	zinc finger protein 35 [Source:HGNC Symbol;Acc:HGNC:13099]	protein_coding
ENST00000334197	ENSG00000197937	ZNF347		19:53107878-53159075	7960	0.523447	no	ZNF347	zinc finger protein 347 [Source:HGNC Symbol;Acc:HGNC:16447]	protein_coding
ENST00000452676	ENSG00000197937	ZNF347		19:53107878-53159075	4553	0.092035	no	ZNF347	zinc finger protein 347 [Source:HGNC Symbol;Acc:HGNC:16447]	protein_coding
ENST00000595710	ENSG00000197937	ZNF347		19:53107878-53159075	604	-0.128592	no	ZNF347	zinc finger protein 347 [Source:HGNC Symbol;Acc:HGNC:16447]	retained_intron
ENST00000595967	ENSG00000197937	ZNF347		19:53107878-53159075	567	-1.24658	no	ZNF347	zinc finger protein 347 [Source:HGNC Symbol;Acc:HGNC:16447]	protein_coding
ENST00000601469	ENSG00000197937	ZNF347		19:53107878-53159075	2812	0.232543	no	ZNF347	zinc finger protein 347 [Source:HGNC Symbol;Acc:HGNC:16447]	protein_coding
ENST00000515264	ENSG00000251666	ZNF346-IT1		5:177022695-177081189	745	0.171619	no	ZNF346-IT1	ZNF346 intronic transcript 1 [Source:HGNC Symbol;Acc:HGNC:41423]	sense_intronic
ENST00000358149	ENSG00000113761	ZNF346		5:177022695-177081189	2314	-0.0759286	no	ZNF346	zinc finger protein 346 [Source:HGNC Symbol;Acc:HGNC:16403]	protein_coding
ENST00000504600	ENSG00000113761	ZNF346		5:177022695-177081189	349	-2.99948	no	ZNF346	zinc finger protein 346 [Source:HGNC Symbol;Acc:HGNC:16403]	retained_intron
ENST00000510933	ENSG00000113761	ZNF346		5:177022695-177081189	586	0.332221	no	ZNF346	zinc finger protein 346 [Source:HGNC Symbol;Acc:HGNC:16403]	retained_intron
ENST00000511834	ENSG00000113761	ZNF346		5:177022695-177081189	2306	0.611105	no	ZNF346	zinc finger protein 346 [Source:HGNC Symbol;Acc:HGNC:16403]	protein_coding
ENST00000513587	ENSG00000113761	ZNF346		5:177022695-177081189	977	0.591775	no	ZNF346	zinc finger protein 346 [Source:HGNC Symbol;Acc:HGNC:16403]	nonsense_mediated_decay
ENST00000420450	ENSG00000251247	ZNF345		19:36797517-36916291	1971	0.621838	no	ZNF345	zinc finger protein 345 [Source:HGNC Symbol;Acc:HGNC:16367]	protein_coding
ENST00000278772	ENSG00000088876	ZNF343		20:2461633-2524702	3632	0.45548	no	ZNF343	zinc finger protein 343 [Source:HGNC Symbol;Acc:HGNC:16017]	protein_coding
ENST00000429371	ENSG00000196378	ZNF34		8:144773113-144787345	1926	-0.00586458	no	ZNF34	zinc finger protein 34 [Source:HGNC Symbol;Acc:HGNC:13098]	protein_coding
ENST00000359467	ENSG00000196693	ZNF33B		10:42574184-42638568	5958	0.0891471	no	ZNF33B	zinc finger protein 33B [Source:HGNC Symbol;Acc:HGNC:13097]	protein_coding
ENST00000476796	ENSG00000196693	ZNF33B		10:42574184-42638568	463	2.42341	no	ZNF33B	zinc finger protein 33B [Source:HGNC Symbol;Acc:HGNC:13097]	retained_intron
ENST00000486614	ENSG00000196693	ZNF33B		10:42574184-42638568	242	-0.560091	no	ZNF33B	zinc finger protein 33B [Source:HGNC Symbol;Acc:HGNC:13097]	retained_intron
ENST00000493285	ENSG00000196693	ZNF33B		10:42574184-42638568	319	-1.1725	no	ZNF33B	zinc finger protein 33B [Source:HGNC Symbol;Acc:HGNC:13097]	protein_coding
ENST00000374618	ENSG00000189180	ZNF33A		10:38010649-38065088	6122	0.155003	no	ZNF33A	zinc finger protein 33A [Source:HGNC Symbol;Acc:HGNC:13096]	protein_coding
ENST00000432900	ENSG00000189180	ZNF33A		10:38010649-38065088	3994	-0.502822	no	ZNF33A	zinc finger protein 33A [Source:HGNC Symbol;Acc:HGNC:13096]	protein_coding
ENST00000264363	ENSG00000138653	NDST4		4:114827762-115113876	3351	1.86199	yes	NDST4	N-deacetylase/N-sulfotransferase 4 [Source:HGNC Symbol;Acc:HGNC:20779]	protein_coding
ENST00000476504	ENSG00000189180	ZNF33A		10:38010649-38065088	706	-0.0768923	no	ZNF33A	zinc finger protein 33A [Source:HGNC Symbol;Acc:HGNC:13096]	processed_transcript
ENST00000478556	ENSG00000189180	ZNF33A		10:38010649-38065088	539	0.783549	no	ZNF33A	zinc finger protein 33A [Source:HGNC Symbol;Acc:HGNC:13096]	processed_transcript
ENST00000628825	ENSG00000189180	ZNF33A		10:38010649-38065088	2854	0.173938	no	ZNF33A	zinc finger protein 33A [Source:HGNC Symbol;Acc:HGNC:13096]	protein_coding
ENST00000252979	ENSG00000130684	ZNF337		20:25612934-25696841	3205	-0.147206	no	ZNF337	zinc finger protein 337 [Source:HGNC Symbol;Acc:HGNC:15809]	protein_coding
ENST00000376436	ENSG00000130684	ZNF337		20:25612934-25696841	3613	0.236057	no	ZNF337	zinc finger protein 337 [Source:HGNC Symbol;Acc:HGNC:15809]	protein_coding
ENST00000322927	ENSG00000198026	ZNF335		20:45948652-45972172	4430	-0.272938	no	ZNF335	zinc finger protein 335 [Source:HGNC Symbol;Acc:HGNC:15807]	protein_coding
ENST00000347606	ENSG00000198185	ZNF334		20:46499629-46513559	3890	-0.184059	no	ZNF334	zinc finger protein 334 [Source:HGNC Symbol;Acc:HGNC:15806]	protein_coding
ENST00000457685	ENSG00000198185	ZNF334		20:46499629-46513559	3487	0.304797	no	ZNF334	zinc finger protein 334 [Source:HGNC Symbol;Acc:HGNC:15806]	protein_coding
ENST00000625284	ENSG00000198185	ZNF334		20:46499629-46513559	2495	0.0955156	no	ZNF334	zinc finger protein 334 [Source:HGNC Symbol;Acc:HGNC:15806]	protein_coding
ENST00000292530	ENSG00000160961	ZNF333		19:14619116-14778541	4672	0.249877	no	ZNF333	zinc finger protein 333 [Source:HGNC Symbol;Acc:HGNC:15624]	protein_coding
ENST00000392987	ENSG00000160961	ZNF333		19:14619116-14778541	1756	0.0738747	no	ZNF333	zinc finger protein 333 [Source:HGNC Symbol;Acc:HGNC:15624]	retained_intron
ENST00000594592	ENSG00000160961	ZNF333		19:14619116-14778541	1257	-0.0518272	no	ZNF333	zinc finger protein 333 [Source:HGNC Symbol;Acc:HGNC:15624]	retained_intron
ENST00000596285	ENSG00000160961	ZNF333		19:14619116-14778541	573	-0.3308	no	ZNF333	zinc finger protein 333 [Source:HGNC Symbol;Acc:HGNC:15624]	retained_intron
ENST00000253144	ENSG00000130844	ZNF331		19:53520980-53580269	5042	0.116043	no	ZNF331	zinc finger protein 331 [Source:HGNC Symbol;Acc:HGNC:15489]	protein_coding
ENST00000411977	ENSG00000130844	ZNF331		19:53520980-53580269	2248	0.10795	no	ZNF331	zinc finger protein 331 [Source:HGNC Symbol;Acc:HGNC:15489]	protein_coding
ENST00000511154	ENSG00000130844	ZNF331		19:53520980-53580269	2120	0.164009	no	ZNF331	zinc finger protein 331 [Source:HGNC Symbol;Acc:HGNC:15489]	protein_coding
ENST00000511593	ENSG00000130844	ZNF331		19:53520980-53580269	1985	-0.517887	no	ZNF331	zinc finger protein 331 [Source:HGNC Symbol;Acc:HGNC:15489]	protein_coding
ENST00000513929	ENSG00000130844	ZNF331		19:53520980-53580269	1424	-0.154939	no	ZNF331	zinc finger protein 331 [Source:HGNC Symbol;Acc:HGNC:15489]	processed_transcript
ENST00000513999	ENSG00000130844	ZNF331		19:53520980-53580269	1890	-1.18675	no	ZNF331	zinc finger protein 331 [Source:HGNC Symbol;Acc:HGNC:15489]	protein_coding
ENST00000514374	ENSG00000130844	ZNF331		19:53520980-53580269	574	0.567136	no	ZNF331	zinc finger protein 331 [Source:HGNC Symbol;Acc:HGNC:15489]	protein_coding
ENST00000262990	ENSG00000109445	ZNF330		4:141220886-141234697	1899	-0.0227527	no	ZNF330	zinc finger protein 330 [Source:HGNC Symbol;Acc:HGNC:15462]	protein_coding
ENST00000503649	ENSG00000109445	ZNF330		4:141220886-141234697	573	-0.531041	no	ZNF330	zinc finger protein 330 [Source:HGNC Symbol;Acc:HGNC:15462]	protein_coding
ENST00000506302	ENSG00000109445	ZNF330		4:141220886-141234697	1180	0.177249	no	ZNF330	zinc finger protein 330 [Source:HGNC Symbol;Acc:HGNC:15462]	nonsense_mediated_decay
ENST00000512738	ENSG00000109445	ZNF330		4:141220886-141234697	552	0.564132	no	ZNF330	zinc finger protein 330 [Source:HGNC Symbol;Acc:HGNC:15462]	protein_coding
ENST00000512809	ENSG00000109445	ZNF330		4:141220886-141234697	838	0.468042	no	ZNF330	zinc finger protein 330 [Source:HGNC Symbol;Acc:HGNC:15462]	protein_coding
ENST00000514826	ENSG00000109445	ZNF330		4:141220886-141234697	733	0.715337	no	ZNF330	zinc finger protein 330 [Source:HGNC Symbol;Acc:HGNC:15462]	retained_intron
ENST00000515453	ENSG00000109445	ZNF330		4:141220886-141234697	558	0.926316	no	ZNF330	zinc finger protein 330 [Source:HGNC Symbol;Acc:HGNC:15462]	nonsense_mediated_decay
ENST00000358067	ENSG00000181894	ZNF329		19:58126251-58155110	3290	0.0345851	no	ZNF329	zinc finger protein 329 [Source:HGNC Symbol;Acc:HGNC:14209]	protein_coding
ENST00000500161	ENSG00000181894	ZNF329		19:58126251-58155110	3091	-0.0975998	no	ZNF329	zinc finger protein 329 [Source:HGNC Symbol;Acc:HGNC:14209]	nonsense_mediated_decay
ENST00000598312	ENSG00000181894	ZNF329		19:58126251-58155110	3410	-0.19005	no	ZNF329	zinc finger protein 329 [Source:HGNC Symbol;Acc:HGNC:14209]	protein_coding
ENST00000601887	ENSG00000181894	ZNF329		19:58126251-58155110	469	0.525187	no	ZNF329	zinc finger protein 329 [Source:HGNC Symbol;Acc:HGNC:14209]	protein_coding
ENST00000340281	ENSG00000162664	ZNF326		1:89995111-90035531	2729	0.0878802	no	ZNF326	zinc finger protein 326 [Source:HGNC Symbol;Acc:HGNC:14104]	protein_coding
ENST00000361911	ENSG00000162664	ZNF326		1:89995111-90035531	1538	0.158658	no	ZNF326	zinc finger protein 326 [Source:HGNC Symbol;Acc:HGNC:14104]	protein_coding
ENST00000370447	ENSG00000162664	ZNF326		1:89995111-90035531	9433	-0.0171749	no	ZNF326	zinc finger protein 326 [Source:HGNC Symbol;Acc:HGNC:14104]	protein_coding
ENST00000394583	ENSG00000162664	ZNF326		1:89995111-90035531	1956	-0.102539	no	ZNF326	zinc finger protein 326 [Source:HGNC Symbol;Acc:HGNC:14104]	nonsense_mediated_decay
ENST00000336614	ENSG00000249471	ZNF324B		19:58451603-58457833	2996	0.145902	no	ZNF324B	zinc finger protein 324B [Source:HGNC Symbol;Acc:HGNC:33107]	protein_coding
ENST00000196482	ENSG00000083812	ZNF324		19:58467044-58512413	3000	0.475178	no	ZNF324	zinc finger protein 324 [Source:HGNC Symbol;Acc:HGNC:14096]	protein_coding
ENST00000535298	ENSG00000083812	ZNF324		19:58467044-58512413	1006	-0.21153	no	ZNF324	zinc finger protein 324 [Source:HGNC Symbol;Acc:HGNC:14096]	protein_coding
ENST00000536459	ENSG00000083812	ZNF324		19:58467044-58512413	5653	0.341777	no	ZNF324	zinc finger protein 324 [Source:HGNC Symbol;Acc:HGNC:14096]	protein_coding
ENST00000568013	ENSG00000188801	ZNF322P1		9:97156569-97378524	1209	-0.640146	no	ZNF322P1	zinc finger protein 322 pseudogene 1 [Source:HGNC Symbol;Acc:HGNC:14003]	processed_pseudogene
ENST00000415922	ENSG00000181315	ZNF322		6:26634382-26659752	4817	0.183701	no	ZNF322	zinc finger protein 322 [Source:HGNC Symbol;Acc:HGNC:23640]	protein_coding
ENST00000465674	ENSG00000181315	ZNF322		6:26634382-26659752	467	0.30016	no	ZNF322	zinc finger protein 322 [Source:HGNC Symbol;Acc:HGNC:23640]	processed_transcript
ENST00000471278	ENSG00000181315	ZNF322		6:26634382-26659752	2675	0.683043	no	ZNF322	zinc finger protein 322 [Source:HGNC Symbol;Acc:HGNC:23640]	protein_coding
ENST00000480036	ENSG00000181315	ZNF322		6:26634382-26659752	587	-0.299857	no	ZNF322	zinc finger protein 322 [Source:HGNC Symbol;Acc:HGNC:23640]	protein_coding
ENST00000391777	ENSG00000221874	ZNF321P		19:52927134-53037898	1252	0.0883677	no	ZNF816-ZNF321P	ZNF816-ZNF321P readthrough [Source:HGNC Symbol;Acc:HGNC:38879]	protein_coding
ENST00000391781	ENSG00000182986	ZNF320		19:52863789-52897693	6074	0.0819077	no	ZNF320	zinc finger protein 320 [Source:HGNC Symbol;Acc:HGNC:13842]	protein_coding
ENST00000593618	ENSG00000182986	ZNF320		19:52863789-52897693	598	1.15053	no	ZNF320	zinc finger protein 320 [Source:HGNC Symbol;Acc:HGNC:13842]	protein_coding
ENST00000594741	ENSG00000182986	ZNF320		19:52863789-52897693	590	-0.412297	no	ZNF320	zinc finger protein 320 [Source:HGNC Symbol;Acc:HGNC:13842]	protein_coding
ENST00000595202	ENSG00000182986	ZNF320		19:52863789-52897693	531	0.0550225	no	ZNF320	zinc finger protein 320 [Source:HGNC Symbol;Acc:HGNC:13842]	processed_transcript
ENST00000596215	ENSG00000182986	ZNF320		19:52863789-52897693	508	1.24207	no	ZNF320	zinc finger protein 320 [Source:HGNC Symbol;Acc:HGNC:13842]	processed_transcript
ENST00000597091	ENSG00000182986	ZNF320		19:52863789-52897693	658	0.506265	no	ZNF320	zinc finger protein 320 [Source:HGNC Symbol;Acc:HGNC:13842]	protein_coding
ENST00000597111	ENSG00000182986	ZNF320		19:52863789-52897693	552	-0.755528	no	ZNF320	zinc finger protein 320 [Source:HGNC Symbol;Acc:HGNC:13842]	protein_coding
ENST00000597856	ENSG00000182986	ZNF320		19:52863789-52897693	582	-0.509005	no	ZNF320	zinc finger protein 320 [Source:HGNC Symbol;Acc:HGNC:13842]	processed_transcript
ENST00000597909	ENSG00000182986	ZNF320		19:52863789-52897693	754	0.11587	no	ZNF320	zinc finger protein 320 [Source:HGNC Symbol;Acc:HGNC:13842]	processed_transcript
ENST00000374433	ENSG00000169740	ZNF32		10:43628816-43674703	1137	0.194122	no	ZNF32	zinc finger protein 32 [Source:HGNC Symbol;Acc:HGNC:13095]	protein_coding
ENST00000395797	ENSG00000169740	ZNF32		10:43628816-43674703	1201	0.373006	no	ZNF32	zinc finger protein 32 [Source:HGNC Symbol;Acc:HGNC:13095]	protein_coding
ENST00000485351	ENSG00000169740	ZNF32		10:43628816-43674703	471	0.865172	no	ZNF32	zinc finger protein 32 [Source:HGNC Symbol;Acc:HGNC:13095]	processed_transcript
ENST00000299237	ENSG00000166188	ZNF319		16:57994667-58021618	4221	-0.148053	no	ZNF319	zinc finger protein 319 [Source:HGNC Symbol;Acc:HGNC:13644]	protein_coding
ENST00000361428	ENSG00000171467	ZNF318		6:43295693-43369478	8006	-0.194607	no	ZNF318	zinc finger protein 318 [Source:HGNC Symbol;Acc:HGNC:13578]	protein_coding
ENST00000607252	ENSG00000171467	ZNF318		6:43295693-43369478	1185	-0.497396	no	ZNF318	zinc finger protein 318 [Source:HGNC Symbol;Acc:HGNC:13578]	processed_transcript
ENST00000247956	ENSG00000130803	ZNF317		19:9140379-9163424	4073	-0.325101	no	ZNF317	zinc finger protein 317 [Source:HGNC Symbol;Acc:HGNC:13507]	protein_coding
ENST00000360385	ENSG00000130803	ZNF317		19:9140379-9163424	3955	-0.410794	no	ZNF317	zinc finger protein 317 [Source:HGNC Symbol;Acc:HGNC:13507]	protein_coding
ENST00000590152	ENSG00000130803	ZNF317		19:9140379-9163424	2312	-0.750967	no	ZNF317	zinc finger protein 317 [Source:HGNC Symbol;Acc:HGNC:13507]	retained_intron
ENST00000382252	ENSG00000205903	ZNF316		7:6637321-6656432	5392	-0.0912096	no	ZNF316	zinc finger protein 316 [Source:HGNC Symbol;Acc:HGNC:13843]	protein_coding
ENST00000614588	ENSG00000205903	ZNF316		7:6637321-6656432	939	-0.215693	no	ZNF316	zinc finger protein 316 [Source:HGNC Symbol;Acc:HGNC:13843]	retained_intron
ENST00000282286	ENSG00000131845	ZNF304		19:57350847-57359898	4202	0.561312	no	ZNF304	zinc finger protein 304 [Source:HGNC Symbol;Acc:HGNC:13505]	protein_coding
ENST00000391705	ENSG00000131845	ZNF304		19:57350847-57359898	4313	-1.27268	no	ZNF304	zinc finger protein 304 [Source:HGNC Symbol;Acc:HGNC:13505]	protein_coding
ENST00000443917	ENSG00000131845	ZNF304		19:57350847-57359898	3391	-0.0679869	no	ZNF304	zinc finger protein 304 [Source:HGNC Symbol;Acc:HGNC:13505]	protein_coding
ENST00000598744	ENSG00000131845	ZNF304		19:57350847-57359898	3331	-0.272718	no	ZNF304	zinc finger protein 304 [Source:HGNC Symbol;Acc:HGNC:13505]	protein_coding
ENST00000423823	ENSG00000089335	ZNF302		19:34677638-34686397	2590	0.174998	no	ZNF302	zinc finger protein 302 [Source:HGNC Symbol;Acc:HGNC:13848]	protein_coding
ENST00000457781	ENSG00000089335	ZNF302		19:34677638-34686397	2600	-0.450753	no	ZNF302	zinc finger protein 302 [Source:HGNC Symbol;Acc:HGNC:13848]	protein_coding
ENST00000505242	ENSG00000089335	ZNF302		19:34677638-34686397	2849	10.2335	no	ZNF302	zinc finger protein 302 [Source:HGNC Symbol;Acc:HGNC:13848]	protein_coding
ENST00000505365	ENSG00000089335	ZNF302		19:34677638-34686397	2955	-0.968732	no	ZNF302	zinc finger protein 302 [Source:HGNC Symbol;Acc:HGNC:13848]	protein_coding
ENST00000509196	ENSG00000089335	ZNF302		19:34677638-34686397	3839	0.210613	no	ZNF302	zinc finger protein 302 [Source:HGNC Symbol;Acc:HGNC:13848]	retained_intron
ENST00000510002	ENSG00000089335	ZNF302		19:34677638-34686397	538	0.575058	no	ZNF302	zinc finger protein 302 [Source:HGNC Symbol;Acc:HGNC:13848]	retained_intron
ENST00000613363	ENSG00000089335	ZNF302		19:34677638-34686397	2893	-0.487071	no	ZNF302	zinc finger protein 302 [Source:HGNC Symbol;Acc:HGNC:13848]	protein_coding
ENST00000274599	ENSG00000145908	ZNF300		5:150846522-150904983	3268	0.37028	no	ZNF300	zinc finger protein 300 [Source:HGNC Symbol;Acc:HGNC:13091]	protein_coding
ENST00000418587	ENSG00000145908	ZNF300		5:150846522-150904983	3226	0.604356	no	ZNF300	zinc finger protein 300 [Source:HGNC Symbol;Acc:HGNC:13091]	protein_coding
ENST00000427179	ENSG00000145908	ZNF300		5:150846522-150904983	4155	0.262907	no	ZNF300	zinc finger protein 300 [Source:HGNC Symbol;Acc:HGNC:13091]	protein_coding
ENST00000601957	ENSG00000168661	ZNF30		19:34926902-34945170	2583	-0.0444769	no	ZNF30	zinc finger protein 30 [Source:HGNC Symbol;Acc:HGNC:13090]	protein_coding
ENST00000299667	ENSG00000166526	ZNF3		7:100049773-100082548	2799	-0.228399	no	ZNF3	zinc finger protein 3 [Source:HGNC Symbol;Acc:HGNC:13089]	protein_coding
ENST00000303915	ENSG00000166526	ZNF3		7:100049773-100082548	3473	-0.0623883	no	ZNF3	zinc finger protein 3 [Source:HGNC Symbol;Acc:HGNC:13089]	protein_coding
ENST00000412947	ENSG00000166526	ZNF3		7:100049773-100082548	595	0.135391	no	ZNF3	zinc finger protein 3 [Source:HGNC Symbol;Acc:HGNC:13089]	protein_coding
ENST00000413658	ENSG00000166526	ZNF3		7:100049773-100082548	1441	0.878435	no	ZNF3	zinc finger protein 3 [Source:HGNC Symbol;Acc:HGNC:13089]	protein_coding
ENST00000424697	ENSG00000166526	ZNF3		7:100049773-100082548	2718	0.48304	no	ZNF3	zinc finger protein 3 [Source:HGNC Symbol;Acc:HGNC:13089]	protein_coding
ENST00000441298	ENSG00000166526	ZNF3		7:100049773-100082548	574	0.760582	no	ZNF3	zinc finger protein 3 [Source:HGNC Symbol;Acc:HGNC:13089]	protein_coding
ENST00000479192	ENSG00000166526	ZNF3		7:100049773-100082548	640	0.352739	no	ZNF3	zinc finger protein 3 [Source:HGNC Symbol;Acc:HGNC:13089]	retained_intron
ENST00000487620	ENSG00000166526	ZNF3		7:100049773-100082548	2660	-0.109193	no	ZNF3	zinc finger protein 3 [Source:HGNC Symbol;Acc:HGNC:13089]	retained_intron
ENST00000303809	ENSG00000170684	ZNF296		19:45071499-45305283	1744	-1.38742	no	ZNF296	zinc finger protein 296 [Source:HGNC Symbol;Acc:HGNC:15981]	protein_coding
ENST00000339907	ENSG00000188994	ZNF292		6:87151158-87264196	8287	0.303865	no	ZNF292	zinc finger protein 292 [Source:HGNC Symbol;Acc:HGNC:18410]	protein_coding
ENST00000369577	ENSG00000188994	ZNF292		6:87151158-87264196	10610	0.108374	no	ZNF292	zinc finger protein 292 [Source:HGNC Symbol;Acc:HGNC:18410]	protein_coding
ENST00000369578	ENSG00000188994	ZNF292		6:87151158-87264196	1732	0.0484334	no	ZNF292	zinc finger protein 292 [Source:HGNC Symbol;Acc:HGNC:18410]	processed_transcript
ENST00000496806	ENSG00000188994	ZNF292		6:87151158-87264196	770	-2.02642	no	ZNF292	zinc finger protein 292 [Source:HGNC Symbol;Acc:HGNC:18410]	protein_coding
ENST00000395825	ENSG00000141040	ZNF287		17:16551386-16569206	3208	0.349004	no	ZNF287	zinc finger protein 287 [Source:HGNC Symbol;Acc:HGNC:13502]	protein_coding
ENST00000461555	ENSG00000141040	ZNF287		17:16551386-16569206	580	0.84295	no	ZNF287	zinc finger protein 287 [Source:HGNC Symbol;Acc:HGNC:13502]	processed_transcript
ENST00000285274	ENSG00000249459	ZNF286B		17:18635005-18682262	5145	0.261863	no	ZNF286B	zinc finger protein 286B [Source:HGNC Symbol;Acc:HGNC:33241]	protein_coding
ENST00000443457	ENSG00000249459	ZNF286B		17:18635005-18682262	504	-0.592051	no	ZNF286B	zinc finger protein 286B [Source:HGNC Symbol;Acc:HGNC:33241]	protein_coding
ENST00000580145	ENSG00000249459	ZNF286B		17:18635005-18682262	640	1.02123	no	ZNF286B	zinc finger protein 286B [Source:HGNC Symbol;Acc:HGNC:33241]	protein_coding
ENST00000395894	ENSG00000187607	ZNF286A		17:15699576-15749315	5443	0.0875486	no	ZNF286A	zinc finger protein 286A [Source:HGNC Symbol;Acc:HGNC:13501]	protein_coding
ENST00000464847	ENSG00000187607	ZNF286A		17:15699576-15749315	5616	0.0607699	no	ZNF286A	zinc finger protein 286A [Source:HGNC Symbol;Acc:HGNC:13501]	protein_coding
ENST00000481540	ENSG00000187607	ZNF286A		17:15699576-15749315	427	-0.149416	no	ZNF286A	zinc finger protein 286A [Source:HGNC Symbol;Acc:HGNC:13501]	protein_coding
ENST00000580393	ENSG00000187607	ZNF286A		17:15699576-15749315	541	-0.433292	no	ZNF286A	zinc finger protein 286A [Source:HGNC Symbol;Acc:HGNC:13501]	protein_coding
ENST00000583566	ENSG00000187607	ZNF286A		17:15699576-15749315	1806	-0.0730151	no	ZNF286A	zinc finger protein 286A [Source:HGNC Symbol;Acc:HGNC:13501]	protein_coding
ENST00000585171	ENSG00000255104	ZNF286A		17:15699576-15749315	631	0.336556	no	TBC1D26	TBC1 domain family member 26 [Source:HGNC Symbol;Acc:HGNC:28745]	processed_transcript
ENST00000544719	ENSG00000267508	ZNF285		19:44326554-44448578	2793	0.131146	no	ZNF285	zinc finger protein 285 [Source:HGNC Symbol;Acc:HGNC:13079]	protein_coding
ENST00000591679	ENSG00000267508	ZNF285		19:44326554-44448578	2388	0.21017	no	ZNF285	zinc finger protein 285 [Source:HGNC Symbol;Acc:HGNC:13079]	protein_coding
ENST00000421176	ENSG00000186026	ZNF284		19:44025341-44089613	4351	-0.092824	no	ZNF284	zinc finger protein 284 [Source:HGNC Symbol;Acc:HGNC:13078]	protein_coding
ENST00000479907	ENSG00000170265	ZNF282		7:149195484-149226248	1815	0.237358	no	ZNF282	zinc finger protein 282 [Source:HGNC Symbol;Acc:HGNC:13076]	protein_coding
ENST00000610704	ENSG00000170265	ZNF282		7:149195484-149226248	3722	-0.27332	no	ZNF282	zinc finger protein 282 [Source:HGNC Symbol;Acc:HGNC:13076]	protein_coding
ENST00000294740	ENSG00000162702	ZNF281		1:200404939-200410056	4891	-0.169408	no	ZNF281	zinc finger protein 281 [Source:HGNC Symbol;Acc:HGNC:13075]	protein_coding
ENST00000367352	ENSG00000162702	ZNF281		1:200404939-200410056	2933	0.903612	no	ZNF281	zinc finger protein 281 [Source:HGNC Symbol;Acc:HGNC:13075]	protein_coding
ENST00000367353	ENSG00000162702	ZNF281		1:200404939-200410056	3080	-0.480594	no	ZNF281	zinc finger protein 281 [Source:HGNC Symbol;Acc:HGNC:13075]	protein_coding
ENST00000260653	ENSG00000138083	SIX3		2:44941897-44946077	2523	1.83876	yes	SIX3	SIX homeobox 3 [Source:HGNC Symbol;Acc:HGNC:10889]	protein_coding
ENST00000558320	ENSG00000137871	ZNF280D		15:56630180-56918571	3666	0.886966	no	ZNF280D	zinc finger protein 280D [Source:HGNC Symbol;Acc:HGNC:25953]	protein_coding
ENST00000560587	ENSG00000137871	ZNF280D		15:56630180-56918571	1441	0.316763	no	ZNF280D	zinc finger protein 280D [Source:HGNC Symbol;Acc:HGNC:25953]	processed_transcript
ENST00000379951	ENSG00000138795	LEF1		4:108047544-108256836	3477	1.83543	yes	LEF1	lymphoid enhancer binding factor 1 [Source:HGNC Symbol;Acc:HGNC:6551]	protein_coding
ENST00000447817	ENSG00000056277	ZNF280C		X:130202710-130268899	1970	0.227548	no	ZNF280C	zinc finger protein 280C [Source:HGNC Symbol;Acc:HGNC:25955]	protein_coding
ENST00000626650	ENSG00000275004	ZNF280B		22:22484420-22509154	5721	-0.147938	no	ZNF280B	zinc finger protein 280B [Source:HGNC Symbol;Acc:HGNC:23022]	protein_coding
ENST00000391783	ENSG00000198538	ZNF28		19:52764194-52857649	1827	-0.263272	no	ZNF28	zinc finger protein 28 [Source:HGNC Symbol;Acc:HGNC:13073]	protein_coding
ENST00000457749	ENSG00000198538	ZNF28		19:52764194-52857649	4556	-0.0739425	no	ZNF28	zinc finger protein 28 [Source:HGNC Symbol;Acc:HGNC:13073]	protein_coding
ENST00000594602	ENSG00000198538	ZNF28		19:52764194-52857649	684	-0.458971	no	ZNF28	zinc finger protein 28 [Source:HGNC Symbol;Acc:HGNC:13073]	protein_coding
ENST00000361822	ENSG00000198839	ZNF277		7:112206587-112409623	1849	0.226781	no	ZNF277	zinc finger protein 277 [Source:HGNC Symbol;Acc:HGNC:13070]	protein_coding
ENST00000361946	ENSG00000198839	ZNF277		7:112206587-112409623	1736	0.159277	no	ZNF277	zinc finger protein 277 [Source:HGNC Symbol;Acc:HGNC:13070]	nonsense_mediated_decay
ENST00000425229	ENSG00000198839	ZNF277		7:112206587-112409623	617	-0.812209	no	ZNF277	zinc finger protein 277 [Source:HGNC Symbol;Acc:HGNC:13070]	protein_coding
ENST00000457808	ENSG00000198839	ZNF277		7:112206587-112409623	891	0.408216	no	ZNF277	zinc finger protein 277 [Source:HGNC Symbol;Acc:HGNC:13070]	nonsense_mediated_decay
ENST00000289816	ENSG00000158805	ZNF276		16:89707133-89816657	4589	0.206757	no	ZNF276	zinc finger protein 276 [Source:HGNC Symbol;Acc:HGNC:23330]	protein_coding
ENST00000370251	ENSG00000063587	ZNF275		X:153334154-153360110	6320	-0.0585892	no	ZNF275	zinc finger protein 275 [Source:HGNC Symbol;Acc:HGNC:13069]	protein_coding
ENST00000326804	ENSG00000171606	ZNF274		19:58183028-58213562	2447	-0.522618	no	ZNF274	zinc finger protein 274 [Source:HGNC Symbol;Acc:HGNC:13068]	protein_coding
ENST00000424679	ENSG00000171606	ZNF274		19:58183028-58213562	2539	-0.156781	no	ZNF274	zinc finger protein 274 [Source:HGNC Symbol;Acc:HGNC:13068]	protein_coding
ENST00000594248	ENSG00000171606	ZNF274		19:58183028-58213562	2156	0.322005	no	ZNF274	zinc finger protein 274 [Source:HGNC Symbol;Acc:HGNC:13068]	retained_intron
ENST00000595146	ENSG00000171606	ZNF274		19:58183028-58213562	4852	-0.311754	no	ZNF274	zinc finger protein 274 [Source:HGNC Symbol;Acc:HGNC:13068]	retained_intron
ENST00000597528	ENSG00000171606	ZNF274		19:58183028-58213562	709	-0.125056	no	ZNF274	zinc finger protein 274 [Source:HGNC Symbol;Acc:HGNC:13068]	protein_coding
ENST00000617501	ENSG00000171606	ZNF274		19:58183028-58213562	2538	0.0276518	no	ZNF274	zinc finger protein 274 [Source:HGNC Symbol;Acc:HGNC:13068]	protein_coding
ENST00000395375	ENSG00000198039	ZNF273		7:64870171-64930966	3757	-0.014118	no	ZNF273	zinc finger protein 273 [Source:HGNC Symbol;Acc:HGNC:13067]	nonsense_mediated_decay
ENST00000476120	ENSG00000198039	ZNF273		7:64870171-64930966	2000	0.096695	no	ZNF273	zinc finger protein 273 [Source:HGNC Symbol;Acc:HGNC:13067]	protein_coding
ENST00000489672	ENSG00000198039	ZNF273		7:64870171-64930966	1472	0.597139	no	ZNF273	zinc finger protein 273 [Source:HGNC Symbol;Acc:HGNC:13067]	processed_transcript
ENST00000399070	ENSG00000257267	ZNF271P		18:35290281-35310766	5124	0.373438	no	ZNF271P	zinc finger protein 271, pseudogene [Source:HGNC Symbol;Acc:HGNC:13065]	processed_transcript
ENST00000465539	ENSG00000257267	ZNF271P		18:35290281-35310766	1970	0.194605	no	ZNF271P	zinc finger protein 271, pseudogene [Source:HGNC Symbol;Acc:HGNC:13065]	unitary_pseudogene
ENST00000228289	ENSG00000090612	ZNF268		12:133130574-133214831	3543	0.071141	no	ZNF268	zinc finger protein 268 [Source:HGNC Symbol;Acc:HGNC:13061]	protein_coding
ENST00000536435	ENSG00000090612	ZNF268		12:133130574-133214831	13475	0.470842	no	ZNF268	zinc finger protein 268 [Source:HGNC Symbol;Acc:HGNC:13061]	protein_coding
ENST00000536899	ENSG00000090612	ZNF268		12:133130574-133214831	3236	0.79342	no	ZNF268	zinc finger protein 268 [Source:HGNC Symbol;Acc:HGNC:13061]	protein_coding
ENST00000537973	ENSG00000090612	ZNF268		12:133130574-133214831	559	0.413711	no	ZNF268	zinc finger protein 268 [Source:HGNC Symbol;Acc:HGNC:13061]	retained_intron
ENST00000541009	ENSG00000090612	ZNF268		12:133130574-133214831	3773	0.0899417	no	ZNF268	zinc finger protein 268 [Source:HGNC Symbol;Acc:HGNC:13061]	protein_coding
ENST00000542986	ENSG00000090612	ZNF268		12:133130574-133214831	3773	0.528123	no	ZNF268	zinc finger protein 268 [Source:HGNC Symbol;Acc:HGNC:13061]	protein_coding
ENST00000300870	ENSG00000185947	ZNF267		16:31873757-31917357	3317	-0.271612	no	ZNF267	zinc finger protein 267 [Source:HGNC Symbol;Acc:HGNC:13060]	protein_coding
ENST00000394846	ENSG00000185947	ZNF267		16:31873757-31917357	680	-0.587575	no	ZNF267	zinc finger protein 267 [Source:HGNC Symbol;Acc:HGNC:13060]	protein_coding
ENST00000588013	ENSG00000174652	ZNF266		19:9412597-9435578	617	0.210925	no	ZNF266	zinc finger protein 266 [Source:HGNC Symbol;Acc:HGNC:13059]	processed_transcript
ENST00000527083	ENSG00000254934	LINC00678		11:27506837-27877648	786	-1.57901	yes	LINC00678	long intergenic non-protein coding RNA 678 [Source:HGNC Symbol;Acc:HGNC:44413]	lincRNA
ENST00000588933	ENSG00000174652	ZNF266		19:9412597-9435578	3293	-0.404077	no	ZNF266	zinc finger protein 266 [Source:HGNC Symbol;Acc:HGNC:13059]	protein_coding
ENST00000590306	ENSG00000174652	ZNF266		19:9412597-9435578	3317	0.0491915	no	ZNF266	zinc finger protein 266 [Source:HGNC Symbol;Acc:HGNC:13059]	protein_coding
ENST00000591213	ENSG00000174652	ZNF266		19:9412597-9435578	760	0.606768	no	ZNF266	zinc finger protein 266 [Source:HGNC Symbol;Acc:HGNC:13059]	protein_coding
ENST00000592292	ENSG00000174652	ZNF266		19:9412597-9435578	3100	-0.148275	no	ZNF266	zinc finger protein 266 [Source:HGNC Symbol;Acc:HGNC:13059]	protein_coding
ENST00000263095	ENSG00000083844	ZNF264		19:57191499-57222846	12163	0.0647834	no	ZNF264	zinc finger protein 264 [Source:HGNC Symbol;Acc:HGNC:13057]	protein_coding
ENST00000536056	ENSG00000083844	ZNF264		19:57191499-57222846	2078	0.121262	no	ZNF264	zinc finger protein 264 [Source:HGNC Symbol;Acc:HGNC:13057]	protein_coding
ENST00000594126	ENSG00000083844	ZNF264		19:57191499-57222846	359	-1.87266	no	ZNF264	zinc finger protein 264 [Source:HGNC Symbol;Acc:HGNC:13057]	protein_coding
ENST00000599653	ENSG00000083844	ZNF264		19:57191499-57222846	705	-0.0750625	no	ZNF264	zinc finger protein 264 [Source:HGNC Symbol;Acc:HGNC:13057]	protein_coding
ENST00000600531	ENSG00000083844	ZNF264		19:57191499-57222846	774	-0.197042	no	ZNF264	zinc finger protein 264 [Source:HGNC Symbol;Acc:HGNC:13057]	protein_coding
ENST00000219069	ENSG00000006194	ZNF263		16:3263742-3318852	3830	-0.00245183	no	ZNF263	zinc finger protein 263 [Source:HGNC Symbol;Acc:HGNC:13056]	protein_coding
ENST00000538765	ENSG00000006194	ZNF263		16:3263742-3318852	1721	-0.211334	no	ZNF263	zinc finger protein 263 [Source:HGNC Symbol;Acc:HGNC:13056]	protein_coding
ENST00000572748	ENSG00000006194	ZNF263		16:3263742-3318852	759	-0.242027	no	ZNF263	zinc finger protein 263 [Source:HGNC Symbol;Acc:HGNC:13056]	protein_coding
ENST00000573578	ENSG00000006194	ZNF263		16:3263742-3318852	1636	-0.0701463	no	ZNF263	zinc finger protein 263 [Source:HGNC Symbol;Acc:HGNC:13056]	protein_coding
ENST00000574253	ENSG00000006194	ZNF263		16:3263742-3318852	1139	0.333287	no	ZNF263	zinc finger protein 263 [Source:HGNC Symbol;Acc:HGNC:13056]	protein_coding
ENST00000575823	ENSG00000006194	ZNF263		16:3263742-3318852	851	0.450464	no	ZNF263	zinc finger protein 263 [Source:HGNC Symbol;Acc:HGNC:13056]	protein_coding
ENST00000520608	ENSG00000254004	ZNF260		19:36510694-36634113	330	-0.188986	no	ZNF260	zinc finger protein 260 [Source:HGNC Symbol;Acc:HGNC:13499]	retained_intron
ENST00000523638	ENSG00000254004	ZNF260		19:36510694-36634113	5666	0.331557	no	ZNF260	zinc finger protein 260 [Source:HGNC Symbol;Acc:HGNC:13499]	protein_coding
ENST00000593142	ENSG00000254004	ZNF260		19:36510694-36634113	4047	-0.0985917	no	ZNF260	zinc finger protein 260 [Source:HGNC Symbol;Acc:HGNC:13499]	protein_coding
ENST00000534834	ENSG00000198393	ZNF26		12:132986364-133037222	4853	0.0292914	no	ZNF26	zinc finger protein 26 [Source:HGNC Symbol;Acc:HGNC:13053]	protein_coding
ENST00000537956	ENSG00000198393	ZNF26		12:132986364-133037222	733	0.519656	no	ZNF26	zinc finger protein 26 [Source:HGNC Symbol;Acc:HGNC:13053]	processed_transcript
ENST00000282308	ENSG00000152454	ZNF256		19:57940832-57947675	2172	-0.312355	no	ZNF256	zinc finger protein 256 [Source:HGNC Symbol;Acc:HGNC:13049]	protein_coding
ENST00000598928	ENSG00000152454	ZNF256		19:57940832-57947675	1958	0.187335	no	ZNF256	zinc finger protein 256 [Source:HGNC Symbol;Acc:HGNC:13049]	protein_coding
ENST00000339642	ENSG00000213096	ZNF254		19:24033404-24129961	511	1.05699	no	ZNF254	zinc finger protein 254 [Source:HGNC Symbol;Acc:HGNC:13047]	protein_coding
ENST00000357002	ENSG00000213096	ZNF254		19:24033404-24129961	3967	0.247946	no	ZNF254	zinc finger protein 254 [Source:HGNC Symbol;Acc:HGNC:13047]	protein_coding
ENST00000593783	ENSG00000213096	ZNF254		19:24033404-24129961	3167	0.0716199	no	ZNF254	zinc finger protein 254 [Source:HGNC Symbol;Acc:HGNC:13047]	retained_intron
ENST00000594886	ENSG00000213096	ZNF254		19:24033404-24129961	792	0.219431	no	ZNF254	zinc finger protein 254 [Source:HGNC Symbol;Acc:HGNC:13047]	nonsense_mediated_decay
ENST00000611359	ENSG00000213096	ZNF254		19:24033404-24129961	3982	-1.66058	no	ZNF254	zinc finger protein 254 [Source:HGNC Symbol;Acc:HGNC:13047]	protein_coding
ENST00000613065	ENSG00000213096	ZNF254		19:24033404-24129961	4244	0.340116	no	ZNF254	zinc finger protein 254 [Source:HGNC Symbol;Acc:HGNC:13047]	protein_coding
ENST00000616028	ENSG00000213096	ZNF254		19:24033404-24129961	3886	-0.0760026	no	ZNF254	zinc finger protein 254 [Source:HGNC Symbol;Acc:HGNC:13047]	protein_coding
ENST00000248484	ENSG00000127863	TNFRSF19		13:23570369-23676104	3276	1.82107	yes	TNFRSF19	tumor necrosis factor receptor superfamily member 19 [Source:HGNC Symbol;Acc:HGNC:11915]	protein_coding
ENST00000367155	ENSG00000162873	KLHDC8A		1:205336064-205357090	2928	1.82048	yes	KLHDC8A	kelch domain containing 8A [Source:HGNC Symbol;Acc:HGNC:25573]	protein_coding
ENST00000426361	ENSG00000196922	ZNF252P		8:144973588-145006046	5210	0.172985	no	ZNF252P	zinc finger protein 252, pseudogene [Source:HGNC Symbol;Acc:HGNC:13046]	processed_transcript
ENST00000427606	ENSG00000196922	ZNF252P		8:144973588-145006046	3553	0.0164895	no	ZNF252P	zinc finger protein 252, pseudogene [Source:HGNC Symbol;Acc:HGNC:13046]	processed_transcript
ENST00000527222	ENSG00000196922	ZNF252P		8:144973588-145006046	876	0.647632	no	ZNF252P	zinc finger protein 252, pseudogene [Source:HGNC Symbol;Acc:HGNC:13046]	processed_transcript
ENST00000528327	ENSG00000196922	ZNF252P		8:144973588-145006046	1822	-0.42776	no	ZNF252P	zinc finger protein 252, pseudogene [Source:HGNC Symbol;Acc:HGNC:13046]	processed_transcript
ENST00000528392	ENSG00000196922	ZNF252P		8:144973588-145006046	599	0.0807894	no	ZNF252P	zinc finger protein 252, pseudogene [Source:HGNC Symbol;Acc:HGNC:13046]	processed_transcript
ENST00000534037	ENSG00000196922	ZNF252P		8:144973588-145006046	1112	0.36196	no	ZNF252P	zinc finger protein 252, pseudogene [Source:HGNC Symbol;Acc:HGNC:13046]	processed_transcript
ENST00000592792	ENSG00000196922	ZNF252P		8:144973588-145006046	2485	0.415695	no	ZNF252P	zinc finger protein 252, pseudogene [Source:HGNC Symbol;Acc:HGNC:13046]	transcribed_unitary_pseudogene
ENST00000292562	ENSG00000198169	ZNF251		8:144720906-144756417	2807	-0.061628	no	ZNF251	zinc finger protein 251 [Source:HGNC Symbol;Acc:HGNC:13045]	protein_coding
ENST00000525191	ENSG00000198169	ZNF251		8:144720906-144756417	618	-0.602805	no	ZNF251	zinc finger protein 251 [Source:HGNC Symbol;Acc:HGNC:13045]	protein_coding
ENST00000530353	ENSG00000198169	ZNF251		8:144720906-144756417	2342	-0.171386	no	ZNF251	zinc finger protein 251 [Source:HGNC Symbol;Acc:HGNC:13045]	retained_intron
ENST00000292579	ENSG00000196150	ZNF250		8:144876496-144902168	6364	0.576959	no	ZNF250	zinc finger protein 250 [Source:HGNC Symbol;Acc:HGNC:13044]	protein_coding
ENST00000417550	ENSG00000196150	ZNF250		8:144876496-144902168	2131	0.261455	no	ZNF250	zinc finger protein 250 [Source:HGNC Symbol;Acc:HGNC:13044]	protein_coding
ENST00000529780	ENSG00000196150	ZNF250		8:144876496-144902168	687	1.30937	no	ZNF250	zinc finger protein 250 [Source:HGNC Symbol;Acc:HGNC:13044]	nonsense_mediated_decay
ENST00000533221	ENSG00000196150	ZNF250		8:144876496-144902168	593	1.02841	no	ZNF250	zinc finger protein 250 [Source:HGNC Symbol;Acc:HGNC:13044]	protein_coding
ENST00000533622	ENSG00000196150	ZNF250		8:144876496-144902168	672	0.218782	no	ZNF250	zinc finger protein 250 [Source:HGNC Symbol;Acc:HGNC:13044]	protein_coding
ENST00000368444	ENSG00000164434	FABP7		6:122779474-122784074	1026	1.81478	yes	FABP7	fatty acid binding protein 7 [Source:HGNC Symbol;Acc:HGNC:3562]	protein_coding
ENST00000556222	ENSG00000140067	FAM181A		14:93904729-93929608	1162	1.78461	yes	FAM181A	family with sequence similarity 181 member A [Source:HGNC Symbol;Acc:HGNC:20491]	protein_coding
ENST00000494133	ENSG00000198105	ZNF248		10:37775370-37859110	802	-1.12935	no	ZNF248	zinc finger protein 248 [Source:HGNC Symbol;Acc:HGNC:13041]	processed_transcript
ENST00000611278	ENSG00000198105	ZNF248		10:37775370-37859110	4204	0.761824	no	ZNF248	zinc finger protein 248 [Source:HGNC Symbol;Acc:HGNC:13041]	protein_coding
ENST00000261332	ENSG00000172466	ZNF24		18:35332211-35345482	6307	0.784303	no	ZNF24	zinc finger protein 24 [Source:HGNC Symbol;Acc:HGNC:13032]	protein_coding
ENST00000399061	ENSG00000172466	ZNF24		18:35332211-35345482	6282	0.129577	no	ZNF24	zinc finger protein 24 [Source:HGNC Symbol;Acc:HGNC:13032]	protein_coding
ENST00000535642	ENSG00000196793	ZNF239		10:43556343-43574618	1904	-0.00589823	no	ZNF239	zinc finger protein 239 [Source:HGNC Symbol;Acc:HGNC:13031]	protein_coding
ENST00000253159	ENSG00000130856	ZNF236		18:76822606-76970727	8124	0.206007	no	ZNF236	zinc finger protein 236 [Source:HGNC Symbol;Acc:HGNC:13028]	protein_coding
ENST00000320610	ENSG00000130856	ZNF236		18:76822606-76970727	7124	0.119651	no	ZNF236	zinc finger protein 236 [Source:HGNC Symbol;Acc:HGNC:13028]	protein_coding
ENST00000579322	ENSG00000130856	ZNF236		18:76822606-76970727	1659	0.0995315	no	ZNF236	zinc finger protein 236 [Source:HGNC Symbol;Acc:HGNC:13028]	protein_coding
ENST00000583488	ENSG00000130856	ZNF236		18:76822606-76970727	629	-0.47456	no	ZNF236	zinc finger protein 236 [Source:HGNC Symbol;Acc:HGNC:13028]	retained_intron
ENST00000587921	ENSG00000159917	ZNF235		19:44207546-44305046	4219	0.191765	no	ZNF235	zinc finger protein 235 [Source:HGNC Symbol;Acc:HGNC:12866]	retained_intron
ENST00000426739	ENSG00000263002	ZNF234		19:44141556-44160309	4551	0.325886	no	ZNF234	zinc finger protein 234 [Source:HGNC Symbol;Acc:HGNC:13027]	protein_coding
ENST00000592437	ENSG00000263002	ZNF234		19:44141556-44160309	2292	0.0479626	no	ZNF234	zinc finger protein 234 [Source:HGNC Symbol;Acc:HGNC:13027]	protein_coding
ENST00000250076	ENSG00000167840	ZNF232		17:5105540-5175034	2179	0.473138	no	ZNF232	zinc finger protein 232 [Source:HGNC Symbol;Acc:HGNC:13026]	protein_coding
ENST00000570486	ENSG00000167840	ZNF232		17:5105540-5175034	2384	0.111783	no	ZNF232	zinc finger protein 232 [Source:HGNC Symbol;Acc:HGNC:13026]	nonsense_mediated_decay
ENST00000571076	ENSG00000167840	ZNF232		17:5105540-5175034	581	0.398025	no	ZNF232	zinc finger protein 232 [Source:HGNC Symbol;Acc:HGNC:13026]	nonsense_mediated_decay
ENST00000573015	ENSG00000167840	ZNF232		17:5105540-5175034	1553	0.160873	no	ZNF232	zinc finger protein 232 [Source:HGNC Symbol;Acc:HGNC:13026]	nonsense_mediated_decay
ENST00000574735	ENSG00000167840	ZNF232		17:5105540-5175034	1907	0.367984	no	ZNF232	zinc finger protein 232 [Source:HGNC Symbol;Acc:HGNC:13026]	retained_intron
ENST00000575898	ENSG00000167840	ZNF232		17:5105540-5175034	1610	0.453479	no	ZNF232	zinc finger protein 232 [Source:HGNC Symbol;Acc:HGNC:13026]	protein_coding
ENST00000429154	ENSG00000159882	ZNF230		19:44002947-44013926	4115	0.237404	no	ZNF230	zinc finger protein 230 [Source:HGNC Symbol;Acc:HGNC:13024]	protein_coding
ENST00000393539	ENSG00000167377	ZNF23		16:71447596-71565089	3242	0.485409	no	ZNF23	zinc finger protein 23 [Source:HGNC Symbol;Acc:HGNC:13023]	protein_coding
ENST00000539742	ENSG00000167377	ZNF23		16:71447596-71565089	2358	-0.0565975	no	ZNF23	zinc finger protein 23 [Source:HGNC Symbol;Acc:HGNC:13023]	processed_transcript
ENST00000564528	ENSG00000167377	ZNF23		16:71447596-71565089	3020	-0.106291	no	ZNF23	zinc finger protein 23 [Source:HGNC Symbol;Acc:HGNC:13023]	protein_coding
ENST00000565718	ENSG00000167377	ZNF23		16:71447596-71565089	555	0.550203	no	ZNF23	zinc finger protein 23 [Source:HGNC Symbol;Acc:HGNC:13023]	protein_coding
ENST00000313040	ENSG00000131115	ZNF227		19:44207546-44305046	3043	0.035226	no	ZNF227	zinc finger protein 227 [Source:HGNC Symbol;Acc:HGNC:13020]	protein_coding
ENST00000586228	ENSG00000131115	ZNF227		19:44207546-44305046	569	-0.292881	no	ZNF227	zinc finger protein 227 [Source:HGNC Symbol;Acc:HGNC:13020]	protein_coding
ENST00000589005	ENSG00000131115	ZNF227		19:44207546-44305046	2943	1.29348	no	ZNF227	zinc finger protein 227 [Source:HGNC Symbol;Acc:HGNC:13020]	protein_coding
ENST00000621083	ENSG00000131115	ZNF227		19:44207546-44305046	3055	-1.44099	no	ZNF227	zinc finger protein 227 [Source:HGNC Symbol;Acc:HGNC:13020]	protein_coding
ENST00000300823	ENSG00000167380	ZNF226		19:44165072-44178381	817	0.20143	no	ZNF226	zinc finger protein 226 [Source:HGNC Symbol;Acc:HGNC:13019]	protein_coding
ENST00000337433	ENSG00000167380	ZNF226		19:44165072-44178381	2565	0.0906199	no	ZNF226	zinc finger protein 226 [Source:HGNC Symbol;Acc:HGNC:13019]	protein_coding
ENST00000413984	ENSG00000167380	ZNF226		19:44165072-44178381	716	0.815305	no	ZNF226	zinc finger protein 226 [Source:HGNC Symbol;Acc:HGNC:13019]	protein_coding
ENST00000588883	ENSG00000167380	ZNF226		19:44165072-44178381	5972	0.518535	no	ZNF226	zinc finger protein 226 [Source:HGNC Symbol;Acc:HGNC:13019]	protein_coding
ENST00000589160	ENSG00000167380	ZNF226		19:44165072-44178381	656	0.881228	no	ZNF226	zinc finger protein 226 [Source:HGNC Symbol;Acc:HGNC:13019]	protein_coding
ENST00000262894	ENSG00000256294	ZNF225		19:44094338-44134816	4482	0.311594	no	ZNF225	zinc finger protein 225 [Source:HGNC Symbol;Acc:HGNC:13018]	protein_coding
ENST00000590612	ENSG00000256294	ZNF225		19:44094338-44134816	2404	0.0434493	no	ZNF225	zinc finger protein 225 [Source:HGNC Symbol;Acc:HGNC:13018]	protein_coding
ENST00000336976	ENSG00000267680	ZNF224		19:44094338-44134816	3980	0.0941493	no	ZNF224	zinc finger protein 224 [Source:HGNC Symbol;Acc:HGNC:13017]	protein_coding
ENST00000589060	ENSG00000267680	ZNF224		19:44094338-44134816	1552	0.511748	no	ZNF224	zinc finger protein 224 [Source:HGNC Symbol;Acc:HGNC:13017]	retained_intron
ENST00000589680	ENSG00000267680	ZNF224		19:44094338-44134816	547	-0.0799334	no	ZNF224	zinc finger protein 224 [Source:HGNC Symbol;Acc:HGNC:13017]	protein_coding
ENST00000434772	ENSG00000178386	ZNF223		19:44025341-44089613	2418	-0.103655	no	ZNF223	zinc finger protein 223 [Source:HGNC Symbol;Acc:HGNC:13016]	protein_coding
ENST00000391960	ENSG00000159885	ZNF222		19:44025341-44089613	1595	0.272709	no	ZNF222	zinc finger protein 222 [Source:HGNC Symbol;Acc:HGNC:13015]	protein_coding
ENST00000587682	ENSG00000159905	ZNF221		19:43951222-43967709	2034	0.504326	no	ZNF221	zinc finger protein 221 [Source:HGNC Symbol;Acc:HGNC:13014]	protein_coding
ENST00000591168	ENSG00000159905	ZNF221		19:43951222-43967709	581	-2.26404	no	ZNF221	zinc finger protein 221 [Source:HGNC Symbol;Acc:HGNC:13014]	protein_coding
ENST00000622072	ENSG00000159905	ZNF221		19:43951222-43967709	2102	-0.0698164	no	ZNF221	zinc finger protein 221 [Source:HGNC Symbol;Acc:HGNC:13014]	protein_coding
ENST00000374319	ENSG00000030419	IKZF2		2:212581356-213152427	2001	1.7764	yes	IKZF2	IKAROS family zinc finger 2 [Source:HGNC Symbol;Acc:HGNC:13177]	protein_coding
ENST00000360947	ENSG00000165804	ZNF219		14:21016762-21104722	3071	0.350497	no	ZNF219	zinc finger protein 219 [Source:HGNC Symbol;Acc:HGNC:13011]	protein_coding
ENST00000421093	ENSG00000165804	ZNF219		14:21016762-21104722	2908	8.61836	no	ZNF219	zinc finger protein 219 [Source:HGNC Symbol;Acc:HGNC:13011]	protein_coding
ENST00000451119	ENSG00000165804	ZNF219		14:21016762-21104722	2918	-0.0925188	no	ZNF219	zinc finger protein 219 [Source:HGNC Symbol;Acc:HGNC:13011]	protein_coding
ENST00000553296	ENSG00000165804	ZNF219		14:21016762-21104722	560	0.321031	no	ZNF219	zinc finger protein 219 [Source:HGNC Symbol;Acc:HGNC:13011]	protein_coding
ENST00000554923	ENSG00000165804	ZNF219		14:21016762-21104722	567	-0.532333	no	ZNF219	zinc finger protein 219 [Source:HGNC Symbol;Acc:HGNC:13011]	protein_coding
ENST00000555270	ENSG00000165804	ZNF219		14:21016762-21104722	798	0.126126	no	ZNF219	zinc finger protein 219 [Source:HGNC Symbol;Acc:HGNC:13011]	protein_coding
ENST00000555697	ENSG00000165804	ZNF219		14:21016762-21104722	654	0.400221	no	ZNF219	zinc finger protein 219 [Source:HGNC Symbol;Acc:HGNC:13011]	protein_coding
ENST00000556101	ENSG00000165804	ZNF219		14:21016762-21104722	475	-0.101993	no	ZNF219	zinc finger protein 219 [Source:HGNC Symbol;Acc:HGNC:13011]	processed_transcript
ENST00000556944	ENSG00000165804	ZNF219		14:21016762-21104722	609	0.0766282	no	ZNF219	zinc finger protein 219 [Source:HGNC Symbol;Acc:HGNC:13011]	retained_intron
ENST00000624093	ENSG00000165804	ZNF219		14:21016762-21104722	2513	0.194179	no	ZNF219	zinc finger protein 219 [Source:HGNC Symbol;Acc:HGNC:13011]	TEC
ENST00000302342	ENSG00000171940	ZNF217		20:53552769-53634590	5633	0.0512467	no	ZNF217	zinc finger protein 217 [Source:HGNC Symbol;Acc:HGNC:13009]	protein_coding
ENST00000371471	ENSG00000171940	ZNF217		20:53552769-53634590	5796	-0.376116	no	ZNF217	zinc finger protein 217 [Source:HGNC Symbol;Acc:HGNC:13009]	protein_coding
ENST00000437222	ENSG00000171940	ZNF217		20:53552769-53634590	746	-0.0503302	no	ZNF217	zinc finger protein 217 [Source:HGNC Symbol;Acc:HGNC:13009]	protein_coding
ENST00000278319	ENSG00000149054	ZNF215		11:6926403-6984632	3448	-0.182039	no	ZNF215	zinc finger protein 215 [Source:HGNC Symbol;Acc:HGNC:13007]	protein_coding
ENST00000414517	ENSG00000149054	ZNF215		11:6926403-6984632	3257	0.341236	no	ZNF215	zinc finger protein 215 [Source:HGNC Symbol;Acc:HGNC:13007]	protein_coding
ENST00000527171	ENSG00000149054	ZNF215		11:6926403-6984632	1602	0.540447	no	ZNF215	zinc finger protein 215 [Source:HGNC Symbol;Acc:HGNC:13007]	processed_transcript
ENST00000610573	ENSG00000149054	ZNF215		11:6926403-6984632	1503	-0.262372	no	ZNF215	zinc finger protein 215 [Source:HGNC Symbol;Acc:HGNC:13007]	protein_coding
ENST00000336596	ENSG00000044524	EPHA3		3:89107523-89482134	5809	1.75716	yes	EPHA3	EPH receptor A3 [Source:HGNC Symbol;Acc:HGNC:3387]	protein_coding
ENST00000525017	ENSG00000149050	ZNF214		11:6999317-7020368	538	-0.450479	no	ZNF214	zinc finger protein 214 [Source:HGNC Symbol;Acc:HGNC:13006]	processed_transcript
ENST00000571449	ENSG00000263072	ZNF213-AS1		16:3110459-3142805	919	0.259124	no	ZNF213-AS1	ZNF213 antisense RNA 1 (head to head) [Source:HGNC Symbol;Acc:HGNC:50505]	antisense
ENST00000571963	ENSG00000263072	ZNF213-AS1		16:3110459-3142805	1592	0.38779	no	ZNF213-AS1	ZNF213 antisense RNA 1 (head to head) [Source:HGNC Symbol;Acc:HGNC:50505]	antisense
ENST00000573447	ENSG00000263072	ZNF213-AS1		16:3110459-3142805	1117	0.120166	no	ZNF213-AS1	ZNF213 antisense RNA 1 (head to head) [Source:HGNC Symbol;Acc:HGNC:50505]	antisense
ENST00000575089	ENSG00000263072	ZNF213-AS1		16:3110459-3142805	634	-0.0771367	no	ZNF213-AS1	ZNF213 antisense RNA 1 (head to head) [Source:HGNC Symbol;Acc:HGNC:50505]	antisense
ENST00000576590	ENSG00000263072	ZNF213-AS1		16:3110459-3142805	541	0.302227	no	ZNF213-AS1	ZNF213 antisense RNA 1 (head to head) [Source:HGNC Symbol;Acc:HGNC:50505]	antisense
ENST00000335870	ENSG00000170260	ZNF212		7:149239650-149255609	2810	-0.238937	no	ZNF212	zinc finger protein 212 [Source:HGNC Symbol;Acc:HGNC:13004]	protein_coding
ENST00000240731	ENSG00000121417	ZNF211		19:57630394-57642779	2440	-0.936408	no	ZNF211	zinc finger protein 211 [Source:HGNC Symbol;Acc:HGNC:13003]	protein_coding
ENST00000347302	ENSG00000121417	ZNF211		19:57630394-57642779	2472	0.186859	no	ZNF211	zinc finger protein 211 [Source:HGNC Symbol;Acc:HGNC:13003]	protein_coding
ENST00000391703	ENSG00000121417	ZNF211		19:57630394-57642779	2239	-0.243466	no	ZNF211	zinc finger protein 211 [Source:HGNC Symbol;Acc:HGNC:13003]	protein_coding
ENST00000540556	ENSG00000121417	ZNF211		19:57630394-57642779	2759	-0.0770556	no	ZNF211	zinc finger protein 211 [Source:HGNC Symbol;Acc:HGNC:13003]	nonsense_mediated_decay
ENST00000541072	ENSG00000121417	ZNF211		19:57630394-57642779	591	-0.454132	no	ZNF211	zinc finger protein 211 [Source:HGNC Symbol;Acc:HGNC:13003]	retained_intron
ENST00000542008	ENSG00000121417	ZNF211		19:57630394-57642779	530	-1.06747	no	ZNF211	zinc finger protein 211 [Source:HGNC Symbol;Acc:HGNC:13003]	retained_intron
ENST00000321233	ENSG00000010244	ZNF207		17:32266175-32381886	2283	0.211587	no	ZNF207	zinc finger protein 207 [Source:HGNC Symbol;Acc:HGNC:12998]	protein_coding
ENST00000342555	ENSG00000010244	ZNF207		17:32266175-32381886	1905	-0.54082	no	ZNF207	zinc finger protein 207 [Source:HGNC Symbol;Acc:HGNC:12998]	protein_coding
ENST00000394670	ENSG00000010244	ZNF207		17:32266175-32381886	13781	0.00721653	no	ZNF207	zinc finger protein 207 [Source:HGNC Symbol;Acc:HGNC:12998]	protein_coding
ENST00000394673	ENSG00000010244	ZNF207		17:32266175-32381886	2124	-0.0115504	no	ZNF207	zinc finger protein 207 [Source:HGNC Symbol;Acc:HGNC:12998]	protein_coding
ENST00000394679	ENSG00000010244	ZNF207		17:32266175-32381886	847	0.717229	no	ZNF207	zinc finger protein 207 [Source:HGNC Symbol;Acc:HGNC:12998]	protein_coding
ENST00000577324	ENSG00000010244	ZNF207		17:32266175-32381886	1005	-0.120653	no	ZNF207	zinc finger protein 207 [Source:HGNC Symbol;Acc:HGNC:12998]	retained_intron
ENST00000579416	ENSG00000010244	ZNF207		17:32266175-32381886	396	-0.0878889	no	ZNF207	zinc finger protein 207 [Source:HGNC Symbol;Acc:HGNC:12998]	retained_intron
ENST00000579810	ENSG00000010244	ZNF207		17:32266175-32381886	979	0.194605	no	ZNF207	zinc finger protein 207 [Source:HGNC Symbol;Acc:HGNC:12998]	retained_intron
ENST00000581531	ENSG00000010244	ZNF207		17:32266175-32381886	3560	-0.188296	no	ZNF207	zinc finger protein 207 [Source:HGNC Symbol;Acc:HGNC:12998]	nonsense_mediated_decay
ENST00000582705	ENSG00000010244	ZNF207		17:32266175-32381886	333	-0.509449	no	ZNF207	zinc finger protein 207 [Source:HGNC Symbol;Acc:HGNC:12998]	retained_intron
ENST00000584416	ENSG00000010244	ZNF207		17:32266175-32381886	1092	-0.624218	no	ZNF207	zinc finger protein 207 [Source:HGNC Symbol;Acc:HGNC:12998]	processed_transcript
ENST00000584696	ENSG00000010244	ZNF207		17:32266175-32381886	743	0.227293	no	ZNF207	zinc finger protein 207 [Source:HGNC Symbol;Acc:HGNC:12998]	retained_intron
ENST00000219091	ENSG00000122386	ZNF205		16:3110459-3142805	1947	-0.185484	no	ZNF205	zinc finger protein 205 [Source:HGNC Symbol;Acc:HGNC:12996]	protein_coding
ENST00000382192	ENSG00000122386	ZNF205		16:3110459-3142805	2062	0.00505202	no	ZNF205	zinc finger protein 205 [Source:HGNC Symbol;Acc:HGNC:12996]	protein_coding
ENST00000620094	ENSG00000122386	ZNF205		16:3110459-3142805	2309	-1.34095	no	ZNF205	zinc finger protein 205 [Source:HGNC Symbol;Acc:HGNC:12996]	protein_coding
ENST00000416749	ENSG00000204789	ZNF204P		6:27357824-27360221	2397	-0.145919	no	ZNF204P	zinc finger protein 204, pseudogene [Source:HGNC Symbol;Acc:HGNC:12995]	processed_pseudogene
ENST00000336139	ENSG00000166261	ZNF202		11:123724176-123741675	4130	-0.0101163	no	ZNF202	zinc finger protein 202 [Source:HGNC Symbol;Acc:HGNC:12994]	protein_coding
ENST00000525391	ENSG00000166261	ZNF202		11:123724176-123741675	640	-0.899099	no	ZNF202	zinc finger protein 202 [Source:HGNC Symbol;Acc:HGNC:12994]	processed_transcript
ENST00000529250	ENSG00000166261	ZNF202		11:123724176-123741675	541	-1.50095	no	ZNF202	zinc finger protein 202 [Source:HGNC Symbol;Acc:HGNC:12994]	processed_transcript
ENST00000529691	ENSG00000166261	ZNF202		11:123724176-123741675	3384	-0.169035	no	ZNF202	zinc finger protein 202 [Source:HGNC Symbol;Acc:HGNC:12994]	protein_coding
ENST00000530393	ENSG00000166261	ZNF202		11:123724176-123741675	3564	-0.94613	no	ZNF202	zinc finger protein 202 [Source:HGNC Symbol;Acc:HGNC:12994]	protein_coding
ENST00000530944	ENSG00000166261	ZNF202		11:123724176-123741675	585	0.0177895	no	ZNF202	zinc finger protein 202 [Source:HGNC Symbol;Acc:HGNC:12994]	processed_transcript
ENST00000396870	ENSG00000010539	ZNF200		16:3188211-3236221	2373	0.497997	no	ZNF200	zinc finger protein 200 [Source:HGNC Symbol;Acc:HGNC:12993]	protein_coding
ENST00000431561	ENSG00000010539	ZNF200		16:3188211-3236221	3348	-0.0253752	no	ZNF200	zinc finger protein 200 [Source:HGNC Symbol;Acc:HGNC:12993]	protein_coding
ENST00000334213	ENSG00000132010	ZNF20		19:12092262-12156731	3061	0.274814	no	ZNF20	zinc finger protein 20 [Source:HGNC Symbol;Acc:HGNC:12992]	protein_coding
ENST00000418866	ENSG00000132010	ZNF20		19:12092262-12156731	642	-0.208735	no	ZNF20	zinc finger protein 20 [Source:HGNC Symbol;Acc:HGNC:12992]	protein_coding
ENST00000622059	ENSG00000275111	ZNF2		2:95165431-95184317	1624	-1.06893	no	ZNF2	zinc finger protein 2 [Source:HGNC Symbol;Acc:HGNC:12991]	protein_coding
ENST00000334075	ENSG00000186448	ZNF197		3:44555192-44685653	2320	-0.787809	no	ZNF197	zinc finger protein 197 [Source:HGNC Symbol;Acc:HGNC:12988]	nonsense_mediated_decay
ENST00000344387	ENSG00000186448	ZNF197		3:44555192-44685653	3275	-0.0290742	no	ZNF197	zinc finger protein 197 [Source:HGNC Symbol;Acc:HGNC:12988]	protein_coding
ENST00000383744	ENSG00000186448	ZNF197		3:44555192-44685653	1989	3.18373	no	ZNF197	zinc finger protein 197 [Source:HGNC Symbol;Acc:HGNC:12988]	protein_coding
ENST00000383745	ENSG00000186448	ZNF197		3:44555192-44685653	2935	0.66753	no	ZNF197	zinc finger protein 197 [Source:HGNC Symbol;Acc:HGNC:12988]	protein_coding
ENST00000396058	ENSG00000186448	ZNF197		3:44555192-44685653	4299	0.651063	no	ZNF197	zinc finger protein 197 [Source:HGNC Symbol;Acc:HGNC:12988]	protein_coding
ENST00000412641	ENSG00000186448	ZNF197		3:44555192-44685653	546	0.474123	no	ZNF197	zinc finger protein 197 [Source:HGNC Symbol;Acc:HGNC:12988]	protein_coding
ENST00000005082	ENSG00000005801	ZNF195		11:3336720-3379222	2021	-0.378703	no	ZNF195	zinc finger protein 195 [Source:HGNC Symbol;Acc:HGNC:12986]	protein_coding
ENST00000354599	ENSG00000005801	ZNF195		11:3336720-3379222	2970	-0.0095613	no	ZNF195	zinc finger protein 195 [Source:HGNC Symbol;Acc:HGNC:12986]	protein_coding
ENST00000399602	ENSG00000005801	ZNF195		11:3336720-3379222	2369	-0.179063	no	ZNF195	zinc finger protein 195 [Source:HGNC Symbol;Acc:HGNC:12986]	protein_coding
ENST00000427810	ENSG00000005801	ZNF195		11:3336720-3379222	560	-1.11381	no	ZNF195	zinc finger protein 195 [Source:HGNC Symbol;Acc:HGNC:12986]	protein_coding
ENST00000429541	ENSG00000005801	ZNF195		11:3336720-3379222	2389	-0.315322	no	ZNF195	zinc finger protein 195 [Source:HGNC Symbol;Acc:HGNC:12986]	protein_coding
ENST00000525313	ENSG00000005801	ZNF195		11:3336720-3379222	720	0.0475066	no	ZNF195	zinc finger protein 195 [Source:HGNC Symbol;Acc:HGNC:12986]	nonsense_mediated_decay
ENST00000526601	ENSG00000005801	ZNF195		11:3336720-3379222	2008	-1.74199	no	ZNF195	zinc finger protein 195 [Source:HGNC Symbol;Acc:HGNC:12986]	protein_coding
ENST00000528636	ENSG00000005801	ZNF195		11:3336720-3379222	542	-0.553771	no	ZNF195	zinc finger protein 195 [Source:HGNC Symbol;Acc:HGNC:12986]	processed_transcript
ENST00000529085	ENSG00000005801	ZNF195		11:3336720-3379222	582	-0.0513301	no	ZNF195	zinc finger protein 195 [Source:HGNC Symbol;Acc:HGNC:12986]	retained_intron
ENST00000529678	ENSG00000005801	ZNF195		11:3336720-3379222	579	-0.914682	no	ZNF195	zinc finger protein 195 [Source:HGNC Symbol;Acc:HGNC:12986]	protein_coding
ENST00000532539	ENSG00000005801	ZNF195		11:3336720-3379222	519	-0.3171	no	ZNF195	zinc finger protein 195 [Source:HGNC Symbol;Acc:HGNC:12986]	protein_coding
ENST00000618467	ENSG00000005801	ZNF195		11:3336720-3379222	440	1.86678	no	ZNF195	zinc finger protein 195 [Source:HGNC Symbol;Acc:HGNC:12986]	protein_coding
ENST00000569717	ENSG00000157429	ZNF19		16:71447596-71565089	1947	0.365383	no	ZNF19	zinc finger protein 19 [Source:HGNC Symbol;Acc:HGNC:12981]	nonsense_mediated_decay
ENST00000259395	ENSG00000136870	ZNF189		9:101398872-101410660	3115	0.0567223	no	ZNF189	zinc finger protein 189 [Source:HGNC Symbol;Acc:HGNC:12980]	protein_coding
ENST00000339664	ENSG00000136870	ZNF189		9:101398872-101410660	3021	0.369166	no	ZNF189	zinc finger protein 189 [Source:HGNC Symbol;Acc:HGNC:12980]	protein_coding
ENST00000374861	ENSG00000136870	ZNF189		9:101398872-101410660	3134	0.289566	no	ZNF189	zinc finger protein 189 [Source:HGNC Symbol;Acc:HGNC:12980]	protein_coding
ENST00000318504	ENSG00000147394	ZNF185		X:152914441-152973480	4148	-1.23358	no	ZNF185	zinc finger protein 185 (LIM domain) [Source:HGNC Symbol;Acc:HGNC:12976]	protein_coding
ENST00000426821	ENSG00000147394	ZNF185		X:152914441-152973480	3545	0.518723	no	ZNF185	zinc finger protein 185 (LIM domain) [Source:HGNC Symbol;Acc:HGNC:12976]	protein_coding
ENST00000449285	ENSG00000147394	ZNF185		X:152914441-152973480	4328	-0.807301	no	ZNF185	zinc finger protein 185 (LIM domain) [Source:HGNC Symbol;Acc:HGNC:12976]	protein_coding
ENST00000211936	ENSG00000096654	ZNF184		6:27450742-27473118	3101	0.694456	no	ZNF184	zinc finger protein 184 [Source:HGNC Symbol;Acc:HGNC:12975]	protein_coding
ENST00000377419	ENSG00000096654	ZNF184		6:27450742-27473118	2899	0.291594	no	ZNF184	zinc finger protein 184 [Source:HGNC Symbol;Acc:HGNC:12975]	protein_coding
ENST00000305127	ENSG00000147118	ZNF182		X:47836901-48071658	3235	0.724592	no	ZNF182	zinc finger protein 182 [Source:HGNC Symbol;Acc:HGNC:13001]
ENST00000376943	ENSG00000147118	ZNF182		X:47836901-48071658	3465	0.0918101	no	ZNF182	zinc finger protein 182 [Source:HGNC Symbol;Acc:HGNC:13001]	protein_coding
ENST00000396965	ENSG00000147118	ZNF182		X:47836901-48071658	3586	-0.761547	no	ZNF182	zinc finger protein 182 [Source:HGNC Symbol;Acc:HGNC:13001]	protein_coding
ENST00000392232	ENSG00000197841	ZNF181		19:34734154-34745378	2791	-0.609607	no	ZNF181	zinc finger protein 181 [Source:HGNC Symbol;Acc:HGNC:12971]	protein_coding
ENST00000459757	ENSG00000197841	ZNF181		19:34734154-34745378	2265	0.154654	no	ZNF181	zinc finger protein 181 [Source:HGNC Symbol;Acc:HGNC:12971]	protein_coding
ENST00000593781	ENSG00000197841	ZNF181		19:34734154-34745378	498	-0.0100565	no	ZNF181	zinc finger protein 181 [Source:HGNC Symbol;Acc:HGNC:12971]	protein_coding
ENST00000599244	ENSG00000197841	ZNF181		19:34734154-34745378	499	0.248553	no	ZNF181	zinc finger protein 181 [Source:HGNC Symbol;Acc:HGNC:12971]	protein_coding
ENST00000221327	ENSG00000167384	ZNF180		19:44474427-44500524	4335	0.357524	no	ZNF180	zinc finger protein 180 [Source:HGNC Symbol;Acc:HGNC:12970]	protein_coding
ENST00000590088	ENSG00000167384	ZNF180		19:44474427-44500524	3131	-1.22089	no	ZNF180	zinc finger protein 180 [Source:HGNC Symbol;Acc:HGNC:12970]	nonsense_mediated_decay
ENST00000592529	ENSG00000167384	ZNF180		19:44474427-44500524	3048	0.207561	no	ZNF180	zinc finger protein 180 [Source:HGNC Symbol;Acc:HGNC:12970]	protein_coding
ENST00000454073	ENSG00000154957	ZNF18		17:11598430-11997510	2261	0.00166162	no	ZNF18	zinc finger protein 18 [Source:HGNC Symbol;Acc:HGNC:12969]	protein_coding
ENST00000580306	ENSG00000154957	ZNF18		17:11598430-11997510	2330	-0.0150099	no	ZNF18	zinc finger protein 18 [Source:HGNC Symbol;Acc:HGNC:12969]	protein_coding
ENST00000580613	ENSG00000154957	ZNF18		17:11598430-11997510	2250	-0.4883	no	ZNF18	zinc finger protein 18 [Source:HGNC Symbol;Acc:HGNC:12969]	protein_coding
ENST00000343499	ENSG00000188629	ZNF177		19:9323771-9382617	1835	-0.723262	no	ZNF177	zinc finger protein 177 [Source:HGNC Symbol;Acc:HGNC:12966]	protein_coding
ENST00000589262	ENSG00000188629	ZNF177		19:9323771-9382617	1920	-1.14753	no	ZNF177	zinc finger protein 177 [Source:HGNC Symbol;Acc:HGNC:12966]	protein_coding
ENST00000268655	ENSG00000103343	ZNF174		16:3365098-3577400	2260	-0.211275	no	ZNF174	zinc finger protein 174 [Source:HGNC Symbol;Acc:HGNC:12963]	protein_coding
ENST00000344823	ENSG00000103343	ZNF174		16:3365098-3577400	1557	-0.289751	no	ZNF174	zinc finger protein 174 [Source:HGNC Symbol;Acc:HGNC:12963]	protein_coding
ENST00000307658	ENSG00000186272	ZNF17		19:57363476-57477570	2716	-0.0776546	no	ZNF17	zinc finger protein 17 [Source:HGNC Symbol;Acc:HGNC:12958]	protein_coding
ENST00000601808	ENSG00000186272	ZNF17		19:57363476-57477570	2524	0.262151	no	ZNF17	zinc finger protein 17 [Source:HGNC Symbol;Acc:HGNC:12958]	protein_coding
ENST00000395395	ENSG00000175787	ZNF169		9:94259310-94301454	1986	-0.244458	no	ZNF169	zinc finger protein 169 [Source:HGNC Symbol;Acc:HGNC:12957]	protein_coding
ENST00000308478	ENSG00000173114	LRRN3		7:110663050-111562517	3099	1.74283	yes	LRRN3	leucine rich repeat neuronal 3 [Source:HGNC Symbol;Acc:HGNC:17200]	protein_coding
ENST00000418871	ENSG00000170949	ZNF160		19:53066605-53103436	4219	0.500741	no	ZNF160	zinc finger protein 160 [Source:HGNC Symbol;Acc:HGNC:12948]	protein_coding
ENST00000429604	ENSG00000170949	ZNF160		19:53066605-53103436	4336	-0.212838	no	ZNF160	zinc finger protein 160 [Source:HGNC Symbol;Acc:HGNC:12948]	protein_coding
ENST00000594760	ENSG00000170949	ZNF160		19:53066605-53103436	549	0.37741	no	ZNF160	zinc finger protein 160 [Source:HGNC Symbol;Acc:HGNC:12948]	processed_transcript
ENST00000596966	ENSG00000170949	ZNF160		19:53066605-53103436	583	-0.416547	no	ZNF160	zinc finger protein 160 [Source:HGNC Symbol;Acc:HGNC:12948]	processed_transcript
ENST00000597112	ENSG00000170949	ZNF160		19:53066605-53103436	1728	-0.143685	no	ZNF160	zinc finger protein 160 [Source:HGNC Symbol;Acc:HGNC:12948]	retained_intron
ENST00000599247	ENSG00000170949	ZNF160		19:53066605-53103436	1926	-1.03308	no	ZNF160	zinc finger protein 160 [Source:HGNC Symbol;Acc:HGNC:12948]	protein_coding
ENST00000599980	ENSG00000170949	ZNF160		19:53066605-53103436	750	0.24292	no	ZNF160	zinc finger protein 160 [Source:HGNC Symbol;Acc:HGNC:12948]	retained_intron
ENST00000601421	ENSG00000170949	ZNF160		19:53066605-53103436	4688	0.214621	no	ZNF160	zinc finger protein 160 [Source:HGNC Symbol;Acc:HGNC:12948]	protein_coding
ENST00000601982	ENSG00000170949	ZNF160		19:53066605-53103436	668	-0.488469	no	ZNF160	zinc finger protein 160 [Source:HGNC Symbol;Acc:HGNC:12948]	protein_coding
ENST00000602095	ENSG00000170949	ZNF160		19:53066605-53103436	617	-0.211781	no	ZNF160	zinc finger protein 160 [Source:HGNC Symbol;Acc:HGNC:12948]	processed_transcript
ENST00000394909	ENSG00000170631	ZNF16		8:144930357-144950888	2503	-0.234077	no	ZNF16	zinc finger protein 16 [Source:HGNC Symbol;Acc:HGNC:12947]	protein_coding
ENST00000270014	ENSG00000204920	ZNF155		19:43967861-44002836	2596	-0.0671593	no	ZNF155	zinc finger protein 155 [Source:HGNC Symbol;Acc:HGNC:12940]	protein_coding
ENST00000451275	ENSG00000179909	ZNF154		19:57681968-57758159	2567	-0.197755	no	ZNF154	zinc finger protein 154 [Source:HGNC Symbol;Acc:HGNC:12939]	nonsense_mediated_decay
ENST00000512439	ENSG00000179909	ZNF154		19:57681968-57758159	5687	-0.059267	no	ZNF154	zinc finger protein 154 [Source:HGNC Symbol;Acc:HGNC:12939]	protein_coding
ENST00000360647	ENSG00000163848	ZNF148		3:125225560-125375354	9651	0.290772	no	ZNF148	zinc finger protein 148 [Source:HGNC Symbol;Acc:HGNC:12933]	protein_coding
ENST00000465763	ENSG00000163848	ZNF148		3:125225560-125375354	566	0.834792	no	ZNF148	zinc finger protein 148 [Source:HGNC Symbol;Acc:HGNC:12933]	protein_coding
ENST00000484491	ENSG00000163848	ZNF148		3:125225560-125375354	2952	0.421906	no	ZNF148	zinc finger protein 148 [Source:HGNC Symbol;Acc:HGNC:12933]	protein_coding
ENST00000485866	ENSG00000163848	ZNF148		3:125225560-125375354	2960	0.460891	no	ZNF148	zinc finger protein 148 [Source:HGNC Symbol;Acc:HGNC:12933]	protein_coding
ENST00000492394	ENSG00000163848	ZNF148		3:125225560-125375354	2949	-0.84969	no	ZNF148	zinc finger protein 148 [Source:HGNC Symbol;Acc:HGNC:12933]	protein_coding
ENST00000544464	ENSG00000163848	ZNF148		3:125225560-125375354	2377	-8.1349e-05	no	ZNF148	zinc finger protein 148 [Source:HGNC Symbol;Acc:HGNC:12933]
ENST00000443387	ENSG00000167635	ZNF146		19:36182059-36246257	3326	0.00335219	no	ZNF146	zinc finger protein 146 [Source:HGNC Symbol;Acc:HGNC:12931]	protein_coding
ENST00000456324	ENSG00000167635	ZNF146		19:36182059-36246257	3780	0.0107163	no	ZNF146	zinc finger protein 146 [Source:HGNC Symbol;Acc:HGNC:12931]	protein_coding
ENST00000586094	ENSG00000167635	ZNF146		19:36182059-36246257	565	0.186695	no	ZNF146	zinc finger protein 146 [Source:HGNC Symbol;Acc:HGNC:12931]	processed_transcript
ENST00000587285	ENSG00000167635	ZNF146		19:36182059-36246257	571	0.349548	no	ZNF146	zinc finger protein 146 [Source:HGNC Symbol;Acc:HGNC:12931]	retained_intron
ENST00000591063	ENSG00000167635	ZNF146		19:36182059-36246257	533	0.416934	no	ZNF146	zinc finger protein 146 [Source:HGNC Symbol;Acc:HGNC:12931]	processed_transcript
ENST00000299606	ENSG00000166478	ZNF143		11:9459555-9528524	2562	0.088356	no	ZNF143	zinc finger protein 143 [Source:HGNC Symbol;Acc:HGNC:12928]	protein_coding
ENST00000396597	ENSG00000166478	ZNF143		11:9459555-9528524	1954	-0.00905452	no	ZNF143	zinc finger protein 143 [Source:HGNC Symbol;Acc:HGNC:12928]	protein_coding
ENST00000396602	ENSG00000166478	ZNF143		11:9459555-9528524	2947	0.0272628	no	ZNF143	zinc finger protein 143 [Source:HGNC Symbol;Acc:HGNC:12928]	protein_coding
ENST00000438144	ENSG00000166478	ZNF143		11:9459555-9528524	644	-0.363062	no	ZNF143	zinc finger protein 143 [Source:HGNC Symbol;Acc:HGNC:12928]	protein_coding
ENST00000496276	ENSG00000166478	ZNF143		11:9459555-9528524	563	1.20769	no	ZNF143	zinc finger protein 143 [Source:HGNC Symbol;Acc:HGNC:12928]	nonsense_mediated_decay
ENST00000530463	ENSG00000166478	ZNF143		11:9459555-9528524	2022	0.380265	no	ZNF143	zinc finger protein 143 [Source:HGNC Symbol;Acc:HGNC:12928]	protein_coding
ENST00000532305	ENSG00000166478	ZNF143		11:9459555-9528524	589	0.325166	no	ZNF143	zinc finger protein 143 [Source:HGNC Symbol;Acc:HGNC:12928]	retained_intron
ENST00000432460	ENSG00000115568	ZNF142		2:218637915-218663443	813	0.114708	no	ZNF142	zinc finger protein 142 [Source:HGNC Symbol;Acc:HGNC:12927]	protein_coding
ENST00000440934	ENSG00000115568	ZNF142		2:218637915-218663443	880	-0.0960437	no	ZNF142	zinc finger protein 142 [Source:HGNC Symbol;Acc:HGNC:12927]	protein_coding
ENST00000449707	ENSG00000115568	ZNF142		2:218637915-218663443	5909	-0.597176	no	ZNF142	zinc finger protein 142 [Source:HGNC Symbol;Acc:HGNC:12927]	protein_coding
ENST00000450765	ENSG00000115568	ZNF142		2:218637915-218663443	6028	-0.355337	no	ZNF142	zinc finger protein 142 [Source:HGNC Symbol;Acc:HGNC:12927]	nonsense_mediated_decay
ENST00000240499	ENSG00000131127	ZNF141		4:337813-384864	2970	0.0392841	no	ZNF141	zinc finger protein 141 [Source:HGNC Symbol;Acc:HGNC:12926]	protein_coding
ENST00000366506	ENSG00000131127	ZNF141		4:337813-384864	536	0.835009	no	ZNF141	zinc finger protein 141 [Source:HGNC Symbol;Acc:HGNC:12926]	processed_transcript
ENST00000503699	ENSG00000131127	ZNF141		4:337813-384864	720	0.433257	no	ZNF141	zinc finger protein 141 [Source:HGNC Symbol;Acc:HGNC:12926]	processed_transcript
ENST00000512994	ENSG00000131127	ZNF141		4:337813-384864	1611	0.252061	no	ZNF141	zinc finger protein 141 [Source:HGNC Symbol;Acc:HGNC:12926]	protein_coding
ENST00000579770	ENSG00000131127	ZNF141		4:337813-384864	814	0.241875	no	ZNF141	zinc finger protein 141 [Source:HGNC Symbol;Acc:HGNC:12926]	processed_transcript
ENST00000356456	ENSG00000196387	ZNF140		12:133079837-133130473	726	0.609047	no	ZNF140	zinc finger protein 140 [Source:HGNC Symbol;Acc:HGNC:12925]	protein_coding
ENST00000412146	ENSG00000196387	ZNF140		12:133079837-133130473	553	0.431572	no	ZNF140	zinc finger protein 140 [Source:HGNC Symbol;Acc:HGNC:12925]	protein_coding
ENST00000429434	ENSG00000196387	ZNF140		12:133079837-133130473	1945	0.125527	no	ZNF140	zinc finger protein 140 [Source:HGNC Symbol;Acc:HGNC:12925]	protein_coding
ENST00000440550	ENSG00000196387	ZNF140		12:133079837-133130473	1663	0.0896124	no	ZNF140	zinc finger protein 140 [Source:HGNC Symbol;Acc:HGNC:12925]	protein_coding
ENST00000536790	ENSG00000196387	ZNF140		12:133079837-133130473	2328	0.226581	no	ZNF140	zinc finger protein 140 [Source:HGNC Symbol;Acc:HGNC:12925]	nonsense_mediated_decay
ENST00000544426	ENSG00000196387	ZNF140		12:133079837-133130473	2340	0.738753	no	ZNF140	zinc finger protein 140 [Source:HGNC Symbol;Acc:HGNC:12925]	protein_coding
ENST00000344099	ENSG00000105708	ZNF14		19:19710470-19733097	2949	-0.0745678	no	ZNF14	zinc finger protein 14 [Source:HGNC Symbol;Acc:HGNC:12924]	protein_coding
ENST00000307355	ENSG00000197008	ZNF138		7:64794387-64833681	1141	0.488057	no	ZNF138	zinc finger protein 138 [Source:HGNC Symbol;Acc:HGNC:12922]	protein_coding
ENST00000359735	ENSG00000197008	ZNF138		7:64794387-64833681	2679	0.658456	no	ZNF138	zinc finger protein 138 [Source:HGNC Symbol;Acc:HGNC:12922]	protein_coding
ENST00000430838	ENSG00000197008	ZNF138		7:64794387-64833681	2308	-0.0814852	no	ZNF138	zinc finger protein 138 [Source:HGNC Symbol;Acc:HGNC:12922]	processed_transcript
ENST00000440155	ENSG00000197008	ZNF138		7:64794387-64833681	1066	-0.724575	no	ZNF138	zinc finger protein 138 [Source:HGNC Symbol;Acc:HGNC:12922]	protein_coding
ENST00000440598	ENSG00000197008	ZNF138		7:64794387-64833681	2230	0.395235	no	ZNF138	zinc finger protein 138 [Source:HGNC Symbol;Acc:HGNC:12922]	protein_coding
ENST00000494380	ENSG00000197008	ZNF138		7:64794387-64833681	842	-0.853586	no	ZNF138	zinc finger protein 138 [Source:HGNC Symbol;Acc:HGNC:12922]	protein_coding
ENST00000456718	ENSG00000123870	ZNF137P		19:52588504-52690496	1920	-0.0550107	no	ZNF137P	zinc finger protein 137, pseudogene [Source:HGNC Symbol;Acc:HGNC:12921]	transcribed_unprocessed_pseudogene
ENST00000597158	ENSG00000123870	ZNF137P		19:52588504-52690496	308	-0.476122	no	ZNF137P	zinc finger protein 137, pseudogene [Source:HGNC Symbol;Acc:HGNC:12921]	processed_transcript
ENST00000343979	ENSG00000196646	ZNF136		19:12163063-12189881	3643	0.398768	no	ZNF136	zinc finger protein 136 [Source:HGNC Symbol;Acc:HGNC:12920]	protein_coding
ENST00000439995	ENSG00000196646	ZNF136		19:12163063-12189881	478	0.321628	no	ZNF136	zinc finger protein 136 [Source:HGNC Symbol;Acc:HGNC:12920]	protein_coding
ENST00000313434	ENSG00000176293	ZNF135		19:58059238-58118427	3025	-0.790145	no	ZNF135	zinc finger protein 135 [Source:HGNC Symbol;Acc:HGNC:12919]	protein_coding
ENST00000511556	ENSG00000176293	ZNF135		19:58059238-58118427	2253	-0.30984	no	ZNF135	zinc finger protein 135 [Source:HGNC Symbol;Acc:HGNC:12919]	protein_coding
ENST00000396161	ENSG00000213762	ZNF134		19:57614232-57624723	4914	-0.340161	no	ZNF134	zinc finger protein 134 [Source:HGNC Symbol;Acc:HGNC:12918]	protein_coding
ENST00000597975	ENSG00000213762	ZNF134		19:57614232-57624723	559	-0.0667912	no	ZNF134	zinc finger protein 134 [Source:HGNC Symbol;Acc:HGNC:12918]	processed_transcript
ENST00000622676	ENSG00000213762	ZNF134		19:57614232-57624723	2092	-0.438462	no	ZNF134	zinc finger protein 134 [Source:HGNC Symbol;Acc:HGNC:12918]
ENST00000316358	ENSG00000125846	ZNF133		20:18288282-18316996	2242	-0.0941482	no	ZNF133	zinc finger protein 133 [Source:HGNC Symbol;Acc:HGNC:12917]	protein_coding
ENST00000377671	ENSG00000125846	ZNF133		20:18288282-18316996	2701	0.510785	no	ZNF133	zinc finger protein 133 [Source:HGNC Symbol;Acc:HGNC:12917]	protein_coding
ENST00000630056	ENSG00000125846	ZNF133		20:18288282-18316996	1999	0.242014	no	ZNF133	zinc finger protein 133 [Source:HGNC Symbol;Acc:HGNC:12917]	protein_coding
ENST00000557272	ENSG00000151320	AKAP6		14:32329272-32837681	4601	1.71824	yes	AKAP6	A-kinase anchoring protein 6 [Source:HGNC Symbol;Acc:HGNC:376]	protein_coding
ENST00000306938	ENSG00000172262	ZNF131		5:43014413-43192021	2400	-0.0909698	no	ZNF131	zinc finger protein 131 [Source:HGNC Symbol;Acc:HGNC:12915]	protein_coding
ENST00000503599	ENSG00000172262	ZNF131		5:43014413-43192021	750	0.565592	no	ZNF131	zinc finger protein 131 [Source:HGNC Symbol;Acc:HGNC:12915]	retained_intron
ENST00000505606	ENSG00000172262	ZNF131		5:43014413-43192021	3209	0.311364	no	ZNF131	zinc finger protein 131 [Source:HGNC Symbol;Acc:HGNC:12915]	protein_coding
ENST00000507218	ENSG00000172262	ZNF131		5:43014413-43192021	1352	0.445747	no	ZNF131	zinc finger protein 131 [Source:HGNC Symbol;Acc:HGNC:12915]	nonsense_mediated_decay
ENST00000509156	ENSG00000172262	ZNF131		5:43014413-43192021	2063	-0.144202	no	ZNF131	zinc finger protein 131 [Source:HGNC Symbol;Acc:HGNC:12915]	protein_coding
ENST00000509341	ENSG00000172262	ZNF131		5:43014413-43192021	572	0.601579	no	ZNF131	zinc finger protein 131 [Source:HGNC Symbol;Acc:HGNC:12915]	protein_coding
ENST00000509634	ENSG00000172262	ZNF131		5:43014413-43192021	3340	0.312596	no	ZNF131	zinc finger protein 131 [Source:HGNC Symbol;Acc:HGNC:12915]	protein_coding
ENST00000510037	ENSG00000172262	ZNF131		5:43014413-43192021	1927	-0.0905045	no	ZNF131	zinc finger protein 131 [Source:HGNC Symbol;Acc:HGNC:12915]	retained_intron
ENST00000514169	ENSG00000172262	ZNF131		5:43014413-43192021	476	1.26988	no	ZNF131	zinc finger protein 131 [Source:HGNC Symbol;Acc:HGNC:12915]	processed_transcript
ENST00000340684	ENSG00000196418	ZNF124		1:247121974-247172016	1674	0.257913	no	ZNF124	zinc finger protein 124 [Source:HGNC Symbol;Acc:HGNC:12907]	protein_coding
ENST00000472531	ENSG00000196418	ZNF124		1:247121974-247172016	2243	-0.312274	no	ZNF124	zinc finger protein 124 [Source:HGNC Symbol;Acc:HGNC:12907]	protein_coding
ENST00000491356	ENSG00000196418	ZNF124		1:247121974-247172016	956	-0.305353	no	ZNF124	zinc finger protein 124 [Source:HGNC Symbol;Acc:HGNC:12907]	protein_coding
ENST00000491848	ENSG00000196418	ZNF124		1:247121974-247172016	701	0.985458	no	ZNF124	zinc finger protein 124 [Source:HGNC Symbol;Acc:HGNC:12907]	processed_transcript
ENST00000543802	ENSG00000196418	ZNF124		1:247121974-247172016	1292	0.156116	no	ZNF124	zinc finger protein 124 [Source:HGNC Symbol;Acc:HGNC:12907]	protein_coding
ENST00000320451	ENSG00000197961	ZNF121		19:9560352-9584533	1563	-0.203383	no	ZNF121	zinc finger protein 121 [Source:HGNC Symbol;Acc:HGNC:12904]	protein_coding
ENST00000586602	ENSG00000197961	ZNF121		19:9560352-9584533	7177	-0.21542	no	ZNF121	zinc finger protein 121 [Source:HGNC Symbol;Acc:HGNC:12904]	protein_coding
ENST00000342651	ENSG00000164631	ZNF12		7:6663973-6708901	2921	0.0755951	no	ZNF12	zinc finger protein 12 [Source:HGNC Symbol;Acc:HGNC:12902]	protein_coding
ENST00000405858	ENSG00000164631	ZNF12		7:6663973-6708901	5051	0.118015	no	ZNF12	zinc finger protein 12 [Source:HGNC Symbol;Acc:HGNC:12902]	protein_coding
ENST00000282869	ENSG00000152926	ZNF117		7:64971775-65006743	9080	0.4494	no	ZNF117	zinc finger protein 117 [Source:HGNC Symbol;Acc:HGNC:12897]	protein_coding
ENST00000487644	ENSG00000152926	ZNF117		7:64971775-65006743	1837	0.390372	no	ZNF117	zinc finger protein 117 [Source:HGNC Symbol;Acc:HGNC:12897]	retained_intron
ENST00000620222	ENSG00000152926	ZNF117		7:64971775-65006743	5317	0.430875	no	ZNF117	zinc finger protein 117 [Source:HGNC Symbol;Acc:HGNC:12897]	protein_coding
ENST00000315849	ENSG00000178150	ZNF114		19:48170691-48287608	2206	-0.155115	no	ZNF114	zinc finger protein 114 [Source:HGNC Symbol;Acc:HGNC:12894]	protein_coding
ENST00000600687	ENSG00000178150	ZNF114		19:48170691-48287608	1742	0.890402	no	ZNF114	zinc finger protein 114 [Source:HGNC Symbol;Acc:HGNC:12894]	protein_coding
ENST00000337401	ENSG00000062370	ZNF112		19:44326554-44448578	3321	0.393786	no	ZNF112	zinc finger protein 112 [Source:HGNC Symbol;Acc:HGNC:12892]	protein_coding
ENST00000354340	ENSG00000062370	ZNF112		19:44326554-44448578	3654	0.749503	no	ZNF112	zinc finger protein 112 [Source:HGNC Symbol;Acc:HGNC:12892]	protein_coding
ENST00000344930	ENSG00000196247	ZNF107		7:64666082-64711582	5174	0.187729	no	ZNF107	zinc finger protein 107 [Source:HGNC Symbol;Acc:HGNC:12887]	protein_coding
ENST00000620827	ENSG00000196247	ZNF107		7:64666082-64711582	5685	0.145309	no	ZNF107	zinc finger protein 107 [Source:HGNC Symbol;Acc:HGNC:12887]	protein_coding
ENST00000263805	ENSG00000103994	ZNF106		15:42412822-42491123	10460	-0.0481232	no	ZNF106	zinc finger protein 106 [Source:HGNC Symbol;Acc:HGNC:12886]	protein_coding
ENST00000564754	ENSG00000103994	ZNF106		15:42412822-42491123	1470	-0.104064	no	ZNF106	zinc finger protein 106 [Source:HGNC Symbol;Acc:HGNC:12886]	protein_coding
ENST00000565380	ENSG00000103994	ZNF106		15:42412822-42491123	5677	-0.121294	no	ZNF106	zinc finger protein 106 [Source:HGNC Symbol;Acc:HGNC:12886]	protein_coding
ENST00000565500	ENSG00000103994	ZNF106		15:42412822-42491123	4733	-0.294634	no	ZNF106	zinc finger protein 106 [Source:HGNC Symbol;Acc:HGNC:12886]	protein_coding
ENST00000567041	ENSG00000103994	ZNF106		15:42412822-42491123	719	-0.440738	no	ZNF106	zinc finger protein 106 [Source:HGNC Symbol;Acc:HGNC:12886]	protein_coding
ENST00000318110	ENSG00000181896	ZNF101		19:19668795-19683509	1830	-0.198718	no	ZNF101	zinc finger protein 101 [Source:HGNC Symbol;Acc:HGNC:12881]	nonsense_mediated_decay
ENST00000444249	ENSG00000181896	ZNF101		19:19668795-19683509	1152	-0.295065	no	ZNF101	zinc finger protein 101 [Source:HGNC Symbol;Acc:HGNC:12881]	protein_coding
ENST00000541458	ENSG00000181896	ZNF101		19:19668795-19683509	575	0.29311	no	ZNF101	zinc finger protein 101 [Source:HGNC Symbol;Acc:HGNC:12881]	protein_coding
ENST00000461596	ENSG00000244280	ECEL1P2		2:232385749-232387457	1295	-1.46341	yes	ECEL1P2	endothelin converting enzyme like 1 pseudogene 2 [Source:HGNC Symbol;Acc:HGNC:14019]	processed_transcript
ENST00000371697	ENSG00000148677	ANKRD1		10:90912095-90921276	1979	1.7127	yes	ANKRD1	ankyrin repeat domain 1 [Source:HGNC Symbol;Acc:HGNC:15819]	protein_coding
ENST00000358296	ENSG00000197020	ZNF100		19:21722765-21767628	5745	0.0395193	no	ZNF100	zinc finger protein 100 [Source:HGNC Symbol;Acc:HGNC:12880]	protein_coding
ENST00000598026	ENSG00000197020	ZNF100		19:21722765-21767628	588	-0.434042	no	ZNF100	zinc finger protein 100 [Source:HGNC Symbol;Acc:HGNC:12880]	protein_coding
ENST00000608416	ENSG00000197020	ZNF100		19:21722765-21767628	1849	0.445154	no	ZNF100	zinc finger protein 100 [Source:HGNC Symbol;Acc:HGNC:12880]	protein_coding
ENST00000248211	ENSG00000256223	ZNF10		12:133130574-133214831	4441	0.0760975	no	ZNF10	zinc finger protein 10 [Source:HGNC Symbol;Acc:HGNC:12879]	protein_coding
ENST00000426665	ENSG00000256223	ZNF10		12:133130574-133214831	2169	-0.0373952	no	ZNF10	zinc finger protein 10 [Source:HGNC Symbol;Acc:HGNC:12879]	protein_coding
ENST00000538918	ENSG00000256223	ZNF10		12:133130574-133214831	546	-0.270993	no	ZNF10	zinc finger protein 10 [Source:HGNC Symbol;Acc:HGNC:12879]	protein_coding
ENST00000352431	ENSG00000101040	ZMYND8		20:47209213-47356889	3832	-0.452943	no	ZMYND8	zinc finger MYND-type containing 8 [Source:HGNC Symbol;Acc:HGNC:9397]	protein_coding
ENST00000360911	ENSG00000101040	ZMYND8		20:47209213-47356889	4991	0.116918	no	ZMYND8	zinc finger MYND-type containing 8 [Source:HGNC Symbol;Acc:HGNC:9397]	protein_coding
ENST00000435836	ENSG00000101040	ZMYND8		20:47209213-47356889	670	0.0104132	no	ZMYND8	zinc finger MYND-type containing 8 [Source:HGNC Symbol;Acc:HGNC:9397]	protein_coding
ENST00000461685	ENSG00000101040	ZMYND8		20:47209213-47356889	3567	-3.05129	no	ZMYND8	zinc finger MYND-type containing 8 [Source:HGNC Symbol;Acc:HGNC:9397]	protein_coding
ENST00000468376	ENSG00000101040	ZMYND8		20:47209213-47356889	4064	0.220676	no	ZMYND8	zinc finger MYND-type containing 8 [Source:HGNC Symbol;Acc:HGNC:9397]	processed_transcript
ENST00000471951	ENSG00000101040	ZMYND8		20:47209213-47356889	4053	2.21746	no	ZMYND8	zinc finger MYND-type containing 8 [Source:HGNC Symbol;Acc:HGNC:9397]	protein_coding
ENST00000536340	ENSG00000101040	ZMYND8		20:47209213-47356889	5273	-0.624956	no	ZMYND8	zinc finger MYND-type containing 8 [Source:HGNC Symbol;Acc:HGNC:9397]	protein_coding
ENST00000611941	ENSG00000101040	ZMYND8		20:47209213-47356889	5090	-0.616804	no	ZMYND8	zinc finger MYND-type containing 8 [Source:HGNC Symbol;Acc:HGNC:9397]	protein_coding
ENST00000298585	ENSG00000165724	ZMYND19		9:137582078-137590490	1375	-0.149723	no	ZMYND19	zinc finger MYND-type containing 19 [Source:HGNC Symbol;Acc:HGNC:21146]	protein_coding
ENST00000471957	ENSG00000165724	ZMYND19		9:137582078-137590490	1259	0.0263868	no	ZMYND19	zinc finger MYND-type containing 19 [Source:HGNC Symbol;Acc:HGNC:21146]	processed_transcript
ENST00000381591	ENSG00000015171	ZMYND11		10:134464-254637	4229	-0.518746	no	ZMYND11	zinc finger MYND-type containing 11 [Source:HGNC Symbol;Acc:HGNC:16966]	protein_coding
ENST00000381607	ENSG00000015171	ZMYND11		10:134464-254637	3898	0.174248	no	ZMYND11	zinc finger MYND-type containing 11 [Source:HGNC Symbol;Acc:HGNC:16966]	protein_coding
ENST00000397962	ENSG00000015171	ZMYND11		10:134464-254637	4306	1.65844	no	ZMYND11	zinc finger MYND-type containing 11 [Source:HGNC Symbol;Acc:HGNC:16966]	protein_coding
ENST00000402736	ENSG00000015171	ZMYND11		10:134464-254637	3950	0.921469	no	ZMYND11	zinc finger MYND-type containing 11 [Source:HGNC Symbol;Acc:HGNC:16966]	protein_coding
ENST00000403354	ENSG00000015171	ZMYND11		10:134464-254637	1664	0.875763	no	ZMYND11	zinc finger MYND-type containing 11 [Source:HGNC Symbol;Acc:HGNC:16966]	protein_coding
ENST00000558098	ENSG00000015171	ZMYND11		10:134464-254637	1859	0.032173	no	ZMYND11	zinc finger MYND-type containing 11 [Source:HGNC Symbol;Acc:HGNC:16966]	protein_coding
ENST00000602682	ENSG00000015171	ZMYND11		10:134464-254637	1687	-0.458551	no	ZMYND11	zinc finger MYND-type containing 11 [Source:HGNC Symbol;Acc:HGNC:16966]	protein_coding
ENST00000627286	ENSG00000015171	ZMYND11		10:134464-254637	3914	0.384426	no	ZMYND11	zinc finger MYND-type containing 11 [Source:HGNC Symbol;Acc:HGNC:16966]	protein_coding
ENST00000373337	ENSG00000243749	ZMYM6NB		1:34974355-35031968	922	0.11489	no	TMEM35B	transmembrane protein 35B [Source:HGNC Symbol;Acc:HGNC:40021]	protein_coding
ENST00000357182	ENSG00000163867	ZMYM6		1:34974355-35031968	4330	0.0566994	no	ZMYM6	zinc finger MYM-type containing 6 [Source:HGNC Symbol;Acc:HGNC:13050]	protein_coding
ENST00000337963	ENSG00000132950	ZMYM5		13:19823481-19863636	3268	0.0560455	no	ZMYM5	zinc finger MYM-type containing 5 [Source:HGNC Symbol;Acc:HGNC:13029]	protein_coding
ENST00000382907	ENSG00000132950	ZMYM5		13:19823481-19863636	1092	-0.176955	no	ZMYM5	zinc finger MYM-type containing 5 [Source:HGNC Symbol;Acc:HGNC:13029]	protein_coding
ENST00000467542	ENSG00000132950	ZMYM5		13:19823481-19863636	1622	0.131536	no	ZMYM5	zinc finger MYM-type containing 5 [Source:HGNC Symbol;Acc:HGNC:13029]	retained_intron
ENST00000314607	ENSG00000146463	ZMYM4		1:35268966-35422058	6994	0.0336618	no	ZMYM4	zinc finger MYM-type containing 4 [Source:HGNC Symbol;Acc:HGNC:13055]	protein_coding
ENST00000441447	ENSG00000146463	ZMYM4		1:35268966-35422058	466	-0.638883	no	ZMYM4	zinc finger MYM-type containing 4 [Source:HGNC Symbol;Acc:HGNC:13055]	protein_coding
ENST00000470175	ENSG00000146463	ZMYM4		1:35268966-35422058	427	-1.6895	no	ZMYM4	zinc finger MYM-type containing 4 [Source:HGNC Symbol;Acc:HGNC:13055]	processed_transcript
ENST00000314425	ENSG00000147130	ZMYM3		X:71239623-71255146	5536	-0.219739	no	ZMYM3	zinc finger MYM-type containing 3 [Source:HGNC Symbol;Acc:HGNC:13054]	protein_coding
ENST00000373981	ENSG00000147130	ZMYM3		X:71239623-71255146	1841	-0.0964316	no	ZMYM3	zinc finger MYM-type containing 3 [Source:HGNC Symbol;Acc:HGNC:13054]	protein_coding
ENST00000382871	ENSG00000121741	ZMYM2		13:19958669-20091829	5051	0.14708	no	ZMYM2	zinc finger MYM-type containing 2 [Source:HGNC Symbol;Acc:HGNC:12989]	protein_coding
ENST00000382881	ENSG00000121741	ZMYM2		13:19958669-20091829	1912	-0.162412	no	ZMYM2	zinc finger MYM-type containing 2 [Source:HGNC Symbol;Acc:HGNC:12989]	retained_intron
ENST00000382883	ENSG00000121741	ZMYM2		13:19958669-20091829	5445	-0.245774	no	ZMYM2	zinc finger MYM-type containing 2 [Source:HGNC Symbol;Acc:HGNC:12989]	retained_intron
ENST00000468677	ENSG00000121741	ZMYM2		13:19958669-20091829	477	-0.676386	no	ZMYM2	zinc finger MYM-type containing 2 [Source:HGNC Symbol;Acc:HGNC:12989]	processed_transcript
ENST00000490152	ENSG00000121741	ZMYM2		13:19958669-20091829	454	0.16397	no	ZMYM2	zinc finger MYM-type containing 2 [Source:HGNC Symbol;Acc:HGNC:12989]	processed_transcript
ENST00000490422	ENSG00000121741	ZMYM2		13:19958669-20091829	359	-0.26171	no	ZMYM2	zinc finger MYM-type containing 2 [Source:HGNC Symbol;Acc:HGNC:12989]	processed_transcript
ENST00000494061	ENSG00000121741	ZMYM2		13:19958669-20091829	1063	0.279819	no	ZMYM2	zinc finger MYM-type containing 2 [Source:HGNC Symbol;Acc:HGNC:12989]	retained_intron
ENST00000610343	ENSG00000121741	ZMYM2		13:19958669-20091829	10200	-0.128375	no	ZMYM2	zinc finger MYM-type containing 2 [Source:HGNC Symbol;Acc:HGNC:12989]	protein_coding
ENST00000620447	ENSG00000121741	ZMYM2		13:19958669-20091829	1069	0.865156	no	ZMYM2	zinc finger MYM-type containing 2 [Source:HGNC Symbol;Acc:HGNC:12989]	protein_coding
ENST00000359858	ENSG00000197056	ZMYM1		1:35059785-35115859	4175	0.0151978	no	ZMYM1	zinc finger MYM-type containing 1 [Source:HGNC Symbol;Acc:HGNC:26253]	protein_coding
ENST00000373329	ENSG00000197056	ZMYM1		1:35059785-35115859	3980	0.403824	no	ZMYM1	zinc finger MYM-type containing 1 [Source:HGNC Symbol;Acc:HGNC:26253]	processed_transcript
ENST00000463393	ENSG00000197056	ZMYM1		1:35059785-35115859	600	-0.529389	no	ZMYM1	zinc finger MYM-type containing 1 [Source:HGNC Symbol;Acc:HGNC:26253]	processed_transcript
ENST00000466390	ENSG00000197056	ZMYM1		1:35059785-35115859	508	-1.26015	no	ZMYM1	zinc finger MYM-type containing 1 [Source:HGNC Symbol;Acc:HGNC:26253]	processed_transcript
ENST00000476269	ENSG00000197056	ZMYM1		1:35059785-35115859	608	1.24673	no	ZMYM1	zinc finger MYM-type containing 1 [Source:HGNC Symbol;Acc:HGNC:26253]	processed_transcript
ENST00000488455	ENSG00000197056	ZMYM1		1:35059785-35115859	3055	0.581298	no	ZMYM1	zinc finger MYM-type containing 1 [Source:HGNC Symbol;Acc:HGNC:26253]	processed_transcript
ENST00000372759	ENSG00000084073	ZMPSTE24		1:40258106-40294184	3108	0.0990808	no	ZMPSTE24	zinc metallopeptidase STE24 [Source:HGNC Symbol;Acc:HGNC:12877]	protein_coding
ENST00000265346	ENSG00000122515	ZMIZ2		7:44748580-44769881	3643	-0.269923	no	ZMIZ2	zinc finger MIZ-type containing 2 [Source:HGNC Symbol;Acc:HGNC:22229]	protein_coding
ENST00000309315	ENSG00000122515	ZMIZ2		7:44748580-44769881	5144	-0.722055	no	ZMIZ2	zinc finger MIZ-type containing 2 [Source:HGNC Symbol;Acc:HGNC:22229]	protein_coding
ENST00000478045	ENSG00000122515	ZMIZ2		7:44748580-44769881	3549	-0.610846	no	ZMIZ2	zinc finger MIZ-type containing 2 [Source:HGNC Symbol;Acc:HGNC:22229]	retained_intron
ENST00000482322	ENSG00000122515	ZMIZ2		7:44748580-44769881	724	-0.496354	no	ZMIZ2	zinc finger MIZ-type containing 2 [Source:HGNC Symbol;Acc:HGNC:22229]	retained_intron
ENST00000492001	ENSG00000122515	ZMIZ2		7:44748580-44769881	680	-0.424154	no	ZMIZ2	zinc finger MIZ-type containing 2 [Source:HGNC Symbol;Acc:HGNC:22229]	retained_intron
ENST00000334512	ENSG00000108175	ZMIZ1		10:79069034-79316528	7546	-0.245463	no	ZMIZ1	zinc finger MIZ-type containing 1 [Source:HGNC Symbol;Acc:HGNC:16493]	protein_coding
ENST00000472035	ENSG00000108175	ZMIZ1		10:79069034-79316528	457	-0.377646	no	ZMIZ1	zinc finger MIZ-type containing 1 [Source:HGNC Symbol;Acc:HGNC:16493]	processed_transcript
ENST00000478357	ENSG00000108175	ZMIZ1		10:79069034-79316528	4252	0.0969073	no	ZMIZ1	zinc finger MIZ-type containing 1 [Source:HGNC Symbol;Acc:HGNC:16493]	processed_transcript
ENST00000344318	ENSG00000100319	ZMAT5		22:29720083-29767011	899	0.138997	no	ZMAT5	zinc finger matrin-type 5 [Source:HGNC Symbol;Acc:HGNC:28046]	protein_coding
ENST00000297737	ENSG00000165061	ZMAT4		8:40530589-40897833	2466	0.083326	no	ZMAT4	zinc finger matrin-type 4 [Source:HGNC Symbol;Acc:HGNC:25844]	protein_coding
ENST00000519406	ENSG00000165061	ZMAT4		8:40530589-40897833	690	-0.243359	no	ZMAT4	zinc finger matrin-type 4 [Source:HGNC Symbol;Acc:HGNC:25844]	protein_coding
ENST00000523188	ENSG00000165061	ZMAT4		8:40530589-40897833	564	-0.181146	no	ZMAT4	zinc finger matrin-type 4 [Source:HGNC Symbol;Acc:HGNC:25844]	nonsense_mediated_decay
ENST00000523542	ENSG00000165061	ZMAT4		8:40530589-40897833	515	0.589744	no	ZMAT4	zinc finger matrin-type 4 [Source:HGNC Symbol;Acc:HGNC:25844]	nonsense_mediated_decay
ENST00000356698	ENSG00000146374	RSPO3		6:127118603-127197765	2697	1.70177	yes	RSPO3	R-spondin 3 [Source:HGNC Symbol;Acc:HGNC:20866]	protein_coding
ENST00000274712	ENSG00000146007	ZMAT2		5:140664675-140706676	1647	0.170651	no	ZMAT2	zinc finger matrin-type 2 [Source:HGNC Symbol;Acc:HGNC:26433]	protein_coding
ENST00000506644	ENSG00000146007	ZMAT2		5:140664675-140706676	735	0.0458959	no	ZMAT2	zinc finger matrin-type 2 [Source:HGNC Symbol;Acc:HGNC:26433]	nonsense_mediated_decay
ENST00000519913	ENSG00000146007	ZMAT2		5:140664675-140706676	521	1.90804	no	ZMAT2	zinc finger matrin-type 2 [Source:HGNC Symbol;Acc:HGNC:26433]	protein_coding
ENST00000330236	ENSG00000198315	ZKSCAN8		6:28141909-28159472	7376	0.0766079	no	ZKSCAN8	zinc finger with KRAB and SCAN domains 8 [Source:HGNC Symbol;Acc:HGNC:12983]	protein_coding
ENST00000457389	ENSG00000198315	ZKSCAN8		6:28141909-28159472	2071	-1.57314	no	ZKSCAN8	zinc finger with KRAB and SCAN domains 8 [Source:HGNC Symbol;Acc:HGNC:12983]	protein_coding
ENST00000606198	ENSG00000198315	ZKSCAN8		6:28141909-28159472	2057	-0.0295961	no	ZKSCAN8	zinc finger with KRAB and SCAN domains 8 [Source:HGNC Symbol;Acc:HGNC:12983]	nonsense_mediated_decay
ENST00000273320	ENSG00000196345	ZKSCAN7		3:44555192-44685653	3477	0.0295343	no	ZKSCAN7	zinc finger with KRAB and SCAN domains 7 [Source:HGNC Symbol;Acc:HGNC:12955]	protein_coding
ENST00000418719	ENSG00000196345	ZKSCAN7		3:44555192-44685653	1294	-0.600258	no	ZKSCAN7	zinc finger with KRAB and SCAN domains 7 [Source:HGNC Symbol;Acc:HGNC:12955]	nonsense_mediated_decay
ENST00000426540	ENSG00000196345	ZKSCAN7		3:44555192-44685653	2791	0.125732	no	ZKSCAN7	zinc finger with KRAB and SCAN domains 7 [Source:HGNC Symbol;Acc:HGNC:12955]	protein_coding
ENST00000326775	ENSG00000196652	ZKSCAN5		7:99504650-99534700	4178	0.367131	no	ZKSCAN5	zinc finger with KRAB and SCAN domains 5 [Source:HGNC Symbol;Acc:HGNC:12867]	protein_coding
ENST00000394170	ENSG00000196652	ZKSCAN5		7:99504650-99534700	4344	-0.0675402	no	ZKSCAN5	zinc finger with KRAB and SCAN domains 5 [Source:HGNC Symbol;Acc:HGNC:12867]	protein_coding
ENST00000451158	ENSG00000196652	ZKSCAN5		7:99504650-99534700	3111	0.0370564	no	ZKSCAN5	zinc finger with KRAB and SCAN domains 5 [Source:HGNC Symbol;Acc:HGNC:12867]	protein_coding
ENST00000454175	ENSG00000196652	ZKSCAN5		7:99504650-99534700	5626	0.0741772	no	ZKSCAN5	zinc finger with KRAB and SCAN domains 5 [Source:HGNC Symbol;Acc:HGNC:12867]	nonsense_mediated_decay
ENST00000377294	ENSG00000187626	ZKSCAN4		6:28244622-28252224	2375	-0.0130964	no	ZKSCAN4	zinc finger with KRAB and SCAN domains 4 [Source:HGNC Symbol;Acc:HGNC:13854]	protein_coding
ENST00000252211	ENSG00000189298	ZKSCAN3		6:28324692-28369177	4725	0.221521	no	ZKSCAN3	zinc finger with KRAB and SCAN domains 3 [Source:HGNC Symbol;Acc:HGNC:13853]	protein_coding
ENST00000341464	ENSG00000189298	ZKSCAN3		6:28324692-28369177	1794	-0.353522	no	ZKSCAN3	zinc finger with KRAB and SCAN domains 3 [Source:HGNC Symbol;Acc:HGNC:13853]	protein_coding
ENST00000328086	ENSG00000155592	ZKSCAN2		16:25236000-25257931	7523	-0.0246719	no	ZKSCAN2	zinc finger with KRAB and SCAN domains 2 [Source:HGNC Symbol;Acc:HGNC:25677]	protein_coding
ENST00000324306	ENSG00000106261	ZKSCAN1		7:100015571-100041689	9418	0.205196	no	ZKSCAN1	zinc finger with KRAB and SCAN domains 1 [Source:HGNC Symbol;Acc:HGNC:13101]	protein_coding
ENST00000426572	ENSG00000106261	ZKSCAN1		7:100015571-100041689	2011	0.207308	no	ZKSCAN1	zinc finger with KRAB and SCAN domains 1 [Source:HGNC Symbol;Acc:HGNC:13101]	protein_coding
ENST00000432317	ENSG00000106261	ZKSCAN1		7:100015571-100041689	573	0.55727	no	ZKSCAN1	zinc finger with KRAB and SCAN domains 1 [Source:HGNC Symbol;Acc:HGNC:13101]	protein_coding
ENST00000482979	ENSG00000106261	ZKSCAN1		7:100015571-100041689	1449	0.0595013	no	ZKSCAN1	zinc finger with KRAB and SCAN domains 1 [Source:HGNC Symbol;Acc:HGNC:13101]	retained_intron
ENST00000307468	ENSG00000171649	ZIK1		19:57571565-57593777	2510	-0.00235317	no	ZIK1	zinc finger protein interacting with K protein 1 [Source:HGNC Symbol;Acc:HGNC:33104]	protein_coding
ENST00000536878	ENSG00000171649	ZIK1		19:57571565-57593777	4144	-0.0360837	no	ZIK1	zinc finger protein interacting with K protein 1 [Source:HGNC Symbol;Acc:HGNC:33104]	protein_coding
ENST00000597219	ENSG00000171649	ZIK1		19:57571565-57593777	584	-0.290625	no	ZIK1	zinc finger protein interacting with K protein 1 [Source:HGNC Symbol;Acc:HGNC:33104]	protein_coding
ENST00000597850	ENSG00000171649	ZIK1		19:57571565-57593777	4181	0.0117563	no	ZIK1	zinc finger protein interacting with K protein 1 [Source:HGNC Symbol;Acc:HGNC:33104]	protein_coding
ENST00000599456	ENSG00000171649	ZIK1		19:57571565-57593777	2860	-0.321489	no	ZIK1	zinc finger protein interacting with K protein 1 [Source:HGNC Symbol;Acc:HGNC:33104]	protein_coding
ENST00000267294	ENSG00000139800	ZIC5		13:99962963-99971909	4639	-0.227849	no	ZIC5	Zic family member 5 [Source:HGNC Symbol;Acc:HGNC:20322]	protein_coding
ENST00000287538	ENSG00000156925	ZIC3		X:137566141-137577691	3469	-0.0839826	no	ZIC3	Zic family member 3 [Source:HGNC Symbol;Acc:HGNC:12874]	protein_coding
ENST00000370606	ENSG00000156925	ZIC3		X:137566141-137577691	1968	0.0990151	no	ZIC3	Zic family member 3 [Source:HGNC Symbol;Acc:HGNC:12874]	protein_coding
ENST00000478471	ENSG00000156925	ZIC3		X:137566141-137577691	366	-0.243789	no	ZIC3	Zic family member 3 [Source:HGNC Symbol;Acc:HGNC:12874]	processed_transcript
ENST00000331944	ENSG00000222041	LINC00152		2:87439522-87606805	529	-1.43885	yes	LINC00152	long intergenic non-protein coding RNA 152 [Source:HGNC Symbol;Acc:HGNC:28717]	lincRNA
ENST00000468291	ENSG00000043355	ZIC2		13:99981771-99986773	383	-2.24913	no	ZIC2	Zic family member 2 [Source:HGNC Symbol;Acc:HGNC:12873]	processed_transcript
ENST00000477213	ENSG00000043355	ZIC2		13:99981771-99986773	473	-0.602111	no	ZIC2	Zic family member 2 [Source:HGNC Symbol;Acc:HGNC:12873]	processed_transcript
ENST00000490085	ENSG00000043355	ZIC2		13:99981771-99986773	455	-0.428113	no	ZIC2	Zic family member 2 [Source:HGNC Symbol;Acc:HGNC:12873]	processed_transcript
ENST00000620342	ENSG00000043355	ZIC2		13:99981771-99986773	1599	-2.15533	no	ZIC2	Zic family member 2 [Source:HGNC Symbol;Acc:HGNC:12873]
ENST00000426055	ENSG00000003436	TFPI		2:187001875-187565760	1161	1.68459	yes	TFPI	tissue factor pathway inhibitor [Source:HGNC Symbol;Acc:HGNC:11760]	protein_coding
ENST00000472523	ENSG00000152977	ZIC1		3:147386045-147510293	567	1.61723	no	ZIC1	Zic family member 1 [Source:HGNC Symbol;Acc:HGNC:12872]	processed_transcript
ENST00000427067	ENSG00000136960	ENPP2		8:119557085-119673453	3271	1.67001	yes	ENPP2	ectonucleotide pyrophosphatase/phosphodiesterase 2 [Source:HGNC Symbol;Acc:HGNC:3357]	protein_coding
ENST00000432768	ENSG00000174306	ZHX3		20:41028817-41317672	3551	0.267041	no	ZHX3	zinc fingers and homeoboxes 3 [Source:HGNC Symbol;Acc:HGNC:15935]	protein_coding
ENST00000314393	ENSG00000178764	ZHX2		8:122781393-122974512	4624	-0.15975	no	ZHX2	zinc fingers and homeoboxes 2 [Source:HGNC Symbol;Acc:HGNC:18513]	protein_coding
ENST00000534247	ENSG00000178764	ZHX2		8:122781393-122974512	873	-1.27688	no	ZHX2	zinc fingers and homeoboxes 2 [Source:HGNC Symbol;Acc:HGNC:18513]	protein_coding
ENST00000357082	ENSG00000259305	ZHX1-C8orf76		8:123219956-123275541	1257	0.0347886	no	ZHX1-C8orf76	ZHX1-C8orf76 readthrough [Source:HGNC Symbol;Acc:HGNC:42975]	protein_coding
ENST00000395571	ENSG00000165156	ZHX1		8:123219956-123275541	5108	0.979751	no	ZHX1	zinc fingers and homeoboxes 1 [Source:HGNC Symbol;Acc:HGNC:12871]	protein_coding
ENST00000522655	ENSG00000165156	ZHX1		8:123219956-123275541	3357	0.435601	no	ZHX1	zinc fingers and homeoboxes 1 [Source:HGNC Symbol;Acc:HGNC:12871]	protein_coding
ENST00000264370	ENSG00000138658	ZGRF1		4:112513515-112657592	3583	0.272883	no	ZGRF1	zinc finger GRF-type containing 1 [Source:HGNC Symbol;Acc:HGNC:25654]	retained_intron
ENST00000309071	ENSG00000138658	ZGRF1		4:112513515-112657592	3347	-0.0917416	no	ZGRF1	zinc finger GRF-type containing 1 [Source:HGNC Symbol;Acc:HGNC:25654]	protein_coding
ENST00000445203	ENSG00000138658	ZGRF1		4:112513515-112657592	6529	0.520462	no	ZGRF1	zinc finger GRF-type containing 1 [Source:HGNC Symbol;Acc:HGNC:25654]	protein_coding
ENST00000445413	ENSG00000138658	ZGRF1		4:112513515-112657592	3089	0.444665	no	ZGRF1	zinc finger GRF-type containing 1 [Source:HGNC Symbol;Acc:HGNC:25654]	nonsense_mediated_decay
ENST00000473015	ENSG00000138658	ZGRF1		4:112513515-112657592	4589	0.34375	no	ZGRF1	zinc finger GRF-type containing 1 [Source:HGNC Symbol;Acc:HGNC:25654]	nonsense_mediated_decay
ENST00000503172	ENSG00000138658	ZGRF1		4:112513515-112657592	794	0.260258	no	ZGRF1	zinc finger GRF-type containing 1 [Source:HGNC Symbol;Acc:HGNC:25654]	protein_coding
ENST00000505019	ENSG00000138658	ZGRF1		4:112513515-112657592	6652	0.11037	no	ZGRF1	zinc finger GRF-type containing 1 [Source:HGNC Symbol;Acc:HGNC:25654]	protein_coding
ENST00000506675	ENSG00000138658	ZGRF1		4:112513515-112657592	2279	0.295715	no	ZGRF1	zinc finger GRF-type containing 1 [Source:HGNC Symbol;Acc:HGNC:25654]	retained_intron
ENST00000355969	ENSG00000197114	ZGPAT		20:63657809-63743505	1871	0.463866	no	ZGPAT	zinc finger CCCH-type and G-patch domain containing [Source:HGNC Symbol;Acc:HGNC:15948]	protein_coding
ENST00000357119	ENSG00000197114	ZGPAT		20:63657809-63743505	1896	-0.353233	no	ZGPAT	zinc finger CCCH-type and G-patch domain containing [Source:HGNC Symbol;Acc:HGNC:15948]	protein_coding
ENST00000369967	ENSG00000197114	ZGPAT		20:63657809-63743505	1890	-1.58112	no	ZGPAT	zinc finger CCCH-type and G-patch domain containing [Source:HGNC Symbol;Acc:HGNC:15948]	protein_coding
ENST00000477340	ENSG00000197114	ZGPAT		20:63657809-63743505	2831	-0.338826	no	ZGPAT	zinc finger CCCH-type and G-patch domain containing [Source:HGNC Symbol;Acc:HGNC:15948]	retained_intron
ENST00000287727	ENSG00000157077	ZFYVE9		1:52142093-52366193	5194	-0.021279	no	ZFYVE9	zinc finger FYVE-type containing 9 [Source:HGNC Symbol;Acc:HGNC:6775]	protein_coding
ENST00000357206	ENSG00000157077	ZFYVE9		1:52142093-52366193	4567	-0.157597	no	ZFYVE9	zinc finger FYVE-type containing 9 [Source:HGNC Symbol;Acc:HGNC:6775]	protein_coding
ENST00000361625	ENSG00000157077	ZFYVE9		1:52142093-52366193	2625	0.375888	no	ZFYVE9	zinc finger FYVE-type containing 9 [Source:HGNC Symbol;Acc:HGNC:6775]	retained_intron
ENST00000337540	ENSG00000155256	ZFYVE27		10:97737120-97760907	2927	0.994372	no	ZFYVE27	zinc finger FYVE-type containing 27 [Source:HGNC Symbol;Acc:HGNC:26559]	protein_coding
ENST00000359980	ENSG00000155256	ZFYVE27		10:97737120-97760907	2997	-0.599633	no	ZFYVE27	zinc finger FYVE-type containing 27 [Source:HGNC Symbol;Acc:HGNC:26559]	protein_coding
ENST00000370610	ENSG00000155256	ZFYVE27		10:97737120-97760907	2769	-0.201104	no	ZFYVE27	zinc finger FYVE-type containing 27 [Source:HGNC Symbol;Acc:HGNC:26559]	protein_coding
ENST00000370613	ENSG00000155256	ZFYVE27		10:97737120-97760907	2669	-0.209467	no	ZFYVE27	zinc finger FYVE-type containing 27 [Source:HGNC Symbol;Acc:HGNC:26559]	protein_coding
ENST00000347230	ENSG00000072121	ZFYVE26		14:67701885-67816590	9675	-0.279812	no	ZFYVE26	zinc finger FYVE-type containing 26 [Source:HGNC Symbol;Acc:HGNC:20761]	protein_coding
ENST00000555452	ENSG00000072121	ZFYVE26		14:67701885-67816590	7309	0.0486383	no	ZFYVE26	zinc finger FYVE-type containing 26 [Source:HGNC Symbol;Acc:HGNC:20761]	protein_coding
ENST00000216602	ENSG00000100711	ZFYVE21		14:103715729-103733668	1521	-0.470513	no	ZFYVE21	zinc finger FYVE-type containing 21 [Source:HGNC Symbol;Acc:HGNC:20760]	protein_coding
ENST00000311141	ENSG00000100711	ZFYVE21		14:103715729-103733668	1383	-0.453996	no	ZFYVE21	zinc finger FYVE-type containing 21 [Source:HGNC Symbol;Acc:HGNC:20760]	protein_coding
ENST00000553724	ENSG00000100711	ZFYVE21		14:103715729-103733668	2816	0.132202	no	ZFYVE21	zinc finger FYVE-type containing 21 [Source:HGNC Symbol;Acc:HGNC:20760]	retained_intron
ENST00000554757	ENSG00000100711	ZFYVE21		14:103715729-103733668	2013	0.145758	no	ZFYVE21	zinc finger FYVE-type containing 21 [Source:HGNC Symbol;Acc:HGNC:20760]	retained_intron
ENST00000556610	ENSG00000100711	ZFYVE21		14:103715729-103733668	364	-0.356932	no	ZFYVE21	zinc finger FYVE-type containing 21 [Source:HGNC Symbol;Acc:HGNC:20760]	nonsense_mediated_decay
ENST00000556795	ENSG00000100711	ZFYVE21		14:103715729-103733668	502	0.714554	no	ZFYVE21	zinc finger FYVE-type containing 21 [Source:HGNC Symbol;Acc:HGNC:20760]	retained_intron
ENST00000299173	ENSG00000166140	ZFYVE19		15:40764019-40815084	1555	-0.293553	no	ZFYVE19	zinc finger FYVE-type containing 19 [Source:HGNC Symbol;Acc:HGNC:20758]	protein_coding
ENST00000561617	ENSG00000166140	ZFYVE19		15:40764019-40815084	812	-1.25776	no	ZFYVE19	zinc finger FYVE-type containing 19 [Source:HGNC Symbol;Acc:HGNC:20758]	protein_coding
ENST00000561768	ENSG00000166140	ZFYVE19		15:40764019-40815084	1486	-0.107679	no	ZFYVE19	zinc finger FYVE-type containing 19 [Source:HGNC Symbol;Acc:HGNC:20758]	nonsense_mediated_decay
ENST00000564258	ENSG00000166140	ZFYVE19		15:40764019-40815084	2059	0.338027	no	ZFYVE19	zinc finger FYVE-type containing 19 [Source:HGNC Symbol;Acc:HGNC:20758]	protein_coding
ENST00000566767	ENSG00000166140	ZFYVE19		15:40764019-40815084	617	1.42828	no	ZFYVE19	zinc finger FYVE-type containing 19 [Source:HGNC Symbol;Acc:HGNC:20758]	protein_coding
ENST00000338008	ENSG00000039319	ZFYVE16		5:80408012-80479350	6773	0.0768406	no	ZFYVE16	zinc finger FYVE-type containing 16 [Source:HGNC Symbol;Acc:HGNC:20756]	protein_coding
ENST00000488404	ENSG00000152977	ZIC1		3:147386045-147510293	539	1.6622	yes	ZIC1	Zic family member 1 [Source:HGNC Symbol;Acc:HGNC:12872]	protein_coding
ENST00000510158	ENSG00000039319	ZFYVE16		5:80408012-80479350	6680	0.791119	no	ZFYVE16	zinc finger FYVE-type containing 16 [Source:HGNC Symbol;Acc:HGNC:20756]	protein_coding
ENST00000510995	ENSG00000039319	ZFYVE16		5:80408012-80479350	2873	0.430331	no	ZFYVE16	zinc finger FYVE-type containing 16 [Source:HGNC Symbol;Acc:HGNC:20756]	retained_intron
ENST00000511829	ENSG00000039319	ZFYVE16		5:80408012-80479350	3794	0.000534959	no	ZFYVE16	zinc finger FYVE-type containing 16 [Source:HGNC Symbol;Acc:HGNC:20756]	retained_intron
ENST00000512558	ENSG00000039319	ZFYVE16		5:80408012-80479350	4496	0.417475	no	ZFYVE16	zinc finger FYVE-type containing 16 [Source:HGNC Symbol;Acc:HGNC:20756]	retained_intron
ENST00000512907	ENSG00000039319	ZFYVE16		5:80408012-80479350	5143	0.320425	no	ZFYVE16	zinc finger FYVE-type containing 16 [Source:HGNC Symbol;Acc:HGNC:20756]	retained_intron
ENST00000513789	ENSG00000039319	ZFYVE16		5:80408012-80479350	423	0.413932	no	ZFYVE16	zinc finger FYVE-type containing 16 [Source:HGNC Symbol;Acc:HGNC:20756]	nonsense_mediated_decay
ENST00000556143	ENSG00000165861	ZFYVE1		14:72969450-73027212	4485	0.0299086	no	ZFYVE1	zinc finger FYVE-type containing 1 [Source:HGNC Symbol;Acc:HGNC:13180]	protein_coding
ENST00000304543	ENSG00000005889	ZFX		X:24146224-24216255	2996	0.0484767	no	ZFX	zinc finger protein, X-linked [Source:HGNC Symbol;Acc:HGNC:12869]	protein_coding
ENST00000379177	ENSG00000005889	ZFX		X:24146224-24216255	7558	-0.554579	no	ZFX	zinc finger protein, X-linked [Source:HGNC Symbol;Acc:HGNC:12869]	protein_coding
ENST00000379188	ENSG00000005889	ZFX		X:24146224-24216255	7513	0.583357	no	ZFX	zinc finger protein, X-linked [Source:HGNC Symbol;Acc:HGNC:12869]	protein_coding
ENST00000428571	ENSG00000005889	ZFX		X:24146224-24216255	600	0.505707	no	ZFX	zinc finger protein, X-linked [Source:HGNC Symbol;Acc:HGNC:12869]	protein_coding
ENST00000497813	ENSG00000005889	ZFX		X:24146224-24216255	475	0.954274	no	ZFX	zinc finger protein, X-linked [Source:HGNC Symbol;Acc:HGNC:12869]	processed_transcript
ENST00000439086	ENSG00000105278	ZFR2		19:3804023-3869032	870	-1.08141	no	ZFR2	zinc finger RNA binding protein 2 [Source:HGNC Symbol;Acc:HGNC:29189]	protein_coding
ENST00000586578	ENSG00000105278	ZFR2		19:3804023-3869032	1019	-0.319336	no	ZFR2	zinc finger RNA binding protein 2 [Source:HGNC Symbol;Acc:HGNC:29189]	nonsense_mediated_decay
ENST00000591712	ENSG00000105278	ZFR2		19:3804023-3869032	364	-0.742693	no	ZFR2	zinc finger RNA binding protein 2 [Source:HGNC Symbol;Acc:HGNC:29189]	protein_coding
ENST00000265069	ENSG00000056097	ZFR		5:32354349-32444761	4738	0.059953	no	ZFR	zinc finger RNA binding protein [Source:HGNC Symbol;Acc:HGNC:17277]	protein_coding
ENST00000505366	ENSG00000056097	ZFR		5:32354349-32444761	1159	-7.11276	no	ZFR	zinc finger RNA binding protein [Source:HGNC Symbol;Acc:HGNC:17277]	retained_intron
ENST00000507465	ENSG00000056097	ZFR		5:32354349-32444761	1140	0.464566	no	ZFR	zinc finger RNA binding protein [Source:HGNC Symbol;Acc:HGNC:17277]	nonsense_mediated_decay
ENST00000514356	ENSG00000056097	ZFR		5:32354349-32444761	3109	0.229739	no	ZFR	zinc finger RNA binding protein [Source:HGNC Symbol;Acc:HGNC:17277]	retained_intron
ENST00000323011	ENSG00000081138	CDH7		18:65750251-65890341	2728	1.66135	yes	CDH7	cadherin 7 [Source:HGNC Symbol;Acc:HGNC:1766]	protein_coding
ENST00000294258	ENSG00000162300	ZFPL1		11:65084222-65116384	1371	-0.314626	no	ZFPL1	zinc finger protein like 1 [Source:HGNC Symbol;Acc:HGNC:12868]	protein_coding
ENST00000525509	ENSG00000162300	ZFPL1		11:65084222-65116384	478	0.298386	no	ZFPL1	zinc finger protein like 1 [Source:HGNC Symbol;Acc:HGNC:12868]	protein_coding
ENST00000528123	ENSG00000162300	ZFPL1		11:65084222-65116384	591	0.036877	no	ZFPL1	zinc finger protein like 1 [Source:HGNC Symbol;Acc:HGNC:12868]	retained_intron
ENST00000532200	ENSG00000162300	ZFPL1		11:65084222-65116384	802	-0.732584	no	ZFPL1	zinc finger protein like 1 [Source:HGNC Symbol;Acc:HGNC:12868]	protein_coding
ENST00000533216	ENSG00000162300	ZFPL1		11:65084222-65116384	1146	-0.0423048	no	ZFPL1	zinc finger protein like 1 [Source:HGNC Symbol;Acc:HGNC:12868]	retained_intron
ENST00000316059	ENSG00000186660	ZFP91		11:58579110-58625733	5220	0.0575529	no	ZFP91	ZFP91 zinc finger protein [Source:HGNC Symbol;Acc:HGNC:14983]	protein_coding
ENST00000398253	ENSG00000184939	ZFP90		16:68530089-68589512	4384	0.724908	no	ZFP90	ZFP90 zinc finger protein [Source:HGNC Symbol;Acc:HGNC:23329]	protein_coding
ENST00000564323	ENSG00000184939	ZFP90		16:68530089-68589512	560	-2.50638	no	ZFP90	ZFP90 zinc finger protein [Source:HGNC Symbol;Acc:HGNC:23329]	protein_coding
ENST00000564558	ENSG00000184939	ZFP90		16:68530089-68589512	4664	0.512157	no	ZFP90	ZFP90 zinc finger protein [Source:HGNC Symbol;Acc:HGNC:23329]	nonsense_mediated_decay
ENST00000569109	ENSG00000184939	ZFP90		16:68530089-68589512	538	-30.5611	no	ZFP90	ZFP90 zinc finger protein [Source:HGNC Symbol;Acc:HGNC:23329]	protein_coding
ENST00000570495	ENSG00000184939	ZFP90		16:68530089-68589512	4636	-0.275068	no	ZFP90	ZFP90 zinc finger protein [Source:HGNC Symbol;Acc:HGNC:23329]	protein_coding
ENST00000571720	ENSG00000184939	ZFP90		16:68530089-68589512	3901	0.0560916	no	ZFP90	ZFP90 zinc finger protein [Source:HGNC Symbol;Acc:HGNC:23329]	retained_intron
ENST00000573161	ENSG00000184939	ZFP90		16:68530089-68589512	199	-0.88869	no	ZFP90	ZFP90 zinc finger protein [Source:HGNC Symbol;Acc:HGNC:23329]	protein_coding
ENST00000576305	ENSG00000184939	ZFP90		16:68530089-68589512	579	1.44841	no	ZFP90	ZFP90 zinc finger protein [Source:HGNC Symbol;Acc:HGNC:23329]	protein_coding
ENST00000611381	ENSG00000184939	ZFP90		16:68530089-68589512	695	0.222987	no	ZFP90	ZFP90 zinc finger protein [Source:HGNC Symbol;Acc:HGNC:23329]	protein_coding
ENST00000392161	ENSG00000181007	ZFP82		19:36383119-36418656	2623	-0.0399923	no	ZFP82	ZFP82 zinc finger protein [Source:HGNC Symbol;Acc:HGNC:28682]	protein_coding
ENST00000445543	ENSG00000181007	ZFP82		19:36383119-36418656	1360	0.0862127	no	ZFP82	ZFP82 zinc finger protein [Source:HGNC Symbol;Acc:HGNC:28682]	protein_coding
ENST00000590993	ENSG00000181007	ZFP82		19:36383119-36418656	5718	-0.063474	no	ZFP82	ZFP82 zinc finger protein [Source:HGNC Symbol;Acc:HGNC:28682]	retained_intron
ENST00000411995	ENSG00000187801	ZFP69B		1:40450101-40463718	2109	0.133429	no	ZFP69B	ZFP69 zinc finger protein B [Source:HGNC Symbol;Acc:HGNC:28053]	protein_coding
ENST00000484445	ENSG00000187801	ZFP69B		1:40450101-40463718	1976	-0.144167	no	ZFP69B	ZFP69 zinc finger protein B [Source:HGNC Symbol;Acc:HGNC:28053]	protein_coding
ENST00000372706	ENSG00000187815	ZFP69		1:40477214-40508661	2871	0.0483197	no	ZFP69	ZFP69 zinc finger protein [Source:HGNC Symbol;Acc:HGNC:24708]	protein_coding
ENST00000216923	ENSG00000020256	ZFP64		20:52051662-52204308	3264	-0.385955	no	ZFP64	ZFP64 zinc finger protein [Source:HGNC Symbol;Acc:HGNC:15940]	protein_coding
ENST00000346617	ENSG00000020256	ZFP64		20:52051662-52204308	2876	0.0242084	no	ZFP64	ZFP64 zinc finger protein [Source:HGNC Symbol;Acc:HGNC:15940]	protein_coding
ENST00000361387	ENSG00000020256	ZFP64		20:52051662-52204308	2545	0.0916686	no	ZFP64	ZFP64 zinc finger protein [Source:HGNC Symbol;Acc:HGNC:15940]	protein_coding
ENST00000371515	ENSG00000020256	ZFP64		20:52051662-52204308	3040	-0.09529	no	ZFP64	ZFP64 zinc finger protein [Source:HGNC Symbol;Acc:HGNC:15940]	protein_coding
ENST00000371523	ENSG00000020256	ZFP64		20:52051662-52204308	2234	-0.370473	no	ZFP64	ZFP64 zinc finger protein [Source:HGNC Symbol;Acc:HGNC:15940]	protein_coding
ENST00000395989	ENSG00000020256	ZFP64		20:52051662-52204308	762	0.377678	no	ZFP64	ZFP64 zinc finger protein [Source:HGNC Symbol;Acc:HGNC:15940]	protein_coding
ENST00000502412	ENSG00000196670	ZFP62		5:180847610-180861285	3415	0.0578285	no	ZFP62	ZFP62 zinc finger protein [Source:HGNC Symbol;Acc:HGNC:23241]	protein_coding
ENST00000504225	ENSG00000196670	ZFP62		5:180847610-180861285	749	0.177363	no	ZFP62	ZFP62 zinc finger protein [Source:HGNC Symbol;Acc:HGNC:23241]	protein_coding
ENST00000506377	ENSG00000196670	ZFP62		5:180847610-180861285	725	-0.0100307	no	ZFP62	ZFP62 zinc finger protein [Source:HGNC Symbol;Acc:HGNC:23241]	processed_transcript
ENST00000507843	ENSG00000196670	ZFP62		5:180847610-180861285	518	-0.392091	no	ZFP62	ZFP62 zinc finger protein [Source:HGNC Symbol;Acc:HGNC:23241]	retained_intron
ENST00000512132	ENSG00000196670	ZFP62		5:180847610-180861285	4010	0.248028	no	ZFP62	ZFP62 zinc finger protein [Source:HGNC Symbol;Acc:HGNC:23241]	protein_coding
ENST00000326866	ENSG00000179059	ZFP42		4:187995770-188005050	2651	-0.477793	no	ZFP42	ZFP42 zinc finger protein [Source:HGNC Symbol;Acc:HGNC:30949]	protein_coding
ENST00000509524	ENSG00000179059	ZFP42		4:187995770-188005050	2480	-0.294626	no	ZFP42	ZFP42 zinc finger protein [Source:HGNC Symbol;Acc:HGNC:30949]	protein_coding
ENST00000618147	ENSG00000179059	ZFP42		4:187995770-188005050	2338	-0.244142	no	ZFP42	ZFP42 zinc finger protein [Source:HGNC Symbol;Acc:HGNC:30949]	protein_coding
ENST00000517702	ENSG00000181638	ZFP41		8:143246820-143276931	426	-0.373296	no	ZFP41	ZFP41 zinc finger protein [Source:HGNC Symbol;Acc:HGNC:26786]	processed_transcript
ENST00000522233	ENSG00000181638	ZFP41		8:143246820-143276931	548	0.760541	no	ZFP41	ZFP41 zinc finger protein [Source:HGNC Symbol;Acc:HGNC:26786]	processed_transcript
ENST00000626353	ENSG00000181638	ZFP41		8:143246820-143276931	4796	-0.223473	no	ZFP41	ZFP41 zinc finger protein [Source:HGNC Symbol;Acc:HGNC:26786]
ENST00000374227	ENSG00000136866	ZFP37		9:112997119-113056759	6266	0.783609	no	ZFP37	ZFP37 zinc finger protein [Source:HGNC Symbol;Acc:HGNC:12863]	protein_coding
ENST00000555206	ENSG00000136866	ZFP37		9:112997119-113056759	2451	0.411261	no	ZFP37	ZFP37 zinc finger protein [Source:HGNC Symbol;Acc:HGNC:12863]	protein_coding
ENST00000282388	ENSG00000152518	ZFP36L2		2:43222401-43226609	3696	-0.278979	no	ZFP36L2	ZFP36 ring finger protein-like 2 [Source:HGNC Symbol;Acc:HGNC:1108]	protein_coding
ENST00000336440	ENSG00000185650	ZFP36L1		14:68787659-68796253	3026	-0.0750463	no	ZFP36L1	ZFP36 ring finger protein-like 1 [Source:HGNC Symbol;Acc:HGNC:1107]	protein_coding
ENST00000439696	ENSG00000185650	ZFP36L1		14:68787659-68796253	3190	0.270297	no	ZFP36L1	ZFP36 ring finger protein-like 1 [Source:HGNC Symbol;Acc:HGNC:1107]	protein_coding
ENST00000553375	ENSG00000185650	ZFP36L1		14:68787659-68796253	633	-0.158053	no	ZFP36L1	ZFP36 ring finger protein-like 1 [Source:HGNC Symbol;Acc:HGNC:1107]	protein_coding
ENST00000555997	ENSG00000185650	ZFP36L1		14:68787659-68796253	3094	0.145376	no	ZFP36L1	ZFP36 ring finger protein-like 1 [Source:HGNC Symbol;Acc:HGNC:1107]	protein_coding
ENST00000557022	ENSG00000185650	ZFP36L1		14:68787659-68796253	577	0.0140224	no	ZFP36L1	ZFP36 ring finger protein-like 1 [Source:HGNC Symbol;Acc:HGNC:1107]	protein_coding
ENST00000597629	ENSG00000128016	ZFP36		19:39406812-39409412	1786	-2.06729	no	ZFP36	ZFP36 ring finger protein [Source:HGNC Symbol;Acc:HGNC:12862]	protein_coding
ENST00000351218	ENSG00000120784	ZFP30		19:37497158-37719790	6090	0.655701	no	ZFP30	ZFP30 zinc finger protein [Source:HGNC Symbol;Acc:HGNC:29555]	protein_coding
ENST00000392144	ENSG00000120784	ZFP30		19:37497158-37719790	3916	0.893276	no	ZFP30	ZFP30 zinc finger protein [Source:HGNC Symbol;Acc:HGNC:29555]	protein_coding
ENST00000477900	ENSG00000120784	ZFP30		19:37497158-37719790	549	0.165454	no	ZFP30	ZFP30 zinc finger protein [Source:HGNC Symbol;Acc:HGNC:29555]	retained_intron
ENST00000514101	ENSG00000120784	ZFP30		19:37497158-37719790	4440	0.00621348	no	ZFP30	ZFP30 zinc finger protein [Source:HGNC Symbol;Acc:HGNC:29555]	protein_coding
ENST00000587809	ENSG00000120784	ZFP30		19:37497158-37719790	572	0.670496	no	ZFP30	ZFP30 zinc finger protein [Source:HGNC Symbol;Acc:HGNC:29555]	protein_coding
ENST00000451604	ENSG00000134532	SOX5		12:23529499-23951032	4261	1.66066	yes	SOX5	SRY-box 5 [Source:HGNC Symbol;Acc:HGNC:11201]	protein_coding
ENST00000555655	ENSG00000258649	CTD-2142D14.1		14:37589983-38202923	531	-1.38872	yes			lincRNA
ENST00000589280	ENSG00000142065	ZFP14		19:36334452-36379199	642	0.158221	no	ZFP14	ZFP14 zinc finger protein [Source:HGNC Symbol;Acc:HGNC:29312]	protein_coding
ENST00000393430	ENSG00000184517	ZFP1		16:75148491-75172236	3250	0.34259	no	ZFP1	ZFP1 zinc finger protein [Source:HGNC Symbol;Acc:HGNC:23328]	protein_coding
ENST00000566105	ENSG00000184517	ZFP1		16:75148491-75172236	262	1.90841	no	ZFP1	ZFP1 zinc finger protein [Source:HGNC Symbol;Acc:HGNC:23328]	processed_transcript
ENST00000567481	ENSG00000184517	ZFP1		16:75148491-75172236	493	-0.38749	no	ZFP1	ZFP1 zinc finger protein [Source:HGNC Symbol;Acc:HGNC:23328]	protein_coding
ENST00000570010	ENSG00000184517	ZFP1		16:75148491-75172236	1457	0.220453	no	ZFP1	ZFP1 zinc finger protein [Source:HGNC Symbol;Acc:HGNC:23328]	protein_coding
ENST00000372524	ENSG00000165655	ZNF503		10:75269818-75411842	3347	1.6601	yes	ZNF503	zinc finger protein 503 [Source:HGNC Symbol;Acc:HGNC:23589]	protein_coding
ENST00000517683	ENSG00000091656	ZFHX4		8:76403997-76867285	614	1.50426	no	ZFHX4	zinc finger homeobox 4 [Source:HGNC Symbol;Acc:HGNC:30939]	processed_transcript
ENST00000488550	ENSG00000143995	MEIS1		2:66426734-66573869	5111	1.65922	yes	MEIS1	Meis homeobox 1 [Source:HGNC Symbol;Acc:HGNC:7000]	protein_coding
ENST00000419474	ENSG00000136367	ZFHX2		14:23511759-23578800	9182	-0.722659	no	ZFHX2	zinc finger homeobox 2 [Source:HGNC Symbol;Acc:HGNC:20152]	protein_coding
ENST00000378743	ENSG00000133858	ZFC3H1		12:71609471-71705046	7285	-0.167044	no	ZFC3H1	zinc finger C3H1-type containing [Source:HGNC Symbol;Acc:HGNC:28328]	protein_coding
ENST00000546606	ENSG00000133858	ZFC3H1		12:71609471-71705046	498	-1.53923	no	ZFC3H1	zinc finger C3H1-type containing [Source:HGNC Symbol;Acc:HGNC:28328]	retained_intron
ENST00000552994	ENSG00000133858	ZFC3H1		12:71609471-71705046	7597	-0.2392	no	ZFC3H1	zinc finger C3H1-type containing [Source:HGNC Symbol;Acc:HGNC:28328]	nonsense_mediated_decay
ENST00000377838	ENSG00000066827	ZFAT		8:134477787-134713049	4597	-0.506624	no	ZFAT	zinc finger and AT-hook domain containing [Source:HGNC Symbol;Acc:HGNC:19899]	protein_coding
ENST00000326677	ENSG00000177410	ZFAS1		20:49219294-49295738	504	0.145064	no	ZFAS1	ZNFX1 antisense RNA 1 [Source:HGNC Symbol;Acc:HGNC:33101]	antisense
ENST00000371743	ENSG00000177410	ZFAS1		20:49219294-49295738	1008	0.202975	no	ZFAS1	ZNFX1 antisense RNA 1 [Source:HGNC Symbol;Acc:HGNC:33101]	antisense
ENST00000417721	ENSG00000177410	ZFAS1		20:49219294-49295738	860	-0.117116	no	ZFAS1	ZNFX1 antisense RNA 1 [Source:HGNC Symbol;Acc:HGNC:33101]	antisense
ENST00000428008	ENSG00000177410	ZFAS1		20:49219294-49295738	566	-0.196273	no	ZFAS1	ZNFX1 antisense RNA 1 [Source:HGNC Symbol;Acc:HGNC:33101]	antisense
ENST00000441722	ENSG00000177410	ZFAS1		20:49219294-49295738	946	0.208092	no	ZFAS1	ZNFX1 antisense RNA 1 [Source:HGNC Symbol;Acc:HGNC:33101]	antisense
ENST00000450535	ENSG00000177410	ZFAS1		20:49219294-49295738	1075	-0.909774	no	ZFAS1	ZNFX1 antisense RNA 1 [Source:HGNC Symbol;Acc:HGNC:33101]	antisense
ENST00000620594	ENSG00000177410	ZFAS1		20:49219294-49295738	508	0.0914697	no	ZFAS1	ZNFX1 antisense RNA 1 [Source:HGNC Symbol;Acc:HGNC:33101]	antisense
ENST00000623640	ENSG00000177410	ZFAS1		20:49219294-49295738	732	-0.5429	no	ZFAS1	ZNFX1 antisense RNA 1 [Source:HGNC Symbol;Acc:HGNC:33101]	antisense
ENST00000261749	ENSG00000086666	ZFAND6		15:80059567-80138393	1814	-0.437451	no	ZFAND6	zinc finger AN1-type containing 6 [Source:HGNC Symbol;Acc:HGNC:30164]	protein_coding
ENST00000557793	ENSG00000086666	ZFAND6		15:80059567-80138393	532	-0.212258	no	ZFAND6	zinc finger AN1-type containing 6 [Source:HGNC Symbol;Acc:HGNC:30164]	retained_intron
ENST00000557983	ENSG00000086666	ZFAND6		15:80059567-80138393	2594	0.0383	no	ZFAND6	zinc finger AN1-type containing 6 [Source:HGNC Symbol;Acc:HGNC:30164]	retained_intron
ENST00000558494	ENSG00000086666	ZFAND6		15:80059567-80138393	1472	-0.624644	no	ZFAND6	zinc finger AN1-type containing 6 [Source:HGNC Symbol;Acc:HGNC:30164]	protein_coding
ENST00000558688	ENSG00000086666	ZFAND6		15:80059567-80138393	780	0.694666	no	ZFAND6	zinc finger AN1-type containing 6 [Source:HGNC Symbol;Acc:HGNC:30164]	protein_coding
ENST00000559775	ENSG00000086666	ZFAND6		15:80059567-80138393	1602	0.275987	no	ZFAND6	zinc finger AN1-type containing 6 [Source:HGNC Symbol;Acc:HGNC:30164]	protein_coding
ENST00000559835	ENSG00000086666	ZFAND6		15:80059567-80138393	1446	-0.662838	no	ZFAND6	zinc finger AN1-type containing 6 [Source:HGNC Symbol;Acc:HGNC:30164]	protein_coding
ENST00000560470	ENSG00000086666	ZFAND6		15:80059567-80138393	558	-0.140337	no	ZFAND6	zinc finger AN1-type containing 6 [Source:HGNC Symbol;Acc:HGNC:30164]	protein_coding
ENST00000561017	ENSG00000086666	ZFAND6		15:80059567-80138393	470	-0.354711	no	ZFAND6	zinc finger AN1-type containing 6 [Source:HGNC Symbol;Acc:HGNC:30164]	retained_intron
ENST00000561060	ENSG00000086666	ZFAND6		15:80059567-80138393	891	0.354078	no	ZFAND6	zinc finger AN1-type containing 6 [Source:HGNC Symbol;Acc:HGNC:30164]	protein_coding
ENST00000564367	ENSG00000086666	ZFAND6		15:80059567-80138393	582	-0.096477	no	ZFAND6	zinc finger AN1-type containing 6 [Source:HGNC Symbol;Acc:HGNC:30164]	protein_coding
ENST00000616533	ENSG00000086666	ZFAND6		15:80059567-80138393	1653	0.23948	no	ZFAND6	zinc finger AN1-type containing 6 [Source:HGNC Symbol;Acc:HGNC:30164]	protein_coding
ENST00000237937	ENSG00000107372	ZFAND5		9:72351424-72365235	5310	0.203809	no	ZFAND5	zinc finger AN1-type containing 5 [Source:HGNC Symbol;Acc:HGNC:13008]	protein_coding
ENST00000343431	ENSG00000107372	ZFAND5		9:72351424-72365235	1073	0.823833	no	ZFAND5	zinc finger AN1-type containing 5 [Source:HGNC Symbol;Acc:HGNC:13008]	protein_coding
ENST00000376956	ENSG00000107372	ZFAND5		9:72351424-72365235	690	-0.584002	no	ZFAND5	zinc finger AN1-type containing 5 [Source:HGNC Symbol;Acc:HGNC:13008]	protein_coding
ENST00000376960	ENSG00000107372	ZFAND5		9:72351424-72365235	2686	-0.325304	no	ZFAND5	zinc finger AN1-type containing 5 [Source:HGNC Symbol;Acc:HGNC:13008]	protein_coding
ENST00000376962	ENSG00000107372	ZFAND5		9:72351424-72365235	2785	-0.154424	no	ZFAND5	zinc finger AN1-type containing 5 [Source:HGNC Symbol;Acc:HGNC:13008]	protein_coding
ENST00000471197	ENSG00000107372	ZFAND5		9:72351424-72365235	553	0.0823307	no	ZFAND5	zinc finger AN1-type containing 5 [Source:HGNC Symbol;Acc:HGNC:13008]	processed_transcript
ENST00000487330	ENSG00000107372	ZFAND5		9:72351424-72365235	631	-0.235683	no	ZFAND5	zinc finger AN1-type containing 5 [Source:HGNC Symbol;Acc:HGNC:13008]	processed_transcript
ENST00000488164	ENSG00000107372	ZFAND5		9:72351424-72365235	3020	0.150945	no	ZFAND5	zinc finger AN1-type containing 5 [Source:HGNC Symbol;Acc:HGNC:13008]	processed_transcript
ENST00000344646	ENSG00000172671	ZFAND4		10:45615500-45672780	3241	-0.0635884	no	ZFAND4	zinc finger AN1-type containing 4 [Source:HGNC Symbol;Acc:HGNC:23504]	protein_coding
ENST00000374370	ENSG00000172671	ZFAND4		10:45615500-45672780	1955	0.197421	no	ZFAND4	zinc finger AN1-type containing 4 [Source:HGNC Symbol;Acc:HGNC:23504]	processed_transcript
ENST00000497028	ENSG00000172671	ZFAND4		10:45615500-45672780	920	0.0951621	no	ZFAND4	zinc finger AN1-type containing 4 [Source:HGNC Symbol;Acc:HGNC:23504]	processed_transcript
ENST00000287218	ENSG00000156639	ZFAND3		6:37819498-38154624	3366	-0.242565	no	ZFAND3	zinc finger AN1-type containing 3 [Source:HGNC Symbol;Acc:HGNC:18019]	protein_coding
ENST00000373389	ENSG00000156639	ZFAND3		6:37819498-38154624	531	-0.222462	no	ZFAND3	zinc finger AN1-type containing 3 [Source:HGNC Symbol;Acc:HGNC:18019]	protein_coding
ENST00000373391	ENSG00000156639	ZFAND3		6:37819498-38154624	3001	-0.154053	no	ZFAND3	zinc finger AN1-type containing 3 [Source:HGNC Symbol;Acc:HGNC:18019]	protein_coding
ENST00000440482	ENSG00000156639	ZFAND3		6:37819498-38154624	821	0.905086	no	ZFAND3	zinc finger AN1-type containing 3 [Source:HGNC Symbol;Acc:HGNC:18019]	processed_transcript
ENST00000444522	ENSG00000158552	ZFAND2B		2:219195236-219209651	1199	0.452909	no	ZFAND2B	zinc finger AN1-type containing 2B [Source:HGNC Symbol;Acc:HGNC:25206]	protein_coding
ENST00000316495	ENSG00000178381	ZFAND2A		7:1152070-1165267	860	0.206	no	ZFAND2A	zinc finger AN1-type containing 2A [Source:HGNC Symbol;Acc:HGNC:28073]	protein_coding
ENST00000471448	ENSG00000178381	ZFAND2A		7:1152070-1165267	542	-0.397342	no	ZFAND2A	zinc finger AN1-type containing 2A [Source:HGNC Symbol;Acc:HGNC:28073]	retained_intron
ENST00000220669	ENSG00000104231	ZFAND1		8:81701333-81759515	1798	0.295773	no	ZFAND1	zinc finger AN1-type containing 1 [Source:HGNC Symbol;Acc:HGNC:25858]	protein_coding
ENST00000519523	ENSG00000104231	ZFAND1		8:81701333-81759515	698	-0.66757	no	ZFAND1	zinc finger AN1-type containing 1 [Source:HGNC Symbol;Acc:HGNC:25858]	protein_coding
ENST00000519820	ENSG00000104231	ZFAND1		8:81701333-81759515	582	-1.07929	no	ZFAND1	zinc finger AN1-type containing 1 [Source:HGNC Symbol;Acc:HGNC:25858]	retained_intron
ENST00000521287	ENSG00000104231	ZFAND1		8:81701333-81759515	772	0.574397	no	ZFAND1	zinc finger AN1-type containing 1 [Source:HGNC Symbol;Acc:HGNC:25858]	protein_coding
ENST00000524305	ENSG00000104231	ZFAND1		8:81701333-81759515	2719	-0.0347261	no	ZFAND1	zinc finger AN1-type containing 1 [Source:HGNC Symbol;Acc:HGNC:25858]	retained_intron
ENST00000524339	ENSG00000104231	ZFAND1		8:81701333-81759515	811	1.44566	no	ZFAND1	zinc finger AN1-type containing 1 [Source:HGNC Symbol;Acc:HGNC:25858]	retained_intron
ENST00000291900	ENSG00000160445	ZER1		9:128724444-128772414	4259	-0.138001	no	ZER1	zyg-11 related cell cycle regulator [Source:HGNC Symbol;Acc:HGNC:30960]	protein_coding
ENST00000414921	ENSG00000160445	ZER1		9:128724444-128772414	715	0.0455367	no	ZER1	zyg-11 related cell cycle regulator [Source:HGNC Symbol;Acc:HGNC:30960]	protein_coding
ENST00000621504	ENSG00000275372	ZEB2_AS1_1		2:144384080-144524583	128	#NUM!	no		ZEB2 antisense RNA 1 conserved region 1 [Source:RFAM;Acc:RF01984]	misc_RNA
ENST00000409211	ENSG00000169554	ZEB2		2:144384080-144524583	587	0.4918	no	ZEB2	zinc finger E-box binding homeobox 2 [Source:HGNC Symbol;Acc:HGNC:14881]	protein_coding
ENST00000382438	ENSG00000109705	NKX3-2		4:13540829-13545050	2801	1.65563	yes	NKX3-2	NK3 homeobox 2 [Source:HGNC Symbol;Acc:HGNC:951]	protein_coding
ENST00000440875	ENSG00000169554	ZEB2		2:144384080-144524583	1809	2.04787	no	ZEB2	zinc finger E-box binding homeobox 2 [Source:HGNC Symbol;Acc:HGNC:14881]	protein_coding
ENST00000444559	ENSG00000169554	ZEB2		2:144384080-144524583	577	2.03403	no	ZEB2	zinc finger E-box binding homeobox 2 [Source:HGNC Symbol;Acc:HGNC:14881]	protein_coding
ENST00000472146	ENSG00000169554	ZEB2		2:144384080-144524583	3837	1.28515	no	ZEB2	zinc finger E-box binding homeobox 2 [Source:HGNC Symbol;Acc:HGNC:14881]	retained_intron
ENST00000479735	ENSG00000169554	ZEB2		2:144384080-144524583	543	1.21961	no	ZEB2	zinc finger E-box binding homeobox 2 [Source:HGNC Symbol;Acc:HGNC:14881]	processed_transcript
ENST00000539609	ENSG00000169554	ZEB2		2:144384080-144524583	4061	1.92852	no	ZEB2	zinc finger E-box binding homeobox 2 [Source:HGNC Symbol;Acc:HGNC:14881]	protein_coding
ENST00000558170	ENSG00000169554	ZEB2		2:144384080-144524583	4012	0.511662	no	ZEB2	zinc finger E-box binding homeobox 2 [Source:HGNC Symbol;Acc:HGNC:14881]	protein_coding
ENST00000625161	ENSG00000169554	ZEB2		2:144384080-144524583	3061	0.621286	no	ZEB2	zinc finger E-box binding homeobox 2 [Source:HGNC Symbol;Acc:HGNC:14881]	retained_intron
ENST00000627856	ENSG00000169554	ZEB2		2:144384080-144524583	583	3.15312	no	ZEB2	zinc finger E-box binding homeobox 2 [Source:HGNC Symbol;Acc:HGNC:14881]
ENST00000629955	ENSG00000169554	ZEB2		2:144384080-144524583	1435	0.705987	no	ZEB2	zinc finger E-box binding homeobox 2 [Source:HGNC Symbol;Acc:HGNC:14881]	processed_transcript
ENST00000441257	ENSG00000237036	ZEB1-AS1		10:31187882-31529814	585	0.222149	no	ZEB1-AS1	ZEB1 antisense RNA 1 [Source:HGNC Symbol;Acc:HGNC:42354]	antisense
ENST00000606250	ENSG00000237036	ZEB1-AS1		10:31187882-31529814	573	-0.0572518	no	ZEB1-AS1	ZEB1 antisense RNA 1 [Source:HGNC Symbol;Acc:HGNC:42354]	antisense
ENST00000607166	ENSG00000237036	ZEB1-AS1		10:31187882-31529814	2503	0.635753	no	ZEB1-AS1	ZEB1 antisense RNA 1 [Source:HGNC Symbol;Acc:HGNC:42354]	antisense
ENST00000371413	ENSG00000108231	LGI1		10:93757808-93798174	1247	1.64286	yes	LGI1	leucine rich glioma inactivated 1 [Source:HGNC Symbol;Acc:HGNC:6572]	protein_coding
ENST00000424869	ENSG00000148516	ZEB1		10:31187882-31529814	887	1.4283	no	ZEB1	zinc finger E-box binding homeobox 1 [Source:HGNC Symbol;Acc:HGNC:11642]	protein_coding
ENST00000493835	ENSG00000148516	ZEB1		10:31187882-31529814	683	0.304522	no	ZEB1	zinc finger E-box binding homeobox 1 [Source:HGNC Symbol;Acc:HGNC:11642]	processed_transcript
ENST00000560721	ENSG00000148516	ZEB1		10:31187882-31529814	3368	1.13645	no	ZEB1	zinc finger E-box binding homeobox 1 [Source:HGNC Symbol;Acc:HGNC:11642]	protein_coding
ENST00000357166	ENSG00000188706	ZDHHC9		X:129803287-129843909	4569	0.0133703	no	ZDHHC9	zinc finger DHHC-type containing 9 [Source:HGNC Symbol;Acc:HGNC:18475]	protein_coding
ENST00000371064	ENSG00000188706	ZDHHC9		X:129803287-129843909	2473	-0.228176	no	ZDHHC9	zinc finger DHHC-type containing 9 [Source:HGNC Symbol;Acc:HGNC:18475]	protein_coding
ENST00000320602	ENSG00000099904	ZDHHC8		22:20129455-20148007	3072	-0.25707	no	ZDHHC8	zinc finger DHHC-type containing 8 [Source:HGNC Symbol;Acc:HGNC:18474]	protein_coding
ENST00000436518	ENSG00000099904	ZDHHC8		22:20129455-20148007	557	-0.374568	no	ZDHHC8	zinc finger DHHC-type containing 8 [Source:HGNC Symbol;Acc:HGNC:18474]	protein_coding
ENST00000469212	ENSG00000099904	ZDHHC8		22:20129455-20148007	625	-0.728469	no	ZDHHC8	zinc finger DHHC-type containing 8 [Source:HGNC Symbol;Acc:HGNC:18474]	retained_intron
ENST00000472497	ENSG00000099904	ZDHHC8		22:20129455-20148007	909	-0.255986	no	ZDHHC8	zinc finger DHHC-type containing 8 [Source:HGNC Symbol;Acc:HGNC:18474]	retained_intron
ENST00000313732	ENSG00000153786	ZDHHC7		16:84974180-85011535	3442	-0.0455165	no	ZDHHC7	zinc finger DHHC-type containing 7 [Source:HGNC Symbol;Acc:HGNC:18459]	protein_coding
ENST00000564526	ENSG00000153786	ZDHHC7		16:84974180-85011535	603	5.80513	no	ZDHHC7	zinc finger DHHC-type containing 7 [Source:HGNC Symbol;Acc:HGNC:18459]	retained_intron
ENST00000369404	ENSG00000023041	ZDHHC6		10:112374017-112446917	1721	-1.10177	no	ZDHHC6	zinc finger DHHC-type containing 6 [Source:HGNC Symbol;Acc:HGNC:19160]	protein_coding
ENST00000274382	ENSG00000145721	LIX1		5:97089074-97437217	4026	1.62805	yes	LIX1	limb and CNS expressed 1 [Source:HGNC Symbol;Acc:HGNC:18581]	protein_coding
ENST00000482410	ENSG00000023041	ZDHHC6		10:112374017-112446917	538	0.79684	no	ZDHHC6	zinc finger DHHC-type containing 6 [Source:HGNC Symbol;Acc:HGNC:19160]	processed_transcript
ENST00000393658	ENSG00000150625	GPM6A		4:175632933-176002664	2821	1.62658	yes	GPM6A	glycoprotein M6A [Source:HGNC Symbol;Acc:HGNC:4460]	protein_coding
ENST00000527985	ENSG00000156599	ZDHHC5		11:57667746-57701187	2817	-0.266156	no	ZDHHC5	zinc finger DHHC-type containing 5 [Source:HGNC Symbol;Acc:HGNC:18472]	protein_coding
ENST00000335965	ENSG00000136247	ZDHHC4		7:6577433-6589374	1259	0.236442	no	ZDHHC4	zinc finger DHHC-type containing 4 [Source:HGNC Symbol;Acc:HGNC:18471]	protein_coding
ENST00000396706	ENSG00000136247	ZDHHC4		7:6577433-6589374	1942	0.0656686	no	ZDHHC4	zinc finger DHHC-type containing 4 [Source:HGNC Symbol;Acc:HGNC:18471]	protein_coding
ENST00000396707	ENSG00000136247	ZDHHC4		7:6577433-6589374	1461	0.187686	no	ZDHHC4	zinc finger DHHC-type containing 4 [Source:HGNC Symbol;Acc:HGNC:18471]	protein_coding
ENST00000396713	ENSG00000136247	ZDHHC4		7:6577433-6589374	1552	1.14723	no	ZDHHC4	zinc finger DHHC-type containing 4 [Source:HGNC Symbol;Acc:HGNC:18471]	protein_coding
ENST00000405731	ENSG00000136247	ZDHHC4		7:6577433-6589374	1348	0.690723	no	ZDHHC4	zinc finger DHHC-type containing 4 [Source:HGNC Symbol;Acc:HGNC:18471]	protein_coding
ENST00000474097	ENSG00000136247	ZDHHC4		7:6577433-6589374	1604	0.2913	no	ZDHHC4	zinc finger DHHC-type containing 4 [Source:HGNC Symbol;Acc:HGNC:18471]	retained_intron
ENST00000474738	ENSG00000136247	ZDHHC4		7:6577433-6589374	718	0.357599	no	ZDHHC4	zinc finger DHHC-type containing 4 [Source:HGNC Symbol;Acc:HGNC:18471]	retained_intron
ENST00000489138	ENSG00000136247	ZDHHC4		7:6577433-6589374	548	-0.263456	no	ZDHHC4	zinc finger DHHC-type containing 4 [Source:HGNC Symbol;Acc:HGNC:18471]	retained_intron
ENST00000493944	ENSG00000136247	ZDHHC4		7:6577433-6589374	641	1.28239	no	ZDHHC4	zinc finger DHHC-type containing 4 [Source:HGNC Symbol;Acc:HGNC:18471]	retained_intron
ENST00000296127	ENSG00000163812	ZDHHC3		3:44915256-45036071	3101	-0.317837	no	ZDHHC3	zinc finger DHHC-type containing 3 [Source:HGNC Symbol;Acc:HGNC:18470]	protein_coding
ENST00000339420	ENSG00000163812	ZDHHC3		3:44915256-45036071	3226	-0.0991701	no	ZDHHC3	zinc finger DHHC-type containing 3 [Source:HGNC Symbol;Acc:HGNC:18470]	protein_coding
ENST00000419642	ENSG00000163812	ZDHHC3		3:44915256-45036071	540	-0.0958548	no	ZDHHC3	zinc finger DHHC-type containing 3 [Source:HGNC Symbol;Acc:HGNC:18470]	nonsense_mediated_decay
ENST00000424952	ENSG00000163812	ZDHHC3		3:44915256-45036071	2687	0.0463549	no	ZDHHC3	zinc finger DHHC-type containing 3 [Source:HGNC Symbol;Acc:HGNC:18470]	protein_coding
ENST00000433512	ENSG00000163812	ZDHHC3		3:44915256-45036071	472	-0.601952	no	ZDHHC3	zinc finger DHHC-type containing 3 [Source:HGNC Symbol;Acc:HGNC:18470]	protein_coding
ENST00000443879	ENSG00000163812	ZDHHC3		3:44915256-45036071	407	-0.0740202	no	ZDHHC3	zinc finger DHHC-type containing 3 [Source:HGNC Symbol;Acc:HGNC:18470]	protein_coding
ENST00000310442	ENSG00000174165	ZDHHC24		11:66435074-66546238	4721	0.116055	no	ZDHHC24	zinc finger DHHC-type containing 24 [Source:HGNC Symbol;Acc:HGNC:27387]	protein_coding
ENST00000319374	ENSG00000177108	ZDHHC22		14:77098096-77259495	3408	-0.339269	no	ZDHHC22	zinc finger DHHC-type containing 22 [Source:HGNC Symbol;Acc:HGNC:20106]	protein_coding
ENST00000380916	ENSG00000175893	ZDHHC21		9:14611070-14693471	9160	0.3	no	ZDHHC21	zinc finger DHHC-type containing 21 [Source:HGNC Symbol;Acc:HGNC:20750]	protein_coding
ENST00000320220	ENSG00000180776	ZDHHC20		13:21372572-21459370	1351	0.495039	no	ZDHHC20	zinc finger DHHC-type containing 20 [Source:HGNC Symbol;Acc:HGNC:20749]	protein_coding
ENST00000382466	ENSG00000180776	ZDHHC20		13:21372572-21459370	5338	0.257818	no	ZDHHC20	zinc finger DHHC-type containing 20 [Source:HGNC Symbol;Acc:HGNC:20749]	protein_coding
ENST00000400590	ENSG00000180776	ZDHHC20		13:21372572-21459370	1869	-0.360186	no	ZDHHC20	zinc finger DHHC-type containing 20 [Source:HGNC Symbol;Acc:HGNC:20749]	protein_coding
ENST00000494731	ENSG00000180776	ZDHHC20		13:21372572-21459370	995	0.357672	no	ZDHHC20	zinc finger DHHC-type containing 20 [Source:HGNC Symbol;Acc:HGNC:20749]	processed_transcript
ENST00000542645	ENSG00000180776	ZDHHC20		13:21372572-21459370	5315	0.25361	no	ZDHHC20	zinc finger DHHC-type containing 20 [Source:HGNC Symbol;Acc:HGNC:20749]	protein_coding
ENST00000626464	ENSG00000180776	ZDHHC20		13:21372572-21459370	3343	1.1596	no	ZDHHC20	zinc finger DHHC-type containing 20 [Source:HGNC Symbol;Acc:HGNC:20749]	nonsense_mediated_decay
ENST00000262096	ENSG00000104219	ZDHHC2		8:17156028-17224799	6377	0.258644	no	ZDHHC2	zinc finger DHHC-type containing 2 [Source:HGNC Symbol;Acc:HGNC:18469]	protein_coding
ENST00000522184	ENSG00000104219	ZDHHC2		8:17156028-17224799	487	0.138716	no	ZDHHC2	zinc finger DHHC-type containing 2 [Source:HGNC Symbol;Acc:HGNC:18469]	protein_coding
ENST00000523132	ENSG00000104219	ZDHHC2		8:17156028-17224799	167	#NUM!	no	ZDHHC2	zinc finger DHHC-type containing 2 [Source:HGNC Symbol;Acc:HGNC:18469]	protein_coding
ENST00000460442	ENSG00000163958	ZDHHC19		3:196197448-196211437	572	-0.271908	no	ZDHHC19	zinc finger DHHC-type containing 19 [Source:HGNC Symbol;Acc:HGNC:20713]	retained_intron
ENST00000374141	ENSG00000204160	ZDHHC18		1:26826709-26857602	1002	-0.0493908	no	ZDHHC18	zinc finger DHHC-type containing 18 [Source:HGNC Symbol;Acc:HGNC:20712]	protein_coding
ENST00000374142	ENSG00000204160	ZDHHC18		1:26826709-26857602	5020	-0.091692	no	ZDHHC18	zinc finger DHHC-type containing 18 [Source:HGNC Symbol;Acc:HGNC:20712]	protein_coding
ENST00000558770	ENSG00000140511	HAPLN3		15:88877287-88895626	3071	-1.34597	yes	HAPLN3	hyaluronan and proteoglycan link protein 3 [Source:HGNC Symbol;Acc:HGNC:21446]	nonsense_mediated_decay
ENST00000546778	ENSG00000186908	ZDHHC17		12:76763587-76853696	1146	0.129624	no	ZDHHC17	zinc finger DHHC-type containing 17 [Source:HGNC Symbol;Acc:HGNC:18412]	nonsense_mediated_decay
ENST00000550244	ENSG00000186908	ZDHHC17		12:76763587-76853696	1188	0.956957	no	ZDHHC17	zinc finger DHHC-type containing 17 [Source:HGNC Symbol;Acc:HGNC:18412]	retained_intron
ENST00000552453	ENSG00000186908	ZDHHC17		12:76763587-76853696	856	0.374192	no	ZDHHC17	zinc finger DHHC-type containing 17 [Source:HGNC Symbol;Acc:HGNC:18412]	nonsense_mediated_decay
ENST00000552693	ENSG00000186908	ZDHHC17		12:76763587-76853696	2078	0.216192	no	ZDHHC17	zinc finger DHHC-type containing 17 [Source:HGNC Symbol;Acc:HGNC:18412]	retained_intron
ENST00000553091	ENSG00000186908	ZDHHC17		12:76763587-76853696	500	1.38885	no	ZDHHC17	zinc finger DHHC-type containing 17 [Source:HGNC Symbol;Acc:HGNC:18412]	processed_transcript
ENST00000352634	ENSG00000171307	ZDHHC16		10:97446130-97457370	1718	0.319459	no	ZDHHC16	zinc finger DHHC-type containing 16 [Source:HGNC Symbol;Acc:HGNC:20714]	protein_coding
ENST00000353979	ENSG00000171307	ZDHHC16		10:97446130-97457370	1647	-1.4915	no	ZDHHC16	zinc finger DHHC-type containing 16 [Source:HGNC Symbol;Acc:HGNC:20714]	protein_coding
ENST00000370846	ENSG00000171307	ZDHHC16		10:97446130-97457370	1280	0.215605	no	ZDHHC16	zinc finger DHHC-type containing 16 [Source:HGNC Symbol;Acc:HGNC:20714]	protein_coding
ENST00000370854	ENSG00000171307	ZDHHC16		10:97446130-97457370	1798	-0.100228	no	ZDHHC16	zinc finger DHHC-type containing 16 [Source:HGNC Symbol;Acc:HGNC:20714]	protein_coding
ENST00000393760	ENSG00000171307	ZDHHC16		10:97446130-97457370	2014	0.0670518	no	ZDHHC16	zinc finger DHHC-type containing 16 [Source:HGNC Symbol;Acc:HGNC:20714]	protein_coding
ENST00000420089	ENSG00000171307	ZDHHC16		10:97446130-97457370	1362	-1.37389	no	ZDHHC16	zinc finger DHHC-type containing 16 [Source:HGNC Symbol;Acc:HGNC:20714]	protein_coding
ENST00000492610	ENSG00000171307	ZDHHC16		10:97446130-97457370	860	-0.0220653	no	ZDHHC16	zinc finger DHHC-type containing 16 [Source:HGNC Symbol;Acc:HGNC:20714]	processed_transcript
ENST00000492733	ENSG00000171307	ZDHHC16		10:97446130-97457370	522	-0.0716065	no	ZDHHC16	zinc finger DHHC-type containing 16 [Source:HGNC Symbol;Acc:HGNC:20714]	processed_transcript
ENST00000414563	ENSG00000175048	ZDHHC14		6:157381132-157678146	3134	0.341313	no	ZDHHC14	zinc finger DHHC-type containing 14 [Source:HGNC Symbol;Acc:HGNC:20341]	protein_coding
ENST00000399351	ENSG00000177054	ZDHHC13		11:19117098-19176422	2283	0.309159	no	ZDHHC13	zinc finger DHHC-type containing 13 [Source:HGNC Symbol;Acc:HGNC:18413]	protein_coding
ENST00000446113	ENSG00000177054	ZDHHC13		11:19117098-19176422	2445	0.310455	no	ZDHHC13	zinc finger DHHC-type containing 13 [Source:HGNC Symbol;Acc:HGNC:18413]	protein_coding
ENST00000372663	ENSG00000160446	ZDHHC12		9:128702522-128724127	1129	-0.171715	no	ZDHHC12	zinc finger DHHC-type containing 12 [Source:HGNC Symbol;Acc:HGNC:19159]	protein_coding
ENST00000372667	ENSG00000160446	ZDHHC12		9:128702522-128724127	1187	0.247477	no	ZDHHC12	zinc finger DHHC-type containing 12 [Source:HGNC Symbol;Acc:HGNC:19159]	protein_coding
ENST00000452105	ENSG00000160446	ZDHHC12		9:128702522-128724127	644	-0.320229	no	ZDHHC12	zinc finger DHHC-type containing 12 [Source:HGNC Symbol;Acc:HGNC:19159]	protein_coding
ENST00000348579	ENSG00000159714	ZDHHC1		16:67394418-67416833	2047	0.235112	no	ZDHHC1	zinc finger DHHC-type containing 1 [Source:HGNC Symbol;Acc:HGNC:17916]	protein_coding
ENST00000374423	ENSG00000204186	ZDBF2		2:206274662-206314428	10286	0.344662	no	ZDBF2	zinc finger DBF-type containing 2 [Source:HGNC Symbol;Acc:HGNC:29313]	protein_coding
ENST00000611847	ENSG00000204186	ZDBF2		2:206274662-206314428	9890	-0.0612705	no	ZDBF2	zinc finger DBF-type containing 2 [Source:HGNC Symbol;Acc:HGNC:29313]	protein_coding
ENST00000266529	ENSG00000139168	ZCRB1		12:42238446-42590355	1827	0.334353	no	ZCRB1	zinc finger CCHC-type and RNA binding motif containing 1 [Source:HGNC Symbol;Acc:HGNC:29620]	protein_coding
ENST00000548022	ENSG00000139168	ZCRB1		12:42238446-42590355	396	0.146514	no	ZCRB1	zinc finger CCHC-type and RNA binding motif containing 1 [Source:HGNC Symbol;Acc:HGNC:29620]	retained_intron
ENST00000552235	ENSG00000139168	ZCRB1		12:42238446-42590355	633	0.628683	no	ZCRB1	zinc finger CCHC-type and RNA binding motif containing 1 [Source:HGNC Symbol;Acc:HGNC:29620]	protein_coding
ENST00000552673	ENSG00000139168	ZCRB1		12:42238446-42590355	907	0.331171	no	ZCRB1	zinc finger CCHC-type and RNA binding motif containing 1 [Source:HGNC Symbol;Acc:HGNC:29620]	protein_coding
ENST00000254037	ENSG00000131732	ZCCHC9		5:81301589-81313297	4606	0.15774	no	ZCCHC9	zinc finger CCHC-type containing 9 [Source:HGNC Symbol;Acc:HGNC:25424]	protein_coding
ENST00000380199	ENSG00000131732	ZCCHC9		5:81301589-81313297	1372	0.156539	no	ZCCHC9	zinc finger CCHC-type containing 9 [Source:HGNC Symbol;Acc:HGNC:25424]	protein_coding
ENST00000407610	ENSG00000131732	ZCCHC9		5:81301589-81313297	1555	0.0267295	no	ZCCHC9	zinc finger CCHC-type containing 9 [Source:HGNC Symbol;Acc:HGNC:25424]	protein_coding
ENST00000438268	ENSG00000131732	ZCCHC9		5:81301589-81313297	1248	0.291438	no	ZCCHC9	zinc finger CCHC-type containing 9 [Source:HGNC Symbol;Acc:HGNC:25424]	protein_coding
ENST00000506458	ENSG00000131732	ZCCHC9		5:81301589-81313297	818	1.27009	no	ZCCHC9	zinc finger CCHC-type containing 9 [Source:HGNC Symbol;Acc:HGNC:25424]	processed_transcript
ENST00000507402	ENSG00000131732	ZCCHC9		5:81301589-81313297	768	0.563006	no	ZCCHC9	zinc finger CCHC-type containing 9 [Source:HGNC Symbol;Acc:HGNC:25424]	processed_transcript
ENST00000536306	ENSG00000033030	ZCCHC8		12:122471599-122500595	2904	-0.214411	no	ZCCHC8	zinc finger CCHC-type containing 8 [Source:HGNC Symbol;Acc:HGNC:25265]	protein_coding
ENST00000538116	ENSG00000033030	ZCCHC8		12:122471599-122500595	1829	0.279098	no	ZCCHC8	zinc finger CCHC-type containing 8 [Source:HGNC Symbol;Acc:HGNC:25265]	retained_intron
ENST00000544054	ENSG00000033030	ZCCHC8		12:122471599-122500595	1561	0.212375	no	ZCCHC8	zinc finger CCHC-type containing 8 [Source:HGNC Symbol;Acc:HGNC:25265]	protein_coding
ENST00000336755	ENSG00000147905	ZCCHC7		9:37120538-37358149	2619	0.178896	no	ZCCHC7	zinc finger CCHC-type containing 7 [Source:HGNC Symbol;Acc:HGNC:26209]	protein_coding
ENST00000463625	ENSG00000147905	ZCCHC7		9:37120538-37358149	732	0.475158	no	ZCCHC7	zinc finger CCHC-type containing 7 [Source:HGNC Symbol;Acc:HGNC:26209]	processed_transcript
ENST00000488607	ENSG00000147905	ZCCHC7		9:37120538-37358149	884	-0.0222127	no	ZCCHC7	zinc finger CCHC-type containing 7 [Source:HGNC Symbol;Acc:HGNC:26209]	processed_transcript
ENST00000534928	ENSG00000147905	ZCCHC7		9:37120538-37358149	2828	-0.291902	no	ZCCHC7	zinc finger CCHC-type containing 7 [Source:HGNC Symbol;Acc:HGNC:26209]	protein_coding
ENST00000277141	ENSG00000083223	ZCCHC6		9:86287732-86354454	5724	-0.256751	no	ZCCHC6	zinc finger CCHC-type containing 6 [Source:HGNC Symbol;Acc:HGNC:25817]	protein_coding
ENST00000375947	ENSG00000083223	ZCCHC6		9:86287732-86354454	611	0.302555	no	ZCCHC6	zinc finger CCHC-type containing 6 [Source:HGNC Symbol;Acc:HGNC:25817]	protein_coding
ENST00000375963	ENSG00000083223	ZCCHC6		9:86287732-86354454	5379	0.139293	no	ZCCHC6	zinc finger CCHC-type containing 6 [Source:HGNC Symbol;Acc:HGNC:25817]	protein_coding
ENST00000302874	ENSG00000168228	ZCCHC4		4:25312784-25370383	2785	0.215881	no	ZCCHC4	zinc finger CCHC-type containing 4 [Source:HGNC Symbol;Acc:HGNC:22917]	protein_coding
ENST00000507760	ENSG00000168228	ZCCHC4		4:25312784-25370383	2045	0.356797	no	ZCCHC4	zinc finger CCHC-type containing 4 [Source:HGNC Symbol;Acc:HGNC:22917]	nonsense_mediated_decay
ENST00000500893	ENSG00000247315	ZCCHC3		20:296967-300321	3354	-0.0762145	no	ZCCHC3	zinc finger CCHC-type containing 3 [Source:HGNC Symbol;Acc:HGNC:16230]	protein_coding
ENST00000372336	ENSG00000165424	ZCCHC24		10:79382324-79445627	4933	0.175187	no	ZCCHC24	zinc finger CCHC-type containing 24 [Source:HGNC Symbol;Acc:HGNC:26911]	protein_coding
ENST00000269499	ENSG00000141664	ZCCHC2		18:62523006-62587709	5959	-0.309813	no	ZCCHC2	zinc finger CCHC-type containing 2 [Source:HGNC Symbol;Acc:HGNC:22916]	protein_coding
ENST00000586834	ENSG00000141664	ZCCHC2		18:62523006-62587709	4765	0.0673574	no	ZCCHC2	zinc finger CCHC-type containing 2 [Source:HGNC Symbol;Acc:HGNC:22916]	protein_coding
ENST00000588676	ENSG00000141664	ZCCHC2		18:62523006-62587709	1877	-0.220038	no	ZCCHC2	zinc finger CCHC-type containing 2 [Source:HGNC Symbol;Acc:HGNC:22916]	protein_coding
ENST00000591632	ENSG00000141664	ZCCHC2		18:62523006-62587709	608	0.287591	no	ZCCHC2	zinc finger CCHC-type containing 2 [Source:HGNC Symbol;Acc:HGNC:22916]	processed_transcript
ENST00000621048	ENSG00000141664	ZCCHC2		18:62523006-62587709	704	-0.339689	no	ZCCHC2	zinc finger CCHC-type containing 2 [Source:HGNC Symbol;Acc:HGNC:22916]	protein_coding
ENST00000422784	ENSG00000166707	ZCCHC18		X:104099213-104157027	1241	0.241971	no	ZCCHC18	zinc finger CCHC-type containing 18 [Source:HGNC Symbol;Acc:HGNC:32459]	processed_transcript
ENST00000605784	ENSG00000166707	ZCCHC18		X:104099213-104157027	561	0.367598	no	ZCCHC18	zinc finger CCHC-type containing 18 [Source:HGNC Symbol;Acc:HGNC:32459]	processed_transcript
ENST00000611638	ENSG00000166707	ZCCHC18		X:104099213-104157027	2941	-0.017189	no	ZCCHC18	zinc finger CCHC-type containing 18 [Source:HGNC Symbol;Acc:HGNC:32459]	protein_coding
ENST00000344147	ENSG00000121766	ZCCHC17		1:31296981-31364953	1605	-0.17415	no	ZCCHC17	zinc finger CCHC-type containing 17 [Source:HGNC Symbol;Acc:HGNC:30246]	protein_coding
ENST00000373714	ENSG00000121766	ZCCHC17		1:31296981-31364953	1730	-0.266545	no	ZCCHC17	zinc finger CCHC-type containing 17 [Source:HGNC Symbol;Acc:HGNC:30246]	protein_coding
ENST00000422613	ENSG00000121766	ZCCHC17		1:31296981-31364953	1142	0.601653	no	ZCCHC17	zinc finger CCHC-type containing 17 [Source:HGNC Symbol;Acc:HGNC:30246]
ENST00000479629	ENSG00000121766	ZCCHC17		1:31296981-31364953	761	-0.773291	no	ZCCHC17	zinc finger CCHC-type containing 17 [Source:HGNC Symbol;Acc:HGNC:30246]	processed_transcript
ENST00000546109	ENSG00000121766	ZCCHC17		1:31296981-31364953	1705	0.176742	no	ZCCHC17	zinc finger CCHC-type containing 17 [Source:HGNC Symbol;Acc:HGNC:30246]	protein_coding
ENST00000616393	ENSG00000121766	ZCCHC17		1:31296981-31364953	1534	0.753633	no	ZCCHC17	zinc finger CCHC-type containing 17 [Source:HGNC Symbol;Acc:HGNC:30246]	protein_coding
ENST00000268616	ENSG00000140948	ZCCHC14		16:87406245-87492045	7102	-0.162404	no	ZCCHC14	zinc finger CCHC-type containing 14 [Source:HGNC Symbol;Acc:HGNC:24134]	protein_coding
ENST00000565193	ENSG00000140948	ZCCHC14		16:87406245-87492045	523	0.952975	no	ZCCHC14	zinc finger CCHC-type containing 14 [Source:HGNC Symbol;Acc:HGNC:24134]	retained_intron
ENST00000257177	ENSG00000134744	ZCCHC11		1:52404563-52553487	5743	0.410442	no	ZCCHC11	zinc finger CCHC-type containing 11 [Source:HGNC Symbol;Acc:HGNC:28981]	protein_coding
ENST00000355809	ENSG00000134744	ZCCHC11		1:52404563-52553487	2152	0.0117376	no	ZCCHC11	zinc finger CCHC-type containing 11 [Source:HGNC Symbol;Acc:HGNC:28981]	protein_coding
ENST00000371541	ENSG00000134744	ZCCHC11		1:52404563-52553487	4319	0.073203	no	ZCCHC11	zinc finger CCHC-type containing 11 [Source:HGNC Symbol;Acc:HGNC:28981]	processed_transcript
ENST00000371544	ENSG00000134744	ZCCHC11		1:52404563-52553487	5858	0.054259	no	ZCCHC11	zinc finger CCHC-type containing 11 [Source:HGNC Symbol;Acc:HGNC:28981]	protein_coding
ENST00000470212	ENSG00000134744	ZCCHC11		1:52404563-52553487	775	0.234956	no	ZCCHC11	zinc finger CCHC-type containing 11 [Source:HGNC Symbol;Acc:HGNC:28981]	retained_intron
ENST00000471623	ENSG00000134744	ZCCHC11		1:52404563-52553487	506	-0.496108	no	ZCCHC11	zinc finger CCHC-type containing 11 [Source:HGNC Symbol;Acc:HGNC:28981]	protein_coding
ENST00000473856	ENSG00000134744	ZCCHC11		1:52404563-52553487	2047	-0.456707	no	ZCCHC11	zinc finger CCHC-type containing 11 [Source:HGNC Symbol;Acc:HGNC:28981]	nonsense_mediated_decay
ENST00000474453	ENSG00000134744	ZCCHC11		1:52404563-52553487	1010	0.0035538	no	ZCCHC11	zinc finger CCHC-type containing 11 [Source:HGNC Symbol;Acc:HGNC:28981]	protein_coding
ENST00000481133	ENSG00000134744	ZCCHC11		1:52404563-52553487	521	-0.645561	no	ZCCHC11	zinc finger CCHC-type containing 11 [Source:HGNC Symbol;Acc:HGNC:28981]	retained_intron
ENST00000484723	ENSG00000134744	ZCCHC11		1:52404563-52553487	2910	0.17299	no	ZCCHC11	zinc finger CCHC-type containing 11 [Source:HGNC Symbol;Acc:HGNC:28981]	protein_coding
ENST00000497120	ENSG00000134744	ZCCHC11		1:52404563-52553487	943	-0.286548	no	ZCCHC11	zinc finger CCHC-type containing 11 [Source:HGNC Symbol;Acc:HGNC:28981]	retained_intron
ENST00000524582	ENSG00000134744	ZCCHC11		1:52404563-52553487	539	0.558342	no	ZCCHC11	zinc finger CCHC-type containing 11 [Source:HGNC Symbol;Acc:HGNC:28981]	protein_coding
ENST00000528642	ENSG00000134744	ZCCHC11		1:52404563-52553487	3854	-0.0882957	no	ZCCHC11	zinc finger CCHC-type containing 11 [Source:HGNC Symbol;Acc:HGNC:28981]	protein_coding
ENST00000531722	ENSG00000134744	ZCCHC11		1:52404563-52553487	1016	-0.624364	no	ZCCHC11	zinc finger CCHC-type containing 11 [Source:HGNC Symbol;Acc:HGNC:28981]	protein_coding
ENST00000324170	ENSG00000155329	ZCCHC10		5:132996984-133026604	2178	0.00705102	no	ZCCHC10	zinc finger CCHC-type containing 10 [Source:HGNC Symbol;Acc:HGNC:25954]	protein_coding
ENST00000504170	ENSG00000155329	ZCCHC10		5:132996984-133026604	325	-0.276175	no	ZCCHC10	zinc finger CCHC-type containing 10 [Source:HGNC Symbol;Acc:HGNC:25954]	protein_coding
ENST00000509008	ENSG00000155329	ZCCHC10		5:132996984-133026604	608	-0.128858	no	ZCCHC10	zinc finger CCHC-type containing 10 [Source:HGNC Symbol;Acc:HGNC:25954]	protein_coding
ENST00000509437	ENSG00000155329	ZCCHC10		5:132996984-133026604	1070	-0.0211224	no	ZCCHC10	zinc finger CCHC-type containing 10 [Source:HGNC Symbol;Acc:HGNC:25954]	protein_coding
ENST00000513848	ENSG00000155329	ZCCHC10		5:132996984-133026604	876	2.92638	no	ZCCHC10	zinc finger CCHC-type containing 10 [Source:HGNC Symbol;Acc:HGNC:25954]	protein_coding
ENST00000337990	ENSG00000126970	ZC4H2		X:64915801-65034713	2363	-0.425029	no	ZC4H2	zinc finger C4H2-type containing [Source:HGNC Symbol;Acc:HGNC:24931]	protein_coding
ENST00000374839	ENSG00000126970	ZC4H2		X:64915801-65034713	2184	0.249326	no	ZC4H2	zinc finger C4H2-type containing [Source:HGNC Symbol;Acc:HGNC:24931]	protein_coding
ENST00000476032	ENSG00000126970	ZC4H2		X:64915801-65034713	841	0.0812156	no	ZC4H2	zinc finger C4H2-type containing [Source:HGNC Symbol;Acc:HGNC:24931]	processed_transcript
ENST00000488831	ENSG00000126970	ZC4H2		X:64915801-65034713	606	-0.70094	no	ZC4H2	zinc finger C4H2-type containing [Source:HGNC Symbol;Acc:HGNC:24931]	processed_transcript
ENST00000492653	ENSG00000126970	ZC4H2		X:64915801-65034713	806	-0.566684	no	ZC4H2	zinc finger C4H2-type containing [Source:HGNC Symbol;Acc:HGNC:24931]	processed_transcript
ENST00000358303	ENSG00000091732	ZC3HC1		7:129953233-130051451	1972	-0.131457	no	ZC3HC1	zinc finger C3HC-type containing 1 [Source:HGNC Symbol;Acc:HGNC:29913]	protein_coding
ENST00000397909	ENSG00000067798	NAV3		12:77830904-78213008	9821	1.62359	yes	NAV3	neuron navigator 3 [Source:HGNC Symbol;Acc:HGNC:15998]	protein_coding
ENST00000464606	ENSG00000105939	ZC3HAV1		7:139043519-139109719	4776	-0.250478	no	ZC3HAV1	zinc finger CCCH-type containing, antiviral 1 [Source:HGNC Symbol;Acc:HGNC:23721]	protein_coding
ENST00000471652	ENSG00000105939	ZC3HAV1		7:139043519-139109719	3182	-0.392075	no	ZC3HAV1	zinc finger CCCH-type containing, antiviral 1 [Source:HGNC Symbol;Acc:HGNC:23721]	protein_coding
ENST00000272570	ENSG00000144161	ZC3H8		2:112211524-112255136	1601	0.754324	no	ZC3H8	zinc finger CCCH-type containing 8 [Source:HGNC Symbol;Acc:HGNC:30941]	protein_coding
ENST00000409573	ENSG00000144161	ZC3H8		2:112211524-112255136	5965	0.292898	no	ZC3H8	zinc finger CCCH-type containing 8 [Source:HGNC Symbol;Acc:HGNC:30941]	protein_coding
ENST00000466259	ENSG00000144161	ZC3H8		2:112211524-112255136	565	-0.328313	no	ZC3H8	zinc finger CCCH-type containing 8 [Source:HGNC Symbol;Acc:HGNC:30941]	retained_intron
ENST00000495264	ENSG00000144161	ZC3H8		2:112211524-112255136	319	-0.51931	no	ZC3H8	zinc finger CCCH-type containing 8 [Source:HGNC Symbol;Acc:HGNC:30941]	retained_intron
ENST00000352645	ENSG00000100403	ZC3H7B		22:41301521-41360147	5909	-0.187069	no	ZC3H7B	zinc finger CCCH-type containing 7B [Source:HGNC Symbol;Acc:HGNC:30869]	protein_coding
ENST00000361229	ENSG00000198908	BHLHB9		X:102720687-102753540	3974	1.60833	yes	BHLHB9	basic helix-loop-helix domain containing, class B, 9 [Source:HGNC Symbol;Acc:HGNC:29353]	protein_coding
ENST00000575984	ENSG00000122299	ZC3H7A		16:11750585-11797267	2632	0.0699754	no	ZC3H7A	zinc finger CCCH-type containing 7A [Source:HGNC Symbol;Acc:HGNC:30959]	protein_coding
ENST00000576018	ENSG00000122299	ZC3H7A		16:11750585-11797267	575	-0.0630152	no	ZC3H7A	zinc finger CCCH-type containing 7A [Source:HGNC Symbol;Acc:HGNC:30959]	protein_coding
ENST00000576247	ENSG00000122299	ZC3H7A		16:11750585-11797267	480	14.8408	no	ZC3H7A	zinc finger CCCH-type containing 7A [Source:HGNC Symbol;Acc:HGNC:30959]	retained_intron
ENST00000409871	ENSG00000188177	ZC3H6		2:112275593-112340063	11542	0.205166	no	ZC3H6	zinc finger CCCH-type containing 6 [Source:HGNC Symbol;Acc:HGNC:24762]	protein_coding
ENST00000476511	ENSG00000188177	ZC3H6		2:112275593-112340063	963	0.51394	no	ZC3H6	zinc finger CCCH-type containing 6 [Source:HGNC Symbol;Acc:HGNC:24762]	retained_intron
ENST00000502881	ENSG00000188177	ZC3H6		2:112275593-112340063	426	0.857348	no	ZC3H6	zinc finger CCCH-type containing 6 [Source:HGNC Symbol;Acc:HGNC:24762]	processed_transcript
ENST00000253048	ENSG00000130749	ZC3H4		19:47064186-47210636	6119	-0.567239	no	ZC3H4	zinc finger CCCH-type containing 4 [Source:HGNC Symbol;Acc:HGNC:17808]	protein_coding
[truncated: 46,516 more rows]

## Sheet: All.FPKMS
isoform_id	gene_id	gene_short_name	nearest_ref_id	locus	length	HERC2_KO_0	HERC2_KO_1	HERC2_KO_2	WT_0	WT_1	WT_2	hgnc_symbol	description	transcript_biotype
ENST00000370801	ENSG00000036549	ZZZ3		1:77562415-77683419	4328	16.7709	16.2156	15.3262	18.3592	19.6146	18.4363	ZZZ3	zinc finger ZZ-type containing 3 [Source:HGNC Symbol;Acc:HGNC:24523]	protein_coding
ENST00000414381	ENSG00000036549	ZZZ3		1:77562415-77683419	561	3.75211e-05	0.000106318	1.3062	1.84566	0.880211	0.114322	ZZZ3	zinc finger ZZ-type containing 3 [Source:HGNC Symbol;Acc:HGNC:24523]	protein_coding
ENST00000458763	ENSG00000036549	ZZZ3		1:77562415-77683419	420	1.65576	0.957503	1.30083	1.29506	0.84753	2.16349	ZZZ3	zinc finger ZZ-type containing 3 [Source:HGNC Symbol;Acc:HGNC:24523]	processed_transcript
ENST00000463166	ENSG00000036549	ZZZ3		1:77562415-77683419	587	4.5289	6.57426	4.84216	6.77364	7.56488	5.09967	ZZZ3	zinc finger ZZ-type containing 3 [Source:HGNC Symbol;Acc:HGNC:24523]	processed_transcript
ENST00000469944	ENSG00000036549	ZZZ3		1:77562415-77683419	686	0.661543	0.864923	1.21913	1.63653	1.29101	1.20643	ZZZ3	zinc finger ZZ-type containing 3 [Source:HGNC Symbol;Acc:HGNC:24523]	processed_transcript
ENST00000481346	ENSG00000036549	ZZZ3		1:77562415-77683419	4500	4.01472	3.39689	4.16931	4.8439	4.42885	4.06678	ZZZ3	zinc finger ZZ-type containing 3 [Source:HGNC Symbol;Acc:HGNC:24523]	processed_transcript
ENST00000381638	ENSG00000074755	ZZEF1		17:4004444-4143020	11456	2.1573	2.44516	2.8089	2.11818	2.0923	2.17586	ZZEF1	zinc finger ZZ-type and EF-hand domain containing 1 [Source:HGNC Symbol;Acc:HGNC:29027]	protein_coding
ENST00000322764	ENSG00000159840	ZYX		7:143381079-143523449	2493	16.4854	12.4834	14.1749	13.772	8.6679	11.3783	ZYX	zyxin [Source:HGNC Symbol;Acc:HGNC:13200]	protein_coding
ENST00000354434	ENSG00000159840	ZYX		7:143381079-143523449	2050	13.6071	14.0221	10.9161	8.15062	7.1979	6.56451	ZYX	zyxin [Source:HGNC Symbol;Acc:HGNC:13200]	protein_coding
ENST00000392910	ENSG00000159840	ZYX		7:143381079-143523449	2123	20.4559	25.8078	20.4477	16.3795	11.0878	15.2908	ZYX	zyxin [Source:HGNC Symbol;Acc:HGNC:13200]	protein_coding
ENST00000457235	ENSG00000159840	ZYX		7:143381079-143523449	703	1.356	1.03395	0.923664	0.945734	2.14728	2.46902	ZYX	zyxin [Source:HGNC Symbol;Acc:HGNC:13200]	protein_coding
ENST00000468083	ENSG00000159840	ZYX		7:143381079-143523449	1146	1.51167	1.83463	1.62908	2.08759	0.967358	1.13525	ZYX	zyxin [Source:HGNC Symbol;Acc:HGNC:13200]	retained_intron
ENST00000477373	ENSG00000159840	ZYX		7:143381079-143523449	504	6.9513e-05	2.00758e-06	2.16967e-05	9.68764e-05	3.60759	0.000152325	ZYX	zyxin [Source:HGNC Symbol;Acc:HGNC:13200]	processed_transcript
ENST00000294353	ENSG00000162378	ZYG11B		1:52726466-52827342	8093	8.58646	8.20378	8.32639	8.63728	9.72546	8.8347	ZYG11B	zyg-11 family member B, cell cycle regulator [Source:HGNC Symbol;Acc:HGNC:25820]	protein_coding
ENST00000545132	ENSG00000162378	ZYG11B		1:52726466-52827342	2294	4.06168	3.44104	3.33335	4.93633	4.39933	4.44657	ZYG11B	zyg-11 family member B, cell cycle regulator [Source:HGNC Symbol;Acc:HGNC:25820]	protein_coding
ENST00000336332	ENSG00000070476	ZXDC		3:126437600-126475919	2579	7.99823	7.71092	7.86472	7.18539	6.10949	6.60172	ZXDC	ZXD family zinc finger C [Source:HGNC Symbol;Acc:HGNC:28160]	protein_coding
ENST00000389709	ENSG00000070476	ZXDC		3:126437600-126475919	3405	1.2747	0.915748	1.63957	1.20713	1.08323	1.37467	ZXDC	ZXD family zinc finger C [Source:HGNC Symbol;Acc:HGNC:28160]	protein_coding
ENST00000515545	ENSG00000070476	ZXDC		3:126437600-126475919	2635	0.842141	1.75858	1.37057	0.456004	0.752933	0.343264	ZXDC	ZXD family zinc finger C [Source:HGNC Symbol;Acc:HGNC:28160]	nonsense_mediated_decay
ENST00000374888	ENSG00000198455	ZXDB		X:57591651-57597545	5894	2.21201	2.47494	2.42857	2.05332	2.00814	2.31809	ZXDB	zinc finger, X-linked, duplicated B [Source:HGNC Symbol;Acc:HGNC:13199]	protein_coding
ENST00000361148	ENSG00000122952	ZWINT		10:56357227-56361275	807	13.7368	17.8118	11.2844	13.4862	16.5411	15.1492	ZWINT	ZW10 interacting kinetochore protein [Source:HGNC Symbol;Acc:HGNC:13195]	protein_coding
ENST00000373944	ENSG00000122952	ZWINT		10:56357227-56361275	1872	12.2395	12.7345	13.1787	13.7176	15.2711	12.1777	ZWINT	ZW10 interacting kinetochore protein [Source:HGNC Symbol;Acc:HGNC:13195]	protein_coding
ENST00000395405	ENSG00000122952	ZWINT		10:56357227-56361275	1851	7.44529	5.87655	6.46043	6.99437	8.76146	11.9612	ZWINT	ZW10 interacting kinetochore protein [Source:HGNC Symbol;Acc:HGNC:13195]	protein_coding
ENST00000460654	ENSG00000122952	ZWINT		10:56357227-56361275	830	7.51679	4.54452	5.66699	3.30339	4.43172	12.7482	ZWINT	ZW10 interacting kinetochore protein [Source:HGNC Symbol;Acc:HGNC:13195]	processed_transcript
ENST00000489649	ENSG00000122952	ZWINT		10:56357227-56361275	1621	1.68976	0.302131	2.00327	1.61055	2.48358	1.66094	ZWINT	ZW10 interacting kinetochore protein [Source:HGNC Symbol;Acc:HGNC:13195]	nonsense_mediated_decay
ENST00000494312	ENSG00000122952	ZWINT		10:56357227-56361275	1961	7.72733	8.56218	8.43633	8.34615	8.60514	6.85659	ZWINT	ZW10 interacting kinetochore protein [Source:HGNC Symbol;Acc:HGNC:13195]	retained_intron
ENST00000307897	ENSG00000174442	ZWILCH		15:66498014-66565979	3960	3.74764	2.14053	2.83372	2.21089	3.32021	3.13899	ZWILCH	zwilch kinetochore protein [Source:HGNC Symbol;Acc:HGNC:25468]	protein_coding
ENST00000446801	ENSG00000174442	ZWILCH		15:66498014-66565979	3256	17.8138	18.7764	17.826	18.1777	16.976	18.0261	ZWILCH	zwilch kinetochore protein [Source:HGNC Symbol;Acc:HGNC:25468]	protein_coding
ENST00000564179	ENSG00000174442	ZWILCH		15:66498014-66565979	582	3.66608	4.72905	0.600098	2.66527	1.64575	3.80647	ZWILCH	zwilch kinetochore protein [Source:HGNC Symbol;Acc:HGNC:25468]	protein_coding
ENST00000565627	ENSG00000174442	ZWILCH		15:66498014-66565979	1845	1.53931	1.96747	2.37896	2.45723	6.05831	1.56908	ZWILCH	zwilch kinetochore protein [Source:HGNC Symbol;Acc:HGNC:25468]	protein_coding
ENST00000567816	ENSG00000174442	ZWILCH		15:66498014-66565979	373	2.93147	3.87139	1.60704e-08	2.12369	0.012913	0.000150281	ZWILCH	zwilch kinetochore protein [Source:HGNC Symbol;Acc:HGNC:25468]	protein_coding
ENST00000200135	ENSG00000086827	ZW10		11:113733186-113773811	2992	11.9729	12.2504	10.5882	11.6843	10.6788	11.9577	ZW10	zw10 kinetochore protein [Source:HGNC Symbol;Acc:HGNC:13194]	protein_coding
ENST00000535142	ENSG00000086827	ZW10		11:113733186-113773811	2735	1.02468	0.998588	1.96507	2.23752	3.74423	2.2083	ZW10	zw10 kinetochore protein [Source:HGNC Symbol;Acc:HGNC:13194]	nonsense_mediated_decay
ENST00000368576	ENSG00000153975	ZUFSP		6:116635617-116668794	2195	10.0048	9.29792	8.35062	10.6874	10.8829	10.3648	ZUFSP	zinc finger with UFM1 specific peptidase domain [Source:HGNC Symbol;Acc:HGNC:21224]	protein_coding
ENST00000485498	ENSG00000153975	ZUFSP		6:116635617-116668794	807	1.53239	2.04264	1.78209	1.38574	1.66902	1.65518	ZUFSP	zinc finger with UFM1 specific peptidase domain [Source:HGNC Symbol;Acc:HGNC:21224]	processed_transcript
ENST00000412198	ENSG00000214655	ZSWIM8		10:73785581-73811798	3611	0.366787	0.344781	0.000107558	1.10494e-14	6.55319e-18	0.00026716	ZSWIM8	zinc finger SWIM-type containing 8 [Source:HGNC Symbol;Acc:HGNC:23528]	protein_coding
ENST00000451629	ENSG00000214655	ZSWIM8		10:73785581-73811798	313	2.98892	3.43964	1.13273e-49	1.21807	0.942919	0.808534	ZSWIM8	zinc finger SWIM-type containing 8 [Source:HGNC Symbol;Acc:HGNC:23528]	processed_transcript
ENST00000466354	ENSG00000214655	ZSWIM8		10:73785581-73811798	630	0.0836404	0.60561	1.63823	1.35355	1.31496	0.692775	ZSWIM8	zinc finger SWIM-type containing 8 [Source:HGNC Symbol;Acc:HGNC:23528]	protein_coding
ENST00000466568	ENSG00000214655	ZSWIM8		10:73785581-73811798	466	8.20358e-242	1.47435	0.654368	1.27044	1.66684	0.183104	ZSWIM8	zinc finger SWIM-type containing 8 [Source:HGNC Symbol;Acc:HGNC:23528]	processed_transcript
ENST00000489234	ENSG00000214655	ZSWIM8		10:73785581-73811798	681	0.965661	1.06578	1.01484	0.470809	1.1359	0.753282	ZSWIM8	zinc finger SWIM-type containing 8 [Source:HGNC Symbol;Acc:HGNC:23528]	processed_transcript
ENST00000604729	ENSG00000214655	ZSWIM8		10:73785581-73811798	6075	3.15501	3.57789	3.62086	1.79675	3.07674	2.19753	ZSWIM8	zinc finger SWIM-type containing 8 [Source:HGNC Symbol;Acc:HGNC:23528]	protein_coding
ENST00000605216	ENSG00000214655	ZSWIM8		10:73785581-73811798	6004	0.0127765	1.5527	0.313584	1.99202	0.547405	1.66631	ZSWIM8	zinc finger SWIM-type containing 8 [Source:HGNC Symbol;Acc:HGNC:23528]	protein_coding
ENST00000399277	ENSG00000214941	ZSWIM7		17:15976559-16353656	2008	0.365317	0.469501	0.271792	5.68968e-05	3.31351	0.818948	ZSWIM7	zinc finger SWIM-type containing 7 [Source:HGNC Symbol;Acc:HGNC:26993]	protein_coding
ENST00000399280	ENSG00000214941	ZSWIM7		17:15976559-16353656	1869	1.78629	1.90648	2.19023	2.16882	0.0534355	1.45424	ZSWIM7	zinc finger SWIM-type containing 7 [Source:HGNC Symbol;Acc:HGNC:26993]	processed_transcript
ENST00000472495	ENSG00000214941	ZSWIM7		17:15976559-16353656	703	5.78605	5.72206	4.71249	5.47141	2.29727	5.16017	ZSWIM7	zinc finger SWIM-type containing 7 [Source:HGNC Symbol;Acc:HGNC:26993]	protein_coding
ENST00000476496	ENSG00000214941	ZSWIM7		17:15976559-16353656	969	5.07273	3.34291	5.80422	3.24413	4.06983	4.46204	ZSWIM7	zinc finger SWIM-type containing 7 [Source:HGNC Symbol;Acc:HGNC:26993]	nonsense_mediated_decay
ENST00000490395	ENSG00000214941	ZSWIM7		17:15976559-16353656	1264	1.36538	2.00601	1.1822	2.8025	2.5286	2.22821	ZSWIM7	zinc finger SWIM-type containing 7 [Source:HGNC Symbol;Acc:HGNC:26993]	nonsense_mediated_decay
ENST00000491631	ENSG00000214941	ZSWIM7		17:15976559-16353656	879	3.86992	1.07081	2.94876	2.81705	3.25185	3.91439	ZSWIM7	zinc finger SWIM-type containing 7 [Source:HGNC Symbol;Acc:HGNC:26993]	nonsense_mediated_decay
ENST00000252744	ENSG00000130449	ZSWIM6		5:61332272-61546170	5501	6.26181	6.00286	6.19144	6.60879	6.97036	6.5444	ZSWIM6	zinc finger SWIM-type containing 6 [Source:HGNC Symbol;Acc:HGNC:29316]	protein_coding
ENST00000359600	ENSG00000162415	ZSWIM5		1:45016398-45306209	5819	1.42334	1.50752	1.9731	1.78637	2.27786	1.84129	ZSWIM5	zinc finger SWIM-type containing 5 [Source:HGNC Symbol;Acc:HGNC:29299]	protein_coding
ENST00000254323	ENSG00000132003	ZSWIM4		19:13795459-13832230	4339	2.89027	3.15491	3.18748	3.48136	2.56059	2.788	ZSWIM4	zinc finger SWIM-type containing 4 [Source:HGNC Symbol;Acc:HGNC:25704]	protein_coding
ENST00000590508	ENSG00000132003	ZSWIM4		19:13795459-13832230	2921	3.99131	3.89607	4.44271	2.74228	3.15144	3.35946	ZSWIM4	zinc finger SWIM-type containing 4 [Source:HGNC Symbol;Acc:HGNC:25704]	protein_coding
ENST00000255152	ENSG00000132801	ZSWIM3		20:45857616-45879122	2773	1.53394	1.61464	1.42575	1.65446	1.5069	1.53464	ZSWIM3	zinc finger SWIM-type containing 3 [Source:HGNC Symbol;Acc:HGNC:16157]	protein_coding
ENST00000372520	ENSG00000168612	ZSWIM1		20:45881226-45885266	2168	7.21977	6.3689	5.57382	7.16712	6.00956	6.30881	ZSWIM1	zinc finger SWIM-type containing 1 [Source:HGNC Symbol;Acc:HGNC:16155]	protein_coding
ENST00000372523	ENSG00000168612	ZSWIM1		20:45881226-45885266	2769	1.52262	1.68469	2.40528	1.12039	1.85964	1.61384	ZSWIM1	zinc finger SWIM-type containing 1 [Source:HGNC Symbol;Acc:HGNC:16155]	protein_coding
ENST00000252207	ENSG00000137185	ZSCAN9		6:28224885-28233482	1621	2.87884	1.469	3.75249	3.16532	2.43384	2.50319	ZSCAN9	zinc finger and SCAN domain containing 9 [Source:HGNC Symbol;Acc:HGNC:12984]	protein_coding
ENST00000527436	ENSG00000137185	ZSCAN9		6:28224885-28233482	2062	4.10363	4.26572	4.45847	3.89704	4.3841	3.68327	ZSCAN9	zinc finger and SCAN domain containing 9 [Source:HGNC Symbol;Acc:HGNC:12984]	protein_coding
ENST00000531979	ENSG00000137185	ZSCAN9		6:28224885-28233482	1601	4.64038	5.65864	3.25368	5.46036	5.31121	5.32769	ZSCAN9	zinc finger and SCAN domain containing 9 [Source:HGNC Symbol;Acc:HGNC:12984]	protein_coding
ENST00000585670	ENSG00000131848	ZSCAN5A		19:56219669-56393545	314	1.07588	1.37655	1.44591	0.584762	2.67332e-60	1.46314	ZSCAN5A	zinc finger and SCAN domain containing 5A [Source:HGNC Symbol;Acc:HGNC:23710]	processed_transcript
ENST00000592355	ENSG00000131848	ZSCAN5A		19:56219669-56393545	1813	1.669	1.58295	1.26018	0.756717	0.547198	0.870204	ZSCAN5A	zinc finger and SCAN domain containing 5A [Source:HGNC Symbol;Acc:HGNC:23710]	protein_coding
ENST00000571285	ENSG00000140987	ZSCAN32		16:3365098-3577400	1977	1.00158	1.51842	1.16042	0.883003	1.04668	0.901599	ZSCAN32	zinc finger and SCAN domain containing 32 [Source:HGNC Symbol;Acc:HGNC:20812]	retained_intron
ENST00000573719	ENSG00000140987	ZSCAN32		16:3365098-3577400	841	1.79495	3.4408e-06	2.25403	1.82619	1.19548	0.965865	ZSCAN32	zinc finger and SCAN domain containing 32 [Source:HGNC Symbol;Acc:HGNC:20812]	protein_coding
ENST00000574940	ENSG00000140987	ZSCAN32		16:3365098-3577400	2180	3.3891	3.4201	2.81727	2.31805	2.48523	2.75933	ZSCAN32	zinc finger and SCAN domain containing 32 [Source:HGNC Symbol;Acc:HGNC:20812]	protein_coding
ENST00000618425	ENSG00000140987	ZSCAN32		16:3365098-3577400	2788	5.17825	3.91105	2.79732	3.68874	2.91235	4.45309	ZSCAN32	zinc finger and SCAN domain containing 32 [Source:HGNC Symbol;Acc:HGNC:20812]	protein_coding
ENST00000344279	ENSG00000235109	ZSCAN31		6:28324692-28369177	2619	2.08032	1.5792	1.5605	1.56777	1.51864	2.22558	ZSCAN31	zinc finger and SCAN domain containing 31 [Source:HGNC Symbol;Acc:HGNC:14097]	protein_coding
ENST00000439158	ENSG00000235109	ZSCAN31		6:28324692-28369177	3050	1.50151	1.76033	0.824519	1.15868	1.1696	0.992086	ZSCAN31	zinc finger and SCAN domain containing 31 [Source:HGNC Symbol;Acc:HGNC:14097]	protein_coding
ENST00000481934	ENSG00000235109	ZSCAN31		6:28324692-28369177	796	0.715491	1.19757	0.924283	0.878471	0.313039	0.192392	ZSCAN31	zinc finger and SCAN domain containing 31 [Source:HGNC Symbol;Acc:HGNC:14097]	processed_transcript
ENST00000333206	ENSG00000186814	ZSCAN30		18:35241029-35290245	4097	1.57044	0.602246	2.70691	1.81826	2.14402	1.67446	ZSCAN30	zinc finger and SCAN domain containing 30 [Source:HGNC Symbol;Acc:HGNC:33517]	protein_coding
ENST00000588448	ENSG00000186814	ZSCAN30		18:35241029-35290245	464	1.60042	1.33148	0.478183	0.335207	0.367123	0.784945	ZSCAN30	zinc finger and SCAN domain containing 30 [Source:HGNC Symbol;Acc:HGNC:33517]	protein_coding
ENST00000589178	ENSG00000186814	ZSCAN30		18:35241029-35290245	3368	1.37007	1.56999	1.58204	1.46822	1.50433	1.3469	ZSCAN30	zinc finger and SCAN domain containing 30 [Source:HGNC Symbol;Acc:HGNC:33517]	protein_coding
ENST00000396976	ENSG00000140265	ZSCAN29		15:43358171-43510728	5595	6.21559	5.46979	5.97018	6.4136	6.29261	6.07281	ZSCAN29	zinc finger and SCAN domain containing 29 [Source:HGNC Symbol;Acc:HGNC:26673]	protein_coding
ENST00000561661	ENSG00000140265	ZSCAN29		15:43358171-43510728	643	5.48216	5.18232	3.81621	3.10669	3.26386	2.58246	ZSCAN29	zinc finger and SCAN domain containing 29 [Source:HGNC Symbol;Acc:HGNC:26673]	protein_coding
ENST00000563508	ENSG00000140265	ZSCAN29		15:43358171-43510728	701	3.05159	2.90591	3.70011	3.41097	2.20909	3.76044	ZSCAN29	zinc finger and SCAN domain containing 29 [Source:HGNC Symbol;Acc:HGNC:26673]	processed_transcript
ENST00000566849	ENSG00000140265	ZSCAN29		15:43358171-43510728	2834	1.53675	1.83673	1.45926	0.611149	1.93219	0.856712	ZSCAN29	zinc finger and SCAN domain containing 29 [Source:HGNC Symbol;Acc:HGNC:26673]	nonsense_mediated_decay
ENST00000568898	ENSG00000140265	ZSCAN29		15:43358171-43510728	1389	3.8566e-08	3.0927e-08	1.11622	1.79455	0.290095	2.00851	ZSCAN29	zinc finger and SCAN domain containing 29 [Source:HGNC Symbol;Acc:HGNC:26673]	protein_coding
ENST00000316606	ENSG00000197062	ZSCAN26		6:28267009-28302549	2362	2.87975	2.23154	1.46063	3.30088	2.2562	1.69143	ZSCAN26	zinc finger and SCAN domain containing 26 [Source:HGNC Symbol;Acc:HGNC:12978]	protein_coding
ENST00000611552	ENSG00000197062	ZSCAN26		6:28267009-28302549	1030	2.42468	2.45452	1.76777	0.0559869	1.70009	1.87512	ZSCAN26	zinc finger and SCAN domain containing 26 [Source:HGNC Symbol;Acc:HGNC:12978]	protein_coding
ENST00000617168	ENSG00000197062	ZSCAN26		6:28267009-28302549	588	0.245775	1.37533	0.00147174	2.34338	2.38277	0.789832	ZSCAN26	zinc finger and SCAN domain containing 26 [Source:HGNC Symbol;Acc:HGNC:12978]	protein_coding
ENST00000619937	ENSG00000197062	ZSCAN26		6:28267009-28302549	2729	1.65746	2.05177	1.16987	1.39248	2.69796	2.87293	ZSCAN26	zinc finger and SCAN domain containing 26 [Source:HGNC Symbol;Acc:HGNC:12978]	protein_coding
ENST00000623276	ENSG00000197062	ZSCAN26		6:28267009-28302549	1998	2.82015	1.51666	2.63082	2.9832	2.38687	2.53684	ZSCAN26	zinc finger and SCAN domain containing 26 [Source:HGNC Symbol;Acc:HGNC:12978]	protein_coding
ENST00000394150	ENSG00000197037	ZSCAN25		7:99616945-99632407	2823	1.91601	2.66016	1.37525	0.997938	1.80096	1.40148	ZSCAN25	zinc finger and SCAN domain containing 25 [Source:HGNC Symbol;Acc:HGNC:21961]	nonsense_mediated_decay
ENST00000394152	ENSG00000197037	ZSCAN25		7:99616945-99632407	4349	2.75322	2.00116	1.89099	2.24394	2.78118	2.47214	ZSCAN25	zinc finger and SCAN domain containing 25 [Source:HGNC Symbol;Acc:HGNC:21961]	protein_coding
ENST00000473646	ENSG00000197037	ZSCAN25		7:99616945-99632407	584	0.77147	0.884056	1.40042	0.895138	0.730314	0.584429	ZSCAN25	zinc finger and SCAN domain containing 25 [Source:HGNC Symbol;Acc:HGNC:21961]	retained_intron
ENST00000481424	ENSG00000197037	ZSCAN25		7:99616945-99632407	5722	1.05043	0.898474	1.15689	1.06199	0.753343	1.11451	ZSCAN25	zinc finger and SCAN domain containing 25 [Source:HGNC Symbol;Acc:HGNC:21961]	retained_intron
ENST00000289788	ENSG00000187987	ZSCAN23		6:28431929-28443502	3126	1.33351	1.45168	1.65354	2.0994	1.76274	2.71968	ZSCAN23	zinc finger and SCAN domain containing 23 [Source:HGNC Symbol;Acc:HGNC:21193]	protein_coding
ENST00000481983	ENSG00000187987	ZSCAN23		6:28431929-28443502	1316	1.61739	1.958	2.15915	2.5036	3.31465	1.53671	ZSCAN23	zinc finger and SCAN domain containing 23 [Source:HGNC Symbol;Acc:HGNC:21193]	nonsense_mediated_decay
ENST00000486481	ENSG00000187987	ZSCAN23		6:28431929-28443502	440	0.637686	0.377094	0.383541	1.28738	1.02967	1.01955	ZSCAN23	zinc finger and SCAN domain containing 23 [Source:HGNC Symbol;Acc:HGNC:21193]	processed_transcript
ENST00000329665	ENSG00000182318	ZSCAN22		19:58327018-58342332	4629	1.17041	1.21907	1.11635	1.19831	1.11174	1.17914	ZSCAN22	zinc finger and SCAN domain containing 22 [Source:HGNC Symbol;Acc:HGNC:4929]	protein_coding
ENST00000292450	ENSG00000166529	ZSCAN21		7:100049773-100082548	2005	6.01641	9.21409	8.93904	10.1788	7.40304	8.83293	ZSCAN21	zinc finger and SCAN domain containing 21 [Source:HGNC Symbol;Acc:HGNC:13104]	protein_coding
ENST00000438937	ENSG00000166529	ZSCAN21		7:100049773-100082548	820	3.95564	3.8423	3.46096	3.00822	3.51595	3.81208	ZSCAN21	zinc finger and SCAN domain containing 21 [Source:HGNC Symbol;Acc:HGNC:13104]	protein_coding
ENST00000456748	ENSG00000166529	ZSCAN21		7:100049773-100082548	1904	2.20148	1.32386	0.176712	1.12889	0.768555	0.676847	ZSCAN21	zinc finger and SCAN domain containing 21 [Source:HGNC Symbol;Acc:HGNC:13104]	protein_coding
ENST00000543588	ENSG00000166529	ZSCAN21		7:100049773-100082548	1870	4.02192	1.46477	2.22668	5.69164e-05	2.82231	1.0715	ZSCAN21	zinc finger and SCAN domain containing 21 [Source:HGNC Symbol;Acc:HGNC:13104]	protein_coding
ENST00000361328	ENSG00000121903	ZSCAN20		1:33472644-33496507	4316	2.09346	2.28741	2.34994	2.25559	2.31269	2.2903	ZSCAN20	zinc finger and SCAN domain containing 20 [Source:HGNC Symbol;Acc:HGNC:13093]	protein_coding
ENST00000334141	ENSG00000176371	ZSCAN2		15:84599433-84627796	993	1.50662	1.65021	1.32824	1.14218	1.76795	0.98535	ZSCAN2	zinc finger and SCAN domain containing 2 [Source:HGNC Symbol;Acc:HGNC:20994]	protein_coding
ENST00000379358	ENSG00000176371	ZSCAN2		15:84599433-84627796	906	5.10677	3.28356	3.15696	2.62968	3.13505	3.78876	ZSCAN2	zinc finger and SCAN domain containing 2 [Source:HGNC Symbol;Acc:HGNC:20994]	protein_coding
ENST00000448803	ENSG00000176371	ZSCAN2		15:84599433-84627796	3813	4.15662	4.79574	6.02941	4.5112	4.42465	1.95586	ZSCAN2	zinc finger and SCAN domain containing 2 [Source:HGNC Symbol;Acc:HGNC:20994]	protein_coding
ENST00000540936	ENSG00000176371	ZSCAN2		15:84599433-84627796	579	0.28209	0.328069	1.82455	0.648859	1.33474e-05	2.88851	ZSCAN2	zinc finger and SCAN domain containing 2 [Source:HGNC Symbol;Acc:HGNC:20994]	protein_coding
ENST00000546148	ENSG00000176371	ZSCAN2		15:84599433-84627796	2242	3.51882	3.89453	3.32761	2.19887	2.53569	4.06506	ZSCAN2	zinc finger and SCAN domain containing 2 [Source:HGNC Symbol;Acc:HGNC:20994]	protein_coding
ENST00000240727	ENSG00000121413	ZSCAN18		19:58059238-58118427	2779	0.196441	1.10567	0.903131	0.371018	0.000221679	0.00148242	ZSCAN18	zinc finger and SCAN domain containing 18 [Source:HGNC Symbol;Acc:HGNC:21037]	protein_coding
ENST00000433686	ENSG00000121413	ZSCAN18		19:58059238-58118427	2071	6.81449	8.10192	9.75822	9.07258	7.58282	7.39874	ZSCAN18	zinc finger and SCAN domain containing 18 [Source:HGNC Symbol;Acc:HGNC:21037]	protein_coding
ENST00000594191	ENSG00000121413	ZSCAN18		19:58059238-58118427	1042	2.10434	1.27299	2.87545	4.61815	2.21431	4.65509	ZSCAN18	zinc finger and SCAN domain containing 18 [Source:HGNC Symbol;Acc:HGNC:21037]	retained_intron
ENST00000595784	ENSG00000121413	ZSCAN18		19:58059238-58118427	567	0.208414	1.16662	0.637863	1.18335	1.15958	0.765447	ZSCAN18	zinc finger and SCAN domain containing 18 [Source:HGNC Symbol;Acc:HGNC:21037]	retained_intron
ENST00000596372	ENSG00000121413	ZSCAN18		19:58059238-58118427	2429	5.63593	3.70263	2.76749	5.00038	4.51903	4.39126	ZSCAN18	zinc finger and SCAN domain containing 18 [Source:HGNC Symbol;Acc:HGNC:21037]	retained_intron
ENST00000598497	ENSG00000121413	ZSCAN18		19:58059238-58118427	5729	2.2819	1.91838	2.1861	2.17045	2.31088	2.45925	ZSCAN18	zinc finger and SCAN domain containing 18 [Source:HGNC Symbol;Acc:HGNC:21037]	retained_intron
ENST00000600318	ENSG00000121413	ZSCAN18		19:58059238-58118427	2004	2.215	2.99383	2.29439	2.96471	2.61719	2.23776	ZSCAN18	zinc finger and SCAN domain containing 18 [Source:HGNC Symbol;Acc:HGNC:21037]	retained_intron
ENST00000600845	ENSG00000121413	ZSCAN18		19:58059238-58118427	761	5.34076	5.82209	3.18772	3.48648	5.89009	2.00237	ZSCAN18	zinc finger and SCAN domain containing 18 [Source:HGNC Symbol;Acc:HGNC:21037]	protein_coding
ENST00000600897	ENSG00000121413	ZSCAN18		19:58059238-58118427	946	0.335662	0.632609	0.653422	1.94653	1.12703	1.22828	ZSCAN18	zinc finger and SCAN domain containing 18 [Source:HGNC Symbol;Acc:HGNC:21037]	protein_coding
ENST00000601144	ENSG00000121413	ZSCAN18		19:58059238-58118427	2190	5.659	6.85714	3.59396	3.36526	4.25299	4.92545	ZSCAN18	zinc finger and SCAN domain containing 18 [Source:HGNC Symbol;Acc:HGNC:21037]	protein_coding
ENST00000602810	ENSG00000269293	ZSCAN16-AS1		6:28121794-28139678	1536	1.97092	2.29459	1.99688	2.52506	3.14363	2.75601	ZSCAN16-AS1	ZSCAN16 antisense RNA 1 [Source:HGNC Symbol;Acc:HGNC:48982]	antisense
ENST00000340487	ENSG00000196812	ZSCAN16		6:28121794-28139678	1328	5.53376	6.21349	5.84964	6.21673	6.7021	6.91032	ZSCAN16	zinc finger and SCAN domain containing 16 [Source:HGNC Symbol;Acc:HGNC:20813]	protein_coding
ENST00000361028	ENSG00000158691	ZSCAN12		6:28378954-28399734	5495	1.28505	1.13871	1.11346	1.22021	1.68965	1.7269	ZSCAN12	zinc finger and SCAN domain containing 12 [Source:HGNC Symbol;Acc:HGNC:13172]	protein_coding
ENST00000396827	ENSG00000158691	ZSCAN12		6:28378954-28399734	3909	4.3692	4.25065	4.34028	5.06663	4.34822	4.58698	ZSCAN12	zinc finger and SCAN domain containing 12 [Source:HGNC Symbol;Acc:HGNC:13172]	protein_coding
ENST00000252463	ENSG00000130182	ZSCAN10		16:3088889-3099317	2467	23.0375	24.8417	31.0151	19.9559	12.7477	17.1832	ZSCAN10	zinc finger and SCAN domain containing 10 [Source:HGNC Symbol;Acc:HGNC:12997]	protein_coding
ENST00000538082	ENSG00000130182	ZSCAN10		16:3088889-3099317	2350	13.4096	11.821	12.7635	10.0694	8.32751	9.21405	ZSCAN10	zinc finger and SCAN domain containing 10 [Source:HGNC Symbol;Acc:HGNC:12997]	protein_coding
ENST00000571903	ENSG00000130182	ZSCAN10		16:3088889-3099317	1726	7.76415	7.02446	10.3438	6.47097	5.31686	6.57075	ZSCAN10	zinc finger and SCAN domain containing 10 [Source:HGNC Symbol;Acc:HGNC:12997]	retained_intron
ENST00000572431	ENSG00000130182	ZSCAN10		16:3088889-3099317	575	3.40893	4.64156	2.59221	0.598311	1.10163	1.95414	ZSCAN10	zinc finger and SCAN domain containing 10 [Source:HGNC Symbol;Acc:HGNC:12997]	protein_coding
ENST00000575108	ENSG00000130182	ZSCAN10		16:3088889-3099317	2247	25.2615	25.0693	21.4096	8.3906	11.4373	16.9079	ZSCAN10	zinc finger and SCAN domain containing 10 [Source:HGNC Symbol;Acc:HGNC:12997]	protein_coding
ENST00000576483	ENSG00000130182	ZSCAN10		16:3088889-3099317	747	2.2684	2.08807	2.05379	1.21086	1.50351	1.61895	ZSCAN10	zinc finger and SCAN domain containing 10 [Source:HGNC Symbol;Acc:HGNC:12997]	protein_coding
ENST00000576985	ENSG00000130182	ZSCAN10		16:3088889-3099317	1397	12.056	9.64598	15.0491	11.6712	7.19648	8.34311	ZSCAN10	zinc finger and SCAN domain containing 10 [Source:HGNC Symbol;Acc:HGNC:12997]	protein_coding
ENST00000577059	ENSG00000130182	ZSCAN10		16:3088889-3099317	635	10.8077	10.5953	11.2984	5.50573	6.49619	9.12293	ZSCAN10	zinc finger and SCAN domain containing 10 [Source:HGNC Symbol;Acc:HGNC:12997]	retained_intron
ENST00000601162	ENSG00000152467	ZSCAN1		19:58034031-58054631	813	0.628684	0.872527	0.910463	0.0463605	0	0	ZSCAN1	zinc finger and SCAN domain containing 1 [Source:HGNC Symbol;Acc:HGNC:23712]	protein_coding
ENST00000307771	ENSG00000169249	ZRSR2		X:15790471-15823260	1491	6.32624	6.78004	6.15607	6.52695	6.33385	5.86196	ZRSR2	zinc finger CCCH-type, RNA binding motif and serine/arginine rich 2 [Source:HGNC Symbol;Acc:HGNC:23019]	protein_coding
ENST00000264159	ENSG00000121988	ZRANB3		2:135052264-135531236	4046	5.39417	4.2597	4.67493	5.27271	5.51374	5.59951	ZRANB3	zinc finger RANBP2-type containing 3 [Source:HGNC Symbol;Acc:HGNC:25249]	protein_coding
ENST00000472452	ENSG00000121988	ZRANB3		2:135052264-135531236	823	1.47534	0.845116	2.08045	1.62068	1.46556	1.19573	ZRANB3	zinc finger RANBP2-type containing 3 [Source:HGNC Symbol;Acc:HGNC:25249]	processed_transcript
ENST00000492193	ENSG00000121988	ZRANB3		2:135052264-135531236	546	4.27101	4.19607	1.70068	4.82122	4.52562	3.15185	ZRANB3	zinc finger RANBP2-type containing 3 [Source:HGNC Symbol;Acc:HGNC:25249]	retained_intron
ENST00000254821	ENSG00000132485	ZRANB2		1:71048854-71081297	2821	13.3301	13.0521	13.259	9.91279	11.3505	8.96065	ZRANB2	zinc finger RANBP2-type containing 2 [Source:HGNC Symbol;Acc:HGNC:13058]	protein_coding
ENST00000477096	ENSG00000132485	ZRANB2		1:71048854-71081297	3677	6.22518	5.00951	7.43821	7.46041	8.39823	7.747	ZRANB2	zinc finger RANBP2-type containing 2 [Source:HGNC Symbol;Acc:HGNC:13058]	processed_transcript
ENST00000479947	ENSG00000132485	ZRANB2		1:71048854-71081297	470	1.68515	6.24649e-07	0.751362	3.54234	1.68314	2.88305	ZRANB2	zinc finger RANBP2-type containing 2 [Source:HGNC Symbol;Acc:HGNC:13058]	processed_transcript
ENST00000487510	ENSG00000132485	ZRANB2		1:71048854-71081297	579	4.43645	4.29386	4.12545	3.26459	3.10646	2.60298	ZRANB2	zinc finger RANBP2-type containing 2 [Source:HGNC Symbol;Acc:HGNC:13058]	processed_transcript
ENST00000610633	ENSG00000132485	ZRANB2		1:71048854-71081297	2809	7.44227	7.24773	6.84654	9.45418	8.90054	7.69367	ZRANB2	zinc finger RANBP2-type containing 2 [Source:HGNC Symbol;Acc:HGNC:13058]
ENST00000611683	ENSG00000132485	ZRANB2		1:71048854-71081297	1257	2.32819	5.19222	2.89142	4.9858	4.49176	3.52451	ZRANB2	zinc finger RANBP2-type containing 2 [Source:HGNC Symbol;Acc:HGNC:13058]	protein_coding
ENST00000359653	ENSG00000019995	ZRANB1		10:124917142-125161170	5695	10.291	10.1479	9.92255	11.1756	10.8265	11.007	ZRANB1	zinc finger RANBP2-type containing 1 [Source:HGNC Symbol;Acc:HGNC:18224]	protein_coding
ENST00000227322	ENSG00000109917	ZPR1		11:116773388-116788050	6566	1.69621	1.83076	1.9235	2.21913	2.07997	1.97927	ZPR1	ZPR1 zinc finger [Source:HGNC Symbol;Acc:HGNC:13051]	protein_coding
ENST00000425791	ENSG00000109917	ZPR1		11:116773388-116788050	603	18.337	13.6923	9.80755	13.9554	10.7135	9.28834	ZPR1	ZPR1 zinc finger [Source:HGNC Symbol;Acc:HGNC:13051]	nonsense_mediated_decay
ENST00000429220	ENSG00000109917	ZPR1		11:116773388-116788050	2364	5.68761	6.94074	6.20694	4.91207	7.0374	6.59497	ZPR1	ZPR1 zinc finger [Source:HGNC Symbol;Acc:HGNC:13051]	protein_coding
ENST00000444935	ENSG00000109917	ZPR1		11:116773388-116788050	2497	8.46076	6.87134	8.44667	8.7851	8.39421	7.63656	ZPR1	ZPR1 zinc finger [Source:HGNC Symbol;Acc:HGNC:13051]	protein_coding
ENST00000449430	ENSG00000109917	ZPR1		11:116773388-116788050	691	12.6426	9.87647	10.7971	8.23742	8.95907	9.77896	ZPR1	ZPR1 zinc finger [Source:HGNC Symbol;Acc:HGNC:13051]	nonsense_mediated_decay
ENST00000498065	ENSG00000109917	ZPR1		11:116773388-116788050	425	0.429311	1.36378	0.83449	0.60744	1.29747	0.485739	ZPR1	ZPR1 zinc finger [Source:HGNC Symbol;Acc:HGNC:13051]	retained_intron
ENST00000336517	ENSG00000188372	ZP3		7:76389333-76442071	1483	0.663534	0.77526	0.706729	1.32262	0.991218	0.998585	ZP3	zona pellucida glycoprotein 3 (sperm receptor) [Source:HGNC Symbol;Acc:HGNC:13189]	protein_coding
ENST00000406323	ENSG00000183579	ZNRF3		22:28883591-29197572	2878	8.17243	8.79583	7.61981	6.56682	5.9024	6.48439	ZNRF3	zinc and ring finger 3 [Source:HGNC Symbol;Acc:HGNC:18126]	protein_coding
ENST00000544604	ENSG00000183579	ZNRF3		22:28883591-29197572	6851	3.08948	3.33891	3.11377	2.6997	2.89143	3.19285	ZNRF3	zinc and ring finger 3 [Source:HGNC Symbol;Acc:HGNC:18126]	protein_coding
ENST00000442865	ENSG00000225264	ZNRF2P2		7:29598794-29742594	590	0.829372	1.09452	1.64767	1.55064	1.19469	1.86454	ZNRF2P2	zinc and ring finger 2 pseudogene 2 [Source:HGNC Symbol;Acc:HGNC:42793]	processed_transcript
ENST00000454624	ENSG00000225264	ZNRF2P2		7:29598794-29742594	420	1.55588	2.57792e-05	3.25763e-05	0.125855	0.00230103	0.0945447	ZNRF2P2	zinc and ring finger 2 pseudogene 2 [Source:HGNC Symbol;Acc:HGNC:42793]	transcribed_processed_pseudogene
ENST00000441407	ENSG00000237004	ZNRF2P1		7:32495425-32762924	443	2.08302	1.65742	1.45396	1.20974	1.06535	1.4584	ZNRF2P1	zinc and ring finger 2 pseudogene 1 [Source:HGNC Symbol;Acc:HGNC:42792]	processed_pseudogene
ENST00000323037	ENSG00000180233	ZNRF2		7:30284306-30412502	3460	7.53338	6.83337	7.43427	7.12717	7.65017	7.55554	ZNRF2	zinc and ring finger 2, E3 ubiquitin protein ligase [Source:HGNC Symbol;Acc:HGNC:22316]	protein_coding
ENST00000320619	ENSG00000186187	ZNRF1		16:74871366-75110994	2479	1.61378	1.14333	1.16264	1.0465	0.507028	0.537774	ZNRF1	zinc and ring finger 1, E3 ubiquitin protein ligase [Source:HGNC Symbol;Acc:HGNC:18452]	protein_coding
ENST00000335325	ENSG00000186187	ZNRF1		16:74871366-75110994	4620	2.33182	2.22322	2.24619	1.46675	1.84372	2.09461	ZNRF1	zinc and ring finger 1, E3 ubiquitin protein ligase [Source:HGNC Symbol;Acc:HGNC:18452]	protein_coding
ENST00000566250	ENSG00000186187	ZNRF1		16:74871366-75110994	1069	6.11845	4.06969	7.39905	5.46838	5.20057	7.22447	ZNRF1	zinc and ring finger 1, E3 ubiquitin protein ligase [Source:HGNC Symbol;Acc:HGNC:18452]	protein_coding
ENST00000567962	ENSG00000186187	ZNRF1		16:74871366-75110994	1234	4.44944	6.435	4.28148	5.18117	5.03262	3.67949	ZNRF1	zinc and ring finger 1, E3 ubiquitin protein ligase [Source:HGNC Symbol;Acc:HGNC:18452]	protein_coding
ENST00000568351	ENSG00000186187	ZNRF1		16:74871366-75110994	964	2.27381	2.39534	1.36084	2.92137	3.1996	2.92984	ZNRF1	zinc and ring finger 1, E3 ubiquitin protein ligase [Source:HGNC Symbol;Acc:HGNC:18452]	protein_coding
ENST00000568494	ENSG00000186187	ZNRF1		16:74871366-75110994	2046	0.935846	1.11931	1.01983	1.10162	1.46899	1.37247	ZNRF1	zinc and ring finger 1, E3 ubiquitin protein ligase [Source:HGNC Symbol;Acc:HGNC:18452]	retained_intron
ENST00000437417	ENSG00000204623	ZNRD1-AS1		6:30001010-30064909	1497	1.2625	1.30356	0.848761	0.715384	1.04697	0.98737	ZNRD1ASP	zinc ribbon domain containing 1 antisense, pseudogene [Source:HGNC Symbol;Acc:HGNC:13924]	processed_transcript
ENST00000332435	ENSG00000066379	ZNRD1		6:30001010-30064909	864	6.06693	5.50123	6.27205	7.26252	11.4805	10.1594	ZNRD1	zinc ribbon domain containing 1 [Source:HGNC Symbol;Acc:HGNC:13182]	protein_coding
ENST00000359374	ENSG00000066379	ZNRD1		6:30001010-30064909	743	18.8531	18.9496	17.63	19.2489	15.9609	12.6919	ZNRD1	zinc ribbon domain containing 1 [Source:HGNC Symbol;Acc:HGNC:13182]	protein_coding
ENST00000376782	ENSG00000066379	ZNRD1		6:30001010-30064909	736	6.42444	12.6022	5.31913	11.6782	7.69173	9.55624	ZNRD1	zinc ribbon domain containing 1 [Source:HGNC Symbol;Acc:HGNC:13182]	protein_coding
ENST00000370574	ENSG00000117174	ZNHIT6		1:85649422-85708433	2797	6.50449	5.94738	5.36691	5.77262	5.99755	5.33356	ZNHIT6	zinc finger HIT-type containing 6 [Source:HGNC Symbol;Acc:HGNC:26089]	protein_coding
ENST00000617429	ENSG00000273611	ZNHIT3		17:36486628-36543435	951	40.4895	37.271	36.0493	32.8082	35.9794	29.1835	ZNHIT3	zinc finger HIT-type containing 3 [Source:HGNC Symbol;Acc:HGNC:12309]	protein_coding
ENST00000619482	ENSG00000273611	ZNHIT3		17:36486628-36543435	561	0.699664	1.23209	0.96557	1.01238	1.08158	0.914015	ZNHIT3	zinc finger HIT-type containing 3 [Source:HGNC Symbol;Acc:HGNC:12309]	retained_intron
ENST00000619730	ENSG00000273611	ZNHIT3		17:36486628-36543435	926	6.119	1.93053	4.3309	8.18333	5.29086	8.90998	ZNHIT3	zinc finger HIT-type containing 3 [Source:HGNC Symbol;Acc:HGNC:12309]	protein_coding
ENST00000310597	ENSG00000174276	ZNHIT2		11:65116402-65117708	1306	7.67205	7.69925	7.1593	5.13283	6.12174	5.15938	ZNHIT2	zinc finger HIT-type containing 2 [Source:HGNC Symbol;Acc:HGNC:1177]	protein_coding
ENST00000305105	ENSG00000106400	ZNHIT1		7:101205976-101224190	1225	24.7512	21.2015	21.8044	23.2438	23.892	23.4543	ZNHIT1	zinc finger HIT-type containing 1 [Source:HGNC Symbol;Acc:HGNC:21688]	protein_coding
ENST00000396105	ENSG00000124201	ZNFX1		20:49219294-49295738	7371	2.78717	4.02023	2.69707	2.2929	1.6954	2.86667	ZNFX1	zinc finger NFX1-type containing 1 [Source:HGNC Symbol;Acc:HGNC:29271]	protein_coding
ENST00000343769	ENSG00000184635	ZNF93		19:19900912-19963464	2648	16.73	17.1235	14.2477	10.1527	9.60457	9.22323	ZNF93	zinc finger protein 93 [Source:HGNC Symbol;Acc:HGNC:13169]	protein_coding
ENST00000588146	ENSG00000184635	ZNF93		19:19900912-19963464	570	3.4924	0.932847	0.382147	1.11016	0.251793	0.432243	ZNF93	zinc finger protein 93 [Source:HGNC Symbol;Acc:HGNC:13169]	protein_coding
ENST00000591366	ENSG00000184635	ZNF93		19:19900912-19963464	590	7.49108	5.44485	6.50916	5.49309	3.2959	5.69611	ZNF93	zinc finger protein 93 [Source:HGNC Symbol;Acc:HGNC:13169]	protein_coding
ENST00000592613	ENSG00000184635	ZNF93		19:19900912-19963464	868	1.45654	1.32812	1.616	0.630771	1.25847	1.06139	ZNF93	zinc finger protein 93 [Source:HGNC Symbol;Acc:HGNC:13169]	processed_transcript
ENST00000328747	ENSG00000146757	ZNF92		7:65373798-65401135	3210	15.8704	15.7501	15.215	16.145	17.5925	14.7147	ZNF92	zinc finger protein 92 [Source:HGNC Symbol;Acc:HGNC:13168]	protein_coding
ENST00000357512	ENSG00000146757	ZNF92		7:65373798-65401135	3124	0.395443	2.12316	1.2073	0.763703	1.10787	1.37133	ZNF92	zinc finger protein 92 [Source:HGNC Symbol;Acc:HGNC:13168]	protein_coding
ENST00000431504	ENSG00000146757	ZNF92		7:65373798-65401135	2947	2.62228	1.75467	1.33374	2.523	2.72699	3.59342	ZNF92	zinc finger protein 92 [Source:HGNC Symbol;Acc:HGNC:13168]	protein_coding
ENST00000450302	ENSG00000146757	ZNF92		7:65373798-65401135	2957	4.42488	2.78865	3.19423	3.20172	3.18479	2.3736	ZNF92	zinc finger protein 92 [Source:HGNC Symbol;Acc:HGNC:13168]	protein_coding
ENST00000300619	ENSG00000167232	ZNF91		19:23304990-23395560	5489	10.3389	8.83115	8.84993	10.1956	12.8571	10.9083	ZNF91	zinc finger protein 91 [Source:HGNC Symbol;Acc:HGNC:13166]	protein_coding
ENST00000397082	ENSG00000167232	ZNF91		19:23304990-23395560	3572	5.74499	8.33154	7.53637	7.92265	6.92747	6.76819	ZNF91	zinc finger protein 91 [Source:HGNC Symbol;Acc:HGNC:13166]	protein_coding
ENST00000593341	ENSG00000167232	ZNF91		19:23304990-23395560	730	1.5292	1.40168	4.45369	4.86625	1.21184	1.73371	ZNF91	zinc finger protein 91 [Source:HGNC Symbol;Acc:HGNC:13166]	processed_transcript
ENST00000595533	ENSG00000167232	ZNF91		19:23304990-23395560	695	1.59902	0.51386	2.30549	1.71421	0.500198	0.466151	ZNF91	zinc finger protein 91 [Source:HGNC Symbol;Acc:HGNC:13166]	protein_coding
ENST00000597458	ENSG00000167232	ZNF91		19:23304990-23395560	2307	1.13215	0.997735	1.1878	1.30673	1.54435	1.10787	ZNF91	zinc finger protein 91 [Source:HGNC Symbol;Acc:HGNC:13166]	retained_intron
ENST00000599281	ENSG00000167232	ZNF91		19:23304990-23395560	747	0.134332	1.092	0.760889	0.886641	1.27413	1.05352	ZNF91	zinc finger protein 91 [Source:HGNC Symbol;Acc:HGNC:13166]	processed_transcript
ENST00000599743	ENSG00000167232	ZNF91		19:23304990-23395560	662	1.92498	0.842665	1.69938	2.33869	2.54539	2.40055	ZNF91	zinc finger protein 91 [Source:HGNC Symbol;Acc:HGNC:13166]	protein_coding
ENST00000418063	ENSG00000213988	ZNF90		19:20077993-20321305	2310	11.9156	11.3669	10.6796	4.9946	5.34261	5.00043	ZNF90	zinc finger protein 90 [Source:HGNC Symbol;Acc:HGNC:13165]	protein_coding
ENST00000469078	ENSG00000213988	ZNF90		19:20077993-20321305	1918	2.83059	2.15633	1.66941	0.611441	0.91903	1.50335	ZNF90	zinc finger protein 90 [Source:HGNC Symbol;Acc:HGNC:13165]	nonsense_mediated_decay
ENST00000474284	ENSG00000213988	ZNF90		19:20077993-20321305	1724	0.799456	1.08509	1.50219	1.05163	0.800603	0.421429	ZNF90	zinc finger protein 90 [Source:HGNC Symbol;Acc:HGNC:13165]	processed_transcript
ENST00000484032	ENSG00000213988	ZNF90		19:20077993-20321305	661	2.82586	1.68578	2.27169	0.732214	0.685433	0.685508	ZNF90	zinc finger protein 90 [Source:HGNC Symbol;Acc:HGNC:13165]	retained_intron
ENST00000537226	ENSG00000214029	ZNF891		12:133079837-133130473	15455	1.20449	1.32829	1.43448	1.38786	1.59816	1.53699	ZNF891	zinc finger protein 891 [Source:HGNC Symbol;Acc:HGNC:38709]	protein_coding
ENST00000427548	ENSG00000228623	ZNF883		9:112997119-113056759	2319	4.2954	3.60048	4.45781	3.06314	3.36498	3.702	ZNF883	zinc finger protein 883 [Source:HGNC Symbol;Acc:HGNC:27271]
ENST00000444149	ENSG00000234284	ZNF879		5:179023751-179035064	3304	2.38003	2.44609	1.93142	2.24569	2.26995	2.3485	ZNF879	zinc finger protein 879 [Source:HGNC Symbol;Acc:HGNC:37273]	protein_coding
ENST00000547628	ENSG00000257446	ZNF878		19:11987616-12052967	1734	2.43063	2.60317	2.05582	1.51025	0.977974	1.45163	ZNF878	zinc finger protein 878 [Source:HGNC Symbol;Acc:HGNC:37246]	protein_coding
ENST00000356347	ENSG00000198155	ZNF876P		4:212609-255985	2598	0.95585	1.29168	1.15289	0.452428	0.559882	0.576318	ZNF876P	zinc finger protein 876, pseudogene [Source:HGNC Symbol;Acc:HGNC:32472]	processed_transcript
ENST00000398732	ENSG00000198155	ZNF876P		4:212609-255985	1485	1.33157	1.66502	1.3816	0.565752	0.923911	0.691064	ZNF876P	zinc finger protein 876, pseudogene [Source:HGNC Symbol;Acc:HGNC:32472]	transcribed_unprocessed_pseudogene
ENST00000568956	ENSG00000261221	ZNF865		19:55605404-55617269	4005	1.90807	2.0527	2.41103	1.70311	1.51626	1.62047	ZNF865	zinc finger protein 865 [Source:HGNC Symbol;Acc:HGNC:38705]	protein_coding
ENST00000223210	ENSG00000106479	ZNF862		7:149838366-149867479	6950	1.26062	1.36158	1.62193	1.87754	1.88765	1.90509	ZNF862	zinc finger protein 862 [Source:HGNC Symbol;Acc:HGNC:34519]	protein_coding
ENST00000457543	ENSG00000236609	ZNF853		7:6615616-6624290	3857	3.45593	3.52212	3.508	3.26124	2.78829	2.60081	ZNF853	zinc finger protein 853 [Source:HGNC Symbol;Acc:HGNC:21767]	protein_coding
ENST00000436261	ENSG00000178917	ZNF852		3:44498969-44510640	1968	3.28295	2.27763	3.03473	1.80262	2.3418	2.56272	ZNF852	zinc finger protein 852 [Source:HGNC Symbol;Acc:HGNC:27713]	protein_coding
ENST00000489411	ENSG00000178917	ZNF852		3:44498969-44510640	1326	2.28443	3.03594	2.03819	2.23459	1.27262	2.19584	ZNF852	zinc finger protein 852 [Source:HGNC Symbol;Acc:HGNC:27713]	processed_transcript
ENST00000589390	ENSG00000267041	ZNF850		19:36687611-36772825	523	2.89728	3.45463	3.20016	2.77813	2.4124	1.79187	ZNF850	zinc finger protein 850 [Source:HGNC Symbol;Acc:HGNC:27994]	protein_coding
ENST00000591344	ENSG00000267041	ZNF850		19:36687611-36772825	7714	4.21541	3.65982	4.24801	3.47832	3.7097	2.45641	ZNF850	zinc finger protein 850 [Source:HGNC Symbol;Acc:HGNC:27994]	protein_coding
ENST00000300540	ENSG00000105750	ZNF85		19:20923221-20950697	1531	1.55823	1.49078	2.22054	1.38637	1.36242	1.37133	ZNF85	zinc finger protein 85 [Source:HGNC Symbol;Acc:HGNC:13160]	protein_coding
ENST00000328178	ENSG00000105750	ZNF85		19:20923221-20950697	2296	6.66279	7.32888	6.96827	7.44843	7.51004	6.53595	ZNF85	zinc finger protein 85 [Source:HGNC Symbol;Acc:HGNC:13160]	protein_coding
ENST00000345030	ENSG00000105750	ZNF85		19:20923221-20950697	1689	0.000236274	1.47534	0.000324343	0.000153503	0.000245231	0.670577	ZNF85	zinc finger protein 85 [Source:HGNC Symbol;Acc:HGNC:13160]	protein_coding
ENST00000596476	ENSG00000105750	ZNF85		19:20923221-20950697	1259	1.32075	1.5068	0.386191	1.12866	1.23368	1.77146	ZNF85	zinc finger protein 85 [Source:HGNC Symbol;Acc:HGNC:13160]	protein_coding
ENST00000596534	ENSG00000105750	ZNF85		19:20923221-20950697	1661	1.63866	0.905394	0.882297	2.51848e-14	0.000304697	0.0506328	ZNF85	zinc finger protein 85 [Source:HGNC Symbol;Acc:HGNC:13160]	protein_coding
ENST00000597314	ENSG00000105750	ZNF85		19:20923221-20950697	563	1.52956	1.01767	2.6074e-14	1.3316	1.03062	2.5654	ZNF85	zinc finger protein 85 [Source:HGNC Symbol;Acc:HGNC:13160]	protein_coding
ENST00000599885	ENSG00000105750	ZNF85		19:20923221-20950697	549	3.73151e-23	0.789413	0.295665	1.7169	1.3963	0.306986	ZNF85	zinc finger protein 85 [Source:HGNC Symbol;Acc:HGNC:13160]	protein_coding
ENST00000601023	ENSG00000105750	ZNF85		19:20923221-20950697	2652	0.796075	0.953193	0.850389	0.485597	1.08508	0.979418	ZNF85	zinc finger protein 85 [Source:HGNC Symbol;Acc:HGNC:13160]	processed_transcript
ENST00000601924	ENSG00000105750	ZNF85		19:20923221-20950697	506	1.80651	2.09766	2.12303	0.965012	4.56266	0.374482	ZNF85	zinc finger protein 85 [Source:HGNC Symbol;Acc:HGNC:13160]	protein_coding
ENST00000397902	ENSG00000196605	ZNF846		19:9751992-9793180	2016	1.59723	1.05653	1.99034	1.44912	1.64515	1.68781	ZNF846	zinc finger protein 846 [Source:HGNC Symbol;Acc:HGNC:27260]	protein_coding
ENST00000586814	ENSG00000196605	ZNF846		19:9751992-9793180	482	0.999444	1.47315	0.571372	0.913264	0.828996	1.54923	ZNF846	zinc finger protein 846 [Source:HGNC Symbol;Acc:HGNC:27260]	protein_coding
ENST00000589412	ENSG00000196605	ZNF846		19:9751992-9793180	683	1.09043	1.28813	0.950792	1.33643	1.67498	0.650183	ZNF846	zinc finger protein 846 [Source:HGNC Symbol;Acc:HGNC:27260]	protein_coding
ENST00000458035	ENSG00000213799	ZNF845		19:53330674-53430413	4311	3.00175	3.07399	2.45039	2.19622	2.21818	2.36774	ZNF845	zinc finger protein 845 [Source:HGNC Symbol;Acc:HGNC:25112]	protein_coding
ENST00000595091	ENSG00000213799	ZNF845		19:53330674-53430413	4090	5.25014	6.21946	6.13815	5.5899	6.30744	5.77932	ZNF845	zinc finger protein 845 [Source:HGNC Symbol;Acc:HGNC:25112]	protein_coding
ENST00000601857	ENSG00000213799	ZNF845		19:53330674-53430413	526	2.29921	0.980062	1.67859	2.31708	1.00783	2.75846	ZNF845	zinc finger protein 845 [Source:HGNC Symbol;Acc:HGNC:25112]	protein_coding
ENST00000439326	ENSG00000223547	ZNF844		19:12064698-12081565	6620	2.01635	2.4528	2.40143	2.29715	2.52431	2.31247	ZNF844	zinc finger protein 844 [Source:HGNC Symbol;Acc:HGNC:25932]	protein_coding
ENST00000441304	ENSG00000223547	ZNF844		19:12064698-12081565	2036	2.98274	2.77121	2.24506	2.07183	1.92107	2.68643	ZNF844	zinc finger protein 844 [Source:HGNC Symbol;Acc:HGNC:25932]	protein_coding
ENST00000389534	ENSG00000197608	ZNF841		19:52031378-52095765	3503	1.98001	1.47195	1.86276	0.12089	0.918285	1.13447	ZNF841	zinc finger protein 841 [Source:HGNC Symbol;Acc:HGNC:27611]	protein_coding
ENST00000594295	ENSG00000197608	ZNF841		19:52031378-52095765	3819	1.25493	0.981982	0.66425	1.61627	0.726931	0.941944	ZNF841	zinc finger protein 841 [Source:HGNC Symbol;Acc:HGNC:27611]	protein_coding
ENST00000594440	ENSG00000197608	ZNF841		19:52031378-52095765	721	2.18613	1.92324	1.57725	0.697627	1.31787	1.63435	ZNF841	zinc finger protein 841 [Source:HGNC Symbol;Acc:HGNC:27611]	protein_coding
ENST00000327668	ENSG00000198040	ZNF84		12:133037291-133063304	7162	0.582286	0.526635	0.514988	0.243214	1.69455	0.973374	ZNF84	zinc finger protein 84 [Source:HGNC Symbol;Acc:HGNC:13159]	protein_coding
ENST00000392319	ENSG00000198040	ZNF84		12:133037291-133063304	7020	1.56616	1.37209	2.31568	3.51706	3.10252	2.60375	ZNF84	zinc finger protein 84 [Source:HGNC Symbol;Acc:HGNC:13159]	protein_coding
ENST00000438628	ENSG00000198040	ZNF84		12:133037291-133063304	559	1.44543	0.36179	1.11276	1.50049	1.09728	0.469618	ZNF84	zinc finger protein 84 [Source:HGNC Symbol;Acc:HGNC:13159]	protein_coding
ENST00000539354	ENSG00000198040	ZNF84		12:133037291-133063304	3237	12.5194	13.5799	12.9458	12.5144	12.6308	11.6019	ZNF84	zinc finger protein 84 [Source:HGNC Symbol;Acc:HGNC:13159]	protein_coding
ENST00000542358	ENSG00000198040	ZNF84		12:133037291-133063304	1451	3.09363	2.4374	3.45465	2.16474	3.45564	3.34394	ZNF84	zinc finger protein 84 [Source:HGNC Symbol;Acc:HGNC:13159]	retained_intron
ENST00000543124	ENSG00000198040	ZNF84		12:133037291-133063304	1607	1.5161	2.68175	1.84814	1.69464	2.30625	2.08407	ZNF84	zinc finger protein 84 [Source:HGNC Symbol;Acc:HGNC:13159]	retained_intron
ENST00000543310	ENSG00000198040	ZNF84		12:133037291-133063304	562	1.69376	1.67339	1.95719	0.911606	0.810142	1.76616	ZNF84	zinc finger protein 84 [Source:HGNC Symbol;Acc:HGNC:13159]	protein_coding
ENST00000442396	ENSG00000022976	ZNF839		14:102317376-102362916	2987	2.86463	3.26163	4.05288	2.72124	3.14835	2.71353	ZNF839	zinc finger protein 839 [Source:HGNC Symbol;Acc:HGNC:20345]	protein_coding
ENST00000427624	ENSG00000152475	ZNF837		19:58367617-58381060	2038	2.52597	1.91761	1.51014	2.0434	2.36486	1.94271	ZNF837	zinc finger protein 837 [Source:HGNC Symbol;Acc:HGNC:25164]	protein_coding
ENST00000597582	ENSG00000152475	ZNF837		19:58367617-58381060	1969	0.423239	0.686624	1.37645	0.537617	0.709322	1.09624	ZNF837	zinc finger protein 837 [Source:HGNC Symbol;Acc:HGNC:25164]	protein_coding
ENST00000322146	ENSG00000196267	ZNF836		19:52113090-52177002	2811	1.90898	1.37088	0.674239	1.15271	0.000832199	1.81061	ZNF836	zinc finger protein 836 [Source:HGNC Symbol;Acc:HGNC:34333]	protein_coding
ENST00000597065	ENSG00000196267	ZNF836		19:52113090-52177002	808	2.90773	3.513	2.57386	2.1218	2.27123	2.27742	ZNF836	zinc finger protein 836 [Source:HGNC Symbol;Acc:HGNC:34333]	protein_coding
ENST00000599618	ENSG00000196267	ZNF836		19:52113090-52177002	612	0.81535	1.44888	1.69648	1.14949	0.593708	1.02477	ZNF836	zinc finger protein 836 [Source:HGNC Symbol;Acc:HGNC:34333]	nonsense_mediated_decay
ENST00000361952	ENSG00000198783	ZNF830		17:34927858-35121522	2246	7.63394	8.03486	7.67394	8.69829	8.82535	8.13289	ZNF830	zinc finger protein 830 [Source:HGNC Symbol;Acc:HGNC:28291]	protein_coding
ENST00000536937	ENSG00000167766	ZNF83		19:52588504-52690496	2726	3.46931	0.786638	0.582729	1.90698	0.000267961	0.000165605	ZNF83	zinc finger protein 83 [Source:HGNC Symbol;Acc:HGNC:13158]	protein_coding
ENST00000541777	ENSG00000167766	ZNF83		19:52588504-52690496	3743	2.55179	3.42008	3.36715	4.22024	4.55432	4.86866	ZNF83	zinc finger protein 83 [Source:HGNC Symbol;Acc:HGNC:13158]	protein_coding
ENST00000594682	ENSG00000167766	ZNF83		19:52588504-52690496	2890	3.25721	4.95731	5.0686	5.12676	6.74844	6.55306	ZNF83	zinc finger protein 83 [Source:HGNC Symbol;Acc:HGNC:13158]	protein_coding
ENST00000595171	ENSG00000167766	ZNF83		19:52588504-52690496	578	1.43531	0.18281	0.475832	2.21199	2.26791	1.10963	ZNF83	zinc finger protein 83 [Source:HGNC Symbol;Acc:HGNC:13158]	processed_transcript
ENST00000598190	ENSG00000167766	ZNF83		19:52588504-52690496	937	0.378928	0.398464	1.19292	0.781082	0.949598	1.01869	ZNF83	zinc finger protein 83 [Source:HGNC Symbol;Acc:HGNC:13158]	retained_intron
ENST00000600457	ENSG00000167766	ZNF83		19:52588504-52690496	596	2.51107	2.95965	2.32335	2.96922	3.64494	2.78947	ZNF83	zinc finger protein 83 [Source:HGNC Symbol;Acc:HGNC:13158]	processed_transcript
ENST00000601237	ENSG00000167766	ZNF83		19:52588504-52690496	728	3.14447	4.39422	3.18994	3.45133	4.64312	4.36369	ZNF83	zinc finger protein 83 [Source:HGNC Symbol;Acc:HGNC:13158]	retained_intron
ENST00000520965	ENSG00000185869	ZNF829		19:36797517-36916291	4977	1.42815	1.41423	1.21998	0.421466	0.453516	0.447336	ZNF829	zinc finger protein 829 [Source:HGNC Symbol;Acc:HGNC:34032]	protein_coding
ENST00000379448	ENSG00000151612	ZNF827		4:145680203-145938635	4197	1.45525	1.63633	1.6099	1.60764	0.603958	0.851743	ZNF827	zinc finger protein 827 [Source:HGNC Symbol;Acc:HGNC:27193]	protein_coding
ENST00000508784	ENSG00000151612	ZNF827		4:145680203-145938635	7463	3.62685	3.73378	4.35859	2.78699	2.95363	3.0361	ZNF827	zinc finger protein 827 [Source:HGNC Symbol;Acc:HGNC:27193]	protein_coding
ENST00000541160	ENSG00000231205	ZNF826P		19:20340268-20424969	1004	1.43606	2.0196	3.0445	4.5315	2.09915	4.27041	ZNF826P	zinc finger protein 826, pseudogene [Source:HGNC Symbol;Acc:HGNC:33875]	processed_transcript
ENST00000597334	ENSG00000231205	ZNF826P		19:20340268-20424969	1446	2.2074	2.0909	2.95365	2.17936	2.8827	2.5036	ZNF826P	zinc finger protein 826, pseudogene [Source:HGNC Symbol;Acc:HGNC:33875]	processed_transcript
ENST00000600513	ENSG00000231205	ZNF826P		19:20340268-20424969	737	1.28431	1.88708	1.23594	0.465089	1.85526	1.16696	ZNF826P	zinc finger protein 826, pseudogene [Source:HGNC Symbol;Acc:HGNC:33875]	processed_transcript
ENST00000615684	ENSG00000231205	ZNF826P		19:20340268-20424969	3330	5.9041	5.88375	6.10058	5.54372	5.80886	5.63942	ZNF826P	zinc finger protein 826, pseudogene [Source:HGNC Symbol;Acc:HGNC:33875]	processed_transcript
ENST00000622273	ENSG00000231205	ZNF826P		19:20340268-20424969	1910	2.58922	2.41457	2.11799	1.98993	1.65649	2.95359	ZNF826P	zinc finger protein 826, pseudogene [Source:HGNC Symbol;Acc:HGNC:33875]	transcribed_unprocessed_pseudogene
ENST00000341191	ENSG00000197933	ZNF823		19:11721264-11739009	2423	2.96335	2.95427	3.32622	4.16963	4.01	3.64231	ZNF823	zinc finger protein 823 [Source:HGNC Symbol;Acc:HGNC:30936]	protein_coding
ENST00000425432	ENSG00000102984	ZNF821		16:71845990-71999978	2000	2.97296	1.42466	3.35114	2.27648	1.61044	4.38762	ZNF821	zinc finger protein 821 [Source:HGNC Symbol;Acc:HGNC:28043]	protein_coding
ENST00000561700	ENSG00000102984	ZNF821		16:71845990-71999978	527	0.50557	1.56816	0.977397	1.50961	1.03212	0.953291	ZNF821	zinc finger protein 821 [Source:HGNC Symbol;Acc:HGNC:28043]	processed_transcript
ENST00000566987	ENSG00000102984	ZNF821		16:71845990-71999978	1722	1.82277	1.27987	0.8504	1.77303	2.26836	1.9724	ZNF821	zinc finger protein 821 [Source:HGNC Symbol;Acc:HGNC:28043]	nonsense_mediated_decay
ENST00000611294	ENSG00000102984	ZNF821		16:71845990-71999978	1833	0.444596	1.76762	0.217099	1.27524	1.43202	0.0151424	ZNF821	zinc finger protein 821 [Source:HGNC Symbol;Acc:HGNC:28043]	protein_coding
ENST00000598377	ENSG00000269001	ZNF818P		19:53212987-53213396	409	1.40786	2.11356	1.03496	0.88067	1.22009	0.834186			transcribed_unprocessed_pseudogene
ENST00000313956	ENSG00000213801	ZNF816-ZNF321P		19:52927134-53037898	2341	3.17	2.2954	2.73381	2.82352	3.51607	2.7613	ZNF321P	zinc finger protein 321, pseudogene [Source:HGNC Symbol;Acc:HGNC:13827]	processed_transcript
ENST00000550843	ENSG00000213801	ZNF816-ZNF321P		19:52927134-53037898	495	1.60751	2.95817	4.77876	2.49343	0.89697	6.58554	ZNF321P	zinc finger protein 321, pseudogene [Source:HGNC Symbol;Acc:HGNC:13827]	transcribed_processed_pseudogene
ENST00000270457	ENSG00000180257	ZNF816		19:52927134-53037898	582	2.1241	0.843464	0.91954	2.24464	0.827561	0.837636	ZNF816	zinc finger protein 816 [Source:HGNC Symbol;Acc:HGNC:26995]	protein_coding
ENST00000444460	ENSG00000180257	ZNF816		19:52927134-53037898	2504	4.19175	4.5043	5.46629	5.25242	5.6486	4.09318	ZNF816	zinc finger protein 816 [Source:HGNC Symbol;Acc:HGNC:26995]	protein_coding
ENST00000611516	ENSG00000180257	ZNF816		19:52927134-53037898	2604	1.8077	1.81213	0.860464	1.27065	1.23206	1.43684	ZNF816	zinc finger protein 816 [Source:HGNC Symbol;Acc:HGNC:26995]
ENST00000435989	ENSG00000204514	ZNF814		19:57769654-57916610	3146	8.79799	9.70654	10.2321	7.76352	7.19095	7.45235	ZNF814	zinc finger protein 814 [Source:HGNC Symbol;Acc:HGNC:33258]	protein_coding
ENST00000594159	ENSG00000204514	ZNF814		19:57769654-57916610	2277	4.87255	4.82728	4.75461	3.89169	3.39203	4.84803	ZNF814	zinc finger protein 814 [Source:HGNC Symbol;Acc:HGNC:33258]	retained_intron
ENST00000594629	ENSG00000204514	ZNF814		19:57769654-57916610	570	1.73389	1.42599	1.36604	2.58437e-06	0.840154	0.844073	ZNF814	zinc finger protein 814 [Source:HGNC Symbol;Acc:HGNC:33258]	processed_transcript
ENST00000596184	ENSG00000204514	ZNF814		19:57769654-57916610	2496	0.590197	1.27219	1.40834	0.886408	1.14087	1.08939	ZNF814	zinc finger protein 814 [Source:HGNC Symbol;Acc:HGNC:33258]	retained_intron
ENST00000596604	ENSG00000204514	ZNF814		19:57769654-57916610	528	5.17344	3.4669	4.65158	4.36438	4.30151	3.57954	ZNF814	zinc finger protein 814 [Source:HGNC Symbol;Acc:HGNC:33258]	protein_coding
ENST00000597342	ENSG00000204514	ZNF814		19:57769654-57916610	648	2.37843	2.61726	1.9377	0.965444	1.07129	1.40907	ZNF814	zinc finger protein 814 [Source:HGNC Symbol;Acc:HGNC:33258]	protein_coding
ENST00000597807	ENSG00000204514	ZNF814		19:57769654-57916610	771	2.07885	1.77678	2.06474	2.34198	1.14544	2.18861	ZNF814	zinc finger protein 814 [Source:HGNC Symbol;Acc:HGNC:33258]	protein_coding
ENST00000396403	ENSG00000198346	ZNF813		19:53467734-53496255	6151	7.11691	6.62001	7.63555	7.20166	7.67219	7.71971	ZNF813	zinc finger protein 813 [Source:HGNC Symbol;Acc:HGNC:33257]	protein_coding
ENST00000468450	ENSG00000198346	ZNF813		19:53467734-53496255	535	0.907184	1.64426	2.10547	0.230769	0.320044	1.97086	ZNF813	zinc finger protein 813 [Source:HGNC Symbol;Acc:HGNC:33257]	protein_coding
ENST00000338637	ENSG00000197779	ZNF81		X:47836901-48071658	7859	1.6893	1.98756	1.66278	1.93926	1.61746	2.0575	ZNF81	zinc finger protein 81 [Source:HGNC Symbol;Acc:HGNC:13156]	protein_coding
ENST00000376950	ENSG00000197779	ZNF81		X:47836901-48071658	492	3.5731	2.98789	1.18591	2.13529	4.27472	3.62001	ZNF81	zinc finger protein 81 [Source:HGNC Symbol;Acc:HGNC:13156]	protein_coding
ENST00000359798	ENSG00000198482	ZNF808		19:52527651-52587174	3600	4.08678	3.64589	3.37494	3.60854	2.57875	3.14087	ZNF808	zinc finger protein 808 [Source:HGNC Symbol;Acc:HGNC:33230]	protein_coding
ENST00000486474	ENSG00000198482	ZNF808		19:52527651-52587174	553	0.663505	1.26841	1.52779	0.66415	1.02075	0.630215	ZNF808	zinc finger protein 808 [Source:HGNC Symbol;Acc:HGNC:33230]	protein_coding
ENST00000487863	ENSG00000198482	ZNF808		19:52527651-52587174	4233	1.70823	2.19926	2.19286	1.6279	1.86544	1.66309	ZNF808	zinc finger protein 808 [Source:HGNC Symbol;Acc:HGNC:33230]	nonsense_mediated_decay
ENST00000611267	ENSG00000198482	ZNF808		19:52527651-52587174	1136	1.2139	2.31134	1.73291	1.55633	1.98077	2.12057	ZNF808	zinc finger protein 808 [Source:HGNC Symbol;Acc:HGNC:33230]	protein_coding
ENST00000354309	ENSG00000204524	ZNF805		19:57240684-57255135	2396	3.21728	3.53099	2.8829	3.46356	3.71539	2.4182	ZNF805	zinc finger protein 805 [Source:HGNC Symbol;Acc:HGNC:23272]	protein_coding
ENST00000414468	ENSG00000204524	ZNF805		19:57240684-57255135	1884	3.27602	3.62784	4.07166	3.51072	2.96956	3.88737	ZNF805	zinc finger protein 805 [Source:HGNC Symbol;Acc:HGNC:23272]	protein_coding
ENST00000265827	ENSG00000048405	ZNF800		7:127346789-127431924	4203	0.56813	0.615533	0.71964	1.21999	1.12279	0.834536	ZNF800	zinc finger protein 800 [Source:HGNC Symbol;Acc:HGNC:27267]	protein_coding
ENST00000393312	ENSG00000048405	ZNF800		7:127346789-127431924	2375	1.69154	1.56367	1.01599	2.46349	2.38263	1.52842	ZNF800	zinc finger protein 800 [Source:HGNC Symbol;Acc:HGNC:27267]	protein_coding
ENST00000619291	ENSG00000048405	ZNF800		7:127346789-127431924	2101	1.12086	0.892878	0.635568	1.55547	1.20601	1.26748	ZNF800	zinc finger protein 800 [Source:HGNC Symbol;Acc:HGNC:27267]	protein_coding
ENST00000621650	ENSG00000278129	ZNF8		19:58228593-58315663	9128	8.49254	9.12018	9.28248	8.04433	7.47208	7.6624	ZNF8	zinc finger protein 8 [Source:HGNC Symbol;Acc:HGNC:13154]	protein_coding
ENST00000430385	ENSG00000196466	ZNF799		19:12379188-12640098	2583	1.41747	1.1276	1.14917	1.56411	1.69303	1.78417	ZNF799	zinc finger protein 799 [Source:HGNC Symbol;Acc:HGNC:28071]	protein_coding
ENST00000587060	ENSG00000266916	ZNF793-AS1		19:37497158-37719790	670	0.371284	0.942548	0.581706	1.45621	0.905718	1.5445	ZNF793-AS1	ZNF793 antisense RNA 1 (head to head) [Source:HGNC Symbol;Acc:HGNC:51303]	antisense
ENST00000588845	ENSG00000266916	ZNF793-AS1		19:37497158-37719790	545	0.101987	1.39527	0.784712	0.911726	2.89313	3.04565	ZNF793-AS1	ZNF793 antisense RNA 1 (head to head) [Source:HGNC Symbol;Acc:HGNC:51303]	antisense
ENST00000589025	ENSG00000266916	ZNF793-AS1		19:37497158-37719790	560	0.0843357	0.323063	0.123755	2.19028	1.71635	1.47534	ZNF793-AS1	ZNF793 antisense RNA 1 (head to head) [Source:HGNC Symbol;Acc:HGNC:51303]	antisense
ENST00000445217	ENSG00000188227	ZNF793		19:37497158-37719790	6712	1.33219	1.45491	1.50743	1.21495	1.6399	1.57896	ZNF793	zinc finger protein 793 [Source:HGNC Symbol;Acc:HGNC:33115]	protein_coding
ENST00000586138	ENSG00000188227	ZNF793		19:37497158-37719790	625	0.544364	1.28145	0.449879	1.14405	1.39415	1.25521	ZNF793	zinc finger protein 793 [Source:HGNC Symbol;Acc:HGNC:33115]	protein_coding
ENST00000627814	ENSG00000188227	ZNF793		19:37497158-37719790	1525	1.34223	0.793001	0.867994	1.08495	1.64915	1.3073	ZNF793	zinc finger protein 793 [Source:HGNC Symbol;Acc:HGNC:33115]	protein_coding
ENST00000404801	ENSG00000180884	ZNF792		19:34956353-34964049	3888	2.77528	2.75354	3.25774	2.86169	2.6883	2.88276	ZNF792	zinc finger protein 792 [Source:HGNC Symbol;Acc:HGNC:24751]	protein_coding
ENST00000343325	ENSG00000173875	ZNF791		19:12379188-12640098	4554	3.84227	3.97932	3.47709	3.90753	4.13104	4.54609	ZNF791	zinc finger protein 791 [Source:HGNC Symbol;Acc:HGNC:26895]	protein_coding
ENST00000446165	ENSG00000173875	ZNF791		19:12379188-12640098	6412	1.58329	1.4089	1.54002	1.87461	1.83448	1.39712	ZNF791	zinc finger protein 791 [Source:HGNC Symbol;Acc:HGNC:26895]	protein_coding
ENST00000600752	ENSG00000173875	ZNF791		19:12379188-12640098	576	1.402	0.991833	1.50125	1.347	1.34981	1.96396	ZNF791	zinc finger protein 791 [Source:HGNC Symbol;Acc:HGNC:26895]	protein_coding
ENST00000356725	ENSG00000197863	ZNF790		19:36797517-36916291	3037	1.47532	0.737614	1.71987	1.54509	1.69148	1.63271	ZNF790	zinc finger protein 790 [Source:HGNC Symbol;Acc:HGNC:33114]	protein_coding
ENST00000528994	ENSG00000197863	ZNF790		19:36797517-36916291	922	0.973789	0.322555	1.77628	1.76173	0.539561	0.0870078	ZNF790	zinc finger protein 790 [Source:HGNC Symbol;Acc:HGNC:33114]	protein_coding
ENST00000613249	ENSG00000197863	ZNF790		19:36797517-36916291	2183	1.42741	1.0374	0.897505	1.46155	0.849386	0.642058	ZNF790	zinc finger protein 790 [Source:HGNC Symbol;Acc:HGNC:33114]	protein_coding
ENST00000614179	ENSG00000197863	ZNF790		19:36797517-36916291	2361	0.000619958	0.368466	0.000339999	0.262799	1.65298	1.76126	ZNF790	zinc finger protein 790 [Source:HGNC Symbol;Acc:HGNC:33114]	protein_coding
ENST00000342483	ENSG00000196152	ZNF79		9:127424373-127445372	2078	1.57762	1.51926	1.91113	3.26614	1.24503	1.98362	ZNF79	zinc finger protein 79 [Source:HGNC Symbol;Acc:HGNC:13153]	protein_coding
ENST00000612342	ENSG00000196152	ZNF79		9:127424373-127445372	2192	2.82273	3.43514	1.8811	2.06862	3.0333	2.20533	ZNF79	zinc finger protein 79 [Source:HGNC Symbol;Acc:HGNC:13153]	protein_coding
ENST00000331410	ENSG00000198556	ZNF789		7:99472840-99503650	1654	1.21856	1.10751	1.25551	0.823627	1.27123	1.31576	ZNF789	zinc finger protein 789 [Source:HGNC Symbol;Acc:HGNC:27801]	protein_coding
ENST00000379724	ENSG00000198556	ZNF789		7:99472840-99503650	510	1.28402	2.98595	1.07121	1.70585	0.42468	0.444817	ZNF789	zinc finger protein 789 [Source:HGNC Symbol;Acc:HGNC:27801]	protein_coding
ENST00000465438	ENSG00000198556	ZNF789		7:99472840-99503650	4253	1.21724	1.02285	1.11092	1.41578	1.43699	1.4788	ZNF789	zinc finger protein 789 [Source:HGNC Symbol;Acc:HGNC:27801]	retained_intron
ENST00000468705	ENSG00000198556	ZNF789		7:99472840-99503650	484	1.40033	0.702704	0.97035	1.04375	0.429204	1.64032	ZNF789	zinc finger protein 789 [Source:HGNC Symbol;Acc:HGNC:27801]	retained_intron
ENST00000488485	ENSG00000198556	ZNF789		7:99472840-99503650	1884	1.23495	1.39681	1.70406	1.80579	2.20276	1.88147	ZNF789	zinc finger protein 789 [Source:HGNC Symbol;Acc:HGNC:27801]	retained_intron
ENST00000430298	ENSG00000214189	ZNF788		19:12092262-12156731	3941	9.52193	8.98919	10.3432	9.3315	9.14652	9.64734	ZNF788	zinc finger family member 788 [Source:HGNC Symbol;Acc:HGNC:33112]	protein_coding
ENST00000596883	ENSG00000214189	ZNF788		19:12092262-12156731	692	1.27694	1.9856	0.000606594	0.297214	0.587303	1.25577	ZNF788	zinc finger family member 788 [Source:HGNC Symbol;Acc:HGNC:33112]	protein_coding
ENST00000610935	ENSG00000142409	ZNF787		19:56087365-56121280	1925	22.5081	21.6286	21.8662	20.3014	20.1339	19.6122	ZNF787	zinc finger protein 787 [Source:HGNC Symbol;Acc:HGNC:26998]	protein_coding
ENST00000316286	ENSG00000197362	ZNF786		7:149069642-149090782	3144	0.729011	0.761943	0.792097	0.843619	0.887553	0.878189	ZNF786	zinc finger protein 786 [Source:HGNC Symbol;Acc:HGNC:21806]	protein_coding
ENST00000451334	ENSG00000197362	ZNF786		7:149069642-149090782	2794	3.32878	3.04258	2.29328	2.41346	1.46274	1.86044	ZNF786	zinc finger protein 786 [Source:HGNC Symbol;Acc:HGNC:21806]
ENST00000491431	ENSG00000197362	ZNF786		7:149069642-149090782	2874	1.73226	1.68436	1.49741	1.70555	1.88853	1.38994	ZNF786	zinc finger protein 786 [Source:HGNC Symbol;Acc:HGNC:21806]	protein_coding
ENST00000395216	ENSG00000197162	ZNF785		16:30569345-30585771	3282	1.30197	1.07761	1.36811	1.1879	1.49611	1.56574	ZNF785	zinc finger protein 785 [Source:HGNC Symbol;Acc:HGNC:26496]	protein_coding
ENST00000470110	ENSG00000197162	ZNF785		16:30569345-30585771	2867	1.03837	1.12216	1.33326	1.22998	1.72963	1.50052	ZNF785	zinc finger protein 785 [Source:HGNC Symbol;Acc:HGNC:26496]	protein_coding
ENST00000325351	ENSG00000179922	ZNF784		19:55620741-55624601	2021	6.03484	5.98971	5.3635	4.60829	4.89873	4.29277	ZNF784	zinc finger protein 784 [Source:HGNC Symbol;Acc:HGNC:33111]	protein_coding
ENST00000434415	ENSG00000204946	ZNF783		7:149262170-149297312	4452	3.24512	3.77102	3.41082	3.07048	3.64067	3.82451	ZNF783	zinc finger family member 783 [Source:HGNC Symbol;Acc:HGNC:27222]	protein_coding
ENST00000476295	ENSG00000204946	ZNF783		7:149262170-149297312	2346	1.21743	1.7099	1.6016	1.65642	1.55494	1.92992	ZNF783	zinc finger family member 783 [Source:HGNC Symbol;Acc:HGNC:27222]	nonsense_mediated_decay
ENST00000478850	ENSG00000196597	ZNF782		9:96816471-96875623	932	1.2853	1.44074	1.27128	2.11243	1.75577	1.27763	ZNF782	zinc finger protein 782 [Source:HGNC Symbol;Acc:HGNC:33110]	protein_coding
ENST00000481138	ENSG00000196597	ZNF782		9:96816471-96875623	4213	1.85824	1.30576	1.54966	1.65978	1.94031	2.14266	ZNF782	zinc finger protein 782 [Source:HGNC Symbol;Acc:HGNC:33110]	protein_coding
ENST00000221355	ENSG00000128000	ZNF780B		19:40028259-40094406	3538	2.09823	2.51155	2.51471	2.76299	3.43575	2.64108	ZNF780B	zinc finger protein 780B [Source:HGNC Symbol;Acc:HGNC:33109]	protein_coding
ENST00000434248	ENSG00000128000	ZNF780B		19:40028259-40094406	8665	1.11493	1.09193	2.61635	0.857376	2.43854	1.15628	ZNF780B	zinc finger protein 780B [Source:HGNC Symbol;Acc:HGNC:33109]	protein_coding
ENST00000593605	ENSG00000128000	ZNF780B		19:40028259-40094406	509	1.76358	1.68845	1.31577	1.88935	3.24422	2.86689	ZNF780B	zinc finger protein 780B [Source:HGNC Symbol;Acc:HGNC:33109]	protein_coding
ENST00000340963	ENSG00000197782	ZNF780A		19:40028259-40094406	3674	0.763372	0.583987	0.942687	0.940061	1.23495	0.88131	ZNF780A	zinc finger protein 780A [Source:HGNC Symbol;Acc:HGNC:27603]	protein_coding
ENST00000450241	ENSG00000197782	ZNF780A		19:40028259-40094406	7500	2.26844	2.72811	2.38462	2.42412	2.74866	2.39187	ZNF780A	zinc finger protein 780A [Source:HGNC Symbol;Acc:HGNC:27603]	protein_coding
ENST00000455521	ENSG00000197782	ZNF780A		19:40028259-40094406	3600	0.887002	0.921931	1.21329	1.10346	1.03267	1.32155	ZNF780A	zinc finger protein 780A [Source:HGNC Symbol;Acc:HGNC:27603]	protein_coding
ENST00000594395	ENSG00000197782	ZNF780A		19:40028259-40094406	2044	0.754547	0.492038	1.74376e-30	0.734856	1.24834	1.28219	ZNF780A	zinc finger protein 780A [Source:HGNC Symbol;Acc:HGNC:27603]	protein_coding
ENST00000595773	ENSG00000197782	ZNF780A		19:40028259-40094406	546	1.80483	2.67504	0.245302	0.0113789	0	0.77569	ZNF780A	zinc finger protein 780A [Source:HGNC Symbol;Acc:HGNC:27603]	protein_coding
ENST00000599368	ENSG00000197782	ZNF780A		19:40028259-40094406	665	1.04151	0.954402	2.00875	1.97722	2.50564	2.40579	ZNF780A	zinc finger protein 780A [Source:HGNC Symbol;Acc:HGNC:27603]	non_stop_decay
ENST00000306502	ENSG00000170100	ZNF778		16:89217702-89237071	2386	0.903657	0.595872	1.33844	1.08195	1.36261	1.69972	ZNF778	zinc finger protein 778 [Source:HGNC Symbol;Acc:HGNC:26479]	protein_coding
ENST00000433976	ENSG00000170100	ZNF778		16:89217702-89237071	3608	2.05396	2.03254	1.72447	1.97038	1.6806	0.956784	ZNF778	zinc finger protein 778 [Source:HGNC Symbol;Acc:HGNC:26479]	protein_coding
ENST00000567651	ENSG00000170100	ZNF778		16:89217702-89237071	1431	0.513149	0.893386	0.276315	0.381618	1.03426	1.53805	ZNF778	zinc finger protein 778 [Source:HGNC Symbol;Acc:HGNC:26479]	nonsense_mediated_decay
ENST00000620195	ENSG00000170100	ZNF778		16:89217702-89237071	11031	1.47559	1.50547	1.5009	1.51885	1.55687	1.54569	ZNF778	zinc finger protein 778 [Source:HGNC Symbol;Acc:HGNC:26479]	protein_coding
ENST00000247930	ENSG00000196453	ZNF777		7:149431362-149461123	3233	3.57584	3.76725	4.00703	3.53856	3.7558	3.80156	ZNF777	zinc finger protein 777 [Source:HGNC Symbol;Acc:HGNC:22213]	protein_coding
ENST00000317178	ENSG00000152443	ZNF776		19:57681968-57758159	5292	7.19412	6.25454	6.49142	6.41283	6.95201	7.09056	ZNF776	zinc finger protein 776 [Source:HGNC Symbol;Acc:HGNC:26765]	protein_coding
ENST00000431353	ENSG00000152443	ZNF776		19:57681968-57758159	549	1.81117	0.92604	0.00513696	2.55379	1.78921	2.28447	ZNF776	zinc finger protein 776 [Source:HGNC Symbol;Acc:HGNC:26765]	protein_coding
ENST00000451849	ENSG00000152443	ZNF776		19:57681968-57758159	546	0.60967	0.496616	0.68239	2.36734	2.82945	0.379652	ZNF776	zinc finger protein 776 [Source:HGNC Symbol;Acc:HGNC:26765]	protein_coding
ENST00000489376	ENSG00000152443	ZNF776		19:57681968-57758159	1971	1.01337	2.60093	2.30054	1.84507	1.20793	2.02652	ZNF776	zinc finger protein 776 [Source:HGNC Symbol;Acc:HGNC:26765]	processed_transcript
ENST00000329630	ENSG00000196456	ZNF775		7:150363776-150412470	2257	11.3327	10.8869	10.5455	10.2183	10.6378	10.1044	ZNF775	zinc finger protein 775 [Source:HGNC Symbol;Acc:HGNC:28501]	protein_coding
ENST00000474836	ENSG00000196456	ZNF775		7:150363776-150412470	571	2.60947e-26	2.53335	1.73401	0.520071	2.60324	1.12501e-40	ZNF775	zinc finger protein 775 [Source:HGNC Symbol;Acc:HGNC:28501]
ENST00000476489	ENSG00000196456	ZNF775		7:150363776-150412470	2582	2.83362	2.29244	3.03662	1.77937	2.0818	2.15295	ZNF775	zinc finger protein 775 [Source:HGNC Symbol;Acc:HGNC:28501]
[truncated: 48,184 more rows]

## Sheet: Upregulated in HERC2 KO
isoform_id	gene_id	gene_short_name	nearest_ref_id	locus	length	WT_HERC2_KO_log2_fold_change	WT_HERC2_KO_significant	hgnc_symbol	description	transcript_biotype
[truncated: 756 more rows]

[truncated: 2 more sheets: Downregulated in HERC2 KO, GOBP of all impaired genes]
