# Supplementary material for: Insights into the ubiquitin-proteasome system of human embryonic stem cells
Source: Sci Rep. 2018 Mar 6;8:4092. doi: 10.1038/s41598-018-22384-9 (PMC5840266; doi:10.1038/s41598-018-22384-9)
Supplement: Supplementary file 8 — Dataset 7 [file 41598_2018_22384_MOESM8_ESM.xlsx]

## Sheet: All
Supplementary Data 7. Proteomics data of KCMF1 interactome in hESCs
FLAG_1	FLAG_2	FLAG_3	FLAG_4	KCMF1_1	KCMF1_2	KCMF1_3	KCMF1_4	C: Student's T-test Significant KCMF1_FLAG	N: Peptides	N: Razor + unique peptides	N: Unique peptides	N: Sequence coverage [%]	N: Unique + razor sequence coverage [%]	N: Unique sequence coverage [%]	N: Mol. weight [kDa]	N: Q-value	N: Intensity	N: MS/MS Count	N: -Log Student's T-test p-value KCMF1_FLAG	N: Student's T-test q-value KCMF1_FLAG	N: Student's T-test Difference KCMF1_FLAG	N: Student's T-test Test statistic KCMF1_FLAG	T: Protein IDs	T: Majority protein IDs	T: Protein names	T: Gene names
28.8134	27.7097	28.7723	27.597	28.1621	28.096	28.0742	27.5623		6	6	6	41	41	41	26.287	0	7787400000	69	0.291025	0.773214	-0.24947	-0.545039	J3KR33;A0JLT2	J3KR33;A0JLT2	Mediator of RNA polymerase II transcription subunit 19	MED19
24.7766	25.2041	24.1639	24.4926	23.5116	23.1046	23.8009	25.1754		3	3	3	6.2	6.2	6.2	76.806	0	699560000	6	0.747233	0.537639	-0.761195	-1.26801	A1A528;O43264;F5H3C1	A1A528;O43264;F5H3C1	Centromere/kinetochore protein zw10 homolog	ZW10
24.7111	23.8909	24.6597	24.9093	24.6516	25.2275	23.2783	24.4713		1	1	1	24.4	24.4	24.4	9.3654	0	525650000	14	0.107227	0.902038	-0.135544	-0.239223	H7C5M1;Q5TCT4;A2A2V2;P42696	H7C5M1;Q5TCT4;A2A2V2;P42696	RNA-binding protein 34	RBM34
24.0359	24.1416	23.3119	24.6899	24.2611	25.6777	25.025	25.2964		4	4	4	3.4	3.4	3.4	208.73	0	670470000	25	1.31746	0.296247	1.02022	1.99167	P51610;A6NEM2	P51610;A6NEM2	Host cell factor 1;HCF N-terminal chain 1;HCF N-terminal chain 2;HCF N-terminal chain 3;HCF N-terminal chain 4;HCF N-terminal chain 5;HCF N-terminal chain 6;HCF C-terminal chain 1;HCF C-terminal chain 2;HCF C-terminal chain 3;HCF C-terminal chain 4;HCF C-terminal chain 5;HCF C-terminal chain 6	HCFC1
27.5418	28.2609	28.3752	28.0265	27.9072	27.9765	28.6871	27.8394		8	8	8	4.5	4.5	4.5	284.54	0	5511300000	45	0.0680143	0.948849	0.0514712	0.139154	Q13813;A6NG51	Q13813;A6NG51	Spectrin alpha chain, non-erythrocytic 1	SPTAN1
26.5129	24.2841	23.8748	26.8173	22.9077	27.4603	24.1904	26.8032		4	4	4	9.1	9.1	9.1	92.547	0	1629000000	5	0.00813629	0.994782	-0.0318413	-0.0225335	Q8WTT2;A6NJZ9;F5H677	Q8WTT2;A6NJZ9;F5H677	Nucleolar complex protein 3 homolog	NOC3L
32.4301	32.5416	33.135	32.8332	32.1172	32.2678	32.7286	32.5303		29	29	29	41.1	41.1	41.1	94.622	0	115440000000	423	0.766304	0.593968	-0.324018	-1.05009	P43243;A8MXP9;D6REM6;D6R991;B3KM87;H0Y8T4;D6RBK5;D6RB45;D6RGW7;D6R9F3;D6RBS2;D6RCM3;D6REK4;D6R8Z5;D6RBI2;D6RE02;D6RIA2;D6RAM9;D6RAY2	P43243;A8MXP9;D6REM6;D6R991	Matrin-3	MATR3
27.1676	26.7548	26.9244	25.0919	26.8336	24.3162	27.2362	26.4454		5	5	5	10.9	10.9	10.9	57.393	0	2294400000	19	0.129392	0.886116	-0.276825	-0.306234	A8MXR0;Q9Y608;C9JJC9;C9JC17;C9J321;C9J0U5;C9JSU1	A8MXR0;Q9Y608	Leucine-rich repeat flightless-interacting protein 2	LRRFIP2
24.6286	24.8001	24.5986	24.9074	24.6235	25.1003	24.6045	24.5257		2	2	2	5.4	5.4	5.4	58.161	0	506180000	8	0.0471228	0.973498	-0.0201726	-0.0808056	A8MY76;Q86U38	A8MY76;Q86U38	Nucleolar protein 9	NOP9
31.739	31.2832	32.0993	31.8707	31.6616	31.8943	31.613	32.2191		15	15	15	21.7	21.7	21.7	102.33	0	65003000000	190	0.174164	0.886531	0.0989408	0.30854	Q8IYB3;A9Z1X7;E9PCT1;M0R088;M0R1E7;M0QXG5	Q8IYB3;A9Z1X7;E9PCT1	Serine/arginine repetitive matrix protein 1	SRRM1
23.8868	24.0025	23.9062	24.4629	23.6257	24.5698	22.6795	23.5494		2	2	2	13.4	13.4	13.4	31.729	0	316940000	9	-4.34294e-08	1	0	0	B0QYA5;B4DVY1;O15371;B0QYA4	B0QYA5;B4DVY1;O15371;B0QYA4	Eukaryotic translation initiation factor 3 subunit D	EIF3D
24.8489	24.6202	27.3621	25.1073	24.5144	24.3383	26.1622	24.9974		4	4	4	19.4	19.4	19.4	45.924	0	1015200000	20	0.261845	0.770348	-0.481567	-0.563138	Q9UH17;B0QYD3;P31941	Q9UH17;B0QYD3;P31941	DNA dC->dU-editing enzyme APOBEC-3B;DNA dC->dU-editing enzyme APOBEC-3A	APOBEC3B;APOBEC3A
23.9352	23.79	22.9265	22.835	23.2795	25.5983	25.8488	24.8639		3	3	3	7.8	7.8	7.8	57.21	0	803350000	10	1.25285	0.273404	1.52595	2.04799	P48444;B0YIW6	P48444;B0YIW6	Coatomer subunit delta	ARCN1
28.5051	29.1437	29.6141	29.714	28.48	28.791	29.1414	29.4078		5	5	5	40.6	40.6	40.6	14.173	0	10375000000	38	0.365849	0.746542	-0.289153	-0.653715	P55769;B1AHD1	P55769;B1AHD1	NHP2-like protein 1;NHP2-like protein 1, N-terminally processed	NHP2L1
31.8145	31.9359	31.1004	30.2498	31.6772	31.104	32.1294	29.9796		19	19	3	78.8	78.8	8.8	29.295	0	68624000000	225	0.0298428	0.973066	-0.0525942	-0.0745647	B1AK87;B1AK88;F6USW4;F6Q0E3	B1AK87;B1AK88;F6USW4		CAPZB
21.7381	21.5458	21.4132	19.7408	29.8415	31.2449	31.4066	31.871	+	11	11	11	32.5	32.5	32.5	41.945	0	9840200000	59	5.37525	0	9.98158	13.5741	Q9P0J7;C9J3I2	Q9P0J7	E3 ubiquitin-protein ligase KCMF1	KCMF1
26.7818	26.1824	27.2941	24.9811	23.4663	27.2961	24.1885	26.8216		2	2	2	4.4	4.4	4.4	59.874	0	2190000000	24	0.347123	0.720848	-0.866709	-0.739533	B1AVT0;P49760	B1AVT0;P49760	Dual specificity protein kinase CLK2	CLK2
23.9556	23.158	22.9496	24.8424	22.3272	23.1271	24.7312	25.6294		1	1	1	19	19	19	10.807	0	92266000	6	0.0961821	0.901265	0.22734	0.235737	H0YDT6;B4DEW9;O00303;B3KSH1	H0YDT6;B4DEW9;O00303;B3KSH1	Eukaryotic translation initiation factor 3 subunit F	EIF3F
24.3857	23.5933	24.0293	24.1951	22.8209	24.3979	23.9113	24.1182		1	1	1	2.6	2.6	2.6	89.355	0	233510000	10	0.25396	0.806055	-0.238751	-0.493022	B3KVH1;M0QXA7;O95785	B3KVH1;M0QXA7;O95785	Protein Wiz	WIZ
26.177	26.2603	26.094	24.2986	25.1366	25.322	25.6781	25.58		4	4	4	12.6	12.6	12.6	61.815	0	1333400000	26	0.230502	0.812868	-0.278316	-0.474409	B3KVK7;P56192;H0YHV5;F8VPL7;F8VS26;F8W0M7;F8W0S4;F8VZZ9;F5H2V6;A6NC17	B3KVK7;P56192;H0YHV5	Methionine--tRNA ligase, cytoplasmic	MARS
28.5121	27.9779	28.5588	28.0446	27.7314	27.8203	28.1663	28.4825		4	4	4	14.2	14.2	14.2	17.546	0	5980200000	52	0.433455	0.744329	-0.22322	-0.67714	J3QLE5;P63162;P14678;B3KVR1;J3KRY3;S4R3P3	J3QLE5;P63162;P14678;B3KVR1;J3KRY3;S4R3P3	Small nuclear ribonucleoprotein-associated protein N;Small nuclear ribonucleoprotein-associated proteins B and B;Small nuclear ribonucleoprotein-associated protein	SNRPN;SNRPB
26.2453	25.7327	25.5023	26.2173	26.152	26.9927	25.4579	27.2322		2	2	2	9	9	9	34.579	0	1360500000	22	0.559514	0.626119	0.534287	0.97924	B4DE85;Q9BUQ5;P48651	B4DE85;Q9BUQ5;P48651	Phosphatidylserine synthase 1	PTDSS1
27.349	26.8762	26.4705	25.8799	26.8305	26.4062	26.0463	25.9697		8	8	8	12.3	12.3	12.3	128.04	0	2307800000	18	0.393481	0.725945	-0.330735	-0.705804	B4DJ10;F5H698;B4DER1;Q9P2J5	B4DJ10;F5H698;B4DER1;Q9P2J5	Leucine--tRNA ligase, cytoplasmic	LARS
22.917	22.5084	22.792	24.592	22.7819	25.0741	23.5007	24.1564		1	1	1	9	9	9	16.698	0.0034388	151710000	6	0.44709	0.684755	0.675955	0.868951	Q9P0J0;B4DF76;J3KN00	Q9P0J0;B4DF76;J3KN00	NADH dehydrogenase [ubiquinone] 1 alpha subcomplex subunit 13	NDUFA13
25.444	24.6047	26.5845	26.0121	24.5515	25.2819	25.4976	25.6341		3	3	3	31.5	31.5	31.5	14.275	0	753460000	27	0.375932	0.726948	-0.42004	-0.716583	F8WF81;F5GZ34;B4DG00;Q16531	F8WF81;F5GZ34;B4DG00;Q16531	DNA damage-binding protein 1	DDB1
22.2835	23.5619	24.382	23.9269	26.7641	30.7732	27.9677	31.3691	+	20	20	20	14.4	14.4	14.4	196.54	0	4936600000	46	2.50607	0.0478333	5.67996	4.39407	Q9ULH0;E9PH70;H0Y8E4;H7C584;F8WAY8	Q9ULH0;E9PH70;H0Y8E4	Kinase D-interacting substrate of 220 kDa	KIDINS220
29.692	28.4746	29.8224	29.2931	28.4809	28.9311	29.0901	29.4741		5	5	5	25.8	25.8	25.8	13.291	0	13724000000	64	0.38982	0.729471	-0.32646	-0.699571	B4DJP7;P62318;H3BT13	B4DJP7;P62318	Small nuclear ribonucleoprotein Sm D3	SNRPD3
26.5562	26.7462	25.8085	25.98	26.8165	27.3836	27.3407	24.4805		4	4	4	18.5	18.5	18.5	49.038	0	1847100000	13	0.120011	0.886267	0.232603	0.282649	B4DJV5;Q13610	B4DJV5;Q13610	Periodic tryptophan protein 1 homolog	PWP1
25.8612	26.6094	25.3705	26.0893	25.217	26.4105	25.1365	26.2077		2	2	2	14.3	14.3	14.3	26.541	0	1135200000	22	0.231024	0.816504	-0.239682	-0.462449	B4E1E9;Q9UBX3;B4DLN1;I3L1E8	B4E1E9;Q9UBX3;B4DLN1;I3L1E8	Mitochondrial dicarboxylate carrier	SLC25A10
27.4086	23.5208	28.0507	27.9183	28.6246	29.4688	27.6662	29.9441		4	4	3	43.1	43.1	36.9	15.156	0	7315100000	28	0.946071	0.376031	2.20133	1.70965	J3QL05;J3KP15;B4DN89;Q01130	J3QL05;J3KP15;B4DN89;Q01130	Serine/arginine-rich splicing factor 2	SRSF2;SFRS2
29.6643	28.5286	27.3903	27.8565	28.9897	29.3244	28.0271	28.8675		6	6	6	21	21	21	52.264	0	9154600000	45	0.333621	0.744388	0.442261	0.66463	P61619;B4DR61;F8W776;Q8TC24;Q9H9S3;H7C1Q9;C9JXC6;H7C069;A6NK38;F2Z2C7;A6NIF9;C9JJV4;H7C1S8	P61619;B4DR61;F8W776;Q8TC24;Q9H9S3	Protein transport protein Sec61 subunit alpha isoform 1;Protein transport protein Sec61 subunit alpha isoform 2	SEC61A1;SEC61A2
24.9935	23.6908	24.5345	23.1889	23.4133	23.3603	23.677	23.3409		3	3	3	35.2	35.2	35.2	14.503	0	311910000	9	0.781743	0.538151	-0.654034	-1.27227	B4DSC0;E7EW37;Q92973	B4DSC0;E7EW37;Q92973	Transportin-1	TNPO1
26.2891	26.0793	26.1248	25.7704	26.0849	24.0982	26.774	25.0117		2	2	1	4.8	4.8	3.1	50.99	0	1533200000	8	0.425569	0.710428	-0.573728	-0.820469	E7EU85;E9PFF5;B4DXZ6;P51114;F8W871;A8MQB8;G3V0J0;G8JL90;Q06787	E7EU85;E9PFF5;B4DXZ6;P51114;F8W871;A8MQB8;G3V0J0;G8JL90;Q06787	Fragile X mental retardation syndrome-related protein 1;Fragile X mental retardation protein 1	FXR1;FMR1
35.4187	35.3489	35.8562	35.649	34.9175	34.6844	35.4696	35.1136		25	25	3	61.5	61.5	9.2	28.916	0	766080000000	628	1.37901	0.379016	-0.521943	-1.72645	G3V4W0;B4DY08;G3V4C1;G3V2D6;G3V251;G3V5V7;O60812;G3V5X6;G3V3K6;B4DSU6;G3V4M8;G3V2H6;E5RG71;B3KT61;Q86SE5	G3V4W0;B4DY08;G3V4C1;G3V2D6;G3V251		HNRNPC
24.2545	26.6044	23.0539	26.7704	24.9098	26.7585	27.5035	24.3521		7	7	7	13.5	13.5	13.5	102.42	0	2201000000	11	0.245425	0.773613	0.710154	0.556199	B4DZC3;Q9H0D6	B4DZC3;Q9H0D6	5-3 exoribonuclease 2	XRN2
24.5671	24.5745	23.8151	31.3482	30.0737	31.5618	31.1122	31.5406	+	2	2	2	4.8	4.8	4.8	67.889	0	42668000000	8	1.49196	0.165176	4.99583	2.62887	Q96K58	Q96K58	Zinc finger protein 668	ZNF668
23.9048	23.808	24.3996	24.219	24.8815	25.4874	22.8676	26.3541		11	2	2	52.3	11.5	11.5	29.797	0	1423300000	13	-4.34294e-08	1	0	0	B4E318	B4E318	BRCA2 and CDKN1A-interacting protein	BCCIP
24.9849	24.9199	25.5246	25.0433	24.6815	25.1902	25.1786	24.9939		4	4	4	19.9	19.9	19.9	36.94	0	1195300000	12	0.238598	0.856677	-0.107127	-0.380077	B5MCX3;Q15019;C9IY94;C9IZU3;C9JQJ4;C9J938;C9JB25;C9J2Q4;H7C2Y0;C9JTV8;C9JFT1;F8WB65;B5MD47;C9JZI2;H7C310	B5MCX3;Q15019;C9IY94;C9IZU3;C9JQJ4;C9J938;C9JB25;C9J2Q4;H7C2Y0	Septin-2	2002-09-01
32.748	32.8032	31.6826	31.7989	32.5701	32.4136	31.9449	32.0246		13	13	13	53.7	53.7	53.7	24.423	0	109860000000	207	0.0201504	0.984221	-0.0198927	-0.0456643	P62826;B5MDF5;J3KQE5;F5H018;H0YFC6;B4DV51	P62826;B5MDF5;J3KQE5;F5H018	GTP-binding nuclear protein Ran	RAN
26.9378	27.5851	29.1508	29.3277	27.0186	27.0179	29.5234	29.3305		12	12	12	13	13	13	105.34	0	6790700000	50	0.0102471	0.994948	-0.0277548	-0.027455	Q99613;B5ME19;H3BRV0;H3BTY8;H3BPE3;H3BPE4	Q99613;B5ME19;H3BRV0	Eukaryotic translation initiation factor 3 subunit C;Eukaryotic translation initiation factor 3 subunit C-like protein	EIF3C;EIF3CL
28.8014	28.1471	28.9629	28.7882	28.3105	28.2258	28.7207	28.5427		10	10	10	14.2	14.2	14.2	105.47	0	7590200000	61	0.480805	0.728339	-0.22498	-0.719886	Q9HCG8;B7WP27;B7WP74	Q9HCG8;B7WP27;B7WP74	Pre-mRNA-splicing factor CWC22 homolog	CWC22
28.0313	28.2352	28.0212	27.6981	27.9317	28.4604	28.2638	28.2217		6	6	6	13.3	13.3	13.3	86.121	0	4884800000	31	0.694681	0.685262	0.222951	0.872124	B7Z4B8;Q9BUJ2;M0QYZ0;M0R203;M0QZV6;M0R0K8;M0R3F1;M0QYI8	B7Z4B8;Q9BUJ2;M0QYZ0;M0R203;M0QZV6;M0R0K8;M0R3F1	Heterogeneous nuclear ribonucleoprotein U-like protein 1	HNRNPUL1
23.7793	26.191	26.3446	26.0021	23.7239	25.105	25.9173	24.797		3	3	3	35.9	35.9	35.9	20.683	0	516430000	2	0.404419	0.70459	-0.693421	-0.81059	B7Z972;P22061;H7BY58	B7Z972;P22061;H7BY58	Protein-L-isoaspartate O-methyltransferase;Protein-L-isoaspartate(D-aspartate) O-methyltransferase	PCMT1
24.5148	23.702	24.4981	24.651	25.4064	24.452	25.0247	23.8372		2	2	2	10.8	10.8	10.8	35.253	0	293990000	11	0.361379	0.746114	0.338596	0.670518	B7Z9C4;P17812;B4DR64	B7Z9C4;P17812;B4DR64	CTP synthase 1	CTPS1
25.0203	23.8692	28.2604	27.8615	23.086	23.8947	28.1285	27.9543		4	4	4	35.6	35.6	35.6	11.557	0	3727900000	12	0.105275	0.893793	-0.486987	-0.269839	P63165;B8ZZN6;B8ZZ67;B8ZZJ0;B9A032	P63165;B8ZZN6;B8ZZ67;B8ZZJ0;B9A032	Small ubiquitin-related modifier 1	SUMO1
25.2074	23.8672	26.2881	25.5056	25.2237	25.7923	25.3895	26.1771		2	2	2	5	5	5	62.043	0	818980000	12	0.333783	0.744877	0.428601	0.661689	B9A018;Q53GS9;F8WC91	B9A018;Q53GS9;F8WC91	U4/U6.U5 tri-snRNP-associated protein 2	USP39
22.5084	22.4098	24.1997	24.2763	26.2551	27.3082	28.5133	29.6355	+	11	11	11	22.2	22.2	22.2	64.424	0	1467600000	22	2.66036	0.0429091	4.57947	4.60222	Q9H4H8	Q9H4H8	Protein FAM83D	FAM83D
26.9197	27.5782	26.8369	26.005	22.2865	26.7742	26.6524	26.6303		3	3	3	30.7	30.7	30.7	16.686	0	2136000000	13	0.497881	0.617337	-1.24909	-1.00203	D6RBD7;C9J1V9;O43324;H0YAL7;D6RCQ0	D6RBD7;C9J1V9;O43324;H0YAL7	Eukaryotic translation elongation factor 1 epsilon-1	EEF1E1;hCG_2043275
32.8618	32.2701	32.8305	32.0797	33.1733	33.1276	33.5025	32.8189		14	14	13	37.4	37.4	37.4	26.928	0	130100000000	234	1.42759	0.324	0.645053	1.885	C9JAB2;Q16629;F8WEA1	C9JAB2;Q16629	Serine/arginine-rich splicing factor 7	SRSF7
23.6199	23.8926	25.7037	23.965	24.8842	23.9016	25.6489	24.1598		2	2	2	28.9	28.9	28.9	8.8131	0	565180000	21	0.230984	0.804951	0.353329	0.492984	C9JAW5;Q9Y241;C9JNU6	C9JAW5;Q9Y241;C9JNU6	HIG1 domain family member 1A, mitochondrial	HIGD1A
25.6441	26.1656	25.3534	26.0228	25.4046	24.4048	26.5996	25.5797		2	2	2	29.8	29.8	29.8	15.496	0	998010000	30	0.251493	0.794439	-0.299283	-0.510976	I3L4M7;F8WDZ1;Q8IZL8;C9JFV4;I3L1P4;I3L445;I3L3A8	I3L4M7;F8WDZ1;Q8IZL8;C9JFV4;I3L1P4;I3L445;I3L3A8	Proline-, glutamic acid- and leucine-rich protein 1	PELP1
24.8168	23.8553	23.7166	23.7662	23.9765	22.9566	23.7228	25.8919		2	2	2	13.6	13.6	13.6	32.401	0	97437000	3	-4.34294e-08	1	0	0	C9JHL4;Q9H3P2;F8W954;F8WF98;H7C2M8;C9JEM7;H7C2C7;B3KSP0;H0Y3X6	C9JHL4;Q9H3P2;F8W954;F8WF98;H7C2M8;C9JEM7;H7C2C7;B3KSP0;H0Y3X6	Negative elongation factor A	NELFA;WHSC2
25.7258	29.9491	30.2321	30.0561	24.5553	24.371	30.4218	25.0367		3	3	3	13.8	13.8	13.8	33.165	0	25454000000	6	0.791954	0.438165	-2.89456	-1.5132	C9JI91;Q9BRZ2	C9JI91;Q9BRZ2	E3 ubiquitin-protein ligase TRIM56	TRIM56
25.4868	25.3615	25.5104	24.1297	24.15	25.1795	24.723	24.1183		2	2	2	44.4	44.4	44.4	5.9149	0	833070000	14	0.667245	0.593295	-0.57943	-1.11825	C9JJT5;F5H4H2;P56134;C9JU26;G3V325	C9JJT5;F5H4H2;P56134;C9JU26;G3V325	ATP synthase subunit f, mitochondrial	PTCD1;ATP5J2;ATP5J2-PTCD1
27.7375	27.6223	28.038	27.9176	27.4668	27.4801	28.6171	28.2083		5	5	5	33.1	33.1	33.1	16.925	0	5645800000	56	0.145634	0.884242	0.114202	0.286671	C9JLU1;P52434	C9JLU1;P52434	DNA-directed RNA polymerases I, II, and III subunit RPABC3	POLR2H
30.1017	29.5581	30.0793	29.1044	28.9711	28.5958	29.6055	28.5695		10	10	10	30.1	30.1	30.1	47.788	0	12998000000	95	1.20631	0.366393	-0.775386	-1.76618	C9JPL0;Q9UK58;H7C4G1	C9JPL0;Q9UK58	Cyclin-L1	CCNL1
25.1519	24.7605	25.4349	24.2254	24.9336	25.4468	25.5357	24.9321		3	3	3	15.5	15.5	15.5	34.348	0	753590000	18	0.467678	0.714765	0.318901	0.781276	C9JW74;Q5EB52;C9JWU9;C9JSW2;C9JRA9;C9JCM6;R4GN52	C9JW74;Q5EB52;C9JWU9;C9JSW2	Mesoderm-specific transcript homolog protein	MEST
27.0767	27.1926	27.297	27.4583	27.7159	27.3634	26.9064	27.3777		4	3	3	46.3	39.7	39.7	14.478	0	3375800000	21	0.178557	0.882481	0.0847116	0.297386	C9JYQ9;Q6P5R6;H0Y8C2	C9JYQ9;Q6P5R6;H0Y8C2	60S ribosomal protein L22-like 1	RPL22L1
27.7517	27.5883	27.9658	27.4728	27.9437	27.4871	28.0112	27.2506		8	8	8	11	11	11	104.85	0	4518700000	22	0.0350503	0.972353	-0.0214887	-0.0689353	C9JZR2;O60716;H0YC95;E9PRE2	C9JZR2;O60716	Catenin delta-1	CTNND1
33.127	32.8388	32.1844	32.3612	32.3409	33.1025	32.3427	32.5693		10	10	10	54.9	54.9	54.9	15.616	0	149490000000	212	0.048588	0.971816	-0.0390053	-0.102369	D3YTB1;P62910;F8W727;D3YTI8	D3YTB1;P62910;F8W727	60S ribosomal protein L32	RPL32
31.981	31.8005	32.6229	32.0877	31.8073	31.522	31.9607	31.6228		17	17	17	42.1	42.1	42.1	30.302	0	72080000000	258	1.00749	0.517185	-0.394857	-1.30787	D6R9P3;D6RD18;D6RBZ0;Q99729	D6R9P3;D6RD18;D6RBZ0;Q99729	Heterogeneous nuclear ribonucleoprotein A/B	HNRNPAB
27.1548	26.8595	26.4758	27.1931	27.6102	28.0763	27.2469	27.6177		4	4	4	19.8	19.8	19.8	25.223	0	3062100000	22	1.63015	0.288154	0.716986	2.12435	D6RAA6;P57088;H0Y8N0	D6RAA6;P57088;H0Y8N0	Transmembrane protein 33	TMEM33
23.8171	26.4084	24.2871	24.0996	24.5489	26.5597	23.7623	24.7598		2	2	2	15.5	15.5	15.5	11.917	0	1805600000	9	0.112776	0.893356	0.254634	0.271681	D6RDG3;H0Y9Y1;P20290	D6RDG3;H0Y9Y1;P20290	Transcription factor BTF3	BTF3
26.5377	26.9115	26.9404	23.541	26.2901	25.3277	27.0461	23.4729		4	4	4	22.6	22.6	22.6	42.996	0	1411900000	12	0.152386	0.85839	-0.448462	-0.365966	D6REK3;Q6UX04	D6REK3;Q6UX04	Peptidyl-prolyl cis-trans isomerase CWC27 homolog	CWC27
30.1848	28.3759	29.8508	26.159	29.7247	27.4093	29.7143	27.617		5	5	5	63.6	63.6	63.6	14.304	0	13841000000	95	0.00788974	0.993623	-0.026269	-0.0215883	E5RFV3	E5RFV3		SREK1
24.1037	22.8497	23.7148	23.5379	24.7839	23.7335	24.4659	23.4276		1	1	1	9.6	9.6	9.6	22.139	0	286070000	6	0.644189	0.598557	0.551229	1.08192	E5RH41;P29084	E5RH41;P29084	Transcription initiation factor IIE subunit beta	GTF2E2
25.6811	25.8113	25.4794	23.4141	24.9089	23.1314	25.254	23.5031		3	3	3	4.2	4.2	4.2	109.16	0	1022900000	4	0.542342	0.603658	-0.897117	-1.034	E7EMX7;Q9P0K7	E7EMX7;Q9P0K7	Ankycorbin	RAI14
27.3637	27.0237	27.4633	26.9022	26.7424	26.817	26.9739	26.6039		4	4	4	44.1	44.1	44.1	12.853	0	2611700000	15	1.39859	0.417273	-0.403941	-1.58677	E9PGW7;Q5T8T7;E7EN96;Q5T8T8;Q15528	E9PGW7;Q5T8T7;E7EN96;Q5T8T8;Q15528	Mediator of RNA polymerase II transcription subunit 22	MED22
28.7466	28.3686	29.0918	29.0346	29.4961	28.7503	28.3749	28.9561		4	4	4	20.3	20.3	20.3	27.569	0	8341800000	25	0.108249	0.90934	0.083961	0.217209	Q9NP64;E7EPF0	Q9NP64;E7EPF0	Nucleolar protein of 40 kDa	ZCCHC17
23.9232	25.0823	25.3361	21.8188	24.2344	24.0209	24.9425	24.9472		2	2	2	9.1	9.1	9.1	44.842	0	204990000	3	-4.34294e-08	1	0	0	G3V1Q4;E7ES33;E7EPK1;Q16181;Q5JXL7;F5GZE5;H0Y3Y4;H0YFF6	G3V1Q4;E7ES33;E7EPK1;Q16181;Q5JXL7;F5GZE5;H0Y3Y4;H0YFF6	Septin-7	SEPT7;DKFZp586I031
28.824	29.3322	29.2134	29.7681	28.0706	29.1132	29.5199	29.722		14	14	13	5.9	5.9	5.6	308.77	0	10376000000	20	0.165211	0.867826	-0.178028	-0.345055	E7EPN9;Q9Y520;H7C5N8	E7EPN9;Q9Y520	Protein PRRC2C	PRRC2C
26.1384	26.8808	27.5584	26.9478	26.442	27.0552	28.3196	27.3376		7	7	4	13.5	13.5	8.8	65.578	0	2648300000	40	0.361041	0.732308	0.407238	0.693224	E7EQR4;P15311;P35241;E9PQ82;E9PNV3	E7EQR4;P15311	Ezrin	EZR
27.8123	29.2906	29.025	30.5754	27.3384	28.4443	27.6286	30.0124		19	11	11	41.6	29	29	58.726	0	11959000000	49	0.44521	0.674721	-0.819906	-0.886266	E7EQY4;E7EV10;Q9BTC8;D6W5A2;E9PCS8;E9PF88	E7EQY4;E7EV10;Q9BTC8;D6W5A2;E9PCS8	Metastasis-associated protein MTA3	MTA3
26.6165	23.7104	26.1561	24.8555	23.7978	26.0582	26.0091	25.9372		2	2	2	9.9	9.9	9.9	31.848	0	1509200000	14	0.0472256	0.959937	0.115912	0.120985	Q16637;E7EQZ4;H0YBZ9;B4DP61	Q16637;E7EQZ4;H0YBZ9;B4DP61	Survival motor neuron protein	SMN1
27.0013	26.8231	26.7935	26.7605	26.7192	23.7997	26.2705	26.2598		4	4	4	13.4	13.4	13.4	57.557	0	2351200000	17	0.810259	0.473959	-1.0823	-1.41463	Q9UI10;E7ERK9;H7C2L8;F8W8L6	Q9UI10;E7ERK9;H7C2L8	Translation initiation factor eIF-2B subunit delta	EIF2B4
27.5573	27.9397	27.4888	27.7879	27.9641	28.1811	27.3516	28.2178		5	5	5	6.8	6.8	6.8	106.38	0	4051700000	11	0.47168	0.725743	0.23524	0.722165	Q86VM9;E7ERS3;H3BRN6	Q86VM9;E7ERS3	Zinc finger CCCH domain-containing protein 18	ZC3H18
27.36	26.1846	26.2583	25.5351	25.6765	26.7483	25.4489	25.45		8	8	8	9.7	9.7	9.7	123.91	0	1737800000	23	0.464361	0.689125	-0.50358	-0.854237	Q9UIA9;E7ESC6;E9PEN8;E5RIW1	Q9UIA9;E7ESC6;E9PEN8	Exportin-7	XPO7
29.5912	30.6244	30.0368	32.0067	29.2746	30.6919	29.5122	31.4514		27	21	18	42.8	37.6	32.3	79.372	0	35014000000	115	0.176452	0.847151	-0.332297	-0.399058	E7ESY4;Q13330;H0Y4T7;F8VSM3;F8W9Y9;H7C3F3;C9JJM0;H0YIV8;H0YIT0;F8VPC5	E7ESY4;Q13330;H0Y4T7	Metastasis-associated protein MTA1	MTA1
31.0254	31.2442	30.6506	31.4144	31.2044	31.3883	31.1383	31.6182		7	7	7	43.5	43.5	43.5	15.197	0	54445000000	144	0.610962	0.691665	0.25365	0.854582	E7ETK0;P62847	E7ETK0;P62847	40S ribosomal protein S24	RPS24
29.113	28.5396	29.2486	29.2466	29.1046	28.971	28.8503	29.2603		50	1	1	32.6	0.8	0.8	152.3	0	10055000000	19	0.0170702	0.990742	0.00959301	0.0330312	E7ETY2	E7ETY2		TCOF1
29.2502	29.0482	29.4252	29.1783	29.426	29.1009	29.4689	29.6254		7	7	7	25.7	25.7	25.7	45.31	0	12403000000	91	0.634191	0.713441	0.179817	0.764172	E7EU96;P68400;Q8NEV1;V9GYA2;V9GY80	E7EU96;P68400;Q8NEV1	Casein kinase II subunit alpha;Casein kinase II subunit alpha 3	CSNK2A1;CSNK2A3
24.86	24.8782	24.5901	24.3962	24.6134	22.9961	24.1756	24.2713		2	2	2	5.8	5.8	5.8	67.315	0	437880000	15	0.913727	0.473202	-0.667017	-1.4174	F5GYC1;P28288;E7EUE1	F5GYC1;P28288;E7EUE1	ATP-binding cassette sub-family D member 3	ABCD3
28.1173	28.7069	29.2863	29.5892	27.9564	28.5681	29.0072	28.7184		8	8	8	17	17	17	72.075	0	7806900000	25	0.405678	0.722625	-0.362407	-0.733896	E7EVD1;O43395;B4DSY9	E7EVD1;O43395;B4DSY9	U4/U6 small nuclear ribonucleoprotein Prp3	PRPF3
24.0705	24.1079	23.8409	24.0689	23.6958	25.0366	23.9298	24.8458		1	1	1	4	4	4	48.22	0	348510000	16	0.477691	0.710074	0.354957	0.812078	E7EVL4;Q9H490	E7EVL4;Q9H490	Phosphatidylinositol glycan anchor biosynthesis class U protein	PIGU
27.4233	27.4477	27.9163	27.7682	27.0164	27.503	27.9032	26.4093		7	7	7	25.6	25.6	25.6	54.766	0	3461600000	39	0.589737	0.626164	-0.430919	-0.970079	E7EVX8;Q8WWY3;E7ESA8;E7EU94;E7ESX0;E7EN72	E7EVX8;Q8WWY3;E7ESA8	U4/U6 small nuclear ribonucleoprotein Prp31	PRPF31
32.6279	33.0964	31.9175	32.0388	32.6501	32.7855	32.5229	32.1388		59	59	54	60.6	60.6	57.2	148.83	0	128940000000	567	0.127328	0.889894	0.104202	0.256004	E7EW20;Q9UM54	E7EW20;Q9UM54	Unconventional myosin-VI	MYO6
25.9506	27.2853	26.7248	27.1795	25.398	26.5655	26.2636	27.1145		4	4	4	8.4	8.4	8.4	94.812	0	1986000000	18	0.425319	0.71435	-0.449653	-0.789006	H0YFS7;E7EW59;Q9Y467	H0YFS7;E7EW59;Q9Y467	Sal-like protein 2	SALL2
24.8807	22.7633	26.6447	23.578	25.4263	25.1584	24.3861	25.4344		3	3	3	21.7	21.7	21.7	46.576	0	522810000	3	0.301944	0.748071	0.634598	0.646144	E7EWT1;P39656	E7EWT1;P39656	Dolichyl-diphosphooligosaccharide--protein glycosyltransferase 48 kDa subunit	DDOST
25.439	23.2096	25.0633	24.669	25.6168	24.0442	25.7177	24.9143		8	8	8	9.5	9.5	9.5	139.09	0	2256700000	23	0.32632	0.743486	0.478041	0.661568	E7EX90;Q14203;Q6AWB1;E7EWF7;C9JUI8;C9J1B7;C9JZA4;C9JTE5;C9JJN7;C9JJD0	E7EX90;Q14203;Q6AWB1	Dynactin subunit 1	DCTN1;DKFZp686E0752
24.7175	24.5509	25.4054	26.4227	23.4059	24.473	24.081	23.2211		2	2	2	13.2	13.2	13.2	15.016	0	1005100000	27	1.5449	0.224328	-1.47886	-2.40186	F8VZJ2;H0YHX9;Q13765;E9PAV3	F8VZJ2;H0YHX9;Q13765;E9PAV3	Nascent polypeptide-associated complex subunit alpha	NACA
28.4596	29.5836	28.962	31.1009	27.8465	29.522	28.9425	30.6149		15	7	7	38.9	30.5	30.5	46.938	0	16857000000	61	0.137112	0.873831	-0.295003	-0.322982	E9PC52;Q16576;Q5JP01;Q5JP02;Q5JNZ6	E9PC52;Q16576	Histone-binding protein RBBP7	RBBP7
24.5688	25.1679	24.6698	24.2405	27.4332	28.6762	27.8951	30.7433	+	10	10	10	19.5	19.5	19.5	84.099	0	2721000000	14	2.74579	0.0414	4.02519	4.69875	O75330;E5RI30;E5RIH2	O75330	Hyaluronan mediated motility receptor	HMMR
32.2753	32.2825	31.8038	31.6429	32.1776	32.03	32.2759	31.6426		43	43	43	49.1	49.1	49.1	128.48	0	85187000000	410	0.0495664	0.970242	0.0303898	0.096525	E9PDF6;O43795;E7EQD9;E7EPB4;H7C2Y7;C9JYW1;C9JUP5;C9K0I9;Q9UBC5;G3V342;F5GWY8	E9PDF6;O43795	Unconventional myosin-Ib	MYO1B
22.6038	25.4967	23.215	25.667	22.8699	26.5112	26.3349	24.2259		6	6	6	14.9	14.9	14.9	57.586	0	2098100000	6	0.258176	0.765655	0.739857	0.580651	E9PEJ4;P10515;F5H7M3;H0YDD4	E9PEJ4;P10515;F5H7M3;H0YDD4	Dihydrolipoyllysine-residue acetyltransferase component of pyruvate dehydrogenase complex, mitochondrial	DLAT
23.9167	24.5136	26.7281	29.9588	21.9677	23.8264	26.5061	28.6857		17	15	15	8.7	7.8	7.8	305.48	0	3836500000	36	0.203269	0.804369	-1.0328	-0.488806	P78559;J3KPX8;E9PGC8	P78559;J3KPX8;E9PGC8	Microtubule-associated protein 1A;MAP1A heavy chain;MAP1 light chain LC2	MAP1A
28.6508	27.9099	28.8083	28.2697	28.0391	27.9628	28.9977	28.0755		9	7	7	18.6	16.9	16.9	58.97	0	6603500000	22	0.172809	0.867983	-0.140896	-0.338357	E9PH62;Q9NUL3;G5EA18;E5RJN7;F8VPI7;E7EPX0;E7EVJ4;E7EVI1;E5RJ67;H0YBY0	E9PH62;Q9NUL3;G5EA18;E5RJN7;F8VPI7;E7EPX0;E7EVJ4;E7EVI1	Double-stranded RNA-binding protein Staufen homolog 2	STAU2
24.5461	24.6466	25.3413	24.6341	22.8208	24.9885	24.9091	24.9048		3	3	3	6.6	6.6	6.6	43.193	0	672070000	25	0.287259	0.765254	-0.38624	-0.585262	E9PHI6;Q9Y6G9	E9PHI6;Q9Y6G9	Cytoplasmic dynein 1 light intermediate chain 1	DYNC1LI1
34.3648	34.3147	34.6448	34.7461	34.6485	34.9425	35.2849	35.1953		55	55	6	36.6	36.6	4.8	152.1	0	526660000000	810	1.51718	0.34921	0.500189	1.80288	Q13428;E9PHK9;J3KQ96;H0YA99;H0YAB7	Q13428;E9PHK9;J3KQ96	Treacle protein	TCOF1
26.6642	26.5532	26.5307	24.4458	26.5665	26.3324	25.9727	23.8929		2	2	2	29.2	29.2	29.2	11.643	0	1689700000	20	0.170345	0.852277	-0.357342	-0.391528	K4DIA8;K4DIA2;K4DIB0;K4DIB2;E9PQ36;K4DIB8;E9PI74;K4DIB3;E9PS95;E9PJH7;Q9H936;K4DIB4;E9PJY0;K4DIB6;K4DIB1	K4DIA8;K4DIA2;K4DIB0;K4DIB2;E9PQ36;K4DIB8;E9PI74;K4DIB3;E9PS95;E9PJH7;Q9H936;K4DIB4;E9PJY0;K4DIB6;K4DIB1	Mitochondrial glutamate carrier 1	SLC25A22
24.6167	23.8471	24.6455	24.0889	23.0419	23.8027	25.5873	24.9964		1	1	1	31.2	31.2	31.2	9.9501	0	271630000	5	0.0326478	0.974155	0.0575733	0.0813766	E9PJK0;E9PSB5;E9PIU3;H7BXM1;J3KQ12	E9PJK0;E9PSB5;E9PIU3;H7BXM1;J3KQ12		BSCL2
30.0313	29.8091	30.1716	30.1763	29.9191	29.8669	30.191	29.9378		9	9	9	11.6	11.6	11.6	178.22	0	19388000000	64	0.247589	0.87346	-0.068397	-0.321877	E9PJ24;F8WEF5;Q9P1Y6	E9PJ24;F8WEF5;Q9P1Y6	PHD and RING finger domain-containing protein 1	PHRF1
29.3534	29.0613	29.6203	29.2861	32.6003	33.6515	33.1168	33.8974	+	108	108	108	28.4	28.4	28.4	573.83	0	53778000000	371	4.85755	0.0155	3.98621	9.69633	Q5T4S7;X6R960;B4DYV5;B4DPF6;X6RE05;Q5TBN9	Q5T4S7	E3 ubiquitin-protein ligase UBR4	UBR4
23.4973	22.9532	25.9232	24.6854	26.8792	29.2017	26.7246	29.0588	+	9	9	9	10.4	10.4	10.4	125.97	0	1590800000	11	2.10949	0.073625	3.7013	3.54737	O75717;F8W7P7;C9JYB3	O75717;F8W7P7	WD repeat and HMG-box DNA-binding protein 1	WDHD1
27.8569	27.4692	28.2957	27.5035	27.7026	27.5593	27.6158	26.5849		8	8	8	27.4	27.4	27.4	37.709	0	3603100000	22	0.60513	0.626789	-0.415658	-0.977862	E9PKG1;Q99873;H7C2I1;E9PNR9;E9PQ98;E9PIX6;H0YDE4;E9PMW9;E9PI83	E9PKG1;Q99873;H7C2I1;E9PNR9;E9PQ98;E9PIX6;H0YDE4	Protein arginine N-methyltransferase 1	PRMT1
24.3875	26.1973	24.6856	22.9554	24.086	22.6437	24.0161	24.4757		7	7	7	10.4	10.4	10.4	104.78	0	1293100000	6	0.431341	0.693235	-0.751057	-0.857548	E9PL22;Q9Y4L1;B7Z909;E9PJ21;J3QL06;J3KTF1	E9PL22;Q9Y4L1;B7Z909;E9PJ21	Hypoxia up-regulated protein 1	HYOU1
26.1054	25.5632	26.0977	25.1192	25.1024	24.3623	25.9267	26.0125		4	4	2	30.8	30.8	24.3	18.483	0	1080200000	10	0.349952	0.746488	-0.370429	-0.66736	E9PLD0;Q9H0U4;Q92928	E9PLD0;Q9H0U4;Q92928	Ras-related protein Rab-1B;Putative Ras-related protein Rab-1C	RAB1B;RAB1C
29.2206	29.198	29.1176	29.61	29.6754	29.2142	29.3995	29.4489		29	3	3	90.4	18.6	18.6	34.428	0	12058000000	54	0.458702	0.75695	0.147964	0.603224	E9PQ56;E9PN18;E9PMU7;E9PL19	E9PQ56;E9PN18;E9PMU7		PUF60
24.428	22.8038	24.397	23.8494	24.3938	24.4018	25.3606	24.0006		7	7	7	10.1	10.1	10.1	118.14	0	482840000	9	0.677772	0.575267	0.669651	1.16042	E9PR16;G3V198;Q12769;E9PSI3	E9PR16;G3V198;Q12769	Nuclear pore complex protein Nup160	NUP160
32.8305	32.6989	32.9288	34.0898	33.5462	33.8151	32.6877	34.2181		4	4	4	20.3	20.3	20.3	6.6478	0	201360000000	86	0.417488	0.718005	0.429782	0.77288	P62861;E9PR30	P62861;E9PR30	40S ribosomal protein S30	FAU
24.6534	24.4841	24.5098	24.1232	24.3267	24.3149	24.4152	24.5127		2	2	2	3.3	3.3	3.3	82.603	0	451800000	11	0.158461	0.903089	-0.0502415	-0.226528	F2Z2B9;Q9BSJ2	F2Z2B9;Q9BSJ2	Gamma-tubulin complex component 2	TUBGCP2
22.6928	24.3338	24.6579	24.263	24.4928	23.0156	24.2349	22.9071		2	2	2	8.8	8.8	8.8	63.616	0	362640000	3	0.215611	0.817628	-0.324255	-0.462864	F2Z2C0;Q9Y2L1;G3V1J5	F2Z2C0;Q9Y2L1;G3V1J5	Exosome complex exonuclease RRP44	DIS3
24.6365	24.6772	25.0598	23.7254	25.3955	25.0671	24.0738	25.4347		3	2	2	3.8	3.2	3.2	179.48	0	403260000	7	0.504326	0.6776	0.468044	0.89133	F2Z2E2;Q86VI3	F2Z2E2;Q86VI3	Ras GTPase-activating-like protein IQGAP3	IQGAP3
31.5104	31.6566	30.5556	30.9222	31.1637	31.1475	30.7846	30.8956		37	19	19	21.4	13.9	13.9	227.87	0	51728000000	90	0.242568	0.828055	-0.163352	-0.437455	Q7Z406;F2Z2U8;G8JLL9;M0QY43	Q7Z406;F2Z2U8;G8JLL9;M0QY43	Myosin-14	MYH14
24.0052	24.1741	23.7902	24.2764	23.2073	23.5368	23.6988	23.8834		2	2	2	4.7	4.7	4.7	76.304	0	216130000	3	1.44168	0.376756	-0.479888	-1.72277	H0Y5T1;F5H2E2;F5GWS0;E9PBA6;F5H3X0;F5GWM7;E3W994;J3KR49;O75122;F8WA11;F5H604;E7ERI8;E7EW49;Q7Z460	H0Y5T1;F5H2E2;F5GWS0;E9PBA6;F5H3X0;F5GWM7;E3W994;J3KR49;O75122;F8WA11;F5H604;E7ERI8;E7EW49;Q7Z460	CLIP-associating protein 2;CLIP-associating protein 1	CLASP1;CLASP2
32.8089	33.5913	33.0053	34.7595	31.837	33.5667	32.4175	34.5092		80	80	80	45.6	45.6	45.6	217.1	0	288070000000	944	0.253184	0.775766	-0.458669	-0.545946	F5GWX5;Q14839;Q8TDI0;K7EMY3;Q12873;Q5TG85;F2Z2R5;I3L229;H7C3H7;H7C0J3;F6T542;K7EPV1;K7ESA5;F5H6N4	F5GWX5;Q14839	Chromodomain-helicase-DNA-binding protein 4	CHD4
26.3628	23.1071	26.6618	26.5651	23.6294	26.4007	24.4489	26.8925		3	3	3	16.4	16.4	16.4	26.505	0	1676100000	3	0.105465	0.892256	-0.331319	-0.263391	F5GX11;P25786;B4DEV8	F5GX11;P25786	Proteasome subunit alpha type-1	PSMA1
29.0102	29.0082	28.7622	28.7132	28.6582	29.4514	28.8042	29.0581		13	13	13	36.9	36.9	36.9	62.244	0	10779000000	128	0.256357	0.843045	0.119532	0.410977	F5GX33;Q9UJS0;O75746	F5GX33;Q9UJS0	Calcium-binding mitochondrial carrier protein Aralar2	SLC25A13
22.8201	23.6794	24.0735	24.154	25.0196	23.5897	24.348	24.6706		1	1	1	36.5	36.5	36.5	7.054	0.00409	332690000	2	-4.34294e-08	1	0	0	F5GY34;O14818;Q8TAA3	F5GY34;O14818;Q8TAA3	Proteasome subunit alpha type-7;Proteasome subunit alpha type-7-like	PSMA8;PSMA7
26.0869	25.5441	27.305	26.0486	25.6807	22.2933	26.6859	24.1502		5	5	4	22.7	22.7	20.1	59.667	0	1411600000	13	0.735553	0.50132	-1.54363	-1.3686	F5H4G7;O60684;F5GYL8;Q5TFJ7;O15131;H0Y3K0	F5H4G7;O60684;F5GYL8;Q5TFJ7;O15131	Importin subunit alpha;Importin subunit alpha-7;Importin subunit alpha-6	KPNA6;KPNA5
25.5631	25.4683	25.402	25.5899	24.1163	25.0254	25.1155	23.4674		4	4	4	15.4	15.4	15.4	71.462	0	650320000	16	1.46094	0.27888	-1.07468	-2.17123	F5GZU5;G3V1P5;Q96RN5	F5GZU5;G3V1P5;Q96RN5	Mediator of RNA polymerase II transcription subunit 15	MED15
25.8723	24.5436	23.7357	26.3585	24.6175	24.5664	21.9488	25.9882		7	7	7	7.2	7.2	7.2	186.26	0	1155100000	10	0.351676	0.721995	-0.847336	-0.745445	F5H1F7;P29375;E7EV89;F5GZ99;F5GZR8;F5H322	F5H1F7;P29375;E7EV89	Lysine-specific demethylase 5A	KDM5A
27.2522	25.8711	27.8204	25.9436	27.1501	25.7639	26.9066	26.2427		2	2	2	16.7	16.7	16.7	32.302	0	1788500000	24	0.134436	0.883566	-0.206055	-0.303806	F8W1D1;H0YIJ2;F5H2A6;P40967;J3KP45	F8W1D1;H0YIJ2;F5H2A6;P40967;J3KP45	Melanocyte protein PMEL;M-alpha;M-beta	PMEL
24.3953	25.2271	23.538	23.0317	23.5964	22.0301	24.974	24.596		15	15	15	57.1	57.1	57.1	34.258	0	11565000000	41	0.113136	0.89433	-0.248883	-0.271712	F8W1I6;Q13561;F5H2S7;F5H223;F8VW18;H0YI98;F8VX93;F8VRV7;H0YHL1;F8W0U6	F8W1I6;Q13561;F5H2S7;F5H223;F8VW18;H0YI98	Dynactin subunit 2	DCTN2
25.8228	25.3023	25.5926	24.8716	25.5811	25.8721	26.6771	25.4553		3	3	3	19	19	19	51.159	0	1135300000	21	0.708933	0.591015	0.499074	1.12757	F5H2U1;P35520;H7C1W6;H7C2H4	F5H2U1;P35520	Cystathionine beta-synthase	CBS
29.0654	28.1496	29.0886	28.2745	29.6129	28.2174	29.1644	29.1364		13	13	13	19.6	19.6	19.6	99.679	0	9091800000	53	0.452161	0.705662	0.388244	0.799251	F5H315;Q9HCS7	F5H315;Q9HCS7	Pre-mRNA-splicing factor SYF1	XAB2
26.5822	26.4903	26.6078	27.0467	25.8857	23.1822	26.4673	26.085		6	6	6	4.5	4.5	4.5	162.63	0	1853400000	15	0.840471	0.452795	-1.2767	-1.48295	F5H335;Q14152	F5H335;Q14152	Eukaryotic translation initiation factor 3 subunit A	EIF3A
28.7178	28.0161	28.2092	26.9286	27.3562	27.9314	28.1086	27.6285		6	6	2	47.5	47.5	17.7	20.697	0	5231900000	64	0.203822	0.845598	-0.211749	-0.413796	P84077;P61204;F5H423;F5H0C7;C9J1Z8;B7ZB63;F5H1V1;F5H6T5;F8WDB3	P84077;P61204;F5H423;F5H0C7;C9J1Z8	ADP-ribosylation factor 1;ADP-ribosylation factor 3	ARF1;ARF3;ARF5
27.9736	26.7358	27.5261	25.6504	26.3059	26.1797	26.4163	25.7564		5	5	4	46.9	46.9	41.2	20.966	0	2899400000	21	0.7489	0.532577	-0.806901	-1.28208	H0YH88;F8W118;F8VY35;F8VV59;F8W543;F5H4R6;H0YIV4;P55209;H0YHC3;F8W020;B7Z9C2;F8W0J6;F8VRJ2;F8VXI6;F8VUX1;B3KV44;F8VVB5;E9PKT8	H0YH88;F8W118;F8VY35;F8VV59;F8W543;F5H4R6;H0YIV4;P55209;H0YHC3;F8W020;B7Z9C2;F8W0J6;F8VRJ2;F8VXI6;F8VUX1;B3KV44	Nucleosome assembly protein 1-like 1	NAP1L1
23.709	23.1758	22.736	23.6678	24.7106	23.9715	24.6048	23.6467		4	4	4	10.4	10.4	10.4	39.731	0	3334900000	18	-4.34294e-08	1	0	0	P27169;F5H4W9	P27169;F5H4W9	Serum paraoxonase/arylesterase 1	PON1
23.5656	23.2377	23.6989	23.4371	22.9042	23.4798	24.048	24.5347		2	2	2	13.9	13.9	13.9	15.651	0	258590000	10	0.293126	0.776452	0.25688	0.551117	F5H571;P45974	F5H571;P45974	Ubiquitin carboxyl-terminal hydrolase 5	USP5
28.5958	28.6309	27.5218	27.3748	27.672	27.8701	28.4376	27.4803		31	3	2	69.9	12.2	9.1	49.895	0	7014900000	57	0.161129	0.87097	-0.165794	-0.334256	Q9BQE3;F5H5D3	Q9BQE3;F5H5D3	Tubulin alpha-1C chain	TUBA1C
27.117	27.1963	27.1889	25.7855	26.1731	25.6723	26.372	24.7853		2	2	2	14.6	14.6	14.6	41.634	0	1616700000	41	1.13315	0.347033	-1.07125	-1.80083	F5H5I6;H0Y8R1;H0YAK1;Q12849	F5H5I6;H0Y8R1;H0YAK1;Q12849	G-rich sequence factor 1	GRSF1
26.6725	27.2608	27.8219	28.5343	28.3441	28.6809	27.6161	29.238		7	7	7	24.6	24.6	24.6	41.265	0	5476100000	34	0.864636	0.472326	0.897408	1.44206	F5H669;Q8N684;F5H6M0;F5H047;J3QT54;C9J286;C9J323;F5H5B7;F5H1W4;F5H2K8;F5H6P5;F5H6A8;F5GXA3;C9JM38	F5H669;Q8N684;F5H6M0;F5H047;J3QT54	Cleavage and polyadenylation specificity factor subunit 7	CPSF7
30.4527	30.4096	29.4464	29.4547	29.5583	29.6474	29.6124	28.9774		29	29	29	36.2	36.2	36.2	118.99	0	18506000000	168	0.744276	0.572076	-0.491981	-1.15917	F5H6E2;O00159;I3L204;I3L4D4;I3L501;I3L3Y6;I3L168;I3L3F5	F5H6E2;O00159	Unconventional myosin-Ic	MYO1C
25.7754	24.9501	25.1563	25.02	24.4213	25.9563	25.1986	25.2764		4	4	4	7.2	7.2	7.2	117	0	746500000	6	0.0113132	0.995204	-0.0123024	-0.0263913	F5H8E5;Q93009;H3BND8;F5H2X1	F5H8E5;Q93009;H3BND8	Ubiquitin carboxyl-terminal hydrolase;Ubiquitin carboxyl-terminal hydrolase 7	USP7
23.9436	25.3539	25.7567	24.5493	24.019	25.4769	24.748	24.9123		2	2	2	27.8	27.8	27.8	9.396	0	801330000	4	-4.34294e-08	1	0	0	G3V524;G3V2Q5;G3V5Y4;F6S9Y6;Q9NZ32;G3V4K6;V9GYX7	G3V524;G3V2Q5;G3V5Y4;F6S9Y6;Q9NZ32;G3V4K6;V9GYX7	Actin-related protein 10	ACTR10
28.1064	28.0279	27.5495	26.8927	27.7943	27.7624	27.42	27.4856		9	9	9	7.2	7.2	7.2	236.02	0	4120000000	69	0.0333852	0.972251	-0.0285516	-0.0723124	F8VPD4;P27708;H7C3Z5;H7C2E4	F8VPD4;P27708	CAD protein;Glutamine-dependent carbamoyl-phosphate synthase;Aspartate carbamoyltransferase;Dihydroorotase	CAD
28.1678	27.499	27.3298	26.7511	28.0336	27.7282	27.6323	27.634		7	7	7	23.2	23.2	23.2	55.308	0	4329200000	29	0.472799	0.712391	0.320106	0.787305	F8VPV9;P06576;F8W079;H0YH81;F8VQY0;H0YI37;F8W0P7	F8VPV9;P06576;F8W079;H0YH81	ATP synthase subunit beta;ATP synthase subunit beta, mitochondrial	ATP5B
27.0658	27.6056	27.2063	26.959	25.9828	26.8043	26.5204	27.2378		7	7	3	40.4	40.4	24.8	30.987	0	2646600000	48	0.984632	0.471037	-0.572859	-1.43671	F8VR82;F8VYE8;P36873;P62136;F8W0W8;E9PMD7;E7ETD8;F5H1L6;F5H037;F8W0V8;F8WE71;H0Y3Y6	F8VR82;F8VYE8;P36873;P62136;F8W0W8;E9PMD7;E7ETD8	Serine/threonine-protein phosphatase;Serine/threonine-protein phosphatase PP1-gamma catalytic subunit;Serine/threonine-protein phosphatase PP1-alpha catalytic subunit	PPP1CC;PPP1CA;PPP1CB
24.0131	23.7848	24.1828	25.6958	23.8865	24.8381	23.7021	25.8152		5	2	2	4.9	3.2	3.2	99.357	0	461040000	8	0.0780773	0.92229	0.141357	0.188065	Q6NWY9;F8VU11	Q6NWY9;F8VU11	Pre-mRNA-processing factor 40 homolog B	PRPF40B
23.7907	23.4756	24.4649	23.0882	22.2445	23.1458	24.5923	23.9353		1	1	1	1.9	1.9	1.9	207.81	0	186410000	6	0.146843	0.874588	-0.225389	-0.32925	J3QK86;J3KPG5;F8VU39;Q9UIF9	J3QK86;J3KPG5;F8VU39;Q9UIF9	Bromodomain adjacent to zinc finger domain protein 2A	BAZ2A
33.2741	32.4365	33.1806	32.8671	35.1128	34.7138	34.1553	34.6065	+	59	59	59	61.4	61.4	61.4	90.725	0	318760000000	807	3.11249	0.0436522	1.70759	4.5802	P11387;Q969P6;E5RIC7;E5RJ95;E5RFS0;E5RJ33;H0YBR3;H0YAR3;H0YC03;E5RGE7;E5RGR4;E5RFE3;E5RGR2	P11387	DNA topoisomerase 1	TOP1
27.9737	27.8912	28.3361	27.6789	27.9763	27.493	28.1564	27.643		10	6	6	52	37.4	37.4	33.8	0	4101400000	48	0.316191	0.80031	-0.152772	-0.502054	F8VZX2;H3BRU6;B4DXP5;Q15366;F8W0G4;B4DLC0;F8VXH9;F8W1G6;J3QT27;E9PFP8;P57721;H3BSS4;F8VRH0;H3BND9	F8VZX2;H3BRU6;B4DXP5;Q15366;F8W0G4;B4DLC0;F8VXH9;F8W1G6;J3QT27;E9PFP8;P57721	Poly(rC)-binding protein 2;Poly(rC)-binding protein 3	PCBP2;PCBP3
35.0666	35.2335	34.3669	34.7002	34.8167	35.1772	34.7343	34.8347		16	16	3	73.1	73.1	17.2	16.29	0	733170000000	491	0.081384	0.933463	0.0489054	0.15431	F8W1R7;P60660;G3V1V0;J3KND3;B7Z6Z4;F8VPF3;G3V1Y7;H0YI43	F8W1R7;P60660;G3V1V0;J3KND3;B7Z6Z4;F8VPF3;G3V1Y7	Myosin light polypeptide 6	MYL6
23.0586	22.3402	27.0844	25.3523	23.1838	24.8694	23.8004	23.389		1	1	1	4.9	4.9	4.9	19.503	0.0053191	2356200000	3	0.226959	0.789554	-0.648219	-0.519136	H0YJY3;F8W717;O00423	H0YJY3;F8W717;O00423	Echinoderm microtubule-associated protein-like 1	EML1
29.7887	29.7919	30.3141	30.0813	29.8233	29.7695	29.9438	29.7918		15	13	13	31.7	28.4	28.4	66.121	0	16694000000	85	0.571732	0.733568	-0.161895	-0.695866	Q9Y6M1;F8W930	Q9Y6M1;F8W930	Insulin-like growth factor 2 mRNA-binding protein 2	IGF2BP2
26.052	23.5134	24.721	22.6821	23.2539	24.215	24.5915	24.2745		1	1	1	43.2	43.2	43.2	4.9414	0	202340000	11	0.0718285	0.922678	-0.15835	-0.178125	G3V377;F8W9B8;O00471	G3V377;F8W9B8;O00471	Exocyst complex component 5	EXOC5
29.6045	30.2946	29.5734	28.3929	29.8514	29.6715	29.8394	28.7176		8	8	8	47.6	47.6	47.6	19.667	0	15024000000	71	0.0388715	0.969361	0.0536494	0.0927402	P59998;F8WCF6;F8WDD7;H7C0A3;F8WE39;R4GN08;F8WDW3	P59998;F8WCF6;F8WDD7;H7C0A3	Actin-related protein 2/3 complex subunit 4	ARPC4;ARPC4-TTLL3
31.9732	32.2151	32.1336	32.4951	32.4453	32.3563	32.6033	32.4309		11	11	11	31.4	31.4	31.4	25.617	0	102180000000	229	1.09834	0.575353	0.254707	1.15302	F8WCT1;Q66PJ3;F5GYV5;H7BZV4;F8WEP2;F5H7X4	F8WCT1;Q66PJ3;F5GYV5;H7BZV4;F8WEP2;F5H7X4	ADP-ribosylation factor-like protein 6-interacting protein 4	ARL6IP4
25.5806	24.6187	24.5457	23.7025	24.7124	24.7399	23.7602	24.645		3	3	3	6.6	6.6	6.6	99.707	0	544480000	15	0.122364	0.892877	-0.147523	-0.267963	F8WDV0;Q9UI26;D6RCN7;D6RJB1	F8WDV0;Q9UI26;D6RCN7;D6RJB1	Importin-11	IPO11
30.2691	30.4456	29.9293	29.188	30.2896	30.4271	30.2266	29.6514		30	30	25	20.5	20.5	18.1	215.04	0	24028000000	176	0.236257	0.823398	0.190693	0.447151	F8WE88;G3V394;Q9Y4I1;F8W6H6;E7ERV5;Q9UES5;O95317;G3V3C9;H0YM93;E9PE01	F8WE88;G3V394;Q9Y4I1;F8W6H6	Unconventional myosin-Va	MYO5A
32.4109	32.7567	32.5895	33.1435	32.6795	33.3052	33.1238	33.5798		17	17	17	28	28	28	52.269	0	159770000000	340	0.926982	0.524749	0.446934	1.29429	F8WJN3;Q16630;F8W084	F8WJN3;Q16630	Cleavage and polyadenylation specificity factor subunit 6	CPSF6
24.3354	24.2742	24.9609	24.0547	22.8442	23.7042	24.1652	23.2535		1	1	1	3.5	3.5	3.5	70.353	0	433480000	16	1.42019	0.273462	-0.914523	-2.05494	G3V153;Q14444	G3V153;Q14444	Caprin-1	CAPRIN1
27.967	28.1944	28.989	27.9513	28.2782	27.7759	29.4139	28.47		11	11	11	11	11	11	189.67	0	7405200000	50	0.195894	0.848221	0.209074	0.401469	G5E9E7;Q07157;G3V1L9;H0Y3R8;H0YLT6;H0YKB1	G5E9E7;Q07157;G3V1L9	Tight junction protein ZO-1	TJP1
32.8236	32.9478	32.343	32.9205	32.9969	33.4062	33.031	33.43		14	14	14	51.8	51.8	51.8	18.756	0	159640000000	215	1.32934	0.411918	0.457314	1.61428	G3V203;Q07020;J3QQ67;H0YHA7;F8VUA6;F8VYV2;F8VXR6	G3V203;Q07020;J3QQ67;H0YHA7;F8VUA6;F8VYV2	60S ribosomal protein L18	RPL18
23.3457	22.2384	24.7161	23.3263	27.9835	26.8124	26.0407	23.739		2	2	2	17.7	17.7	17.7	22.978	0	827300000	13	1.42523	0.222373	2.73727	2.42374	G3V438;O95433;H0YJ63;H0YJG6;H0YJU2;H0YJG7;B4DUR9	G3V438;O95433;H0YJ63;H0YJG6;H0YJU2;H0YJG7;B4DUR9	Activator of 90 kDa heat shock protein ATPase homolog 1	AHSA1
26.6668	27.3822	26.569	27.221	26.7044	26.316	27.6771	25.9015		4	4	4	29.3	29.3	29.3	28.424	0	2053800000	23	0.303028	0.766642	-0.309992	-0.585319	O75586;G3V4A5	O75586;G3V4A5	Mediator of RNA polymerase II transcription subunit 6	MED6
22.9319	25.0641	25.2155	26.8781	24.1183	24.3231	24.3608	24.915		3	3	3	5.4	5.4	5.4	113.95	0	487490000	10	0.30096	0.746097	-0.593098	-0.640002	G3V5V3;O60524;G3V4D9;G3V547	G3V5V3;O60524;G3V4D9	Nuclear export mediator factor NEMF	NEMF
28.7858	27.8771	28.6338	28.0249	29.1646	29.3851	29.7765	28.6351		25	1	1	57.2	8	8	48.023	0	15524000000	104	1.49914	0.289662	0.909914	2.13376	G3XAC6	G3XAC6		RBM39
28.2694	28.6136	28.1294	28.8568	27.9114	28.6073	27.8633	28.9999		5	5	5	14.1	14.1	14.1	64.594	0	7109600000	28	0.143775	0.884569	-0.121843	-0.288726	G3XAG1;Q96ME7;B4E0X7	G3XAG1;Q96ME7	Zinc finger protein 512	ZNF512
30.2541	30.4442	31.0248	30.7502	30.2879	30.3422	30.8687	30.6408		14	14	14	9.1	9.1	9.1	198.04	0	30594000000	72	0.146119	0.891872	-0.0834002	-0.262881	P07942;G3XAI2;E7EPA6;E9PCS6;C9J296	P07942;G3XAI2;E7EPA6	Laminin subunit beta-1	LAMB1
27.4046	27.55	28.0362	27.8103	29.0811	29.427	28.8924	29.3291	+	9	9	9	21.1	21.1	21.1	56.084	0	6832600000	28	3.69514	0.0351579	1.48214	5.2007	Q9P258	Q9P258	Protein RCC2	RCC2
30.0576	30.6745	30.6284	30.4526	30.6584	30.8619	30.5997	30.7708		17	17	17	38.3	38.3	38.3	73.476	0	28558000000	132	0.8977	0.595813	0.269431	1.0694	G5E9W3;Q9UKF6;C9JZH6	G5E9W3;Q9UKF6	Cleavage and polyadenylation specificity factor subunit 3	CPSF3
24.8786	25.0283	24.9555	24.6079	23.9075	25.0729	25.1266	24.9419		2	2	2	7.8	7.8	7.8	54.963	0	674610000	3	0.131415	0.891621	-0.105388	-0.262266	G5EA52;P30101	G5EA52;P30101	Protein disulfide-isomerase A3	PDIA3
23.4674	28.2171	22.7461	27.7014	28.312	28.0953	27.7265	27.8091		15	2	2	79.6	23.7	23.7	17.089	0	14101000000	61	0.870968	0.41349	2.4527	1.61488	G8JLA2;F8VZU9;F8W180;F8VXL3	G8JLA2		MYL6
32.5762	32.0803	32.9783	31.8854	32.4724	32.3904	32.7482	32.245		20	20	13	60.4	60.4	42.5	49.229	0	111460000000	357	0.11628	0.902935	0.0839577	0.227833	P31943;G8JLB6;E9PCY7;D6RBM0;D6RIU0;E5RGV0;D6RFM3;H0YB39;D6RIT2;H0YBD7;E7EQJ0;D6RAM1;D6R9T0;E7EN40;D6RDU3;D6RJ04;D6RIH9;E5RGH4;H0YBG7;D6RDL0;F5GZT4;D6RF17;D6R9D3;E5RJ94;H0YAQ2	P31943;G8JLB6;E9PCY7;D6RBM0;D6RIU0;E5RGV0;D6RFM3;H0YB39	Heterogeneous nuclear ribonucleoprotein H;Heterogeneous nuclear ribonucleoprotein H, N-terminally processed	HNRNPH1
24.7641	23.9742	24.46	22.4445	23.413	23.227	24.357	23.7816		3	3	3	6.4	6.4	6.4	59.105	0	537070000	18	0.143437	0.872838	-0.216033	-0.321418	G8JLG1;Q14683;H0Y7K8	G8JLG1;Q14683	Structural maintenance of chromosomes protein 1A	SMC1A
25.5588	23.8064	25.703	24.3689	25.5059	23.3583	25.5601	24.3571		3	3	3	4.9	4.9	4.9	122.03	0	854880000	10	0.0849732	0.916034	-0.163928	-0.205257	G8JLK7;Q9H6R4	G8JLK7;Q9H6R4	Nucleolar protein 6	NOL6
28.4837	28.2511	28.3659	28.0404	28.4705	28.7506	28.1804	28.5126		13	13	13	8	8	8	374.19	0	7469700000	62	0.609149	0.716995	0.19327	0.772066	H0Y5W0;Q7Z6Z7;H0Y659;Q5H962	H0Y5W0;Q7Z6Z7	E3 ubiquitin-protein ligase HUWE1	HUWE1
32.4568	32.6484	32.2954	31.7907	32.2396	32.2921	32.4785	31.4518		9	9	9	71.1	71.1	71.1	16.837	0	105880000000	245	0.255274	0.817127	-0.182316	-0.464923	P62158;H0Y7A7;E7ETZ0;E7EMB3;G3V361;Q96HY3;F8WBR5;G3V226;M0QZ52;G3V479;C9J7T9;P27482;P02585	P62158;H0Y7A7;E7ETZ0;E7EMB3;G3V361;Q96HY3	Calmodulin	CALM1;CALM2
31.7063	31.9897	32.299	31.1833	31.8753	31.4068	32.179	31.5452		17	15	15	53.1	49.2	49.2	29.667	0	60950000000	130	0.0514877	0.965233	-0.0430379	-0.109386	H0Y8G5;Q14103;H0YA96;B4DTC3;D6RAF8;D6RF44;D6RBQ9;F5H6R6;D6RD83	H0Y8G5;Q14103;H0YA96;B4DTC3;D6RAF8;D6RF44	Heterogeneous nuclear ribonucleoprotein D0	HNRNPD
23.3258	22.2356	23.1663	23.9281	23.285	25.3262	23.7355	23.8076		2	2	2	4.4	4.4	4.4	21.036	0.0047202	283660000	14	0.761546	0.516822	0.874645	1.31347	H0Y9P9;Q9H8P0	H0Y9P9;Q9H8P0	Polyprenol reductase	SRD5A3
27.2594	26.66	27.6471	28.0367	28.0251	27.7745	23.7906	28.0965		4	4	4	23.2	23.2	23.2	23.864	0	4000300000	52	0.170941	0.848281	-0.47916	-0.403881	Q96EY4;H0Y9X1;D6RA57	Q96EY4;H0Y9X1;D6RA57	Translation machinery-associated protein 16	TMA16
24.423	23.1018	23.5862	23.6248	23.9896	23.2613	23.0784	25.2682		1	1	1	7.4	7.4	7.4	28.46	0	117890000	6	0.144372	0.872939	0.215435	0.322872	H0YCA5;Q9BVQ7	H0YCA5;Q9BVQ7	Spermatogenesis-associated protein 5-like protein 1	SPATA5L1
23.379	23.778	22.3454	23.3745	22.4342	25.7219	23.8873	23.5715		2	2	2	2.5	2.5	2.5	73.731	0	687360000	2	-4.34294e-08	1	0	0	H0YFH3;P00736;H0YFL7;R4GMN6;F5H2D0;F6T9X8;F5GZR1;Q9NZP8	H0YFH3;P00736;H0YFL7;R4GMN6;F5H2D0;F6T9X8;F5GZR1;Q9NZP8	Complement C1r subcomponent;Complement C1r subcomponent heavy chain;Complement C1r subcomponent light chain;Complement C1r subcomponent-like protein	C1R;C1RL
30.7316	30.784	31.1941	31.1529	30.7441	31.3162	31.5381	31.255		22	22	22	41.6	41.6	41.6	73.206	0	38617000000	164	0.558853	0.705775	0.247673	0.807361	H0YJA2;Q6PJT7;G3V256;G3V5I6;G3V411;H0YJ51;G3V3Y4;H0YJ87;G3V4R5;G3V572;G3V3R9	H0YJA2;Q6PJT7;G3V256;G3V5I6	Zinc finger CCCH domain-containing protein 14	ZC3H14
29.5608	28.451	27.8721	28.0352	29.0801	28.8923	28.5565	28.6706		17	3	0	83.1	16.2	0	16.365	0	11017000000	17	0.345096	0.746367	0.320099	0.642968	H0YKX5	H0YKX5		TPM1
32.7162	32.7825	31.4843	31.8257	32.0971	32.6323	32.121	32.6424		19	19	4	46	46	5.3	30.38	0	123140000000	220	0.187255	0.858661	0.171003	0.373411	H0YL52;P09493;H0YKP3;H0YKZ6	H0YL52;P09493;H0YKP3	Tropomyosin alpha-1 chain	TPM1
29.5477	29.418	30.0418	29.5532	30.3837	29.8005	30.6476	29.8333		7	7	7	31.6	31.6	31.6	22.017	0	18444000000	88	1.09663	0.444	0.526098	1.50286	P59780;H0YLI7;H0YLX6;H0YN38;H0YMK0	P59780;H0YLI7	AP-3 complex subunit sigma-2	AP3S2
27.8163	28.3442	28.6929	28.9646	27.8066	28.0485	27.4365	28.2054		14	14	14	13.1	13.1	13.1	161.31	0	5773000000	16	0.998509	0.469657	-0.580238	-1.45429	H0YNH8;Q9BZF9;F5H2B9;H0YN48;H0YMI1	H0YNH8;Q9BZF9;F5H2B9	Uveal autoantigen with coiled-coil domains and ankyrin repeats	UACA
25.3856	25.4605	25.239	25.581	25.2284	25.3495	25.2291	25.8593		2	2	2	1.8	1.8	1.8	144.47	0	628200000	4	8.09497e-05	0.99982	4.05312e-05	0.000152107	H0YNU5;P54132;H0YLV8	H0YNU5;P54132;H0YLV8	Bloom syndrome protein	BLM
30.6662	30.7545	30.8683	30.866	31.2241	31.2464	31.2295	30.9666		29	18	18	41.4	30.6	30.6	80.272	0	36661000000	130	2.41854	0.282818	0.377947	2.06844	Q92841;H3BLZ8;C9JMU5;G5E9L5	Q92841;H3BLZ8;C9JMU5	Probable ATP-dependent RNA helicase DDX17	DDX17
30.1982	30.0504	30.402	30.4137	30.7011	30.5568	30.7946	30.9937		7	7	7	37	37	37	24.561	0	27583000000	121	2.10659	0.281611	0.495465	2.18775	H3BV80;H3BMM9;H3BTC0;Q15287;H3BPG5;H3BMS0	H3BV80;H3BMM9;H3BTC0;Q15287;H3BPG5;H3BMS0	RNA-binding protein with serine-rich domain 1	RNPS1
23.7765	22.9782	24.7683	24.7127	27.5617	24.5527	27.5175	23.9573		2	2	2	0.3	0.3	0.3	868.47	0.0096216	2096900000	2	0.887653	0.41396	1.83838	1.6033	Q5VST9;H3BPX2;H0Y411;F8W8T3;A6NGQ3	Q5VST9;H3BPX2;H0Y411;F8W8T3;A6NGQ3	Obscurin	OBSCN
25.568	25.3688	25.2902	25.9032	25.3702	23.7095	24.8012	25.5727		2	2	2	22.2	22.2	22.2	12.11	0	804460000	17	0.747586	0.546911	-0.669165	-1.24001	H3BQI7;H3BT52;Q3SXM5;H3BNH5	H3BQI7;H3BT52;Q3SXM5;H3BNH5	Inactive hydroxysteroid dehydrogenase-like protein 1	HSDL1
24.6238	26.3598	24.4485	26.186	24.2586	24.0227	26.5675	23.7677		4	4	4	27.9	27.9	27.9	44.634	0	1914900000	4	0.40356	0.70975	-0.750399	-0.816569	H3BRG4;P22695;H3BSJ9;H3BP04	H3BRG4;P22695;H3BSJ9	Cytochrome b-c1 complex subunit 2, mitochondrial	UQCRC2
28.0417	27.6062	27.3713	26.9054	27.2147	27.5115	27.0228	26.9459		9	9	9	12.1	12.1	12.1	130.55	0	3302300000	40	0.529416	0.699635	-0.307416	-0.834686	H7BXY3;Q7L2E3	H7BXY3;Q7L2E3	Putative ATP-dependent RNA helicase DHX30	DHX30
27.8191	28.4424	26.9237	23.2904	27.6431	27.7494	27.4201	27.5366		15	2	0	50	8.1	0	28.747	0	4302400000	12	0.36276	0.71541	0.968416	0.77189	H7BYY1;F5H7S3;B7Z596;H0YK20;H0YL42	H7BYY1;F5H7S3;B7Z596		TPM1
23.574	24.3806	28.2065	24.7697	24.4326	23.6495	27.7251	24.6005		2	2	2	23.2	23.2	23.2	10.871	0	6038600000	9	0.0331094	0.970123	-0.13074	-0.0894904	P61956;H7BZT4;Q6EEV6;P55854;A8MUA9;A8MU27	P61956;H7BZT4;Q6EEV6;P55854;A8MUA9;A8MU27	Small ubiquitin-related modifier 2;Small ubiquitin-related modifier 4;Small ubiquitin-related modifier 3	SUMO2;SUMO4;SUMO3
23.8368	23.9654	23.8022	23.9868	23.4122	25.6137	23.6779	23.7595		1	1	1	8.9	8.9	8.9	21.23	0	347130000	10	0.166143	0.859864	0.218023	0.359262	H7C0C1;P48047	H7C0C1;P48047	ATP synthase subunit O, mitochondrial	ATP5O
29.0522	27.6788	29.9106	28.3654	28.5208	28.5934	29.8946	28.9472		45	3	3	41.1	3	3	159.91	0	11999000000	55	0.159322	0.863034	0.237256	0.352862	H7C1M2	H7C1M2		SON
25.0814	23.2528	24.3095	23.9122	24.1574	24.0824	24.1838	23.9793		4	4	1	19.8	19.8	4	27.788	0	440370000	4	0.0343017	0.97426	-0.0382743	-0.0789096	H7C279;O00506	H7C279;O00506	Serine/threonine-protein kinase 25	STK25
23.0079	23.968	25.0394	26.1371	24.1219	25.8512	25.8466	26.328		2	2	2	3.7	3.7	3.7	110.76	0	607490000	6	0.560782	0.597824	0.998855	1.07227	H7C5T8;H7C4U7;H7C535;Q96QZ7	H7C5T8;H7C4U7;H7C535;Q96QZ7	Membrane-associated guanylate kinase, WW and PDZ domain-containing protein 1	MAGI1
28.2196	28.5813	27.5764	27.9329	28.0985	28.2063	27.8302	27.873		4	4	4	55.4	55.4	55.4	20.006	0	4928600000	34	0.121876	0.90396	-0.0755401	-0.227851	I3L3Q7;I3L3B0;Q07021	I3L3Q7;I3L3B0;Q07021	Complement component 1 Q subcomponent-binding protein, mitochondrial	C1QBP
28.1771	28.2489	28.3903	29.0786	28.3577	28.6333	28.0364	30.4541		5	5	5	10.7	10.7	10.7	88.701	0	7636500000	32	0.284472	0.766394	0.396666	0.58349	Q8WUQ7;J3KMW8;K7ENY9;K7EIU6;K7EMQ0	Q8WUQ7;J3KMW8;K7ENY9	Cactin	CACTIN
28.4097	27.2297	27.2411	27.1488	23.226	26.5004	26.164	26.312		5	3	3	12.9	8.8	8.8	52.238	0	1926800000	3	1.24089	0.282286	-1.9567	-2.09428	J3KMX2;Q92925;J3QWB6	J3KMX2;Q92925;J3QWB6	SWI/SNF-related matrix-associated actin-dependent regulator of chromatin subfamily D member 2	SMARCD2
25.3892	24.8062	24.7805	24.3603	24.4935	25.6929	24.6986	25.6259		4	4	4	3.8	3.8	3.8	204.29	0	714110000	23	0.333802	0.751789	0.293699	0.617898	Q5VYK3;J3KN16;R4GMY1	Q5VYK3;J3KN16;R4GMY1	Proteasome-associated protein ECM29 homolog	ECM29;KIAA0368
27.3744	27.6139	26.1292	26.8734	25.9866	26.8149	26.2502	27.4818		13	1	0	36.1	5.6	0	33.222	0	2971500000	11	0.3332	0.747476	-0.364343	-0.643376	J3KN67;P06753	J3KN67;P06753	Tropomyosin alpha-3 chain	TPM3
25.4564	25.7415	24.9639	24.9616	23.1636	24.7403	24.9772	24.3197		2	2	2	9.9	9.9	9.9	64.881	0	746240000	14	1.15278	0.347174	-0.980652	-1.79523	J3KNH7;Q9H4L4	J3KNH7;Q9H4L4	Sentrin-specific protease 3	SENP3
24.2996	25.6325	24.202	23.3242	22.3785	24.0144	23.8154	24.2979		4	4	4	9.7	9.7	9.7	115.22	0	441490000	9	0.533541	0.616195	-0.737978	-0.997282	X6RGP5;O15027;J3KNL6	X6RGP5;O15027;J3KNL6	Protein transport protein Sec16A	SEC16A
33.2605	33.497	32.6035	32.3363	33.2216	33.0696	33.024	32.2835		90	90	90	51.3	51.3	51.3	233.11	0	162490000000	650	0.0245118	0.977575	-0.024663	-0.0555883	Q92614;J3KNX9;H0YEV9	Q92614;J3KNX9	Unconventional myosin-XVIIIa	MYO18A
30.414	31.4406	30.9681	32.2155	29.719	30.7019	29.9176	31.5791		19	19	11	46.9	46.9	34.6	55.364	0	52017000000	236	0.657288	0.573686	-0.780154	-1.16436	Q92769;J3KPW7;B3KRS5;H3BM24;E5RH52;E5RG37;E5RFI6;E5RJ04;E5RGV4;E5RHE7;E5RFP9;Q5TEE2;E5RK19;E7ESJ6	Q92769;J3KPW7;B3KRS5;H3BM24	Histone deacetylase 2;Histone deacetylase	HDAC2
26.6417	24.2615	26.7624	22.4307	23.4451	24.4949	27.5069	27.0226		2	2	2	7.6	7.6	7.6	38.637	0	2000900000	7	0.15975	0.853959	0.593318	0.388303	Q9C086;J3KQ70;B8ZZ93;B8ZZH7;F8WCL7	Q9C086;J3KQ70;B8ZZ93;B8ZZH7;F8WCL7	INO80 complex subunit B	INO80B
31.2375	31.4256	30.1123	31.5271	30.6002	31.2844	30.0642	31.5428		7	7	1	38.7	38.7	9.4	12.441	0	40699000000	70	0.167559	0.858608	-0.202762	-0.357055	P83881;J3KQN4;H7BZ11;H0Y5B4;H7BY91;H0Y3V9	P83881;J3KQN4;H7BZ11;H0Y5B4	60S ribosomal protein L36a	RPL36A
25.369	25.4012	23.6939	25.0737	25.757	23.8881	23.6752	25.4082		3	3	3	3	3	3	131.76	0	797660000	8	0.113109	0.893858	-0.20232	-0.265001	J3KR24;P41252	J3KR24;P41252	Isoleucine--tRNA ligase, cytoplasmic	IARS
28.9055	28.3542	28.8539	28.5653	28.1936	28.2174	28.4687	28.0963		5	5	5	44.6	44.6	44.6	19.181	0	6654700000	35	1.51181	0.378328	-0.42571	-1.69253	Q8WUD4;J3KR35;C9JUN5;S4R331	Q8WUD4;J3KR35;C9JUN5	Coiled-coil domain-containing protein 12	CCDC12
30.4577	30.3563	30.5576	30.3087	30.7788	30.4083	30.532	30.1989		21	21	21	44.8	44.8	44.8	72.668	0	24268000000	148	0.173276	0.890068	0.0594573	0.254954	P49848;J3KR72;G8JLM6;C9JTY6;C9JFL8;C9JIS2;C9J088;F8WEJ7;C9J7C4;E5RHA1;C9JHQ8;E5RKA5	P49848;J3KR72;G8JLM6	Transcription initiation factor TFIID subunit 6	TAF6
32.5075	32.5501	31.6491	32.2622	32.1941	32.713	31.9175	32.576		16	16	16	64.3	64.3	64.3	19.786	0	116140000000	303	0.149434	0.884721	0.107935	0.287358	J3QQT2;J3KRX5;P18621;J3QLC8;J3QS96;J3KRB3;J3KSJ0	J3QQT2;J3KRX5;P18621;J3QLC8;J3QS96;J3KRB3	60S ribosomal protein L17	RPL17
24.8905	25.4401	25.2446	25.7585	22.9403	23.5935	25.1567	25.0935		3	2	2	34.1	24.9	24.9	20.03	0	654640000	4	1.00673	0.383449	-1.13742	-1.66779	J3KS05;P83916;K7ELA4;B5MD17;C9JWS9	J3KS05;P83916;K7ELA4;B5MD17	Chromobox protein homolog 1	CBX1
32.5583	32.6635	31.9698	32.3391	32.8591	33.5227	32.4379	33.2956		15	15	15	48.2	48.2	48.2	23.134	0	138140000000	301	1.19408	0.381824	0.646151	1.67801	J3QR09;J3KTE4;P84098;J3QL15	J3QR09;J3KTE4;P84098;J3QL15	Ribosomal protein L19;60S ribosomal protein L19	RPL19
33.7362	33.5938	33.8391	33.3784	34.0479	34.0587	34.267	33.8997		26	26	25	64.5	64.5	62.5	27.744	0	264440000000	521	1.86456	0.315962	0.431436	1.91654	Q07955;J3KTL2;J3KSR8;J3QQV5;J3KSW7	Q07955;J3KTL2;J3KSR8	Serine/arginine-rich splicing factor 1	SRSF1
28.6187	28.6735	28.7336	29.7114	30.5153	30.1518	29.9809	30.3432	+	7	7	6	24.3	24.3	22	61.829	0	14604000000	61	2.43863	0.0734857	1.31348	3.41396	Q92804;K7EPT6;K7EKB2;K7EL85;K7EN07;K7ENI1	Q92804;K7EPT6	TATA-binding protein-associated factor 2N	TAF15
29.1074	28.8171	29.6259	29.4479	29.5544	29.7604	29.843	29.8787		15	15	15	20	20	20	85.586	0	14268000000	45	1.40663	0.377504	0.509563	1.73345	J3QR07;Q96MU7;J3KS01	J3QR07;Q96MU7	YTH domain-containing protein 1	YTHDC1
31.702	31.883	31.4228	30.7127	31.7704	31.4933	31.4513	30.8388		11	11	5	66.7	66.7	33.3	19.794	0	52621000000	136	0.0448916	0.971397	-0.0416498	-0.0983224	P19105;O14950;J3QRS3;J3KTJ1	P19105;O14950;J3QRS3	Myosin regulatory light chain 12A;Myosin regulatory light chain 12B	MYL12A;MYL12B
28.0234	27.5675	27.9127	27.5013	29.3641	29.3376	28.6747	28.86	+	6	6	6	29.9	29.9	29.9	31.703	0	6528200000	51	3.04774	0.0584615	1.30786	4.15277	J3QT28;O43684;J3QSX4;B4DDM6	J3QT28;O43684;J3QSX4;B4DDM6	Mitotic checkpoint protein BUB3	BUB3
27.8461	23.958	27.3152	27.2009	23.3734	27.5145	27.4581	23.498		6	6	6	11.8	11.8	11.8	67.688	0	3195500000	7	0.323811	0.727597	-1.11905	-0.714194	Q03252;J9JID7	Q03252;J9JID7	Lamin-B2	LMNB2
23.719	29.9639	22.3695	30.7959	30.4737	30.7721	24.1333	24.4806		2	2	2	1.8	1.8	1.8	73.84	0.004104	20768000000	10	0.0979684	0.888756	0.752868	0.258308	K4DI84;Q96QH2	K4DI84;Q96QH2	PML-RARA-regulated adapter molecule 1	PRAM1
25.9189	25.6237	26.6016	26.7881	25.5494	26.1065	24.465	26.579		2	2	2	23.4	23.4	23.4	10.986	0	1131400000	3	0.475394	0.675601	-0.558058	-0.882885	K7EIY1;Q9Y421;K7ENN5	K7EIY1;Q9Y421;K7ENN5	Protein FAM32A	FAM32A
27.2621	26.5537	27.5472	26.3896	26.9181	27.3707	27.0874	26.893		11	11	11	14.8	14.8	14.8	101.33	0	4661700000	59	0.167194	0.875058	0.129139	0.324013	K7EJT8;P63010;C9J1E7;Q10567;K7EJ01;H7C034	K7EJT8;P63010	AP-2 complex subunit beta	AP2B1
28.9565	25.0471	27.8526	25.0174	27.6083	23.6024	29.4585	23.7223		8	1	1	57.6	24.2	24.2	14.914	0	4909700000	23	0.132331	0.872044	-0.620491	-0.332513	K7EK07;P84243	K7EK07;P84243	Histone H3;Histone H3.3	H3F3B;H3F3A
25.677	25.774	25.742	26.1176	25.3053	25.5402	26.223	25.4228		3	3	3	6.3	6.3	6.3	57.224	0	1332000000	40	0.393645	0.752663	-0.204818	-0.624096	K7EMM8;Q49A26;K7EQB2	K7EMM8;Q49A26;K7EQB2	Putative oxidoreductase GLYR1	GLYR1
27.7511	28.1269	27.7933	27.92	28.3048	27.8011	28.1111	27.9683		2	2	2	69.9	69.9	69.9	9.4618	0	5817700000	36	0.498488	0.747771	0.14854	0.628846	P60002;K7EPC8;K7EN05;K7EQ44;K7EMV4	P60002;K7EPC8;K7EN05;K7EQ44;K7EMV4	Transcription elongation factor 1 homolog	ELOF1
27.0714	27.0837	27.548	22.9132	24.3559	24.2303	24.8965	25.0177		2	2	2	5.7	5.7	5.7	37.198	0	3333900000	18	0.667303	0.537221	-1.52895	-1.27061	K7ES02;Q13867;J3KS79;K7ENH5;K7ESE8;J3KSD8;E7EMN3	K7ES02;Q13867;J3KS79;K7ENH5;K7ESE8;J3KSD8;E7EMN3	Bleomycin hydrolase	BLMH
27.5209	28.7483	28.1619	29.9628	27.321	28.7075	27.774	29.3981		12	12	12	27.2	27.2	27.2	55.472	0	9431200000	69	0.164974	0.859129	-0.298277	-0.373887	M0QX35;Q8N7H5;F8W9Q2;B4DGJ5	M0QX35;Q8N7H5;F8W9Q2;B4DGJ5	RNA polymerase II-associated factor 1 homolog	PAF1
28.4409	28.5121	28.1044	27.7123	27.3067	28.3397	27.9702	27.6488		9	9	9	58.1	58.1	58.1	34.482	0	5814300000	64	0.62376	0.627588	-0.376072	-0.972082	O14579;M0QXB4;M0R061	O14579;M0QXB4	Coatomer subunit epsilon	COPE
25.1323	25.5595	24.068	22.8411	23.5328	25.7554	25.1852	24.6072		2	2	2	11.3	11.3	11.3	17.018	0	879310000	6	0.188376	0.835184	0.369954	0.425052	P53680;M0R0N4;X6R390;M0QYZ2;M0R1S0;M0QZ21	P53680;M0R0N4;X6R390;M0QYZ2;M0R1S0;M0QZ21	AP-2 complex subunit sigma	AP2S1
30.0753	29.5959	29.5362	29.4056	29.4189	29.9881	29.7788	29.6907		9	9	9	52.5	52.5	52.5	22.391	0	17107000000	132	0.132009	0.904143	0.0658455	0.228771	M0R0F0;P46782;M0R0R2;M0QZN2	M0R0F0;P46782;M0R0R2;M0QZN2	40S ribosomal protein S5;40S ribosomal protein S5, N-terminally processed	RPS5
28.2154	28.7557	28.5037	29.7883	28.931	28.9956	28.2508	29.586		4	4	3	23.4	23.4	20.7	28.388	0	10366000000	52	0.105266	0.902144	0.12513	0.232558	M0R268;P09012;M0QZG7	M0R268;P09012;M0QZG7	U1 small nuclear ribonucleoprotein A	SNRPA
25.3215	20.8372	23.8442	26.041	22.5351	22.6318	22.865	22.7069		1	1	1	13.7	13.7	13.7	14.468	0	99542000	5	0.531033	0.594358	-1.32626	-1.0571	M0R2X4;O96013	M0R2X4;O96013	Serine/threonine-protein kinase PAK 4	PAK4
25.865	25.3148	25.5846	24.0092	25.4031	25.966	25.5577	26.0224		3	3	3	7.8	7.8	7.8	93.859	0	875940000	7	0.584521	0.613263	0.543951	1.01167	M0R3F6;Q8IX01;M0R2Z9;E7ETX7	M0R3F6;Q8IX01;M0R2Z9;E7ETX7	SURP and G-patch domain-containing protein 2	SUGP2
28.5099	27.898	28.6147	28.3873	28.5413	28.6154	28.5862	28.6567		18	6	6	58.5	33.3	33.3	49.129	0	6364100000	59	0.760217	0.63536	0.247427	0.950476	O00148;B1Q2N1;K7EQN7;K7EPJ3;K7EN69;K7ENP6;K7EL56;K7EIL8;K7EN25;F6SXL5	O00148;B1Q2N1;K7EQN7	ATP-dependent RNA helicase DDX39A	DDX39A;DDX39
23.4534	22.2018	23.2958	23.9751	25.2392	24.1233	23.9694	23.7298		2	2	2	5.5	5.5	5.5	72.453	0	469630000	3	-4.34294e-08	1	0	0	O00178;B0QY59	O00178;B0QY59	GTP-binding protein 1	GTPBP1
29.733	29.7647	29.5013	30.0431	29.5966	30.0563	29.5958	30.1769		20	20	20	23.4	23.4	23.4	121.32	0	19167000000	129	0.201373	0.87084	0.0958757	0.332458	O00203;Q13367;F5GYB0;F5GWU4;H0YBD0	O00203	AP-3 complex subunit beta-1	AP3B1
24.6154	24.4225	24.97	24.3783	24.7234	23.1035	25.6147	24.2159		2	2	2	7.5	7.5	7.5	52.904	0	407800000	6	0.12624	0.885028	-0.182187	-0.284231	O00232	O00232	26S proteasome non-ATPase regulatory subunit 12	PSMD12
31.2991	31.4721	31.7044	31.5912	31.6919	31.6252	31.7772	31.6069		23	23	23	35.4	35.4	35.4	110.11	0	52226000000	211	0.83681	0.709632	0.158573	0.813798	O00268;V9GY03;V9GY14;Q92750;J3KTH2	O00268	Transcription initiation factor TFIID subunit 4	TAF4
24.2828	23.7559	24.0719	25.3091	22.9205	25.1429	23.3312	24.463		8	8	8	11.7	11.7	11.7	116.22	0	3017700000	20	0.262486	0.777028	-0.39058	-0.549184	O00291;C9JMG5	O00291	Huntingtin-interacting protein 1	HIP1
27.4936	26.565	24.9571	26.7882	27.0305	26.555	26.8774	26.1594		5	5	5	6.6	6.6	6.6	123.63	0	2522100000	34	0.135663	0.885774	0.204583	0.305595	O00410;B4E0R6;H0Y8C6;C9JZD8;E7EQT5;E7ETV3	O00410;B4E0R6;H0Y8C6	Importin-5	IPO5
31.9862	32.0407	32.0323	31.792	31.6703	31.8215	31.7527	31.6912		32	30	29	55.4	53.2	52	63.704	0	76835000000	371	1.83623	0.49992	-0.22886	-1.3671	O00425;F8WD15	O00425	Insulin-like growth factor 2 mRNA-binding protein 3	IGF2BP3
24.0234	26.7217	27.7526	28.8308	23.5427	27.3333	27.0649	29.4509		2	2	2	18.9	18.9	18.9	9.5388	0	5400700000	26	0.00329381	0.998247	0.0157948	0.00929019	O00479	O00479	High mobility group nucleosome-binding domain-containing protein 4	HMGN4
23.9043	25.3472	26.2225	28.4385	24.718	26.2471	26.8947	26.9722		7	7	7	18.2	18.2	18.2	78.863	0	1835400000	7	0.0762265	0.920551	0.229866	0.194214	O00566;U3KQ48	O00566	U3 small nucleolar ribonucleoprotein protein MPP10	MPHOSPH10
31.0335	30.9611	31.3196	31.8263	31.1269	31.4408	31.0725	31.8005		27	27	27	53.4	53.4	53.4	66.049	0	50998000000	297	0.107274	0.913949	0.0750294	0.209474	O00567;H0YDU4;H0Y653;Q5JXT2	O00567;H0YDU4;H0Y653	Nucleolar protein 56	NOP56
31.7105	31.7723	31.4668	31.5467	31.4961	31.8305	31.7729	31.6626		35	34	34	60.6	60.6	60.6	73.243	0	67753000000	329	0.268021	0.87183	0.0664272	0.328649	O00571;B4DXX7;O15523;B4E3C4;B4DLA0;C9J081;C9J8G5;D6RCM4;Q9NQI0;H0Y960	O00571;B4DXX7;O15523	ATP-dependent RNA helicase DDX3X;ATP-dependent RNA helicase DDX3Y	DDX3X;DDX3Y
25.7727	26.6349	27.1393	26.3773	25.633	26.5166	26.3626	25.9528		3	3	3	11.5	11.5	11.5	57.886	0	1500900000	26	0.475617	0.710005	-0.3648	-0.814854	O00629;H7C4F6	O00629;H7C4F6	Importin subunit alpha-3	KPNA4
26.5563	26.5018	27.6691	27.7697	24.2842	27.1336	26.2231	27.5518		4	4	4	57.4	57.4	57.4	12.365	0	4363800000	19	0.463719	0.657378	-0.826046	-0.913891	O14519;F5GZF0;O75956	O14519;F5GZF0	Cyclin-dependent kinase 2-associated protein 1	CDK2AP1
33.4788	33.1228	33.7143	33.5852	33.9109	33.6669	33.5417	33.8177		50	50	50	54.7	54.7	54.7	130.16	0	239850000000	792	0.863734	0.604429	0.259026	1.03243	O14617;G5E988;E7EMM2;K7ELX8;K7ERW8	O14617;G5E988;E7EMM2	AP-3 complex subunit delta-1	AP3D1
31.438	31.7561	31.4285	31.4708	32.0535	31.4347	31.7866	31.4409		26	26	26	49.6	49.6	49.6	72.683	0	53457000000	295	0.40684	0.764824	0.155577	0.579086	O14744;B4DV00;G3V580;G3V2L6;G3V5L5;G3V2X6;C9JSX3;H0YJX6;H7BZ44;G3V507;G3V2F5;H0YJ77;H0YJD3;H0YJY6;G3V5T6	O14744;B4DV00	Protein arginine N-methyltransferase 5;Protein arginine N-methyltransferase 5, N-terminally processed	PRMT5
22.95	24.9587	24.4376	24.6613	24.8167	24.1238	24.5261	24.2175		2	2	2	20	20	20	31.585	0	444440000	16	0.134678	0.88266	0.169112	0.294719	O14893;H0YDP6;H0YEL0	O14893;H0YDP6;H0YEL0	Gem-associated protein 2	GEMIN2
24.7982	23.7596	24.0745	23.6677	23.4013	23.4545	24.3713	22.8008		3	3	3	3.9	3.9	3.9	143.19	0	442130000	26	0.661006	0.590326	-0.568017	-1.10702	O14976;D6RF16;D6RAQ7;D6RE78;D6RAW3	O14976	Cyclin-G-associated kinase	GAK
32.6118	32.1433	33.0148	32.4473	31.6404	31.8943	32.5653	31.9858		20	20	18	42.6	42.6	42.1	46.437	0	91298000000	269	1.03256	0.46844	-0.532854	-1.45274	O14979	O14979	Heterogeneous nuclear ribonucleoprotein D-like	HNRPDL
29.5469	29.0481	28.4723	28.2337	28.7171	29.1951	28.1942	28.6473		15	15	15	21.4	21.4	21.4	123.38	0	10757000000	127	0.144861	0.885691	-0.136841	-0.297985	O14980;C9IZS4;C9JQ02;C9JV99;C9J673;C9JKM9;C9IYM2;F8WF71;C9JF49;H7BZC5	O14980	Exportin-1	XPO1
33.973	33.2865	33.7715	33.3382	33.5633	33.3861	33.3159	33.1894		49	49	49	51.2	51.2	51.2	118.29	0	219650000000	715	0.582611	0.703883	-0.228576	-0.803674	O15042;E7ET15;H0Y8D9;C9JB80;E7EW00;C9J5L1;C9JDJ7;U3KPT1;H7C4V2;H7C4P4	O15042;E7ET15	U2 snRNP-associated SURP motif-containing protein	U2SURP
29.2466	29.8719	28.6138	28.168	28.9434	29.5492	29.5769	28.327		12	12	11	42.7	42.7	36.6	40.949	0	11879000000	53	0.0953756	0.908985	0.12405	0.215621	O15143;C9J4Z7;F8VXW2;C9JEY1;C9JQM8;C9JFG9;C9J6C8;C9JBJ7;C9K057;C9JTT6;C9JM51;F8WEB3	O15143	Actin-related protein 2/3 complex subunit 1B	ARPC1B
29.0896	29.3557	28.437	28.2075	29.0121	28.8102	29.1228	28.4553		11	11	11	46	46	46	34.333	0	10514000000	64	0.0921617	0.923139	0.0776248	0.190747	O15144;H7C3F9;G5E9S7;C9JTV5;G5E9J0	O15144	Actin-related protein 2/3 complex subunit 2	ARPC2
28.9409	29.6258	28.892	28.5035	28.1662	29.0863	29.4606	28.3281		8	8	8	37.6	37.6	37.6	20.546	0	10312000000	45	0.241999	0.813038	-0.230253	-0.47361	O15145;C9JZD1;F8VR50	O15145;C9JZD1;F8VR50	Actin-related protein 2/3 complex subunit 3	ARPC3
24.9147	24.9814	25.4437	25.7423	24.3411	24.2307	23.0597	24.9541		2	2	2	9	9	9	39.249	0	439270000	10	1.35874	0.286512	-1.12414	-2.07525	O15160;E7EQB9	O15160;E7EQB9	DNA-directed RNA polymerases I and III subunit RPAC1	POLR1C
26.8924	26.9312	28.1743	27.9229	25.8158	26.5444	28.8563	28.6685		7	7	7	19.5	19.5	19.5	67.257	0	4668300000	48	0.00359624	1	-0.0089469	-0.00961553	O15240	O15240	Neurosecretory protein VGF;Neuroendocrine regulatory peptide-1;Neuroendocrine regulatory peptide-2;Antimicrobial peptide VGF[554-577]	VGF
27.6672	27.5622	27.0989	25.9849	26.8078	27.7045	26.2193	27.4972		4	4	4	30.6	30.6	30.6	21.127	0	4017700000	38	0.0138862	0.990795	-0.0210819	-0.0344112	Q5T8U5;O15260	Q5T8U5;O15260	Surfeit locus protein 4	SURF4
26.9217	27.1257	27.3651	29.0114	27.242	27.2112	27.3984	27.7007		6	6	6	21.2	21.2	21.2	54.985	0	4517000000	20	0.172507	0.855466	-0.217906	-0.369264	O15446	O15446	DNA-directed RNA polymerase I subunit RPA34	CD3EAP
33.5689	33.0052	33.9618	32.9979	34.1808	33.7948	34.1262	33.7097		53	53	52	69.3	69.3	68.2	90.932	0	289010000000	977	1.13604	0.423026	0.569436	1.571	O43143;O60231	O43143	Putative pre-mRNA-splicing factor ATP-dependent RNA helicase DHX15	DHX15
27.7964	27.3743	28.2226	28.421	28.0257	27.0639	28.2696	27.5921		6	6	6	11.5	11.5	11.5	58.449	0	4136200000	30	0.249356	0.81092	-0.215705	-0.476562	O43172	O43172	U4/U6 small nuclear ribonucleoprotein Prp4	PRPF4
29.4434	29.5647	29.215	29.1671	29.4005	29.6994	29.3988	29.4972		10	10	10	20.6	20.6	20.6	56.65	0	14552000000	108	0.609454	0.732845	0.151422	0.695457	O43175;Q5SZU1	O43175;Q5SZU1	D-3-phosphoglycerate dehydrogenase	PHGDH
29.7205	29.2673	29.762	29.6648	29.5748	29.2435	29.6247	29.8008		20	20	20	44.2	44.2	44.2	60.977	0	24678000000	120	0.0958202	0.934212	-0.0426755	-0.162375	O43242;B4DT72;H0YGV8	O43242;B4DT72	26S proteasome non-ATPase regulatory subunit 3	PSMD3
33.5859	33.9835	33.9225	34.53	33.7638	34.2237	34.0492	34.6115		56	56	56	60.2	60.2	60.2	90.254	0	325370000000	844	0.240599	0.831744	0.156576	0.430265	O43290;E9PQI8	O43290	U4/U6.U5 tri-snRNP-associated protein 1	SART1
33.1195	33.17	33.5989	33.017	32.8317	32.4008	32.9075	32.3816		35	35	29	56.2	56.2	49.3	70.942	0	141780000000	396	1.70375	0.273174	-0.595965	-2.06134	O43390;B4DT28;E7ETM7	O43390;B4DT28	Heterogeneous nuclear ribonucleoprotein R	HNRNPR;HNRPR
24.774	24.0146	24.1675	25.4638	23.5144	22.492	24.541	23.7975		5	5	5	10.9	10.9	10.9	67.132	0	652090000	8	-4.34294e-08	1	0	0	O43439;Q68DC6;E5RG85;E5RHJ8;E7ETA8;H3BNH2;Q06455;E7EU24;O75081	O43439	Protein CBFA2T2	CBFA2T2
25.6169	26.0055	26.6119	26.1865	25.413	25.7741	26.7959	26.1487		3	3	3	24.3	24.3	24.3	19.208	0	1144400000	22	0.0717614	0.934183	-0.0722666	-0.15697	O43447;C9JQD4;H0YEL5;A6NNE7	O43447;C9JQD4	Peptidyl-prolyl cis-trans isomerase H;Peptidyl-prolyl cis-trans isomerase	PPIH
23.9701	28.7849	24.1272	25.6126	23.8145	25.2679	25.8625	25.2797		3	3	3	21.9	21.9	21.9	27.245	0	4917200000	5	0.185282	0.827551	-0.567565	-0.436896	O43513;E5RIE8	O43513	Mediator of RNA polymerase II transcription subunit 7	MED7
33.4361	32.7902	32.7042	32.224	34.3008	34.3122	33.6944	33.497	+	8	8	8	40.7	40.7	40.7	14.551	0	202750000000	188	1.93044	0.151	1.1625	2.73319	P42766;F2Z388	P42766;F2Z388	60S ribosomal protein L35	RPL35
27.5784	28.0315	28.2849	28.2069	27.8309	27.8743	28.2756	28.2126		6	6	6	18.3	18.3	18.3	57.193	0	5449100000	16	0.0408272	0.971583	0.0229201	0.0776915	O43660;D6RA26;A8MW61;B7Z982	O43660;D6RA26;A8MW61;B7Z982	Pleiotropic regulator 1	PLRG1
29.29	30.1109	29.6904	27.8352	29.3787	29.3285	30.5871	28.7151		12	12	9	19.9	19.9	15.5	104.85	0	13093000000	74	0.165683	0.856466	0.270779	0.370395	O43707;F5GXS2;H7C144;K7EJH8;H0YJ11;H7C5W8	O43707;F5GXS2;H7C144	Alpha-actinin-4	ACTN4
26.5292	26.7905	26.4877	27.0466	28.2717	27.4923	27.8982	27.6948	+	3	3	3	12.4	12.4	12.4	34.342	0	2606100000	11	2.7536	0.0732414	1.12573	3.62127	Q9BRX9;H7C0S9;F8VSE4;G3V221	Q9BRX9;H7C0S9;F8VSE4	WD repeat domain-containing protein 83	WDR83
28.9626	27.9656	29.0641	29.0761	28.3813	29.1022	28.85	28.7017		14	14	14	15.9	15.9	15.9	160.6	0	9276400000	78	0.00903666	0.993983	-0.0082798	-0.020307	O60244;H7C3E5;H7C017	O60244	Mediator of RNA polymerase II transcription subunit 14	MED14
31.7973	32.0009	32.0777	32.3028	31.7206	32.0054	32.095	32.1658		42	42	27	43	43	30.9	121.9	0	78965000000	399	0.125696	0.919909	-0.0479693	-0.19741	O60264	O60264	SWI/SNF-related matrix-associated actin-dependent regulator of chromatin subfamily A member 5	SMARCA5
29.4203	28.2968	29.4801	28.9636	29.5541	29.0204	29.8543	29.2518		20	20	20	20.5	20.5	20.5	171.29	0	11935000000	89	0.53648	0.675457	0.379935	0.887689	O60306;H0YH15	O60306	Intron-binding protein aquarius	AQR
30.2639	29.8875	30.4857	29.4433	29.3734	29.1594	29.5042	28.7094		23	17	17	40.6	33.5	33.5	69.602	0	16594000000	94	1.56376	0.282526	-0.833488	-2.1519	O60506;F6UXX1	O60506	Heterogeneous nuclear ribonucleoprotein Q	SYNCRIP
28.5087	28.1146	29.3281	28.2422	29.488	27.9817	29.0978	28.5985		13	13	13	26.8	26.8	26.8	65.521	0	7945600000	62	0.230797	0.817637	0.243086	0.463385	O60508;Q5SRN1;Q5SRM9	O60508;Q5SRN1	Pre-mRNA-processing factor 17	CDC40
27.727	27.9063	28.3419	28.4163	27.9033	27.722	28.0907	28.2042		4	4	4	29.8	29.8	29.8	30.472	0	4549600000	54	0.241614	0.84929	-0.117861	-0.395588	O60828;C9JQA1;H7C053	O60828;C9JQA1;H7C053	Polyglutamine-binding protein 1	PQBP1
31.3687	30.2674	31.6743	31.8115	31.7176	31.6684	31.0718	32.1083		22	22	22	42.2	42.2	42.2	57.673	0	61092000000	244	0.384275	0.727049	0.36101	0.707439	O60832;C9IYT0;H7C0M1;H7C2Q9;H7C2Q2;H7BZF2	O60832;C9IYT0;H7C0M1	H/ACA ribonucleoprotein complex subunit 4	DKC1
35.0214	34.6662	34.8335	34.6219	35.0664	35.0863	34.639	34.8912		62	62	62	49.7	49.7	49.7	138.83	0	607850000000	1042	0.437662	0.769352	0.134986	0.567709	O60841	O60841	Eukaryotic translation initiation factor 5B	EIF5B
26.6305	26.387	26.5224	25.8594	26.6763	26.0846	27.0811	25.551		3	3	3	18.7	18.7	18.7	45.745	0	1766100000	26	0.00138945	0.999787	-0.0015707	-0.003297	O60884	O60884	DnaJ homolog subfamily A member 2	DNAJA2
27.3051	27.6566	27.5124	29.2893	27.5176	27.797	27.9865	29.1257		6	6	4	5.1	5.1	3.9	152.22	0	5319900000	19	0.106173	0.897102	0.16585	0.245307	O60885;M0QZD9	O60885	Bromodomain-containing protein 4	BRD4
24.2021	24.9415	24.8024	27.6784	27.2364	27.4348	27.0346	27.3676		2	2	2	1.8	1.8	1.8	120.77	0	2922500000	18	1.26736	0.285	1.86231	2.11812	O75151	O75151	Lysine-specific demethylase PHF2	PHF2
26.0186	26.3376	26.2768	26.6375	24.8479	26.4154	26.0953	26.5928		2	2	2	8.6	8.6	8.6	36.087	0	1081800000	13	0.341347	0.745588	-0.329811	-0.642068	O75190;C9JN01;C9JB42;C9JDR7;C9JDX6;F8WCZ4;C9J2P2;E9PH18;C9J2C4	O75190;C9JN01;C9JB42;C9JDR7;C9JDX6;F8WCZ4;C9J2P2;E9PH18;C9J2C4	DnaJ homolog subfamily B member 6	DNAJB6
35.0565	34.7964	34.6728	34.4167	35.7847	35.6459	35.7643	35.5551	+	22	22	22	62.1	62.1	62.1	24.261	0	742090000000	480	3.24789	0.0631429	0.95188	3.91	P26373;J3QSB4;H3BTH3;J3KS98;H3BUK8	P26373;J3QSB4	60S ribosomal protein L13	RPL13
25.8206	26.1115	28.283	27.6062	26.3137	26.5312	27.0356	25.3723		6	6	6	31.2	31.2	31.2	39.617	0	1799000000	10	0.414386	0.712201	-0.642123	-0.817342	O75367;D6RCF2;B4DJC3;Q9P0M6;Q5SQT3	O75367;D6RCF2	Core histone macro-H2A.1;Histone H2A	H2AFY
33.7739	32.9959	33.7491	33.5574	33.8874	33.7903	33.2629	33.6075		42	42	26	38	38	23.7	108.8	0	244380000000	601	0.205985	0.860519	0.117985	0.360459	O75400;F5H578	O75400;F5H578	Pre-mRNA-processing factor 40 homolog A	PRPF40A
25.9939	26.1695	26.5299	26.4034	26.4589	26.4858	26.3605	26.6684		4	4	4	9.8	9.8	9.8	60.103	0	1639000000	5	0.802839	0.648068	0.219241	0.929931	O75475	O75475	PC4 and SFRS1-interacting protein	PSIP1
31.3578	30.8772	31.6326	31.2467	31.9952	31.6959	31.8781	31.8019		9	9	7	48.3	48.3	41.3	20.913	0	53072000000	131	1.80901	0.286244	0.56417	2.09977	Q5JRI1;O75494;Q6IQ42;R4GMP8	Q5JRI1;O75494	Serine/arginine-rich splicing factor 10	SRSF10
24.2443	23.8185	25.7773	23.9546	24.4719	23.4198	24.4294	24.8085		2	2	2	40.4	40.4	40.4	10.058	0	171280000	3	0.113825	0.890458	-0.166266	-0.258933	O75531	O75531	Barrier-to-autointegration factor;Barrier-to-autointegration factor, N-terminally processed	BANF1
33.6534	33.6244	34.1077	33.9528	33.7399	33.7282	34.0895	33.964		86	86	86	70.9	70.9	70.9	145.83	0	275270000000	1089	0.115904	0.919844	0.0458212	0.185532	O75533;H7C341;B4DGZ4;F8WC19	O75533	Splicing factor 3B subunit 1	SF3B1
28.4113	27.6398	28.639	27.8971	27.6074	26.9834	27.5803	27.2821		6	6	6	36.7	36.7	36.7	34.404	0	4529000000	16	1.55085	0.287556	-0.783494	-2.10487	O75569;B4DJC7;G5E9Q4;F8WEG8;C9JMM3	O75569;B4DJC7	Interferon-inducible double stranded RNA-dependent protein kinase activator A	PRKRA
33.2888	33.0491	33.771	33.3706	33.0571	32.977	33.2594	33.0319		82	82	82	46.3	46.3	46.3	244.5	0	194620000000	1030	0.900755	0.589902	-0.288552	-1.10024	O75643;C9JAQ9;B4E0P5	O75643	U5 small nuclear ribonucleoprotein 200 kDa helicase	SNRNP200
27.0383	27.7093	27.2004	28.2932	27.9694	27.4856	26.9447	28.7395		4	4	4	20.5	20.5	20.5	41.45	0	3324500000	13	0.18516	0.852289	0.224487	0.390723	O75683	O75683	Surfeit locus protein 6	SURF6
26.6161	26.5322	26.1426	25.8371	25.99	27.3081	26.1402	25.6624		5	5	5	2.3	2.3	2.3	318.38	0	1606300000	10	0.0057035	0.998955	-0.00684214	-0.0136459	O75691	O75691	Small subunit processome component 20 homolog	UTP20
32.6213	32.2677	32.8073	32.5479	33.5143	33.2766	33.5545	33.2084	+	12	11	11	67.7	67.7	67.7	14.203	0	140020000000	219	2.96385	0.0779394	0.827379	3.432	B4E241;P84103	B4E241;P84103	Serine/arginine-rich splicing factor 3	SFRS3;SRSF3
25.5189	25.2281	25.1113	25.3638	24.7458	24.1005	26.1689	23.4692		2	2	2	15.1	15.1	15.1	29.062	0	511540000	5	0.543435	0.618765	-0.684414	-0.999652	O75822;H0YGJ7;H0YLP3	O75822;H0YGJ7;H0YLP3	Eukaryotic translation initiation factor 3 subunit J	EIF3J
27.3199	25.5489	27.0904	24.3068	24.5303	23.6259	23.6914	26.22		9	9	9	7.3	7.3	7.3	237.29	0	394370000	12	0.834429	0.443135	-1.5496	-1.5057	O75923;C9JCN0;Q9NZM1;F8W8J4	O75923	Dysferlin	DYSF
29.3666	28.6632	29.7111	29.3122	29.3335	28.7505	29.4977	29.5407		5	5	5	39.1	39.1	39.1	26.131	0	12156000000	60	0.0207282	0.98295	0.017344	0.0450906	O75934	O75934	Pre-mRNA-splicing factor SPF27	BCAS2
23.5953	24.1007	24.0576	24.9645	23.5645	23.347	25.493	25.0891		2	2	2	17.6	17.6	17.6	19.952	0	477160000	4	-4.34294e-08	1	0	0	X6RLR1;O75935;X6RA56;X6RCK5;Q8NB28	X6RLR1;O75935;X6RA56;X6RCK5;Q8NB28	Dynactin subunit 3	DCTN3
28.7714	28.3683	28.8577	28.9808	28.3246	26.5497	28.4159	27.187		5	5	5	36.1	36.1	36.1	26.711	0	6392700000	33	1.26373	0.30352	-1.12526	-1.9671	O75940	O75940	Survival of motor neuron-related-splicing factor 30	SMNDC1
26.8038	24.2091	26.993	22.4112	26.9329	24.3961	26.9704	24.3287		7	7	7	23.4	23.4	23.4	47.355	0	2279100000	8	0.159835	0.852833	0.552738	0.386614	O75955;B4DVY7;A2AB09;A2AB12;A2AB10;A2AB13;A2AB11;A2ABJ5	O75955;B4DVY7;A2AB09;A2AB12;A2AB10	Flotillin-1	FLOT1
24.9898	24.1344	25.7295	25.0496	24.1855	23.8747	25.2359	25.1349		1	1	1	7.8	7.8	7.8	37.432	0	649910000	20	0.332688	0.747961	-0.368076	-0.643846	O76003	O76003	Glutaredoxin-3	GLRX3
28.1129	27.9669	28.8004	28.3251	28.5271	28.484	29.0746	28.831		8	8	8	22.9	22.9	22.9	54.972	0	7263100000	51	0.956599	0.519394	0.427895	1.30183	O76021;J3QSV6;B4DJ58;I3L3U9;I3L3C4;I3L234	O76021;J3QSV6;B4DJ58;I3L3U9	Ribosomal L1 domain-containing protein 1	RSL1D1
27.6346	27.9558	28.4445	29.7295	27.6177	28.9213	27.3088	29.1201		18	18	18	31.7	31.7	31.7	74.605	0	9214200000	60	0.114059	0.893691	-0.199112	-0.266189	O76094;D6RDY6;R4GNC1	O76094;D6RDY6	Signal recognition particle subunit SRP72	SRP72
29.7024	30.782	30.1802	32.0685	28.9742	30.3218	29.3593	31.5737		28	28	21	47.2	47.2	42.5	75.022	0	33605000000	117	0.347732	0.72794	-0.626029	-0.71697	O94776	O94776	Metastasis-associated protein MTA2	MTA2
25.5801	25.3311	24.4828	24.2266	24.1963	24.8966	24.0033	24.53		4	4	4	5	5	5	200.55	0	531120000	13	0.623284	0.603516	-0.498586	-1.0375	O94822;H7BYG8	O94822;H7BYG8	E3 ubiquitin-protein ligase listerin	LTN1
30.568	30.9726	29.9796	29.9463	31.5573	31.2837	30.8661	30.5047		38	38	38	49	49	49	116.2	0	34463000000	186	1.04978	0.425696	0.686318	1.56417	O94832;K7EIG7;J3QRN6;J3KRL0	O94832;K7EIG7;J3QRN6	Unconventional myosin-Id	MYO1D
27.5007	27.4133	27.0827	27.5243	27.9383	28.3627	27.331	28.0596		6	6	6	21.5	21.5	21.5	37.839	0	4295500000	19	1.19429	0.416587	0.542638	1.59898	O94905;E5RHW4;E5RJ09;B0QZ43;O75477	O94905;E5RHW4;E5RJ09	Erlin-2	ERLIN2
30.1891	30.4367	30.7727	31.3363	30.3993	30.6557	30.4647	31.175		27	27	27	33.8	33.8	33.8	106.92	0	29117000000	158	0.0111122	0.994637	-0.0100403	-0.0248421	O94906	O94906	Pre-mRNA-processing factor 6	PRPF6
26.6847	26.3148	26.4238	25.8152	25.6629	26.0119	26.0728	25.9746		13	6	6	23.3	14.8	14.8	103.96	0	2265600000	21	0.94977	0.546534	-0.379089	-1.24767	O94973;E9PR62;M0R2D9;E9PNC4;E9PPY8;H0YDE9;H0YEG0	O94973	AP-2 complex subunit alpha-2	AP2A2
29.1637	28.932	29.2768	28.7609	30.0657	30.104	29.4165	29.7862	+	21	8	0	36.3	14.3	0	67.97	0	14688000000	74	2.20624	0.147918	0.809753	2.73044	B1ANR0;Q13310	B1ANR0;Q13310	Polyadenylate-binding protein 4	PABPC4
26.3346	26.3309	26.1176	26.9552	27.0133	26.8038	26.7932	27.6782		2	2	2	6.1	6.1	6.1	37.404	0	1891800000	11	1.22086	0.38018	0.637536	1.69649	O95218	O95218	Zinc finger Ran-binding domain-containing protein 2	ZRANB2
33.7689	33.399	33.9634	33.7001	33.467	33.4571	33.4793	33.5622		24	24	24	53.7	53.7	53.7	51.466	0	264160000000	751	0.920657	0.621521	-0.216458	-0.986148	O95232;J3KPP4;B4DJ96;D6RDI2;C9JL41;H0YA81;D6RHH0;H7C5U7;U3KQT3;E7EN55	O95232;J3KPP4;B4DJ96;D6RDI2	Luc7-like protein 3	LUC7L3
27.464	28.0802	28.0602	28.184	27.5478	27.5254	26.9181	28.0315		5	5	5	15.2	15.2	15.2	68.386	0	3566200000	17	0.778285	0.57346	-0.441401	-1.16011	O95391;E5RGM7;E5RK41	O95391	Pre-mRNA-splicing factor SLU7	SLU7
28.2095	29.4634	27.9846	29.6571	28.7918	29.5877	28.3115	29.7748		8	8	8	41.1	41.1	41.1	37.646	0	9395700000	59	0.209117	0.822961	0.287774	0.44461	O95400	O95400	CD2 antigen cytoplasmic tail-binding protein 2	CD2BP2
27.9431	28.0823	27.9339	28.5875	28.2813	28.1591	28.3546	28.4571		9	9	9	27	27	27	65.446	0	5199800000	60	0.481605	0.746258	0.176327	0.662049	O95402;B8ZZF3;M0R2Y4;M0R064	O95402;B8ZZF3	Mediator of RNA polymerase II transcription subunit 26	MED26
26.4851	25.9423	25.6876	25.5414	25.696	25.9581	25.6294	25.7551		4	4	4	10.3	10.3	10.3	80.419	0	1321100000	16	0.294227	0.809503	-0.154409	-0.48348	O95573;H7C260;O60488	O95573	Long-chain-fatty-acid--CoA ligase 3	ACSL3
30.8647	31.0166	30.8903	30.872	31.1984	31.0437	31.1882	31.0858		15	15	15	75.5	75.5	75.5	30.255	0	38908000000	154	2.23421	0.471872	0.218142	1.43305	O95639;B7Z7B0;C9JEV9;C9K0K2;H7C419;H7C016;F8WEL7;H9KVA5;A6NMK7	O95639;B7Z7B0;C9JEV9	Cleavage and polyadenylation specificity factor subunit 4	CPSF4
28.9864	29.4671	29.8485	29.0756	29.0829	28.7404	29.4922	28.9615		6	6	6	99	99	99	10.403	0	10401000000	71	0.496701	0.711745	-0.275129	-0.77932	O95777;F2Z2Y6;C9JIZ0;C9JNV3	O95777;F2Z2Y6;C9JIZ0;C9JNV3	N-alpha-acetyltransferase 38, NatC auxiliary subunit	NAA38
27.4554	27.639	27.4147	28.2151	27.5433	27.6182	27.3946	28.1268		19	19	12	28	28	19.9	107.54	0	7141600000	66	0.0143076	0.992621	-0.0103164	-0.0300256	O95782	O95782	AP-2 complex subunit alpha-1	AP2A1
28.4513	28	28.5223	28.4326	28.0618	28.4678	28.3136	28.7702		10	10	8	18.8	18.8	17	54.708	0	6062500000	38	0.100104	0.923114	0.0518041	0.178706	Q5JW30;O95793;Q5JW28;F6UDC6	Q5JW30;O95793	Double-stranded RNA-binding protein Staufen homolog 1	STAU1
25.6355	24.7119	26.1347	24.4028	25.9949	23.5641	26.5331	26.2698		4	4	4	28.4	28.4	28.4	23.772	0	762670000	9	0.18172	0.844973	0.369256	0.41328	O95816;B4DXE2;A2A296	O95816;B4DXE2	BAG family molecular chaperone regulator 2	BAG2
25.5165	26.2472	28.3154	28.1573	27.7948	27.6551	28.2444	28.7667		3	3	3	16.5	16.5	16.5	28.722	0	4961700000	23	0.69115	0.540485	1.05615	1.25672	O95926	O95926	Pre-mRNA-splicing factor SYF2	SYF2
28.8619	29.9045	29.3088	30.9492	27.843	29.6124	28.4655	30.474		11	11	11	52.9	52.9	52.9	32.844	0	19370000000	90	0.38849	0.7154	-0.657375	-0.782206	O95983;K7EIE8;J3KSA7;Q9UBB5	O95983;K7EIE8	Methyl-CpG-binding domain protein 3	MBD3
30.2571	30.1225	29.9021	30.3886	30.6711	31.276	30.6178	31.1794	+	11	11	11	48.2	48.2	48.2	12.538	0	34330000000	114	2.07763	0.175615	0.76849	2.56938	P18077;F8WBS5;F8WB72;C9K025	P18077;F8WBS5;F8WB72;C9K025	60S ribosomal protein L35a	RPL35A
22.4514	24.1948	23.4417	24.3651	24.9172	23.6813	22.7834	25.2072		3	3	3	3.1	3.1	3.1	163.29	0	764490000	3	-4.34294e-08	1	0	0	P01023;P20742	P01023	Alpha-2-macroglobulin	A2M
24.5978	24.7199	22.4795	23.6398	24.0363	23.9524	25.0115	25.0426		2	2	2	2.2	2.2	2.2	188.3	0	582790000	5	-4.34294e-08	1	0	0	P01031	P01031	Complement C5;Complement C5 beta chain;Complement C5 alpha chain;C5a anaphylatoxin;Complement C5 alpha chain	C5
33.3702	33.9075	33.4847	33.9886	34.4148	34.3378	34.4062	34.5852	+	21	21	21	93.8	93.8	93.8	26.227	0	308940000000	520	2.44411	0.138818	0.748249	2.85826	O43809;H3BND3;H3BV41	O43809	Cleavage and polyadenylation specificity factor subunit 5	NUDT21
27.8663	27.4609	28.792	27.4201	27.6773	26.5251	28.2483	26.9173		8	8	8	35.5	35.5	35.5	36.053	0	4234900000	16	0.495703	0.663967	-0.542807	-0.904607	P04406;E7EUT5	P04406;E7EUT5	Glyceraldehyde-3-phosphate dehydrogenase	GAPDH
27.9913	28.3678	28.6146	28.6686	27.7358	28.0863	28.9454	28.8711		3	3	3	24.4	24.4	24.4	22.782	0	6162000000	32	0.000899807	1	-0.000905037	-0.00208191	P04792;C9J3N8;F8WE04	P04792;C9J3N8	Heat shock protein beta-1	HSPB1
27.6539	27.4348	27.9142	27.9229	28.0245	27.907	28.0155	28.3178		9	9	9	20.6	20.6	20.6	68.569	0	3753600000	24	1.20658	0.502039	0.334779	1.35899	P04843;B7Z4L4;F8WF32	P04843;B7Z4L4	Dolichyl-diphosphooligosaccharide--protein glycosyltransferase subunit 1	RPN1
25.3308	23.6332	26.5859	25.5263	26.0345	25.1925	23.8417	25.7646		5	5	5	15.2	15.2	15.2	69.283	0	794090000	16	0.0265787	0.97148	-0.0607252	-0.0688422	P04844;Q5JYR7;F2Z3K5;Q5JYR4;Q5JYR3	P04844;Q5JYR7	Dolichyl-diphosphooligosaccharide--protein glycosyltransferase subunit 2	RPN2
23.6816	24.9073	25.6809	28.8626	27.6575	27.2897	28.1395	27.8038		7	2	2	57.7	13.8	13.8	14.105	0	4644700000	18	0.872907	0.419237	1.93954	1.58996	Q93077;Q7L7L0;P04908;P16104;Q96QV6	Q93077;Q7L7L0;P04908;P16104	Histone H2A type 1-C;Histone H2A type 3;Histone H2A type 1-B/E;Histone H2A.x	HIST1H2AC;HIST3H2A;HIST1H2AB;H2AFX
32.2371	32.4512	31.6835	31.8625	32.2616	32.7226	31.9367	32.144		22	22	9	60.7	60.7	31.2	32.852	0	103910000000	271	0.374734	0.753754	0.207662	0.60899	P05141	P05141	ADP/ATP translocase 2;ADP/ATP translocase 2, N-terminally processed	SLC25A5
25.7486	24.3581	23.5419	24.4652	24.4997	23.9018	22.8126	24.0746		2	2	2	43.3	43.3	43.3	9.3926	0	1891300000	5	0.569643	0.605265	-0.706301	-1.03796	P05204;Q15651	P05204;Q15651	Non-histone chromosomal protein HMG-17;High mobility group nucleosome-binding domain-containing protein 3	HMGN2;HMGN3
29.1622	28.7329	28.7849	27.5412	29.3184	28.5266	29.194	28.752		4	3	3	94.7	79.8	79.8	11.514	0	9681600000	45	0.441974	0.715933	0.392482	0.789128	P05386	P05386	60S acidic ribosomal protein P1	RPLP1
29.1636	28.7048	28.5059	27.1569	29.0298	28.3226	28.4852	27.4946		6	6	5	91.3	91.3	76.5	11.665	0	8128800000	74	0.0319758	0.972009	-0.0497546	-0.0782732	P05387;H0YDD8	P05387;H0YDD8	60S acidic ribosomal protein P2	RPLP2
28.1536	27.6786	27.9791	27.7339	28.709	28.2957	28.7222	28.8038	+	6	6	6	15.9	15.9	15.9	46.836	0	4929900000	33	2.47631	0.135814	0.746366	2.88247	P05455;E9PGX9;E9PFL9;E7ERC4	P05455	Lupus La protein	SSB
32.7593	32.4754	32.4552	32.3777	33.0654	33.3023	33.0047	33.3979	+	23	23	23	60.8	60.8	60.8	32.728	0	155140000000	330	2.77013	0.126927	0.675633	2.99466	Q02878;F8VZ45;U3KQR5;F8VR69;F8VZA3;F8VWR1;F8VU16	Q02878	60S ribosomal protein L6	RPL6
31.3986	31.1805	31.6687	30.7885	31.0666	30.9232	31.5974	30.5429		15	14	12	44.4	42.8	38.4	48.057	0	49121000000	135	0.337681	0.769071	-0.22658	-0.585833	P05783;F8VZY9;CON__H-INV:HIT000015463;Q14525;CON__Q14525;Q15323;CON__Q9UE12;CON__Q15323;CON__A2A5Y0;CON__Q92764;C4AM86;Q14532;CON__Q14532;O76014;CON__A2AB72;Q92764;CON__Q497I4;O76015;CON__O76015;O76013;CON__O76013;CON__O76014;CON__REFSEQ:XP_986630	P05783;F8VZY9	Keratin, type I cytoskeletal 18	KRT18
32.1934	32.9316	31.7555	31.8611	31.1697	32.4901	31.9946	31.722		2	2	2	8.2	8.2	8.2	21.145	0	118040000000	67	0.390737	0.725763	-0.3413	-0.707242	P05976;P08590	P05976;P08590	Myosin light chain 1/3, skeletal muscle isoform;Myosin light chain 3	MYL1;MYL3
29.6142	29.6412	28.2236	27.9933	29.5007	29.8069	29.4812	28.2517		15	15	15	40.8	40.8	40.8	85.696	0	13170000000	64	0.292621	0.762456	0.392064	0.59441	P06396;Q5T0H9;CON__Q3SX14;Q5T0H7;Q5T0H8;Q5T0I1;Q5T0I0;REV__F5H555;REV__H0YJM7;REV__Q6TDU7;REV__F8W8F9	P06396;Q5T0H9	Gelsolin	GSN
28.8153	29.2109	28.4598	28.6479	28.8948	29.394	28.6259	28.7877		8	7	6	39.4	36.7	33	34.095	0	8998300000	42	0.252081	0.832881	0.142136	0.430435	P06493;E5RIU6	P06493	Cyclin-dependent kinase 1	CDK1
23.9716	22.0839	23.0602	23.3589	23.2924	24.138	23.3584	26.2771		2	2	2	47.8	47.8	47.8	10.18	0	95377000	8	0.695363	0.537643	1.1478	1.27444	P06703;R4GN98	P06703;R4GN98	Protein S100-A6	S100A6
29.7699	28.7663	29.6687	28.5402	29.7707	29.4422	30.0172	29.5341		17	17	17	57.6	57.6	57.6	47.168	0	15846000000	107	0.732102	0.576498	0.504776	1.15394	P06733;K7EM90;B7Z2X9;P13929;P09104;E5RI09;E5RG95;K7EPM1;K7EKN2;E5RGZ4;F5H0C8;F5H1C3	P06733	Alpha-enolase	ENO1
32.2708	32.0538	31.7246	31.727	31.8784	32.0274	32.2551	31.9475		16	16	16	50	50	50	32.575	0	90911000000	306	0.211062	0.874391	0.0830464	0.323557	P06748;E5RI98;E5RGW4	P06748	Nucleophosmin	NPM1
27.2957	25.1682	29.1702	28.2847	23.5258	28.1426	28.9206	29.0341		8	2	2	49.2	7.9	7.9	13.92	0	5288600000	24	0.0159765	0.981736	-0.0739217	-0.0443722	Q16778;P33778;P23527;P06899;Q8N257;Q96A08;Q6DRA6;Q6DN03	Q16778;P33778;P23527;P06899;Q8N257;Q96A08	Histone H2B type 2-E;Histone H2B type 1-B;Histone H2B type 1-O;Histone H2B type 1-J;Histone H2B type 3-B;Histone H2B type 1-A	HIST2H2BE;HIST1H2BB;HIST1H2BO;HIST1H2BJ;HIST3H2BB;HIST1H2BA
21.9688	24.3525	25.0971	24.3679	24.3031	26.7539	25.8063	26.7389		3	3	3	8.9	8.9	8.9	57.116	0	369430000	4	1.14717	0.306586	1.954	1.96778	P07237;I3L398;I3L312;H7BZ94;I3L3P5;I3L3U6;H0Y3Z3;F5H8J2	P07237;I3L398;I3L312;H7BZ94	Protein disulfide-isomerase	P4HB
26.2845	25.813	26.3068	24.8879	25.9301	26.9111	26.1534	26.5302		2	2	2	10.8	10.8	10.8	20.863	0	1687000000	9	0.681648	0.591004	0.558171	1.12582	P07305	P07305	Histone H1.0;Histone H1.0, N-terminally processed	H1F0
33.0192	32.8311	32.4057	32.047	32.9274	32.7897	32.3795	32.2036		30	7	6	76.8	21.4	17.8	47.766	0	147000000000	213	0.000831207	0.998997	-0.00069046	-0.00183433	Q5JP53;P07437;Q5ST81;E9PBJ4	Q5JP53;P07437;Q5ST81	Tubulin beta chain	TUBB
23.5098	23.3802	26.6246	24.3549	23.7603	25.9494	27.5747	24.4897		4	4	4	30.7	30.7	30.7	15.054	0	1251600000	8	0.376111	0.711373	0.976149	0.794013	P07737;I3L3D5;K7EJ44	P07737;I3L3D5;K7EJ44	Profilin-1	PFN1
28.8675	27.0228	26.9184	26.4404	26.9855	26.9493	26.8684	26.5652		8	8	8	8.1	8.1	8.1	170.59	0	3272300000	10	0.377651	0.720857	-0.470181	-0.732199	P07814;V9GYZ6	P07814;V9GYZ6	Bifunctional glutamate/proline--tRNA ligase;Glutamate--tRNA ligase;Proline--tRNA ligase	EPRS
26.5533	26.044	27.7892	26.4635	26.6462	26.654	27.6847	27.1293		13	6	6	20.2	9	9	84.659	0	2530500000	32	0.294132	0.765219	0.316056	0.575541	P07900;Q86U12	P07900;Q86U12	Heat shock protein HSP 90-alpha	HSP90AA1
30.0727	29.4346	29.2432	29.6557	29.316	26.9607	29.6913	27.7383		24	2	2	56.5	11.8	11.8	33.67	0	14393000000	56	0.885253	0.433333	-1.17498	-1.52503	P07910;G3V576;G3V2Q1;G3V555;G3V575	P07910;G3V576;G3V2Q1;G3V555;G3V575	Heterogeneous nuclear ribonucleoproteins C1/C2	HNRNPC
30.8118	30.9691	31.7981	31.4946	31.1187	30.7042	31.8944	31.3987		34	29	18	61	55.5	38.5	70.051	0	47751000000	192	0.0105295	0.993912	0.0106096	0.0241687	P08107;E7EP94;V9GZ37	P08107;E7EP94;V9GZ37	Heat shock 70 kDa protein 1A/1B	HSPA1A
32.3301	32.1411	32.4607	31.8921	32.0882	31.9273	32.47	32.1499		33	33	24	48.3	48.3	37.3	83.263	0	96512000000	429	0.103333	0.922432	-0.0471721	-0.176042	P08238;Q58FF7;Q14568;Q5T9W8;G3V2J8;Q58FG0;Q58FG1;Q58FF6	P08238	Heat shock protein HSP 90-beta	HSP90AB1
24.9954	23.8291	25.3496	23.4149	26.959	23.4965	26.6538	23.7878		4	3	3	26.2	23.1	23.1	25.486	0	1787000000	10	0.345512	0.724231	0.827044	0.73392	P08579	P08579	U2 small nuclear ribonucleoprotein B	SNRPB2
32.003	32.2943	32.1508	32.791	31.4712	32.2907	31.5657	32.9609		27	27	27	45.1	45.1	45.1	51.556	0	85997000000	264	0.249731	0.805628	-0.237638	-0.486978	P08621;M0QYR1;M0QX04	P08621	U1 small nuclear ribonucleoprotein 70 kDa	SNRNP70
33.1106	32.8699	33.0493	32.3389	32.7556	32.674	33.1407	32.5723		35	35	32	69.1	69.1	65.9	53.651	0	162480000000	478	0.0962806	0.923269	-0.0565586	-0.179641	P08670;B0YJC4;B0YJC5;Q5JVS8;P17661;H7C5W5;P41219;Q16352;E7EMV2;E7ESP9;P07197;F8W835;P07196;P12036	P08670;B0YJC4	Vimentin	VIM
31.3408	31.393	31.1446	31.8911	31.3985	31.871	31.4024	31.5178		8	8	8	62.2	62.2	62.2	15.55	0	76457000000	245	0.216341	0.859598	0.105042	0.357313	P0CW22;P08708;H0YN88;H0YK46;H0YN73;H3BNC9	P0CW22;P08708;H0YN88;H0YK46	40S ribosomal protein S17-like;40S ribosomal protein S17	RPS17L;RPS17
25.0846	24.0248	25.8513	24.6787	25.0627	23.069	27.0878	23.5453		3	3	3	11.9	11.9	11.9	40.532	0	818920000	2	0.080264	0.917947	-0.218633	-0.202	P08754;P63096;P04899;A2A2R6;Q5JWD1;H0Y7E8;Q5JWE9;H0Y7F4;F5GZL8;P11488;P19087;P09471;A8MTJ3;P38405;P63092;Q5JWF2	P08754;P63096;P04899	Guanine nucleotide-binding protein G(k) subunit alpha;Guanine nucleotide-binding protein G(i) subunit alpha-1;Guanine nucleotide-binding protein G(i) subunit alpha-2	GNAI3;GNAI1;GNAI2
26.4026	27.3103	29.1984	26.449	26.6811	27.2336	28.7044	27.9295		6	6	6	18.8	18.8	18.8	30.77	0	4583000000	35	0.143428	0.871395	0.297076	0.334999	P09038	P09038	Fibroblast growth factor 2	FGF2
28.5989	27.7536	28.7047	29.1244	28.1063	28.0416	28.0575	28.8318		6	6	6	32.7	32.7	32.7	17.394	0	6280000000	25	0.357599	0.74545	-0.286078	-0.642625	P09234;Q5TAL2	P09234	U1 small nuclear ribonucleoprotein C	SNRPC
22.2101	22.7611	21.358	21.0674	21.0765	21.7085	21.7075	22.3088		13	13	13	26.2	26.2	26.2	27.076	0	80475000000	59	0.119877	0.893743	-0.14886	-0.264344	P09496;F8WF69;C9J8P9	P09496;F8WF69;C9J8P9	Clathrin light chain A	CLTA
24.8669	24.752	24.7976	24.7611	23.8384	23.9244	22.9401	24.8087		7	7	7	22.3	22.3	22.3	25.19	0	10029000000	26	-4.34294e-08	1	0	0	P09497;D6RJD1;H0Y9Q6	P09497	Clathrin light chain B	CLTB
33.876	33.5655	34.4107	33.9413	33.0764	33.4344	33.7214	33.4905		24	24	23	64	64	62.1	38.746	0	255370000000	335	1.24744	0.413694	-0.517696	-1.6193	P09651;F8W6I7;F8VZ49;Q32P51;F8VTQ5;F8W646;F8VYN5;H0YH80	P09651;F8W6I7;F8VZ49;Q32P51;F8VTQ5	Heterogeneous nuclear ribonucleoprotein A1;Heterogeneous nuclear ribonucleoprotein A1-like 2	HNRNPA1;HNRNPA1L2
30.2789	30.1926	30.4718	30.3871	30.4476	29.9397	30.5335	30.5083		16	16	16	58	58	58	28.415	0	23241000000	98	0.0569319	0.970174	0.0246954	0.0975772	P09661;H0YMA0;H0YLR3;H0YKK0	P09661;H0YMA0;H0YLR3	U2 small nuclear ribonucleoprotein A	SNRPA1
29.1443	29.1221	29.8992	29.7656	28.9403	28.8726	29.788	29.4415		14	14	14	19.7	19.7	19.7	113.08	0	13993000000	72	0.315679	0.771538	-0.222176	-0.558922	P09874;Q5VX84;Q5VX85	P09874	Poly [ADP-ribose] polymerase 1	PARP1
28.5351	26.6598	28.5593	27.863	28.0261	26.883	29.6204	27.5172		5	3	3	53.9	46.9	46.9	13.509	0	6075700000	31	0.051263	0.952692	0.107361	0.128563	Q71UI9;P0C0S5;C9J0D1;C9J386	Q71UI9;P0C0S5;C9J0D1	Histone H2A.V;Histone H2A.Z;Histone H2A	H2AFV;H2AFZ
27.2987	26.2818	27.4429	26.1003	26.9344	26.6693	27.5506	26.3886		4	4	4	11	11	11	60.67	0	2084700000	29	0.0898794	0.917971	0.104774	0.199956	P10155;G5E9R9	P10155;G5E9R9	60 kDa SS-A/Ro ribonucleoprotein	TROVE2
35.4271	35.501	35.5018	36.22	35.1742	35.691	34.9261	35.6205		18	18	3	39.7	39.7	9.6	21.865	0	1030700000000	374	0.551791	0.692179	-0.309511	-0.857122	P10412	P10412	Histone H1.4	HIST1H1E
27.0499	25.9154	27.2968	25.8334	25.1193	27.9138	26.9805	27.0588		7	7	7	17.1	17.1	17.1	61.054	0	2318700000	38	0.131291	0.884926	0.244235	0.305259	P10809;C9JL19;C9JCQ4;B7Z712;C9JL25;E7EXB4;E7ESH4;C9J0S9	P10809	60 kDa heat shock protein, mitochondrial	HSPD1
33.0681	32.9549	33.0126	33.0048	32.9061	32.8701	33.1327	33.0034		35	33	33	57.6	57.6	57.6	72.332	0	155780000000	484	0.200452	0.919909	-0.0320063	-0.19619	P11021	P11021	78 kDa glucose-regulated protein	HSPA5
28.9974	29.289	30.1077	29.6826	28.5262	28.8623	29.511	29.4003		9	9	9	7.1	7.1	7.1	177.6	0	12828000000	69	0.634251	0.605408	-0.444236	-1.02299	P11047;R4GNC7	P11047	Laminin subunit gamma-1	LAMC1
34.8295	34.9436	35.1731	34.9709	34.8157	34.783	35.358	35.0152		44	44	35	69.8	69.8	61.3	70.897	0	640480000000	910	0.0314323	0.975928	0.0137177	0.0548373	P11142;E9PKE3;E9PNE6;E9PN89;A8K7Q2;E9PLF4;E9PQQ4;E9PQK7;E9PK54;E9PPY6;P54652;E9PN25;E9PI65;E9PS65;E9PM13	P11142;E9PKE3;E9PNE6;E9PN89	Heat shock cognate 71 kDa protein	HSPA8
27.7449	27.4841	27.4233	27.426	27.6603	27.8483	27.5483	27.548		4	4	4	12	12	12	54.083	0	4383500000	41	0.596556	0.747827	0.131647	0.644793	P11166;C9JIM8	P11166;C9JIM8	Solute carrier family 2, facilitated glucose transporter member 1	SLC2A1
26.2884	26.2926	27.4989	26.8488	27.0902	27.1085	27.6123	27.7883		3	3	3	7.7	7.7	7.7	53.924	0	2811800000	28	1.02044	0.434419	0.667665	1.52542	P11169;Q8TDB8	P11169;Q8TDB8	Solute carrier family 2, facilitated glucose transporter member 3;Solute carrier family 2, facilitated glucose transporter member 14	SLC2A3;SLC2A14
24.0699	23.0974	23.9214	23.606	22.7183	24.7566	23.7543	25.9992		2	2	2	15.3	15.3	15.3	39.233	0	215250000	3	0.375947	0.713376	0.633449	0.760303	P11177;F8WF02;C9J634	P11177;F8WF02;C9J634	Pyruvate dehydrogenase E1 component subunit beta, mitochondrial	PDHB
31.6259	31.2667	31.122	31.4886	32.1395	32.0793	31.8217	32.0608	+	11	11	11	42.6	42.6	42.6	34.273	0	67445000000	180	2.56997	0.146522	0.64953	2.79528	P05388;Q3B7A4;F8VWS0;F8VU65;G3V210;Q8NHW5;F8VPE8;F8VW21;F8VQY6;F8VRK7;F8VZS0;F8VS58;F8VWV4;F8W1K8	P05388;Q3B7A4;F8VWS0;F8VU65;G3V210;Q8NHW5;F8VPE8;F8VW21;F8VQY6;F8VRK7;F8VZS0	60S acidic ribosomal protein P0;60S acidic ribosomal protein P0-like	RPLP0;RPLP0P6
27.1111	26.8884	26.8877	27.3877	27.797	27.5555	27.5385	27.865	+	3	3	3	26.4	26.4	26.4	10.89	0	2822700000	24	2.28405	0.177071	0.620257	2.53287	E9PQL5;E9PLE3;E9PKA8;Q6ZUT1;E9PSC8	E9PQL5;E9PLE3;E9PKA8;Q6ZUT1;E9PSC8	Uncharacterized protein C11orf57	C11orf57
32.2236	31.898	31.8131	31.2372	32.5715	32.6158	32.2782	32.4753		36	36	23	62.9	62.9	41.8	70.67	0	94516000000	387	1.71233	0.282649	0.69219	2.17281	P11940;E7EQV3;E7ERJ7;H0YAR2;Q9H361;E5RGH3;E5RJB9;H0YBN4;E5RH24;H0YAP2;H0YB86;B1ANR1;Q4VXU2;H0YAS6;H0YB75;H0YEQ8;Q4VY17;H0YAS7;E5RHG7;H0YC10;H0YAW6;Q5JQF8;Q96DU9;E5RGC4;E5RFD8	P11940;E7EQV3;E7ERJ7;H0YAR2;Q9H361	Polyadenylate-binding protein 1;Polyadenylate-binding protein 3	PABPC1;PABPC3
29.7814	30.0576	29.1596	29.5037	29.9141	30.004	29.4738	29.4363		20	7	5	60.1	30.5	17.8	32.866	0	19324000000	105	0.126286	0.90201	0.0814605	0.238323	P12236;I7HJJ0;Q9H0C2	P12236;I7HJJ0	ADP/ATP translocase 3	SLC25A6
26.8476	26.8447	26.9159	26.3509	23.7913	24.0531	28.7962	26.6462		7	4	4	10.1	5.6	5.6	103.06	0	2592700000	2	0.328301	0.725595	-0.918067	-0.711887	P12814;H9KV75;G3V2N5;G3V2W4;G3V380;G3V5M4;H0YJW3	P12814;H9KV75;G3V2N5	Alpha-actinin-1	ACTN1
29.9719	29.68	30.6337	30.2975	29.8883	29.8829	30.5056	30.3152		14	14	14	33	33	33	69.842	0	19078000000	142	0.00287565	0.998495	0.00222874	0.00621682	P12956;B1AHC9;B1AHC8;F5H1I8	P12956;B1AHC9;B1AHC8;F5H1I8	X-ray repair cross-complementing protein 6	XRCC6
29.7309	29.5357	30.4602	29.7807	29.6951	29.5269	30.2174	29.8444		23	23	23	50	50	50	82.704	0	16225000000	190	0.0808551	0.9334	-0.0559192	-0.159977	P13010;C9JZ81;H7C0H9	P13010	X-ray repair cross-complementing protein 5	XRCC5
27.8879	27.4209	28.4353	27.1832	28.0797	27.6638	28.5366	27.6006		13	11	11	23.7	22.4	22.4	95.337	0	4908600000	81	0.281839	0.783236	0.238394	0.528337	P13639	P13639	Elongation factor 2	EEF2
27.2818	26.8837	28.3556	27.8083	28.0458	28.2974	28.8686	28.8534		8	8	8	25	25	25	57.936	0	5677500000	42	1.30671	0.312118	0.933932	1.94495	P14618;H3BTN5;H3BQ34;Q504U3;H3BT25;H3BUW1;H3BTJ2;H3BU13	P14618;H3BTN5;H3BQ34;Q504U3	Pyruvate kinase PKM;Pyruvate kinase	PKM;PKM2
26.2441	26.8208	26.5418	26.1464	26.3747	26.264	26.4843	25.9997		16	16	16	27.6	27.6	27.6	92.468	0	7706100000	27	0.370266	0.774767	-0.15759	-0.553498	P14625;H0YIV0;Q58FF3	P14625	Endoplasmin	HSP90B1
29.1389	28.704	27.7031	27.2717	28.4449	28.1067	28.0293	27.8048		9	6	6	49.5	35.1	35.1	22.764	0	8372500000	72	0.0865928	0.920297	-0.108006	-0.195539	P14649;F8W1I5	P14649;F8W1I5	Myosin light chain 6B	MYL6B
33.8489	33.524	34.6126	33.8608	33.6305	33.544	34.5658	33.6381		36	36	36	73.2	73.2	73.2	64.132	0	273870000000	634	0.132028	0.892843	-0.117038	-0.269793	P14866;M0QXS5;M0QYT0;M0R1W6;B4DVF8;M0R076;M0QYL7;H7C464;B7WPG3;Q8WVV9;D6W592	P14866;M0QXS5	Heterogeneous nuclear ribonucleoprotein L	HNRNPL
26.7103	26.7521	26.1619	26.3022	26.7265	26.4727	26.9101	26.4397		3	3	3	11.7	11.7	11.7	45.771	0	2051100000	5	0.365254	0.777467	0.15562	0.547023	Q68CR9;P14868;C9J7S3;C9JLC1;C9JQM9	Q68CR9;P14868;C9J7S3;C9JLC1	Aspartate--tRNA ligase, cytoplasmic	DKFZp781B11202;DARS
25.2544	24.4061	25.7095	25.898	28.9908	24.7995	25.1608	25.3927		7	7	5	12.2	12.2	10.1	81.744	0	1210000000	15	0.315212	0.741724	0.768967	0.679914	P14923	P14923	Junction plakoglobin	JUP
32.57	32.6734	32.0477	32.407	32.426	32.9447	32.0982	32.7056		20	20	20	65.2	65.2	65.2	31.324	0	126580000000	280	0.207406	0.859743	0.119127	0.363019	P15880;H0YEN5;E9PMM9;E9PQD7;I3L404;E9PPT0;E9PM36;H3BNG3;H0YE27	P15880;H0YEN5;E9PMM9;E9PQD7;I3L404;E9PPT0;E9PM36	40S ribosomal protein S2	RPS2
26.2187	24.304	26.6487	26.1501	29.4414	24.6066	26.517	25.9094		12	12	12	6.4	6.4	6.4	331.77	0	1540600000	13	0.286056	0.750289	0.788254	0.632215	P15924	P15924	Desmoplakin	DSP
33.6473	33.6296	33.7907	34.2884	33.617	34.1403	33.613	34.0573		18	13	13	38.5	27.4	27.4	22.58	0	317760000000	308	0.0294657	0.977459	0.0179052	0.058013	P16401	P16401	Histone H1.5	HIST1H1B
30.4699	29.7316	29.7106	30.0016	29.8369	30.5229	29.4238	29.8802		18	3	3	39.4	9.5	9.5	22.35	0	22629000000	41	0.0781489	0.933169	-0.062449	-0.161102	P16402	P16402	Histone H1.3	HIST1H1D
32.6559	32.4017	32.8632	33.3807	32.9647	33.1295	31.8321	33.163		17	3	3	40.4	9.9	9.9	21.364	0	166670000000	89	0.0490791	0.965844	-0.0530405	-0.110846	P16403;P22492	P16403	Histone H1.2	HIST1H1C
27.6166	28.2607	27.3619	27.3488	27.3836	28.3616	27.1459	27.8844		9	9	9	12.4	12.4	12.4	114.76	0	4639400000	30	0.0475545	0.96902	0.0468855	0.105409	P16615;H7C5W9;O14983;Q93084	P16615;H7C5W9	Sarcoplasmic/endoplasmic reticulum calcium ATPase 2	ATP2A2
27.4767	25.0726	27.2736	24.7777	27.1775	23.1152	23.8101	24.4294		6	3	3	15.6	9.1	9.1	40.089	0	2930100000	9	0.636063	0.564373	-1.51711	-1.22462	P16989;H0YG22;Q9Y2T7	P16989;H0YG22	Y-box-binding protein 3	YBX3
27.4769	27.8151	29.009	29.6563	28.8506	28.7933	29.3434	30.1225		2	2	2	41.1	41.1	41.1	11.676	0	10106000000	30	0.631821	0.588237	0.788128	1.13419	P17096;H7BYM6	P17096;H7BYM6	High mobility group protein HMG-I/HMG-Y	HMGA1
32.1296	32.2099	31.7761	31.5554	32.191	32.2015	31.9125	31.6284		37	37	26	60.1	60.1	50.3	69.147	0	82547000000	358	0.119482	0.907275	0.0656247	0.215318	P17844;J3KTA4;B4DLW8;J3KRZ1;J3QSF1;J3QRQ7;J3KRX8;J3QR02;X6RLV5;J3QRN5;J3QS79;J3QKN9;J3QLG9;J3QR62	P17844;J3KTA4;B4DLW8	Probable ATP-dependent RNA helicase DDX5	DDX5
29.6387	29.2592	29.3554	28.8369	29.4418	29.1998	29.7324	29.021		17	17	17	48.6	48.6	48.6	60.343	0	15775000000	158	0.126045	0.902435	0.0762143	0.23334	P17987;F5H282;E7EQR6;E7ERF2;F5GZ03;F5GZI8;F5H726;F5H676;F5H136;F5GYL4	P17987;F5H282;E7EQR6;E7ERF2	T-complex protein 1 subunit alpha	TCP1
33.8707	33.9816	33.9732	33.8748	34.3748	34.2855	34.32	34.2087	+	77	77	77	58.1	58.1	58.1	160.88	0	317640000000	1198	3.71307	0.176963	0.372171	2.54725	Q10570;E9PIM1	Q10570	Cleavage and polyadenylation specificity factor subunit 1	CPSF1
33.1797	33.0565	32.6698	32.947	33.087	33.5281	32.9908	33.4242		25	25	25	67.3	67.3	67.3	29.225	0	179770000000	373	0.877738	0.591	0.294232	1.09339	P18124;A8MUD9;C9JIJ5;C9JZ88	P18124;A8MUD9	60S ribosomal protein L7	RPL7
34.6966	34.4319	34.9361	34.8198	34.6939	34.3805	35.0749	34.6651		70	70	28	35.4	35.4	12.6	263.83	0	562640000000	1269	0.03378	0.974191	-0.0175219	-0.0628257	P18583;J3QSZ5;H7C2G8;H7C1S4;H7C257	P18583	Protein SON	SON
33.139	33.1744	32.7993	33.0655	33.3983	33.5014	33.1131	33.5013		42	42	42	42.4	42.4	42.4	76.613	0	178600000000	535	1.43265	0.452709	0.333946	1.48434	P19338;H7BY16;C9JYW2;C9JLB1;C9J1H7;C9JWL1	P19338;H7BY16	Nucleolin	NCL
26.9139	26.68	27.1017	25.488	26.7714	26.0858	27.356	26.0492		5	5	5	25.5	25.5	25.5	31.441	0	2125600000	26	0.0139193	0.990164	0.0197163	0.0340926	P19387;H3BRR2	P19387;H3BRR2	DNA-directed RNA polymerase II subunit RPB3	POLR2C
27.2019	27.1106	27.2392	27.3932	27.2547	27.2385	27.2257	27.6142		4	4	4	18.6	18.6	18.6	24.551	0	2983600000	4	0.382231	0.815636	0.0970445	0.460396	P19388;K7EQN2;K7EJ87	P19388	DNA-directed RNA polymerases I, II, and III subunit RPABC1	POLR2E
29.1031	29.0784	29.5077	29.2386	28.8342	29.0492	28.9053	29.0751		11	11	11	25.8	25.8	25.8	62.094	0	10853000000	96	1.23322	0.547436	-0.266016	-1.24276	P19525;C9JZT2;F8WBH4	P19525	Interferon-induced, double-stranded RNA-activated protein kinase	EIF2AK2
27.1612	27.0459	26.8231	26.4761	27.509	27.0535	27.0733	27.4213		6	6	6	23.7	23.7	23.7	41.213	0	2778600000	24	1.0513	0.513397	0.387696	1.33168	P19784;H3BSA1;H3BV19;H3BNI9	P19784;H3BSA1;H3BV19	Casein kinase II subunit alpha	CSNK2A2
22.8536	24.8222	24.5041	24.8371	24.1838	23.9888	23.7805	24.4373		2	2	2	16.9	16.9	16.9	24.758	0	247810000	5	0.118278	0.892873	-0.156685	-0.264034	P20337	P20337	Ras-related protein Rab-3B	RAB3B
30.3401	29.7498	30.2526	29.8645	30.6112	30.2195	30.4031	30.2101		23	23	23	42.5	42.5	42.5	66.408	0	21916000000	82	0.90973	0.58913	0.309251	1.13505	P20700;E9PBF6	P20700;E9PBF6	Lamin-B1	LMNB1
30.0648	29.7841	30.1613	29.664	30.058	30.0642	30.4038	30.2045		25	25	21	15.8	15.8	14.4	276.55	0	22382000000	112	0.949224	0.591931	0.264054	1.0909	Q5HY54;P21333;F8WE98;E9PHF0;Q14315;H0Y5C6;H7C2E7;H0Y5F3	Q5HY54;P21333	Filamin-A	FLNA
28.5394	28.2242	29.2435	28.6769	28.3196	28.7459	28.9901	28.8358		17	17	17	15.6	15.6	15.6	212.67	0	8033200000	68	0.072282	0.941664	0.051867	0.145321	P21675;Q8IZX4;H7BY98;H7C2K9;H0Y8N6	P21675;Q8IZX4	Transcription initiation factor TFIID subunit 1;Transcription initiation factor TFIID subunit 1-like	TAF1;TAF1L
30.1116	30.3322	30.4135	31.0462	30.2276	29.7935	30.1553	30.2721		13	13	12	54.8	54.8	51.4	33.784	0	26787000000	100	0.790469	0.595039	-0.363747	-1.1084	P22087;M0R0P1;M0QXL5;M0R2Q4;M0R299;M0R2U2;M0R1H0;M0R2B0	P22087;M0R0P1;M0QXL5;M0R2Q4;M0R299	rRNA 2-O-methyltransferase fibrillarin	FBL
24.5005	22.9856	23.0644	22.4569	25.6148	24.2975	24.5763	22.5901		45	45	45	60.3	60.3	60.3	107.77	0	33204000000	145	0.635157	0.567054	1.01784	1.17676	P22102;B4DJ93;F8WD69;C9JBJ1;C9JTV6;C9JZG2;C9JKQ7;H7C366	P22102;B4DJ93	Trifunctional purine biosynthetic protein adenosine-3;Phosphoribosylamine--glycine ligase;Phosphoribosylformylglycinamidine cyclo-ligase;Phosphoribosylglycinamide formyltransferase	GART
34.4442	34.3907	35.2616	34.4589	34.3098	34.1903	34.9136	34.2068		29	29	29	73.4	73.4	73.4	37.429	0	414080000000	529	0.377337	0.75166	-0.233725	-0.632226	P22626	P22626	Heterogeneous nuclear ribonucleoproteins A2/B1	HNRNPA2B1
29.8608	30.0046	30.6659	30.5443	29.2438	29.8705	30.4358	30.1645		11	10	10	23.1	21.9	21.9	76.149	0	19453000000	99	0.477229	0.702179	-0.340267	-0.803646	P23246;H0Y9U2;H0Y9K7	P23246	Splicing factor, proline- and glutamine-rich	SFPQ
33.6264	33.8988	33.5436	33.7274	33.4812	33.7437	33.5549	33.6916		31	31	31	89.3	89.3	89.3	26.688	0	264100000000	565	0.35969	0.844235	-0.0811939	-0.411127	P23396;E9PL09;E9PPU1;F2Z2S8;H0YCJ7;H0YF32;E9PQ96;E9PJH4;E9PK82;H0YEU2;E9PSF4;E9PQX2;H0YES8;E9PJN9	P23396;E9PL09;E9PPU1;F2Z2S8;H0YCJ7	40S ribosomal protein S3	RPS3
30.8262	30.8845	30.7394	30.6293	31.1946	30.6978	31.05	30.7069		12	12	10	84.3	84.3	77.7	18.502	0	35184000000	150	0.47204	0.757985	0.14243	0.602001	P23528;E9PP50;G3V1A4;E9PK25;E9PQB7;E9PS23;Q9Y281;E9PLJ3	P23528;E9PP50;G3V1A4;E9PK25;E9PQB7	Cofilin-1	CFL1
29.5504	29.6334	23.7817	23.8101	29.4831	24.2333	25.1771	30.2258		2	2	2	0.5	0.5	0.5	343.9	0.007129	7645800000	3	0.0950768	0.894219	0.585931	0.249167	P24043	P24043	Laminin subunit alpha-2	LAMA2
32.4724	32.2274	32.4725	32.289	31.9044	31.9246	31.934	31.9581	+	31	31	31	38	38	38	89.437	0	92824000000	312	3.30018	0.16496	-0.435047	-2.65093	J3QR29;J3QKR5;J3QR44;P21127;J3KTL7;J3QL65;Q5QPR3;Q9UQ88;Q5QPR4;J3KS35;E7ESP2;X6R529;Q5QPQ9;E9PFJ2;G8JLH1;Q13882	J3QR29;J3QKR5;J3QR44;P21127;J3KTL7;J3QL65;Q5QPR3;Q9UQ88;Q5QPR4	Cyclin-dependent kinase 11B;Cyclin-dependent kinase 11A	CDK11B;CDK11A
28.1299	28.0618	29.0418	27.9912	28.6976	28.5785	28.6384	27.8837		12	12	12	10.1	10.1	10.1	217.17	0	6352300000	29	0.179392	0.86593	0.143376	0.348345	P24928;Q6NX41	P24928	DNA-directed RNA polymerase II subunit RPB1	POLR2A
27.2246	27.0258	27.3657	27.0639	27.0512	27.0644	26.6058	27.1984		8	8	8	14.5	14.5	14.5	90.98	0	2703200000	48	0.594087	0.71535	-0.190051	-0.757489	P25205;J3KQ69;B4DWW4;Q7Z6P5	P25205;J3KQ69;B4DWW4;Q7Z6P5	DNA replication licensing factor MCM3	MCM3
29.1718	29.6571	30.1509	29.895	29.1755	29.5794	29.7455	30.0849		10	10	10	3.6	3.6	3.6	337.08	0	15999000000	74	0.0939523	0.922115	-0.0723896	-0.189885	P25391	P25391	Laminin subunit alpha-1	LAMA1
28.4486	28.0317	27.953	28.004	27.5682	28.2034	28.1547	27.7185		2	2	2	24.2	24.2	24.2	14.515	0	6940900000	96	0.457595	0.7458	-0.198155	-0.671804	P25398	P25398	40S ribosomal protein S12	RPS12
30.7821	30.5437	30.1245	30.2242	31.0458	30.8791	30.8247	30.6699		22	22	22	45.4	45.4	45.4	59.75	0	37032000000	222	1.37653	0.416587	0.436241	1.61943	P25705;K7EK77;K7ERX7;K7EJP1;K7EQH4;K7ENJ4;K7ESA0	P25705;K7EK77;K7ERX7	ATP synthase subunit alpha, mitochondrial	ATP5A1
24.3156	23.7083	24.1706	24.5275	24.9815	24.5175	24.1983	24.8669		3	3	3	21.4	21.4	21.4	25.898	0	564970000	7	0.946678	0.520057	0.460553	1.32219	P25787;H7C402;H3BT36;C9JCK5	P25787	Proteasome subunit alpha type-2	PSMA2
24.5306	24.8637	23.4894	25.5655	24.894	26.242	26.4544	26.365		6	3	3	14	9.5	9.5	67.819	0	1072400000	7	1.28931	0.278667	1.37656	2.06328	P26038;V9GZ54	P26038	Moesin	MSN
33.9497	33.5995	33.846	33.7826	34.3587	33.7935	33.7871	33.6811		20	20	19	57.7	57.7	49.7	53.5	0	296590000000	417	0.268072	0.84361	0.11066	0.409705	P26368;K7ENG2	P26368;K7ENG2	Splicing factor U2AF 65 kDa subunit	U2AF2
31.4885	31.517	31.5223	31.2271	30.7898	30.8642	31.0688	30.6709	+	15	15	15	58.7	58.7	58.7	30.84	0	41267000000	154	2.77316	0.146222	-0.59028	-2.8163	Q13151	Q13151	Heterogeneous nuclear ribonucleoprotein A0	HNRNPA0
30.8954	29.9519	30.9603	29.5077	30.3994	29.8779	30.7075	29.5215		12	12	12	34.7	34.7	34.7	57.221	0	23340000000	142	0.176875	0.857233	-0.202233	-0.371084	P26599;A6NLN1;K7ELW5;K7EKJ7;K7ES59;K7EK45;X6R242;O95758	P26599;A6NLN1	Polypyrimidine tract-binding protein 1	PTBP1
33.9088	33.8475	34.3124	33.8085	33.1703	33.1748	33.6423	33.1803	+	39	39	37	49.4	49.4	46.3	95.337	0	270510000000	741	2.20226	0.177509	-0.677414	-2.55853	Q12906;K7EKJ9;K7EQR9;K7ER69;K7EKY0;K7EJ09;K7ERM6;K7ENK6;K7EM82;K7EPG3;K7ELV3	Q12906	Interleukin enhancer-binding factor 3	ILF3
31.8609	31.4926	31.6185	31.5648	30.8686	30.8507	31.0661	30.9489	+	20	20	20	55.9	55.9	55.9	47.46	0	42808000000	196	3.52889	0.0726667	-0.700632	-3.61661	O96019;H7C5S0;C9JQT2;O94805	O96019	Actin-like protein 6A	ACTL6A
28.6046	23.9312	28.6441	24.0726	27.5088	26.7461	28.3102	25.6593		5	5	4	34.3	34.3	31	27.764	0	4025100000	16	0.203074	0.810966	0.742959	0.479573	P27348;E9PG15;Q4VY20;Q4VY19;K7EIT4;A2IDB2;P31946	P27348;E9PG15	14-3-3 protein theta	YWHAQ
33.0276	33.2777	32.5278	32.7935	32.6593	33.5285	32.9138	33.3259		19	19	19	65.4	65.4	65.4	24.604	0	184610000000	384	0.337329	0.767754	0.200218	0.566192	P27635;X1WI28;F8W7C6;H7C123;H7C2C5;B8A6G2;A6QRI9;Q96L21;H7C2U2	P27635;X1WI28;F8W7C6	60S ribosomal protein L10	RPL10
25.6905	25.9105	26.3386	24.8859	25.9562	23.3385	26.5122	26.4542		2	2	2	12.9	12.9	12.9	26.411	0	1476100000	3	0.0616169	0.9352	-0.141146	-0.154757	P28066	P28066	Proteasome subunit alpha type-5	PSMA5
31.6661	31.6683	30.9763	31.6971	31.7061	31.7871	31.2516	31.7513		10	10	10	63.6	63.6	63.6	17.818	0	55271000000	176	0.228014	0.853621	0.122097	0.387001	P30050	P30050	60S ribosomal protein L12	RPL12
26.3669	25.732	25.7857	25.5279	25.6031	25.3989	26.9251	26.123		7	7	7	15.6	15.6	15.6	65.308	0	1511300000	26	0.159173	0.87299	0.159428	0.328761	P30153;B3KQV6;F5H3X9;P30154;H0YDG7;C9J9C1;J3KR29;M0QXG4;M0R0K6;E9PPI5;E9PNM7;E9PH38;E9PHZ6	P30153;B3KQV6;F5H3X9	Serine/threonine-protein phosphatase 2A 65 kDa regulatory subunit A alpha isoform	PPP2R1A
27.1232	26.9351	25.1477	26.9956	26.8441	26.9492	26.4356	27.0742		5	5	5	16.9	16.9	16.9	44.868	0	2650800000	18	0.226322	0.815968	0.275377	0.467414	P31689;B7Z5C0	P31689;B7Z5C0	DnaJ homolog subfamily A member 1	DNAJA1
31.0493	31.0149	31.8434	30.8588	30.4969	30.4361	30.9999	30.2334		11	11	11	41	41	41	36.926	0	32660000000	124	1.25367	0.379645	-0.650039	-1.73509	P31942;B4DHY1	P31942;B4DHY1	Heterogeneous nuclear ribonucleoprotein H3	HNRNPH3
31.7561	31.6484	31.138	31.3638	31.8047	31.6006	31.517	31.2876		12	12	12	75.5	75.5	75.5	21.863	0	59036000000	200	0.166425	0.891526	0.0758858	0.274792	P32969;D6RAN4;H0Y9V9;E7ESE0;H0Y9R4	P32969;D6RAN4;H0Y9V9;E7ESE0	60S ribosomal protein L9	RPL9
29.7559	29.8148	29.1209	28.9748	29.7307	29.2805	29.0369	28.6513		20	20	20	37.8	37.8	37.8	81.307	0	13579000000	124	0.32973	0.769161	-0.241797	-0.586627	P33993;C9J8M6	P33993	DNA replication licensing factor MCM7	MCM7
26.2019	25.8951	26.4889	26.0406	26.2635	25.1588	26.4526	25.8247		5	5	5	9.3	9.3	9.3	94.33	0	1060500000	19	0.31103	0.772301	-0.231716	-0.559469	P34932	P34932	Heat shock 70 kDa protein 4	HSPA4
30.8223	30.7043	30.2165	30.0981	30.9127	30.6405	30.9155	30.3389		19	19	19	83.1	83.1	83.1	29.804	0	34201000000	221	0.489567	0.718637	0.241605	0.743714	P35232;C9JW96;E9PCW0;C9JZ20;E7ESE2;D6RBK0	P35232;C9JW96;E9PCW0;C9JZ20;E7ESE2	Prohibitin	PHB
31.8205	31.4359	31.9024	32.8403	31.8136	32.2457	31.2666	32.3718		8	8	7	68.8	68.8	62.5	14.787	0	87636000000	163	0.069186	0.932926	-0.0753536	-0.154147	P35268;K7ERI7;K7EMH1;K7ELC4;K7EP65;K7EKS7;K7EJT5	P35268;K7ERI7;K7EMH1;K7ELC4;K7EP65;K7EKS7	60S ribosomal protein L22	RPL22
37.4353	37.7685	36.5517	36.7154	36.808	37.3139	36.6931	36.9024		225	193	186	79.1	72.1	70.7	226.53	0	3194900000000	4732	0.238715	0.822364	-0.18835	-0.448875	P35579;Q5BKV1;B1AH99;REV__S4R3H4;REV__E7EQT4;REV__Q9UKV3	P35579	Myosin-9	MYH9
37.7145	38.089	36.7116	36.7025	37.4633	37.674	37.181	36.99		241	241	3	80.6	80.6	0.7	229	0	3729100000000	5229	0.0200597	0.983749	0.0226707	0.0468218	P35580;E7ERA5;REV__Q5T655;P12883;P13535;Q9UKX3;Q9Y623;P13533;P12882;P11055;Q9UKX2;A7E2Y1	P35580	Myosin-10	MYH10
27.8363	27.5216	27.9899	27.6163	27.2502	27.1942	27.5298	27.408		8	8	8	13.8	13.8	13.8	102.49	0	3192800000	12	1.63603	0.379	-0.395486	-1.71537	P35606;B4DZI8;D6R997;D6RBZ7;D6RCL6;D6RBG7;D6RBT6;H0Y938	P35606;B4DZI8	Coatomer subunit beta	COPB2
28.3015	27.8765	27.852	28.3751	29.0589	28.4861	28.4377	28.4049		6	5	5	18.6	16	16	53.425	0	5492100000	22	1.26804	0.410313	0.495656	1.61297	P35637;H3BPE7	P35637;H3BPE7	RNA-binding protein FUS	FUS
25.7614	25.7038	26.2651	26.234	25.9398	25.5746	25.6109	25.4591		3	3	3	2.6	2.6	2.6	213.62	0	1047800000	29	0.972195	0.561992	-0.344995	-1.22398	P35658;E9PKD2;B7ZAV2;H0Y837	P35658	Nuclear pore complex protein Nup214	NUP214
28.8549	29.2138	29.2389	30.5705	28.1684	29.6901	28.4548	30.0543		8	8	8	16.8	16.8	16.8	42.674	0	17040000000	57	0.260257	0.771278	-0.377612	-0.543164	P35659;D6R9L5;B4DFG0;D6RDA2;H0Y8X0	P35659;D6R9L5;B4DFG0;D6RDA2	Protein DEK	DEK
25.8134	24.0853	25.6484	26.8479	23.5265	26.1443	23.3739	27.4543		4	4	4	8.1	8.1	8.1	70.97	0	1255500000	6	0.157656	0.858041	-0.473992	-0.377928	P35789;Q8NEM1	P35789	Zinc finger protein 93	ZNF93
29.9528	30.0792	31.1372	32.4456	34.5424	31.4626	30.8296	32.4543		36	34	1	72	68.9	4.7	65.432	0	59554000000	163	0.688942	0.523455	1.41853	1.29301	P35908	P35908	Keratin, type II cytoskeletal 2 epidermal	KRT2
26.9702	26.3788	26.6125	26.5777	27.6753	27.2941	26.8618	26.1541		5	5	5	23.8	23.8	23.8	32.996	0	2717500000	35	0.468873	0.704195	0.361545	0.805839	P36542;B4DL14	P36542;B4DL14	ATP synthase subunit gamma, mitochondrial;ATP synthase subunit gamma	ATP5C1
33.3727	33.428	32.8424	33.2312	33.3185	33.6892	33.2766	33.5431		31	31	31	57.1	57.1	57.1	47.697	0	227290000000	582	0.707097	0.665521	0.238244	0.902768	P36578;H3BM89;H3BTP7;H3BU31	P36578;H3BM89;H3BTP7	60S ribosomal protein L4	RPL4
28.8373	28.5343	29.4636	29.5793	28.1157	29.0198	28.7659	29.2648		5	5	5	37.5	37.5	37.5	14.57	0	11567000000	43	0.388185	0.733464	-0.312062	-0.690847	P37108;H0YLA2	P37108;H0YLA2	Signal recognition particle 14 kDa protein	SRP14
34.4604	34.4219	34.8912	34.6683	33.5796	33.8793	34.5674	33.8864		44	44	14	68.5	68.5	28.6	42.331	0	396050000000	744	1.4413	0.325926	-0.632279	-1.88563	P38159;H3BT71;H0Y6E7;B3KRG5;H3BUY5;H3BR27;O75526;H3BNC1;G3V220;O14776	P38159;H3BT71;H0Y6E7;B3KRG5;H3BUY5	RNA-binding motif protein, X chromosome;RNA-binding motif protein, X chromosome, N-terminally processed	RBMX
28.4386	28.9155	28.9611	29.2488	28.0917	28.7439	28.4865	28.8256		8	8	8	16.8	16.8	16.8	62.608	0	8676200000	81	0.736862	0.594299	-0.35409	-1.0556	P38432	P38432	Coilin	COIL
31.9086	31.6866	32.163	31.7892	32.2029	32.0367	32.2911	32.0074		28	27	27	44.5	43.4	43.4	73.68	0	79570000000	298	1.04333	0.595842	0.247658	1.11109	P38646;D6RJI2;D6RA73;H0Y8S0;H0YBG6	P38646	Stress-70 protein, mitochondrial	HSPA9
32.7716	32.6797	33.2545	32.686	33.2433	33.1354	33.5285	33.1371		29	29	26	68.6	68.6	62.5	46.871	0	173130000000	481	1.33023	0.426925	0.413139	1.55616	P38919;I3L3H2;E9PBH4;F8WE11	P38919	Eukaryotic initiation factor 4A-III;Eukaryotic initiation factor 4A-III, N-terminally processed	EIF4A3
27.6889	27.2757	27.0096	27.7458	27.611	27.9836	27.7149	28.3305		5	5	5	31.7	31.7	31.7	16.06	0	4031600000	30	1.04678	0.471604	0.480012	1.42215	P39019;M0R2L9;M0QXK4;M0QYF7;M0R140	P39019	40S ribosomal protein S19	RPS19
33.6343	33.7419	33.074	33.7395	33.2539	33.6001	33.198	33.511		31	31	31	63.8	63.8	63.8	46.108	0	265100000000	647	0.361766	0.774055	-0.156674	-0.545479	P39023;G5E9G0;B5MCW2;H7C422;H7C3M2;F8WCR1;Q92901	P39023;G5E9G0;B5MCW2;H7C422	60S ribosomal protein L3	RPL3
26.3254	25.9886	26.3724	23.0074	25.3279	22.7126	26.4771	23.5484		2	2	2	3.6	3.6	3.6	178.19	0	1204600000	8	0.328412	0.724536	-0.90695	-0.711398	P39060;H7C457;H7BXV5	P39060;H7C457;H7BXV5	Collagen alpha-1(XVIII) chain;Endostatin	COL18A1
27.9897	27.2988	28.0016	27.6308	28.0736	27.855	28.2402	27.566		12	12	12	33.9	33.9	33.9	58.024	0	5885000000	89	0.403584	0.749569	0.203503	0.631826	P40227;B4DPJ8;Q92526	P40227;B4DPJ8	T-complex protein 1 subunit zeta	CCT6A
32.0991	32.4167	31.6504	32.2396	32.237	32.5564	32.2637	32.5528		14	14	14	53.2	53.2	53.2	23.577	0	104480000000	246	0.805195	0.593574	0.301013	1.05271	P40429;M0QYS1;Q6NVV1;M0QZU1	P40429;M0QYS1	60S ribosomal protein L13a	RPL13A
27.3546	27.1252	27.3627	27.6167	27.418	27.7007	28.1194	28.1198		5	5	5	15	15	15	51.109	0	4040400000	7	1.26533	0.418065	0.474671	1.58807	P41091;F8W810;Q2VIR3;H7BZU1	P41091;F8W810;Q2VIR3	Eukaryotic translation initiation factor 2 subunit 3;Putative eukaryotic translation initiation factor 2 subunit 3-like protein	EIF2S3;EIF2S3L
29.482	28.4744	29.7122	29.2592	28.958	28.8313	28.437	29.2766		6	6	6	41	41	41	17	0	10273000000	110	0.510906	0.691237	-0.356226	-0.847914	P41223;C9JCD9;C9JNV2;F8WCN7	P41223;C9JCD9;C9JNV2	Protein BUD31 homolog	BUD31
22.863	24.2931	25.0289	22.536	24.1698	23.4592	24.799	24.3566		13	4	4	48.7	22.3	22.3	42.293	0	2884200000	20	-4.34294e-08	1	0	0	P42025	P42025	Beta-centractin	ACTR1B
22.5054	24.6134	23.5902	24.3105	23.7399	24.6477	25.3004	22.9441		3	3	3	10.8	10.8	10.8	75.491	0	481780000	5	0.233622	0.795809	0.403156	0.505929	P42166;A2T926;G5E972;P42167	P42166	Lamina-associated polypeptide 2, isoform alpha;Thymopoietin;Thymopentin	TMPO
29.6995	29.6774	29.917	29.3555	28.875	28.4881	29.1984	28.9414	+	23	23	23	21.5	21.5	21.5	202.02	0	12971000000	98	2.24905	0.152255	-0.786628	-2.74147	Q69YN4;H0YBN5;H0YB68	Q69YN4	Protein virilizer homolog	KIAA1429
30.1684	29.8436	29.3395	29.6683	30.0279	29.9406	29.5704	29.5417		4	4	1	42.9	42.9	15.5	9.461	0	19252000000	41	0.0242445	0.982538	0.015152	0.0483461	P42677;C9J1C5;Q5T4L4	P42677;C9J1C5;Q5T4L4	40S ribosomal protein S27	RPS27;RPS27L
29.5476	29.6279	30.1556	29.4974	28.8712	28.3642	29.2157	29.0391	+	14	14	14	25.3	25.3	25.3	97.169	0	13416000000	140	1.89398	0.19669	-0.834551	-2.46781	Q14974;F5H4R7;J3KTM9;J3QR48;J3QKQ5	Q14974;F5H4R7;J3KTM9	Importin subunit beta-1	KPNB1
25.6357	25.3952	26.2166	23.1892	25.0133	24.53	25.0556	23.0125		5	5	5	7.7	7.7	7.7	104.74	0	982510000	21	0.375944	0.715869	-0.706335	-0.769833	P43246;E9PHA6	P43246;E9PHA6	DNA mismatch repair protein Msh2	MSH2
28.8368	28.1608	27.4079	26.8203	27.612	26.2673	27.8661	26.774		5	5	5	18.5	18.5	18.5	55.52	0	4943700000	29	0.547198	0.618375	-0.67661	-1.0028	P43490;Q5SYT8;F5H246;C9JF35;C9JG65	P43490;Q5SYT8	Nicotinamide phosphoribosyltransferase	NAMPT;NAMPTL
26.2373	25.0786	26.6869	25.3955	24.4036	24.8388	26.0438	25.2592		4	4	4	14.8	14.8	14.8	47.366	0	1169800000	30	0.675375	0.57	-0.713188	-1.16997	P43686	P43686	26S protease regulatory subunit 6B	PSMC4
27.6076	24.0199	23.6034	23.8577	27.5596	24.0358	27.5053	23.9369		5	5	5	20.1	20.1	20.1	31.566	0	3825600000	8	0.295865	0.743327	0.987287	0.659907	P45880;Q5JSD2;Q5JSD1;B4DKM5;A2A3S1	P45880;Q5JSD2;Q5JSD1;B4DKM5	Voltage-dependent anion-selective channel protein 2	VDAC2
27.6872	28.2437	28.0389	28.2524	27.354	27.8696	28.1152	27.9905		13	13	13	6.6	6.6	6.6	358.69	0	4200200000	31	0.474426	0.72606	-0.223214	-0.712729	P46013	P46013	Antigen KI-67	MKI67
24.8776	24.3237	24.2486	24.0729	24.944	24.7821	27.1469	27.3186		4	4	4	5.5	5.5	5.5	89.301	0	1618800000	4	1.24768	0.281798	1.66723	2.06486	P46087;F5H5X6;F5GYR3;F5H359;F5H8G6;F5GWB7;F5H709	P46087;F5H5X6;F5GYR3	Putative ribosomal RNA methyltransferase NOP2	NOP2
32.8533	33.0677	32.5072	33.2753	33.3266	33.5797	33.06	33.6492		10	10	10	47.3	47.3	47.3	16.561	0	162940000000	205	1.18838	0.430072	0.477971	1.53312	P46776;E9PJD9;E9PLL6;E9PLX7	P46776;E9PJD9;E9PLL6	60S ribosomal protein L27a	RPL27A
30.071	29.6808	29.9258	29.6527	29.6574	29.8902	29.6789	29.6098		12	12	12	43.4	43.4	43.4	34.362	0	18031000000	71	0.473986	0.768705	-0.123487	-0.566382	P46777;Q5T7N0	P46777;Q5T7N0	60S ribosomal protein L5	RPL5
32.4359	32.547	31.81	32.3368	32.2632	32.8042	32.1974	32.6619		12	12	12	51.2	51.2	51.2	18.565	0	116150000000	224	0.396262	0.7537	0.199237	0.621157	P46778;M0R181;G3V1B3;M0R3I5	P46778;M0R181;G3V1B3	60S ribosomal protein L21	RPL21
32.5509	32.7835	31.9486	32.2497	32.3078	32.8123	32.7185	32.7103		18	18	18	65.7	65.7	65.7	15.747	0	127740000000	300	0.554893	0.706177	0.25405	0.810797	P46779;H0YKD8;H0YMF4;H0YLP6	P46779;H0YKD8;H0YMF4;H0YLP6	60S ribosomal protein L28	RPL28
33.1024	32.8234	32.736	32.6684	33.2746	33.4632	32.8632	33.2649		23	23	23	52.1	52.1	52.1	22.591	0	168590000000	350	1.2885	0.453609	0.38391	1.48647	P46781;B5MCT8;C9JM19;F2Z3C0;A8MXK4	P46781;B5MCT8;C9JM19	40S ribosomal protein S9	RPS9
29.5387	29.5809	29.2489	29.6733	28.8949	29.1836	29.3125	29.4639		5	5	5	33.9	33.9	33.9	18.898	0	13398000000	60	1.00898	0.565109	-0.29674	-1.17967	P46783;F6U211;S4R435;Q9NQ39	P46783;F6U211;S4R435	40S ribosomal protein S10	RPS10
27.7102	28.6365	28.0029	33.0596	27.4425	28.2367	27.8654	30.7658		49	49	47	30.4	30.4	29.9	270.63	0	29824000000	119	0.211808	0.803607	-0.77469	-0.497553	P46821;D6RA32;D6RA40;D6RGJ3;D6RCL2	P46821	Microtubule-associated protein 1B;MAP1B heavy chain;MAP1 light chain LC1	MAP1B
30.8943	30.9341	29.9383	29.5811	30.9803	30.7324	31.0358	30.0548		32	32	30	32.1	32.1	31.1	189.25	0	32801000000	153	0.38957	0.72812	0.363855	0.71502	P46940;H0YLE8;H0YKA5;E9PDT6	P46940;H0YLE8	Ras GTPase-activating-like protein IQGAP1	IQGAP1
29.73	30.1725	28.9819	28.6168	29.8853	29.4174	29.7964	28.6971		10	6	6	42.7	31.5	31.5	32.949	0	14937000000	57	0.0586764	0.950382	0.0737448	0.135488	P47755;F8W9N7;C9JUG7	P47755;F8W9N7;C9JUG7	F-actin-capping protein subunit alpha-2	CAPZA2
33.1309	32.8762	33.3614	34.0068	32.8813	33.6568	32.5861	33.8572		13	13	13	56.2	56.2	56.2	16.46	0	199920000000	279	0.0922924	0.917703	-0.0984726	-0.201424	P47813;X6RAC9;O14602;A6NJH9	P47813;X6RAC9;O14602	Eukaryotic translation initiation factor 1A, X-chromosomal;Eukaryotic translation initiation factor 1A, Y-chromosomal	EIF1AX;EIF1AY
33.6085	33.5197	32.9637	33.4145	32.8504	33.724	33.5639	33.6271		6	6	6	23.3	23.3	23.3	17.752	0	243600000000	166	0.0963354	0.920052	0.0647306	0.187215	P47914;F8WF43;C9IYI4	P47914	60S ribosomal protein L29	RPL29
27.4688	27.6787	27.6867	27.8697	27.5557	27.638	27.7694	27.6822		10	9	9	7.7	7.3	7.3	228.86	0	3393500000	18	0.0552997	0.972638	-0.0146365	-0.0757338	P48634	P48634	Protein PRRC2A	PRRC2A
29.4464	29.2441	29.6015	28.8318	29.165	29.2832	29.8501	29.1494		16	16	16	13.5	13.5	13.5	177.44	0	13320000000	67	0.129626	0.899243	0.0809841	0.241878	P48681	P48681	Nestin	NES
30.9514	31.0797	30.6037	31.0634	31.1887	31.6541	31.3049	31.5227		8	8	8	41	41	41	13.293	0	46006000000	117	1.74859	0.311762	0.493037	1.95265	P49207	P49207	60S ribosomal protein L34	RPL34
24.2937	24.431	24.0595	23.8962	24.1164	24.1771	23.7389	23.8042		13	13	13	26.4	26.4	26.4	85.237	0	6059700000	41	0.618163	0.703854	-0.210937	-0.80479	P49321;E9PI86;Q5T624;E9PRH9;H0YF33;E9PPQ8;H0YDS9;E9PPR5	P49321;E9PI86;Q5T624	Nuclear autoantigenic sperm protein	NASP
30.0266	29.8002	29.8991	29.3144	29.8749	29.3017	29.6832	29.1874		26	26	26	17.7	17.7	17.7	273.42	0	15097000000	91	0.508808	0.716102	-0.248252	-0.766575	P49327;J3KTF0	P49327	Fatty acid synthase;[Acyl-carrier-protein] S-acetyltransferase;[Acyl-carrier-protein] S-malonyltransferase;3-oxoacyl-[acyl-carrier-protein] synthase;3-oxoacyl-[acyl-carrier-protein] reductase;3-hydroxyacyl-[acyl-carrier-protein] dehydratase;Enoyl-[acyl-carrier-protein] reductase;Oleoyl-[acyl-carrier-protein] hydrolase	FASN
27.6255	27.0794	27.2143	26.9381	27.8644	27.5975	27.9751	27.4997		12	12	12	28.8	28.8	28.8	60.533	0	5177500000	17	1.50891	0.341172	0.519855	1.82172	P49368;B4DUR8;E9PRC8;Q5SZX9;Q5SZX6;E9PM09;E9PQ35;Q5SZW8	P49368;B4DUR8	T-complex protein 1 subunit gamma	CCT3
29.3931	29.4606	29.2386	29.3312	29.2763	29.4822	29.2584	29.301		11	11	11	37.6	37.6	37.6	49.541	0	14207000000	88	0.143424	0.935269	-0.026413	-0.155411	P49411;H3BNU3	P49411	Elongation factor Tu, mitochondrial	TUFM
27.2401	27.8601	27.6612	28.3263	26.7761	28.0024	27.7669	28.3531		6	6	6	9.8	9.8	9.8	82.785	0	3875600000	57	0.0404099	0.969885	-0.0473199	-0.0934059	P49711	P49711	Transcriptional repressor CTCF	CTCF
34.3162	33.8328	34.5192	34.2878	34.662	34.4062	34.2427	34.4839		43	43	43	43.4	43.4	43.4	100.18	0	395670000000	741	0.583347	0.713428	0.209719	0.779552	P49756;E9PQU5;H0YE46;E9PSE8	P49756	RNA-binding protein 25	RBM25
24.5715	24.4539	25.6207	25.2414	23.8763	24.7201	25.1836	25.3828		1	1	1	1.6	1.6	1.6	153.94	0	422320000	3	0.160268	0.868484	-0.181163	-0.338768	P49790	P49790	Nuclear pore complex protein Nup153	NUP153
31.1539	30.7099	30.5575	30.4596	30.6388	30.4943	30.5064	30.2799		15	15	15	53.3	53.3	53.3	46.44	0	35815000000	157	0.681515	0.676698	-0.240398	-0.888749	P50454;E9PR70;E9PPV6;E9PKH2;E9PK86;E9PMI5;E9PNX1;E9PJH8;E9PIG2;E9PRS3;H0YEP8;E9PLA6;E9PQ34	P50454;E9PR70;E9PPV6;E9PKH2	Serpin H1	SERPINH1
31.6964	31.3477	31.0361	31.3862	31.9151	32.0373	31.6631	31.9814		12	12	12	39.1	39.1	39.1	23.432	0	67125000000	127	1.82009	0.276176	0.532589	2.06218	P50914;E7EPB3	P50914;E7EPB3	60S ribosomal protein L14	RPL14
26.9607	25.9846	26.7291	26.8142	27.3204	27.1013	27.2405	27.1095		5	5	5	16	16	16	57.924	0	3571900000	50	1.35905	0.36748	0.570799	1.7605	P50991;B7Z9L0;B7Z2F4	P50991;B7Z9L0;B7Z2F4	T-complex protein 1 subunit delta	CCT4
33.1039	33.0069	32.9761	32.9651	32.0603	32.2568	32.2065	32.1848	+	42	42	41	28.9	28.9	28.4	184.64	0	104740000000	439	5.41716	0.0271111	-0.835899	-5.48709	P51532;Q9HBD4;P51531;K7EP28;F6VDE0;F6XE55;F6UH26;B1ALG1;B1ALG2;F6XG14;B1ALF6	P51532;Q9HBD4	Transcription activator BRG1	SMARCA4
32.8959	32.9664	33.7465	33.1706	32.3334	32.6131	33.0844	32.9976		22	21	21	56.9	55	55	39.594	0	149170000000	298	0.843541	0.5638	-0.437699	-1.21558	P51991;H7C1J8	P51991	Heterogeneous nuclear ribonucleoprotein A3	HNRNPA3
33.2759	33.4223	33.3502	33.2381	32.838	33.3213	33.5396	33.2759		44	44	19	70	70	30.1	77.515	0	231390000000	668	0.202188	0.885332	-0.0779066	-0.30849	P52272;M0R2I7;M0R019;M0R2T0;M0R0N3;M0QYQ7;M0R0Y6;M0QY96;M0QYL3	P52272	Heterogeneous nuclear ribonucleoprotein M	HNRNPM
30.9307	30.7935	31.5121	30.8081	30.4465	30.387	30.898	30.4903		19	19	19	62.6	62.6	62.6	57.861	0	32501000000	224	1.16314	0.452416	-0.45565	-1.49038	P52292;J3QLL0;J3KS65;J3QL07	P52292	Importin subunit alpha-1	KPNA2
28.7318	28.4138	28.6924	28.7845	28.9947	28.8066	28.9039	28.959		5	5	4	48.7	48.7	41.7	18.001	0	7482200000	13	1.51738	0.500251	0.260439	1.35379	P52298;C9JQX9;B3KSB0	P52298;C9JQX9;B3KSB0	Nuclear cap-binding protein subunit 2	NCBP2
31.9717	31.7026	32.2753	31.4494	31.693	31.5238	32.099	31.3407		19	16	16	62.4	55.9	55.9	45.671	0	69072000000	233	0.328913	0.775029	-0.185624	-0.545704	P52597	P52597	Heterogeneous nuclear ribonucleoprotein F;Heterogeneous nuclear ribonucleoprotein F, N-terminally processed	HNRNPF
25.3644	23.7686	25.1936	26.4979	24.7683	25.2223	25.2157	22.9879		3	3	3	3.5	3.5	3.5	152.78	0	716440000	23	0.369799	0.719434	-0.657556	-0.754467	P52701	P52701	DNA mismatch repair protein Msh6	MSH6
31.8031	32.3312	31.5434	30.6141	31.9962	31.6826	32.1345	30.8876		12	12	8	63.6	63.6	52.4	32.922	0	70118000000	145	0.0811418	0.919103	0.102257	0.1843	P52907	P52907	F-actin-capping protein subunit alpha-1	CAPZA1
29.6845	29.105	27.9591	28.0104	28.4165	29.6395	27.6607	28.8362		7	7	7	21.5	21.5	21.5	34.012	0	10444000000	36	0.0298931	0.972139	-0.051507	-0.0744459	P53007;B4DP62	P53007;B4DP62	Tricarboxylate transport protein, mitochondrial	SLC25A1
28.4691	28.0484	27.3266	26.8644	28.1016	27.9141	27.2486	26.3948		7	7	7	12.1	12.1	12.1	107.14	0	4670400000	26	0.196157	0.841748	-0.262347	-0.418169	P53618;E9PP73	P53618;E9PP73	Coatomer subunit beta	COPB1
30.0149	30.4845	29.4338	30.1761	29.772	30.1041	29.7474	30.4642		25	25	25	30.2	30.2	30.2	138.34	0	20433000000	171	0.00649135	1	-0.00537777	-0.0142476	P53621	P53621	Coatomer subunit alpha;Xenin;Proxenin	COPA
27.9224	28.4168	27.8542	27.6585	27.5871	27.7922	28.2235	27.58		3	3	3	12	12	12	53.944	0	4865600000	11	0.320973	0.789734	-0.167226	-0.521237	P53985;Q5T8R5;Q5T8R3;Q49A45	P53985;Q5T8R5	Monocarboxylate transporter 1	SLC16A1
25.0989	24.1927	24.0833	28.1161	24.078	23.7884	24.3667	28.791		3	3	3	30.7	30.7	30.7	14.395	0	2682500000	14	0.0263977	0.973202	-0.11673	-0.0723498	P53999	P53999	Activated RNA polymerase II transcriptional coactivator p15	SUB1
26.5328	26.2773	25.8394	25.3943	25.5572	23.1157	25.3408	25.1789		4	4	4	9.4	9.4	9.4	75.378	0	1347900000	24	1.00957	0.378844	-1.21283	-1.68663	P54136;F5H3T8	P54136;F5H3T8	Arginine--tRNA ligase, cytoplasmic	RARS
27.9333	27.4289	26.6466	26.5314	26.3037	27.2362	26.6103	26.4524		11	11	11	17.4	17.4	17.4	87.301	0	3068600000	21	0.583028	0.62359	-0.484383	-0.987392	P54886	P54886	Delta-1-pyrroline-5-carboxylate synthase;Glutamate 5-kinase;Gamma-glutamyl phosphate reductase	ALDH18A1
30.8863	30.7414	30.2627	29.2338	30.5555	30.8367	30.1575	29.9664		44	44	44	58	58	58	110.42	0	98537000000	269	0.0840258	0.921788	0.0979557	0.187715	P55060;B4DUC5	P55060;B4DUC5	Exportin-2	CSE1L
24.0334	24.4785	25.6109	24.3504	23.1823	23.4471	22.894	24.4069		3	3	3	4.6	4.6	4.6	89.321	0	430240000	15	1.26715	0.306327	-1.13575	-1.97421	P55072	P55072	Transitional endoplasmic reticulum ATPase	VCP
32.9862	32.7118	33.1896	33.0781	33.3744	32.9496	33.5623	33.2123		27	27	27	52.8	52.8	52.8	51.958	0	168710000000	337	0.862876	0.593874	0.283222	1.06827	P55081	P55081	Microfibrillar-associated protein 1	MFAP1
27.3533	26.5578	27.2558	26.1038	26.7075	26.7847	26.9698	26.3675		9	4	4	30.7	16.7	16.7	49.263	0	2490600000	33	0.128526	0.889867	-0.110305	-0.261207	P55795	P55795	Heterogeneous nuclear ribonucleoprotein H2;Heterogeneous nuclear ribonucleoprotein H2, N-terminally processed	HNRNPH2
30.3839	30.1363	30.2512	30.1452	29.0828	29.3733	29.2191	29.8582	+	12	12	10	31.8	31.8	28.2	58.232	0	16175000000	118	2.49341	0.1239	-0.845798	-3.03526	Q96GM5;F8VUB0;F8VRQ4;F8VZ70;H0YHV1;F8VW95;Q6STE5;C9JYI7	Q96GM5;F8VUB0;F8VRQ4;F8VZ70	SWI/SNF-related matrix-associated actin-dependent regulator of chromatin subfamily D member 1	SMARCD1
26.1151	26.9572	28.0291	23.6995	26.06	26.1477	26.9614	27.1188		3	3	3	21.2	21.2	21.2	26.599	0	2413500000	22	0.147465	0.865185	0.371749	0.350534	P56537;B7ZBH1	P56537;B7ZBH1	Eukaryotic translation initiation factor 6	EIF6
25.2185	24.0902	24.3813	22.9002	25.0678	23.9638	24.9914	25.0822		5	4	4	7.8	7.1	7.1	555.61	0	233860000	4	0.526568	0.631697	0.628746	0.965545	P58107;E9PPU0	P58107	Epiplakin	EPPK1
33.4049	33.5278	31.5847	31.9132	35.6131	33.3754	33.3997	34.2712		48	2	2	98.7	4.8	4.8	41.736	0	314520000000	167	1.12094	0.321055	1.55724	1.88481	P60709;E7EVS6;G5E9R0;C9JZR7;C9JTX5	P60709	Actin, cytoplasmic 1;Actin, cytoplasmic 1, N-terminally processed	ACTB
30.5368	29.9411	29.9268	29.6621	29.9617	30.1871	30.5753	30.371		18	15	15	54.4	48.3	48.3	46.153	0	27051000000	166	0.523509	0.714029	0.257076	0.787507	P60842;J3KT12;J3QS69;J3QL43;E7EQG2;Q14240;J3KSZ0;J3KTB5;J3QR64;Q9NZE6;J3QLN6;J3KTN0;J3QKZ9;J3KS25;J3QL52;J3KT04;J3KS93;J3QQP0;B4E102;E7EMV8;J3KSN7	P60842;J3KT12;J3QS69;J3QL43;E7EQG2;Q14240	Eukaryotic initiation factor 4A-I;Eukaryotic initiation factor 4A-II	EIF4A1;EIF4A2
30.704	30.1908	30.0289	30.295	30.302	30.7072	30.3186	30.5526		8	8	8	61.3	61.3	61.3	13.373	0	30081000000	87	0.422364	0.757792	0.165412	0.604008	P60866;E5RJX2;E5RIP1;G3XAN0	P60866;E5RJX2;E5RIP1	40S ribosomal protein S20	RPS20
31.056	31.3755	30.6653	29.8275	30.72	30.9796	31.3685	30.1069		21	21	21	62.4	62.4	62.4	47.371	0	38284000000	197	0.0515925	0.958689	0.0626869	0.11904	P61158;B4DXW1;F5H3P5;H7C4J1;Q9C0K3;C9IZN3;Q9P1U1;F8WEW2;F8WE84	P61158;B4DXW1;F5H3P5	Actin-related protein 3	ACTR3
30.4237	31.0017	30.163	29.6802	30.6764	30.6413	30.8376	29.8318		17	17	17	58.6	58.6	58.6	44.76	0	28782000000	130	0.19937	0.850972	0.179621	0.393896	P61160;F5H6T1	P61160;F5H6T1	Actin-related protein 2	ACTR2
26.8764	27.32	26.1952	25.5658	27.5701	26.1321	27.325	24.2628		23	23	14	75.8	75.8	51.9	42.613	0	31230000000	108	0.070352	0.923516	-0.166828	-0.176069	P61163;B4DXP9;F5H3I4;R4GMT0	P61163;B4DXP9;F5H3I4;R4GMT0	Alpha-centractin	ACTR1A
33.6985	33.5788	33.6639	33.9105	33.2777	33.8279	33.4754	33.9095		31	31	31	77.3	77.3	77.3	29.945	0	290920000000	619	0.21982	0.869701	-0.0903091	-0.341444	P61247;D6RAT0;D6RG13;F5H4F9;E9PFI5;H0Y9Y4;H0Y8L7;D6RB09;D6R9B6;D6RAS7;D6RED7;D6RI02;D6RGE0	P61247;D6RAT0;D6RG13;F5H4F9;E9PFI5;H0Y9Y4;H0Y8L7;D6RB09	40S ribosomal protein S3a	RPS3A
33.1249	33.2419	32.7351	33.2322	32.5143	33.3992	33.2203	33.552		18	18	5	62.8	62.8	14.5	17.258	0	196520000000	355	0.127682	0.895975	0.0879173	0.245302	P61254;J3QRI7;J3QQQ9;J3QQV1;J3QRC4;J3KTJ8;J3KSS0	P61254;J3QRI7;J3QQQ9;J3QQV1;J3QRC4;J3KTJ8	60S ribosomal protein L26	RPL26;KRBA2
31.8299	31.952	31.6206	31.6395	32.1732	32.3837	31.8513	32.2029		13	13	13	47.1	47.1	47.1	24.146	0	80719000000	179	1.55108	0.38823	0.392238	1.66015	P61313;E7EQV9;E7ENU7;E7EX53;E7ERA2	P61313;E7EQV9;E7ENU7;E7EX53	60S ribosomal protein L15;Ribosomal protein L15	RPL15
32.062	31.6226	31.6265	31.8215	32.2547	32.3647	31.7867	32.4027		7	7	7	53.7	53.7	53.7	15.798	0	83158000000	157	1.26227	0.437278	0.419032	1.51843	P61353;K7ELC7;K7EQQ9;K7ERY7	P61353;K7ELC7;K7EQQ9	60S ribosomal protein L27	RPL27
31.6544	31.3974	31.2269	31.5397	30.894	31.6406	31.2499	31.6158		8	8	8	73.9	73.9	73.9	10.275	0	54506000000	134	0.208774	0.865014	-0.104503	-0.349494	P61513;C9J4Z3;Q6P4E4;E9PEL3;G5E9R3;M0R0A1;M0R2L6;A6NKH3	P61513;C9J4Z3;Q6P4E4;E9PEL3;G5E9R3;M0R0A1;M0R2L6	60S ribosomal protein L37a	RPL37A
32.6539	32.5085	33.0618	32.2194	32.6778	32.569	33.1643	32.2047		29	29	1	64.4	64.4	7.8	50.976	0	112710000000	436	0.0575092	0.958573	0.0430651	0.118173	P61978;Q5T6W1;S4R457;S4R359	P61978;Q5T6W1	Heterogeneous nuclear ribonucleoprotein K	HNRNPK
23.3866	25.5699	24.7996	24.9614	24.3794	23.1268	26.4767	25.9127		3	2	2	25.5	22.3	22.3	28.302	0	335640000	2	0.124104	0.886724	0.294503	0.298069	P61981	P61981	14-3-3 protein gamma;14-3-3 protein gamma, N-terminally processed	YWHAG
32.1086	32.4431	31.7582	32.1087	31.8159	32.121	31.7251	32.0904		18	18	18	79.9	79.9	79.9	22.127	0	89407000000	242	0.434105	0.752413	-0.166572	-0.614295	P62081;B5MCP9	P62081;B5MCP9	40S ribosomal protein S7	RPS7
34.3692	34.6717	33.8287	34.6191	33.9982	34.2388	33.6835	34.3306		22	22	22	62.5	62.5	62.5	24.205	0	381560000000	440	0.608106	0.662837	-0.309363	-0.907313	P62241;Q5JR95	P62241;Q5JR95	40S ribosomal protein S8	RPS8
30.9015	30.7328	30.3424	30.0738	30.4077	30.4711	30.0599	30.1569		11	11	11	73.8	73.8	73.8	14.839	0	31598000000	129	0.519389	0.714923	-0.238707	-0.765992	P62244;I3L3P7;I3L246;H3BN98;H3BV27;H3BT37;I3L303;H3BVC7	P62244;I3L3P7;I3L246;H3BN98	40S ribosomal protein S15a	RPS15A
32.6949	32.749	32.2383	32.6556	32.4262	33.0509	32.3759	32.8067		14	14	14	64.4	64.4	64.4	16.445	0	140200000000	274	0.155216	0.891933	0.0804806	0.269438	P62249;M0R210;M0R3H0;M0R1M5;M0QX76;Q6IPX4	P62249;M0R210;M0R3H0;M0R1M5	40S ribosomal protein S16	RPS16
26.991	27.726	28.251	24.4054	24.1651	23.1787	26.7371	26.8631		4	3	3	22	18.8	18.8	29.174	0	2570100000	5	0.604257	0.565606	-1.60732	-1.18315	P62258;B4DJF2;I3L3T1;I3L0W5;K7EM20	P62258;B4DJF2;I3L3T1	14-3-3 protein epsilon	YWHAE
31.517	31.6165	31.1134	31.6238	31.3094	31.7812	31.244	31.7508		8	8	8	35.1	35.1	35.1	16.273	0	60710000000	153	0.106241	0.921069	0.053669	0.187448	P62263;H0YB22;E5RH77	P62263;H0YB22;E5RH77	40S ribosomal protein S14	RPS14
31.6153	31.6976	31.2734	31.987	31.2387	31.9122	31.046	31.9302		10	10	10	49.7	49.7	49.7	15.807	0	61977000000	161	0.157814	0.886131	-0.111559	-0.300368	P62266;D6RD47;D6RDJ2;D6RIX0;D6R9I7	P62266;D6RD47	40S ribosomal protein S23	RPS23
32.6951	32.4782	32.1185	31.9623	32.2278	32.9599	32.5317	32.8531		20	20	20	67.8	67.8	67.8	17.718	0	135660000000	332	0.676566	0.623248	0.329569	0.983381	P62269;J3JS69	P62269	40S ribosomal protein S18	RPS18
30.0363	29.6898	29.7137	30.0406	29.4981	30.0467	29.4251	29.8331		3	3	3	46.4	46.4	46.4	6.6767	0	19886000000	58	0.430763	0.751985	-0.169338	-0.615519	P62273	P62273	40S ribosomal protein S29	RPS29
32.7888	32.4286	32.3588	32.4428	32.7131	33.2928	32.4743	32.9839		15	15	15	64.2	64.2	64.2	17.222	0	143690000000	316	0.912633	0.564567	0.361294	1.20056	P62277;J3KMX5;E9PS50	P62277;J3KMX5	40S ribosomal protein S13	RPS13
33.0712	33.1749	32.4012	32.9897	33.206	33.6537	32.6413	33.242		16	16	16	70.3	70.3	70.3	18.431	0	176460000000	299	0.459988	0.723303	0.2765	0.745534	P62280;M0QZC5;M0R1H6;M0R1H5	P62280;M0QZC5	40S ribosomal protein S11	RPS11
27.5883	27.7001	27.1006	26.7743	23.0441	26.0648	26.0105	27.9027		4	4	4	69.6	69.6	69.6	10.803	0	5549900000	56	0.730659	0.50333	-1.53531	-1.36108	P62304;A6NHK2	P62304;A6NHK2	Small nuclear ribonucleoprotein E	SNRPE
27.6203	28.0761	27.04	26.2877	26.8027	26.6424	26.341	26.8458		3	3	3	48.8	48.8	48.8	9.7251	0	4396300000	37	0.72562	0.566614	-0.598053	-1.18958	P62306;F8W0W6	P62306	Small nuclear ribonucleoprotein F	SNRPF
27.6159	28.2968	28.5157	28.2319	27.5944	28.0719	28.4454	28.4155		4	4	4	42.2	42.2	42.2	11.845	0	4941600000	48	0.0418421	0.968667	-0.0332737	-0.0883711	P62310	P62310	U6 snRNA-associated Sm-like protein LSm3	LSM3
27.0713	27.8905	28.3009	27.2379	26.7497	27.1821	27.6921	26.6444		3	3	3	31.2	31.2	31.2	9.1275	0	2734500000	12	0.733002	0.566369	-0.558113	-1.18066	P62312	P62312	U6 snRNA-associated Sm-like protein LSm6	LSM6
29.6097	28.889	29.6248	29.2645	29.4769	28.6858	29.0896	29.4571		4	4	4	41.2	41.2	41.2	13.281	0	12944000000	40	0.275227	0.812256	-0.169621	-0.47785	P62314;J3QLI9;J3QLR7	P62314;J3QLI9	Small nuclear ribonucleoprotein Sm D1	SNRPD1
31.6097	31.6647	31.6604	31.5702	31.2679	31.552	31.6684	31.8594		9	9	9	55.9	55.9	55.9	13.527	0	61389000000	58	0.116236	0.922632	-0.03933	-0.174162	P62316;K7ERG4;K7EJB5	P62316;K7ERG4	Small nuclear ribonucleoprotein Sm D2	SNRPD2
32.955	32.8396	32.6955	32.8124	33.2067	33.5404	33.1078	33.4974		21	21	21	59.8	59.8	59.8	29.995	0	182710000000	329	2.2916	0.239697	0.512439	2.33717	P62424;Q5T8U2;Q5T8U3	P62424;Q5T8U2;Q5T8U3	60S ribosomal protein L7a	RPL7A
33.2041	33.0146	32.6947	32.884	32.7307	33.0538	32.9289	32.9046		31	31	17	76.8	76.8	43.7	29.597	0	173830000000	450	0.133852	0.919639	-0.0448265	-0.198096	P62701;A6NH36	P62701	40S ribosomal protein S4, X isoform	RPS4X
34.2484	34.1853	34.1603	35.277	33.6062	34.6442	33.418	34.7929		13	13	13	53.8	53.8	53.8	17.695	0	447360000000	313	0.339862	0.746824	-0.352407	-0.648255	P62750;H7BY10;K7ERT8;A8MUS3;K7EJV9;K7EMA7	P62750;H7BY10;K7ERT8;A8MUS3;K7EJV9;K7EMA7	60S ribosomal protein L23a	RPL23A
32.8723	33.0771	32.3847	33.0899	32.8079	33.4592	32.5335	33.2814		16	16	16	44.6	44.6	44.6	28.68	0	169890000000	312	0.249188	0.824056	0.164501	0.445711	P62753;A2A3R5;A2A3R7	P62753;A2A3R5	40S ribosomal protein S6	RPS6
32.2302	31.9265	33.5881	32.6756	32.4465	32.5192	33.836	33.4068		13	13	13	62.1	62.1	62.1	11.367	0	150930000000	286	0.394651	0.721324	0.446998	0.748816	P62805	P62805	Histone H4	HIST1H4A
31.4533	31.1763	30.9957	30.7899	31.2634	31.5896	30.9776	31.2429		12	12	12	75.7	75.7	75.7	14.865	0	49278000000	138	0.380983	0.767375	0.164601	0.570706	P62829;J3KT29;C9JD32;J3KTJ3;B9ZVP7;J3QQT9	P62829;J3KT29;C9JD32;J3KTJ3;B9ZVP7	60S ribosomal protein L23	RPL23
30.4694	29.5354	28.8979	29.1803	29.493	29.8929	30.0933	29.6151		7	7	7	63.4	63.4	63.4	17.04	0	23714000000	128	0.286005	0.770651	0.252842	0.540365	P62841;K7EJ78;K7EQJ5;K7ELC2;K7EM56;S4R456;K7EPN6	P62841;K7EJ78;K7EQJ5;K7ELC2;K7EM56;S4R456	40S ribosomal protein S15	RPS15
31.246	31.1377	31.3295	32.6695	30.9944	32.0039	30.3074	32.1709		7	7	7	48.8	48.8	48.8	13.742	0	73059000000	67	0.152583	0.870081	-0.226543	-0.339206	P62851	P62851	40S ribosomal protein S25	RPS25
31.1708	31.1002	30.515	31.3505	30.8983	31.9368	30.4436	31.952		5	5	5	37.4	37.4	37.4	13.015	0	48592000000	84	0.268352	0.785012	0.273537	0.525948	P62854;Q5JNZ5	P62854;Q5JNZ5	40S ribosomal protein S26;Putative 40S ribosomal protein S26-like 1	RPS26;RPS26P11
31.2762	30.8405	30.8462	31.2373	32.0963	32.1389	31.2203	31.8325		11	11	11	76.5	76.5	76.5	12.784	0	58076000000	127	1.71672	0.255606	0.771958	2.24966	P62888;E5RI99;E5RJH3	P62888;E5RI99	60S ribosomal protein L30	RPL30
30.2833	30.1706	29.3383	29.271	30.0961	30.5445	30.1554	29.5889		2	2	2	23.5	23.5	23.5	6.3225	0	19555000000	42	0.446463	0.713991	0.330468	0.765324	Q59GN2;P62891	Q59GN2;P62891	Putative 60S ribosomal protein L39-like 5;60S ribosomal protein L39	RPL39P5;RPL39
32.1311	32.408	31.885	32.9618	31.8788	32.3227	31.5407	32.5811		8	8	8	48	48	48	14.463	0	100850000000	146	0.349114	0.754023	-0.265645	-0.622129	P62899;H7C2W9;C9JU56;B7Z4E3;B7Z4C8;B8ZZK4	P62899;H7C2W9;C9JU56;B7Z4E3;B7Z4C8;B8ZZK4	60S ribosomal protein L31	RPL31
32.071	31.3234	31.5939	32.0405	32.136	32.5512	31.5636	32.4007		12	12	12	47.9	47.9	47.9	24.831	0	87615000000	226	0.695446	0.592889	0.40569	1.05937	P62906	P62906	60S ribosomal protein L10a	RPL10A
30.6407	30.3884	30.13	30.2179	30.8801	30.4646	30.4219	30.3606		10	10	10	41.6	41.6	41.6	20.252	0	29912000000	64	0.53192	0.727358	0.187519	0.712927	P62913;Q5VVC8;Q5VVC9	P62913;Q5VVC8;Q5VVC9	60S ribosomal protein L11	RPL11
33.1749	33.1959	32.7499	33.1636	33.3999	33.7769	33.3933	33.5852		19	19	19	54.1	54.1	54.1	28.024	0	200860000000	431	1.79903	0.309087	0.467749	1.94384	P62917;E9PKZ0;E9PKU4;G3V1A1;E9PP36	P62917;E9PKZ0;E9PKU4;G3V1A1	60S ribosomal protein L8	RPL8
28.0082	27.7374	28.4445	27.8123	27.7325	27.4525	29.1805	27.9407		6	6	6	60	60	60	18.012	0	6265800000	55	0.0654147	0.939342	0.0759392	0.148028	P62937;F8WE65;C9J5S7;Q567Q0;E5RIZ5;Q9Y536;F5H284	P62937;F8WE65;C9J5S7;Q567Q0	Peptidyl-prolyl cis-trans isomerase A;Peptidyl-prolyl cis-trans isomerase A, N-terminally processed;Peptidyl-prolyl cis-trans isomerase	PPIA
32.8943	32.6745	32.8851	33.2586	32.1951	32.9753	32.1974	32.8888		7	7	7	43.6	43.6	43.6	17.965	0	147640000000	148	0.725127	0.593994	-0.363968	-1.05424	P62979;J3QTR3;J3QSA3;F5GZ39;M0R1V7;J3QS39;F5H6Q2;P62987;F5GYU3;F5H2Z3;F5H265;B4DV12;F5H388;F5H747;F5GXK7;J3QKN0;J3QLP7;P0CG47;J3QRK5;Q96C32;F5H041;P0CG48	P62979	Ubiquitin-40S ribosomal protein S27a;Ubiquitin;40S ribosomal protein S27a	RPS27A
32.9246	32.6241	32.8938	32.712	32.8206	32.8276	33.1955	33.091		20	20	18	44.4	44.4	41	33.665	0	140160000000	392	0.817368	0.676404	0.195024	0.890633	P62995;H7BXF3;H7C2L4	P62995;H7BXF3	Transformer-2 protein homolog beta	TRA2B
25.1237	25.4532	25.1733	24.9305	25.1238	24.9945	25.4695	25.3018		2	2	2	7.7	7.7	7.7	51.71	0	687130000	16	0.131429	0.912917	0.0522552	0.209316	Q00005;P63151;Q66LE6;E5RIY1;F5GXJ6;E5RFR9	Q00005;P63151;Q66LE6;E5RIY1;F5GXJ6;E5RFR9	Serine/threonine-protein phosphatase 2A 55 kDa regulatory subunit B beta isoform;Serine/threonine-protein phosphatase 2A 55 kDa regulatory subunit B alpha isoform;Serine/threonine-protein phosphatase 2A 55 kDa regulatory subunit B delta isoform	PPP2R2B;PPP2R2A;PPP2R2D
25.0302	24.038	24.4351	23.9827	23.2833	23.8296	24.01	25.2958		3	3	3	27	27	27	10.366	0	3506100000	5	-4.34294e-08	1	0	0	P63167;F8VXL2;F8VRV5;Q96FJ2	P63167;F8VXL2;F8VRV5	Dynein light chain 1, cytoplasmic	DYNLL1
24.6528	24.7995	25.1382	24.7019	24.3642	23.9803	24.9233	25.1221		2	2	2	43.5	43.5	43.5	10.2	0	545110000	17	0.341487	0.766932	-0.225611	-0.589249	Q5VTU3;P63172	Q5VTU3;P63172	Dynein light chain Tctex-type 1	DYNLT1
28.108	28.9575	27.6375	28.6202	27.857	28.2247	27.2144	28.1885		3	3	3	50	50	50	8.2178	0	5528900000	26	0.579655	0.62774	-0.459632	-0.973013	P63173;J3KT73;J3QL01;J3KSP2	P63173;J3KT73;J3QL01	60S ribosomal protein L38	RPL38
27.7858	27.1119	27.4548	27.2948	27.9684	27.6703	27.8923	27.5802		6	6	6	17.7	17.7	17.7	35.076	0	5174300000	27	1.12863	0.501346	0.365975	1.3572	P63244;D6RHH4;D6RAC2;D6RAU2;E9PD14;J3KPE3;D6REE5;D6RGK8;D6R909;D6RBD0;D6RFZ9;H0YAF8;D6RHJ5;D6RF23;D6RFX4;D6R9Z1;H0YAM7;H0Y8W2;D6R9L0;D6RDI0;H0Y9P0;H0Y8R5	P63244;D6RHH4;D6RAC2;D6RAU2;E9PD14;J3KPE3;D6REE5;D6RGK8;D6R909;D6RBD0;D6RFZ9;H0YAF8	Guanine nucleotide-binding protein subunit beta-2-like 1	GNB2L1
38.5096	38.7988	37.7638	37.0214	38.4015	38.1732	38.3732	37.43		48	48	2	98.7	98.7	4.8	41.792	0	7173300000000	2843	0.054536	0.95385	0.0711012	0.127181	P63261;I3L3I0;I3L1U9;I3L4N8;I3L3R2;K7EM38;J3KT65;Q6S8J3;C9JUM1;A5A3E0;P0CG38;P0CG39;F8WCH0;Q9BYX7	P63261;I3L3I0;I3L1U9;I3L4N8	Actin, cytoplasmic 2;Actin, cytoplasmic 2, N-terminally processed	ACTG1
24.2598	24.3204	23.4044	26.2632	24.0146	23.1071	23.9769	23.761		4	4	4	38.6	38.6	38.6	18.007	0	914030000	5	-4.34294e-08	1	0	0	P63279;H3BQQ9;B0QYN7;H3BPC4;H3BRD1	P63279;H3BQQ9;B0QYN7;H3BPC4	SUMO-conjugating enzyme UBC9	UBE2I
30.9887	31.0041	30.6308	31.1115	31.0876	31.0529	30.8789	31.3594		7	7	4	42.9	42.9	35.5	35.924	0	41376000000	90	0.512436	0.743136	0.160927	0.658832	P67809;H0Y449;C9J5V9	P67809;H0Y449	Nuclease-sensitive element-binding protein 1	YBX1
23.9292	23.5601	25.3402	27.2139	26.7093	24.2408	24.1351	27.1732		3	3	3	26	26	26	24.942	0	1885300000	7	0.188547	0.823291	0.553743	0.442225	P67870;Q5SRQ6;Q5SRQ3	P67870;Q5SRQ6;Q5SRQ3	Casein kinase II subunit beta	CSNK2B;CSNK2B-LY6G5B-1181
29.8947	30.222	29.1184	29.2347	29.8177	30.2323	29.9607	30.3449		16	9	8	60.5	46.8	40.7	28.521	0	22585000000	70	0.806875	0.562253	0.471416	1.2066	P67936;K7ENT6;K7EP68;K7ERG3;K7EPV9;K7EMU5;K7EPB9	P67936;K7ENT6;K7EP68;K7ERG3	Tropomyosin alpha-4 chain	TPM4
33.328	33.26	32.5176	31.1436	33.5973	32.0551	32.3593	30.398		36	12	12	79.8	44.3	44.3	42.019	0	211870000000	284	0.221724	0.80566	-0.459891	-0.493731	P68032;P63267;P68133;P62736;Q5T8M8;A6NL76;Q5T8M7;C9JFL5;F6UVQ4;F6QUT6;F8WB63;B8ZZJ2	P68032;P63267;P68133;P62736;Q5T8M8;A6NL76;Q5T8M7	Actin, alpha cardiac muscle 1;Actin, gamma-enteric smooth muscle;Actin, alpha skeletal muscle;Actin, aortic smooth muscle	ACTC1;ACTG2;ACTA1;ACTA2
33.0829	32.7606	32.8658	32.2667	32.2733	32.3285	32.4907	32.086		17	17	17	56.9	56.9	56.9	50.14	0	133910000000	268	1.23951	0.432049	-0.449343	-1.53999	P68104;Q5VTE0;Q05639;Q5JR01;A6PW80	P68104;Q5VTE0;Q05639	Elongation factor 1-alpha 1;Putative elongation factor 1-alpha-like 3;Elongation factor 1-alpha 2	EEF1A1;EEF1A1P5;EEF1A2
29.9632	29.8982	29.557	29.2549	29.4622	29.7114	29.609	29.2319		30	2	0	69.6	3.1	0	50.151	0	16493000000	20	0.367497	0.772975	-0.164719	-0.559735	P68363;F8VVB9;F8VRZ4;F8VS66;C9JDS9;A6NHL2;F8VX09;F8VWV9;C9K0S6;F8VRK0;F8W0F6;F8VXZ7;Q9H853	P68363	Tubulin alpha-1B chain	TUBA1B
22.9586	25.1768	25.1791	25.2568	26.7627	25.622	25.3905	25.507		23	2	2	52.2	4.5	4.5	49.924	0	850510000	8	0.92893	0.417884	1.17773	1.58024	P68366;C9JEV8;C9JQ00;C9JJQ8;C9JDL2	P68366	Tubulin alpha-4A chain	TUBA4A
34.1876	34.0371	33.3762	33.2459	33.4079	33.7297	33.4932	33.2953		31	31	5	77.8	77.8	13.9	49.83	0	317880000000	649	0.401396	0.745662	-0.230127	-0.653261	P68371;P04350;M0R2D3;M0QY85;M0QYM7;M0R0X0;M0QY37;M0QX14;M0R042;M0QZL7;M0R278;M0R2T4	P68371;P04350	Tubulin beta-4B chain;Tubulin beta-4A chain	TUBB4B;TUBB4A
27.4891	26.1988	28.7069	26.5035	27.1003	25.4253	29.598	25.2462		8	1	1	55.9	23.5	23.5	15.404	0	4832000000	46	0.123569	0.884268	-0.382109	-0.304058	P68431	P68431	Histone H3.1	HIST1H3A
26.9677	26.8812	27.104	27.0794	27.649	27.106	27.3982	27.1958		7	4	4	12.8	8.6	8.6	77.526	0	2884900000	26	1.33809	0.472293	0.329178	1.42407	P78362;H7C5L6;H7C521;A8MPP7;A8MPY5;Q9UPE1;E7ETV6;H7C2I2;F8WBW4;D6RBM8;C9J2M4;C9JWF7	P78362;H7C5L6	SRSF protein kinase 2;SRSF protein kinase 2 N-terminal;SRSF protein kinase 2 C-terminal	SRPK2
25.9922	25.6055	26.1671	25.5323	26.0132	25.4785	26.5952	26.1566		4	4	4	12.7	12.7	12.7	57.488	0	1159600000	36	0.372257	0.748948	0.236631	0.629121	P78371;F8VQ14;F5GWF6	P78371;F8VQ14;F5GWF6	T-complex protein 1 subunit beta	CCT2
33.4781	33.5855	32.32	32.7602	33.3375	33.8666	32.477	32.9975		159	159	159	45.6	45.6	45.6	469.08	0	199440000000	1188	0.118824	0.889075	0.133692	0.257462	P78527;E7EUY0;F5GX40;H0YG84	P78527;E7EUY0	DNA-dependent protein kinase catalytic subunit	PRKDC
23.2736	24.675	24.6153	24.4287	23.4851	23.9723	22.5676	24.6027		2	2	2	11.5	11.5	11.5	36.844	0	444040000	9	0.499978	0.651665	-0.591201	-0.922599	P82673;H0YG82	P82673;H0YG82	28S ribosomal protein S35, mitochondrial	MRPS35
26.4562	26.1881	27.1668	26.6274	25.3238	25.944	25.6991	25.9097	+	6	6	6	8.2	8.2	8.2	117.8	0	1332000000	28	1.91758	0.179127	-0.890476	-2.53751	P42285;F5H7E2;D6REC7;H0Y8U3	P42285;F5H7E2	Superkiller viralicidic activity 2-like 2	SKIV2L2
30.0295	30.6613	30.7448	30.9335	29.7442	30.131	30.2232	30.3049		8	8	8	41.4	41.4	41.4	23.671	0	21543000000	93	1.10528	0.455254	-0.491432	-1.48022	P82979;F8VZQ9;H0YHG0;Q567R9;F8VS12	P82979;F8VZQ9;H0YHG0;Q567R9	SAP domain-containing ribonucleoprotein	SARNP;CIP29
31.1887	31.6978	30.8187	31.2897	31.2116	32.1243	31.132	31.8942		9	9	9	49	49	49	17.779	0	59395000000	168	0.51349	0.696574	0.341793	0.842103	P83731;C9JXB8;C9JNW5	P83731;C9JXB8;C9JNW5	60S ribosomal protein L24	RPL24
33.0613	33.4262	32.7388	32.8053	32.5635	33.1444	33.0617	32.4655		7	7	7	62.5	62.5	62.5	12.259	0	141710000000	194	0.372962	0.758736	-0.199131	-0.599783	P84090;G3V279	P84090;G3V279	Enhancer of rudimentary homolog	ERH
29.8615	30.4037	28.794	29.3197	30.3541	30.4038	29.17	29.0239		10	10	2	28.2	28.2	2.8	40.094	0	18453000000	51	0.103752	0.900343	0.143225	0.235535	Q00325	Q00325	Phosphate carrier protein, mitochondrial	SLC25A3
29.8598	29.3858	30.3305	28.0713	29.7454	29.7734	30.2652	29.3943		128	128	128	73.8	73.8	73.8	191.61	0	655110000000	817	0.311236	0.75246	0.382686	0.618658	Q00610;J3KS13;P53675;J3KR87;K7EJJ5;J3KRF5;J3KSQ2;J3QL20;F5H5N6	Q00610	Clathrin heavy chain 1	CLTC
34.3848	34.6927	34.6803	34.6691	34.1103	34.6028	34.7491	34.6073		50	50	50	52.5	52.5	52.5	90.583	0	483990000000	987	0.226982	0.867944	-0.0893402	-0.345881	Q00839;Q5RI18	Q00839	Heterogeneous nuclear ribonucleoprotein U	HNRNPU
31.9102	30.8561	31.6657	31.4233	31.3194	31.397	30.8424	31.2096		10	10	10	37.1	37.1	37.1	27.872	0	65825000000	134	0.480369	0.713067	-0.271723	-0.761411	Q01081;Q8WU68;M0QYK5;M0R2N4;K7EJH3;K7EJM7;K7EPL9	Q01081;Q8WU68	Splicing factor U2AF 35 kDa subunit;Splicing factor U2AF 26 kDa subunit	U2AF1;U2AF1L4
28.5099	28.8312	28.7137	28.7541	28.6125	28.369	29.2706	29.0122		13	13	13	7.4	7.4	7.4	274.61	0	8512500000	35	0.21348	0.859359	0.11386	0.364128	Q01082;F8W6C1	Q01082	Spectrin beta chain, non-erythrocytic 1	SPTBN1
30.5164	29.9349	30.6937	30.5749	30.5173	30.2932	30.1107	30.196		19	19	19	33.8	33.8	33.8	80.735	0	25768000000	134	0.338246	0.788669	-0.15069	-0.518814	Q02040;X6RAJ1	Q02040;X6RAJ1	A-kinase anchor protein 17A	AKAP17A
26.6706	27.1823	27.1054	28.2115	23.9923	27.1645	26.7869	27.1828		12	3	3	42.3	23.7	23.7	21.842	0	3073500000	5	0.566111	0.597384	-1.01082	-1.08111	Q02539	Q02539	Histone H1.1	HIST1H1A
32.2489	32.2584	31.6624	32.0784	32.4449	32.579	32.0691	32.3389		17	17	17	67	67	67	20.762	0	97404000000	244	0.840159	0.596054	0.295962	1.07058	Q02543;M0R117;M0R1A7;M0R3D6;M0R0P7	Q02543;M0R117;M0R1A7;M0R3D6;M0R0P7	60S ribosomal protein L18a	RPL18A
32.4963	32.3225	32.2272	32.1462	31.3456	31.2493	31.4863	30.9422	+	34	34	24	37.5	37.5	30.6	122.87	0	58276000000	304	3.5585	0.04592	-1.04224	-4.3846	Q92922;F8WE13	Q92922	SWI/SNF complex subunit SMARCC1	SMARCC1
27.5131	27.4245	27.1393	27.5404	27.5475	28.1912	27.4721	27.5828		4	4	4	19.1	19.1	19.1	34.061	0	3948400000	18	0.765022	0.612199	0.294082	1.01563	Q02978;I3L1P8	Q02978;I3L1P8	Mitochondrial 2-oxoglutarate/malate carrier protein	SLC25A11
29.0321	29.4399	29.4575	30.4789	28.9435	29.938	28.8422	30.2231		17	17	17	22	22	22	120.97	0	15765000000	110	0.0902522	0.916479	-0.115408	-0.204175	Q03701;C9J9W7	Q03701	CCAAT/enhancer-binding protein zeta	CEBPZ
24.4268	23.8193	23.4488	24.6044	24.6909	24.7774	25.139	24.7083		1	1	1	4.9	4.9	4.9	48.357	0	842120000	2	-4.34294e-08	1	0	0	Q05048	Q05048	Cleavage stimulation factor subunit 1	CSTF1
34.0332	34.005	33.9937	33.7514	34.5039	34.1498	34.0876	33.9988		18	18	18	37.8	37.8	37.8	53.542	0	337700000000	540	0.950114	0.596154	0.239192	1.04645	Q05519;Q5T760;Q5T757;B4DWT1;B4DTC1;S4R3C4	Q05519;Q5T760;Q5T757	Serine/arginine-rich splicing factor 11	SRSF11
28.2921	28.3623	28.0521	28.184	30.0589	28.7732	29.0376	28.8503		5	5	2	28.6	28.6	13.6	22.11	0	7533900000	56	1.69259	0.228923	0.957379	2.35945	Q06830	Q06830	Peroxiredoxin-1	PRDX1
22.1825	24.6775	23.9223	25.7105	24.8714	25.0483	24.8341	25.9805		2	2	2	3.8	3.8	3.8	66.022	0	619250000	22	0.640985	0.568512	1.06032	1.19015	Q07065	Q07065	Cytoskeleton-associated protein 4	CKAP4
30.8989	30.2847	31.089	30.4051	29.9622	30.2134	30.5809	30.0972		9	9	9	29.6	29.6	29.6	48.227	0	39143000000	133	1.00226	0.500594	-0.455985	-1.36438	Q07666;Q5VWX1	Q07666	KH domain-containing, RNA-binding, signal transduction-associated protein 1	KHDRBS1
32.8104	33.0252	32.7384	33.5941	33.1165	33.5936	32.7861	33.7304		18	18	14	24.3	24.3	21.1	56.678	0	167090000000	267	0.398942	0.7446	0.264603	0.675793	Q08170;F6T1J1;S4R2X6	Q08170;F6T1J1	Serine/arginine-rich splicing factor 4	SRSF4
33.5008	33.6656	34.0772	33.8798	32.9304	33.0869	33.4937	33.2975		64	64	64	52.6	52.6	52.6	140.96	0	220760000000	933	1.78157	0.283566	-0.578744	-2.09911	Q08211	Q08211	ATP-dependent RNA helicase A	DHX9
26.7722	27.5455	27.9444	28.3543	27.7617	27.5956	27.6983	28.2867		8	8	8	18.2	18.2	18.2	81.074	0	4133400000	46	0.192499	0.852603	0.181447	0.385425	Q08945;E9PPZ7;E9PMD4	Q08945	FACT complex subunit SSRP1	SSRP1
26.9826	26.1615	26.0449	25.717	25.9452	22.5942	25.7606	25.6507		4	4	4	9.6	9.6	9.6	86.47	0	1330100000	19	0.715325	0.515386	-1.2388	-1.31208	Q08J23	Q08J23	tRNA (cytosine(34)-C(5))-methyltransferase	NSUN2
31.3168	32.2217	32.0717	33.3274	31.271	32.1418	31.7889	32.9851		17	17	9	54.8	54.8	46.6	47.655	0	94730000000	225	0.128295	0.885467	-0.187701	-0.289075	Q09028;H0YF10;E9PNS6;H0YCT5;H0YDK2;E9PNS2;E9PIC4;H0YEU5;B4DRT0;C9JAJ9	Q09028	Histone-binding protein RBBP4	RBBP4
29.9361	29.439	30.3518	28.9174	29.8355	29.5953	30.2914	28.7149		22	22	22	41.5	41.5	41.5	91.838	0	15666000000	132	0.0395886	0.970888	-0.0517874	-0.0935048	Q09161;F2Z2T1;X6R941	Q09161	Nuclear cap-binding protein subunit 1	NCBP1
24.105	24.1108	23.849	25.2921	22.8535	23.4506	24.0069	25.016		5	5	5	3.8	3.8	3.8	629.09	0	825590000	5	-4.34294e-08	1	0	0	Q09666	Q09666	Neuroblast differentiation-associated protein AHNAK	AHNAK
27.0579	26.984	26.664	27.7932	25.7314	25.8459	25.7346	26.7581	+	3	3	3	17.8	17.8	17.8	32.221	0	1720900000	25	1.73877	0.187509	-1.10722	-2.49162	B9TX62;O75448;F5GY88;H0YEG1	B9TX62;O75448;F5GY88	Mediator of RNA polymerase II transcription subunit 24	MED24
32.0473	32.1452	32.5247	32.7692	31.872	32.1688	32.6047	32.7756		62	62	62	26.3	26.3	26.3	338.26	0	101120000000	386	0.0209731	0.982368	-0.0163584	-0.0447677	Q12830;E7ETD6;F5GXF5;E9PE19;J3QQQ8;J3QQK4;J3KSK9;F5H176;J3KSY0	Q12830;E7ETD6;F5GXF5	Nucleosome-remodeling factor subunit BPTF	BPTF
32.3114	32.2699	32.4298	32.2361	32.8231	32.4382	32.5599	32.2758		30	30	30	30.6	30.6	30.6	104.82	0	106570000000	393	0.87109	0.633845	0.212412	0.953122	Q12872;F5H5X1;F5H1A5;H0YFR9	Q12872;F5H5X1	Splicing factor, suppressor of white-apricot homolog	SFSWAP
31.2682	31.3145	31.6024	31.0282	30.5352	31.017	31.281	30.953		19	19	19	50.3	50.3	50.3	58.848	0	44412000000	196	0.936088	0.56324	-0.356748	-1.21261	Q12874;E7EUT8	Q12874;E7EUT8	Splicing factor 3A subunit 3	SF3A3
33.4528	33.301	33.8849	33.2402	33.2143	32.796	33.4101	33.1495		21	21	21	67.9	67.9	67.9	43.062	0	188350000000	546	0.847005	0.596014	-0.32727	-1.11394	Q12905;X6R6Z1	Q12905	Interleukin enhancer-binding factor 2	ILF2
24.4895	25.6466	24.8215	24.6421	23.4753	23.9628	23.4298	23.9144	+	50	50	50	27.3	27.3	27.3	309.35	0	18293000000	159	2.19511	0.124316	-1.20434	-3.05687	O95071;E7EMW7;E7ET84;E5RFK7;H0YBB4;H0YAV7	O95071;E7EMW7	E3 ubiquitin-protein ligase UBR5	UBR5
28.8535	28.839	29.0735	28.9132	28.4582	28.7838	28.7841	28.8575		4	4	4	27.5	27.5	27.5	21.711	0	7278600000	37	0.97975	0.628781	-0.198923	-0.974288	Q12962	Q12962	Transcription initiation factor TFIID subunit 10	TAF10
22.1111	24.5075	24.3316	24.3476	24.5919	24.6388	23.2877	24.5856		2	2	2	5	5	5	82.921	0	164230000	4	-4.34294e-08	1	0	0	Q12996;E9PJ06;E9PLP8	Q12996;E9PJ06;E9PLP8	Cleavage stimulation factor subunit 3	CSTF3
24.0371	24.5258	23.8376	24.5207	23.9241	23.9482	25.9395	26.3918		3	3	3	73.3	73.3	73.3	10.061	0	1093900000	17	0.571048	0.594842	0.820639	1.06153	Q13015	Q13015	Protein AF1q	MLLT11
28.7129	28.8852	28.2449	27.1006	28.06	28.0003	28.9068	27.1456		12	12	9	14.3	14.3	10.6	144.75	0	6577600000	72	0.146644	0.875243	-0.207713	-0.324876	Q13045;J3QQQ2;J3KS39;J3QQU5;J3QLR6;K7EQZ7	Q13045	Protein flightless-1 homolog	FLII
24.2227	24.9829	24.1231	24.3602	23.1324	22.5766	23.5773	23.5211	+	2	2	2	5.1	5.1	5.1	48.006	0	303330000	13	2.17547	0.121128	-1.22042	-3.04458	P82675	P82675	28S ribosomal protein S5, mitochondrial	MRPS5
30.0914	30.2077	30.366	30.6558	30.4741	29.9925	30.2442	30.7154		13	13	13	33.6	33.6	33.6	65.601	0	22017000000	85	0.0466292	0.969464	0.0263286	0.0885646	Q13123;E7EQZ7;D6REL4;D6RAY9;D6RCQ4	Q13123;E7EQZ7	Protein Red	IK
29.4088	29.4762	30.0326	29.0731	29.5753	29.2111	30.1193	29.4156		13	13	13	42.5	42.5	42.5	44.739	0	14030000000	100	0.109881	0.908651	0.0826321	0.218489	Q13148;B1AKP7;G3V162;K7EJM5;K7EN94;B4DJ45;K7EJ99;K7EL26	Q13148;B1AKP7;G3V162;K7EJM5;K7EN94	TAR DNA-binding protein 43	TARDBP
28.4794	28.0365	28.2827	28.5097	26.6999	26.7961	26.6881	27.5906	+	7	7	7	7.6	7.6	7.6	132.82	0	2559600000	21	2.8976	0.0586667	-1.38338	-4.03424	Q8IX12;F5H2E6;F5H3E1;F5H1H2;H0YFJ7	Q8IX12;F5H2E6;F5H3E1;F5H1H2	Cell division cycle and apoptosis regulator protein 1	CCAR1
28.1452	28.2754	28.0339	28.2997	27.4425	28.0023	28.2364	28.6295		7	7	5	51.9	51.9	36.6	20.811	0	5787700000	38	0.167632	0.88438	-0.110847	-0.311646	Q13185;S4R2Y4;C9JMM0;B8ZZ43	Q13185	Chromobox protein homolog 3	CBX3
25.8064	25.229	26.7465	26.3395	26.0271	25.7428	26.4063	25.7208		5	5	5	7.6	7.6	7.6	100.2	0	1527200000	25	0.0539133	0.959452	-0.0560837	-0.120336	Q13200;H7C2Q3;H7C1H2	Q13200	26S proteasome non-ATPase regulatory subunit 2	PSMD2
31.9276	31.741	32.1436	31.7246	31.7984	31.7421	31.8992	31.6353		19	18	18	75.6	72.4	72.4	25.542	0	66164000000	290	0.463354	0.773128	-0.115427	-0.543437	Q13242;H0YIB4;S4R3G0	Q13242;H0YIB4	Serine/arginine-rich splicing factor 9	SRSF9
32.389	32.4066	32.5468	32.9413	32.8151	33.0966	32.6796	33.0901		16	12	12	37.5	32.8	32.8	39.586	0	128640000000	195	1.10482	0.519678	0.349433	1.3185	Q13247	Q13247	Serine/arginine-rich splicing factor 6	SRSF6
28.8492	28.4249	29.254	28.7929	29.8416	29.4271	29.4899	29.4161		12	12	12	24.7	24.7	24.7	88.549	0	10172000000	28	1.9527	0.222194	0.713439	2.39972	Q13263;M0R0K9;M0R2I3;M0R3C0	Q13263;M0R0K9	Transcription intermediary factor 1-beta	TRIM28
23.9052	24.1132	25.21	24.4621	22.0404	26.6776	26.8926	24.1312		3	3	3	9.7	9.7	9.7	52.164	0	1381100000	5	0.167129	0.846252	0.51281	0.398765	Q13283;F5H4D6;E5RI46;E5RIF8;E5RH42;Q5HYE9;E5RIZ6;E5RJU8	Q13283;F5H4D6	Ras GTPase-activating protein-binding protein 1	G3BP1
25.1581	25.1393	24.0864	23.5328	23.3357	24.5024	23.3777	24.568		2	2	2	0.9	0.9	0.9	350.68	0	346550000	25	0.454601	0.690625	-0.533212	-0.849799	Q13315;E9PRG7;M0QXY8;E9PIQ5;E9PIN0	Q13315;E9PRG7;M0QXY8;E9PIQ5;E9PIN0	Serine-protein kinase ATM	ATM
28.923	28.2233	29.0063	28.715	29.4047	29.2179	29.1602	29.1959		9	9	9	15.3	15.3	15.3	88.616	0	9118900000	42	1.5465	0.327186	0.527771	1.85922	Q13427;E9PG73;C9JN15;C9JM79;C9JT64;C9J679	Q13427;E9PG73;C9JN15;C9JM79	Peptidyl-prolyl cis-trans isomerase G;Peptidyl-prolyl cis-trans isomerase	PPIG
32.8545	32.9446	33.2604	33.3452	32.6204	32.8154	33.1903	33.0493		44	44	44	57.3	57.3	57.3	100.23	0	152770000000	526	0.476873	0.745469	-0.182325	-0.666891	Q13435;E9PPJ0;H0YCG1;E9PJ04;E9PJT3;H0YEX5;E9PIL8	Q13435;E9PPJ0	Splicing factor 3B subunit 2	SF3B2
24.7575	23.8831	25.4138	25.5062	24.172	24.4551	25.3008	25.2139		2	2	2	21.5	21.5	21.5	15.564	0	853380000	12	0.0808613	0.919844	-0.104715	-0.184595	Q13503;F5H872	Q13503;F5H872	Mediator of RNA polymerase II transcription subunit 21	MED21
28.8947	28.4405	27.7063	27.9388	28.3113	28.1407	28.182	27.5254		19	8	7	56.4	33.1	31.1	50.432	0	6104200000	61	0.265545	0.804227	-0.205179	-0.490942	Q13509;G3V2A3;G3V5W4;G3V2R8;G3V3R4;G3V2N6;G3V542;G3V3J6;G3V3W7	Q13509	Tubulin beta-3 chain	TUBB3
32.8368	32.7055	33.1377	33.4777	33.245	33.1874	32.9631	33.4365		43	43	43	37.5	37.5	37.5	116.99	0	168420000000	615	0.370276	0.769845	0.168545	0.566438	Q13523;F5H2U2;H0YDJ3	Q13523;F5H2U2;H0YDJ3	Serine/threonine-protein kinase PRP4 homolog	PRPF4B
24.3502	25.4045	25.9905	28.2371	24.9726	23.2596	25.5021	26.6436		10	2	2	20.5	8.1	8.1	55.102	0	1367900000	18	0.360009	0.7133	-0.901141	-0.76289	Q13547;F5GXM1	Q13547	Histone deacetylase 1	HDAC1
32.0477	32.491	32.5557	32.6606	31.8348	31.9616	32.4593	32.2288		27	27	27	57.3	57.3	57.3	61.494	0	92526000000	389	0.81587	0.596464	-0.317616	-1.08012	Q13573;G3V3A4;G3V4X8;G3V5R3	Q13573;G3V3A4;G3V4X8	SNW domain-containing protein 1	SNW1
30.565	30.3588	31.1841	30.5575	31.316	30.9314	31.3574	31.2524		16	14	14	41.8	38.3	38.3	32.688	0	37734000000	187	1.44436	0.350305	0.547954	1.80527	Q13595;B4DQI6;B4DUA9;F8WEH2	Q13595;B4DQI6;B4DUA9	Transformer-2 protein homolog alpha	TRA2A
31.6574	31.4981	31.9057	31.202	31.44	31.4548	31.4149	30.8388		30	30	30	58.7	58.7	58.7	78.507	0	62111000000	360	0.632843	0.669527	-0.27872	-0.898808	Q13769;F8WCP5;C9JXG5;H7C072;H7C441;C9JCL9;F5GZF3;C9JXU6	Q13769;F8WCP5	THO complex subunit 5 homolog	THOC5
27.8643	28.0727	27.6452	28.8576	27.9083	28.2115	27.4773	29.0509		8	8	8	15.5	15.5	15.5	83.654	0	5675300000	13	0.0426959	0.972434	0.0520778	0.0992898	Q13823;H0YG10	Q13823	Nucleolar GTP-binding protein 2	GNL2
32.4071	32.3746	32.8204	32.3289	32.8619	32.5864	32.8959	32.7496		25	25	13	76.2	76.2	51.2	48.991	0	113020000000	428	1.14226	0.547313	0.290729	1.24581	Q13838;F8VQ10;Q5STU3;F6WLT2;B4DP52;F6TRA5;F6S4E6;F6R6M7;F6UJC5;F6QYI9;B4DIJ6;F6U6E2;H0Y400;F6QWI5;F6S2B7;E7EMX2;H0YCC6	Q13838;F8VQ10;Q5STU3;F6WLT2;B4DP52;F6TRA5;F6S4E6	Spliceosome RNA helicase DDX39B	DDX39B
24.8108	24.0065	23.8552	24.9997	25.5095	23.2197	23.4338	25.6982		7	1	1	6.9	1.5	1.5	164.92	0	640420000	19	0.0223967	0.976598	0.0472565	0.057695	Q14004	Q14004	Cyclin-dependent kinase 13	CDK13
24.8531	23.853	25.9571	24.8904	24.6258	24.8331	26.4115	24.3547		5	5	5	17.8	17.8	17.8	71.929	0	633390000	19	0.0973988	0.905081	0.167911	0.229668	Q96Q25;Q14137;E9PIF8;E9PRN9	Q96Q25;Q14137	Ribosome biogenesis protein BOP1	KM-PA-2;BOP1
30.3028	30.7095	30.3964	29.7666	30.2361	29.6416	29.8546	29.6519		11	11	11	45.9	45.9	45.9	32.233	0	23229000000	104	0.951732	0.518321	-0.447748	-1.31561	Q14165;F5H1S8;F5GX14;H0YG07	Q14165;F5H1S8;F5GX14	Malectin	MLEC
29.8642	29.5517	29.8954	29.4125	29.3103	29.3889	29.8844	29.6013		38	38	38	12.6	12.6	12.6	532.4	0	18793000000	195	0.328152	0.80363	-0.134752	-0.490584	Q14204	Q14204	Cytoplasmic dynein 1 heavy chain 1	DYNC1H1
28.4201	29.3748	28.9914	30.4963	27.4444	28.8388	28.3032	29.7893		14	14	14	19.7	19.7	19.7	89.908	0	13874000000	56	0.506058	0.633457	-0.726746	-0.958489	Q14241	Q14241	Transcription elongation factor B polypeptide 3	TCEB3
27.7713	28.6385	28.2008	28.6672	28.2087	28.2321	28.2293	28.741		7	7	7	13.8	13.8	13.8	84.051	0	6119800000	33	0.0468958	0.970964	0.033289	0.0956352	Q14244	Q14244	Ensconsin	MAP7
29.1709	29.1523	28.9475	28.3325	28.3975	28.4679	29.5957	27.9892		8	8	8	19.8	19.8	19.8	61.585	0	10220000000	52	0.305996	0.766551	-0.288228	-0.580885	Q14247;H7C314;B4E358;E9PKG3;E9PP90;H0YCD9;H0YEV2	Q14247;H7C314	Src substrate cortactin	CTTN
34.0679	33.8688	34.1115	34.1272	34.4305	34.0419	33.9874	34.3994		28	28	4	50.2	50.2	10.9	59.379	0	374080000000	611	0.622265	0.720277	0.170995	0.741217	Q14498;E1P5S2;H0Y4X3;Q5QP23;Q5QP22;Q5QP21;Q86U06;G3V5Z6;H0YJJ3;G3XAP0;F8WF24;F2Z2Z5;A8MYG5;G3V546	Q14498;E1P5S2;H0Y4X3	RNA-binding protein 39	RBM39
31.8829	31.8657	32.1119	32.1012	32.0337	31.9211	32.1849	31.9903		34	33	32	38.5	37.8	37	139.31	0	83829000000	346	0.189109	0.903356	0.0420942	0.224672	Q14562;F5H658;K7EJH9;K7END7	Q14562;F5H658	ATP-dependent RNA helicase DHX8	DHX8
27.8894	26.8797	27.029	24.3403	26.6334	26.1012	26.7849	24.8136		6	6	6	9.9	9.9	9.9	92.888	0	2540000000	14	0.201552	0.816977	-0.4513	-0.457675	Q14566	Q14566	DNA replication licensing factor MCM6	MCM6
24.5634	24.6182	24.4937	24.6592	24.2419	24.4117	24.4942	24.9454		3	3	3	2.6	2.6	2.6	220.43	0	414380000	8	0.149118	0.901803	-0.0603485	-0.237229	Q14669;H7C2Y1	Q14669	E3 ubiquitin-protein ligase TRIP12	TRIP12
22.8437	24.1857	23.8001	24.4458	24.6543	25.0384	24.7279	24.1235		5	5	5	12.8	12.8	12.8	68.259	0	1576000000	8	-4.34294e-08	1	0	0	Q14677;H0YD52	Q14677	Clathrin interactor 1	CLINT1
27.7223	27.6693	26.5658	27.4477	28.3405	27.017	27.2261	27.4336		9	9	9	17.8	17.8	17.8	84.427	0	3665900000	12	0.147117	0.884314	0.153039	0.308389	Q14684	Q14684	Ribosomal RNA processing protein 1 homolog B	RRP1B
26.8102	26.6881	26.6734	26.5779	26.383	26.4023	26.6364	26.6679		7	7	7	4.5	4.5	4.5	208.7	0	1950400000	10	0.944677	0.686788	-0.164989	-0.872402	Q14690	Q14690	Protein RRP5 homolog	PDCD11
25.3584	25.5352	25.4549	25.2163	25.3092	25.5304	25.6969	25.6409		3	3	3	7.3	7.3	7.3	87.133	0	876050000	19	0.673139	0.722476	0.153179	0.730302	Q14694;H3BNA1;H3BNL0;Q68D90;H3BVF1;J3KT19	Q14694;H3BNA1	Ubiquitin carboxyl-terminal hydrolase 10	USP10
29.4716	29.8038	28.9175	29.9109	28.9658	29.4047	28.828	29.5856		8	8	8	17.2	17.2	17.2	70.702	0	14713000000	73	0.533528	0.690684	-0.32992	-0.854452	Q14739;C9JXK0;C9JES9;H7C442	Q14739;C9JXK0	Lamin-B receptor	LBR
26.2781	26.0776	25.9959	25.8016	24.7811	23.9538	25.3353	24.0246	+	3	3	3	6.5	6.5	6.5	92.48	0	622360000	8	2.34483	0.0756471	-1.51461	-3.4154	P55884;C9JQN7;C9JZG1	P55884	Eukaryotic translation initiation factor 3 subunit B	EIF3B
29.3604	29.106	29.4928	29.171	28.4261	28.7928	29.2052	29.6296		13	13	13	19	19	19	73.602	0	11435000000	113	0.438097	0.729102	-0.269136	-0.718715	Q14978;Q96J17;S4R349;S4R402;S4R341;S4R3C2	Q14978;Q96J17	Nucleolar and coiled-body phosphoprotein 1	NOLC1
30.8591	31.5766	31.5796	31.6103	30.7092	31.5794	31.6752	31.8885		48	48	48	32.8	32.8	32.8	238.26	0	51459000000	174	0.0634937	0.950943	0.0567255	0.135944	Q14980;H0YFY6;F5H4J1;F5H6Y5;K4DIE0	Q14980;H0YFY6	Nuclear mitotic apparatus protein 1	NUMA1
30.1354	30.3953	30.5925	30.5913	29.8761	30.2038	30.2327	30.0417		13	13	13	38.1	38.1	38.1	44.243	0	25786000000	131	1.33292	0.470335	-0.340027	-1.44109	Q15007	Q15007	Pre-mRNA-splicing regulator WTAP	WTAP
33.2006	33.3884	33.6278	33.1673	33.3276	32.999	33.6119	33.0487		66	66	64	74.7	74.7	73.7	109.43	0	186870000000	932	0.225567	0.859938	-0.0992031	-0.358495	Q15029;K7EP67;K7EJ74;K7EIT3;K7EIV5	Q15029	116 kDa U5 small nuclear ribonucleoprotein component	EFTUD2
26.6102	26.0002	26.2162	26.1836	26.483	26.3908	26.4546	26.292		4	4	4	13.7	13.7	13.7	68.047	0	2322900000	27	0.519658	0.748063	0.1525	0.648535	Q15046;H3BRC9;J3KRL2;H3BPV7	Q15046	Lysine--tRNA ligase	KARS
27.0669	26.7242	27.3117	27.0446	26.5623	26.3212	27.286	26.3364		6	6	6	21.6	21.6	21.6	41.193	0	2328200000	24	0.793084	0.575326	-0.410348	-1.15041	Q15050	Q15050	Ribosome biogenesis regulatory protein homolog	RRS1
27.3179	24.1117	27.6813	25.9941	27.6979	28.2443	27.6144	28.9018		4	4	4	15.7	15.7	15.7	48.121	0	3889100000	16	1.11622	0.314113	1.83834	1.91404	Q15084	Q15084	Protein disulfide-isomerase A6	PDIA6
29.0842	27.3937	29.0392	26.855	27.8721	26.9976	29.2904	26.3067		29	29	28	8.2	8.2	7.8	531.78	0	6806800000	35	0.222218	0.803797	-0.476323	-0.496418	Q15149;E9PMV1;E9PQ28;E9PIA2;E9PKG0	Q15149	Plectin	PLEC
30.8031	30.6884	31.1447	30.7602	29.9251	30.4601	30.6704	30.3854		15	15	14	40.1	40.1	38.4	54.231	0	29659000000	143	1.3994	0.378	-0.488853	-1.70356	Q15233;H7C367;C9JYS8;C9IZL7;C9J4X2	Q15233;H7C367;C9JYS8	Non-POU domain-containing octamer-binding protein	NONO
31.7233	31.3235	31.8589	31.2574	31.1258	30.9898	31.6635	30.9804		17	17	13	87.1	87.1	73.9	37.497	0	50404000000	220	0.79629	0.591565	-0.350914	-1.10079	Q15365;F8VTZ0;H3BSP4;C9K0A2;F8WC71;C9IZV9;C9J7A9;C9JSA6;C9J5V4;C9JTY5;C9JZY3;C9J0A4;P57723	Q15365	Poly(rC)-binding protein 1	PCBP1
26.8986	27.6701	27.4094	29.3576	27.2264	27.9565	27.9806	27.9199		5	5	5	67.9	67.9	67.9	12.473	0	5369800000	17	0.0388624	0.970277	-0.0630851	-0.0951834	Q15369;E5RHG8;R4GMY8	Q15369;E5RHG8;R4GMY8	Transcription elongation factor B polypeptide 1	TCEB1
26.0381	26.4483	26.2121	26.9967	26.0037	26.2315	26.2035	26.8138		3	3	3	21.2	21.2	21.2	13.133	0	1872900000	6	0.156031	0.883654	-0.110665	-0.297523	Q15370;B8ZZU8;I3L0M9	Q15370;B8ZZU8;I3L0M9	Transcription elongation factor B polypeptide 2	TCEB2
33.4469	33.1526	33.8071	33.1877	33.5606	33.3042	33.6596	33.2214		59	59	59	59.3	59.3	59.3	135.58	0	203700000000	790	0.0740651	0.950007	0.0378542	0.133624	Q15393;J3QL37;I3L4G7;J3QKV4;H3BMB0;J3QRB2	Q15393	Splicing factor 3B subunit 3	SF3B3
30.8596	31.2853	31.5549	31.3327	30.7799	31.2635	31.2617	31.0355		17	17	10	22.2	22.2	12.7	102.64	0	38996000000	127	0.412938	0.75527	-0.172997	-0.606471	Q15424;F5GZU3;B7Z2F6;K7EII0;K7ES42	Q15424;F5GZU3;B7Z2F6	Scaffold attachment factor B1	SAFB
29.5228	29.2224	30.0212	29.5459	29.3214	28.8923	29.5205	29.2001		8	8	8	19.1	19.1	19.1	44.385	0	12483000000	100	0.813141	0.592085	-0.344488	-1.10746	Q15427;Q5SZ64	Q15427	Splicing factor 3B subunit 4	SF3B4
30.6625	30.5041	30.9283	30.6371	29.9193	29.9528	30.7115	30.1355		12	12	12	33.8	33.8	33.8	49.255	0	29311000000	121	1.31378	0.390229	-0.503251	-1.65616	Q15428;K7EMT0	Q15428;K7EMT0	Splicing factor 3A subunit 2	SF3A2
32.3534	32.6224	32.7623	32.9122	32.1467	32.4357	32.7127	32.7412		28	28	28	37.2	37.2	37.2	88.885	0	110760000000	376	0.363044	0.770626	-0.153517	-0.542629	Q15459;H7C1L2;F8WB66;F8WC79	Q15459	Splicing factor 3A subunit 1	SF3A1
30.5712	30.5324	30.864	30.4349	30.501	30.5244	31.1439	30.3465		22	22	22	43.4	43.4	43.4	86.829	0	28793000000	151	0.0499496	0.969894	0.0283399	0.0948188	Q15542;H3BNJ6;O60303	Q15542	Transcription initiation factor TFIID subunit 5	TAF5
25.5635	25.3253	24.3278	24.4391	23.9626	25.3764	24.3729	25.0693		3	3	3	21.9	21.9	21.9	39.039	0	775130000	11	0.192038	0.848368	-0.21862	-0.399185	Q15633;F8VYK3;F8VZ57;F8VYK6;F8VZZ7;F8VTT7;F8VP94;H3BV98	Q15633;F8VYK3;F8VZ57	RISC-loading complex subunit TARBP2	TARBP2
27.9661	28.0607	28.0506	28.2881	28.557	28.6306	28.6047	28.3804		7	7	7	14.1	14.1	14.1	68.329	0	5547300000	49	2.64249	0.223937	0.451768	2.38998	Q15637;B4DX42;C9J792;F8WEV5	Q15637;B4DX42	Splicing factor 1	SF1
27.526	27.5673	27.9836	27.9307	26.6122	27.1653	27.5725	27.6503		10	10	10	10.8	10.8	10.8	168.48	0	3987100000	20	0.965963	0.501286	-0.501836	-1.37117	Q15648;J3KSD7;J3QKZ7	Q15648	Mediator of RNA polymerase II transcription subunit 1	MED1
28.8648	28.1014	28.5196	28.5309	28.0201	28.616	28.5413	28.5613		7	7	7	58.4	58.4	58.4	17.924	0	7297000000	42	0.124355	0.904354	-0.0695176	-0.224802	Q16514	Q16514	Transcription initiation factor TFIID subunit 12	TAF12
27.9681	28.7222	28.3524	28.7491	28.4644	28.773	28.92	28.4368		10	5	5	52.7	32.2	32.2	28.974	0	6982800000	37	0.404355	0.751378	0.200586	0.629668	Q16594;D6RIE8;D6RGK3;D6RIV9;D6RHW1;D6RIY1	Q16594;D6RIE8;D6RGK3;D6RIV9;D6RHW1;D6RIY1	Transcription initiation factor TFIID subunit 9	TAF9
35.0283	35.3815	34.3468	34.2306	34.9279	35.0958	35.0785	34.3105		42	42	42	63	63	63	71.428	0	639960000000	940	0.119719	0.896484	0.10641	0.246631	Q16643;D6R9W4;F8W9Z3;D6R9Q9;D6RFI1;D6RCR4	Q16643;D6R9W4	Drebrin	DBN1
33.2718	32.4526	34.0826	33.5764	32.6464	32.4757	34.116	33.1188		7	7	1	58.1	58.1	22.5	13.988	0	189870000000	146	0.202325	0.835591	-0.256661	-0.426171	Q16777;Q6FI13	Q16777;Q6FI13	Histone H2A type 2-C;Histone H2A type 2-A	HIST2H2AC;HIST2H2AA3
31.4088	31.6024	31.4515	32.2609	31.0331	31.4898	30.7801	31.8215		13	13	13	27.1	27.1	27.1	51.588	0	59530000000	191	0.623273	0.622282	-0.399755	-0.986722	Q1ED39;H3BNU8;H3BPL4;H3BMC9	Q1ED39;H3BNU8	Lysine-rich nucleolar protein 1	KNOP1
31.0795	31.1253	31.5953	30.9457	30.9383	30.531	31.3626	30.4745		21	21	21	38	38	38	85.104	0	36479000000	168	0.697943	0.60335	-0.359848	-1.02743	Q1KMD3;H3BQZ7	Q1KMD3;H3BQZ7	Heterogeneous nuclear ribonucleoprotein U-like protein 2	HNRNPUL2;hCG_2044799
25.2504	26.1598	24.9509	24.6037	24.8859	25.5479	24.2243	24.7241		4	4	3	5.4	5.4	4.5	150.83	0	895490000	21	0.404347	0.721054	-0.395651	-0.744954	Q29RF7;H0Y9L6;H0Y9L9	Q29RF7;H0Y9L6	Sister chromatid cohesion protein PDS5 homolog A	PDS5A
29.2824	29.0549	29.4044	28.9166	29.5791	29.7601	29.743	29.5766		13	13	13	26.6	26.6	26.6	93.384	0	13776000000	130	2.21564	0.254629	0.50011	2.26465	Q2Q1W2	Q2Q1W2	E3 ubiquitin-protein ligase TRIM71	TRIM71
29.1424	29.0118	29.3748	28.8181	28.3351	29.1253	29.2321	28.2018		9	9	9	22.2	22.2	22.2	57.543	0	8947700000	48	0.590851	0.649337	-0.363204	-0.932078	Q2TAY7;B4E3L0	Q2TAY7	WD40 repeat-containing protein SMU1	SMU1
31.2587	31.468	31.3378	31.548	31.6848	31.6611	31.7115	31.8401		29	29	29	30.8	30.8	30.8	103.79	0	53487000000	222	2.25586	0.342539	0.321244	1.82436	Q2TBE0;H7C3G7;H0YE03	Q2TBE0;H7C3G7;H0YE03	CWF19-like protein 2	CWF19L2
30.2069	28.5717	30.4512	29.9114	30.1066	29.7186	29.5849	29.8674		7	7	7	28.1	28.1	28.1	37.432	0	19497000000	64	0.0268721	0.974391	0.0340552	0.0637798	Q3B726	Q3B726	DNA-directed RNA polymerase I subunit RPA43	TWISTNB
28.8293	28.9969	29.0414	29.8138	28.0906	29.0039	29.2889	29.8989		11	11	11	14.5	14.5	14.5	92.819	0	11213000000	67	0.0827809	0.919701	-0.0997372	-0.186257	Q3KQU3;C9JIR3;H0YF21	Q3KQU3	MAP7 domain-containing protein 1	MAP7D1
32.8607	32.8223	32.6097	32.8011	32.9607	33.2165	33.0059	32.9205		23	23	23	25.5	25.5	25.5	79.548	0	140790000000	371	1.57464	0.50268	0.252421	1.35387	Q3YEC7;F2Z2T0;G8JLF3;G3V154;B1AMX5;H0Y7H6;H0Y4Z8	Q3YEC7;F2Z2T0;G8JLF3	Rab-like protein 6	RABL6
30.1069	28.8974	28.622	27.862	24.2035	27.9719	28.379	27.6311		11	2	2	25.2	7.4	7.4	49.775	0	11976000000	41	0.860267	0.428408	-1.82568	-1.56428	Q3ZCM7;F5H0I4;Q5SQY0;I3L2F9;A6NNZ2;Q9H4B7;CON__ENSEMBL:ENSBTAP00000025008	Q3ZCM7;F5H0I4;Q5SQY0;I3L2F9;A6NNZ2	Tubulin beta-8 chain;Tubulin beta-8 chain-like protein LOC260334	TUBB8
29.5689	30.0201	30.0396	30.8245	29.6868	30.2812	29.8769	30.592		12	12	12	21.8	21.8	21.8	87.198	0	21928000000	86	0.00407369	0.999212	-0.00403214	-0.00936438	Q4KMP7;H3BSE1	Q4KMP7	TBC1 domain family member 10B	TBC1D10B
22.8761	26.7892	27.1117	25.0055	24.5525	26.7547	23.4031	24.2128		4	4	4	7.3	7.3	7.3	70.592	0	1562100000	4	0.239662	0.776836	-0.714827	-0.546144	Q53F19;K7ELP6	Q53F19	Uncharacterized protein C17orf85	C17orf85
27.3454	26.8743	26.6151	26.9146	26.9663	27.4761	26.6262	26.9074		3	3	3	11.2	11.2	11.2	34.324	0	2952700000	26	0.0883374	0.925949	0.0566359	0.170142	Q53GQ0;Q96EA9;E9PI21	Q53GQ0	Estradiol 17-beta-dehydrogenase 12	HSD17B12
23.5347	23.5109	23.9602	26.2338	24.4212	23.9631	25.8664	25.9942		2	2	2	16.1	16.1	16.1	31.323	0	696630000	4	0.3997	0.707921	0.751303	0.810905	Q53HL2	Q53HL2	Borealin	CDCA8
27.5518	27.4217	27.4173	27.0396	27.1718	26.5516	27.4305	26.9692		7	2	2	16.3	4.5	4.5	44.348	0	2556000000	33	0.742474	0.605283	-0.326819	-1.03442	Q58FF8	Q58FF8	Putative heat shock protein HSP 90-beta 2	HSP90AB2P
29.1983	29.3341	29.382	29.5898	29.3989	29.4506	29.3292	29.4268		11	11	11	30.8	30.8	30.8	65.653	0	14746000000	69	0.109813	0.950942	0.0253291	0.136675	Q5BKZ1;E2QRN4	Q5BKZ1	DBIRD complex subunit ZNF326	ZNF326
28.5971	28.0668	28.4023	28.4086	27.6684	28.387	28.116	27.921		11	11	11	13.2	13.2	13.2	143.7	0	5214400000	37	0.937814	0.566862	-0.34558	-1.20066	Q5JTH9;F5H456	Q5JTH9;F5H456	RRP12-like protein	RRP12
24.4481	24.9967	24.0859	23.6957	23.6041	24.0196	24.1933	23.6438		2	2	2	7.3	7.3	7.3	46.029	0	435320000	17	0.684731	0.596323	-0.441381	-1.07179	Q5JVF3	Q5JVF3	PCI domain-containing protein 2	PCID2
29.3663	29.1792	29.6983	29.2647	28.9324	28.956	29.6311	29.1698		12	12	12	17.2	17.2	17.2	99.172	0	11614000000	76	0.467712	0.736622	-0.204772	-0.687441	Q5JY65;Q9BZJ0	Q5JY65;Q9BZJ0	Crooked neck-like protein 1	CRNKL1
32.5827	32.3055	33.0936	32.4967	31.9606	32.0456	32.7005	32.2517		22	22	22	64.1	64.1	64.1	24.665	0	103360000000	303	0.800431	0.589683	-0.380023	-1.13132	Q5QPL9;Q9UKM9;Q5QPM0;Q5QPM1;Q5QPM2	Q5QPL9;Q9UKM9;Q5QPM0;Q5QPM1	RNA-binding protein Raly	RALY
26.4343	26.3433	25.6351	25.5409	25.6963	25.9802	25.4904	25.913		3	3	3	2.5	2.5	2.5	196.04	0	1289400000	36	0.367118	0.753824	-0.218462	-0.610417	Q5SRE5;H7C4K7	Q5SRE5	Nucleoporin NUP188 homolog	NUP188
28.6485	28.9443	28.4652	29.6313	28.1505	28.6721	28.2875	28.8942		9	9	9	23.3	23.3	23.3	61.206	0	8212500000	42	0.656416	0.602918	-0.421266	-1.03216	Q5SSJ5;X6RGJ2;B0QZK4;Q5SWC8;B0QZK9;B0QZK8	Q5SSJ5;X6RGJ2;B0QZK4;Q5SWC8	Heterochromatin protein 1-binding protein 3	HP1BP3
25.3481	23.8281	25.874	23.5495	25.3077	25.6147	23.3177	22.9375		2	2	2	6.1	6.1	6.1	79.322	0	749410000	6	0.153439	0.859812	-0.355544	-0.360298	Q5SY16	Q5SY16	Polynucleotide 5-hydroxyl-kinase NOL9	NOL9
29.5822	29.5278	29.9826	30.3863	29.3164	29.7259	30.0865	29.8161		11	11	11	9.2	9.2	9.2	196.63	0	18604000000	84	0.207369	0.858029	-0.133492	-0.375284	Q5T200;F8W781;Q5T9K0	Q5T200	Zinc finger CCCH domain-containing protein 13	ZC3H13
28.1623	27.4289	28.7686	29.3398	28.4194	28.5734	27.2756	28.194		7	7	7	28.2	28.2	28.2	42.008	0	6417200000	29	0.251144	0.793	-0.309247	-0.513295	Q5T280;R4GNG4	Q5T280	Uncharacterized protein C9orf114	C9orf114
29.946	29.8177	30.3395	30.7999	29.5457	30.164	30.107	30.3157		7	7	7	21.3	21.3	21.3	50.381	0	22095000000	62	0.288881	0.793411	-0.192661	-0.509709	Q5T3I0;E9PAV9;E9PPY4;F2Z3C6;F8W895	Q5T3I0;E9PAV9;E9PPY4;F2Z3C6;F8W895	G patch domain-containing protein 4	GPATCH4
25.0011	24.5735	24.6922	24.9699	23.8662	22.5439	22.5553	23.9098	+	2	2	2	3	3	3	109.96	0.0034435	486540000	4	2.13352	0.106222	-1.59038	-3.17799	O43592	O43592	Exportin-T	XPOT
27.0035	27.261	28.4648	26.6934	27.0579	26.9249	28.1154	26.479		29	2	0	62.1	4.9	0	47.557	0	2285200000	6	0.15588	0.869207	-0.211356	-0.340981	Q5T6W5	Q5T6W5		HNRNPK
31.1275	31.1908	31.3947	31.006	31.2336	31.1421	31.46	31.1453		43	43	43	51.9	51.9	51.9	98.848	0	58987000000	216	0.240686	0.883783	0.0655017	0.311368	Q5T7N2	Q5T7N2	LINE-1 type transposase domain-containing protein 1	L1TD1
26.1956	27.4117	25.7578	26.2955	26.0393	26.498	26.1303	26.4542		10	3	1	17.6	7.1	1.2	72.572	0	1465600000	4	0.13752	0.883323	-0.134683	-0.286342	Q5T9A4;J3QSF3	Q5T9A4	ATPase family AAA domain-containing protein 3B	ATAD3B
23.9956	24.4794	28.6932	24.0615	23.7213	23.124	28.471	27.5222		5	1	1	27.2	8.1	8.1	15.43	0.0021292	2761200000	14	0.082821	0.908713	0.402188	0.21678	Q5TEC6	Q5TEC6		HIST2H3PS2
29.5915	29.075	29.7893	29.4384	29.888	29.61	29.6808	29.8369		15	15	15	34.9	34.9	34.9	76.046	0	14335000000	127	0.856694	0.593797	0.280414	1.06027	Q5THR1;Q9H5Z1;Q5THQ9;F2Z2Z2;Q5THQ7	Q5THR1;Q9H5Z1	Probable ATP-dependent RNA helicase DHX35	DHX35
28.5214	28.4451	28.9395	28.8604	27.8104	28.3964	28.3406	28.9965		18	18	18	11.7	11.7	11.7	274.46	0	7753600000	98	0.517704	0.710182	-0.305657	-0.822296	Q5UIP0;H7C2B5;H7BZN3;B4DS49	Q5UIP0	Telomere-associated protein RIF1	RIF1
29.2212	28.4395	29.1288	29	29.3902	29.2178	29.029	29.4377		11	11	11	24.7	24.7	24.7	64.467	0	13732000000	86	0.805928	0.594725	0.321307	1.07703	Q5VTL8	Q5VTL8	Pre-mRNA-splicing factor 38B	PRPF38B
30.1081	30.3116	29.0127	29.1507	30.0497	30.236	30.0089	29.9613		15	9	0	52.6	34.5	0	27.174	0	21357000000	121	0.587823	0.631896	0.418231	0.961521	Q5VU59	Q5VU59		TPM3
28.0971	27.5556	27.8697	28.1345	27.7885	27.6509	28.5272	28.7408		8	8	8	12.7	12.7	12.7	103.58	0	4999100000	27	0.381746	0.744806	0.262616	0.656352	Q5VWG9	Q5VWG9	Transcription initiation factor TFIID subunit 3	TAF3
23.2541	23.4255	23.7135	23.6251	25.0278	22.731	24.0774	24.0681		4	4	4	2	2	2	268.84	0	456760000	3	-4.34294e-08	1	0	0	Q5VWN6	Q5VWN6	Protein FAM208B	FAM208B
26.8255	27.2057	26.6213	26.2219	26.6411	23.4514	26.4872	26.1151		7	7	7	9.7	9.7	9.7	111.54	0	2071400000	17	0.643864	0.569189	-1.0449	-1.19207	Q92974;Q5VY93;V9GYM8;V9GYF5;V9GYG5;V9GZ14;V9GYF0	Q92974;Q5VY93;V9GYM8	Rho guanine nucleotide exchange factor 2	ARHGEF2
31.9593	31.5257	31.5862	31.6155	29.5237	29.9924	30.1865	30.0289	+	25	25	25	22.7	22.7	22.7	197.39	0	30101000000	112	4.25013	0.0214118	-1.7388	-6.36986	Q68CP9;F8WCU9;F8W108;F8VWP4	Q68CP9;F8WCU9;F8W108	AT-rich interactive domain-containing protein 2	ARID2
30.7591	30.8804	30.6886	30.7917	28.4017	28.9676	29.0793	29.0686	+	15	15	15	35.2	35.2	35.2	74.138	0	16014000000	62	4.57435	0.01575	-1.90065	-7.14502	Q9NPI1;I3L4V5	Q9NPI1	Bromodomain-containing protein 7	BRD7
30.4283	30.6486	30.4016	30.1009	29.8512	29.8258	30.503	29.9611		8	8	8	54.9	54.9	54.9	23.743	0	24024000000	69	0.943005	0.559849	-0.359589	-1.2209	Q6I9Y2;H7C5E3	Q6I9Y2	THO complex subunit 7 homolog	THOC7
25.1874	23.9088	25.9335	24.7509	25.4285	24.1986	26.2428	24.7642		5	5	5	11	11	11	75.585	0	862390000	30	0.131562	0.885	0.213378	0.300315	Q6NXG1;H0YBR2;H0YBB3	Q6NXG1	Epithelial splicing regulatory protein 1	ESRP1
25.8031	26.0863	26.4323	26.1042	25.7217	25.5515	25.7282	25.4778		2	2	2	5.9	5.9	5.9	78.576	0	1069100000	19	1.83998	0.29025	-0.48669	-2.00245	Q6NZY4;F5H6J5;F5GX80	Q6NZY4;F5H6J5;F5GX80	Zinc finger CCHC domain-containing protein 8	ZCCHC8
24.4094	23.0193	23.6907	24.9968	25.4937	23.7915	25.3892	25.42		2	2	2	3.2	3.2	3.2	155.6	0	200850000	8	0.837022	0.467411	0.994531	1.43142	Q6P158;F8WAZ3;H7C109	Q6P158;F8WAZ3;H7C109	Putative ATP-dependent RNA helicase DHX57	DHX57
29.626	29.276	30.3514	29.9279	29.8863	29.6062	29.3986	30.0371		18	18	18	20.1	20.1	20.1	136.97	0	16645000000	129	0.0851682	0.925123	-0.0632768	-0.171431	Q6P1X5;E5RI28;H0YB55;H0YEX2	Q6P1X5	Transcription initiation factor TFIID subunit 2	TAF2
33.3526	33.216	33.8077	33.4151	33.4919	33.2546	33.6267	33.5538		109	109	109	54	54	54	273.6	0	216670000000	1111	0.0814309	0.949297	0.0339155	0.135467	Q6P2Q9;I3L0J9;I3L3Z8	Q6P2Q9	Pre-mRNA-processing-splicing factor 8	PRPF8
26.0746	26.2869	26.2287	26.3798	26.0489	26.0501	26.0335	26.1865		4	4	4	5.4	5.4	5.4	94.868	0	1282000000	8	1.16547	0.645219	-0.162746	-0.938826	Q6PCB5;H7C2D3;C9JM20;Q5VWQ0	Q6PCB5	Round spermatid basic protein 1-like protein	RSBN1L
26.9036	27.0838	26.7433	28.7547	22.279	26.4285	26.6967	27.8409		8	8	8	13.6	13.6	13.6	133.5	0	3573400000	18	0.558575	0.596477	-1.56002	-1.11199	Q6PD62;H0YCE8	Q6PD62	RNA polymerase-associated protein CTR9 homolog	CTR9
28.7067	29.1816	29.0086	28.7992	28.8467	29.4438	29.4595	29.2637		13	13	13	18	18	18	123.51	0	10705000000	64	0.943777	0.566071	0.329414	1.1846	Q6PKG0;E5RH50;H0YBW1;H0YC33;H0YC73;E5RHK4;H0YAN4;H0YBR8;H0YBJ5;H0YBM7	Q6PKG0;E5RH50	La-related protein 1	LARP1
30.4405	30.5277	30.5102	30.3217	28.6721	28.3063	28.7654	28.3154	+	13	13	13	46.8	46.8	46.8	44.141	0	13315000000	48	5.27488	0.0103333	-1.93519	-8.4831	Q12824;G5E975;B5MCL5;C9JTA6	Q12824;G5E975;B5MCL5	SWI/SNF-related matrix-associated actin-dependent regulator of chromatin subfamily B member 1	SMARCB1
27.8274	27.7244	28.6046	28.4	27.2011	28.0458	28.1951	27.7411		9	9	9	7.7	7.7	7.7	297.91	0	5751500000	79	0.513518	0.697306	-0.343295	-0.84304	Q6UB99;H3BVB8	Q6UB99	Ankyrin repeat domain-containing protein 11	ANKRD11
32.7288	33.2065	32.9798	33.4153	33.3496	33.5465	33.5307	33.5863		24	24	24	52.4	52.4	52.4	66.526	0	180040000000	313	1.43939	0.404823	0.420685	1.63845	Q6UN15;H0Y8P7	Q6UN15	Pre-mRNA 3-end-processing factor FIP1	FIP1L1
30.1344	30.9119	30.4129	31.0625	30.564	30.6679	30.8545	31.0409		15	15	15	54.6	54.6	54.6	35.079	0	26316000000	108	0.2584	0.823269	0.151426	0.445184	Q6UXN9;C9JBU3	Q6UXN9	WD repeat-containing protein 82	WDR82
32.978	32.4485	33.8201	33.3005	32.5189	32.785	33.9198	33.4189		8	8	1	55.9	55.9	23.5	15.388	0	186980000000	148	0.0189742	0.983644	0.0238657	0.0452791	Q71DI3;Q16695;K7EMV3;B4DEB1;Q6NXT2;K7ES00;K7EP01	Q71DI3;Q16695;K7EMV3;B4DEB1;Q6NXT2;K7ES00	Histone H3.2;Histone H3.1t;Histone H3;Histone H3.3C	HIST2H3A;HIST3H3;H3F3B;H3F3A;H3F3C
34.8028	34.598	34.1147	33.9499	34.4733	34.5716	34.2014	34.09		31	31	1	69.6	69.6	3.1	50.135	0	466740000000	687	0.0491714	0.970792	-0.0322638	-0.0978194	Q71U36;Q13748;F8VQQ4;Q6PEY2;V9GZ17	Q71U36;Q13748	Tubulin alpha-1A chain;Tubulin alpha-3C/D chain	TUBA1A;TUBA3C
36.0394	35.9263	35.9425	35.9604	36.4424	36.2905	36.1303	36.0794		79	79	79	62.6	62.6	62.6	117.36	0	1344100000000	1950	1.68721	0.474601	0.268509	1.44342	Q7L014;D6RJA6;H0Y9U3	Q7L014	Probable ATP-dependent RNA helicase DDX46	DDX46
27.7922	27.9247	27.865	27.9265	27.8078	28.2005	27.8877	28.2236		5	5	5	35.5	35.5	35.5	33.54	0	5475000000	26	0.660821	0.725197	0.152796	0.723634	Q7L190	Q7L190	Developmental pluripotency-associated protein 4	DPPA4
33.0363	33.2706	33.0813	33.3054	33.2365	33.5171	33.2899	33.4485		17	17	17	38.7	38.7	38.7	50.559	0	202250000000	383	1.10781	0.603549	0.199625	1.02871	Q7L4I2;H0YGP9;E1B6W4	Q7L4I2	Arginine/serine-rich coiled-coil protein 2	RSRC2
30.8684	30.702	31.4264	31.7656	31.0479	31.0571	31.1145	31.2351		8	8	8	69.1	69.1	69.1	12.405	0	39720000000	101	0.114169	0.908069	-0.0769396	-0.219713	Q7RTV0	Q7RTV0	PHD finger-like domain-containing protein 5A	PHF5A
31.2924	31.7609	31.8168	32.024	31.5795	31.8171	32.058	31.7158		30	30	30	23.6	23.6	23.6	201.56	0	64963000000	200	0.142071	0.899413	0.069088	0.24281	Q7Z6E9;H3BSK8;H3BUN0;I3L3Y2	Q7Z6E9	E3 ubiquitin-protein ligase RBBP6	RBBP6
29.0266	29.1657	29.7831	29.5129	28.651	28.9061	29.1273	28.8084		7	7	7	40.3	40.3	40.3	34.262	0	10040000000	66	1.34468	0.381022	-0.498893	-1.67478	Q7Z7C8;C9J7M8;B4DZU5;C9J856	Q7Z7C8;C9J7M8	Transcription initiation factor TFIID subunit 8	TAF8
27.5664	27.6417	28.3921	28.8225	28.2499	28.357	27.7496	28.6048		4	4	4	19.6	19.6	19.6	29.946	0	4757500000	45	0.145458	0.88465	0.134696	0.297804	Q7Z7K6	Q7Z7K6	Centromere protein V	CENPV
31.7	31.9148	32.0855	31.7873	32.4901	32.2905	32.3102	32.233		13	13	5	57.5	57.5	24.5	32.749	0	74642000000	140	2.41837	0.251768	0.459089	2.28985	Q86U42;H0YJH9;A6NDY0	Q86U42	Polyadenylate-binding protein 2	PABPN1
27.1847	26.5898	26.3725	25.8934	24.8684	23.8045	25.6429	23.4827	+	7	7	7	5	5	5	265.55	0	1620100000	9	1.97363	0.117946	-2.0605	-3.10529	Q13085;Q59FY4;K4DID9;K7EPF1;K7EMF7;K7EK64	Q13085;Q59FY4	Acetyl-CoA carboxylase 1;Biotin carboxylase	ACACA
25.2533	24.1722	25.7593	27.8906	23.265	25.8336	25.5176	26.7222		3	3	3	8.8	8.8	8.8	63.836	0	1577700000	10	0.155122	0.855517	-0.434255	-0.370301	Q86UE4;E5RJU9;H0YBJ8;H0YB56	Q86UE4;E5RJU9	Protein LYRIC	MTDH
25.4573	25.4261	26.0415	26.3472	22.2367	26.004	25.0834	25.9883		2	2	2	12.2	12.2	12.2	27.194	0	1049700000	16	0.491413	0.625748	-0.989926	-0.971962	Q86UY6;F5H2C9	Q86UY6;F5H2C9	N-alpha-acetyltransferase 40	NAA40
32.6473	32.7343	32.8496	32.5707	32.4851	32.2175	32.7232	32.0966		11	11	2	53.7	53.7	6.2	26.888	0	115930000000	254	1.09381	0.536246	-0.319879	-1.26742	Q86V81	Q86V81	THO complex subunit 4	ALYREF
31.0841	30.7638	30.4983	29.9474	29.8728	30.0525	29.3127	29.0368		25	25	25	32.1	32.1	32.1	136.37	0	23110000000	181	1.60509	0.254588	-1.00472	-2.29479	Q86VP6;H0YH27;O75155;F8WBB8;F5H6I6	Q86VP6	Cullin-associated NEDD8-dissociated protein 1	CAND1
32.3635	32.5578	32.6689	31.6317	32.2881	31.9856	32.2854	31.445		22	22	22	79.8	79.8	79.8	37.535	0	90528000000	295	0.445359	0.722355	-0.304447	-0.749316	Q86W42	Q86W42	THO complex subunit 6 homolog	THOC6
24.0984	25.023	24.5491	24.727	24.4763	23.137	23.2521	23.9893		3	3	3	9.7	9.7	9.7	48.984	0	1027900000	12	1.26557	0.321694	-0.885715	-1.88021	Q86X53;H0YBT6;H0YB25;E5RHA3	Q86X53;H0YBT6;H0YB25;E5RHA3	Glutamate-rich protein 1	ERICH1
28.3425	28.314	28.3677	28.4054	28.1124	28.3557	28.0199	28.1761		6	6	6	12.9	12.9	12.9	52.313	0	5898300000	28	1.39313	0.591451	-0.191358	-1.10301	Q86X95;H3BLY3	Q86X95	Corepressor interacting with RBPJ 1	CIR1
23.6868	23.0872	23.8715	23.5122	25.2939	23.4929	25.5114	23.9362		4	4	4	6.3	6.3	6.3	138.6	0	1089100000	6	-4.34294e-08	1	0	0	Q86Y13;C9J9M8;C9J702	Q86Y13;C9J9M8	E3 ubiquitin-protein ligase DZIP3	DZIP3
30.9548	32.2239	31.342	33.4332	30.4486	31.9642	31.0565	33.06		29	29	28	54.3	54.3	52.6	68.062	0	89803000000	274	0.174978	0.84906	-0.356149	-0.399675	Q86YP4;B4DKZ7;F5H7D9;C9JHD7;C9JJK9;C9JVY3;V9GY85;H7C3H1;C9JMI3;C9JGN4;V9GYX5	Q86YP4;B4DKZ7	Transcriptional repressor p66-alpha	GATAD2A
28.7735	28.178	29.5897	29.2619	28.2419	28.1534	28.745	29.0339		9	9	9	11.8	11.8	11.8	130.93	0	8878000000	33	0.501273	0.687905	-0.407199	-0.86327	Q8IUX7;H7C4B5;H7C391;H7C1J5;H7C0W8;Q8N436	Q8IUX7	Adipocyte enhancer-binding protein 1	AEBP1
24.1639	23.7703	25.5578	25.4937	23.913	24.5996	25.6203	25.6646		1	1	1	2.3	2.3	2.3	94.498	0	562770000	17	0.121534	0.885969	0.20295	0.280461	Q8IWA0	Q8IWA0	WD repeat-containing protein 75	WDR75
34.1892	33.7936	34.2073	33.836	34.1828	33.8839	33.6956	33.7526		33	33	33	42.9	42.9	42.9	103.7	0	325300000000	830	0.354178	0.801533	-0.127803	-0.500322	Q8IWX8;J3QK89	Q8IWX8;J3QK89	Calcium homeostasis endoplasmic reticulum protein	CHERP
26.6223	25.7924	26.3614	24.1556	23.4023	23.6194	24.3607	23.1044	+	3	3	3	18.5	18.5	18.5	33.81	0	338490000	9	1.85617	0.131905	-2.1112	-2.95257	Q9H4A6	Q9H4A6	Golgi phosphoprotein 3	GOLPH3
28.8824	28.8926	29.448	29.7813	29.1459	29.0429	29.3499	29.5956		4	4	4	45.3	45.3	45.3	17.9	0	12279000000	50	0.0449859	0.968733	0.0325179	0.0923419	Q8IXM2;F8W038;F8W1H0;H0YIS7	Q8IXM2;F8W038	Chromatin complexes subunit BAP18	BAP18;C17orf49
30.0806	30.7687	30.5805	31.3069	30.0652	30.6648	30.3142	31.2195		21	21	21	30.7	30.7	30.7	96.557	0	30030000000	210	0.124291	0.891169	-0.118228	-0.259262	Q8IY81;J3QSE2;J3KS36	Q8IY81	pre-rRNA processing protein FTSJ3	FTSJ3
24.2721	25.5704	25.464	22.9475	25.4562	23.3292	25.5187	25.7445		6	6	6	1.8	1.8	1.8	409.8	0	772760000	15	0.214741	0.810945	0.448662	0.480441	Q8IZT6;Q5VYL4	Q8IZT6	Abnormal spindle-like microcephaly-associated protein	ASPM
25.4259	24.356	25.4503	23.1695	25.2559	25.1179	24.8694	25.4374		2	2	2	4.2	4.2	4.2	102.9	0	760640000	14	0.464199	0.68432	0.56976	0.871196	Q8N163;E5RHJ4;G3V119;H0YB24	Q8N163;E5RHJ4;G3V119;H0YB24	DBIRD complex subunit KIAA1967	KIAA1967
27.544	27.4479	26.5455	25.7296	27.1064	26.0758	27.1904	25.3385		4	4	4	7.8	7.8	7.8	93.487	0	3098300000	28	0.259433	0.772801	-0.388964	-0.54419	Q8N1F7;H3BV11;H3BRI8;H3BM93;H3BVG0;H3BV15	Q8N1F7;H3BV11;H3BRI8;H3BM93;H3BVG0	Nuclear pore complex protein Nup93	NUP93
30.2806	29.6142	30.0172	30.0677	30.3387	29.8507	29.3468	29.9272		4	4	4	15.9	15.9	15.9	47.138	0	19864000000	45	0.208012	0.859242	-0.12905	-0.372397	Q8N5F7;Q5M9Q1	Q8N5F7;Q5M9Q1	NF-kappa-B-activating protein;NKAP-like protein	NKAP;NKAPL
25.6167	23.7057	23.5609	26.3209	23.7419	24.1436	23.9746	24.2685		3	3	3	18.8	18.8	18.8	33.812	0	221810000	4	-4.34294e-08	1	0	0	Q8N6M0	Q8N6M0	OTU domain-containing protein 6B	OTUD6B
24.9704	22.9136	24.4357	23.6079	22.9347	23.8186	24.4377	24.2952		18	18	18	57.9	57.9	57.9	47.998	0	12248000000	37	-4.34294e-08	1	0	0	Q8N806;E9PCJ7;H0YJA0;H0YJM2;G3V2G3;G3V336;H0YJY4;G3V3Q6;G3V253	Q8N806;E9PCJ7	Putative E3 ubiquitin-protein ligase UBR7	UBR7
31.8458	31.2663	32.0256	31.2812	32.0819	31.3186	32.0272	31.334		11	11	11	40.1	40.1	40.1	37.476	0	62226000000	235	0.110604	0.906366	0.0856705	0.221536	Q8NAV1	Q8NAV1	Pre-mRNA-splicing factor 38A	PRPF38A
24.3508	25.5012	26.3954	25.4998	24.8745	26.9309	26.6568	22.8263		3	3	3	11	11	11	44.965	0	857780000	9	0.0383186	0.971221	-0.114684	-0.100863	Q8NC51	Q8NC51	Plasminogen activator inhibitor 1 RNA-binding protein	SERBP1
34.2633	34.2959	34.6686	35.3298	33.4806	34.5436	33.5532	35.0735		48	48	47	61.1	61.1	61.1	95.925	0	517010000000	1058	0.467481	0.691927	-0.476696	-0.849985	Q8NE71;H0YGW7;Q5STZ7;Q5STZ8;F5GYK6;H0Y412	Q8NE71;H0YGW7	ATP-binding cassette sub-family F member 1	ABCF1
32.6574	32.7749	33.0574	32.4286	32.7155	32.7944	32.5566	32.5541		53	53	50	40.3	40.3	38.3	182.77	0	125950000000	577	0.205219	0.883812	-0.0744219	-0.305195	Q8NI27;H0Y815;F2Z2V2;H0Y594	Q8NI27	THO complex subunit 2	THOC2
24.2318	23.4529	25.2058	25.7389	23.9059	23.725	25.4181	25.8171		2	2	2	2.8	2.8	2.8	105.32	0	667690000	23	0.0276805	0.972393	0.0591974	0.0710724	Q8NI36;D6R922	Q8NI36;D6R922	WD repeat-containing protein 36	WDR36
29.1325	28.6267	28.677	29.1613	29.3594	29.4708	28.9163	29.0206		4	4	4	21.3	21.3	21.3	26.106	0	10506000000	20	0.732645	0.623154	0.292404	0.990029	Q8TA86;C9J6V2	Q8TA86	Retinitis pigmentosa 9 protein	RP9
25.573	26.9576	24.1019	24.205	28.2996	26.2819	24.5661	24.9597		4	4	4	13.1	13.1	13.1	45.777	0	1165100000	4	0.321741	0.732267	0.817435	0.694342	Q8TAD8	Q8TAD8	Smad nuclear-interacting protein 1	SNIP1
23.7308	27.1835	27.3591	27.5538	26.5871	27.5242	27.2386	28.2266		2	2	2	19	19	19	27.59	0	2844600000	15	0.428735	0.68757	0.937305	0.873488	Q8TAT2	Q8TAT2	Fibroblast growth factor-binding protein 3	FGFBP3
29.0469	28.3799	29.1211	29.6107	29.9712	29.5979	28.6972	29.8051		7	7	7	17.7	17.7	17.7	57.891	0	11469000000	42	0.592804	0.6168	0.478191	0.995512	Q8TBB5;H3BQH3;H3BV82	Q8TBB5;H3BQH3	Kelch domain-containing protein 4	KLHDC4
27.7314	27.7448	28.2848	28.2853	28.127	27.9753	28.2466	28.0852		20	12	12	10.3	6.5	6.5	305.41	0	4619200000	67	0.23359	0.859304	0.0969243	0.362259	Q8TD26;H7C294;C9JFU2	Q8TD26	Chromodomain-helicase-DNA-binding protein 6	CHD6
28.434	27.9422	27.7645	27.6998	27.3433	28.0118	27.864	27.2964		10	10	10	18	18	18	98.594	0	5222300000	52	0.645079	0.630701	-0.331237	-0.957927	Q8TDD1;F8VRX4;H0YHH7	Q8TDD1	ATP-dependent RNA helicase DDX54	DDX54
24.5164	24.1694	27.5965	24.7259	23.5865	26.9352	22.869	24.3763		3	3	3	14.2	14.2	14.2	41.401	0	1620100000	7	0.283694	0.749992	-0.81032	-0.629518	Q8TDN6	Q8TDN6	Ribosome biogenesis protein BRX1 homolog	BRIX1
26.1692	25.7022	24.9113	24.8264	25.3506	25.8742	24.9908	24.8834		6	6	6	8.7	8.7	8.7	118.71	0	1027000000	36	0.121226	0.889449	-0.127472	-0.258774	Q8TEX9;H0YN07;H0YMR4;H0YN14;H0YK93;H0YLV0;H0YL92;H0YKG5	Q8TEX9;H0YN07;H0YMR4;H0YN14	Importin-4	IPO4
31.5567	31.3753	31.3269	31.5462	32.2346	31.8162	31.6196	31.7134		16	16	16	20.6	20.6	20.6	92.576	0	60512000000	235	1.43175	0.41857	0.394673	1.59276	Q8TF01	Q8TF01	Arginine/serine-rich protein PNISR	PNISR
28.0417	27.8305	28.1334	27.5735	26.6701	27.4956	27.5121	27.6683		7	7	7	12.2	12.2	12.2	85.097	0	4434500000	47	1.13465	0.42478	-0.558251	-1.56116	Q8TF39;Q6P088;Q5VZN3	Q8TF39;Q6P088	Zinc finger protein 483	ZNF483
32.9752	33.1367	33.094	33.4935	33.3821	33.4247	33.4868	33.6998		18	18	18	41.5	41.5	41.5	57.224	0	206650000000	479	1.30362	0.487551	0.323515	1.3946	Q8WUA2	Q8WUA2	Peptidyl-prolyl cis-trans isomerase-like 4	PPIL4
28.8344	28.8345	29.086	28.9904	27.2288	26.6214	25.5395	27.149	+	15	5	5	11.4	5.2	5.2	132.88	0	3480900000	26	2.95479	0.0420952	-2.30163	-4.6589	Q8TAQ2;F8VXC8;F8VZW6	Q8TAQ2;F8VXC8	SWI/SNF complex subunit SMARCC2	SMARCC2
26.0551	26.8883	26.0884	28.5439	26.3315	26.6351	26.1055	26.887		6	6	6	16.8	16.8	16.8	75.403	0	2736000000	15	0.275319	0.768214	-0.404164	-0.571377	Q8WVC0	Q8WVC0	RNA polymerase-associated protein LEO1	LEO1
30.3221	29.7281	30.7498	30.6019	31.1898	30.9448	29.7831	30.9584		7	7	7	41.9	41.9	41.9	18.86	0	31864000000	105	0.420144	0.719125	0.368576	0.753605	Q8WVK2;H0YBW5;B8ZZ98	Q8WVK2	U4/U6.U5 small nuclear ribonucleoprotein 27 kDa protein	SNRNP27
26.8798	27.1956	28.5565	28.7877	26.5702	26.6626	27.66	28.3662		9	9	9	9.4	9.4	9.4	122.57	0	4205400000	30	0.363839	0.720954	-0.54015	-0.727564	Q8WVS4;H7C022;H7C1E8	Q8WVS4;H7C022	WD repeat-containing protein 60	WDR60
31.9111	31.4746	31.8551	31.0497	31.8765	31.7131	31.709	31.2099		10	10	10	24.6	24.6	24.6	59.38	0	64110000000	220	0.0798016	0.934733	0.0545144	0.15744	Q8WXA9;H0YC47	Q8WXA9	Splicing regulatory glutamine/lysine-rich protein 1	SREK1
28.8158	29.9043	29.1024	31.2267	28.0585	29.8861	28.5965	30.8553		16	15	15	37.1	35.2	35.2	65.26	0	19994000000	52	0.196076	0.822741	-0.4132	-0.443864	Q8WXI9	Q8WXI9	Transcriptional repressor p66-beta	GATAD2B
26.1425	26.4263	27.4965	26.9979	26.0838	26.5155	27.3211	26.6738		4	4	4	22.7	22.7	22.7	29.909	0	1794500000	16	0.109502	0.901406	-0.117236	-0.236392	Q8WXX5	Q8WXX5	DnaJ homolog subfamily C member 9	DNAJC9
23.0519	24.622	23.6461	25.1042	22.1562	23.9721	25.7955	23.7614		3	3	3	3.2	3.2	3.2	252.5	0	664840000	18	0.0756145	0.92236	-0.184773	-0.189013	Q8WYP5;C9J5C5	Q8WYP5	Protein ELYS	AHCTF1
28.1157	27.2628	28.7381	27.6597	27.5231	27.6087	28.302	27.1747		9	9	9	19.6	19.6	19.6	82.431	0	4750100000	77	0.311665	0.767201	-0.291945	-0.589603	Q92499	Q92499	ATP-dependent RNA helicase DDX1	DDX1
28.8357	28.7865	28.4303	28.9429	28.5937	29.3228	28.5271	28.8664		5	5	5	26.8	26.8	26.8	22.487	0	10230000000	53	0.140489	0.892333	0.0786166	0.251899	Q92522	Q92522	Histone H1x	H1FX
28.7524	28.9969	29.2638	29.3542	29.7101	29.7525	29.639	29.2122		5	5	5	33.7	33.7	33.7	21.732	0	11432000000	50	1.41356	0.381116	0.486659	1.71116	Q92572;F5H459	Q92572	AP-3 complex subunit sigma-1	AP3S1
25.8746	25.9801	26.1897	25.8762	24.324	24.8055	26.0249	26.0966		3	3	3	4.2	4.2	4.2	96.864	0	1109000000	6	0.725954	0.562257	-0.667409	-1.21507	Q92598;R4GN69;B4DY72	Q92598	Heat shock protein 105 kDa	HSPH1
29.6045	29.5091	28.5218	28.5867	29.2163	29.7567	28.4308	29.0376		31	31	31	19.2	19.2	19.2	292.75	0	12628000000	171	0.0481072	0.965829	0.0548205	0.10992	Q92616	Q92616	Translational activator GCN1	GCN1L1
28.5314	28.9522	28.0128	28.0657	28.5347	29.065	27.5229	28.3025		16	16	16	13.5	13.5	13.5	227.92	0	7665900000	62	0.0302257	0.972547	-0.0342102	-0.0699708	Q92621;U3KPX2;E7ET25	Q92621	Nuclear pore complex protein Nup205	NUP205
28.9144	29.5097	28.6586	27.8344	29.1321	28.9584	29.3523	27.9878		9	8	8	35.9	29.7	29.7	41.569	0	9447300000	49	0.102691	0.904218	0.128375	0.229365	Q92747;E9PF58;B4DLQ7;F8WFD3	Q92747;E9PF58;B4DLQ7	Actin-related protein 2/3 complex subunit 1A	ARPC1A
33.0975	32.8565	32.8765	32.548	30.2057	30.4881	30.3609	30.106	+	65	65	65	48.3	48.3	48.3	192.95	0	52603000000	243	5.74151	0.0177143	-2.55446	-10.6035	Q86U86;E7EVG2;H0Y5B5;C9JPI5;C9JQF1;C9J053;C9JCJ2;C9J409	Q86U86;E7EVG2;H0Y5B5	Protein polybromo-1	PBRM1
26.3517	25.5326	25.2101	25.5462	26.4453	24.5007	25.4511	24.8753		4	4	4	5.1	5.1	5.1	153.89	0	1158700000	12	0.292446	0.767747	-0.342025	-0.581268	Q92878;E7ESD9;E7EN38;C9JNH8;H7C0P8	Q92878;E7ESD9;E7EN38	DNA repair protein RAD50	RAD50
28.5055	28.2565	28.6618	27.9591	28.7482	29.2943	29.0886	28.3562		13	13	13	13.9	13.9	13.9	124.34	0	8421200000	53	1.06488	0.452559	0.526102	1.4757	Q92900	Q92900	Regulator of nonsense transcripts 1	UPF1
30.6847	30.6011	30.2842	30.182	28.3567	27.6068	27.938	27.4833	+	10	10	10	36.1	36.1	36.1	33.433	0	9057700000	25	4.5348	0.018	-2.59178	-7.85436	J3QKS7;B4DGM3;Q969G3;K7EMQ8;H7C048;J3QR61;J3KT85;J3KS99;J3QL66;J3QKX6	J3QKS7;B4DGM3;Q969G3;K7EMQ8;H7C048	SWI/SNF-related matrix-associated actin-dependent regulator of chromatin subfamily E member 1	SMARCE1
23.1161	23.7717	25.2902	26.3596	25.0524	24.3554	25.0964	23.8217		3	3	3	18.9	18.9	18.9	26.598	0	261950000	13	0.0227094	0.976989	-0.0529113	-0.0591651	V9GYP5;Q92979	V9GYP5;Q92979	Ribosomal RNA small subunit methyltransferase NEP1	EMG1
25.8094	25.385	24.982	24.7539	24.1092	25.4096	24.8649	25.0616		4	4	4	3.1	3.1	3.1	292.28	0	761700000	16	0.465906	0.704205	-0.371255	-0.807259	Q93008;O00507	Q93008	Probable ubiquitin carboxyl-terminal hydrolase FAF-X	USP9X
28.138	28.5612	26.738	27.649	27.2108	28.1612	26.9587	27.7214		7	1	1	38.7	9.4	9.4	12.469	0.00073584	3509800000	21	0.217833	0.823676	-0.258543	-0.449937	Q969Q0;R4GN19	Q969Q0	60S ribosomal protein L36a-like	RPL36AL
23.06	25.3325	24.235	24.6114	23.1277	23.7504	23.1361	24.0062		4	4	4	9.6	9.6	9.6	46.687	0	695580000	12	-4.34294e-08	1	0	0	Q96A09	Q96A09	Protein FAM46B	FAM46B
31.1233	31.0312	31.523	30.9148	31.6509	31.3756	31.8649	31.3554		13	13	1	73	73	6.1	17.276	0	51318000000	211	1.21689	0.452697	0.41358	1.48007	Q96A72;A6NEC0;F5H6P7;F5H6N1;F5H3U9;F5H124	Q96A72;A6NEC0;F5H6P7;F5H6N1	Protein mago nashi homolog 2	MAGOHB
27.2316	28.3091	28.0648	30.3668	27.5532	27.7927	27.2081	29.7941		7	7	7	34.1	34.1	34.1	25.835	0	7755500000	22	0.179044	0.844404	-0.406079	-0.412675	Q96CT7;M0R2F5	Q96CT7	Coiled-coil domain-containing protein 124	CCDC124
27.0466	26.7878	27.6145	27.2249	26.9339	27.3352	27.0915	27.4163		9	9	9	23.9	23.9	23.9	49.654	0	5660900000	18	0.0436051	0.97189	0.0257897	0.0842734	Q96CW1;E9PFW3;C9JJ47;C9JGT8;C9JJD3;C9JTK4;H7C4C3;C9JPV8	Q96CW1;E9PFW3;C9JJ47	AP-2 complex subunit mu	AP2M1
27.7791	28.9745	28.4019	30.5852	27.9623	28.9958	28.1433	30.3221		13	13	13	24.5	24.5	24.5	86.661	0	11897000000	58	0.0338791	0.969575	-0.0792928	-0.0873955	Q96D71;E9PMG1;H0YDT0;H0YE89;H0YCR2;H0YCF0;H0YE73;H7C1V2;F2Z3L2;H7C225	Q96D71;E9PMG1;H0YDT0	RalBP1-associated Eps domain-containing protein 1	REPS1
30.73	30.6354	31.1917	30.7987	31.3735	30.796	31.4076	30.6648		16	16	16	66.9	66.9	66.9	39.31	0	34736000000	135	0.432944	0.743508	0.221508	0.675099	Q96DI7;B4DQJ1;Q9NSS8	Q96DI7;B4DQJ1	U5 small nuclear ribonucleoprotein 40 kDa protein	SNRNP40
32.231	32.6183	32.5077	32.5846	32.5126	32.4355	32.5056	32.4101		30	30	30	52.1	52.1	52.1	75.665	0	103240000000	376	0.0761385	0.971973	-0.0193949	-0.101266	Q96FV9;R4GMN4;R4GN58;J3KT14;J3KRD7;J3QQZ3	Q96FV9	THO complex subunit 1	THOC1
26.6878	26.813	27.5318	24.8938	24.7221	24.8374	25.8462	24.3103		4	4	4	23.9	23.9	23.9	29.08	0	1288200000	20	1.26916	0.283816	-1.55258	-2.0734	Q96G25	Q96G25	Mediator of RNA polymerase II transcription subunit 8	MED8
32.7356	33.0004	33.0808	33.5315	32.4	32.7083	32.7296	33.1856		24	24	24	45.9	45.9	45.9	54.854	0	144690000000	408	0.693872	0.617	-0.331214	-0.999311	Q96GA3	Q96GA3	Protein LTV1 homolog	LTV1
27.1441	27.1265	27.3405	27.3388	24.6369	24.4348	24.8927	23.9299	+	5	5	5	9.7	9.7	9.7	71.45	0	712820000	9	4.89652	0.0124	-2.76391	-8.8471	Q9Y5K6	Q9Y5K6	CD2-associated protein	CD2AP
26.6576	27.3575	27.7157	29.0481	26.667	27.4443	27.654	28.9925		15	15	15	20	20	20	89.834	0	5411200000	42	0.00252727	0.999004	-0.00528193	-0.00662892	Q96GQ7	Q96GQ7	Probable ATP-dependent RNA helicase DDX27	DDX27
25.3564	25.0033	26.9331	26.9273	25.6024	25.7295	26.0615	26.68		3	3	3	8.3	8.3	8.3	53.716	0	1716100000	33	0.0221367	0.97687	-0.0366702	-0.0551942	Q96HR8	Q96HR8	H/ACA ribonucleoprotein complex non-core subunit NAF1	NAF1
31.136	31.0899	31.5249	31.2905	31.3098	31.3582	31.2478	31.1133		19	19	19	77.9	77.9	77.9	32.004	0	49356000000	212	0.00906406	0.999494	-0.00300884	-0.0142266	Q96HS1;F5GXG4	Q96HS1	Serine/threonine-protein phosphatase PGAM5, mitochondrial	PGAM5
33.958	34.1556	33.9056	34.1141	34.1227	33.8603	34.1739	34.0158		37	37	37	69.6	69.6	69.6	44.961	0	314190000000	617	0.037123	0.979821	0.00984478	0.0513346	Q96I25;Q5W012;Q5W010;Q5W011;H0Y6J6	Q96I25	Splicing factor 45	RBM17
30.427	30.8474	30.3463	30.9116	31.3071	30.9719	31.1777	31.0937		13	13	13	35.3	35.3	35.3	38.677	0	32280000000	108	1.70246	0.307577	0.504504	1.93883	Q96IZ7;C9J713;H7C5Q0;C9J367	Q96IZ7;C9J713;H7C5Q0	Serine/Arginine-related protein 53	RSRC1
31.563	31.8339	31.677	31.6029	31.4693	31.3968	31.6904	31.176		18	18	18	65.2	65.2	65.2	38.771	0	58655000000	207	0.997706	0.594742	-0.236063	-1.06468	Q96J01;Q6NZ53;D6RGZ2;D6REC9;H0Y9T1;H7C0C5	Q96J01;Q6NZ53;D6RGZ2	THO complex subunit 3	THOC3
26.6389	26.3497	27.1741	26.1491	25.4279	22.4449	23.0559	24.0083	+	5	5	4	5.2	5.2	4.4	174.38	0	1226600000	7	2.21628	0.0722581	-2.84371	-3.61401	P11388	P11388	DNA topoisomerase 2-alpha	TOP2A
28.9605	28.7634	29.3878	29.125	28.0656	28.3867	29.1453	28.3803		15	15	15	19.4	19.4	19.4	117.01	0	8046200000	42	1.11367	0.432497	-0.564699	-1.5478	Q96KR1;H0Y8W1	Q96KR1	Zinc finger RNA-binding protein	ZFR
25.366	25.6485	25.5092	25.8654	25.5945	26.3879	25.7488	24.6095		3	3	3	5.7	5.7	5.7	67.819	0	857650000	7	0.010641	0.995418	-0.0121083	-0.0250764	Q96MX3;E9PQ92;E9PJ50	Q96MX3	Zinc finger protein 48	ZNF48
29.4191	29.6053	28.918	29.1769	29.4803	29.5916	29.2009	29.1531		9	9	9	19	19	19	69.491	0	13498000000	58	0.16094	0.894226	0.0766439	0.27058	Q96PK6;F8WDX3;B8ZZ74	Q96PK6	RNA-binding protein 14	RBM14
27.1791	27.4147	27.5439	27.5367	27.5526	27.5619	27.5244	27.4168		4	4	4	16.4	16.4	16.4	35.818	0	2917400000	8	0.471887	0.804571	0.0953293	0.497939	Q96QD9;F6VVD0;H9KVC6;H9KVD1;H9KVD5	Q96QD9;F6VVD0;H9KVC6	UAP56-interacting factor	FYTTD1
29.2701	29.4188	29.0756	29.1382	29.1339	28.8458	29.0219	29.0069		9	9	9	32.5	32.5	32.5	58.147	0	10556000000	62	1.22442	0.588657	-0.223544	-1.13789	Q96S94;F2Z3J5;C9J148;J3QSH2	Q96S94;F2Z3J5	Cyclin-L2	CCNL2
29.182	28.9922	28.9044	29.3567	29.4381	29.1126	29.0435	29.1973		9	9	6	16.6	16.6	12.2	74.324	0	10874000000	62	0.278368	0.854386	0.0890684	0.382919	Q96SB4;B4DS61;H3BLV9;Q5R363	Q96SB4;B4DS61;H3BLV9;Q5R363	SRSF protein kinase 1	SRPK1
26.2301	24.3039	27.0699	26.2187	23.4125	25.9366	26.1631	25.8265		5	3	3	12.9	8.8	8.8	73.652	0	1446700000	18	0.298804	0.74476	-0.620953	-0.639634	Q96SI9;E9PKQ0;Q5JPA5	Q96SI9	Spermatid perinuclear RNA-binding protein	STRBP
24.8117	25.0438	24.3516	24.1365	24.7637	24.3909	24.1521	24.3755		2	2	2	4	4	4	55.816	0	555450000	9	0.282325	0.810525	-0.16538	-0.481746	Q96SQ9;M0R152;B4DJI0	Q96SQ9;M0R152;B4DJI0	Cytochrome P450 2S1	CYP2S1
27.8318	28.4265	27.5189	28.1572	28.2014	28.1607	27.9049	29.2521		12	12	12	29.8	29.8	29.8	80.386	0	9163600000	35	0.508776	0.686355	0.396192	0.866449	Q96SZ4;I3L1J3;I3L0Q3	Q96SZ4;I3L1J3	Zinc finger and SCAN domain-containing protein 10	ZSCAN10
27.9675	27.5759	27.0332	26.9878	27.3691	27.4463	27.1521	27.141		8	8	8	15.9	15.9	15.9	113.29	0	3653600000	87	0.180479	0.873669	-0.113964	-0.329028	Q96T76;Q5T454;H0Y746;F8WCH8;B0QZ77;H0Y7V3;H7C0A9;H7C1W5	Q96T76;Q5T454	MMS19 nucleotide excision repair protein homolog	MMS19
23.1858	24.0091	23.4005	23.8799	25.0655	24.4649	23.7756	24.379		1	1	1	6.9	6.9	6.9	29.965	0.0040568	96064000	2	-4.34294e-08	1	0	0	Q99436	Q99436	Proteasome subunit beta type-7	PSMB7
30.8447	30.7748	31.0071	31.0553	30.8645	30.4274	30.9992	30.8361		24	24	24	44.4	44.4	44.4	92.25	0	33740000000	201	0.443381	0.764444	-0.13867	-0.577728	Q99459	Q99459	Cell division cycle 5-like protein	CDC5L
24.0708	24.3696	24.1706	25.5195	25.2632	23.0802	25.1174	25.1352		2	2	2	4	4	4	105.84	0	480230000	11	0.066668	0.934224	0.116376	0.161241	Q99460;F8WCE3;H7C378;C9J9M4	Q99460;F8WCE3;H7C378;C9J9M4	26S proteasome non-ATPase regulatory subunit 1	PSMD1
26.2779	26.7979	26.7318	30.3877	25.9882	26.9125	25.8184	28.6302		8	8	8	14.7	14.7	14.7	97.181	0	5804100000	24	0.252563	0.768135	-0.711518	-0.568962	Q99549;H0Y6J1	Q99549	M-phase phosphoprotein 8	MPHOSPH8
30.6906	30.3731	30.3362	30.3074	30.7432	30.829	30.8862	30.5339		18	18	18	70.9	70.9	70.9	33.296	0	40399000000	210	1.46469	0.450044	0.321271	1.47513	Q99623;J3KPX7;F5GY37;F5GWA7;F5H3X6;F5H0C5;F5H2D2;U3KPZ5	Q99623;J3KPX7;F5GY37;F5GWA7;F5H3X6	Prohibitin-2	PHB2
23.8505	23.5833	24.9748	23.8166	22.7548	25.1341	23.6908	24.4369		4	3	3	14.1	11.5	11.5	42.823	0	546610000	12	-4.34294e-08	1	0	0	Q99733;A8MXH2;C9J6D1;E9PNW0;E9PJJ2;E9PS34;E9PNJ7;H0YCI4;C9JZI7;E9PKI2;E9PP22	Q99733;A8MXH2;C9J6D1;E9PNW0;E9PJJ2;E9PS34;E9PNJ7;H0YCI4;C9JZI7	Nucleosome assembly protein 1-like 4	NAP1L4
25.667	24.4784	25.3611	23.2841	24.0175	24.3396	24.4262	24.7676		3	3	3	9.9	9.9	9.9	59.366	0	671900000	11	0.223673	0.811492	-0.309931	-0.47236	Q99832;B7Z1C9;F5GZK5;F8WBP8	Q99832;B7Z1C9;F5GZK5	T-complex protein 1 subunit eta	CCT7
33.3788	32.9072	34.5784	34.5158	33.8524	33.9806	35.0904	34.8222		10	10	4	59.5	59.5	18.3	13.989	0	404650000000	314	0.528038	0.632346	0.591344	0.958094	Q99879;Q99877;Q93079;Q5QNW6;P62807;P58876;P57053;O60814;U3KQK0;B4DR52;Q99880	Q99879;Q99877;Q93079;Q5QNW6;P62807;P58876;P57053;O60814;U3KQK0;B4DR52;Q99880	Histone H2B type 1-M;Histone H2B type 1-N;Histone H2B type 1-H;Histone H2B type 2-F;Histone H2B type 1-C/E/F/G/I;Histone H2B type 1-D;Histone H2B type F-S;Histone H2B type 1-K;Histone H2B;Histone H2B type 1-L	HIST1H2BM;HIST1H2BN;HIST1H2BH;HIST2H2BF;HIST1H2BC;HIST1H2BD;H2BFS;HIST1H2BK;HIST1H2BL
26.1661	26.3241	25.6217	24.5903	26.7867	26.3809	26.2845	25.6964		3	3	3	21.6	21.6	21.6	16.941	0	1611200000	25	0.648587	0.593114	0.611566	1.10836	Q9BPX5	Q9BPX5	Actin-related protein 2/3 complex subunit 5-like protein	ARPC5L
28.5524	29.0833	28.4075	29.0213	28.3708	28.8325	28.0273	28.7071		11	9	9	21	17.4	17.4	82.564	0	8062000000	82	0.526294	0.708832	-0.28173	-0.811714	Q9BQ39;S4R3V4;S4R3G6	Q9BQ39	ATP-dependent RNA helicase DDX50	DDX50
29.7342	30.2943	29.9698	30.1821	30.3661	30.2023	30.1317	30.0674		9	9	9	42.4	42.4	42.4	36.724	0	19929000000	93	0.47825	0.752285	0.146782	0.613477	Q9BQA1;B4DP38;H0Y711	Q9BQA1;B4DP38	Methylosome protein 50	WDR77
28.7659	27.9926	27.7157	27.8622	28.0114	28.8664	28.3839	28.5991		15	15	15	15.2	15.2	15.2	148.85	0	6344000000	46	0.610805	0.632837	0.381064	0.962923	Q9BQG0;I3L1L3;I3L2H8	Q9BQG0;I3L1L3	Myb-binding protein 1A	MYBBP1A
30.1899	30.3438	29.9283	30.0009	27.4404	26.997	27.0099	27.0627	+	13	13	13	24.5	24.5	24.5	56.05	0	6687500000	31	6.14177	0	-2.98823	-12.3959	Q8WUB8	Q8WUB8	PHD finger protein 10	PHF10
30.0715	29.536	29.9642	30.213	29.9047	29.7834	29.7889	29.7305		11	11	11	14.9	14.9	14.9	70.52	0	17069000000	42	0.426459	0.765343	-0.1443	-0.576131	Q9BRD0;H7C462	Q9BRD0	BUD13 homolog	BUD13
27.9466	28.2005	27.8155	28.8158	27.3954	27.3418	27.276	28.0867		3	3	3	24.5	24.5	24.5	22.655	0	4453800000	25	1.21268	0.378492	-0.669589	-1.71077	Q9BRP8	Q9BRP8	Partner of Y14 and mago	WIBG
30.2898	30.4514	30.7784	30.8131	30.4789	30.6398	30.953	30.9808		23	23	23	37.5	37.5	37.5	103.34	0	28906000000	179	0.45943	0.747754	0.179985	0.65094	Q9BRR8	Q9BRR8	G patch domain-containing protein 1	GPATCH1
31.0308	31.195	31.0121	31.565	31.1489	30.9743	30.9025	30.964		20	20	20	45.6	45.6	45.6	65.582	0	41468000000	166	0.714248	0.691086	-0.203286	-0.85165	Q9BRS2;E9PFQ8	Q9BRS2	Serine/threonine-protein kinase RIO1	RIOK1
26.7445	27.2537	26.4959	27.1637	23.8713	23.1869	23.3008	24.1494	+	6	6	6	8.9	8.9	8.9	110.61	0	562500000	14	4.54361	0.00953846	-3.28736	-8.41453	F5H801;Q02218;E9PDF2;E9PCR7;E9PFG7;C9J4G7	F5H801;Q02218;E9PDF2;E9PCR7;E9PFG7	2-oxoglutarate dehydrogenase, mitochondrial	OGDH
27.2002	26.9838	27.6027	27.6736	27.5026	27.4041	26.4813	26.9478		4	4	4	45.2	45.2	45.2	15.688	0	3005700000	36	0.438764	0.722535	-0.281098	-0.727653	Q9BTT4	Q9BTT4	Mediator of RNA polymerase II transcription subunit 10	MED10
30.0808	30.0065	30.1094	30.2724	29.8138	29.5548	29.7552	29.6924		11	11	11	43.3	43.3	43.3	29.411	0	18023000000	86	2.70969	0.250328	-0.413206	-2.30894	Q9BU76	Q9BU76	Multiple myeloma tumor-associated protein 2	MMTAG2
26.9179	26.9436	27.6964	27.2672	24.5895	25.2499	22.1942	27.0486		4	4	4	32.7	32.7	32.7	23.662	0	2121800000	5	1.26612	0.285699	-2.43569	-2.17465	Q9BUE0	Q9BUE0	Mediator of RNA polymerase II transcription subunit 18	MED18
28.6742	29.3426	29.0903	30.2149	29.6084	29.9237	28.7268	29.9265		12	12	12	14.8	14.8	14.8	95.581	0	12977000000	74	0.197489	0.847132	0.215863	0.406229	Q9BUQ8;H0YIL9;F8VVA2	Q9BUQ8	Probable ATP-dependent RNA helicase DDX23	DDX23
31.0111	31.0381	30.4949	30.1694	30.9268	30.7047	30.562	29.9242		28	7	2	80.2	24.9	3.6	49.953	0	35686000000	97	0.194762	0.858268	-0.148924	-0.371167	Q9BVA1	Q9BVA1	Tubulin beta-2B chain	TUBB2B
29.6965	29.8284	29.6473	29.8592	29.2947	29.212	29.3356	29.4985		12	12	12	36.2	36.2	36.2	61.992	0	15245000000	114	2.76084	0.231688	-0.422669	-2.36243	Q9BVP2	Q9BVP2	Guanine nucleotide-binding protein-like 3	GNL3
27.6847	27.8043	27.8785	27.6583	28.0318	28.1745	28.0427	27.7845		4	4	4	17.6	17.6	17.6	40.313	0	3945800000	9	1.3995	0.533448	0.251936	1.28313	Q9BWF3;E9PB51;Q9BQ04;E9PLB0;E9PM61;D6R9K7;U3KQD5;J3QRR5	Q9BWF3;E9PB51;Q9BQ04	RNA-binding protein 4;RNA-binding protein 4B	RBM4;RBM4B
30.5555	30.4409	30.9342	30.6237	30.6479	30.9196	30.889	30.4937		7	7	7	96.5	96.5	96.5	10.135	0	31480000000	88	0.280351	0.849487	0.0989208	0.401481	Q9BWJ5	Q9BWJ5	Splicing factor 3B subunit 5	SF3B5
26.5095	26.2568	27.6434	27.655	26.0345	26.6014	27.1957	26.8846		4	4	4	22.5	22.5	22.5	34.222	0	2338000000	27	0.322002	0.752673	-0.337117	-0.619726	Q9BYG3;C9J6C5;C9J808	Q9BYG3;C9J6C5;C9J808	MKI67 FHA domain-interacting nucleolar phosphoprotein	MKI67IP
28.7552	29.0902	28.3169	29.1905	28.3629	29.1927	28.6478	29.1297		8	8	8	17.7	17.7	17.7	73.964	0	7932400000	32	0.00590325	0.998783	-0.00493383	-0.0129933	Q9BZE4;B4DY13;B7Z7A3;Q5T3R7	Q9BZE4;B4DY13;B7Z7A3	Nucleolar GTP-binding protein 1	GTPBP4
25.9813	26.528	26.2036	27.2808	25.8789	26.5394	23.8679	27.5393		4	4	4	9.5	9.5	9.5	57.761	0	1609200000	12	0.270966	0.767825	-0.542058	-0.585599	Q9BZI7	Q9BZI7	Regulator of nonsense transcripts 3B	UPF3B
27.1445	27.2972	27.9025	27.6826	27.0388	27.2197	27.3543	27.4309		3	3	3	41.1	41.1	41.1	8.5468	0	3479900000	17	0.598658	0.700684	-0.245781	-0.836219	Q9BZL1;K7EQ43	Q9BZL1	Ubiquitin-like protein 5	UBL5
28.2535	27.5489	29.7626	27.7673	28.8669	28.4397	29.4527	28.2636		3	3	3	47.5	47.5	47.5	11.25	0	7381200000	44	0.316574	0.748248	0.422631	0.635929	Q9C005	Q9C005	Protein dpy-30 homolog	DPY30
32.1192	32.413	32.4001	32.7195	32.6825	32.6524	32.5804	32.8322		51	51	51	50.8	50.8	50.8	145.89	0	107220000000	510	1.06477	0.568479	0.273918	1.17277	Q9C0J8;C9J8B4;B9A053	Q9C0J8	pre-mRNA 3 end processing protein WDR33	WDR33
23.2091	25.431	23.7676	24.9854	23.7177	23.7442	24.9463	23.6891		6	6	6	12.8	12.8	12.8	64.062	0	850060000	10	-4.34294e-08	1	0	0	Q9GZV8;C9JMM8	Q9GZV8;C9JMM8	PR domain zinc finger protein 14	PRDM14
32.4266	32.3812	32.9588	32.9197	32.1022	32.5652	32.3817	32.8162		43	43	43	51.9	51.9	51.9	115.73	0	121830000000	610	0.421533	0.748467	-0.205239	-0.649349	Q9H0A0;E9PMU0;E9PJN6	Q9H0A0	N-acetyltransferase 10	NAT10
30.1159	30.4562	30.5386	31.1059	30.5152	30.8804	30.7856	31.1638		15	15	15	25.8	25.8	25.8	66.389	0	32318000000	122	0.532155	0.710576	0.282085	0.817276	Q9H0G5;K7ERM9;J3KT62;J3QLV5;J3QRI6	Q9H0G5	Nuclear speckle splicing regulatory protein 1	NSRP1
25.0717	24.5941	27.0308	24.0268	22.2343	24.1735	24.4214	24.1708		8	8	3	18.7	18.7	8	64.436	0	1605800000	11	0.871355	0.433185	-1.43084	-1.54287	Q9H0L4	Q9H0L4	Cleavage stimulation factor subunit 2 tau variant	CSTF2T
26.7011	26.1232	27.2253	28.734	26.5226	26.6305	26.4314	28.4732		3	3	3	11.9	11.9	11.9	27.296	0	3486000000	15	0.0887822	0.90838	-0.181468	-0.21534	Q9H1E3	Q9H1E3	Nuclear ubiquitous casein and cyclin-dependent kinase substrate 1	NUCKS1
27.0511	27.2364	26.986	27.9237	23.3953	27.3302	27.0853	27.3469		5	5	5	2.7	2.7	2.7	261.37	0	3077000000	11	0.459527	0.651124	-1.00985	-0.926362	Q9H2D6;F6WYE2;F6TR96;H0Y5J9	Q9H2D6	TRIO and F-actin-binding protein	TRIOBP
30.2858	31.1544	30.3954	32.2357	29.3359	31.0532	29.9014	31.6275		32	32	32	35.8	35.8	35.8	123.56	0	42620000000	191	0.332572	0.74119	-0.53834	-0.681379	Q9H2P0;E9PQK8	Q9H2P0	Activity-dependent neuroprotector homeobox protein	ADNP
31.6296	31.5597	31.9701	32.3065	31.8829	32.2945	32.3042	32.5273		25	25	25	30.4	30.4	30.4	81.613	0	78444000000	240	0.894644	0.561383	0.385748	1.2124	Q9H307;G3V5F0;G3V579	Q9H307	Pinin	PNN
31.0746	31.4548	31.3722	31.1282	27.2736	26.8949	27.4432	26.5048	+	19	19	19	45.4	45.4	45.4	54.234	0	11378000000	52	5.79464	0	-4.22833	-12.8732	Q9BR76;F5H390;E7EW44;F5H0D2;A9Z1Z3	Q9BR76	Coronin-1B	CORO1B
31.1619	30.9275	30.3971	30.7409	26.4498	26.921	25.4697	27.0606	+	2	2	2	4.5	4.5	4.5	36.105	0	43099000000	38	4.47073	0.0112727	-4.33159	-8.7624	P01857;P01860;P01859;P01861	P01857;P01860;P01859;P01861	Ig gamma-1 chain C region;Ig gamma-3 chain C region;Ig gamma-2 chain C region;Ig gamma-4 chain C region	IGHG1;IGHG3;IGHG2;IGHG4
26.0076	26.0846	25.5121	25.4357	24.9788	25.6236	25.3759	25.087		3	3	3	3.5	3.5	3.5	117.4	0	1075200000	23	1.17261	0.432585	-0.493699	-1.53646	Q9H4L7;F8W9M2;D6RAY8	Q9H4L7	SWI/SNF-related matrix-associated actin-dependent regulator of chromatin subfamily A containing DEAD/H box 1	SMARCAD1
26.5809	25.7514	27.1994	26.2945	26.0928	26.3102	26.8409	26.723		9	9	9	6.6	6.6	6.6	242.37	0	1872500000	54	0.0348135	0.972849	0.0351505	0.0783561	Q9H583;Q5T3Q7;Q6P664	Q9H583;Q5T3Q7	HEAT repeat-containing protein 1	HEATR1
26.2895	23.2545	23.2339	26.6006	26.318	26.7857	26.2432	24.8162		2	2	2	10.8	10.8	10.8	25.624	0.0021216	1022400000	4	0.545088	0.595307	1.19613	1.0687	Q9H5V9	Q9H5V9	UPF0428 protein CXorf56	CXorf56
26.8875	24.4328	26.9572	28.1515	27.3414	27.1441	26.877	28.6856		3	3	3	10.6	10.6	10.6	40.235	0	3357100000	17	0.465076	0.651787	0.904799	0.924771	Q9H6F5;H0YG79;B4DY99	Q9H6F5	Coiled-coil domain-containing protein 86	CCDC86
24.1428	23.7815	26.3868	25.1544	23.6164	26.0742	24.5785	25.2281		4	4	4	17.6	17.6	17.6	35.582	0	1008300000	7	0.0033911	0.997825	0.00794172	0.00900857	Q9H7B2;Q5VXN0	Q9H7B2;Q5VXN0	Ribosome production factor 2 homolog	RPF2
28.2297	28.547	29.1856	29.0849	27.9676	28.0623	29.2112	28.3642		6	6	6	5.8	5.8	5.8	139.27	0	7822100000	34	0.446128	0.714758	-0.360458	-0.779982	Q9H7N4	Q9H7N4	Splicing factor, arginine/serine-rich 19	SCAF1
28.6203	28.3747	29.2459	29.4878	29.2035	28.9207	29.182	29.1729		13	13	13	11.3	11.3	11.3	132.67	0	9301500000	82	0.291018	0.793534	0.187617	0.508411	Q9H7Z3;E9PBK4;H0YJT6;G3V338	Q9H7Z3;E9PBK4	Protein NRDE2 homolog	NRDE2
24.7973	24.5755	24.1345	25.8103	25.0032	23.4367	24.5245	23.3123		2	2	2	35.1	35.1	35.1	14.536	0	402410000	6	0.672811	0.564233	-0.760262	-1.17885	Q9H840	Q9H840	Gem-associated protein 7	GEMIN7
28.6018	28.1191	28.8384	29.0073	28.6631	28.4993	28.6362	28.7418		5	5	5	23.3	23.3	23.3	38.367	0	7104300000	40	0.01105	0.994208	-0.00654936	-0.0218668	Q9H8G2	Q9H8G2	Caspase activity and apoptosis inhibitor 1	CAAP1
24.691	25.052	24.9839	24.2968	24.3288	23.213	25.3433	24.4911		4	4	4	17.1	17.1	17.1	49.248	0	334480000	8	-4.34294e-08	1	0	0	Q9H8K7	Q9H8K7	Uncharacterized protein C10orf88	C10orf88
29.8588	29.6026	29.984	29.7233	29.8562	29.1699	29.7384	29.4267		13	13	13	33.8	33.8	33.8	66.999	0	14314000000	104	0.669882	0.672897	-0.244381	-0.886109	Q9H8M2;H0YBR9;H0YAW8;H0YBF1;B4DXI2;C9JBY0	Q9H8M2	Bromodomain-containing protein 9	BRD9
26.7325	26.7804	26.0367	26.5177	26.6341	27.9243	26.0779	26.5915		7	7	7	16.2	16.2	16.2	78.259	0	2094800000	18	0.281032	0.776021	0.290114	0.548991	Q9H8Y1;G3V537	Q9H8Y1	Vertnin	VRTN
28.0301	27.7723	28.0609	27.3962	27.3335	27.789	27.4665	27.2912		5	5	5	28.3	28.3	28.3	23.222	0	4145200000	24	0.918844	0.567048	-0.344833	-1.18627	Q9H944;A6PVP4;B7ZBQ3;B4DE08;B7ZBQ1	Q9H944;A6PVP4;B7ZBQ3	Mediator of RNA polymerase II transcription subunit 20	MED20
25.3716	25.2838	26.1053	25.9703	23.3078	22.9384	25.7761	25.7094		2	2	2	2.9	2.9	2.9	145.39	0	1089000000	16	0.78573	0.477559	-1.24984	-1.40758	Q9H9J4;C9JPC9	Q9H9J4;C9JPC9	Ubiquitin carboxyl-terminal hydrolase 42	USP42
31.6431	32.2255	31.7187	31.7847	32.2239	32.4636	32.1037	32.2205		13	13	13	83.7	83.7	83.7	22.743	0	75963000000	146	1.45733	0.405944	0.409968	1.63322	Q9H9Z2;Q6ZN17	Q9H9Z2	Protein lin-28 homolog A	LIN28A
28.8629	29.1733	28.9584	29.34	29.0235	28.7717	29.2038	28.3987		11	11	6	60.2	60.2	38.6	27.622	0	8497600000	36	0.528308	0.715282	-0.234235	-0.768528	Q9HBM6	Q9HBM6	Transcription initiation factor TFIID subunit 9B	TAF9B
30.1935	29.6647	30.2276	29.8729	30.4013	30.0213	30.561	29.9679		6	6	6	62.4	62.4	62.4	11.528	0	18246000000	97	0.59225	0.698268	0.248184	0.834081	Q9NPA8;E5RHX8;J3KNT2;E5RI00;E5RHT9;E5RJ84	Q9NPA8;E5RHX8;J3KNT2;E5RI00;E5RHT9;E5RJ84	Enhancer of yellow 2 transcription factor homolog	ENY2
28.9304	26.4489	28.7408	29.2238	28.1189	28.7765	28.0082	29.3492		4	4	4	62.5	62.5	62.5	7.7059	0	8893700000	45	0.11946	0.886771	0.227225	0.280813	Q9NPE3;H0YM60	Q9NPE3	H/ACA ribonucleoprotein complex subunit 3	NOP10
28.7101	28.9854	28.6711	28.8938	24.9776	23.2251	22.4212	24.4225	+	1	1	1	13.8	13.8	13.8	17.419	0	1751100000	7	3.88941	0.0168	-5.05352	-7.40807	Q6RW13	Q6RW13	Type-1 angiotensin II receptor-associated protein	AGTRAP
27.3856	26.983	27.7331	27.4558	27.6496	27.5263	27.4518	27.6315		6	6	6	27.4	27.4	27.4	29.745	0	3372700000	9	0.495594	0.744595	0.175426	0.670496	Q9NPJ6;Q5T911	Q9NPJ6;Q5T911	Mediator of RNA polymerase II transcription subunit 4	MED4
33.9133	33.726	33.9676	34.6074	34.0847	34.1445	33.8864	34.7326		39	39	29	65	65	57.7	43.727	0	361220000000	637	0.243497	0.829552	0.158484	0.434917	Q9NQ29;A8MYV2;B8ZZ10;B8ZZ09;B8ZZ08;B8ZZ12;F8WBC1;F2Z322	Q9NQ29;A8MYV2;B8ZZ10	Putative RNA-binding protein Luc7-like 1	LUC7L
27.2021	27.0806	27.4656	27.6948	27.3761	27.112	28.6036	28.0872		7	7	7	10.6	10.6	10.6	105.43	0	3162400000	13	0.551954	0.648203	0.433967	0.931244	Q9NQS7	Q9NQS7	Inner centromere protein	INCENP
26.8391	26.5412	25.8763	25.3639	26.2333	25.9447	26.0457	25.4285		11	6	6	8.8	4.8	4.8	202.81	0	1459800000	16	0.266623	0.793227	-0.242047	-0.510897	Q9NQX4;H0YMK3;Q6P1W8;H0YM96	Q9NQX4	Unconventional myosin-Vc	MYO5C
25.2148	24.9077	25.3041	24.0575	24.3494	24.6683	25.2442	25.0746		3	3	3	13.2	13.2	13.2	54.557	0	816070000	10	0.0366165	0.974512	-0.036891	-0.0822564	Q9NQZ2	Q9NQZ2	Something about silencing protein 10	UTP3
29.9578	29.7038	30.1246	29.8829	30.071	30.0189	30.2186	30.0986		16	16	14	28.5	28.5	25	87.343	0	20178000000	127	0.975565	0.644807	0.184492	0.936658	Q9NR30	Q9NR30	Nucleolar RNA helicase 2	DDX21
24.1958	25.0923	24.9122	23.0679	24.9642	24.4666	23.9703	23.6358		2	2	2	3	3	3	178.7	0	350260000	13	0.0368402	0.970531	-0.0578537	-0.0899303	Q9NRL2	Q9NRL2	Bromodomain adjacent to zinc finger domain protein 1A	BAZ1A
28.3109	28.1897	27.129	26.6596	27.6305	27.8014	26.7859	26.9788		17	17	17	5	5	5	632.81	0	4490900000	63	0.233168	0.811846	-0.273167	-0.476762	Q9NU22;Q5T795	Q9NU22;Q5T795	Midasin	MDN1
27.864	27.4342	27.4933	27.4285	28.4501	28.5225	27.5585	28.2852		9	9	9	28.7	28.7	28.7	43.618	0	4985500000	32	1.42505	0.328972	0.6491	1.88624	Q9NUD5	Q9NUD5	Zinc finger CCHC domain-containing protein 3	ZCCHC3
23.9483	28.7098	29.3357	30.1146	28.0704	29.7581	29.0107	29.8872		4	4	4	7.5	7.5	7.5	101.98	0	15061000000	35	0.340484	0.720171	1.15446	0.744302	Q9NV70	Q9NV70	Exocyst complex component 1	EXOC1
28.3509	28.5412	28.9851	27.8583	28.5064	28.029	28.325	28.0128		11	11	11	29.3	29.3	29.3	72.889	0	6398000000	82	0.353959	0.763263	-0.215604	-0.594991	Q9NVC6;E9PKQ4;E9PM72;E9PJZ4	Q9NVC6	Mediator of RNA polymerase II transcription subunit 17	MED17
28.8958	28.9318	28.2421	28.5026	28.9266	29.0749	28.4553	28.9507		14	14	2	20.3	20.3	1.7	71.368	0	8185400000	86	0.435277	0.745895	0.208837	0.664849	Q9NVI7;Q5SV16	Q9NVI7	ATPase family AAA domain-containing protein 3A	ATAD3A
29.5316	29.6177	29.7735	30.674	29.6775	29.9621	29.0482	30.1552		13	13	13	29.9	29.9	29.9	75.406	0	19084000000	137	0.209875	0.84441	-0.188431	-0.41213	Q9NVP1;H7C452	Q9NVP1;H7C452	ATP-dependent RNA helicase DDX18	DDX18
24.2255	24.4263	24.5234	24.3359	24.6422	24.0193	25.2691	23.2484		2	2	2	4.1	4.1	4.1	85.737	0	332950000	6	0.0677743	0.93412	-0.0830245	-0.154672	Q9NW13;H7C5G8;C9JE21;C9JAA9	Q9NW13;H7C5G8;C9JE21;C9JAA9	RNA-binding protein 28	RBM28
30.274	30.3952	30.5936	30.4722	30.3835	29.6143	30.3754	29.9091		15	15	15	39.3	39.3	39.3	46.895	0	21883000000	71	0.924221	0.561131	-0.363152	-1.21119	Q9NW64;F5GWK3;E5RJW4;E5RHA8	Q9NW64;F5GWK3;E5RJW4	Pre-mRNA-splicing factor RBM22	RBM22
33.3728	32.6454	33.4268	33.4032	33.4255	33.4483	32.9744	33.5967		18	18	18	41.4	41.4	41.4	33.216	0	192580000000	304	0.264266	0.823277	0.149168	0.449181	Q9NWB6;X6R9F1	Q9NWB6	Arginine and glutamate-rich protein 1	ARGLU1
30.0505	30.0092	30.2187	30.0679	29.6242	30.3231	30.539	30.2101		12	12	12	12.7	12.7	12.7	117.15	0	20567000000	77	0.168655	0.884222	0.0875444	0.290988	Q9NWH9;H7C3F4;A8K5V8;H0YL55;H7BXE3;H0YLW7;H0YMW8;H0YNF3;H0YMR6;H0YLE6;H0YKH2;H0YMM0;H0YKU6	Q9NWH9;H7C3F4;A8K5V8	SAFB-like transcription modulator	SLTM
27.3877	27.2192	27.5422	27.7427	27.5618	27.8974	27.5687	27.9559		1	1	1	7	7	7	22.354	0	3749300000	17	0.903122	0.595333	0.272989	1.07827	Q9NWT8	Q9NWT8	Aurora kinase A-interacting protein	AURKAIP1
30.4845	30.5012	30.4555	30.668	30.464	30.4697	30.2584	31.0244		5	5	5	39.9	39.9	39.9	17.201	0	27959000000	75	0.0552249	0.971678	0.0268168	0.0989209	Q9NX24;J3QSY4;D6RC52;D6RCB9	Q9NX24;J3QSY4;D6RC52;D6RCB9	H/ACA ribonucleoprotein complex subunit 2	NHP2
30.7204	30.1959	31.0335	30.8945	30.8716	31.1778	29.9746	30.9526		9	9	9	22.4	22.4	22.4	43.614	0	35069000000	74	0.0355257	0.973839	0.0330925	0.0784469	Q9NX58;D6RDJ1	Q9NX58	Cell growth-regulating nucleolar protein	LYAR
24.2548	24.3936	25.8129	23.9714	23.4226	24.3187	24.6198	24.3427		3	3	3	8.3	8.3	8.3	93.351	0	329280000	10	0.388774	0.72253	-0.43221	-0.736918	Q9NXE4;H7C235;H7C2J2;H7C0W5;G8JLC4;H7C1Q6;H7BXF4;F8WF03;F2Z2I0;F2Z2W5;C9J647	Q9NXE4;H7C235;H7C2J2;H7C0W5;G8JLC4;H7C1Q6;H7BXF4	Sphingomyelin phosphodiesterase 4	SMPD4
27.6325	27.4849	27.6403	28.0298	27.8094	27.956	27.9307	28.0592		4	4	4	8.9	8.9	8.9	49.647	0	4168600000	13	0.973538	0.594086	0.241955	1.06402	Q9NXE8;J3QLP6;B4DJK2;B4DZL1	Q9NXE8;J3QLP6;B4DJK2	Pre-mRNA-splicing factor CWC25 homolog	CWC25
27.6961	27.6695	27.8317	27.7798	27.601	27.8657	26.9589	27.8688		9	9	9	13	13	13	105.67	0	4572000000	78	0.334842	0.77286	-0.170671	-0.537487	Q9NXF1;B7Z9D5	Q9NXF1	Testis-expressed sequence 10 protein	TEX10
28.799	27.871	29.0602	29.326	29.3878	29.3054	28.7664	29.7311		5	5	5	21.7	21.7	21.7	22.348	0	11217000000	61	0.690846	0.590102	0.533639	1.12526	Q9NY12	Q9NY12	H/ACA ribonucleoprotein complex subunit 1	GAR1
31.9382	32.3715	31.9274	31.9459	31.5301	32.0773	31.746	31.378		25	25	2	27.3	27.3	3.3	106.12	0	69907000000	158	1.00138	0.534812	-0.362894	-1.2665	Q9NYF8;B0AZU3;H0YF14	Q9NYF8	Bcl-2-associated transcription factor 1	BCLAF1
31.7864	31.7667	30.8204	30.1055	30.9466	30.5845	31.5223	29.8455		19	19	19	78.4	78.4	78.4	39.594	0	49113000000	204	0.310119	0.753333	-0.395023	-0.620217	Q9NYL9;H0YNJ8;H0YKU1;H0YNU8;Q5T7W3;G5EA42;Q9NZR1;P28289	Q9NYL9;H0YNJ8;H0YKU1	Tropomodulin-3	TMOD3
32.2194	32.4592	32.6664	32.6952	31.8079	32.0137	32.2494	32.1726		37	37	31	36.5	36.5	31	164.15	0	99633000000	400	1.64809	0.342838	-0.449117	-1.81676	Q9NYV4;J3QSD7;F8VXD2;H0YLT2;F8VYH9;B4DNF9;F8VZZ0;F8VTV8;F8VWX7;F8VZ51;K7EJ83;H0YAZ9;Q00535;P11802;E7EUK8;E5RGN0;Q96Q40;O94921;F5H6Z0;Q07002;Q00536;Q00537	Q9NYV4;J3QSD7	Cyclin-dependent kinase 12	CDK12
29.0182	29.1325	28.4446	28.7092	28.9896	29.4564	28.4224	28.9753		11	11	11	31.8	31.8	31.8	36.034	0	11550000000	98	0.203536	0.858376	0.134812	0.37195	Q9NZ01;B3KSQ1;M0R3C3;M0QXM3;M0R329;B4DR74	Q9NZ01;B3KSQ1	Very-long-chain enoyl-CoA reductase	TECR
33.9984	33.8328	34.0867	33.9524	33.6879	33.8679	33.8587	33.7803		37	37	35	57.5	57.5	55.3	63.48	0	288160000000	628	1.33513	0.614716	-0.168867	-1.00867	Q9NZI8;REV__M0QZ54;REV__M0R118;REV__M0R0M7;Q15517;G8JLG2;REV__Q15833	Q9NZI8	Insulin-like growth factor 2 mRNA-binding protein 1	IGF2BP1
29.6464	29.8407	30.0776	30.3244	30.1842	29.9265	30.2807	30.125		12	12	12	10.4	10.4	10.4	158.49	0	18700000000	66	0.422603	0.763479	0.156826	0.592342	Q9NZM4	Q9NZM4	Glioma tumor suppressor candidate region gene 1 protein	GLTSCR1
26.7938	25.9002	25.8266	25.6014	27.6672	26.8902	26.5786	25.8238		5	5	5	12.6	12.6	12.6	54.389	0	1538800000	21	0.753563	0.538087	0.709463	1.26002	Q9NZM5	Q9NZM5	Glioma tumor suppressor candidate region gene 2 protein	GLTSCR2
28.5373	27.8686	27.591	23.4899	24.4451	27.305	27.8968	24.8127		3	3	3	16.6	16.6	16.6	26.624	0	4553200000	12	0.209405	0.804722	-0.756822	-0.492237	Q9P013;U3KQ79	Q9P013	Spliceosome-associated protein CWC15 homolog	CWC15
29.9581	30.4445	30.4747	29.0354	24.4768	24.8444	24.4968	23.0917	+	16	16	16	21.4	21.4	21.4	140.47	0	4450500000	43	4.52127	0.0137778	-5.75073	-9.38046	P26640;A2ABF4;H0Y426;B4DZ61	P26640	Valine--tRNA ligase	VARS
21.4022	25.1163	24.6047	25.3018	23.038	24.496	24.2796	24.3231		9	9	9	77.1	77.1	77.1	17.909	0	19474000000	38	0.0253263	0.971845	-0.0720787	-0.067179	Q9P0P0;C9J1C6;F8WBU5;C9J391;H7C426	Q9P0P0;C9J1C6	E3 ubiquitin-protein ligase RNF181	RNF181
33.054	32.5475	31.2755	31.274	22.7518	24.311	22.4248	24.4762	+	13	12	12	71.6	68.4	68.4	24.763	0	21334000000	49	4.75687	0.0206667	-8.54679	-10.7614	P24534;C9JZW3;F2Z2G2;F8WF65	P24534	Elongation factor 1-beta	EEF1B2
19.9999	20.1615	19.6563	24.2811	23.6649	20.5026	23.7166	24.6963		11	11	2	43.6	43.6	14	35.979	0	10163000000	58	0.729425	0.486132	2.12043	1.39338	Q9P287	Q9P287	BRCA2 and CDKN1A-interacting protein	BCCIP
33.7141	33.8078	33.6049	33.6054	33.844	33.8259	33.7063	33.7058		108	108	100	42.4	42.4	38.9	335.92	0	275600000000	1182	0.688124	0.770689	0.0874596	0.541428	Q9P2D1;Q3L8U1;H0YJG4;H3BTW3;Q9HCK8	Q9P2D1	Chromodomain-helicase-DNA-binding protein 7	CHD7
32.3639	32.6664	32.6078	32.8855	32.8209	32.7245	32.754	32.8121		42	42	42	74.7	74.7	74.7	88.486	0	118200000000	544	0.640551	0.72896	0.146967	0.700889	Q9P2I0;H0YJF4;G3V3T7;G3V5T3	Q9P2I0	Cleavage and polyadenylation specificity factor subunit 2	CPSF2
26.4891	25.0837	26.6422	23.2915	26.2785	22.7996	23.9675	23.2615		5	5	5	10.8	10.8	10.8	64.121	0	1451700000	9	0.55182	0.595021	-1.29989	-1.08637	Q9P2K5;H0YN19;H0YKS1	Q9P2K5;H0YN19	Myelin expression factor 2	MYEF2
25.7279	25.8516	25.4576	25.7894	25.8042	24.6531	23.7915	25.4117		2	2	2	6.5	6.5	6.5	76.876	0	588030000	11	0.882974	0.469884	-0.791498	-1.43226	Q9P2Y4	Q9P2Y4	Zinc finger protein 219	ZNF219
33.0067	32.9241	33.1013	32.5073	33.2262	32.9803	33.0716	32.6766		50	50	50	66.2	66.2	66.2	96.819	0	147150000000	594	0.240913	0.856792	0.103813	0.377804	Q9UBB9;H0Y4U8;F6SQZ1;F6XM96;F6UKU9;F6UQ07	Q9UBB9	Tuftelin-interacting protein 11	TFIP11
31.5754	31.6749	31.9963	31.8528	31.2134	31.4473	31.3179	31.7712		29	29	28	51.3	51.3	50.4	95.75	0	62583000000	300	1.15764	0.513577	-0.337409	-1.33376	Q9UBC3;F8W7Y4	Q9UBC3	DNA (cytosine-5)-methyltransferase 3B	DNMT3B
19.2545	23.6106	23.1223	21.003	21.4725	20.2336	23.9284	22.8997		32	32	32	85	85	85	38.449	0	159820000000	227	0.110719	0.88886	0.385985	0.277579	Q9UBE0;B3KNJ4;M0QX65;M0QZS6;B4DY66;M0R054;M0QYM8;M0R286;M0R375;M0QYP2	Q9UBE0;B3KNJ4;M0QX65;M0QZS6;B4DY66	SUMO-activating enzyme subunit 1;SUMO-activating enzyme subunit 1, N-terminally processed	SAE1
28.6103	28.4417	27.7539	27.7462	28.0429	28.2845	27.7652	27.6629		12	12	10	21.2	21.2	19.9	97.621	0	6447400000	109	0.315784	0.772594	-0.199164	-0.543244	Q9UBF2;H7C1T7	Q9UBF2	Coatomer subunit gamma-2	COPG2
23.8518	24.1219	23.9809	25.5437	24.4313	27.5539	26.0131	28.0469		3	3	3	8.5	8.5	8.5	81.534	0	524740000	5	1.24665	0.288608	2.13672	2.12121	Q9UBH6	Q9UBH6	Xenotropic and polytropic retrovirus receptor 1	XPR1
28.1843	28.2275	26.8413	27.8875	28.3124	29.1845	27.0742	28.4576		4	4	4	8.6	8.6	8.6	54.489	0	6334500000	31	0.377382	0.722451	0.472019	0.732278	Q9UBM7;H0YE57;E9PRL8;E9PQ71;E9PIP9;E9PJ54;E9PM00	Q9UBM7;H0YE57	7-dehydrocholesterol reductase	DHCR7
22.5622	23.7534	20.9109	24.5694	20.9435	24.8688	23.5162	21.5511		31	31	31	70.3	70.3	70.3	71.223	0	47062000000	141	0.0679363	0.921627	-0.229072	-0.175882	Q9UBT2;B3KWB9;K7EPL2;U3KQ93;K7ESK7;U3KQ55;K7ES38	Q9UBT2;B3KWB9	SUMO-activating enzyme subunit 2	UBA2
27.2048	27.0422	26.9144	26.0607	27.359	26.7505	27.1334	25.7191		8	8	8	17.3	17.3	17.3	102.13	0	2912800000	41	0.0514568	0.959122	-0.0650353	-0.119618	Q9UDR5;F8WAH1;F8WE53	Q9UDR5;F8WAH1;F8WE53	Alpha-aminoadipic semialdehyde synthase, mitochondrial;Lysine ketoglutarate reductase;Saccharopine dehydrogenase	AASS
27.0831	27.415	28.7181	27.8999	28.7579	27.9412	29.7539	29.2316		9	9	9	8.6	8.6	8.6	133.96	0	6437300000	23	1.14307	0.339088	1.14212	1.83149	Q9UDY2	Q9UDY2	Tight junction protein ZO-2	TJP2
26.3374	25.4307	26.5839	25.9331	25.6853	25.89	25.6643	25.847		3	3	3	8.5	8.5	8.5	65.711	0	1429900000	32	0.536927	0.699766	-0.299609	-0.835774	Q9UGU5;F8WDU7;B0QXZ8;B0QXZ9	Q9UGU5	HMG domain-containing protein 4	HMGXB4
26.0046	26.1026	26.3482	23.9338	26.4897	26.7336	23.4936	28.7221		2	2	2	23.8	23.8	23.8	23.82	0	1585600000	5	0.257022	0.765099	0.762436	0.579956	V9GYY5;Q9UGY1	V9GYY5;Q9UGY1	Nucleolar protein 12	NOL12
27.4108	28.2586	26.5745	28.9877	27.6084	28.303	27.6825	28.9287		10	10	10	21.7	21.7	21.7	70.729	0	5800800000	39	0.212037	0.816862	0.322777	0.45687	Q9UHB9;F5H5Y3	Q9UHB9;F5H5Y3	Signal recognition particle subunit SRP68	SRP68
28.0709	28.1798	27.2255	27.1982	27.811	28.0601	27.585	26.9922		5	5	5	12.1	12.1	12.1	92.239	0	4805300000	59	0.0570813	0.954474	-0.0565267	-0.125743	Q9UHI6;B4DWV7;E9PJ60	Q9UHI6;B4DWV7	Probable ATP-dependent RNA helicase DDX20	DDX20
31.5074	31.4134	31.3859	31.7714	30.7367	30.9969	31.0382	31.151		17	17	17	54.9	54.9	54.9	33.87	0	46371000000	172	2.31306	0.227067	-0.538811	-2.40448	Q9UHR5;J3QQJ0;X6R3T8;J3QLH3;J3KRR6;J3QLM2;F5H478;J3KRU5;J3KS14	Q9UHR5;J3QQJ0;X6R3T8;J3QLH3;J3KRR6	SAP30-binding protein	SAP30BP
34.9223	34.6866	35.0793	34.9141	35.6113	35.044	35.2188	35.1536		41	41	15	66.2	66.2	24.9	59.875	0	613740000000	1047	1.28186	0.470065	0.356371	1.43931	Q9UHX1;H0YEM1;H0YCP8	Q9UHX1;H0YEM1	Poly(U)-binding-splicing factor PUF60	PUF60
26.892	27.0292	27.1514	29.1948	26.2294	27.0451	26.5732	28.7846		8	8	8	14.6	14.6	14.6	112.23	0	3939300000	26	0.206193	0.816232	-0.408768	-0.460908	Q9UJQ4;Q6Y8G5	Q9UJQ4	Sal-like protein 4	SALL4
31.7571	31.3739	31.6238	31.7261	32.173	31.8647	31.6075	31.9073		32	32	32	59.2	59.2	59.2	69.837	0	67113000000	257	0.944399	0.591401	0.267906	1.09462	Q9UJV9;J3KNN5;D6RGI7;D6RD33;H0YA06;H0Y8L8	Q9UJV9;J3KNN5	Probable ATP-dependent RNA helicase DDX41	DDX41
22.9964	24.4968	24.4714	23.4466	24.1459	24.2134	23.6368	25.7721		5	5	5	12.2	12.2	12.2	52.337	0	828760000	10	-4.34294e-08	1	0	0	Q9UJW0;E5RI97;E5RK21;E5RGG1;H9KVE0	Q9UJW0	Dynactin subunit 4	DCTN4
27.73	26.9661	27.5096	27.1821	26.7334	26.4049	28.335	27.2679		4	4	4	69.9	69.9	69.9	11.602	0	3255500000	18	0.133891	0.885307	-0.161644	-0.291108	Q9UK45;K7ENY5;K7EML7	Q9UK45	U6 snRNA-associated Sm-like protein LSm7	LSM7
27.6061	26.7484	27.8315	27.1823	26.2527	25.9139	27.0138	26.5554		4	4	4	17.7	17.7	17.7	57.49	0	2183200000	35	1.45813	0.279812	-0.908145	-2.09077	Q9UKA9;B4DI28;B4DSS8	Q9UKA9;B4DI28;B4DSS8	Polypyrimidine tract-binding protein 2	PTBP2
28.4711	28.7923	28.6263	29.2614	28.8069	29.1258	28.922	29.3201		15	15	15	13.8	13.8	13.8	164.2	0	9835100000	49	0.587487	0.699161	0.255926	0.838905	Q9UKJ3;K7EKU0	Q9UKJ3	G patch domain-containing protein 8	GPATCH8
32.8538	32.7008	32.382	32.3799	23.0203	24.0822	24.8118	23.9152	+	21	21	21	55.8	55.8	55.8	50.118	0	25837000000	77	6.27375	0	-8.62173	-17.715	P26641;B4DTG2	P26641;B4DTG2	Elongation factor 1-gamma	EEF1G
28.0763	26.9932	27.2263	27.4916	27.7612	26.9461	27.4501	27.1657		5	5	5	26.3	26.3	26.3	32.992	0	2804000000	15	0.151645	0.883342	-0.11609	-0.295701	Q9ULR0;H0YA89;A8MVI5	Q9ULR0	Pre-mRNA-splicing factor ISY1 homolog	ISY1
25.6907	26.3826	25.2979	24.335	23.6212	26.388	25.7243	23.7794		9	6	6	6.1	4.4	4.4	213.67	0	1138100000	22	0.278839	0.758007	-0.548342	-0.599153	Q9ULV0;Q9H6Y6;K7EIJ6;K7EPI3;Q0P656	Q9ULV0;Q9H6Y6;K7EIJ6	Unconventional myosin-Vb	MYO5B
32.2884	32.7607	32.2679	31.5732	32.3128	32.455	32.7122	31.7539		25	25	25	54.2	54.2	54.2	53.248	0	96394000000	305	0.099251	0.916368	0.0859432	0.205854	Q9ULV4;B4E3S0;H0YHL7;F8W1H8;F8VUX3;F8VSA4;F8VRE9;F8VTT6;F8VVB7;F8VV53;H3BRY3;J3QLV6;P31146;J3KSS5;Q6QEF8	Q9ULV4;B4E3S0	Coronin-1C;Coronin	CORO1C
22.6672	24.5359	24.6471	25.2094	24.2869	26.9319	26.6027	24.2049		3	3	1	12.5	12.5	5.8	53.926	0	480290000	4	0.64927	0.561294	1.24171	1.22158	Q9UMR2;H3BN59;H3BQK0;H3BTX1	Q9UMR2;H3BN59;H3BQK0	ATP-dependent RNA helicase DDX19B	DDX19B
32.3706	32.1006	32.705	31.9008	32.0895	31.6907	32.4177	31.6894		24	24	24	63.1	63.1	63.1	55.18	0	87836000000	362	0.560791	0.69242	-0.297462	-0.855686	Q9UMS4;F5GY56;H0YGF3;F5H2I0;H0YGZ5	Q9UMS4	Pre-mRNA-processing factor 19	PRPF19
25.5786	25.771	26.0976	25.6138	27.6336	25.1721	26.5541	25.0686		3	3	3	16	16	16	40.055	0	1438100000	27	0.219847	0.812159	0.341832	0.473085	Q9UN81	Q9UN81		ORF1
26.7671	26.8121	27.2215	26.2549	26.4551	26.575	27.2773	26.7624		4	4	4	9.7	9.7	9.7	64.953	0	2162100000	14	0.00440872	1	0.00354338	0.00961474	Q9UNF1;Q5H907;Q5H909	Q9UNF1;Q5H907;Q5H909	Melanoma-associated antigen D2	MAGED2
24.1103	24.3153	27.6722	28.453	26.9539	27.3887	27.5159	28.2461		16	3	3	61.4	13.1	13.1	17.256	0	3683800000	22	0.56124	0.589258	1.38847	1.10626	Q9UNX3;E5RIT6;E5RHH1;J3KS10	Q9UNX3;E5RIT6	60S ribosomal protein L26-like 1	RPL26L1
28.6099	29.3728	28.7857	30.3284	29.6522	30.1267	29.3613	30.8806		15	15	15	17.2	17.2	17.2	140.52	0	14600000000	67	0.695178	0.564177	0.730996	1.19834	Q9UPN6;B7Z888;O95104	Q9UPN6;B7Z888	Protein SCAF8	SCAF8
32.3948	32.8695	32.7112	33.1117	32.4245	32.8009	32.9662	32.9464		29	29	29	33.2	33.2	33.2	140.26	0	134670000000	455	0.0221105	0.98246	0.0127058	0.0429571	Q9UPT8;M0QY97	Q9UPT8;M0QY97	Zinc finger CCCH domain-containing protein 4	ZC3H4
35.8876	36.1404	36.0745	36.2198	35.6981	35.9982	36.193	36.1209		107	107	90	40	40	33.3	299.61	0	1310500000000	1817	0.243447	0.869443	-0.0780001	-0.338908	Q9UQ35;I3L4D8;I3L0N7;I3L4U6;I3L3Q8	Q9UQ35	Serine/arginine repetitive matrix protein 2	SRRM2
25.2335	23.2204	23.8907	24.296	24.929	25.3205	25.2272	23.1088		7	7	7	14.1	14.1	14.1	79.274	0	1327500000	8	-4.34294e-08	1	0	0	Q9Y223	Q9Y223	Bifunctional UDP-N-acetylglucosamine 2-epimerase/N-acetylmannosamine kinase;UDP-N-acetylglucosamine 2-epimerase (hydrolyzing);N-acetylmannosamine kinase	GNE
24.3641	25.9944	26.3769	25.2293	25.9003	24.3891	26.81	24.427		4	4	4	27.5	27.5	27.5	28.068	0	1912200000	24	0.051959	0.9522	-0.109567	-0.130338	Q9Y224;H0YJB9;G3V4C6	Q9Y224;H0YJB9;G3V4C6	UPF0568 protein C14orf166	C14orf166
23.3651	27.8866	28.1142	28.6402	27.8374	23.1079	27.7624	29.2679		3	3	3	44.1	44.1	44.1	22.968	0	4352400000	19	0.00140091	0.999922	-0.00763369	-0.00398752	Q9Y294	Q9Y294	Histone chaperone ASF1A	ASF1A
24.3437	24.6342	25.0288	25.053	24.5808	24.8811	25.1686	25.0848		2	2	2	4.6	4.6	4.6	40.542	0	693420000	11	0.324392	0.788409	0.163932	0.521143	Q9Y295	Q9Y295	Developmentally-regulated GTP-binding protein 1	DRG1
25.8394	25.7358	24.5071	23.9704	23.6441	23.9893	25.246	25.7358		5	5	5	12.9	12.9	12.9	67.497	0	1081300000	6	0.210716	0.81656	-0.359363	-0.461372	Q9Y2R4;A8MTP9;F5H5G9;K7ELL1;F5H0R7;K7EMK0	Q9Y2R4;A8MTP9	Probable ATP-dependent RNA helicase DDX52	DDX52
31.5717	31.9376	31.5302	31.9101	31.7116	31.9245	31.6758	31.4852		21	21	21	21.7	21.7	21.7	108.66	0	63000000000	219	0.0993726	0.934393	-0.0381269	-0.158405	Q9Y2W1	Q9Y2W1	Thyroid hormone receptor-associated protein 3	THRAP3
27.6748	27.5198	27.6629	27.912	27.4788	27.3516	27.9094	27.5263		6	6	6	12	12	12	69.997	0	3666100000	18	0.37794	0.793903	-0.125815	-0.513572	Q9Y2W2;F5H5G4	Q9Y2W2	WW domain-binding protein 11	WBP11
30.4686	30.472	30.984	31.3338	30.1106	30.5268	30.4831	31.0702		19	19	19	43.9	43.9	43.9	59.578	0	35720000000	178	0.407006	0.738302	-0.266918	-0.685696	Q9Y2X3;H7BZ72	Q9Y2X3	Nucleolar protein 58	NOP58
24.1636	22.9094	25.5243	23.1888	24.3005	25.1463	25.233	23.93		1	1	1	1.9	1.9	1.9	96.914	0.0014535	543060000	4	0.476625	0.658852	0.705919	0.914836	Q9Y2X9	Q9Y2X9	Zinc finger protein 281	ZNF281
27.8711	28.0785	28.2973	28.3258	27.5491	28.0355	28.6257	27.7635		4	4	4	49.5	49.5	49.5	10.834	0	4641700000	41	0.236517	0.839435	-0.149734	-0.420484	Q9Y333	Q9Y333	U6 snRNA-associated Sm-like protein LSm2	LSM2
34.648	34.0876	34.4892	34.4964	34.6147	34.4312	34.2089	34.4966		37	27	27	56.4	46.7	46.7	46.513	0	479700000000	602	0.0174602	0.992962	0.0075798	0.0306674	Q9Y383;V9GZ75;F8WEU3	Q9Y383	Putative RNA-binding protein Luc7-like 2	LUC7L2
27.2416	27.1674	27.1562	26.4113	27.1756	27.216	27.1087	27.3414		5	5	5	14.9	14.9	14.9	37.335	0	2831900000	13	0.489662	0.72839	0.216251	0.717885	Q9Y388;Q5JY83	Q9Y388	RNA-binding motif protein, X-linked 2	RBMX2
29.8866	30.0088	29.9235	29.1192	29.9514	28.9495	30.0774	28.9797		8	8	8	66.4	66.4	66.4	14.585	0	13859000000	68	0.275667	0.787414	-0.245008	-0.523759	Q9Y3B4	Q9Y3B4	Pre-mRNA branch site protein p14	SF3B14
27.3205	27.2705	27.9168	26.8776	28.2521	27.5486	28.3896	27.4274		8	8	8	26.3	26.3	26.3	55.21	0	4412300000	35	0.866259	0.516357	0.558061	1.31527	Q9Y3I0;E7EQS9	Q9Y3I0	tRNA-splicing ligase RtcB homolog	C22orf28
27.9707	28.3702	27.8167	28.2567	27.9031	28.5587	27.6285	28.6087		8	8	8	14	14	14	84.918	0	5690000000	18	0.0947933	0.922925	0.0711689	0.190173	Q9Y3T9	Q9Y3T9	Nucleolar complex protein 2 homolog	NOC2L
31.4285	31.5524	30.9985	31.072	31.2556	31.9481	31.7493	31.7438		8	8	8	43.8	43.8	43.8	12.254	0	57159000000	146	1.07053	0.501616	0.411357	1.37279	Q9Y3U8;J3QSB5;J3KTD3	Q9Y3U8;J3QSB5	60S ribosomal protein L36	RPL36
32.1671	32.1543	32.2505	32.1795	31.3854	32.2634	32.4517	31.9662		7	7	7	33.6	33.6	33.6	23.661	0	97055000000	175	0.30811	0.793111	-0.17118	-0.512606	X6R700;Q9Y3Y2;Q5T7Y7	X6R700;Q9Y3Y2	Chromatin target of PRMT1 protein	CHTOP
23.9212	23.6333	24.383	23.9424	23.8819	23.9208	24.1534	24.0744		3	3	3	5.4	5.4	5.4	75.472	0	316500000	16	0.0811368	0.947839	0.0376244	0.140724	Q9Y450;B7Z1K2;B7Z524;H0YDX7;J3QT46;E9PJ90;E9PN23;G5E991;E9PMN1;H0YES5;E9PLR4	Q9Y450;B7Z1K2;B7Z524;H0YDX7;J3QT46	HBS1-like protein	HBS1L
27.7969	28.9759	29.2923	29.0668	28.6643	28.7561	28.7172	28.8391		4	4	4	56	56	56	9.9374	0	7160700000	69	0.0398973	0.970442	-0.0387845	-0.0886766	Q9Y4Y9;B8ZZF8	Q9Y4Y9;B8ZZF8	U6 snRNA-associated Sm-like protein LSm5	LSM5
26.7757	28.5481	27.9003	27.3527	26.6344	26.7321	28.4273	26.915		6	6	6	41	41	41	15.35	0	3064200000	18	0.355573	0.730059	-0.467007	-0.701059	Q9Y4Z0;V9GZ56;U3KQS7;U3KQK1;M0QXB0	Q9Y4Z0;V9GZ56;U3KQS7;U3KQK1;M0QXB0	U6 snRNA-associated Sm-like protein LSm4	LSM4
32.8109	32.6247	32.939	32.3442	33.1362	32.6496	33.0654	32.4147		44	44	44	48.5	48.5	48.5	104.8	0	126930000000	502	0.261408	0.828631	0.136766	0.434497	Q9Y5B6;H7C2W4	Q9Y5B6	PAX3- and PAX7-binding protein 1	PAXBP1
28.2092	28.469	29.1549	29.8638	29.19	29.5129	29.7627	29.8277		11	11	11	12.9	12.9	12.9	119.91	0	11704000000	71	0.811155	0.520977	0.649117	1.3021	Q9Y5B9;G3V5A4;G3V401;G3V2X0	Q9Y5B9	FACT complex subunit SPT16	SUPT16H
24.5039	22.8267	23.5373	23.7942	23.844	24.5398	25.7227	24.395		2	2	2	8.1	8.1	8.1	62.003	0	1005100000	9	0.929672	0.431006	0.95984	1.5344	Q9Y5J1;J3QLD6;J3QRG0	Q9Y5J1;J3QLD6;J3QRG0	U3 small nucleolar RNA-associated protein 18 homolog	UTP18
33.9202	34.0574	34.0381	33.8666	21.9147	19.4223	22.4605	21.5079	+	20	20	7	65.1	65.1	32.6	28.821	0	66133000000	89	5.86157	0	-12.6442	-16.5154	E9PK01;P29692;E9PRY8;E9PQ49;E9PI39;E9PPR1;E9PL12;E9PMW7;E9PIZ1;H0YCK7;E9PQZ1;E9PK06;E9PK72;E9PKK3;H0YE58;H0YE72;E9PNW6;E9PJD0;E9PQC9	E9PK01;P29692;E9PRY8;E9PQ49;E9PI39;E9PPR1;E9PL12;E9PMW7;E9PIZ1;H0YCK7;E9PQZ1	Elongation factor 1-delta	EEF1D
26.9908	26.4748	26.3774	25.4611	26.2277	26.2836	26.0911	26.1253		8	8	8	14.6	14.6	14.6	104.2	0	2013100000	36	0.174228	0.870258	-0.144088	-0.342037	Q9Y5L0;C9J7E5;E9PFH4	Q9Y5L0;C9J7E5;E9PFH4	Transportin-3	TNPO3
30.2512	30.6219	30.9352	30.5738	30.491	30.4066	30.8794	30.304		7	7	7	60.3	60.3	60.3	19.889	0	32169000000	123	0.153175	0.890927	-0.0752997	-0.261365	Q9Y5S9	Q9Y5S9	RNA-binding protein 8A	RBM8A
24.397	24.4452	24.0888	28.3405	23.0802	23.5104	22.4765	23.6275		6	6	6	12.3	12.3	12.3	93.569	0	2819800000	5	1.06701	0.321607	-2.14421	-1.87489	Q9Y5T5;B4DUS4	Q9Y5T5;B4DUS4	Ubiquitin carboxyl-terminal hydrolase 16	USP16
22.9902	26.2825	24.9413	23.4468	23.9847	22.7604	23.8181	24.4006		2	2	2	21.1	21.1	21.1	8.4977	0	898270000	5	0.350957	0.723789	-0.674247	-0.727874	Q9Y5V0;H0YC70	Q9Y5V0;H0YC70	Zinc finger protein 706	ZNF706
26.3453	26.1886	26.4717	26.2563	25.9028	24.2029	25.9259	26.3002		5	3	3	9.3	5.9	5.9	97.717	0	1777700000	19	0.763573	0.535731	-0.732527	-1.27862	Q9Y678;H0Y8X7	Q9Y678	Coatomer subunit gamma-1	COPG1
30.5468	30.5544	30.5567	30.2443	31.0532	30.6798	31.1121	30.8824		16	16	16	72	72	72	22.774	0	33400000000	169	1.98594	0.278063	0.456319	2.03718	Q9Y6A4;H3BPA3	Q9Y6A4	UPF0468 protein C16orf80	C16orf80
33.3593	33.5089	33.7047	33.8526	33.4405	33.5745	33.995	33.862		52	52	21	41.5	41.5	20	145.44	0	232530000000	777	0.276246	0.841012	0.111661	0.417706	S4R3H4;E7EQT4;Q9UKV3	S4R3H4;E7EQT4;Q9UKV3	Apoptotic chromatin condensation inducer in the nucleus	ACIN1
31.1619	30.6269	31.2926	31.3531	31.5816	31.379	31.6203	31.6229		14	14	14	66.3	66.3	66.3	19.526	0	47074000000	175	1.34548	0.414676	0.44234	1.60641	X6RAL5;O00422;H7BZW6;U3KPY7;U3KQ12	X6RAL5;O00422;H7BZW6	Histone deacetylase complex subunit SAP18	SAP18

## Sheet: Significant KCFM1 interactome
Significant interactors of KCMF1 in hESCs
FLAG_1	FLAG_2	FLAG_3	FLAG_4	KCMF1_1	KCMF1_2	KCMF1_3	KCMF1_4	C: Student's T-test Significant KCMF1_FLAG	N: Peptides	N: Razor + unique peptides	N: Unique peptides	N: Sequence coverage [%]	N: Unique + razor sequence coverage [%]	N: Unique sequence coverage [%]	N: Mol. weight [kDa]	N: Q-value	N: Intensity	N: MS/MS Count	N: -Log Student's T-test p-value KCMF1_FLAG	N: Student's T-test q-value KCMF1_FLAG	N: Student's T-test Difference KCMF1_FLAG	N: Student's T-test Test statistic KCMF1_FLAG	T: Protein IDs	T: Majority protein IDs	T: Protein names	T: Gene names
21.7381	21.5458	21.4132	19.7408	29.8415	31.2449	31.4066	31.871	+	11	11	11	32.5	32.5	32.5	41.945	0	9840200000	59	5.37525	0	9.98158	13.5741	Q9P0J7;C9J3I2	Q9P0J7	E3 ubiquitin-protein ligase KCMF1	KCMF1
22.2835	23.5619	24.382	23.9269	26.7641	30.7732	27.9677	31.3691	+	20	20	20	14.4	14.4	14.4	196.54	0	4936600000	46	2.50607	0.0478333	5.67996	4.39407	Q9ULH0;E9PH70;H0Y8E4;H7C584;F8WAY8	Q9ULH0;E9PH70;H0Y8E4	Kinase D-interacting substrate of 220 kDa	KIDINS220
24.5671	24.5745	23.8151	31.3482	30.0737	31.5618	31.1122	31.5406	+	2	2	2	4.8	4.8	4.8	67.889	0	42668000000	8	1.49196	0.165176	4.99583	2.62887	Q96K58	Q96K58	Zinc finger protein 668	ZNF668
22.5084	22.4098	24.1997	24.2763	26.2551	27.3082	28.5133	29.6355	+	11	11	11	22.2	22.2	22.2	64.424	0	1467600000	22	2.66036	0.0429091	4.57947	4.60222	Q9H4H8	Q9H4H8	Protein FAM83D	FAM83D
24.5688	25.1679	24.6698	24.2405	27.4332	28.6762	27.8951	30.7433	+	10	10	10	19.5	19.5	19.5	84.099	0	2721000000	14	2.74579	0.0414	4.02519	4.69875	O75330;E5RI30;E5RIH2	O75330	Hyaluronan mediated motility receptor	HMMR
29.3534	29.0613	29.6203	29.2861	32.6003	33.6515	33.1168	33.8974	+	108	108	108	28.4	28.4	28.4	573.83	0	53778000000	371	4.85755	0.0155	3.98621	9.69633	Q5T4S7;X6R960;B4DYV5;B4DPF6;X6RE05;Q5TBN9	Q5T4S7	E3 ubiquitin-protein ligase UBR4	UBR4
23.4973	22.9532	25.9232	24.6854	26.8792	29.2017	26.7246	29.0588	+	9	9	9	10.4	10.4	10.4	125.97	0	1590800000	11	2.10949	0.073625	3.7013	3.54737	O75717;F8W7P7;C9JYB3	O75717;F8W7P7	WD repeat and HMG-box DNA-binding protein 1	WDHD1
33.2741	32.4365	33.1806	32.8671	35.1128	34.7138	34.1553	34.6065	+	59	59	59	61.4	61.4	61.4	90.725	0	318760000000	807	3.11249	0.0436522	1.70759	4.5802	P11387;Q969P6;E5RIC7;E5RJ95;E5RFS0;E5RJ33;H0YBR3;H0YAR3;H0YC03;E5RGE7;E5RGR4;E5RFE3;E5RGR2	P11387	DNA topoisomerase 1	TOP1
27.4046	27.55	28.0362	27.8103	29.0811	29.427	28.8924	29.3291	+	9	9	9	21.1	21.1	21.1	56.084	0	6832600000	28	3.69514	0.0351579	1.48214	5.2007	Q9P258	Q9P258	Protein RCC2	RCC2
28.6187	28.6735	28.7336	29.7114	30.5153	30.1518	29.9809	30.3432	+	7	7	6	24.3	24.3	22	61.829	0	14604000000	61	2.43863	0.0734857	1.31348	3.41396	Q92804;K7EPT6;K7EKB2;K7EL85;K7EN07;K7ENI1	Q92804;K7EPT6	TATA-binding protein-associated factor 2N	TAF15
28.0234	27.5675	27.9127	27.5013	29.3641	29.3376	28.6747	28.86	+	6	6	6	29.9	29.9	29.9	31.703	0	6528200000	51	3.04774	0.0584615	1.30786	4.15277	J3QT28;O43684;J3QSX4;B4DDM6	J3QT28;O43684;J3QSX4;B4DDM6	Mitotic checkpoint protein BUB3	BUB3
33.4361	32.7902	32.7042	32.224	34.3008	34.3122	33.6944	33.497	+	8	8	8	40.7	40.7	40.7	14.551	0	202750000000	188	1.93044	0.151	1.1625	2.73319	P42766;F2Z388	P42766;F2Z388	60S ribosomal protein L35	RPL35
26.5292	26.7905	26.4877	27.0466	28.2717	27.4923	27.8982	27.6948	+	3	3	3	12.4	12.4	12.4	34.342	0	2606100000	11	2.7536	0.0732414	1.12573	3.62127	Q9BRX9;H7C0S9;F8VSE4;G3V221	Q9BRX9;H7C0S9;F8VSE4	WD repeat domain-containing protein 83	WDR83
35.0565	34.7964	34.6728	34.4167	35.7847	35.6459	35.7643	35.5551	+	22	22	22	62.1	62.1	62.1	24.261	0	742090000000	480	3.24789	0.0631429	0.95188	3.91	P26373;J3QSB4;H3BTH3;J3KS98;H3BUK8	P26373;J3QSB4	60S ribosomal protein L13	RPL13
32.6213	32.2677	32.8073	32.5479	33.5143	33.2766	33.5545	33.2084	+	12	11	11	67.7	67.7	67.7	14.203	0	140020000000	219	2.96385	0.0779394	0.827379	3.432	B4E241;P84103	B4E241;P84103	Serine/arginine-rich splicing factor 3	SFRS3;SRSF3
29.1637	28.932	29.2768	28.7609	30.0657	30.104	29.4165	29.7862	+	21	8	0	36.3	14.3	0	67.97	0	14688000000	74	2.20624	0.147918	0.809753	2.73044	B1ANR0;Q13310	B1ANR0;Q13310	Polyadenylate-binding protein 4	PABPC4
30.2571	30.1225	29.9021	30.3886	30.6711	31.276	30.6178	31.1794	+	11	11	11	48.2	48.2	48.2	12.538	0	34330000000	114	2.07763	0.175615	0.76849	2.56938	P18077;F8WBS5;F8WB72;C9K025	P18077;F8WBS5;F8WB72;C9K025	60S ribosomal protein L35a	RPL35A
33.3702	33.9075	33.4847	33.9886	34.4148	34.3378	34.4062	34.5852	+	21	21	21	93.8	93.8	93.8	26.227	0	308940000000	520	2.44411	0.138818	0.748249	2.85826	O43809;H3BND3;H3BV41	O43809	Cleavage and polyadenylation specificity factor subunit 5	NUDT21
28.1536	27.6786	27.9791	27.7339	28.709	28.2957	28.7222	28.8038	+	6	6	6	15.9	15.9	15.9	46.836	0	4929900000	33	2.47631	0.135814	0.746366	2.88247	P05455;E9PGX9;E9PFL9;E7ERC4	P05455	Lupus La protein	SSB
32.7593	32.4754	32.4552	32.3777	33.0654	33.3023	33.0047	33.3979	+	23	23	23	60.8	60.8	60.8	32.728	0	155140000000	330	2.77013	0.126927	0.675633	2.99466	Q02878;F8VZ45;U3KQR5;F8VR69;F8VZA3;F8VWR1;F8VU16	Q02878	60S ribosomal protein L6	RPL6
31.6259	31.2667	31.122	31.4886	32.1395	32.0793	31.8217	32.0608	+	11	11	11	42.6	42.6	42.6	34.273	0	67445000000	180	2.56997	0.146522	0.64953	2.79528	P05388;Q3B7A4;F8VWS0;F8VU65;G3V210;Q8NHW5;F8VPE8;F8VW21;F8VQY6;F8VRK7;F8VZS0;F8VS58;F8VWV4;F8W1K8	P05388;Q3B7A4;F8VWS0;F8VU65;G3V210;Q8NHW5;F8VPE8;F8VW21;F8VQY6;F8VRK7;F8VZS0	60S acidic ribosomal protein P0;60S acidic ribosomal protein P0-like	RPLP0;RPLP0P6
27.1111	26.8884	26.8877	27.3877	27.797	27.5555	27.5385	27.865	+	3	3	3	26.4	26.4	26.4	10.89	0	2822700000	24	2.28405	0.177071	0.620257	2.53287	E9PQL5;E9PLE3;E9PKA8;Q6ZUT1;E9PSC8	E9PQL5;E9PLE3;E9PKA8;Q6ZUT1;E9PSC8	Uncharacterized protein C11orf57	C11orf57
33.8707	33.9816	33.9732	33.8748	34.3748	34.2855	34.32	34.2087	+	77	77	77	58.1	58.1	58.1	160.88	0	317640000000	1198	3.71307	0.176963	0.372171	2.54725	Q10570;E9PIM1	Q10570	Cleavage and polyadenylation specificity factor subunit 1	CPSF1

## Sheet: GOBP of interactors
GOBP analysis of the interacting partners of KCMF1 in hESCs
GO biological process complete	Homo sapiens - REFLIST (21002)	upload_1 (22)	upload_1 (expected)	upload_1 (over/under)	upload_1 (fold Enrichment)	upload_1 (P-value)
SRP-dependent cotranslational protein targeting to membrane (GO:0006614)	93	4	.10	+	41.06	2.28E-02
cotranslational protein targeting to membrane (GO:0006613)	99	4	.10	+	38.57	2.91E-02
protein targeting to ER (GO:0045047)	102	4	.11	+	37.44	3.28E-02
viral gene expression (GO:0019080)	128	5	.13	+	37.29	1.75E-03
establishment of protein localization to endoplasmic reticulum (GO:0072599)	106	4	.11	+	36.02	3.81E-02
nuclear-transcribed mRNA catabolic process (GO:0000956)	199	5	.21	+	23.99	1.52E-02
RNA catabolic process (GO:0006401)	240	6	.25	+	23.87	1.23E-03
mRNA catabolic process (GO:0006402)	212	5	.22	+	22.52	2.07E-02
nucleobase-containing compound catabolic process (GO:0034655)	358	6	.38	+	16.00	1.25E-02
ncRNA processing (GO:0034470)	400	6	.42	+	14.32	2.37E-02
heterocycle catabolic process (GO:0046700)	403	6	.42	+	14.21	2.47E-02
cellular nitrogen compound catabolic process (GO:0044270)	405	6	.42	+	14.14	2.54E-02
aromatic compound catabolic process (GO:0019439)	418	6	.44	+	13.70	3.04E-02
organic cyclic compound catabolic process (GO:1901361)	451	6	.47	+	12.70	4.70E-02
mRNA metabolic process (GO:0016071)	668	8	.70	+	11.43	1.94E-03
protein localization to organelle (GO:0033365)	605	7	.63	+	11.05	1.66E-02
viral process (GO:0016032)	654	7	.69	+	10.22	2.77E-02
RNA processing (GO:0006396)	884	9	.93	+	9.72	1.08E-03
cellular macromolecule catabolic process (GO:0044265)	855	8	.90	+	8.93	1.25E-02
macromolecule catabolic process (GO:0009057)	992	9	1.04	+	8.66	2.86E-03
Unclassified (UNCLASSIFIED)	3579	2	3.75	-	.53	0.00E00
