# Supplementary material for: Insights into the ubiquitin-proteasome system of human embryonic stem cells
Source: Sci Rep. 2018 Mar 6;8:4092. doi: 10.1038/s41598-018-22384-9 (PMC5840266; doi:10.1038/s41598-018-22384-9)
Supplement: Supplementary file 9 — Dataset 8 [file 41598_2018_22384_MOESM9_ESM.xlsx]

## Sheet: All proteins
Supplementary Data 8. Proteomics data of the UBR7 interactome in hESCs
FLAG_1	FLAG_2	FLAG_3	FLAG_4	UBR7_1	UBR7_2	UBR7_3	UBR7_4	C: Student's T-test Significant UBR7_FLAG	N: Peptides	N: Razor + unique peptides	N: Unique peptides	N: Sequence coverage [%]	N: Unique + razor sequence coverage [%]	N: Unique sequence coverage [%]	N: Mol. weight [kDa]	N: Q-value	N: Intensity	N: MS/MS Count	N: -Log Student's T-test p-value UBR7_FLAG	N: Student's T-test q-value UBR7_FLAG	N: Student's T-test Difference UBR7_FLAG	N: Student's T-test Test statistic UBR7_FLAG	T: Protein IDs	T: Majority protein IDs	T: Protein names	T: Gene names
28.7899	27.6773	28.7626	27.558	29.0096	28.3635	27.7247	28.1904		6	6	6	41	41	41	26.287	0	8191200000	73	0.107973	1	0.125119	0.236966	J3KR33;A0JLT2	J3KR33;A0JLT2	Mediator of RNA polymerase II transcription subunit 19	MED19
27.6952	27.8233	27.4345	28.0034	27.4728	23.3242	30.6972	28.3037		4	4	4	8.9	8.9	8.9	76.806	0	6075800000	8	0.0670001	1	-0.289637	-0.176583	A1A528;O43264;F5H3C1	A1A528;O43264;F5H3C1	Centromere/kinetochore protein zw10 homolog	ZW10
24.7166	23.8949	24.6429	24.8825	25.0073	23.2319	26.0415	24.5603		1	1	1	24.4	24.4	24.4	9.3654	0	556640000	16	0.104185	1	0.176026	0.243779	H7C5M1;Q5TCT4;A2A2V2;P42696	H7C5M1;Q5TCT4;A2A2V2;P42696	RNA-binding protein 34	RBM34
24.0526	24.1874	20.5383	24.7653	24.4492	24.4203	25.3392	24.7993		4	4	4	3.4	3.4	3.4	208.73	0	728850000	22	0.667796	0.813624	1.3661	1.25884	P51610;A6NEM2	P51610;A6NEM2	Host cell factor 1;HCF N-terminal chain 1;HCF N-terminal chain 2;HCF N-terminal chain 3;HCF N-terminal chain 4;HCF N-terminal chain 5;HCF N-terminal chain 6;HCF C-terminal chain 1;HCF C-terminal chain 2;HCF C-terminal chain 3;HCF C-terminal chain 4;HCF C-terminal chain 5;HCF C-terminal chain 6	HCFC1
27.6412	28.3413	28.4093	28.0622	27.8949	27.9648	28.6532	28.1578		10	10	10	4.9	4.9	4.9	284.54	0	6151600000	52	0.0798689	1	0.0541363	0.15721	Q13813;A6NG51	Q13813;A6NG51	Spectrin alpha chain, non-erythrocytic 1	SPTAN1
26.5228	24.5089	23.9546	26.8167	26.5071	24.6287	25.1504	26.2588		4	4	4	9.1	9.1	9.1	92.547	0	1717700000	5	0.079239	1	0.185503	0.196614	Q8WTT2;A6NJZ9;F5H677	Q8WTT2;A6NJZ9;F5H677	Nucleolar complex protein 3 homolog	NOC3L
32.4226	32.5291	33.1421	32.8092	32.1015	31.853	32.8655	32.1036		30	30	30	43.8	43.8	43.8	94.622	0	123460000000	464	0.924478	0.750623	-0.494852	-1.32941	P43243;A8MXP9;D6REM6;D6R991;H0Y8T4;B3KM87;D6RBK5;D6RB45;D6RGW7;D6R9F3;D6RBS2;D6RCM3;D6REK4;D6R8Z5;D6RBI2;D6RE02;D6RIA2;D6RAM9;D6RAY2	P43243;A8MXP9;D6REM6;D6R991	Matrin-3	MATR3
28.1552	27.7394	27.9103	25.239	27.5655	27.3658	28.4133	24.1337		6	6	6	13.9	13.9	13.9	57.393	0	4792700000	22	0.126548	1	-0.391391	-0.310716	A8MXR0;Q9Y608;C9JSU1;C9JJC9;C9JC17;C9J321;C9J0U5	A8MXR0;Q9Y608	Leucine-rich repeat flightless-interacting protein 2	LRRFIP2
24.5822	24.7499	24.5508	24.853	24.7347	24.8016	23.9994	24.5873		2	2	2	5.4	5.4	5.4	58.161	0	528790000	8	0.333071	1	-0.153188	-0.517319	A8MY76;Q86U38	A8MY76;Q86U38	Nucleolar protein 9	NOP9
31.7213	31.268	32.1001	31.8617	31.5014	31.5093	31.8844	31.6298		16	16	16	21.7	21.7	21.7	102.33	0	70074000000	211	0.216657	1	-0.106551	-0.359342	Q8IYB3;A9Z1X7;E9PCT1;M0R088;M0R1E7;M0QXG5	Q8IYB3;A9Z1X7;E9PCT1	Serine/arginine repetitive matrix protein 1	SRRM1
24.6818	24.5288	27.1199	24.9462	24.5993	24.3823	25.2002	24.903		3	3	3	15.2	15.2	15.2	45.924	0	943830000	20	0.377463	1	-0.547979	-0.748486	Q9UH17;B0QYD3;P31941	Q9UH17;B0QYD3	DNA dC->dU-editing enzyme APOBEC-3B	APOBEC3B
26.4272	24.7809	25.9893	26.0957	26.2357	26.2517	26.3732	26.091		4	4	4	10.8	10.8	10.8	57.21	0	1488100000	10	0.525002	0.98971	0.414618	0.892882	P48444;B0YIW6	P48444;B0YIW6	Coatomer subunit delta	ARCN1
28.4056	29.0948	29.597	29.6676	28.7054	28.9977	29.4791	29.6058		5	5	5	40.6	40.6	40.6	14.173	0	11610000000	44	0.0053392	0.999971	0.00573015	0.0124851	P55769;B1AHD1	P55769;B1AHD1	NHP2-like protein 1;NHP2-like protein 1, N-terminally processed	NHP2L1
31.8234	31.941	31.1267	30.1962	31.8533	31.826	30.7634	30.9349		20	20	3	78.8	78.8	8.8	29.295	0	72187000000	238	0.0516033	1	0.0725756	0.122223	B1AK87;B1AK88;F6USW4;F6Q0E3	B1AK87;B1AK88;F6USW4		CAPZB
29.1313	28.8971	29.2674	28.7468	29.6709	29.3545	29.0364	29.0184		21	8	0	36.3	14.3	0	67.97	0	15374000000	77	0.641494	0.98418	0.259411	0.884235	B1ANR0;Q13310	B1ANR0;Q13310	Polyadenylate-binding protein 4	PABPC4
26.7638	26.1582	27.3075	24.4667	27.2743	27.2005	23.5322	26.5213		2	2	2	4.4	4.4	4.4	59.874	0	2273200000	26	0.0131512	1	-0.0419579	-0.0356651	B1AVT0;P49760	B1AVT0;P49760	Dual specificity protein kinase CLK2	CLK2
23.9567	23.1511	22.9452	24.0912	23.4444	23.0251	24.2419	24.0119		1	1	1	19	19	19	10.807	0	92266000	6	0.137898	1	0.144774	0.291219	H0YDT6;B4DEW9;O00303;B3KSH1	H0YDT6;B4DEW9;O00303;B3KSH1	Eukaryotic translation initiation factor 3 subunit F	EIF3F
23.0731	23.5725	24.5194	24.1861	24.1787	24.3924	24.055	24.2467		1	1	1	2.6	2.6	2.6	89.355	0	218080000	13	0.535011	0.991049	0.380438	0.886432	B3KVH1;M0QXA7;O95785	B3KVH1;M0QXA7;O95785	Protein Wiz	WIZ
26.1763	26.2526	26.09	24.8357	26.2788	25.8526	22.9359	23.7108		4	4	4	12.6	12.6	12.6	61.815	0	1353000000	26	0.618626	0.879654	-1.14415	-1.16903	B3KVK7;P56192;H0YHV5;F8VPL7;F8VS26;F8W0M7;F8W0S4;F8VZZ9;F5H2V6;A6NC17	B3KVK7;P56192;H0YHV5	Methionine--tRNA ligase, cytoplasmic	MARS
28.4987	27.9955	28.5303	28.0035	28.894	28.3243	27.3997	29.7098		4	4	4	14.2	14.2	14.2	17.546	0	6795100000	58	0.262682	1	0.324968	0.534307	J3QLE5;P63162;P14678;B3KVR1;J3KRY3;S4R3P3	J3QLE5;P63162;P14678;B3KVR1;J3KRY3;S4R3P3	Small nuclear ribonucleoprotein-associated protein N;Small nuclear ribonucleoprotein-associated proteins B and B;Small nuclear ribonucleoprotein-associated protein	SNRPN;SNRPB
26.19	25.6694	25.4403	26.2286	25.9306	23.7403	24.4834	26.4382		2	2	2	9	9	9	34.579	0	1445900000	24	0.514803	0.978226	-0.73395	-0.971531	B4DE85;Q9BUQ5;P48651	B4DE85;Q9BUQ5;P48651	Phosphatidylserine synthase 1	PTDSS1
27.3319	26.8498	26.4455	25.845	27.3504	26.2768	24.8582	26.2499		8	8	8	12.3	12.3	12.3	128.04	0	2364700000	18	0.304017	1	-0.434227	-0.620201	B4DJ10;F5H698;B4DER1;Q9P2J5	B4DJ10;F5H698;B4DER1;Q9P2J5	Leucine--tRNA ligase, cytoplasmic	LARS
22.9145	22.5022	22.7881	23.1603	23.2781	23.067	24.5459	24.9171		1	1	1	9	9	9	16.698	0.0026774	154600000	6	1.22688	0.417463	1.11072	1.92032	Q9P0J0;B4DF76;J3KN00	Q9P0J0;B4DF76;J3KN00	NADH dehydrogenase [ubiquinone] 1 alpha subcomplex subunit 13	NDUFA13
25.4205	24.58	26.558	25.9984	25.0139	25.1931	25.948	25.6974		3	3	3	31.5	31.5	31.5	14.275	0	830650000	30	0.140518	1	-0.1761	-0.306259	F8WF81;F5GZ34;B4DG00;Q16531	F8WF81;F5GZ34;B4DG00;Q16531	DNA damage-binding protein 1	DDB1
24.5257	24.6303	24.9311	24.0634	31.5761	33.1217	30.4733	33.7844	+	22	22	22	65.4	65.4	65.4	47.998	0	28186000000	84	4.23793	0.0171429	7.70128	8.85314	Q8N806;E9PCJ7;H0YJM2;H0YJY4;G3V2G3;G3V336;H0YJA0;G3V3Q6;G3V253	Q8N806;E9PCJ7	Putative E3 ubiquitin-protein ligase UBR7	UBR7
29.6874	28.5032	29.8687	29.3206	30.1283	29.464	27.9749	30.8932		5	5	5	25.8	25.8	25.8	13.291	0	15968000000	73	0.149392	1	0.270094	0.341953	B4DJP7;P62318;H3BT13	B4DJP7;P62318	Small nuclear ribonucleoprotein Sm D3	SNRPD3
26.5428	26.7	25.7925	25.9552	26.7451	26.6115	26.9615	22.4001		4	4	4	18.5	18.5	18.5	49.038	0	1972100000	14	0.201111	1	-0.568105	-0.466606	B4DJV5;Q13610	B4DJV5;Q13610	Periodic tryptophan protein 1 homolog	PWP1
25.6415	26.4346	25.1487	25.9059	26.5729	25.6569	24.8721	25.4295		2	2	2	14.3	14.3	14.3	26.541	0	1056400000	24	0.126527	1	-0.149857	-0.275436	B4E1E9;Q9UBX3;B4DLN1;I3L1E8	B4E1E9;Q9UBX3;B4DLN1;I3L1E8	Mitochondrial dicarboxylate carrier	SLC25A10
27.3625	26.7657	27.7913	23.6927	24.4291	28.1008	24.4512	22.7579		5	5	4	46.9	46.9	40.8	15.156	0	7711100000	29	0.451775	0.973833	-1.46833	-0.941262	J3QL05;J3KP15;B4DN89;Q01130	J3QL05;J3KP15;B4DN89;Q01130	Serine/arginine-rich splicing factor 2	SRSF2;SFRS2
29.6621	28.4516	27.3166	27.7712	28.7491	29.0178	26.9012	28.1146		6	6	6	21	21	21	52.264	0	9457000000	47	0.0529818	1	-0.104675	-0.131733	P61619;B4DR61;F8W776;Q8TC24;Q9H9S3;H7C1Q9;C9JXC6;H7C069;A6NK38;F2Z2C7;A6NIF9;C9JJV4;H7C1S8	P61619;B4DR61;F8W776;Q8TC24;Q9H9S3	Protein transport protein Sec61 subunit alpha isoform 1;Protein transport protein Sec61 subunit alpha isoform 2	SEC61A1;SEC61A2
24.9945	24.5722	24.5314	22.8118	24.2463	24.2684	24.5392	25.3324		3	3	3	35.2	35.2	35.2	14.503	0	321130000	9	0.280417	1	0.369106	0.571266	B4DSC0;E7EW37;Q92973	B4DSC0;E7EW37;Q92973	Transportin-1	TNPO1
26.4813	26.1174	26.1651	25.8041	26.2185	27.1926	25.9056	25.3358		2	2	1	4.8	4.8	3.1	50.99	0	1614100000	7	0.0173766	1	0.0211582	0.0412661	E7EU85;E9PFF5;B4DXZ6;P51114;F8W871;A8MQB8;G3V0J0;G8JL90;Q06787	E7EU85;E9PFF5;B4DXZ6;P51114;F8W871;A8MQB8;G3V0J0;G8JL90;Q06787	Fragile X mental retardation syndrome-related protein 1;Fragile X mental retardation protein 1	FXR1;FMR1
35.4154	35.3195	35.8602	35.613	34.6333	34.3233	36.2176	34.5454		26	26	4	61.5	61.5	9.2	28.916	0	829410000000	706	0.664862	0.88428	-0.622151	-1.13054	G3V4W0;B4DY08;G3V4C1;G3V2D6;G3V251;G3V5X6;G3V3K6;G3V5V7;O60812;B4DSU6;G3V4M8;G3V2H6;E5RG71;B3KT61;Q86SE5	G3V4W0;B4DY08;G3V4C1;G3V2D6;G3V251		HNRNPC
22.6276	26.8736	23.9141	26.8643	26.8502	27.7789	27.7539	27.2711		8	8	8	15	15	15	102.42	0	2759100000	14	1.11972	0.398329	2.3436	1.9629	B4DZC3;Q9H0D6	B4DZC3;Q9H0D6	5-3 exoribonuclease 2	XRN2
32.6353	32.2672	32.8157	32.5391	32.6368	32.2184	32.9174	32.3132		12	11	11	67.7	67.7	67.7	14.203	0	148940000000	238	0.0786078	1	-0.0428514	-0.144622	B4E241;P84103	B4E241;P84103	Serine/arginine-rich splicing factor 3	SFRS3;SRSF3
32.763	32.8234	31.7079	31.8152	32.6626	32.7598	31.6699	32.1737		13	13	13	53.7	53.7	53.7	24.423	0	117170000000	225	0.0346023	1	0.0391092	0.0797916	P62826;B5MDF5;J3KQE5;F5H018;H0YFC6;B4DV51	P62826;B5MDF5;J3KQE5;F5H018	GTP-binding nuclear protein Ran	RAN
27.0051	27.6295	29.1425	29.2624	26.8911	26.9549	28.8187	28.8122		12	12	12	13	13	13	105.34	0	7390200000	55	0.197069	1	-0.390616	-0.442846	Q99613;B5ME19;H3BRV0;H3BTY8;H3BPE3;H3BPE4	Q99613;B5ME19;H3BRV0	Eukaryotic translation initiation factor 3 subunit C;Eukaryotic translation initiation factor 3 subunit C-like protein	EIF3C;EIF3CL
28.8979	28.2359	29.0339	28.8766	28.6665	28.6708	28.7049	29.035		12	12	12	17	17	17	105.47	0	8780600000	66	0.013977	1	0.008255	0.027567	Q9HCG8;B7WP27;B7WP74	Q9HCG8;B7WP27;B7WP74	Pre-mRNA-splicing factor CWC22 homolog	CWC22
23.2237	24.451	24.0868	24.714	25.9356	23.4742	25.9272	26.4762		3	3	3	4.4	4.4	4.4	99.061	0	1002900000	7	0.906313	0.595423	1.33441	1.57637	B7Z321;Q96A65;F5GZT1;B7Z4J9	B7Z321;Q96A65;F5GZT1	Exocyst complex component 4	EXOC4
28.1223	28.2619	28.0927	27.7554	27.8417	27.8554	28.9987	27.5119		6	6	6	13.3	13.3	13.3	86.121	0	5582400000	35	0.00598759	1	-0.00613022	-0.0138478	B7Z4B8;Q9BUJ2;M0QYZ0;M0R203;M0QZV6;M0R0K8;M0R3F1;M0QYI8	B7Z4B8;Q9BUJ2;M0QYZ0;M0R203;M0QZV6;M0R0K8;M0R3F1	Heterogeneous nuclear ribonucleoprotein U-like protein 1	HNRNPUL1
22.705	26.2008	26.3016	26.0075	24.0547	22.5955	23.4376	26.2007		3	3	3	35.9	35.9	35.9	20.683	0	613140000	2	0.48222	0.976667	-1.2316	-0.977002	B7Z972;P22061;H7BY58	B7Z972;P22061;H7BY58	Protein-L-isoaspartate O-methyltransferase;Protein-L-isoaspartate(D-aspartate) O-methyltransferase	PCMT1
25.2648	24.4465	25.2462	23.2987	25.4703	24.51	24.6202	24.3934		3	3	3	13.4	13.4	13.4	35.253	0	587940000	11	0.132672	1	0.184437	0.295694	B7Z9C4;P17812;B4DR64	B7Z9C4;P17812	CTP synthase 1	CTPS1
27.1473	27.2932	28.4107	27.889	27.3756	25.2763	28.751	24.008		4	4	4	35.6	35.6	35.6	11.557	0	4034700000	14	0.567779	0.902463	-1.33234	-1.11221	P63165;B8ZZN6;B8ZZ67;B8ZZJ0;B9A032	P63165;B8ZZN6;B8ZZ67;B8ZZJ0;B9A032	Small ubiquitin-related modifier 1	SUMO1
25.5463	23.5776	26.7943	26.1856	26.0716	25.9043	26.3168	26.9231		3	3	3	7.5	7.5	7.5	62.043	0	1147800000	14	0.482793	0.984045	0.778	0.934615	B9A018;Q53GS9;F8WC91	B9A018;Q53GS9;F8WC91	U4/U6.U5 tri-snRNP-associated protein 2	USP39
26.7596	26.9785	26.837	27.7623	26.2346	27.3223	27.5171	27.1562		3	3	3	17.8	17.8	17.8	32.221	0	2070500000	29	0.0250408	1	-0.0268025	-0.0575408	B9TX62;O75448;F5GY88;H0YEG1	B9TX62;O75448;F5GY88	Mediator of RNA polymerase II transcription subunit 24	MED24
26.8717	27.5266	26.7877	23.4408	27.0493	22.987	26.5094	26.6999		3	3	3	30.7	30.7	30.7	16.686	0	2248400000	14	0.0955301	1	-0.345337	-0.242982	D6RBD7;C9J1V9;O43324;H0YAL7;D6RCQ0	D6RBD7;C9J1V9;O43324;H0YAL7	Eukaryotic translation elongation factor 1 epsilon-1	EEF1E1;hCG_2043275
32.8637	32.2659	32.8382	32.0605	32.7996	32.3191	32.401	31.8154		14	14	13	37.4	37.4	37.4	26.928	0	135950000000	253	0.24617	1	-0.173329	-0.448481	C9JAB2;Q16629;F8WEA1	C9JAB2;Q16629	Serine/arginine-rich splicing factor 7	SRSF7
23.6205	23.8861	25.7018	23.9524	25.3388	25.1157	23.8498	24.6008		2	2	2	28.9	28.9	28.9	8.8131	0	570800000	21	0.318573	1	0.436057	0.641774	C9JAW5;Q9Y241;C9JNU6	C9JAW5;Q9Y241;C9JNU6	HIG1 domain family member 1A, mitochondrial	HIGD1A
25.6563	26.1303	25.3612	26.0167	25.6447	26.3038	26.462	25.981		2	2	2	29.8	29.8	29.8	15.496	0	1112800000	32	0.5695	0.991347	0.306745	0.871069	I3L4M7;F8WDZ1;Q8IZL8;C9JFV4;I3L1P4;I3L445;I3L3A8	I3L4M7;F8WDZ1;Q8IZL8;C9JFV4;I3L1P4;I3L445;I3L3A8	Proline-, glutamic acid- and leucine-rich protein 1	PELP1
23.6368	29.95	30.2355	30.0527	23.8448	30.0198	29.8778	30.2545		3	3	3	13.8	13.8	13.8	33.165	0	27137000000	8	0.0045503	1	0.0304809	0.0130344	C9JI91;Q9BRZ2	C9JI91;Q9BRZ2	E3 ubiquitin-protein ligase TRIM56	TRIM56
25.4655	25.3921	25.486	24.0947	25.8867	25.1392	23.5408	24.3103		2	2	2	44.4	44.4	44.4	5.9149	0	856100000	14	0.262616	1	-0.390341	-0.549336	C9JJT5;F5H4H2;P56134;C9JU26;G3V325	C9JJT5;F5H4H2;P56134;C9JU26;G3V325	ATP synthase subunit f, mitochondrial	PTCD1;ATP5J2;ATP5J2-PTCD1
27.7187	27.6159	28.0114	27.8972	28.4509	27.6994	28.4297	29.057		5	5	5	33.1	33.1	33.1	16.925	0	6266400000	64	1.06597	0.613882	0.598437	1.52849	C9JLU1;P52434	C9JLU1;P52434	DNA-directed RNA polymerases I, II, and III subunit RPABC3	POLR2H
30.051	29.4995	30.0349	29.0974	30.0675	29.7021	28.8486	29.4052		10	10	10	30.1	30.1	30.1	47.788	0	13734000000	106	0.187038	1	-0.164834	-0.370093	C9JPL0;Q9UK58;H7C4G1	C9JPL0;Q9UK58	Cyclin-L1	CCNL1
25.0763	24.6788	25.4744	24.1374	25.3196	24.6338	23.9914	24.4563		3	3	3	15.5	15.5	15.5	34.348	0	770030000	18	0.247916	1	-0.241436	-0.486131	C9JW74;Q5EB52;C9JWU9;C9JSW2;C9JRA9;C9JCM6;R4GN52	C9JW74;Q5EB52;C9JWU9;C9JSW2	Mesoderm-specific transcript homolog protein	MEST
27.0419	27.152	27.2601	27.3954	27.3179	27.5084	26.7565	27.6217		4	3	3	46.3	39.7	39.7	14.478	0	3571400000	23	0.166126	1	0.088769	0.289725	C9JYQ9;Q6P5R6;H0Y8C2	C9JYQ9;Q6P5R6;H0Y8C2	60S ribosomal protein L22-like 1	RPL22L1
27.6663	27.4974	27.8781	27.3785	27.9075	27.8134	28.4467	27.5926		8	8	8	11	11	11	104.85	0	4720100000	23	0.785141	0.917674	0.334971	1.07602	C9JZR2;O60716;H0YC95;E9PRE2	C9JZR2;O60716	Catenin delta-1	CTNND1
33.1613	32.8634	32.19	32.3583	33.1028	32.7522	31.3293	32.4179		10	10	10	54.9	54.9	54.9	15.616	0	157450000000	231	0.218583	1	-0.242701	-0.445961	D3YTB1;P62910;F8W727;D3YTI8	D3YTB1;P62910;F8W727	60S ribosomal protein L32	RPL32
31.9686	31.7859	32.6073	32.0587	31.4686	31.1338	31.906	31.1089		17	17	17	42.1	42.1	42.1	30.302	0	75535000000	280	1.46587	0.402256	-0.700825	-1.96442	D6R9P3;D6RD18;D6RBZ0;Q99729	D6R9P3;D6RD18;D6RBZ0;Q99729	Heterogeneous nuclear ribonucleoprotein A/B	HNRNPAB
27.1321	26.831	26.451	27.1577	27.1127	27.3434	25.6485	27.2497		4	4	4	19.8	19.8	19.8	25.223	0	3167300000	23	0.0438385	1	-0.0543823	-0.102179	D6RAA6;P57088;H0Y8N0	D6RAA6;P57088;H0Y8N0	Transmembrane protein 33	TMEM33
26.3713	26.8688	26.7728	25.9145	26.723	24.3023	26.5796	26.0608		4	4	4	22.6	22.6	22.6	42.996	0	1696100000	15	0.419575	0.989695	-0.565429	-0.810582	D6REK3;Q6UX04	D6REK3;Q6UX04	Peptidyl-prolyl cis-trans isomerase CWC27 homolog	CWC27
30.1701	28.4853	29.9221	26.5968	30.5483	30.255	28.4885	28.5797		5	5	5	63.6	63.6	63.6	14.304	0	14636000000	102	0.284962	1	0.67431	0.621931	E5RFV3	E5RFV3		SREK1
24.1147	23.7823	24.1482	23.5129	22.4618	23.4237	24.8949	23.6341		1	1	1	9.6	9.6	9.6	22.139	0	267580000	7	0.218978	1	-0.285882	-0.459293	E5RH41;P29084	E5RH41;P29084	Transcription initiation factor IIE subunit beta	GTF2E2
26.7367	24.2581	25.1694	25.0412	26.6471	26.5485	23.2734	23.3593		3	3	3	8.2	8.2	8.2	47.064	0	1499900000	3	0.118729	1	-0.344294	-0.291648	Q14254;J3QLD9;E7EMK3;K7EKW9	Q14254;J3QLD9;E7EMK3;K7EKW9	Flotillin-2	FLOT2
25.8475	25.974	25.6444	24.0095	25.9344	27.9112	25.8975	26.5403		3	3	3	4.2	4.2	4.2	109.16	0	1218700000	5	0.932051	0.592771	1.20197	1.58844	E7EMX7;Q9P0K7	E7EMX7;Q9P0K7	Ankycorbin	RAI14
27.3709	27.0292	27.4615	26.83	27.4014	27.4535	26.5532	27.3359		4	4	4	44.1	44.1	44.1	12.853	0	2809500000	18	0.0171513	1	0.0130806	0.0364923	E9PGW7;Q5T8T7;E7EN96;Q5T8T8;Q15528	E9PGW7;Q5T8T7;E7EN96;Q5T8T8;Q15528	Mediator of RNA polymerase II transcription subunit 22	MED22
28.7634	28.3465	29.1122	29.0067	28.2889	28.329	28.4764	28.5542		4	4	4	20.3	20.3	20.3	27.569	0	8853300000	26	1.14336	0.709051	-0.395056	-1.40554	Q9NP64;E7EPF0	Q9NP64;E7EPF0	Nucleolar protein of 40 kDa	ZCCHC17
23.2196	23.2688	23.5138	25.0379	27.2058	29.0093	26.4904	30.5205	+	5	5	3	4.2	4.2	3.1	163.29	0	2360600000	8	2.39677	0.0676522	4.54647	4.11258	P01023;H0YGH6;P20742	P01023	Alpha-2-macroglobulin	A2M
28.8279	29.376	29.3036	29.8419	29.158	29.0076	30.5515	29.7498		16	16	15	6.9	6.9	6.6	308.77	0	12059000000	29	0.285438	1	0.279373	0.550817	E7EPN9;Q9Y520;H7C5N8	E7EPN9;Q9Y520	Protein PRRC2C	PRRC2C
26.2174	26.9316	27.5311	26.9854	26.1792	26.3884	26.7316	27.3639		8	8	4	15.7	15.7	8.8	65.578	0	2940300000	46	0.277711	1	-0.250584	-0.528867	E7EQR4;P15311;P35241;E9PQ82;E9PNV3	E7EQR4;P15311;P35241	Ezrin;Radixin	EZR;RDX
27.7962	29.3028	29.0364	30.5944	28.8756	29.6836	28.4122	30.6727		19	11	11	41.6	29	29	58.726	0	13596000000	57	0.111662	1	0.228574	0.266286	E7EQY4;E7EV10;Q9BTC8;D6W5A2;E9PCS8;E9PF88	E7EQY4;E7EV10;Q9BTC8;D6W5A2;E9PCS8	Metastasis-associated protein MTA3	MTA3
26.6014	26.4445	26.1398	22.8225	27.6887	21.9713	25.8015	24.3703		2	2	2	9.9	9.9	9.9	31.848	0	1817100000	15	0.136805	1	-0.544133	-0.339388	Q16637;E7EQZ4;H0YBZ9;B4DP61	Q16637;E7EQZ4;H0YBZ9;B4DP61	Survival motor neuron protein	SMN1
27.0246	26.8021	26.7759	26.733	26.9768	23.5118	26.7866	26.5706		5	5	5	16.3	16.3	16.3	57.557	0	2479700000	19	0.481382	0.973435	-0.872472	-0.944903	Q9UI10;E7ERK9;H7C2L8;F8W8L6	Q9UI10;E7ERK9	Translation initiation factor eIF-2B subunit delta	EIF2B4
27.8205	28.1992	27.7507	28.1205	28.0312	27.7558	24.271	24.1826		6	6	6	7	7	7	106.38	0	5166400000	10	0.910472	0.549132	-1.91256	-1.64053	Q86VM9;E7ERS3;H3BRN6	Q86VM9;E7ERS3	Zinc finger CCCH domain-containing protein 18	ZC3H18
27.4236	26.0955	26.1735	25.5828	25.8005	27.2125	24.3024	22.8096		8	8	8	9.7	9.7	9.7	123.91	0	1835400000	23	0.590991	0.885897	-1.2876	-1.14279	Q9UIA9;E7ESC6;E9PEN8;E5RIW1	Q9UIA9;E7ESC6;E9PEN8	Exportin-7	XPO7
29.5987	30.629	30.0198	32.0129	30.0614	31.1	30.9613	31.976		28	22	19	44.2	39	33.7	79.372	0	39880000000	138	0.292249	1	0.459573	0.607383	E7ESY4;Q13330;H0Y4T7;F8W9Y9;F8VSM3;H7C3F3;C9JJM0;H0YIV8;H0YIT0;F8VPC5	E7ESY4;Q13330;H0Y4T7	Metastasis-associated protein MTA1	MTA1
24.1641	23.8409	23.6023	24.0964	26.0494	29.7007	26.5504	31.3087	+	9	9	9	18.7	18.7	18.7	68.996	0	3579700000	19	1.90773	0.103758	4.4764	3.27201	P10515;H0YDD4;E9PEJ4;F5H7M3	P10515;H0YDD4;E9PEJ4;F5H7M3	Dihydrolipoyllysine-residue acetyltransferase component of pyruvate dehydrogenase complex, mitochondrial	DLAT
31.0904	31.3039	30.7007	31.4566	31.0815	31.2017	30.8344	31.3447		7	7	7	43.5	43.5	43.5	15.197	0	60510000000	160	0.0394432	1	-0.0223246	-0.075335	E7ETK0;P62847	E7ETK0;P62847	40S ribosomal protein S24	RPS24
29.3574	28.7223	29.3721	29.4426	29.2898	29.0649	29.8247	29.4216		52	2	1	36	2.8	0.8	152.3	0	12195000000	22	0.323402	1	0.176617	0.532367	E7ETY2	E7ETY2		TCOF1
29.1918	28.9793	29.3354	29.1192	28.7704	29.1215	28.9036	29.1229		7	7	7	25.7	25.7	25.7	45.31	0	12695000000	99	0.76405	0.976458	-0.176849	-0.825967	E7EU96;P68400;Q8NEV1;V9GYA2;V9GY80	E7EU96;P68400;Q8NEV1	Casein kinase II subunit alpha;Casein kinase II subunit alpha 3	CSNK2A1;CSNK2A3
25.6566	24.6961	22.9051	22.9334	24.8435	24.8049	25.5604	22.6996		2	2	2	5.8	5.8	5.8	67.315	0	390840000	15	0.182544	0.999294	0.429284	0.421352	F5GYC1;P28288;E7EUE1	F5GYC1;P28288;E7EUE1	ATP-binding cassette sub-family D member 3	ABCD3
26.6724	26.6889	26.7019	26.7162	23.7579	26.8259	28.036	26.7554		3	3	3	3.7	3.7	3.7	158.64	0	2189400000	3	0.146772	1	-0.351008	-0.347279	E7EX73;E9PGM1;E7EUU4;Q04637;H7C044	E7EX73;E9PGM1;E7EUU4;Q04637;H7C044	Eukaryotic translation initiation factor 4 gamma 1	EIF4G1
28.4904	28.9792	29.6619	29.9598	28.9356	29.2307	30.2435	29.8174		10	10	10	18.3	18.3	18.3	72.075	0	11384000000	32	0.263558	1	0.283983	0.523129	E7EVD1;O43395;B4DSY9	E7EVD1;O43395;B4DSY9	U4/U6 small nuclear ribonucleoprotein Prp3	PRPF3
24.04	24.6886	23.8244	24.0245	23.8268	24.0633	23.9174	24.482		1	1	1	4	4	4	48.22	0	367820000	18	0.112467	1	-0.0720038	-0.213442	E7EVL4;Q9H490	E7EVL4;Q9H490	Phosphatidylinositol glycan anchor biosynthesis class U protein	PIGU
27.4917	27.561	28.0112	27.9038	27.3022	28.0171	29.1434	28.2781		9	9	9	29.4	29.4	29.4	54.766	0	4480400000	51	0.50689	0.9903	0.443248	0.884881	E7EVX8;Q8WWY3;E7ESA8;E7EU94;E7ESX0;E7EN72	E7EVX8;Q8WWY3;E7ESA8	U4/U6 small nuclear ribonucleoprotein Prp31	PRPF31
32.6275	33.1003	31.9119	32.0065	32.9101	32.9049	32.1006	32.2754		59	59	54	60.2	60.2	56.8	148.83	0	135220000000	601	0.148471	1	0.136175	0.302796	E7EW20;Q9UM54	E7EW20;Q9UM54	Unconventional myosin-VI	MYO6
26.0876	27.4408	26.8643	27.32	26.477	26.6409	26.3121	27.5405		4	4	4	8.4	8.4	8.4	94.812	0	2368600000	20	0.17542	1	-0.185571	-0.362947	H0YFS7;E7EW59;Q9Y467	H0YFS7;E7EW59;Q9Y467	Sal-like protein 2	SALL2
25.3634	25.6262	24.9891	24.5834	24.1754	24.6327	24.1101	25.3091		8	8	8	9.5	9.5	9.5	139.09	0	2284200000	23	0.812859	0.79963	-0.583689	-1.27521	E7EX90;Q14203;Q6AWB1;E7EWF7;C9JUI8;C9J1B7;C9JZA4;C9JTE5;C9JJN7;C9JJD0	E7EX90;Q14203;Q6AWB1	Dynactin subunit 1	DCTN1;DKFZp686E0752
24.7194	24.5473	25.4053	26.4332	24.228	25.0034	25.2204	25.755		2	2	2	13.2	13.2	13.2	15.016	0	1075100000	31	0.162566	1	-0.224628	-0.355231	F8VZJ2;H0YHX9;Q13765;E9PAV3	F8VZJ2;H0YHX9;Q13765;E9PAV3	Nascent polypeptide-associated complex subunit alpha	NACA
23.2235	23.9475	24.9483	22.7316	28.1823	27.0719	27.6179	27.2283	+	6	6	6	13.4	13.4	13.4	75.491	0	1003200000	12	3.38703	0.029	3.8124	5.94356	P42166;A2T926;G5E972;P42167;H0YJH7	P42166;A2T926;G5E972;P42167	Lamina-associated polypeptide 2, isoform alpha;Thymopoietin;Thymopentin;Lamina-associated polypeptide 2, isoforms beta/gamma;Thymopoietin;Thymopentin	TMPO
32.2994	32.3112	31.8229	31.6538	32.4158	32.16	31.1077	31.9092		44	44	44	50	50	50	128.48	0	91242000000	436	0.142787	1	-0.123644	-0.288364	E9PDF6;O43795;E7EQD9;E7EPB4;H7C2Y7;C9JYW1;C9JUP5;C9K0I9;Q9UBC5;G3V342;F5GWY8	E9PDF6;O43795	Unconventional myosin-Ib	MYO1B
22.8142	25.154	27.2109	29.6063	24.3989	24.9737	27.0594	29.2565		18	16	16	9.5	8.7	8.7	305.48	0	4566400000	41	0.0431551	1	0.225759	0.117492	P78559;J3KPX8;E9PGC8	P78559;J3KPX8;E9PGC8	Microtubule-associated protein 1A;MAP1A heavy chain;MAP1 light chain LC2	MAP1A
28.5752	27.9626	28.6912	28.1472	27.6568	27.5899	28.5088	27.8326		10	8	8	23	21.4	21.4	58.97	0	6572300000	22	0.819458	0.875223	-0.447021	-1.20128	E9PH62;Q9NUL3;G5EA18;E5RJN7;F8VPI7;E7EPX0;E7EVJ4;E7EVI1;E5RJ67;H0YBY0	E9PH62;Q9NUL3;G5EA18;E5RJN7;F8VPI7;E7EPX0;E7EVJ4;E7EVI1;E5RJ67	Double-stranded RNA-binding protein Staufen homolog 2	STAU2
24.542	23.5266	25.3371	24.6166	25.3142	25.3404	25.3924	24.2191		3	3	3	6.6	6.6	6.6	43.193	0	720900000	28	0.559799	0.969646	0.560925	0.988178	E9PHI6;Q9Y6G9	E9PHI6;Q9Y6G9	Cytoplasmic dynein 1 light intermediate chain 1	DYNC1LI1
34.3829	34.3069	34.6598	34.7431	34.519	34.5582	35.2345	34.6222		56	56	5	38	38	4.1	152.1	0	577050000000	900	0.480698	1	0.210264	0.704033	Q13428;E9PHK9;H0YA99;H0YAB7	Q13428;E9PHK9	Treacle protein	TCOF1
26.6649	26.5502	26.5301	24.8636	26.1167	26.2041	23.0741	26.21		2	2	2	29.2	29.2	29.2	11.643	0	1796500000	21	0.366637	0.998617	-0.750959	-0.760497	K4DIA8;K4DIA2;K4DIB0;K4DIB2;E9PQ36;K4DIB8;E9PI74;K4DIB3;E9PS95;E9PJH7;Q9H936;K4DIB4;E9PJY0;K4DIB6;K4DIB1	K4DIA8;K4DIA2;K4DIB0;K4DIB2;E9PQ36;K4DIB8;E9PI74;K4DIB3;E9PS95;E9PJH7;Q9H936;K4DIB4;E9PJY0;K4DIB6;K4DIB1	Mitochondrial glutamate carrier 1	SLC25A22
23.1057	23.5519	24.6458	24.0825	23.6746	23.635	23.7455	24.6581		1	1	1	31.2	31.2	31.2	9.9501	0	303660000	5	0.0708684	1	0.0818486	0.159558	E9PJK0;E9PSB5;E9PIU3;H7BXM1;J3KQ12	E9PJK0;E9PSB5;E9PIU3;H7BXM1;J3KQ12		BSCL2
30.1577	29.9235	30.3066	30.3094	30.426	30.1919	31.4582	30.1637		13	13	13	15.9	15.9	15.9	178.22	0	24050000000	72	0.566573	0.988667	0.385637	0.921823	E9PJ24;F8WEF5;Q9P1Y6	E9PJ24;F8WEF5;Q9P1Y6	PHD and RING finger domain-containing protein 1	PHRF1
23.8293	23.4283	24.783	23.353	28.1874	27.939	25.0723	28.2115	+	3	3	3	27	27	27	10.366	0	3482400000	6	2.25489	0.072	3.50419	3.76652	P63167;F8VXL2;F8VRV5;Q96FJ2	P63167;F8VXL2;F8VRV5	Dynein light chain 1, cytoplasmic	DYNLL1
27.169	27.0296	26.9431	27.4321	27.1051	27.1032	27.9569	27.1619		3	3	3	26.4	26.4	26.4	10.89	0	3139500000	26	0.344205	1	0.188322	0.562881	E9PQL5;E9PLE3;E9PKA8;Q6ZUT1;E9PSC8	E9PQL5;E9PLE3;E9PKA8;Q6ZUT1;E9PSC8	Uncharacterized protein C11orf57	C11orf57
27.8148	27.2911	28.2366	27.4224	28.5582	27.918	27.7157	27.1225		8	8	8	27.4	27.4	27.4	37.709	0	3833500000	24	0.143004	1	0.137368	0.295557	E9PKG1;Q99873;H7C2I1;E9PNR9;E9PQ98;E9PIX6;H0YDE4;E9PMW9;E9PI83	E9PKG1;Q99873;H7C2I1;E9PNR9;E9PQ98;E9PIX6;H0YDE4	Protein arginine N-methyltransferase 1	PRMT1
26.0676	25.5186	26.0587	22.6365	25.7688	24.9701	24.5103	25.8615		4	4	2	30.8	30.8	24.3	18.483	0	1116200000	11	0.0850247	1	0.207357	0.210891	E9PLD0;Q9H0U4;Q92928	E9PLD0;Q9H0U4;Q92928	Ras-related protein Rab-1B;Putative Ras-related protein Rab-1C	RAB1B;RAB1C
25.5838	25.5307	23.3034	23.8643	26.1468	24.0325	24.9818	25.6614		3	3	3	10.5	10.5	10.5	55.397	0	914420000	17	0.372863	1	0.635089	0.75597	E9PMG4;Q9BUR4;K7EJ50;E9PMR3	E9PMG4;Q9BUR4	Telomerase Cajal body protein 1	WRAP53
29.1832	29.1963	29.0993	29.5857	29.7714	29.4949	29.5437	29.5543		31	4	4	90.7	18.9	18.9	34.428	0	13359000000	61	1.39212	0.670406	0.324942	1.44503	E9PQ56;E9PN18;E9PMU7;E9PL19	E9PQ56;E9PN18;E9PMU7		PUF60
24.3337	23.3168	24.2375	24.8034	26.648	26.2744	23.4139	24.7767		7	7	7	10.1	10.1	10.1	118.14	0	511700000	10	0.660972	0.846674	1.10541	1.22283	E9PR16;G3V198;Q12769;E9PSI3	E9PR16;G3V198;Q12769	Nuclear pore complex protein Nup160	NUP160
32.8475	32.6908	32.9247	34.0918	32.4574	33.0296	33.4187	33.6782		4	4	4	20.3	20.3	20.3	6.6478	0	219300000000	96	0.00582386	1	0.00725365	0.0140354	P62861;E9PR30	P62861;E9PR30	40S ribosomal protein S30	FAU
24.6509	24.478	24.506	24.1128	24.5123	24.3679	23.8985	23.2511		2	2	2	3.3	3.3	3.3	82.603	0.00075245	465450000	10	0.676825	0.921712	-0.429472	-1.05698	F2Z2B9;Q9BSJ2	F2Z2B9;Q9BSJ2	Gamma-tubulin complex component 2	TUBGCP2
24.4929	24.3265	24.6529	24.2514	24.1758	24.1956	24.6605	25.0344		2	2	2	8.8	8.8	8.8	63.616	0	374110000	3	0.145148	1	0.0856366	0.263978	F2Z2C0;Q9Y2L1;G3V1J5	F2Z2C0;Q9Y2L1;G3V1J5	Exosome complex exonuclease RRP44	DIS3
31.4386	31.6272	30.4127	30.803	31.0404	31.3914	30.5716	31.196		37	19	19	21.4	13.9	13.9	227.87	0	53443000000	96	0.0210826	1	-0.0205188	-0.0475835	Q7Z406;F2Z2U8;G8JLL9;M0QY43	Q7Z406;F2Z2U8;G8JLL9;M0QY43	Myosin-14	MYH14
32.8215	33.5936	33.0009	34.7633	33.116	33.9633	33.0093	34.9015		84	84	84	47.2	47.2	47.2	217.1	0	325440000000	1067	0.121943	1	0.202717	0.28115	F5GWX5;Q14839;Q8TDI0;Q12873;K7EMY3;Q5TG85;F2Z2R5;I3L229;H7C3H7;H7C0J3;F6T542;K7EPV1;K7ESA5;F5H6N4;H7C2H0	F5GWX5;Q14839	Chromodomain-helicase-DNA-binding protein 4	CHD4
26.2018	24.0358	26.5151	26.327	26.249	26.8591	26.5842	28.3424		3	3	3	16.4	16.4	16.4	26.505	0	1968900000	6	0.834612	0.649938	1.23875	1.4701	F5GX11;P25786;B4DEV8	F5GX11;P25786	Proteasome subunit alpha type-1	PSMA1
28.976	28.9961	28.6917	28.6734	29.078	28.9781	28.84	28.8247		13	13	13	36.9	36.9	36.9	62.244	0	11133000000	134	0.395735	1	0.095932	0.464768	F5GX33;Q9UJS0;O75746	F5GX33;Q9UJS0	Calcium-binding mitochondrial carrier protein Aralar2	SLC25A13
24.8771	24.8792	24.0927	23.9094	24.15	27.4158	24.3171	28.09		3	3	3	2.8	2.8	2.8	187.67	0	428390000	4	0.716479	0.753425	1.55359	1.34249	F5GXS0;P0C0L5;P0C0L4	F5GXS0;P0C0L5;P0C0L4	Complement C4-B;Complement C4 beta chain;Complement C4-B alpha chain;C4a anaphylatoxin;C4b-B;C4d-B;Complement C4 gamma chain;Complement C4-A;Complement C4 beta chain;Complement C4-A alpha chain;C4a anaphylatoxin;C4b-A;C4d-A;Complement C4 gamma chain	C4B;C4A
23.4661	23.3845	23.27	25.1044	26.1863	26.0046	25.0368	24.8276		1	1	1	36.5	36.5	36.5	7.054	0.0026525	381750000	2	1.67138	0.214122	1.70756	2.61851	F5GY34;O14818;Q8TAA3	F5GY34;O14818;Q8TAA3	Proteasome subunit alpha type-7;Proteasome subunit alpha type-7-like	PSMA8;PSMA7
26.0815	25.4678	27.2046	25.9675	26.7208	26.3249	24.9356	26.2977		5	5	4	22.7	22.7	20.1	59.667	0	1414300000	14	0.074096	1	-0.110605	-0.174089	F5H4G7;O60684;F5GYL8;Q5TFJ7;O15131;H0Y3K0	F5H4G7;O60684;F5GYL8;Q5TFJ7;O15131	Importin subunit alpha;Importin subunit alpha-7;Importin subunit alpha-6	KPNA6;KPNA5
25.6953	25.4763	25.4124	25.5886	26.2626	26.3097	24.5312	24.7337		4	4	4	15.4	15.4	15.4	71.462	0	676670000	16	0.0614911	1	-0.083847	-0.143741	F5GZU5;G3V1P5;Q96RN5	F5GZU5;G3V1P5;Q96RN5	Mediator of RNA polymerase II transcription subunit 15	MED15
26.1043	26.1126	26.4374	26.6309	26.3959	22.7191	23.6205	27.145		8	8	8	7.4	7.4	7.4	186.26	0	1888700000	11	0.593016	0.893714	-1.35116	-1.15053	F5H1F7;P29375;E7EV89;F5GZ99;F5GZR8;F5H322	F5H1F7;P29375;E7EV89	Lysine-specific demethylase 5A	KDM5A
27.3629	25.9985	27.9395	26.0075	27.2301	24.8003	27.0952	25.486		2	2	2	16.7	16.7	16.7	32.302	0	1853800000	26	0.379114	0.998597	-0.674187	-0.770596	F8W1D1;H0YIJ2;F5H2A6;P40967;J3KP45	F8W1D1;H0YIJ2;F5H2A6;P40967;J3KP45	Melanocyte protein PMEL;M-alpha;M-beta	PMEL
24.2911	22.4469	23.5437	23.1726	24.8587	24.6854	24.7865	24.3795		15	15	15	57.1	57.1	57.1	34.258	0	11607000000	40	1.78465	0.207417	1.31394	2.63722	F8W1I6;Q13561;F5H2S7;F5H223;F8VW18;H0YI98;F8VX93;F8VRV7;H0YHL1;F8W0U6	F8W1I6;Q13561;F5H2S7;F5H223;F8VW18;H0YI98	Dynactin subunit 2	DCTN2
29.0846	28.1646	29.1275	28.2982	28.9534	27.9172	29.2881	28.5041		13	13	13	19.6	19.6	19.6	99.679	0	9915800000	58	0.00258964	0.998077	-0.00303411	-0.00618383	F5H315;Q9HCS7	F5H315;Q9HCS7	Pre-mRNA-splicing factor SYF1	XAB2
26.5609	26.4602	26.5846	27.0951	26.3552	24.614	26.5129	25.8673		6	6	6	4.5	4.5	4.5	162.63	0	1926800000	17	0.942902	0.619049	-0.837846	-1.51429	F5H335;Q14152	F5H335;Q14152	Eukaryotic translation initiation factor 3 subunit A	EIF3A
28.7595	28.0344	28.235	26.9559	27.7402	27.7157	25.969	27.8214		6	6	2	47.5	47.5	17.7	20.697	0	5538600000	67	0.541146	0.960398	-0.684633	-0.996744	P84077;P61204;F5H423;F5H0C7;C9J1Z8;B7ZB63;F5H1V1;F5H6T5;F8WDB3	P84077;P61204;F5H423;F5H0C7;C9J1Z8	ADP-ribosylation factor 1;ADP-ribosylation factor 3	ARF1;ARF3;ARF5
27.9829	26.711	27.5071	25.6182	28.3276	27.133	25.8703	26.848		5	5	4	46.9	46.9	41.2	20.966	0	3068700000	21	0.0433029	1	0.0899529	0.109246	H0YH88;F8W118;F8VY35;F8VV59;F8W543;F5H4R6;H0YIV4;P55209;H0YHC3;F8W020;B7Z9C2;F8W0J6;F8VRJ2;F8VXI6;F8VUX1;B3KV44;F8VVB5;E9PKT8	H0YH88;F8W118;F8VY35;F8VV59;F8W543;F5H4R6;H0YIV4;P55209;H0YHC3;F8W020;B7Z9C2;F8W0J6;F8VRJ2;F8VXI6;F8VUX1;B3KV44	Nucleosome assembly protein 1-like 1	NAP1L1
25.0144	24.1085	25.5802	23.637	27.2905	30.1567	24.9842	30.0418		4	4	4	10.4	10.4	10.4	39.731	0	4381800000	22	1.44458	0.223571	3.53329	2.50196	P27169;F5H4W9	P27169;F5H4W9	Serum paraoxonase/arylesterase 1	PON1
23.6501	23.2081	23.8262	23.4614	23.493	23.574	24.2124	24.418		2	2	2	13.9	13.9	13.9	15.651	0	300980000	13	0.711604	0.925279	0.387921	1.0614	F5H571;P45974	F5H571;P45974	Ubiquitin carboxyl-terminal hydrolase 5	USP5
28.5649	28.5901	27.4859	27.8359	28.5212	28.5433	28.3573	27.4163		32	3	2	69.9	12.2	9.1	49.895	0	7250000000	63	0.0854143	1	0.0903244	0.186962	Q9BQE3;F5H5D3	Q9BQE3;F5H5D3	Tubulin alpha-1C chain	TUBA1C
27.1284	27.1949	27.1912	25.7616	26.3732	26.4119	24.7311	25.6913		2	2	2	14.6	14.6	14.6	41.634	0	1669800000	44	0.988911	0.56815	-1.01714	-1.61849	F5H5I6;H0Y8R1;H0YAK1;Q12849	F5H5I6;H0Y8R1;H0YAK1;Q12849	G-rich sequence factor 1	GRSF1
26.6902	27.2834	27.8542	28.588	26.9829	27.6682	27.242	28.8606		7	7	7	24.6	24.6	24.6	41.265	0	6222600000	36	0.051095	1	0.0844808	0.124194	F5H669;Q8N684;F5H6M0;F5H047;J3QT54;C9J286;C9J323;F5H5B7;F5H1W4;F5H2K8;F5H6P5;F5H6A8;F5GXA3;C9JM38	F5H669;Q8N684;F5H6M0;F5H047;J3QT54	Cleavage and polyadenylation specificity factor subunit 7	CPSF7
30.4938	30.4771	29.4219	29.4399	30.5535	30.3042	29.4585	29.5709		29	29	29	36.2	36.2	36.2	118.99	0	20045000000	176	0.0112521	1	0.0135942	0.0268252	F5H6E2;O00159;I3L204;I3L4D4;I3L501;I3L3Y6;I3L168;I3L3F5	F5H6E2;O00159	Unconventional myosin-Ic	MYO1C
25.9463	25.1314	25.3403	25.1951	25.1858	25.4998	25.0762	25.6553		5	5	5	8.7	8.7	8.7	117	0	904970000	6	0.0766383	1	-0.0489888	-0.148553	F5H8E5;Q93009;H3BND8;F5H2X1	F5H8E5;Q93009;H3BND8	Ubiquitin carboxyl-terminal hydrolase;Ubiquitin carboxyl-terminal hydrolase 7	USP7
28.1338	28.0573	27.5877	26.9213	27.7197	27.6972	27.107	27.3099		10	10	10	9.2	9.2	9.2	236.02	0	4521800000	76	0.28439	1	-0.216578	-0.519803	F8VPD4;P27708;H7C3Z5;H7C2E4	F8VPD4;P27708	CAD protein;Glutamine-dependent carbamoyl-phosphate synthase;Aspartate carbamoyltransferase;Dihydroorotase	CAD
28.1909	27.4852	27.3202	26.7308	27.9174	27.3944	27.2097	27.2495		8	8	8	26.3	26.3	26.3	55.308	0	4560500000	29	0.0108197	0.999721	0.0109906	0.0248744	F8VPV9;P06576;H0YH81;F8VQY0;F8W079;H0YI37;F8W0P7	F8VPV9;P06576;H0YH81;F8VQY0;F8W079	ATP synthase subunit beta;ATP synthase subunit beta, mitochondrial	ATP5B
23.9596	23.7103	24.1386	25.656	24.033	23.9908	24.2143	25.6467		4	2	2	4.1	3.2	3.2	99.357	0	504550000	10	0.0631778	1	0.105048	0.152176	Q6NWY9;F8VU11	Q6NWY9;F8VU11	Pre-mRNA-processing factor 40 homolog B	PRPF40B
23.7056	23.3817	24.4594	22.9931	23.5811	22.858	24.144	22.909		1	1	1	1.9	1.9	1.9	207.81	0	172870000	6	0.244225	1	-0.261892	-0.488783	J3QK86;J3KPG5;F8VU39;Q9UIF9	J3QK86;J3KPG5;F8VU39;Q9UIF9	Bromodomain adjacent to zinc finger domain protein 2A	BAZ2A
24.6374	22.888	24.3369	25.0294	24.7747	27.4728	24.5058	28.3198		2	2	2	4.5	4.5	4.5	48.533	0.0045249	633060000	2	0.986237	0.518578	2.04537	1.75551	F8VX55;Q12800;F8VWL0;Q9NZI6	F8VX55;Q12800;F8VWL0;Q9NZI6	Alpha-globin transcription factor CP2;Transcription factor CP2-like protein 1	TFCP2;TFCP2L1
23.8585	24.1677	25.7594	23.2254	27.5894	27.3713	27.8879	27.9214	+	4	4	4	17.9	17.9	17.9	42.15	0	653980000	10	3.09104	0.035	3.43976	5.2538	Q8NFH3;B4E2F0	Q8NFH3	Nucleoporin Nup43	NUP43
27.2765	27.8635	27.4948	27.1854	27.4852	27.0483	26.7584	27.1424		8	8	3	40.8	40.8	22	34.95	0	3277700000	54	0.81169	0.899688	-0.346456	-1.10836	F8VYE8;P36873;F8VR82;P62136;F8W0W8;E9PMD7;E7ETD8;F5H1L6;F5H037;F8W0V8;F8WE71;H0Y3Y6	F8VYE8;P36873;F8VR82;P62136;F8W0W8;E9PMD7;E7ETD8	Serine/threonine-protein phosphatase;Serine/threonine-protein phosphatase PP1-gamma catalytic subunit;Serine/threonine-protein phosphatase PP1-alpha catalytic subunit	PPP1CC;PPP1CA;PPP1CB
27.9755	27.8789	28.331	27.609	27.9488	27.7654	27.2842	27.7769		10	6	6	52	37.4	37.4	33.8	0	4331700000	51	0.579282	0.975212	-0.25481	-0.831222	F8VZX2;H3BRU6;B4DXP5;Q15366;F8W0G4;B4DLC0;F8VXH9;F8W1G6;J3QT27;E9PFP8;P57721;H3BSS4;F8VRH0;H3BND9	F8VZX2;H3BRU6;B4DXP5;Q15366;F8W0G4;B4DLC0;F8VXH9;F8W1G6;J3QT27;E9PFP8;P57721	Poly(rC)-binding protein 2;Poly(rC)-binding protein 3	PCBP2;PCBP3
35.0682	35.2255	34.3487	34.6745	35.1235	34.9757	33.6712	34.8464		16	16	3	73.1	73.1	17.2	16.29	0	767830000000	533	0.175983	1	-0.175029	-0.359524	F8W1R7;P60660;G3V1V0;J3KND3;B7Z6Z4;F8VPF3;G3V1Y7;H0YI43	F8W1R7;P60660;G3V1V0;J3KND3;B7Z6Z4;F8VPF3;G3V1Y7	Myosin light polypeptide 6	MYL6
29.7735	29.7951	30.3105	30.0691	29.396	29.6823	29.7195	29.4543		16	14	14	34.1	30.7	30.7	66.121	0	17877000000	88	1.51523	0.533657	-0.424041	-1.69205	Q9Y6M1;F8W930	Q9Y6M1;F8W930	Insulin-like growth factor 2 mRNA-binding protein 2	IGF2BP2
22.7966	24.1659	23.2919	23.5469	25.1398	24.4818	23.5109	23.5292		1	1	1	43.2	43.2	43.2	4.9414	0	227780000	11	0.714235	0.849241	0.715091	1.21636	G3V377;F8W9B8;O00471	G3V377;F8W9B8;O00471	Exocyst complex component 5	EXOC5
29.6114	30.2865	29.548	28.3812	29.3408	29.764	29.3476	28.9406		8	8	8	47.6	47.6	47.6	19.667	0	15839000000	79	0.0919948	1	-0.108505	-0.204813	P59998;F8WCF6;F8WDD7;H7C0A3;F8WE39;R4GN08;F8WDW3	P59998;F8WCF6;F8WDD7;H7C0A3	Actin-related protein 2/3 complex subunit 4	ARPC4;ARPC4-TTLL3
31.9931	32.2351	32.1548	32.4975	32.4921	32.2608	33.26	32.2584		11	11	11	31.4	31.4	31.4	25.617	0	114960000000	262	0.640693	0.969762	0.347697	0.9673	F8WCT1;Q66PJ3;F5GYV5;H7BZV4;F8WEP2;F5H7X4	F8WCT1;Q66PJ3;F5GYV5;H7BZV4;F8WEP2;F5H7X4	ADP-ribosylation factor-like protein 6-interacting protein 4	ARL6IP4
26.0927	26.1225	25.7235	26.1393	26.1258	26.0488	27.95	24.6087		3	3	3	13.9	13.9	13.9	30.769	0	1421600000	17	0.0858728	1	0.163864	0.207001	F8WCX5;Q9BY77;Q6R954;F8WEE2;B4DMM2	F8WCX5;Q9BY77;Q6R954;F8WEE2	Polymerase delta-interacting protein 3	POLDIP3;PDIP46
25.7032	24.5648	24.4952	23.6432	26.2363	24.8726	23.3674	24.534		3	3	3	6.6	6.6	6.6	99.707	0	525930000	16	0.0746052	1	0.150984	0.182763	F8WDV0;Q9UI26;D6RCN7;D6RJB1	F8WDV0;Q9UI26;D6RCN7;D6RJB1	Importin-11	IPO11
30.2912	30.4452	29.9563	29.1892	30.3542	30.3377	30.0081	29.7146		32	32	27	21	21	18.7	215.04	0	25596000000	186	0.160923	1	0.133165	0.318248	F8WE88;G3V394;Q9Y4I1;F8W6H6;E7ERV5;Q9UES5;O95317;G3V3C9;H0YM93;E9PE01	F8WE88;G3V394;Q9Y4I1;F8W6H6	Unconventional myosin-Va	MYO5A
32.4115	32.7569	32.5893	33.1324	32.7487	32.9862	32.616	33.2883		17	17	17	28	28	28	52.269	0	172230000000	377	0.383637	1	0.18726	0.598039	F8WJN3;Q16630;F8W084	F8WJN3;Q16630	Cleavage and polyadenylation specificity factor subunit 6	CPSF6
24.8159	24.7303	25.3576	24.5162	26.9797	26.5586	24.0426	26.6564		2	2	2	5.3	5.3	5.3	70.353	0	650980000	20	0.863877	0.628065	1.20432	1.50266	G3V153;Q14444;E9PP31;E9PLA9	G3V153;Q14444;E9PP31;E9PLA9	Caprin-1	CAPRIN1
28.6419	28.885	29.657	28.6019	28.9437	28.99	30.4713	28.7877		17	17	17	15.5	15.5	15.5	189.67	0	13160000000	61	0.321821	1	0.351745	0.624258	G5E9E7;Q07157;G3V1L9;H0Y3R8;H0YKB1;H0YLT6	G5E9E7;Q07157;G3V1L9	Tight junction protein ZO-1	TJP1
32.8324	32.9458	32.3558	32.9234	32.7999	32.8549	32.3439	32.9797		14	14	14	51.8	51.8	51.8	18.756	0	170150000000	236	0.0347745	1	-0.0197382	-0.0666917	G3V203;Q07020;J3QQ67;H0YHA7;F8VUA6;F8VYV2;F8VXR6	G3V203;Q07020;J3QQ67;H0YHA7;F8VUA6;F8VYV2	60S ribosomal protein L18	RPL18
26.6091	27.371	26.5091	27.038	27.1158	26.887	26.2024	26.7814		4	4	4	29.3	29.3	29.3	28.424	0	2089700000	24	0.190625	1	-0.135115	-0.357013	O75586;G3V4A5	O75586;G3V4A5	Mediator of RNA polymerase II transcription subunit 6	MED6
28.7818	27.8676	28.628	28.0057	29.3157	29.206	29.3896	28.9448		25	1	1	57.2	8	8	48.023	0	16905000000	115	1.96164	0.214077	0.893226	2.58268	G3XAC6	G3XAC6		RBM39
28.3165	28.5782	28.1666	28.8552	28.7383	28.8008	28.7711	28.8057		5	5	5	14.1	14.1	14.1	64.594	0	7740400000	33	1.01562	0.869911	0.299837	1.18856	G3XAG1;Q96ME7;B4E0X7	G3XAG1;Q96ME7	Zinc finger protein 512	ZNF512
30.1687	30.3302	30.902	30.6343	29.8915	29.9245	31.506	30.3304		16	16	16	10	10	10	198.04	0	32364000000	80	0.0841725	1	-0.0956645	-0.1871	P07942;G3XAI2;E7EPA6;E9PCS6;C9J296	P07942;G3XAI2;E7EPA6	Laminin subunit beta-1	LAMB1
24.1144	24.5689	22.691	22.867	25.1622	27.3704	26.0945	29.2366	+	3	3	3	4	4	4	105.21	0	871640000	3	1.8499	0.125111	3.4056	3.10861	Q5T985;P19823;Q5T987;CON__Q9TRI1	Q5T985;P19823	Inter-alpha-trypsin inhibitor heavy chain H2	ITIH2
30.0811	30.6701	30.6637	30.4407	30.6045	30.6477	30.5266	30.6897		18	18	18	40.8	40.8	40.8	73.476	0	30952000000	146	0.489756	1	0.153282	0.631791	G5E9W3;Q9UKF6;C9JZH6	G5E9W3;Q9UKF6	Cleavage and polyadenylation specificity factor subunit 3	CPSF3
24.9193	25.0655	24.9949	24.6407	24.9922	23.9089	25.3593	24.796		2	2	2	7.8	7.8	7.8	54.963	0	720920000	3	0.169702	1	-0.141022	-0.334342	G5EA52;P30101	G5EA52;P30101	Protein disulfide-isomerase A3	PDIA3
25.4957	28.2237	24.7199	27.7015	28.4837	27.7228	27.5362	28.5705		15	2	2	79.6	23.7	23.7	17.089	0	15072000000	66	0.87907	0.598796	1.5431	1.56545	G8JLA2;F8VZU9;F8W180;F8VXL3	G8JLA2		MYL6
32.5973	32.0782	33.0023	31.8754	32.6819	32.313	31.8489	31.8751		20	20	13	60.4	60.4	42.5	49.229	0	118990000000	387	0.265697	1	-0.208572	-0.493044	P31943;G8JLB6;E9PCY7;D6RBM0;D6RIU0;E5RGV0;D6RFM3;H0YB39;D6RIT2;H0YBD7;E7EQJ0;D6RAM1;D6R9T0;E7EN40;D6RDU3;D6RJ04;D6RIH9;E5RGH4;H0YBG7;D6RDL0;F5GZT4;D6RF17;D6R9D3;E5RJ94;H0YAQ2	P31943;G8JLB6;E9PCY7;D6RBM0;D6RIU0;E5RGV0;D6RFM3;H0YB39	Heterogeneous nuclear ribonucleoprotein H;Heterogeneous nuclear ribonucleoprotein H, N-terminally processed	HNRNPH1
25.5371	23.849	25.6799	24.743	25.5968	23.6301	24.9522	25.5241		3	3	3	4.9	4.9	4.9	122.03	0	867820000	12	0.0144115	1	-0.0264673	-0.0367346	G8JLK7;Q9H6R4	G8JLK7;Q9H6R4	Nucleolar protein 6	NOL6
28.5181	28.2871	28.3618	28.0164	28.4624	28.2538	28.0936	27.9463		14	14	14	8.3	8.3	8.3	374.19	0	7954700000	65	0.292617	0.998198	-0.106816	-0.423104	H0Y5W0;Q7Z6Z7;H0Y659;Q5H962	H0Y5W0;Q7Z6Z7	E3 ubiquitin-protein ligase HUWE1	HUWE1
32.4703	32.6552	32.322	31.7978	32.8385	32.7251	32.9077	32.1831		9	9	9	71.1	71.1	71.1	16.837	0	115590000000	269	0.690904	0.948034	0.35225	1.01509	P62158;H0Y7A7;E7ETZ0;E7EMB3;G3V361;Q96HY3;F8WBR5;G3V226;M0QZ52;G3V479;C9J7T9;P27482;P02585	P62158;H0Y7A7;E7ETZ0;E7EMB3;G3V361;Q96HY3	Calmodulin	CALM1;CALM2
31.6819	32.0273	32.2797	31.1741	31.4009	31.0783	31.5036	30.8472		17	15	15	53.1	49.2	49.2	29.667	0	64352000000	139	1.07255	0.609157	-0.5833	-1.52441	H0Y8G5;Q14103;H0YA96;B4DTC3;D6RAF8;D6RF44;D6RBQ9;F5H6R6;D6RD83	H0Y8G5;Q14103;H0YA96;B4DTC3;D6RAF8;D6RF44	Heterogeneous nuclear ribonucleoprotein D0	HNRNPD
23.3586	22.9544	23.1977	23.953	24.0767	24.1272	24.3592	24.0286		2	2	2	4.4	4.4	4.4	21.036	0.0032701	279620000	15	1.88015	0.253862	0.781953	2.40718	H0Y9P9;Q9H8P0	H0Y9P9;Q9H8P0	Polyprenol reductase	SRD5A3
27.273	26.6074	27.7007	28.0338	27.0733	26.962	25.8841	27.8126		4	4	4	23.2	23.2	23.2	23.864	0	4237600000	56	0.414468	1	-0.47075	-0.781252	Q96EY4;H0Y9X1;D6RA57	Q96EY4;H0Y9X1;D6RA57	Translation machinery-associated protein 16	TMA16
24.502	24.5602	23.8446	24.6412	25.7544	28.7651	23.3526	29.1196		2	2	2	2.5	2.5	2.5	73.731	0	1171600000	4	0.865703	0.579111	2.36094	1.60314	H0YFH3;P00736;H0YFL7;R4GMN6;F5H2D0;F6T9X8;F5GZR1;Q9NZP8	H0YFH3;P00736;H0YFL7;R4GMN6;F5H2D0;F6T9X8;F5GZR1;Q9NZP8	Complement C1r subcomponent;Complement C1r subcomponent heavy chain;Complement C1r subcomponent light chain;Complement C1r subcomponent-like protein	C1R;C1RL
30.7561	30.8138	31.23	31.1965	31.0231	31.1064	31.6741	30.9336		23	23	23	44.1	44.1	44.1	73.206	0	43294000000	189	0.389215	1	0.185193	0.600761	H0YJA2;Q6PJT7;G3V256;G3V5I6;G3V411;H0YJ51;G3V4R5;G3V3Y4;H0YJ87;G3V572;G3V3R9	H0YJA2;Q6PJT7;G3V256;G3V5I6	Zinc finger CCCH domain-containing protein 14	ZC3H14
29.5564	28.5215	27.8457	28.0029	29.0017	28.6922	29.4401	28.1052		17	3	0	83.1	16.2	0	16.365	0	11645000000	19	0.286102	1	0.328167	0.568374	H0YKX5	H0YKX5		TPM1
32.7117	32.7618	31.4982	31.8312	32.6564	32.182	33.2171	32.0415		19	19	4	46	46	5.3	30.38	0	132050000000	245	0.333563	1	0.323534	0.629819	H0YL52;P09493;H0YKP3;H0YKZ6	H0YL52;P09493;H0YKP3	Tropomyosin alpha-1 chain	TPM1
29.5192	29.3345	29.9869	29.4778	29.8569	29.7059	30.5058	29.9866		7	7	7	31.6	31.6	31.6	22.017	0	19630000000	98	0.997094	0.746649	0.434207	1.34011	P59780;H0YLI7;H0YLX6;H0YN38;H0YMK0	P59780;H0YLI7	AP-3 complex subunit sigma-2	AP3S2
27.8205	28.3391	28.6516	28.9252	27.9492	27.8585	27.9628	28.8296		15	15	15	13.8	13.8	13.8	161.31	0	6340200000	17	0.376118	1	-0.284068	-0.662694	H0YNH8;Q9BZF9;F5H2B9;H0YN48;H0YMI1	H0YNH8;Q9BZF9;F5H2B9	Uveal autoantigen with coiled-coil domains and ankyrin repeats	UACA
24.2985	25.4698	25.2506	25.5859	25.4148	25.2983	25.669	24.0113		2	2	2	1.8	1.8	1.8	144.47	0.00074794	667750000	5	0.0388313	1	-0.0528836	-0.0924328	H0YNU5;P54132;H0YLV8	H0YNU5;P54132;H0YLV8	Bloom syndrome protein	BLM
30.6806	30.7319	30.8721	30.8434	30.7102	30.8919	31.0968	30.6252		28	17	17	39.9	29.1	29.1	80.272	0	39053000000	143	0.166146	1	0.0490394	0.229149	Q92841;H3BLZ8;C9JMU5;G5E9L5	Q92841;H3BLZ8;C9JMU5	Probable ATP-dependent RNA helicase DDX17	DDX17
30.1969	30.0567	30.3857	30.3854	30.3635	30.0562	29.8956	30.2546		7	7	7	37	37	37	24.561	0	29203000000	133	0.377276	1	-0.113681	-0.491723	H3BV80;H3BMM9;H3BTC0;Q15287;H3BPG5;H3BMS0	H3BV80;H3BMM9;H3BTC0;Q15287;H3BPG5;H3BMS0	RNA-binding protein with serine-rich domain 1	RNPS1
25.5478	25.3438	25.2667	25.8724	21.9974	25.589	24.98	25.7285		2	2	2	22.2	22.2	22.2	12.11	0	904390000	18	0.479388	0.970054	-0.933999	-0.948779	H3BQI7;H3BT52;Q3SXM5;H3BNH5	H3BQI7;H3BT52;Q3SXM5;H3BNH5	Inactive hydroxysteroid dehydrogenase-like protein 1	HSDL1
28.0145	27.543	27.3253	26.8552	27.6977	27.4379	26.9107	27.0505		9	9	9	12.1	12.1	12.1	130.55	0	3480900000	42	0.212586	1	-0.160317	-0.400229	H7BXY3;Q7L2E3	H7BXY3;Q7L2E3	Putative ATP-dependent RNA helicase DHX30	DHX30
27.8374	28.4796	26.94	26.2217	27.7874	27.6511	28.1313	27.1304		15	2	0	50	8.1	0	28.747	0.00073855	4727600000	12	0.228579	1	0.305374	0.478772	H7BYY1;F5H7S3;B7Z596;H0YK20;H0YL42	H7BYY1;F5H7S3;B7Z596		TPM1
21.7359	23.7395	28.2517	26.9044	24.3772	28.0538	28.4558	24.3041		2	2	2	23.2	23.2	23.2	10.871	0	6254300000	11	0.249056	1	1.13979	0.579986	P61956;H7BZT4;Q6EEV6;P55854;A8MUA9;A8MU27	P61956;H7BZT4;Q6EEV6;P55854;A8MUA9;A8MU27	Small ubiquitin-related modifier 2;Small ubiquitin-related modifier 4;Small ubiquitin-related modifier 3	SUMO2;SUMO4;SUMO3
23.749	23.8775	23.713	23.8931	23.881	23.812	23.1283	23.6723		1	1	1	8.9	8.9	8.9	21.23	0.00076864	356090000	10	0.474097	1	-0.184751	-0.668059	H7C0C1;P48047	H7C0C1;P48047	ATP synthase subunit O, mitochondrial	ATP5O
29.0753	27.7264	29.9495	28.3791	29.6996	28.8752	28.2599	28.8317		46	3	3	41.1	3	3	159.91	0	12651000000	60	0.0866203	1	0.134027	0.202713	H7C1M2	H7C1M2		SON
23.1707	23.4873	24.4601	24.0562	23.5674	24.7164	24.5649	24.4113		4	4	1	19.8	19.8	4	27.788	0	481240000	4	0.647161	0.913696	0.521423	1.07314	H7C279;O00506	H7C279;O00506	Serine/threonine-protein kinase 25	STK25
27.7383	28.5454	27.4744	28.7357	31.1892	30.5893	31.9971	30.9366	+	16	16	16	39.3	39.3	39.3	80.386	0	13695000000	55	3.4189	0.0363077	3.05458	5.78525	Q96SZ4;I3L1J3;I3L0Q3	Q96SZ4;I3L1J3	Zinc finger and SCAN domain-containing protein 10	ZSCAN10
28.2105	28.565	27.595	27.9358	28.5388	28.472	28.4254	28.2766		4	4	4	55.4	55.4	55.4	20.006	0	5405600000	39	0.823443	0.888079	0.35161	1.12273	I3L3Q7;I3L3B0;Q07021	I3L3Q7;I3L3B0;Q07021	Complement component 1 Q subcomponent-binding protein, mitochondrial	C1QBP
28.1615	28.2799	28.3561	29.0687	27.9609	28.1098	28.3658	29.2636		5	5	5	10.7	10.7	10.7	88.701	0	8328200000	35	0.0404477	1	-0.0415111	-0.0909589	Q8WUQ7;J3KMW8;K7ENY9;K7EIU6;K7EMQ0	Q8WUQ7;J3KMW8;K7ENY9	Cactin	CACTIN
28.4381	27.2005	27.2142	27.1154	26.6562	26.4899	26.3778	24.0332		5	3	3	12.9	8.8	8.8	52.238	0	2008900000	3	1.21342	0.391178	-1.60277	-2.01068	J3KMX2;Q92925;J3QWB6	J3KMX2;Q92925;J3QWB6	SWI/SNF-related matrix-associated actin-dependent regulator of chromatin subfamily D member 2	SMARCD2
25.2876	24.6993	24.6766	24.245	24.9939	25.297	23.4825	25.2103		4	4	4	3.8	3.8	3.8	204.29	0	717950000	25	0.0132795	1	0.0187602	0.0325295	Q5VYK3;J3KN16;R4GMY1	Q5VYK3;J3KN16;R4GMY1	Proteasome-associated protein ECM29 homolog	ECM29;KIAA0368
27.3281	27.5597	25.9372	26.7203	27.0002	27.0619	29.2962	26.9974		13	1	0	36.1	5.6	0	33.222	0	3375200000	13	0.47114	0.986345	0.702632	0.906737	J3KN67;P06753	J3KN67;P06753	Tropomyosin alpha-3 chain	TPM3
25.4653	25.7413	24.9674	24.9536	25.6477	25.7741	24.7979	25.126		2	2	2	9.9	9.9	9.9	64.881	0	783410000	14	0.0648272	1	0.0545478	0.136647	J3KNH7;Q9H4L4	J3KNH7;Q9H4L4	Sentrin-specific protease 3	SENP3
33.2633	33.4906	32.5826	32.3488	33.3057	33.2366	32.9283	32.4034		90	90	90	51.3	51.3	51.3	233.11	0	173600000000	682	0.0485273	1	0.0471811	0.107147	Q92614;J3KNX9;H0YEV9	Q92614;J3KNX9	Unconventional myosin-XVIIIa	MYO18A
30.425	31.4434	30.94	32.2195	30.7653	31.636	30.9053	32.4546		19	19	11	46.9	46.9	34.6	55.364	0	59019000000	274	0.126109	0.999419	0.183328	0.284284	Q92769;J3KPW7;B3KRS5;H3BM24;E5RH52;E5RG37;E5RFI6;E5RJ04;E5RGV4;E5RHE7;E5RFP9;Q5TEE2;E5RK19;E7ESJ6	Q92769;J3KPW7;B3KRS5;H3BM24	Histone deacetylase 2;Histone deacetylase	HDAC2
26.6963	24.0786	26.8158	23.7988	23.1721	23.7013	27.1589	24.5064		2	2	2	7.6	7.6	7.6	38.637	0	2207300000	8	0.240066	1	-0.712715	-0.546749	Q9C086;J3KQ70;B8ZZ93;B8ZZH7;F8WCL7	Q9C086;J3KQ70;B8ZZ93;B8ZZH7;F8WCL7	INO80 complex subunit B	INO80B
31.2337	31.3813	30.1204	31.5257	30.7107	31.2878	29.9954	31.2964		7	7	1	38.7	38.7	9.4	12.441	0	43519000000	74	0.218432	1	-0.242699	-0.445744	P83881;J3KQN4;H7BZ11;H0Y5B4;H7BY91;H0Y3V9	P83881;J3KQN4;H7BZ11;H0Y5B4	60S ribosomal protein L36a	RPL36A
25.3632	25.3918	25.9428	25.0599	24.7835	23.7325	24.4424	24.9913		3	3	3	3	3	3	131.76	0	837140000	9	1.54717	0.304776	-0.952011	-2.20614	J3KR24;P41252	J3KR24;P41252	Isoleucine--tRNA ligase, cytoplasmic	IARS
29.1879	28.667	29.1868	28.8963	29.1789	27.9362	30.0859	28.5926		6	6	6	56	56	56	19.181	0	9284600000	41	0.0260777	1	-0.0360808	-0.0629277	Q8WUD4;J3KR35;C9JUN5;S4R331	Q8WUD4;J3KR35;C9JUN5	Coiled-coil domain-containing protein 12	CCDC12
30.4834	30.3281	30.5783	30.2923	30.4646	30.479	30.9751	30.2702		22	22	22	45.9	45.9	45.9	72.668	0	27145000000	166	0.327362	1	0.126733	0.478936	P49848;J3KR72;G8JLM6;C9JTY6;C9JFL8;C9JIS2;C9J088;F8WEJ7;C9J7C4;E5RHA1;C9JHQ8;E5RKA5	P49848;J3KR72;G8JLM6	Transcription initiation factor TFIID subunit 6	TAF6
32.5335	32.5652	31.6794	32.2817	32.8392	32.6973	31.8448	32.3405		16	16	16	64.3	64.3	64.3	19.786	0	126010000000	329	0.219333	1	0.165504	0.411669	J3QQT2;J3KRX5;P18621;J3QLC8;J3QS96;J3KRB3;J3KSJ0	J3QQT2;J3KRX5;P18621;J3QLC8;J3QS96;J3KRB3	60S ribosomal protein L17	RPL17
24.8923	25.4383	25.2452	25.7524	23.641	24.2579	24.9853	25.3366		3	2	2	34.1	24.9	24.9	20.03	0	709810000	5	0.945883	0.63296	-0.776859	-1.49633	J3KS05;P83916;K7ELA4;B5MD17;C9JWS9	J3KS05;P83916;K7ELA4;B5MD17	Chromobox protein homolog 1	CBX1
32.5876	32.676	31.9852	32.3401	32.679	32.8515	32.3221	32.4244		16	16	16	48.2	48.2	48.2	23.134	0	146800000000	328	0.383191	1	0.172003	0.581193	J3QR09;J3KTE4;P84098;J3QL15	J3QR09;J3KTE4;P84098;J3QL15	Ribosomal protein L19;60S ribosomal protein L19	RPL19
33.7578	33.5939	33.8508	33.3633	33.8074	33.3746	34.1551	33.1285		26	26	25	64.5	64.5	62.5	27.744	0	283900000000	569	0.0343456	1	-0.0250502	-0.0712271	Q07955;J3KTL2;J3KSR8;J3QQV5;J3KSW7	Q07955;J3KTL2;J3KSR8	Serine/arginine-rich splicing factor 1	SRSF1
32.4774	32.2291	32.484	32.2889	32.754	32.5263	32.532	32.4157		31	31	31	38	38	38	89.437	0	101450000000	351	1.0002	0.968525	0.187161	0.953443	J3QR29;J3QKR5;J3QR44;P21127;J3KTL7;J3QL65;Q5QPR3;Q9UQ88;Q5QPR4;J3KS35;E7ESP2;X6R529;Q5QPQ9;E9PFJ2;G8JLH1;Q13882	J3QR29;J3QKR5;J3QR44;P21127;J3KTL7;J3QL65;Q5QPR3;Q9UQ88;Q5QPR4	Cyclin-dependent kinase 11B;Cyclin-dependent kinase 11A	CDK11B;CDK11A
29.2296	28.9703	29.79	29.5847	29.242	29.2161	30.2551	29.1802		16	16	16	21	21	21	85.586	0	16590000000	51	0.0911364	1	0.0796928	0.190475	J3QR07;Q96MU7;J3KS01	J3QR07;Q96MU7	YTH domain-containing protein 1	YTHDC1
31.6975	31.8703	31.3777	30.7085	31.7028	31.6355	30.0504	31.0795		11	11	5	66.7	66.7	33.3	19.794	0	55039000000	145	0.265115	1	-0.296426	-0.529379	P19105;O14950;J3QRS3;J3KTJ1	P19105;O14950;J3QRS3	Myosin regulatory light chain 12A;Myosin regulatory light chain 12B	MYL12A;MYL12B
28.0446	27.5808	27.9312	27.5064	28.0653	27.8354	27.4879	27.2135		6	6	6	29.9	29.9	29.9	31.703	0	6995600000	51	0.198507	1	-0.115188	-0.349938	J3QT28;O43684;J3QSX4;B4DDM6	J3QT28;O43684;J3QSX4;B4DDM6	Mitotic checkpoint protein BUB3	BUB3
28.1782	27.6377	27.526	27.4377	28.9408	28.1052	29.0628	27.8647		8	8	8	15.7	15.7	15.7	67.688	0	4790600000	9	1.2355	0.489535	0.798468	1.8074	Q03252;J9JID7	Q03252;J9JID7	Lamin-B2	LMNB2
24.6405	29.7728	25.5421	30.7821	30.1232	29.9824	23.1416	31.1671		2	2	2	1.8	1.8	1.8	73.84	0.002642	24715000000	14	0.146571	1	0.919213	0.369468	K4DI84;Q96QH2	K4DI84;Q96QH2	PML-RARA-regulated adapter molecule 1	PRAM1
27.3859	26.6284	27.613	26.4406	27.6098	27.5973	25.5802	26.8051		11	11	11	14.8	14.8	14.8	101.33	0	5019100000	62	0.076811	1	-0.118884	-0.181104	K7EJT8;P63010;C9J1E7;Q10567;K7EJ01;H7C034	K7EJT8;P63010	AP-2 complex subunit beta	AP2B1
28.9411	25.0379	27.8826	24.6956	24.4102	28.293	23.1229	28.1327		8	1	1	57.6	24.2	24.2	14.914	0	5129500000	25	0.147483	1	-0.649592	-0.365303	K7EK07;P84243	K7EK07;P84243	Histone H3;Histone H3.3	H3F3B;H3F3A
25.6249	25.7732	25.6205	26.2044	26.1615	26.612	25.5652	26.2595		3	3	3	6.3	6.3	6.3	57.224	0	1396200000	44	0.638356	0.965961	0.343814	0.962186	K7EMM8;Q49A26;K7EQB2	K7EMM8;Q49A26;K7EQB2	Putative oxidoreductase GLYR1	GLYR1
25.0599	25.0555	24.6523	24.8616	24.9503	23.4248	24.7558	24.4222		2	2	2	8.2	8.2	8.2	36.413	0	553260000	4	0.717734	0.883254	-0.519046	-1.14653	K7ENM2;K7EMW4;Q969V3;K7EQ66;K7ELZ9	K7ENM2;K7EMW4;Q969V3;K7EQ66;K7ELZ9	Nicalin	NCLN
24.3831	22.4858	24.5092	24.2342	23.8442	24.8375	25.1442	24.1017		1	1	1	61.8	61.8	61.8	5.9835	0	277730000	7	0.461889	0.989424	0.578827	0.870247	K7ENE9;Q9NY61	K7ENE9;Q9NY61	Protein AATF	AATF
27.7577	28.1252	27.7976	27.9129	27.6992	27.7473	24.0794	27.6046		2	2	2	69.9	69.9	69.9	9.4618	0	6232400000	39	0.57855	0.901843	-1.1157	-1.10979	P60002;K7EPC8;K7EN05;K7EQ44;K7EMV4	P60002;K7EPC8;K7EN05;K7EQ44;K7EMV4	Transcription elongation factor 1 homolog	ELOF1
27.1095	27.1181	27.7548	24.5584	24.3636	24.8496	24.6953	26.8423		2	2	2	5.7	5.7	5.7	37.198	0	3636900000	20	0.795067	0.668627	-1.44749	-1.44228	K7ES02;Q13867;J3KS79;K7ENH5;K7ESE8;J3KSD8;E7EMN3	K7ES02;Q13867;J3KS79;K7ENH5;K7ESE8;J3KSD8;E7EMN3	Bleomycin hydrolase	BLMH
27.5853	28.8628	28.2146	30.0616	28.6782	28.9256	28.0605	29.9324		13	13	13	29.3	29.3	29.3	55.472	0	11142000000	79	0.124267	1	0.218097	0.288158	M0QX35;Q8N7H5;F8W9Q2;B4DGJ5	M0QX35;Q8N7H5;F8W9Q2;B4DGJ5	RNA polymerase II-associated factor 1 homolog	PAF1
28.461	28.472	28.091	27.7022	28.308	28.0984	28.2111	28.2146		9	9	9	58.1	58.1	58.1	34.482	0	6172200000	70	0.0494061	1	0.0264602	0.0919919	O14579;M0QXB4;M0R061	O14579;M0QXB4	Coatomer subunit epsilon	COPE
30.0614	29.4748	29.4998	29.3869	29.7337	29.7888	29.7588	29.4235		9	9	9	52.5	52.5	52.5	22.391	0	18091000000	145	0.153615	1	0.0705285	0.255783	M0R0F0;P46782;M0R0R2;M0QZN2	M0R0F0;P46782;M0R0R2;M0QZN2	40S ribosomal protein S5;40S ribosomal protein S5, N-terminally processed	RPS5
28.166	28.7372	28.4711	29.7506	27.8462	28.2724	28.5852	29.6331		4	4	3	23.4	23.4	20.7	28.388	0	11386000000	56	0.146142	1	-0.196972	-0.321307	M0R268;P09012;M0QZG7	M0R268;P09012;M0QZG7	U1 small nuclear ribonucleoprotein A	SNRPA
25.9386	25.3847	25.6569	23.6261	24.5487	25.4311	25.1672	25.6686		3	3	3	7.8	7.8	7.8	93.859	0	1103300000	7	0.0313456	1	0.0523043	0.0775972	M0R3F6;Q8IX01;M0R2Z9;E7ETX7	M0R3F6;Q8IX01;M0R2Z9;E7ETX7	SURP and G-patch domain-containing protein 2	SUGP2
28.9871	28.3372	29.0734	28.7015	28.738	28.7012	28.6604	28.7041		19	7	7	61.1	35.8	35.8	49.129	0	9717400000	64	0.171669	1	-0.0738683	-0.276811	O00148;B1Q2N1;K7EQN7;K7EPJ3;K7EN69;K7ENP6;K7EL56;K7EIL8;K7EN25;F6SXL5	O00148;B1Q2N1;K7EQN7	ATP-dependent RNA helicase DDX39A	DDX39A;DDX39
29.6966	29.7459	29.4868	29.9921	29.7402	29.8172	29.3174	29.9198		20	20	20	23.4	23.4	23.4	121.32	0	20214000000	136	0.0671368	1	-0.0316792	-0.118143	O00203;Q13367;F5GYB0;F5GWU4;H0YBD0	O00203	AP-3 complex subunit beta-1	AP3B1
24.6208	24.4241	24.9748	24.464	24.5701	24.4644	23.6652	24.5896		2	2	2	7.5	7.5	7.5	52.904	0	443290000	8	0.546565	0.9795	-0.298595	-0.843796	O00232	O00232	26S proteasome non-ATPase regulatory subunit 12	PSMD12
31.3461	31.5316	31.754	31.6149	31.8344	31.6244	32.3727	31.5826		24	24	24	36.1	36.1	36.1	110.11	0	60025000000	237	0.707769	0.975341	0.291843	0.970801	O00268;V9GY03;V9GY14;Q92750;J3KTH2	O00268	Transcription initiation factor TFIID subunit 4	TAF4
24.544	24.0128	24.3314	25.5637	25.4188	25.099	25.5504	24.8608		8	8	8	11.7	11.7	11.7	116.22	0	3386300000	20	0.838884	0.754649	0.619262	1.31852	O00291;C9JMG5	O00291	Huntingtin-interacting protein 1	HIP1
27.5151	26.5732	24.4536	26.8176	27.6126	27.1557	23.5007	24.7886		5	5	5	6.6	6.6	6.6	123.63	0	2590100000	35	0.192136	1	-0.575501	-0.450342	O00410;B4E0R6;H0Y8C6;C9JZD8;E7EQT5;E7ETV3	O00410;B4E0R6;H0Y8C6	Importin-5	IPO5
31.9811	32.0356	32.0436	31.7789	31.9751	31.8502	31.6962	31.8761		32	30	29	55.4	53.2	52	63.704	0	82487000000	408	0.620088	1	-0.110405	-0.597987	O00425;F8WD15	O00425	Insulin-like growth factor 2 mRNA-binding protein 3	IGF2BP3
24.3839	26.6337	27.6816	28.8464	24.2905	27.2641	25.6472	28.5387		2	2	2	18.9	18.9	18.9	9.5388	0	5774700000	29	0.127607	1	-0.451268	-0.316222	O00479	O00479	High mobility group nucleosome-binding domain-containing protein 4	HMGN4
24.4429	23.8871	26.6245	28.3268	23.4547	25.0017	24.5629	27.1275		7	7	7	18.2	18.2	18.2	78.863	0	1951700000	8	0.249576	1	-0.78363	-0.567812	O00566;U3KQ48	O00566	U3 small nucleolar ribonucleoprotein protein MPP10	MPHOSPH10
31.0411	30.962	31.3269	31.8142	31.0616	31.166	31.1981	31.6394		28	28	28	54.7	54.7	54.7	66.049	0	55674000000	330	0.0294438	1	-0.0198269	-0.0598637	O00567;H0YDU4;H0Y653;Q5JXT2	O00567;H0YDU4;H0Y653	Nucleolar protein 56	NOP56
31.685	31.7147	31.4285	31.4925	31.6541	31.8993	31.6349	31.8614		35	34	34	60.6	60.6	60.6	73.243	0	71016000000	366	0.944423	0.980832	0.182232	0.918245	O00571;B4DXX7;O15523;B4E3C4;B4DLA0;C9J081;C9J8G5;D6RCM4;Q9NQI0;H0Y960	O00571;B4DXX7;O15523	ATP-dependent RNA helicase DDX3X;ATP-dependent RNA helicase DDX3Y	DDX3X;DDX3Y
26.9313	26.7086	27.2336	26.4173	26.7446	26.7693	26.4366	25.6322		3	3	3	11.5	11.5	11.5	57.886	0	1819300000	27	0.64544	0.943466	-0.427056	-1.02475	O00629;H7C4F6	O00629;H7C4F6	Importin subunit alpha-3	KPNA4
26.5297	26.4424	27.1929	27.7163	27.002	27.7598	26.3492	27.2989		4	4	4	57.4	57.4	57.4	12.365	0	4381800000	19	0.116785	1	0.132163	0.253663	O14519;F5GZF0;O75956	O14519;F5GZF0	Cyclin-dependent kinase 2-associated protein 1	CDK2AP1
33.4903	33.1455	33.7314	33.5972	33.673	33.424	33.0683	33.5959		50	50	50	54.7	54.7	54.7	130.16	0	257840000000	857	0.101471	1	-0.0507736	-0.178899	O14617;G5E988;E7EMM2;K7ELX8;K7ERW8	O14617;G5E988;E7EMM2	AP-3 complex subunit delta-1	AP3D1
31.4687	31.8216	31.4557	31.5079	31.6948	31.4102	31.8827	31.3087		28	28	28	51.3	51.3	51.3	72.683	0	61203000000	327	0.0230462	1	0.0106397	0.0413281	O14744;B4DV00;G3V580;G3V2L6;G3V5L5;C9JSX3;G3V2X6;H0YJX6;H7BZ44;G3V507;G3V2F5;H0YJ77;H0YJD3;H0YJY6;G3V5T6	O14744;B4DV00;G3V580	Protein arginine N-methyltransferase 5;Protein arginine N-methyltransferase 5, N-terminally processed	PRMT5
23.7791	24.9501	24.4326	24.3325	25.1282	25.1176	23.497	23.5364		2	2	2	20	20	20	31.585	0	462010000	16	0.0355785	1	-0.0537648	-0.0864179	O14893;H0YDP6;H0YEL0	O14893;H0YDP6;H0YEL0	Gem-associated protein 2	GEMIN2
24.7652	23.7194	24.0557	23.6369	23.128	24.6827	22.7457	24.0856		3	3	3	3.9	3.9	3.9	143.19	0	448570000	27	0.317602	1	-0.383802	-0.62782	O14976;D6RF16;D6RAQ7;D6RE78;D6RAW3	O14976	Cyclin-G-associated kinase	GAK
32.6175	32.1477	33.0482	32.4636	31.6553	31.3515	32.1741	31.3117		20	20	18	42.6	42.6	42.1	46.437	0	97199000000	293	1.872	0.219556	-0.946112	-2.53478	O14979	O14979	Heterogeneous nuclear ribonucleoprotein D-like	HNRPDL
29.5899	29.0579	28.4919	28.2226	29.3549	29.4502	27.8822	28.3215		15	15	15	21.4	21.4	21.4	123.38	0	11242000000	133	0.06378	1	-0.0883451	-0.149223	O14980;C9IZS4;C9JQ02;C9JV99;C9J673;C9JKM9;C9IYM2;F8WF71;C9JF49;H7BZC5	O14980	Exportin-1	XPO1
33.9944	33.3002	33.7997	33.3528	33.9944	33.5063	33.2623	33.5295		50	50	50	52.3	52.3	52.3	118.29	0	238320000000	788	0.0598982	1	-0.038662	-0.117713	O15042;E7ET15;H0Y8D9;C9JB80;E7EW00;C9J5L1;C9JDJ7;U3KPT1;H7C4V2;H7C4P4	O15042;E7ET15;H0Y8D9	U2 snRNP-associated SURP motif-containing protein	U2SURP
29.3027	29.9406	28.6775	28.2145	29.2831	29.7386	28.6055	28.6319		12	12	11	42.7	42.7	36.6	40.949	0	13049000000	55	0.022711	1	0.0309653	0.0548238	O15143;C9J4Z7;F8VXW2;C9JEY1;C9JQM8;C9JFG9;C9J6C8;C9JBJ7;C9K057;C9JTT6;C9JM51;F8WEB3	O15143	Actin-related protein 2/3 complex subunit 1B	ARPC1B
29.1033	29.3417	28.4773	28.1985	29.0663	29.3509	28.4652	28.5285		11	11	11	46	46	46	34.333	0	11051000000	67	0.0762943	1	0.0724888	0.164216	O15144;H7C3F9;G5E9S7;C9JTV5;G5E9J0	O15144	Actin-related protein 2/3 complex subunit 2	ARPC2
28.9522	29.627	28.8885	28.497	29.1407	29.0446	28.4499	28.7379		8	8	8	37.6	37.6	37.6	20.546	0	10859000000	49	0.208424	1	-0.147955	-0.387143	O15145;C9JZD1;F8VR50	O15145;C9JZD1;F8VR50	Actin-related protein 2/3 complex subunit 3	ARPC3
23.1334	24.7426	25.42	25.931	23.3418	24.1914	24.0449	25.0418		2	2	2	9	9	9	39.249	0	476140000	12	0.41037	0.990037	-0.651742	-0.813134	O15160;E7EQB9	O15160;E7EQB9	DNA-directed RNA polymerases I and III subunit RPAC1	POLR1C
26.7873	26.9575	28.2102	27.9644	27.3099	27.9654	29.4942	28.9904		9	9	9	21.5	21.5	21.5	67.257	0	5608000000	63	0.78137	0.742097	0.960128	1.35593	O15240	O15240	Neurosecretory protein VGF;Neuroendocrine regulatory peptide-1;Neuroendocrine regulatory peptide-2;Antimicrobial peptide VGF[554-577]	VGF
27.7412	27.5616	27.1655	25.8091	28.5907	27.2856	25.0912	27.4594		4	4	4	30.6	30.6	30.6	21.127	0	4297100000	40	0.0148228	1	0.037365	0.0392464	Q5T8U5;O15260	Q5T8U5;O15260	Surfeit locus protein 4	SURF4
26.8165	27.0766	27.2852	28.9531	26.8925	27.337	27.1856	29.1467		6	6	6	21.2	21.2	21.2	54.985	0	4989300000	23	0.0538495	1	0.107554	0.133974	O15446	O15446	DNA-directed RNA polymerase I subunit RPA34	CD3EAP
33.5766	32.9906	33.9519	32.9896	33.8249	33.5023	33.3351	33.3808		54	54	53	69.3	69.3	68.2	90.932	0	305300000000	1070	0.202937	1	0.133618	0.370351	O43143;O60231	O43143	Putative pre-mRNA-splicing factor ATP-dependent RNA helicase DHX15	DHX15
28.3013	27.892	28.7535	28.9199	28.3368	28.7953	30.04	28.9269		10	10	10	26.1	26.1	26.1	58.449	0	6790100000	42	0.617391	0.918857	0.558036	1.05433	O43172	O43172	U4/U6 small nuclear ribonucleoprotein Prp4	PRPF4
29.4438	29.5605	29.2046	29.1604	29.7723	29.662	29.5392	29.9822		10	10	10	20.6	20.6	20.6	56.65	0	15832000000	124	1.59456	0.538531	0.396603	1.69345	O43175;Q5SZU1	O43175;Q5SZU1	D-3-phosphoglycerate dehydrogenase	PHGDH
29.7527	29.2754	29.7816	29.6582	29.6762	29.0809	29.3086	29.847		21	21	21	44.6	44.6	44.6	60.977	0	25823000000	130	0.274187	1	-0.138803	-0.448745	O43242;B4DT72;H0YGV8	O43242;B4DT72	26S proteasome non-ATPase regulatory subunit 3	PSMD3
33.5881	33.9856	33.9219	34.5246	33.7168	33.7811	34.6482	34.3617		58	58	58	60.6	60.6	60.6	90.254	0	360440000000	960	0.156939	1	0.121894	0.306255	O43290;E9PQI8	O43290	U4/U6.U5 tri-snRNP-associated protein 1	SART1
25.8949	25.732	24.9744	24.0761	28.3145	26.9121	29.0682	28.2166	+	3	3	3	23.3	23.3	23.3	29.062	0	1285600000	9	2.54107	0.062	2.95851	4.1605	O75822;H0YGJ7;H0YLP3	O75822	Eukaryotic translation initiation factor 3 subunit J	EIF3J
25.7928	26.0872	26.7679	26.2514	26.4073	26.3081	27.3571	27.2935		4	4	4	30.5	30.5	30.5	19.208	0	1449500000	25	0.900289	0.728514	0.61668	1.3798	O43447;C9JQD4;H0YEL5;A6NNE7	O43447;C9JQD4;H0YEL5;A6NNE7	Peptidyl-prolyl cis-trans isomerase H;Peptidyl-prolyl cis-trans isomerase	PPIH
24.022	29.541	23.2539	27.4281	28.6546	23.2398	24.4001	25.124		3	3	3	21.9	21.9	21.9	27.245	0	8016100000	7	0.142841	1	-0.706676	-0.357184	O43513;E5RIE8	O43513	Mediator of RNA polymerase II transcription subunit 7	MED7
24.832	24.5268	24.9179	25.0494	24.0198	23.9657	23.4311	24.8759		2	2	2	3	3	3	109.96	0.0020422	519600000	6	1.26132	0.500095	-0.758407	-1.81137	O43592	O43592	Exportin-T	XPOT
27.7758	28.2353	28.4697	28.4232	28.0852	27.9024	29.3013	28.257		6	6	6	18.3	18.3	18.3	57.193	0	6691500000	22	0.178004	1	0.160494	0.355723	O43660;D6RA26;A8MW61;B7Z982	O43660;D6RA26;A8MW61;B7Z982	Pleiotropic regulator 1	PLRG1
29.3264	30.1017	29.6983	27.8087	28.8577	28.6957	29.5067	27.7902		13	13	9	21.2	21.2	15.5	104.85	0	13854000000	79	0.368634	1	-0.521186	-0.730828	O43707;F5GXS2;H7C144;K7EJH8;K7EP19;H0YJ11;H7C5W8;P35609;Q08043	O43707;F5GXS2;H7C144	Alpha-actinin-4	ACTN4
33.3732	33.8993	33.487	33.9823	33.7228	34.0096	33.7865	34.2961		21	21	21	93.8	93.8	93.8	26.227	0	335920000000	570	0.647812	0.985722	0.268304	0.899153	O43809;H3BND3;H3BV41	O43809	Cleavage and polyadenylation specificity factor subunit 5	NUDT21
29.0519	28.0464	29.0928	29.128	28.9862	28.946	27.3098	29.2735		15	15	15	17.1	17.1	17.1	160.6	0	10305000000	86	0.148172	1	-0.200869	-0.325663	O60244;H7C3E5;H7C017	O60244	Mediator of RNA polymerase II transcription subunit 14	MED14
31.8322	32.0066	32.1059	32.3187	31.9559	31.9566	32.0905	32.4417		42	42	27	43	43	30.9	121.9	0	87029000000	443	0.109536	1	0.0453501	0.179166	O60264	O60264	SWI/SNF-related matrix-associated actin-dependent regulator of chromatin subfamily A member 5	SMARCA5
29.5113	28.4053	29.4991	29.0322	29.3638	28.9467	29.0467	28.7923		22	22	22	21.2	21.2	21.2	171.29	0	13334000000	94	0.0948718	1	-0.0745955	-0.192645	O60306;H0YH15	O60306	Intron-binding protein aquarius	AQR
30.1955	29.854	30.513	29.3947	29.3142	28.9619	29.6965	28.7448		22	17	17	39.5	33.5	33.5	69.602	0	17058000000	98	1.36171	0.40563	-0.809919	-1.93949	O60506;F6UXX1	O60506	Heterogeneous nuclear ribonucleoprotein Q	SYNCRIP
28.5722	28.1837	29.3494	28.2874	28.8567	28.2442	30.4951	28.2545		14	14	14	30.6	30.6	30.6	65.521	0	9538800000	67	0.251055	1	0.364462	0.526399	O60508;Q5SRN1;Q5SRM9	O60508;Q5SRN1	Pre-mRNA-processing factor 17	CDC40
27.7769	27.8986	28.3345	28.4344	27.9951	27.7072	29.3097	28.2966		4	4	4	29.8	29.8	29.8	30.472	0	5208300000	60	0.225963	1	0.216059	0.446119	O60828;C9JQA1;H7C053	O60828;C9JQA1;H7C053	Polyglutamine-binding protein 1	PQBP1
31.3598	30.2248	31.6654	31.7899	31.5407	31.5456	29.9765	32.3843		22	22	22	42.2	42.2	42.2	57.673	0	66083000000	265	0.0583911	1	0.101817	0.142153	O60832;C9IYT0;H7C0M1;H7C2Q9;H7C2Q2;H7BZF2	O60832;C9IYT0;H7C0M1	H/ACA ribonucleoprotein complex subunit 4	DKC1
35.0316	34.6485	34.8473	34.5933	34.9988	34.9287	34.1796	34.3739		63	63	63	51.6	51.6	51.6	138.83	0	639720000000	1140	0.296028	1	-0.159941	-0.49052	O60841	O60841	Eukaryotic translation initiation factor 5B	EIF5B
26.5678	26.3422	26.4822	25.8086	26.2877	26.4775	25.8868	26.3633		3	3	3	18.7	18.7	18.7	45.745	0	1853700000	27	0.0783127	1	-0.0464029	-0.148104	O60884	O60884	DnaJ homolog subfamily A member 2	DNAJA2
27.2781	27.6845	27.5064	29.2835	27.4545	27.8327	28.0431	29.3615		7	7	4	6.1	6.1	3.9	152.22	0	6083500000	21	0.144935	1	0.234878	0.327905	O60885;M0QZD9	O60885	Bromodomain-containing protein 4	BRD4
27.02	26.8834	23.3412	24.8778	27.4647	27.3318	25.5604	27.4856		2	2	2	1.8	1.8	1.8	120.77	0	3099900000	20	0.696887	0.774632	1.42999	1.30513	O75151	O75151	Lysine-specific demethylase PHF2	PHF2
25.9911	26.3418	26.2834	26.6214	23.3278	23.1869	26.5453	26.3169		2	2	2	8.6	8.6	8.6	36.087	0	1204300000	15	0.78248	0.686519	-1.46519	-1.42683	O75190;C9JN01;C9JB42;C9JDR7;C9JDX6;F8WCZ4;C9J2P2;E9PH18;C9J2C4	O75190;C9JN01;C9JB42;C9JDR7;C9JDX6;F8WCZ4;C9J2P2;E9PH18;C9J2C4	DnaJ homolog subfamily B member 6	DNAJB6
23.4983	26.0654	28.1345	27.5536	23.6702	26.3971	27.028	24.9849		6	6	6	31.2	31.2	31.2	39.617	0	1904400000	11	0.25358	1	-0.792903	-0.575496	O75367;D6RCF2;B4DJC3;Q9P0M6;Q5SQT3	O75367;D6RCF2	Core histone macro-H2A.1;Histone H2A	H2AFY
33.7782	33.0146	33.759	33.5487	33.7237	33.5245	32.4959	33.5534		42	42	26	38.1	38.1	23.7	108.8	0	258690000000	658	0.246498	1	-0.200768	-0.465328	O75400;F5H578	O75400;F5H578	Pre-mRNA-processing factor 40 homolog A	PRPF40A
26.0304	26.2023	26.5651	26.4319	25.9695	26.1892	26.5326	26.4969		4	4	4	9.8	9.8	9.8	60.103	0	1790100000	6	0.0197024	1	-0.0103726	-0.0371912	O75475	O75475	PC4 and SFRS1-interacting protein	PSIP1
31.3697	30.8437	31.6496	31.2017	31.1772	31.2545	30.6841	30.9611		9	9	7	48.3	48.3	41.3	20.913	0	55669000000	146	0.542037	0.988344	-0.246971	-0.793051	Q5JRI1;O75494;Q6IQ42;R4GMP8	Q5JRI1;O75494	Serine/arginine-rich splicing factor 10	SRSF10
24.2417	25.4846	25.7744	23.1977	23.8295	24.0721	24.9438	24.66		2	2	2	40.4	40.4	40.4	10.058	0	205040000	3	0.17966	1	-0.298246	-0.399089	O75531	O75531	Barrier-to-autointegration factor;Barrier-to-autointegration factor, N-terminally processed	BANF1
33.6736	33.6488	34.1243	33.9699	33.8398	33.6015	34.2487	33.7621		88	88	88	72.2	72.2	72.2	145.83	0	304570000000	1205	0.0166579	1	0.00885582	0.0316212	O75533;H7C341;B4DGZ4;F8WC19	O75533	Splicing factor 3B subunit 1	SF3B1
28.491	27.6968	28.7102	27.9456	27.3674	27.3301	27.6038	27.1372		6	6	6	36.7	36.7	36.7	34.404	0	4891000000	16	1.81481	0.250644	-0.851279	-2.40672	O75569;B4DJC7;G5E9Q4;F8WEG8;C9JMM3	O75569;B4DJC7	Interferon-inducible double stranded RNA-dependent protein kinase activator A	PRKRA
33.3069	33.0628	33.783	33.4119	33.397	33.3195	33.8596	33.3706		90	90	90	48.9	48.9	48.9	244.5	0	218440000000	1154	0.192477	1	0.0955439	0.323598	O75643;C9JAQ9;B4E0P5	O75643	U5 small nuclear ribonucleoprotein 200 kDa helicase	SNRNP200
27.5951	28.24	27.8243	28.783	27.5182	27.9879	29.1966	28.7073		5	5	5	25.5	25.5	25.5	41.45	0	5654300000	17	0.211803	0.995118	0.241908	0.435887	O75683	O75683	Surfeit locus protein 6	SURF6
24.9956	24.9313	24.5212	24.8124	25.4254	24.5	24.9778	24.0421		4	4	4	1.9	1.9	1.9	318.38	0	590780000	9	0.0905293	1	-0.078774	-0.189059	O75691	O75691	Small subunit processome component 20 homolog	UTP20
24.4576	24.8073	25.6449	25.0972	25.0542	23.7817	25.2686	24.5176		9	9	9	10.4	10.4	10.4	125.97	0	1611900000	11	0.359635	1	-0.346185	-0.67126	O75717;F8W7P7;C9JYB3	O75717;F8W7P7	WD repeat and HMG-box DNA-binding protein 1	WDHD1
23.8457	23.0616	24.6897	24.0699	26.1532	27.6186	25.3539	28.1987	+	4	4	2	20	20	14.1	43.295	0	751370000	2	2.12929	0.0914839	2.91437	3.4887	P08559;Q5JPU0;Q5JPT9;Q5JPU1	P08559	Pyruvate dehydrogenase E1 component subunit alpha, somatic form, mitochondrial	PDHA1
26.5038	27.0385	27.3466	27.2714	27.0234	27.4487	28.9922	27.6879		7	7	7	23.1	23.1	23.1	64.239	0	2572400000	12	0.798932	0.748993	0.747951	1.32372	O75909;G3V5E1;G3V2Q3;G3V235	O75909;G3V5E1;G3V2Q3	Cyclin-K	CCNK
27.3207	25.5392	27.0885	24.2914	24.7823	24.802	23.7616	23.988		10	10	10	8.4	8.4	8.4	237.29	0	394370000	13	1.19875	0.385892	-1.72645	-2.00971	O75923;C9JCN0;Q9NZM1;F8W8J4	O75923	Dysferlin	DYSF
29.3593	28.6535	29.7307	29.2874	29.42	28.7079	30.137	29.1762		5	5	5	39.1	39.1	39.1	26.131	0	13282000000	68	0.101048	1	0.102541	0.216952	O75934	O75934	Pre-mRNA-splicing factor SPF27	BCAS2
28.7652	28.3063	28.8489	28.9042	28.7841	28.2851	28.3453	27.9792		5	5	5	36.1	36.1	36.1	26.711	0	6730300000	35	0.833507	0.881596	-0.35773	-1.13675	O75940	O75940	Survival of motor neuron-related-splicing factor 30	SMNDC1
26.9085	23.6423	27.0965	26.5621	26.9756	27.1929	23.8663	24.4036		7	7	7	23.4	23.4	23.4	47.355	0	2478700000	8	0.142177	1	-0.442724	-0.345409	O75955;B4DVY7;A2AB09;A2AB12;A2AB10;A2AB13;A2AB11;A2ABJ5	O75955;B4DVY7;A2AB09;A2AB12;A2AB10	Flotillin-1	FLOT1
25.0264	22.0448	25.7643	25.0755	24.772	23.7017	24.3014	25.391		1	1	1	7.8	7.8	7.8	37.432	0	712800000	22	0.0241415	1	0.0638013	0.0636525	O76003	O76003	Glutaredoxin-3	GLRX3
28.1555	27.9555	28.8027	28.3493	28.0308	27.8277	28.2403	28.2216		8	8	8	22.9	22.9	22.9	54.972	0	7717600000	59	0.530725	1	-0.23566	-0.772001	O76021;J3QSV6;B4DJ58;I3L3U9;I3L3C4;I3L234	O76021;J3QSV6;B4DJ58;I3L3U9	Ribosomal L1 domain-containing protein 1	RSL1D1
27.5571	27.8815	28.4502	29.7527	27.3998	28.2504	26.8771	29.8615		18	18	18	31.7	31.7	31.7	74.605	0	9997200000	65	0.14678	1	-0.313166	-0.343189	O76094;D6RDY6;R4GNC1	O76094;D6RDY6	Signal recognition particle subunit SRP72	SRP72
29.6237	30.7977	30.1127	32.1023	30.0936	31.1057	30.8087	32.1426		30	30	23	50.7	50.7	46.1	75.022	0	39350000000	143	0.221223	1	0.37852	0.481774	O94776	O94776	Metastasis-associated protein MTA2	MTA2
25.4356	25.1713	24.3084	24.0155	24.968	25.1416	23.9575	24.2332		4	4	4	5	5	5	200.55	0	509170000	13	0.134269	1	-0.157666	-0.290391	O94822;H7BYG8	O94822;H7BYG8	E3 ubiquitin-protein ligase listerin	LTN1
30.5222	30.9256	29.9557	29.8769	30.7366	30.8236	30.5733	29.9942		39	39	39	50.2	50.2	50.2	116.2	0	35749000000	192	0.283842	1	0.211803	0.516369	O94832;K7EIG7;J3QRN6;J3KRL0	O94832;K7EIG7;J3QRN6	Unconventional myosin-Id	MYO1D
27.4398	27.3789	27.0523	27.4817	27.7742	27.7614	26.6767	27.5336		6	6	6	21.5	21.5	21.5	37.839	0	4481600000	19	0.133825	1	0.0983	0.260754	O94905;E5RHW4;E5RJ09;B0QZ43;O75477	O94905;E5RHW4;E5RJ09	Erlin-2	ERLIN2
30.238	30.479	30.7977	31.3823	30.6851	30.8919	31.3599	31.3373		29	29	29	34.8	34.8	34.8	106.92	0	33688000000	186	0.53336	0.977868	0.344296	0.863626	O94906	O94906	Pre-mRNA-processing factor 6	PRPF6
26.6717	26.2968	26.4085	25.7889	27.2558	26.1975	26.2282	25.9421		13	6	6	23.3	14.8	14.8	103.96	0	2362900000	22	0.124351	1	0.114424	0.257473	O94973;E9PR62;M0R2D9;E9PNC4;E9PPY8;H0YDE9;H0YEG0	O94973	AP-2 complex subunit alpha-2	AP2A2
25.0886	24.2009	23.6669	23.3058	25.6557	27.6612	25.7231	27.9148	+	6	6	6	22.8	22.8	22.8	39.233	0	698930000	9	1.99984	0.103765	2.67314	3.25563	P11177;F8WF02;C9J634	P11177;F8WF02;C9J634	Pyruvate dehydrogenase E1 component subunit beta, mitochondrial	PDHB
26.3659	26.3586	26.1477	26.9785	26.6356	26.4454	27.0426	26.6444		2	2	2	6.1	6.1	6.1	37.404	0	2071400000	11	0.47494	1	0.229331	0.719291	O95218	O95218	Zinc finger Ran-binding domain-containing protein 2	ZRANB2
33.7754	33.3829	33.9436	33.6731	33.8792	33.7576	33.2172	33.7694		24	24	24	53.7	53.7	53.7	51.466	0	283220000000	836	0.0715105	1	-0.0379105	-0.130873	O95232;J3KPP4;B4DJ96;D6RDI2;C9JL41;H0YA81;D6RHH0;H7C5U7;U3KQT3;E7EN55	O95232;J3KPP4;B4DJ96;D6RDI2	Luc7-like protein 3	LUC7L3
27.0656	28.1904	28.0542	28.1895	27.3969	27.3354	28.9315	28.025		5	5	5	15.2	15.2	15.2	68.386	0	4138800000	21	0.0355477	1	0.0472889	0.0844989	O95391;E5RGM7;E5RK41	O95391	Pre-mRNA-splicing factor SLU7	SLU7
28.2312	29.4669	28.0038	29.6283	28.716	29.2642	28.7129	29.8419		8	8	8	41.1	41.1	41.1	37.646	0	10449000000	66	0.247127	1	0.30119	0.505213	O95400	O95400	CD2 antigen cytoplasmic tail-binding protein 2	CD2BP2
28.0774	28.2178	28.0635	28.7234	28.2887	28.3031	29.3177	28.4967		10	10	10	30.2	30.2	30.2	65.446	0	6365700000	66	0.530388	0.979453	0.331063	0.852146	O95402;B8ZZF3;M0R2Y4;M0R064	O95402;B8ZZF3	Mediator of RNA polymerase II transcription subunit 26	MED26
26.4863	25.9357	25.6844	25.529	25.9951	25.733	25.2128	25.542		4	4	4	10.3	10.3	10.3	80.419	0	1385800000	16	0.49264	0.995186	-0.288136	-0.785553	O95573;H7C260;O60488	O95573	Long-chain-fatty-acid--CoA ligase 3	ACSL3
30.8882	31.0514	30.9131	30.8778	31.1107	31.1957	31.0228	31.2147		16	16	16	79.9	79.9	79.9	30.255	0	42766000000	170	1.84385	0.795706	0.203329	1.27371	O95639;B7Z7B0;C9JEV9;H7C419;C9K0K2;H7C016;F8WEL7;H9KVA5;A6NMK7	O95639;B7Z7B0;C9JEV9;H7C419	Cleavage and polyadenylation specificity factor subunit 4	CPSF4
29.0115	29.4659	29.8699	29.086	29.0874	29.2855	30.443	29.0405		7	7	7	99	99	99	10.403	0	11751000000	80	0.100856	1	0.105777	0.218065	O95777;F2Z2Y6;C9JIZ0;C9JNV3	O95777;F2Z2Y6;C9JIZ0;C9JNV3	N-alpha-acetyltransferase 38, NatC auxiliary subunit	NAA38
27.4628	27.5933	27.3901	28.1173	27.9611	27.8701	27.8143	28.4298		19	19	12	28	28	19.9	107.54	0	7409400000	69	0.883522	0.87478	0.377952	1.19597	O95782	O95782	AP-2 complex subunit alpha-1	AP2A1
28.5695	27.948	28.457	28.4925	28.1454	27.6271	28.4148	28.3493		10	10	8	18.8	18.8	17	54.708	0	6588800000	43	0.460292	1	-0.232633	-0.70973	Q5JW30;O95793;Q5JW28;F6UDC6	Q5JW30;O95793	Double-stranded RNA-binding protein Staufen homolog 1	STAU1
26.51	25.9576	26.8798	26.5753	26.3259	26.0744	28.4265	26.9994		5	5	5	36	36	36	23.772	0	1898300000	13	0.367439	1	0.475862	0.719546	O95816;B4DXE2;A2A296	O95816;B4DXE2	BAG family molecular chaperone regulator 2	BAG2
24.5512	26.2475	28.2624	28.091	28.1887	27.9284	28.9633	28.3108		3	3	3	16.5	16.5	16.5	28.722	0	5694100000	27	0.872066	0.599722	1.55977	1.55771	O95926	O95926	Pre-mRNA-splicing factor SYF2	SYF2
28.7662	29.8184	29.2088	30.8585	29.2809	30.1101	29.7063	31.1026		12	12	12	52.9	52.9	52.9	32.844	0	20785000000	105	0.266665	1	0.387033	0.554826	O95983;K7EIE8;J3KSA7;Q9UBB5	O95983;K7EIE8	Methyl-CpG-binding domain protein 3	MBD3
31.9169	31.5283	31.6745	31.5921	31.4027	31.2351	31.6715	30.9676		20	20	20	55.9	55.9	55.9	47.46	0	47915000000	220	1.09703	0.749737	-0.358726	-1.32637	O96019;H7C5S0;C9JQT2;O94805	O96019	Actin-like protein 6A	ACTL6A
23.6231	22.4866	25.6071	22.8725	26.1964	25.1641	27.5835	26.2918	+	3	3	3	6.6	6.6	6.6	89.843	0	317820000	4	1.68605	0.163273	2.66163	2.79206	H7C3C4;E9PFN4;Q9Y6M7;C9JRP1	H7C3C4;E9PFN4;Q9Y6M7	Sodium bicarbonate cotransporter 3	SLC4A7
30.9907	30.7491	30.7334	30.5721	31.0345	31.9841	30.8681	33.8197		2	2	2	4.5	4.5	4.5	36.105	0	55951000000	44	0.8579	0.63981	1.1653	1.48884	P01857;P01860;P01859;P01861	P01857;P01860;P01859;P01861	Ig gamma-1 chain C region;Ig gamma-3 chain C region;Ig gamma-2 chain C region;Ig gamma-4 chain C region	IGHG1;IGHG3;IGHG2;IGHG4
23.3986	25.9888	24.1607	23.8424	26.0053	27.0868	24.9164	30.0032		3	3	3	16.3	16.3	16.3	15.998	0	1361500000	5	1.12649	0.394453	2.65528	1.99204	P68871;P02042;A8MUF7;F8W6P5;E9PEW8;E9PBW4;E9PFT6;CON__P02070;P69892;P69891;P02100;CON__Q3SX09	P68871;P02042	Hemoglobin subunit beta;LVV-hemorphin-7;Hemoglobin subunit delta	HBB;HBD
28.0325	27.5861	29.0645	27.346	27.3333	29.5955	27.0573	29.0766		8	8	8	35.5	35.5	35.5	36.053	0	5268000000	24	0.132354	1	0.258384	0.309327	P04406;E7EUT5	P04406;E7EUT5	Glyceraldehyde-3-phosphate dehydrogenase	GAPDH
28.2832	28.6186	28.8971	28.966	28.1046	28.4932	29.814	29.1426		4	4	4	29.3	29.3	29.3	22.782	0	8574800000	40	0.19087	1	0.197386	0.38983	P04792;C9J3N8;F8WE04	P04792;C9J3N8;F8WE04	Heat shock protein beta-1	HSPB1
27.7398	27.4893	27.9803	27.9996	27.4649	27.0939	27.3883	27.6856		9	9	9	20.6	20.6	20.6	68.569	0	4235900000	26	1.21479	0.670931	-0.394087	-1.45292	P04843;B7Z4L4;F8WF32	P04843;B7Z4L4	Dolichyl-diphosphooligosaccharide--protein glycosyltransferase subunit 1	RPN1
25.2976	25.5331	26.5727	25.5419	25.6509	25.3047	25.0946	23.6523		5	5	5	15.2	15.2	15.2	69.283	0	864300000	17	0.763116	0.781256	-0.810746	-1.29997	P04844;Q5JYR7;F2Z3K5;Q5JYR4;Q5JYR3	P04844;Q5JYR7	Dolichyl-diphosphooligosaccharide--protein glycosyltransferase subunit 2	RPN2
24.1324	23.8346	23.8463	28.7814	27.8588	27.7783	28.6266	28.2375		7	2	2	57.7	13.8	13.8	14.105	0	5214700000	20	1.28701	0.296369	2.97662	2.24075	Q93077;Q7L7L0;P04908;P16104;Q96QV6	Q93077;Q7L7L0;P04908;P16104	Histone H2A type 1-C;Histone H2A type 3;Histone H2A type 1-B/E;Histone H2A.x	HIST1H2AC;HIST3H2A;HIST1H2AB;H2AFX
32.2356	32.4588	31.6709	31.8696	32.3878	32.453	32.0342	32.0872		22	22	9	60.7	60.7	31.2	32.852	0	110860000000	292	0.385169	1	0.181812	0.59369	P05141	P05141	ADP/ATP translocase 2;ADP/ATP translocase 2, N-terminally processed	SLC25A5
29.2014	28.8758	28.7522	27.4741	29.2905	29.3905	26.331	28.7106		4	3	3	94.7	79.8	79.8	11.514	0	10187000000	49	0.0637027	1	-0.145274	-0.159638	P05386	P05386	60S acidic ribosomal protein P1	RPLP1
29.1965	28.7669	28.5565	27.1869	29.1464	28.8984	27.6504	28.6071		6	6	5	91.3	91.3	76.5	11.665	0	8962500000	83	0.100502	1	0.148912	0.231284	P05387;H0YDD8	P05387;H0YDD8	60S acidic ribosomal protein P2	RPLP2
31.6276	31.2588	31.1137	31.4694	31.3816	31.4198	31.4203	31.3682		11	11	11	42.6	42.6	42.6	34.273	0	71176000000	199	0.0964417	1	0.030097	0.140541	P05388;Q3B7A4;F8VWS0;F8VU65;G3V210;Q8NHW5;F8VPE8;F8VW21;F8VQY6;F8VRK7;F8VZS0;F8VS58;F8VWV4;F8W1K8	P05388;Q3B7A4;F8VWS0;F8VU65;G3V210;Q8NHW5;F8VPE8;F8VW21;F8VQY6;F8VRK7;F8VZS0	60S acidic ribosomal protein P0;60S acidic ribosomal protein P0-like	RPLP0;RPLP0P6
28.2015	27.7011	28.058	27.739	27.6991	28.1071	27.9521	27.8117		5	5	5	13.5	13.5	13.5	46.836	0	5373500000	36	0.0773774	1	-0.0324101	-0.129298	P05455;E9PGX9;E9PFL9;E7ERC4	P05455	Lupus La protein	SSB
31.4416	31.1903	31.7114	30.7799	31.7177	31.4534	32.1523	31.0962		17	16	14	47.9	46.3	41.9	48.057	0	53988000000	148	0.497254	0.9904	0.324125	0.814739	P05783;F8VZY9;CON__H-INV:HIT000015463;Q14525;CON__Q14525;Q15323;CON__Q9UE12;CON__Q15323;CON__A2A5Y0;CON__Q92764;C4AM86;Q14532;CON__Q14532;O76014;CON__A2AB72;Q92764;CON__Q497I4;O76015;CON__O76015;O76013;CON__O76013;CON__O76014;CON__REFSEQ:XP_986630	P05783;F8VZY9	Keratin, type I cytoskeletal 18	KRT18
32.1989	32.9301	31.7587	31.8523	32.4586	32.7594	30.2038	32.2325		2	2	2	8.2	8.2	8.2	21.145	0	125130000000	73	0.164059	1	-0.271407	-0.367742	P05976;P08590	P05976;P08590	Myosin light chain 1/3, skeletal muscle isoform;Myosin light chain 3	MYL1;MYL3
29.6892	29.6318	28.1421	27.9641	29.5434	29.6089	28.821	29.0845		15	15	15	40.8	40.8	40.8	85.696	0	13887000000	67	0.348719	1	0.407617	0.676849	P06396;Q5T0H9;CON__Q3SX14;Q5T0H7;Q5T0H8;Q5T0I1;Q5T0I0;REV__F5H555;REV__H0YJM7;REV__Q6TDU7;REV__F8W8F9	P06396;Q5T0H9	Gelsolin	GSN
28.8202	29.2675	28.4384	28.6458	28.9942	28.8202	29.1522	28.8164		8	7	6	39.4	36.7	33	34.095	0	10343000000	47	0.336732	1	0.15277	0.51997	P06493;E5RIU6	P06493	Cyclin-dependent kinase 1	CDK1
22.6203	22.2916	23.3848	23.677	22.0805	23.362	23.9816	25.7928		2	2	2	47.8	47.8	47.8	10.18	0	108760000	10	0.431716	0.978246	0.810782	0.865376	P06703;R4GN98	P06703;R4GN98	Protein S100-A6	S100A6
29.7802	28.8019	29.6905	28.567	29.565	28.8971	29.2119	29.3142		18	18	18	59.4	59.4	59.4	47.168	0	17114000000	111	0.0381168	1	0.0371137	0.0848686	P06733;K7EM90;B7Z2X9;P13929;P09104;E5RI09;E5RG95;K7EPM1;K7EKN2;E5RGZ4;F5H0C8;F5H1C3	P06733	Alpha-enolase	ENO1
32.2741	32.0652	31.7285	31.714	31.8997	31.9063	32.1966	31.9021		16	16	16	50	50	50	32.575	0	98239000000	337	0.0709799	1	0.0307388	0.120607	P06748;E5RI98;E5RGW4	P06748	Nucleophosmin	NPM1
27.4413	24.4513	29.1927	28.4371	27.5364	23.7008	29.0418	28.3836		8	2	2	49.2	7.9	7.9	13.92	0	5973100000	27	0.0474342	1	-0.214952	-0.127601	Q16778;P33778;P23527;P06899;Q8N257;Q96A08;Q6DRA6;Q6DN03	Q16778;P33778;P23527;P06899;Q8N257;Q96A08	Histone H2B type 2-E;Histone H2B type 1-B;Histone H2B type 1-O;Histone H2B type 1-J;Histone H2B type 3-B;Histone H2B type 1-A	HIST2H2BE;HIST1H2BB;HIST1H2BO;HIST1H2BJ;HIST3H2BB;HIST1H2BA
26.3503	25.874	26.3709	22.8063	23.3379	22.2453	24.9986	26.5716		2	2	2	10.8	10.8	10.8	20.863	0	1336200000	9	0.358918	1	-1.06201	-0.770992	P07305	P07305	Histone H1.0;Histone H1.0, N-terminally processed	H1F0
32.9951	32.8429	32.3933	32.0471	33.022	32.9868	32.7496	32.2843		30	7	6	76.8	21.4	17.8	47.766	0	156630000000	233	0.290019	1	0.191098	0.509848	Q5JP53;P07437;Q5ST81;E9PBJ4	Q5JP53;P07437;Q5ST81	Tubulin beta chain	TUBB
28.7816	26.9226	26.8209	26.3346	26.8708	26.8957	27.0052	26.8589		8	8	8	8.1	8.1	8.1	170.59	0	3190000000	10	0.229781	1	-0.307294	-0.481068	P07814;V9GYZ6	P07814;V9GYZ6	Bifunctional glutamate/proline--tRNA ligase;Glutamate--tRNA ligase;Proline--tRNA ligase	EPRS
26.5566	26.0897	27.8225	26.4578	26.6531	26.4008	25.9708	26.9306		12	6	6	19.3	9	9	84.659	0	2697900000	37	0.227904	1	-0.242823	-0.45924	P07900;Q86U12	P07900;Q86U12	Heat shock protein HSP 90-alpha	HSP90AA1
30.0616	29.4084	29.2335	29.6291	28.8001	28.491	30.3141	28.4318		24	2	2	56.5	11.8	11.8	33.67	0	15801000000	65	0.56164	0.960694	-0.573894	-0.994341	P07910;G3V576;G3V2Q1;G3V555;G3V575	P07910;G3V576;G3V2Q1;G3V555;G3V575	Heterogeneous nuclear ribonucleoproteins C1/C2	HNRNPC
30.8112	30.9592	31.7973	31.4851	31.1377	30.7784	32.4356	31.6286		34	29	18	61.3	55.9	36.3	70.051	0	53540000000	230	0.217789	1	0.231875	0.441046	P08107;E7EP94;V9GZ37	P08107;E7EP94;V9GZ37	Heat shock 70 kDa protein 1A/1B	HSPA1A
32.3431	32.1299	32.4624	31.8986	32.3326	32.0791	31.961	32.3034		33	33	24	49.4	49.4	37.3	83.263	0	103110000000	478	0.0941539	1	-0.0394616	-0.155972	P08238;Q58FF7;Q14568;Q5T9W8;G3V2J8;Q58FG1;Q58FF6	P08238	Heat shock protein HSP 90-beta	HSP90AB1
25.4296	25.4627	25.9983	25.4356	28.289	28.1601	28.2174	28.2591	+	6	6	6	27.4	27.4	27.4	41.487	0	2059300000	18	5.81814	0.0112	2.64987	10.9557	Q15019;B5MCX3;C9IZU3;C9J938;C9JB25;C9J2Q4;H7C2Y0;C9JTV8;C9JFT1;F8WB65;C9JZI2;C9IY94;C9JQJ4;H7C310;C9JT15;C9JSE7;B5MD47	Q15019;B5MCX3;C9IZU3;C9J938;C9JB25;C9J2Q4;H7C2Y0	Septin-2	2002-09-01
25.1463	23.8036	24.2286	24.2386	26.0994	26.9572	23.7428	25.9596		4	3	3	26.2	23.1	23.1	25.486	0	1999600000	12	0.914519	0.588545	1.33551	1.58713	P08579	P08579	U2 small nuclear ribonucleoprotein B	SNRPB2
32.0335	32.3428	32.1964	32.8172	32.1193	31.8955	30.0325	33.1894		27	27	27	45.1	45.1	45.1	51.556	0	96697000000	295	0.339996	1	-0.538329	-0.692432	P08621;M0QYR1;M0QX04	P08621	U1 small nuclear ribonucleoprotein 70 kDa	SNRNP70
33.1436	32.8832	33.0731	32.3756	33.7291	33.431	33.7306	33.1459		37	37	32	71.5	71.5	65.7	53.651	0	181540000000	540	1.54767	0.398421	0.640298	1.98291	P08670;B0YJC4;B0YJC5;Q5JVS8;P17661;H7C5W5;P41219;F8W835;P07196;P12036	P08670;B0YJC4	Vimentin	VIM
31.3798	31.419	31.1901	31.9158	31.0611	31.3192	31.4613	31.4905		8	8	8	62.2	62.2	62.2	15.55	0	81939000000	274	0.333122	1	-0.143165	-0.505413	P0CW22;P08708;H0YN88;H0YK46;H0YN73;H3BNC9	P0CW22;P08708;H0YN88;H0YK46	40S ribosomal protein S17-like;40S ribosomal protein S17	RPS17L;RPS17
25.1157	24.5033	25.8811	24.0925	24.2649	23.9315	24.3895	25.4759		3	3	3	11.9	11.9	11.9	40.532	0	898490000	2	0.315114	1	-0.382694	-0.62407	P08754;P63096;P04899;A2A2R6;Q5JWD1;H0Y7E8;Q5JWE9;H0Y7F4;F5GZL8;P11488;P19087;P09471;A8MTJ3;P38405;P63092;Q5JWF2	P08754;P63096;P04899	Guanine nucleotide-binding protein G(k) subunit alpha;Guanine nucleotide-binding protein G(i) subunit alpha-1;Guanine nucleotide-binding protein G(i) subunit alpha-2	GNAI3;GNAI1;GNAI2
26.3968	27.2527	29.1459	26.4114	26.9012	26.8764	28.2438	27.5094		6	6	6	18.8	18.8	18.8	30.77	0	4887100000	40	0.0388702	1	0.0809817	0.0984834	P09038	P09038	Fibroblast growth factor 2	FGF2
28.6929	27.7829	28.7843	29.2087	28.1899	28.227	27.3724	29.0303		6	6	6	32.7	32.7	32.7	17.394	0	7105400000	27	0.401084	1	-0.412302	-0.746555	P09234;Q5TAL2	P09234	U1 small nuclear ribonucleoprotein C	SNRPC
22.1711	22.7162	21.3169	21.0156	22.2043	21.1563	22.7094	22.1403		13	13	13	26.2	26.2	26.2	27.076	0	80637000000	59	0.191872	1	0.247674	0.407667	P09496;F8WF69;C9J8P9	P09496;F8WF69;C9J8P9	Clathrin light chain A	CLTA
33.8492	33.5502	34.387	33.8881	33.6414	33.3688	34.8478	33.4476		26	26	25	64	64	62.1	38.746	0	280700000000	391	0.0865632	1	-0.0922165	-0.189613	P09651;F8W6I7;F8VZ49;Q32P51;F8VTQ5;F8W646;F8VYN5;H0YH80	P09651;F8W6I7;F8VZ49;Q32P51;F8VTQ5	Heterogeneous nuclear ribonucleoprotein A1;Heterogeneous nuclear ribonucleoprotein A1-like 2	HNRNPA1;HNRNPA1L2
30.299	30.2129	30.4958	30.4137	30.0117	29.9991	31.5378	30.4814		16	16	16	58	58	58	28.415	0	26539000000	111	0.159546	1	0.152165	0.326087	P09661;H0YMA0;H0YLR3;H0YKK0	P09661;H0YMA0;H0YLR3	U2 small nuclear ribonucleoprotein A	SNRPA1
29.2377	29.2282	29.9669	29.8869	29.4421	29.6288	29.6407	29.6087		15	15	15	21.1	21.1	21.1	113.08	0	16013000000	78	0.000242867	0.999588	0.000150681	0.000491922	P09874;Q5VX84;Q5VX85	P09874	Poly [ADP-ribose] polymerase 1	PARP1
28.1812	26.5569	28.2564	27.7787	27.6473	27.12	28.8734	26.9838		5	3	3	53.9	46.9	46.9	13.509	0	6015100000	34	0.0217006	1	-0.0371346	-0.0543901	Q71UI9;P0C0S5;C9J0D1;C9J386	Q71UI9;P0C0S5;C9J0D1	Histone H2A.V;Histone H2A.Z;Histone H2A	H2AFV;H2AFZ
27.3152	26.3052	27.4716	26.1445	27.1979	26.953	27.1502	25.8906		4	4	4	11	11	11	60.67	0	2212400000	33	0.0081954	1	-0.0111966	-0.0200504	P10155;G5E9R9	P10155;G5E9R9	60 kDa SS-A/Ro ribonucleoprotein	TROVE2
35.4407	35.5032	35.5202	36.2188	35.4302	35.5727	35.5797	35.9967		18	18	3	39.7	39.7	9.6	21.865	0	1125000000000	413	0.0407528	1	-0.0258675	-0.0807155	P10412	P10412	Histone H1.4	HIST1H1E
25.1485	23.0448	24.5328	23.5299	26.0748	26.3784	26.3086	26.2006	+	2	2	2	9.1	9.1	9.1	44.842	0	303330000	3	2.39978	0.0666667	2.17656	3.74831	G3V1Q4;E7ES33;E7EPK1;Q16181;Q5JXL7;F5GZE5;H0Y3Y4;H0YFF6	G3V1Q4;E7ES33;E7EPK1;Q16181;Q5JXL7;F5GZE5;H0Y3Y4;H0YFF6	Septin-7	SEPT7;DKFZp586I031
27.2181	26.0654	27.5026	26.0185	26.9769	26.5335	27.6776	27.243		8	8	8	18.7	18.7	18.7	61.054	0	2919100000	45	0.392987	1	0.406619	0.734453	P10809;B7Z712;C9JL25;E7EXB4;E7ESH4;C9JL19;C9JCQ4;C9J0S9	P10809	60 kDa heat shock protein, mitochondrial	HSPD1
33.0716	32.9498	33.0101	32.983	33.2298	33.0906	33.3955	33.1035		36	34	34	57.6	57.6	57.6	72.332	0	170170000000	541	1.4301	0.886708	0.201212	1.14698	P11021	P11021	78 kDa glucose-regulated protein	HSPA5
29.0009	29.3002	30.1489	29.6964	29.0415	28.9733	29.6472	29.0936		9	9	9	7.1	7.1	7.1	177.6	0	14110000000	79	0.552332	0.987389	-0.347682	-0.884529	P11047;R4GNC7	P11047	Laminin subunit gamma-1	LAMC1
34.8436	34.9407	35.1814	34.9708	35.1587	34.9667	35.4154	35.1909		46	46	37	70.7	70.7	62.7	70.897	0	706030000000	1011	0.859712	0.990834	0.198788	0.919232	P11142;E9PKE3;E9PNE6;E9PN89;A8K7Q2;E9PLF4;E9PQQ4;E9PQK7;E9PK54;E9PPY6;P54652;E9PN25;E9PI65;E9PS65;E9PM13	P11142;E9PKE3;E9PNE6;E9PN89;A8K7Q2	Heat shock cognate 71 kDa protein	HSPA8
27.7487	27.5178	27.4865	27.4825	27.7768	27.8894	27.7418	27.7464		4	4	4	12	12	12	54.083	0	4753400000	45	1.71341	0.75048	0.229683	1.33164	P11166;C9JIM8	P11166;C9JIM8	Solute carrier family 2, facilitated glucose transporter member 1	SLC2A1
26.2575	26.2923	27.5032	26.8398	26.8192	25.7499	26.3547	26.9665		3	3	3	7.7	7.7	7.7	53.924	0	2963600000	30	0.256084	1	-0.250627	-0.500732	P11169;Q8TDB8	P11169;Q8TDB8	Solute carrier family 2, facilitated glucose transporter member 3;Solute carrier family 2, facilitated glucose transporter member 14	SLC2A3;SLC2A14
24.127	24.2406	25.0041	24.3221	25.7115	25.4893	26.6151	28.2142	+	4	4	4	2.8	2.8	2.8	210.13	0	746100000	5	1.7351	0.1624	2.0841	2.78038	E7EV56;E7ETA6;Q15154;A6NNN6;H0YBA1	E7EV56;E7ETA6;Q15154	Pericentriolar material 1 protein	PCM1
33.1474	32.3177	33.0739	32.7565	33.3028	33.1973	31.7418	32.9763		58	58	58	60.8	60.8	60.8	90.725	0	302920000000	835	0.016078	1	-0.0193405	-0.0381346	P11387;Q969P6;E5RIC7;E5RJ95;E5RFS0;E5RJ33;H0YBR3;H0YAR3;H0YC03;E5RGE7;E5RGR4;E5RFE3;E5RGR2	P11387	DNA topoisomerase 1	TOP1
26.6403	26.343	27.1692	26.1382	25.5816	25.9332	25.3927	24.3139		5	5	4	5.2	5.2	4.4	174.38	0	1282500000	7	1.65115	0.232211	-1.2673	-2.4625	P11388	P11388	DNA topoisomerase 2-alpha	TOP2A
32.2347	31.8959	31.839	31.2774	32.5553	32.0828	31.7588	31.6526		36	36	23	62.9	62.9	41.8	70.67	0	100250000000	407	0.295864	1	0.200613	0.522861	P11940;E7EQV3;E7ERJ7;H0YAR2;Q9H361;E5RGH3;E5RJB9;H0YBN4;E5RH24;H0YAP2;H0YB86;B1ANR1;Q4VXU2;H0YAS6;H0YB75;H0YEQ8;Q4VY17;H0YAS7;E5RHG7;H0YC10;H0YAW6;Q5JQF8;Q96DU9;E5RGC4;E5RFD8	P11940;E7EQV3;E7ERJ7;H0YAR2;Q9H361	Polyadenylate-binding protein 1;Polyadenylate-binding protein 3	PABPC1;PABPC3
29.7313	30.0571	29.1401	29.4909	29.9064	29.9841	29.5633	29.4246		20	7	5	60.1	30.5	17.8	32.866	0	20248000000	116	0.191503	1	0.114758	0.341989	P12236;I7HJJ0;Q9H0C2	P12236;I7HJJ0	ADP/ATP translocase 3	SLC25A6
24.6044	24.9056	23.9651	23.5545	23.15	23.3826	23.1672	25.1596		2	2	2	1.2	1.2	1.2	267.29	0	112840000	13	0.420089	0.986816	-0.542525	-0.806401	P12270	P12270	Nucleoprotein TPR	TPR
26.8143	26.8078	26.8815	26.3097	26.8282	26.7095	26.7222	26.355		8	4	4	11.3	5.6	5.6	103.06	0	2713600000	2	0.109371	1	-0.0495925	-0.185275	P12814;G3V2N5;H9KV75;G3V2W4;G3V380;G3V5M4;H0YJW3	P12814;G3V2N5;H9KV75	Alpha-actinin-1	ACTN1
29.9747	29.6531	30.6237	30.2808	29.7598	29.4214	30.2218	29.8963		14	14	14	33	33	33	69.842	0	20763000000	162	0.537319	0.978824	-0.308243	-0.842722	P12956;B1AHC9;B1AHC8;F5H1I8	P12956;B1AHC9;B1AHC8;F5H1I8	X-ray repair cross-complementing protein 6	XRCC6
29.7161	29.5643	30.5029	29.8111	29.6309	29.3434	30.0938	29.5436		24	24	24	53	53	53	82.704	0	18075000000	212	0.415986	1	-0.245691	-0.679641	P13010;C9JZ81;H7C0H9	P13010	X-ray repair cross-complementing protein 5	XRCC5
27.7741	27.3729	28.4105	27.1457	28.2057	28.1031	27.36	27.9131		13	11	11	23.7	22.4	22.4	95.337	0	5175200000	86	0.27037	1	0.219681	0.504739	P13639	P13639	Elongation factor 2	EEF2
27.2046	26.8069	28.2646	27.7413	27.2391	28.2922	28.5659	28.8446		9	9	9	25.2	25.2	25.2	57.936	0	6051400000	48	0.761255	0.803404	0.731098	1.27552	P14618;H3BTN5;H3BQ34;Q504U3;H3BT25;H3BUW1;H3BTJ2;H3BU13	P14618;H3BTN5;H3BQ34;Q504U3	Pyruvate kinase PKM;Pyruvate kinase	PKM;PKM2
26.1448	26.7184	26.4404	26.0383	26.5148	25.8282	25.652	25.9992		16	16	16	27.6	27.6	27.6	92.468	0	7471400000	27	0.673849	0.966803	-0.336912	-0.987502	P14625;H0YIV0;Q58FF3	P14625	Endoplasmin	HSP90B1
29.2058	28.8397	27.7191	27.1945	29.2466	28.6674	26.0798	27.1959		10	7	7	53.8	39.4	39.4	22.764	0	8784700000	74	0.204509	1	-0.442353	-0.461938	P14649;F8W1I5	P14649;F8W1I5	Myosin light chain 6B	MYL6B
33.8586	33.5156	34.6152	33.846	33.2677	33.0293	34.4365	32.9992		36	36	36	73.2	73.2	73.2	64.132	0	296370000000	706	0.603814	0.942303	-0.525709	-1.02704	P14866;M0QXS5;M0QYT0;M0R1W6;B4DVF8;M0R076;M0QYL7;H7C464;B7WPG3;Q8WVV9;D6W592	P14866;M0QXS5	Heterogeneous nuclear ribonucleoprotein L	HNRNPL
23.0247	24.4565	25.8399	24.8901	24.2515	24.0702	26.6976	26.6251		3	3	3	11.7	11.7	11.7	45.771	0	2110200000	5	0.406888	0.974345	0.858259	0.832986	Q68CR9;P14868;C9J7S3;C9JLC1;C9JQM9	Q68CR9;P14868;C9J7S3;C9JLC1	Aspartate--tRNA ligase, cytoplasmic	DKFZp781B11202;DARS
25.2575	24.4061	25.711	25.8873	26.3005	24.8202	24.5344	25.6974		7	7	5	12.2	12.2	10.1	81.744	0	1268800000	17	0.0146313	1	0.0226464	0.0363462	P14923	P14923	Junction plakoglobin	JUP
32.5689	32.669	32.048	32.3803	32.5698	32.8311	31.6751	32.4804		20	20	20	65.2	65.2	65.2	31.324	0	133440000000	303	0.0332616	1	-0.0274372	-0.0713869	P15880;H0YEN5;E9PMM9;E9PQD7;I3L404;E9PPT0;E9PM36;H3BNG3;H0YE27	P15880;H0YEN5;E9PMM9;E9PQD7;I3L404;E9PPT0;E9PM36	40S ribosomal protein S2	RPS2
26.3599	24.4404	26.8699	26.3503	25.3613	22.1881	26.5046	25.615		12	12	12	6.4	6.4	6.4	331.77	0	1823100000	14	0.450735	0.987426	-1.08786	-0.919023	P15924	P15924	Desmoplakin	DSP
33.6501	33.6173	33.8078	34.2856	33.7006	33.6766	33.338	34.2367		18	13	13	38.5	27.4	27.4	22.58	0	340710000000	342	0.163235	1	-0.102218	-0.299435	P16401	P16401	Histone H1.5	HIST1H1B
30.4596	29.7389	29.7289	29.9905	30.1688	29.805	30.2759	29.8802		18	3	3	39.4	9.5	9.5	22.35	0	24093000000	45	0.0943462	1	0.0529604	0.173664	P16402	P16402	Histone H1.3	HIST1H1D
32.6604	32.4319	32.8654	33.3616	32.6281	32.8827	33.6464	32.6645		17	3	3	40.4	9.9	9.9	21.364	0	180940000000	98	0.155813	1	0.125573	0.307044	P16403;P22492	P16403	Histone H1.2	HIST1H1C
27.5804	28.2756	27.3397	27.2985	28.2154	28.2579	27.0002	28.0442		9	9	9	12.4	12.4	12.4	114.76	0	4933700000	32	0.285395	1	0.255872	0.540966	P16615;H7C5W9;O14983;Q93084	P16615;H7C5W9	Sarcoplasmic/endoplasmic reticulum calcium ATPase 2	ATP2A2
27.3639	25.0039	27.2041	25.9624	24.4935	24.2586	23.4968	25.2753		7	3	3	15.6	9.1	9.1	40.089	0	3092900000	9	1.62319	0.208235	-2.00252	-2.61391	P16989;H0YG22;Q9Y2T7	P16989	Y-box-binding protein 3	YBX3
27.4661	27.8257	29.0577	29.6746	27.5328	27.834	29.747	29.1739		2	2	2	41.1	41.1	41.1	11.676	0	11121000000	34	0.0305915	1	0.065907	0.0784056	P17096;H7BYM6	P17096;H7BYM6	High mobility group protein HMG-I/HMG-Y	HMGA1
32.1197	32.1983	31.7508	31.5405	32.2271	32.4082	31.825	31.8382		38	38	27	60.1	60.1	50.3	69.147	0	87615000000	388	0.348415	1	0.172286	0.551441	P17844;J3KTA4;B4DLW8;J3KRZ1;J3QSF1;J3QRQ7;J3KRX8;J3QR02;X6RLV5;J3QRN5;J3QS79;J3QKN9;J3QLG9;J3QR62	P17844;J3KTA4;B4DLW8	Probable ATP-dependent RNA helicase DDX5	DDX5
29.6556	29.2363	29.3677	28.8235	29.585	29.3092	29.0424	29.3367		17	17	17	48.6	48.6	48.6	60.343	0	16839000000	173	0.0837402	1	0.0475497	0.15569	P17987;F5H282;E7EQR6;E7ERF2;F5GZ03;F5GZI8;F5H726;F5H676;F5H136;F5GYL4	P17987;F5H282;E7EQR6;E7ERF2	T-complex protein 1 subunit alpha	TCP1
30.2668	30.1107	29.9083	30.3779	30.368	30.3346	29.9313	30.3885		11	11	11	48.2	48.2	48.2	12.538	0	36016000000	125	0.244641	1	0.0896478	0.360086	P18077;F8WBS5;F8WB72;C9K025	P18077;F8WBS5;F8WB72;C9K025	60S ribosomal protein L35a	RPL35A
33.1986	33.0407	32.6806	32.9411	32.914	32.9919	32.4616	32.9246		25	25	25	67.3	67.3	67.3	29.225	0	190280000000	403	0.380044	1	-0.142238	-0.540516	P18124;A8MUD9;C9JIJ5;C9JZ88	P18124;A8MUD9	60S ribosomal protein L7	RPL7
34.711	34.4328	34.9453	34.8115	35.0373	34.5477	35.3702	34.7337		72	72	29	36.6	36.6	13.8	263.83	0	622110000000	1440	0.414371	1	0.197056	0.634821	P18583;J3QSZ5;H7C2G8;H7C1S4;H7C257	P18583	Protein SON	SON
33.1567	33.1791	32.8095	33.0665	33.09	33.0945	32.5718	32.9632		42	42	42	42.4	42.4	42.4	76.613	0	190140000000	582	0.354711	1	-0.123065	-0.493264	P19338;H7BY16;C9JYW2;C9JLB1;C9J1H7;C9JWL1	P19338;H7BY16	Nucleolin	NCL
26.899	26.6587	27.1076	25.4805	26.8491	27.1795	24.8891	26.4646		5	5	5	25.5	25.5	25.5	31.441	0	2168700000	28	0.113487	1	-0.190849	-0.26362	P19387;H3BRR2	P19387;H3BRR2	DNA-directed RNA polymerase II subunit RPB3	POLR2C
27.196	27.101	27.2319	27.3793	27.1873	27.1145	27.337	27.4372		4	4	4	18.6	18.6	18.6	24.551	0	3207000000	5	0.175502	1	0.0419288	0.217371	P19388;K7EQN2;K7EJ87	P19388	DNA-directed RNA polymerases I, II, and III subunit RPABC1	POLR2E
29.143	29.0435	29.4994	29.2103	28.9559	28.5404	29.0269	28.6529		11	11	11	25.8	25.8	25.8	62.094	0	11481000000	105	1.51561	0.532371	-0.430045	-1.70177	P19525;C9JZT2;F8WBH4	P19525	Interferon-induced, double-stranded RNA-activated protein kinase	EIF2AK2
27.1633	27.0434	26.8043	26.4667	26.8535	26.9992	26.1451	27.016		6	6	6	23.7	23.7	23.7	41.213	0	2968100000	24	0.175463	1	-0.115968	-0.324868	P19784;H3BSA1;H3BV19;H3BNI9	P19784;H3BSA1;H3BV19	Casein kinase II subunit alpha	CSNK2A2
23.437	23.3848	25.4235	24.7642	26.196	25.9941	27.3049	25.7302	+	3	3	3	11.6	11.6	11.6	57.276	0	292730000	6	1.81617	0.1548	2.05391	2.88605	Q9H3P2;C9JHL4;B3KSP0;H0Y3X6;F8W954;F8WF98;H7C2M8;C9JEM7;H7C2C7	Q9H3P2;C9JHL4;B3KSP0;H0Y3X6	Negative elongation factor A	NELFA;WHSC2
30.441	29.7608	30.3535	29.9375	30.8379	30.3973	30.8457	30.8046		24	24	24	43.7	43.7	43.7	66.408	0	25638000000	91	1.64884	0.389167	0.598166	2.02099	P20700;E9PBF6	P20700;E9PBF6	Lamin-B1	LMNB1
30.1226	29.8148	30.2185	29.7206	30.372	30.1065	30.34	30.0937		26	26	22	16.4	16.4	15	276.55	0	24928000000	122	0.938438	0.914019	0.258943	1.07598	Q5HY54;P21333;F8WE98;E9PHF0;Q14315;H0Y5C6;H7C2E7;H0Y5F3	Q5HY54;P21333	Filamin-A	FLNA
28.6777	28.3464	29.3957	28.8062	29.5798	29.3581	28.9673	29.4221		20	20	20	17.5	17.5	17.5	212.67	0	9687100000	81	1.07169	0.642312	0.525308	1.48093	P21675;Q8IZX4;H7BY98;H7C2K9;H0Y8N6;H0Y9L7	P21675;Q8IZX4	Transcription initiation factor TFIID subunit 1;Transcription initiation factor TFIID subunit 1-like	TAF1;TAF1L
30.1411	30.3217	30.4482	31.0442	30.0029	30.5592	30.6074	30.7155		13	13	12	54.8	54.8	51.4	33.784	0	29387000000	115	0.0237494	1	-0.0175605	-0.0498379	P22087;M0R0P1;M0QXL5;M0R2Q4;M0R299;M0R2U2;M0R1H0;M0R2B0	P22087;M0R0P1;M0QXL5;M0R2Q4;M0R299	rRNA 2-O-methyltransferase fibrillarin	FBL
24.4709	22.9645	23.0327	22.4145	23.5364	23.9236	23.4671	23.4255		44	44	44	59.6	59.6	59.6	107.77	0	33233000000	144	0.347857	1	0.367481	0.66367	P22102;B4DJ93;F8WD69;C9JBJ1;C9JTV6;C9JZG2;C9JKQ7;H7C366	P22102;B4DJ93	Trifunctional purine biosynthetic protein adenosine-3;Phosphoribosylamine--glycine ligase;Phosphoribosylformylglycinamidine cyclo-ligase;Phosphoribosylglycinamide formyltransferase	GART
34.4314	34.3773	35.246	34.441	33.8849	33.58	35.2042	33.6088		30	30	30	74.5	74.5	74.5	37.429	0	446590000000	584	0.599383	0.937572	-0.554423	-1.03244	P22626	P22626	Heterogeneous nuclear ribonucleoproteins A2/B1	HNRNPA2B1
31.2753	31.3253	31.5535	31.1414	33.0115	32.7423	33.9633	33.0441	+	55	55	55	54.1	54.1	54.1	98.848	0	80072000000	298	3.25948	0.0357895	1.86639	4.91323	Q5T7N2	Q5T7N2	LINE-1 type transposase domain-containing protein 1	L1TD1
29.8777	30.0061	30.6925	30.5556	29.6882	29.9859	30.3459	29.688		11	10	10	23.1	21.9	21.9	76.149	0	21101000000	112	0.675462	0.954033	-0.355954	-1.00465	P23246;H0Y9U2;H0Y9K7	P23246	Splicing factor, proline- and glutamine-rich	SFPQ
33.6542	33.8802	33.5335	33.7046	33.6382	33.7804	33.1116	33.6422		31	31	31	89.3	89.3	89.3	26.688	0	281330000000	618	0.402225	1	-0.150036	-0.567899	P23396;E9PL09;E9PPU1;F2Z2S8;H0YCJ7;H0YF32;E9PQ96;E9PJH4;E9PK82;H0YEU2;E9PSF4;E9PQX2;H0YES8;E9PJN9	P23396;E9PL09;E9PPU1;F2Z2S8;H0YCJ7	40S ribosomal protein S3	RPS3
30.8287	30.8871	30.7628	30.6457	30.9001	31.1256	31.0957	30.9071		12	12	10	84.3	84.3	77.7	18.502	0	38298000000	166	1.5347	0.815512	0.22605	1.26056	P23528;E9PP50;G3V1A4;E9PK25;E9PQB7;E9PS23;Q9Y281;E9PLJ3	P23528;E9PP50;G3V1A4;E9PK25;E9PQB7	Cofilin-1	CFL1
27.7181	27.9194	27.8707	27.8618	28.7292	28.3306	28.6639	28.6155	+	5	5	5	35.5	35.5	35.5	33.54	0	5874300000	31	3.56055	0.0692308	0.742282	3.7491	Q7L190	Q7L190	Developmental pluripotency-associated protein 4	DPPA4
28.4185	28.285	29.3016	28.2654	28.4536	28.3698	29.1264	28.5542		13	13	13	10.8	10.8	10.8	217.17	0	8281200000	30	0.0693828	1	0.0583763	0.145782	P24928;Q6NX41	P24928	DNA-directed RNA polymerase II subunit RPB1	POLR2A
27.2606	27.1482	27.4532	27.1546	27.5302	27.3006	26.5302	27.1224		8	8	8	14.5	14.5	14.5	90.98	0	3120200000	51	0.239763	1	-0.133326	-0.409743	P25205;J3KQ69;B4DWW4;Q7Z6P5	P25205;J3KQ69;B4DWW4;Q7Z6P5	DNA replication licensing factor MCM3	MCM3
29.1809	29.6764	30.1663	29.8903	28.9905	29.1323	29.8182	29.7068		11	11	11	3.9	3.9	3.9	337.08	0	17519000000	81	0.493397	0.981321	-0.316533	-0.806006	P25391	P25391	Laminin subunit alpha-1	LAMA1
28.505	28.0493	27.965	27.9966	28.2595	28.2411	28.3715	27.8664		3	3	3	34.1	34.1	34.1	14.515	0	7630600000	106	0.124351	1	0.0556822	0.208078	P25398	P25398	40S ribosomal protein S12	RPS12
30.8504	30.5858	30.1665	30.2505	30.837	30.641	30.7956	30.5615		23	23	23	45.4	45.4	45.4	59.75	0	40612000000	241	0.699366	0.991841	0.245467	0.90775	P25705;K7EK77;K7ERX7;K7EJP1;K7ENJ4;K7EQH4;K7ESA0	P25705;K7EK77;K7ERX7	ATP synthase subunit alpha, mitochondrial	ATP5A1
33.9243	33.5917	33.837	33.7678	34.0269	34.076	33.7142	33.7297		20	20	19	57.7	57.7	49.7	53.5	0	317290000000	458	0.392723	1	0.106497	0.486561	P26368;K7ENG2	P26368;K7ENG2	Splicing factor U2AF 65 kDa subunit	U2AF2
35.0643	34.7951	34.6888	34.4227	35.5218	35.2932	35.4813	34.936		22	22	22	62.1	62.1	62.1	24.261	0	800170000000	547	1.62036	0.39415	0.565372	1.96053	P26373;J3QSB4;H3BTH3;J3KS98;H3BUK8	P26373;J3QSB4	60S ribosomal protein L13	RPL13
30.8682	29.9316	30.9847	29.4626	30.4667	29.5338	28.7128	29.4972		12	12	12	34.7	34.7	34.7	57.221	0	24125000000	153	0.720589	0.837254	-0.759138	-1.23604	P26599;A6NLN1;K7ELW5;K7EKJ7;K7ES59;K7EK45;X6R242;O95758	P26599;A6NLN1	Polypyrimidine tract-binding protein 1	PTBP1
33.1794	33.0686	33.0359	33.0223	32.5657	32.4118	32.7646	32.3087	+	44	44	43	29.8	29.8	29.3	184.64	0	117570000000	491	2.75815	0.176696	-0.56381	-2.74504	P51532;Q9HBD4;P51531;K7EP28;F6VDE0;F6XE55;F6UH26;B1ALG1;B1ALG2;F6XG14;B1ALF6	P51532;Q9HBD4	Transcription activator BRG1	SMARCA4
32.5078	32.3597	32.2526	32.154	31.7872	31.6471	31.8846	31.501	+	35	35	25	38.1	38.1	31.2	122.87	0	63880000000	333	2.7931	0.152293	-0.61353	-2.88191	Q92922;F8WE13	Q92922	SWI/SNF complex subunit SMARCC1	SMARCC1
28.6313	24.7088	28.6659	23.558	23.0654	27.9826	28.0333	28.0675		5	5	4	34.3	34.3	31	27.764	0	4440400000	18	0.0786248	1	0.396243	0.206936	P27348;E9PG15;Q4VY20;Q4VY19;K7EIT4;A2IDB2;P31946	P27348;E9PG15	14-3-3 protein theta	YWHAQ
33.0319	33.2471	32.5075	32.7623	33.2754	33.4715	32.3508	32.9879		19	19	19	65.4	65.4	65.4	24.604	0	197070000000	420	0.178626	1	0.134187	0.341689	P27635;X1WI28;F8W7C6;H7C123;H7C2C5;B8A6G2;A6QRI9;Q96L21;H7C2U2	P27635;X1WI28;F8W7C6	60S ribosomal protein L10	RPL10
25.9342	26.1454	26.5757	23.9353	26.3897	27.6631	23.4153	27.7906		2	2	2	12.9	12.9	12.9	26.411	0	1751000000	4	0.228808	1	0.667016	0.523666	P28066	P28066	Proteasome subunit alpha type-5	PSMA5
25.9785	25.8133	26.3698	25.687	24.7641	26.6234	24.4579	27.7899		3	3	3	25.1	25.1	25.1	25.357	0	1373000000	3	0.02266	1	-0.0533462	-0.0591074	P28072	P28072	Proteasome subunit beta type-6	PSMB6
31.6816	31.6594	30.9408	31.6667	31.4185	31.2382	30.8619	31.4437		10	10	10	63.6	63.6	63.6	17.818	0	58808000000	191	0.497955	0.997768	-0.246567	-0.755646	P30050	P30050	60S ribosomal protein L12	RPL12
26.3244	25.6832	25.7418	25.4784	27.0655	26.6477	25.8883	26.5274		7	7	7	15.6	15.6	15.6	65.308	0	1696200000	29	1.26581	0.49269	0.725289	1.79612	P30153;B3KQV6;F5H3X9;P30154;H0YDG7;C9J9C1;J3KR29;M0QXG4;M0R0K6;E9PPI5;E9PNM7;E9PH38;E9PHZ6	P30153;B3KQV6;F5H3X9	Serine/threonine-protein phosphatase 2A 65 kDa regulatory subunit A alpha isoform	PPP2R1A
27.3744	27.3766	24.5335	27.3886	24.9924	27.2156	28.7639	27.4247		3	3	3	4.5	4.5	4.5	165.67	0	3469600000	8	0.156344	1	0.430862	0.372412	P30414	P30414	NK-tumor recognition protein;Putative peptidyl-prolyl cis-trans isomerase	NKTR
27.2715	27.0163	23.6449	26.7391	26.6057	27.2797	26.8249	27.2932		5	5	5	16.9	16.9	16.9	44.868	0	2953500000	18	0.428542	0.974957	0.832961	0.86312	P31689;B7Z5C0	P31689;B7Z5C0	DnaJ homolog subfamily A member 1	DNAJA1
33.4973	33.6528	34.0654	33.853	33.0068	32.8379	33.3636	33.0141	+	64	64	64	52.6	52.6	52.6	140.96	0	235270000000	1030	2.29298	0.190043	-0.711508	-2.68016	Q08211	Q08211	ATP-dependent RNA helicase A	DHX9
31.7712	31.6617	31.1243	31.3458	31.5968	31.634	31.2953	31.4172		13	13	13	75.5	75.5	75.5	21.863	0	62582000000	221	0.0203635	1	0.0100436	0.0375153	P32969;D6RAN4;H0Y9V9;E7ESE0;H0Y9R4	P32969;D6RAN4;H0Y9V9;E7ESE0	60S ribosomal protein L9	RPL9
29.7813	29.8463	29.153	28.9965	29.788	29.5233	29.0148	29.1462		19	19	19	35.7	35.7	35.7	81.307	0	14676000000	132	0.100108	1	-0.0761542	-0.200867	P33993;C9J8M6	P33993	DNA replication licensing factor MCM7	MCM7
26.333	25.9773	26.646	26.1817	26.078	26.023	26.8137	26.3039		6	6	6	12.5	12.5	12.5	94.33	0	1309500000	22	0.0302978	1	0.0201654	0.0613446	P34932	P34932	Heat shock 70 kDa protein 4	HSPA4
30.7734	30.6573	30.167	30.0347	30.7344	30.3552	30.9174	30.3747		19	19	19	83.1	83.1	83.1	29.804	0	35411000000	243	0.354319	1	0.187328	0.571534	P35232;C9JW96;E9PCW0;C9JZ20;E7ESE2;D6RBK0	P35232;C9JW96;E9PCW0;C9JZ20;E7ESE2	Prohibitin	PHB
31.8287	31.4223	31.9138	32.7953	31.1663	31.6573	30.6625	32.3326		8	8	7	68.8	68.8	62.5	14.787	0	93505000000	173	0.541409	0.967891	-0.535372	-0.958179	P35268;K7ERI7;K7EMH1;K7ELC4;K7EP65;K7EKS7;K7EJT5	P35268;K7ERI7;K7EMH1;K7ELC4;K7EP65;K7EKS7	60S ribosomal protein L22	RPL22
26.8617	26.2411	26.6298	25.8193	27.9037	26.9005	26.5886	27.6913		5	5	5	21.4	21.4	21.4	60.586	0	2497300000	24	1.19915	0.494965	0.883056	1.80906	P35520;F5H2U1;H7C1W6;C9JMA6;H7C2H4	P35520;F5H2U1	Cystathionine beta-synthase	CBS
37.4496	37.7611	36.5608	36.7052	37.3462	37.4269	34.6093	36.9044		226	194	187	79.1	72.2	70.8	226.53	0	3354700000000	5029	0.320198	1	-0.547473	-0.664074	P35579;Q5BKV1;B1AH99;REV__S4R3H4;REV__E7EQT4;REV__Q9UKV3	P35579	Myosin-9	MYH9
37.7104	38.0829	36.7029	36.6937	37.6088	37.5898	34.7339	36.9151		242	242	3	81.6	81.6	0.7	229	0	3865200000000	5539	0.324818	1	-0.585605	-0.676509	P35580;E7ERA5;REV__Q5T655;P12883;P13535;Q9UKX3;Q9Y623;P13533;P12882;P11055;Q9UKX2;A7E2Y1	P35580	Myosin-10	MYH10
27.9409	27.6692	28.1963	27.69	23.6301	27.8093	27.6103	27.522		9	9	9	15.7	15.7	15.7	102.49	0	3791500000	14	0.568375	0.899922	-1.23115	-1.1055	P35606;B4DZI8;D6R997;D6RBZ7;D6RCL6;D6RBG7;D6RBT6;H0Y938	P35606;B4DZI8	Coatomer subunit beta	COPB2
28.3332	28.0334	27.9494	28.4039	27.186	27.3732	26.818	27.9797		6	5	5	18.6	16	16	53.425	0	5855100000	24	1.7031	0.286065	-0.840761	-2.29156	P35637;H3BPE7	P35637;H3BPE7	RNA-binding protein FUS	FUS
25.7969	25.7241	26.2899	26.2506	25.9939	26.022	26.3938	26.1877		3	3	3	2.6	2.6	2.6	213.62	0	1171400000	33	0.326541	1	0.133976	0.488273	P35658;E9PKD2;B7ZAV2;H0Y837	P35658	Nuclear pore complex protein Nup214	NUP214
28.7143	29.2105	29.2608	30.5454	28.9861	29.8051	27.6291	30.3087		8	8	8	16.8	16.8	16.8	42.674	0	18341000000	61	0.1343	1	-0.250498	-0.311721	P35659;D6R9L5;B4DFG0;D6RDA2;H0Y8X0	P35659;D6R9L5;B4DFG0;D6RDA2	Protein DEK	DEK
25.8164	24.2019	25.6502	26.8353	23.6311	23.589	24.5586	23.7929		4	4	4	8.1	8.1	8.1	70.97	0	1341500000	6	1.59152	0.221236	-1.73303	-2.52086	P35789;Q8NEM1	P35789	Zinc finger protein 93	ZNF93
29.9044	30.1054	31.1945	32.4409	31.1414	32.0681	28.9632	32.6547		38	35	1	73.4	70.3	4.7	65.432	0	66157000000	185	0.109495	1	0.295579	0.269121	P35908	P35908	Keratin, type II cytoskeletal 2 epidermal	KRT2
27.2331	26.6364	26.8735	26.8287	27.5574	27.5644	26.4193	26.8765		6	6	6	27.9	27.9	27.9	32.996	0	3596100000	38	0.28789	1	0.211506	0.520875	P36542;B4DL14	P36542;B4DL14	ATP synthase subunit gamma, mitochondrial;ATP synthase subunit gamma	ATP5C1
33.3998	33.4371	32.8524	33.2289	33.3733	33.27	33.4375	33.3415		32	32	32	57.8	57.8	57.8	47.697	0	246720000000	646	0.401578	1	0.126024	0.529289	P36578;H3BM89;H3BTP7;H3BU31	P36578;H3BM89;H3BTP7	60S ribosomal protein L4	RPL4
28.8355	28.5241	29.4852	29.5781	29.1526	29.0221	28.4975	29.7683		5	5	5	37.5	37.5	37.5	14.57	0	12597000000	49	0.00405182	1	0.00442505	0.00952144	P37108;H0YLA2	P37108;H0YLA2	Signal recognition particle 14 kDa protein	SRP14
34.4648	34.4257	34.9069	34.665	34.075	33.8227	35.3245	33.7686		45	45	15	68.5	68.5	28.6	42.331	0	435180000000	836	0.429436	0.999609	-0.367886	-0.764192	P38159;H3BT71;H0Y6E7;B3KRG5;H3BUY5;H3BR27;O75526;H3BNC1;G3V220;O14776	P38159;H3BT71;H0Y6E7;B3KRG5;H3BUY5	RNA-binding motif protein, X chromosome;RNA-binding motif protein, X chromosome, N-terminally processed	RBMX
28.4708	28.9374	28.9608	29.2908	28.753	28.9025	29.8483	29.3809		8	8	8	16.8	16.8	16.8	62.608	0	9903400000	92	0.459837	1	0.306233	0.765421	P38432	P38432	Coilin	COIL
31.9059	31.692	32.1365	31.7716	32.1762	31.9374	32.2205	32.0747		30	29	29	47	45.9	45.9	73.68	0	86011000000	326	1.00361	0.923717	0.225682	1.04587	P38646;D6RJI2;D6RA73;H0Y8S0;H0YBG6	P38646	Stress-70 protein, mitochondrial	HSPA9
32.7805	32.6999	33.2864	32.6961	33.1064	32.8429	33.1596	32.8077		30	30	27	68.9	68.9	62.8	46.871	0	187840000000	526	0.280895	0.998715	0.113461	0.423943	P38919;I3L3H2;E9PBH4;F8WE11	P38919	Eukaryotic initiation factor 4A-III;Eukaryotic initiation factor 4A-III, N-terminally processed	EIF4A3
27.654	27.2853	26.9785	27.674	26.6812	27.045	27.5551	27.9039		5	5	5	31.7	31.7	31.7	16.06	0	4325600000	33	0.119442	1	-0.101644	-0.243591	P39019;M0R2L9;M0QXK4;M0QYF7;M0R140	P39019	40S ribosomal protein S19	RPS19
33.6808	33.8265	33.0913	33.7655	33.734	33.7813	33.5099	33.7309		33	33	33	64.3	64.3	64.3	46.108	0	290070000000	720	0.217886	1	0.0979767	0.350138	P39023;G5E9G0;B5MCW2;H7C422;H7C3M2;F8WCR1;Q92901	P39023;G5E9G0;B5MCW2;H7C422	60S ribosomal protein L3	RPL3
26.3238	25.9822	26.369	24.7903	26.4374	23.4464	24.2797	24.4805		2	2	2	3.6	3.6	3.6	178.19	0	1307600000	9	0.820868	0.672879	-1.20535	-1.44753	P39060;H7C457;H7BXV5	P39060;H7C457;H7BXV5	Collagen alpha-1(XVIII) chain;Endostatin	COL18A1
28.0521	27.2939	28.0144	27.5953	28.0844	27.8981	27.8517	27.609		12	12	12	33.9	33.9	33.9	58.024	0	6197600000	97	0.240327	1	0.1219	0.398809	P40227;B4DPJ8;Q92526	P40227;B4DPJ8	T-complex protein 1 subunit zeta	CCT6A
32.1212	32.4323	31.6717	32.2452	31.9837	32.2162	31.7838	32.1267		14	14	14	53.2	53.2	53.2	23.577	0	112020000000	270	0.188531	1	-0.0900054	-0.313293	P40429;M0QYS1;Q6NVV1;M0QZU1	P40429;M0QYS1	60S ribosomal protein L13a	RPL13A
27.3247	27.0904	27.3311	27.5761	27.3584	27.448	27.902	27.8442		6	6	6	16.7	16.7	16.7	51.109	0	4326500000	10	0.922998	0.879918	0.307565	1.14153	P41091;Q2VIR3;F8W810;H7BZU1	P41091;Q2VIR3;F8W810	Eukaryotic translation initiation factor 2 subunit 3;Putative eukaryotic translation initiation factor 2 subunit 3-like protein	EIF2S3;EIF2S3L
29.5086	28.5241	29.7178	29.2776	28.7903	28.4272	28.9647	28.8601		7	7	7	43.1	43.1	43.1	17	0	11132000000	121	0.877884	0.788629	-0.496496	-1.28858	P41223;C9JCD9;C9JNV2;F8WCN7	P41223;C9JCD9;C9JNV2	Protein BUD31 homolog	BUD31
33.9394	33.8542	34.3242	33.8034	33.3402	33.209	33.3793	33.1401	+	41	41	39	53.2	53.2	50.1	95.337	0	287150000000	809	2.80443	0.122486	-0.713147	-3.09322	Q12906;K7EKJ9;K7EQR9;K7ER69;K7EKY0;K7EJ09;K7ERM6;K7ENK6;K7EM82;K7EPG3;K7ELV3	Q12906	Interleukin enhancer-binding factor 3	ILF3
26.8259	26.599	27.5474	27.0066	26.1519	25.9156	26.6943	26.1574		6	6	6	8.2	8.2	8.2	117.8	0	1833700000	35	1.58169	0.346176	-0.76493	-2.11985	P42285;F5H7E2;D6REC7;H0Y8U3	P42285;F5H7E2	Superkiller viralicidic activity 2-like 2	SKIV2L2
30.2691	29.9387	29.3818	29.7366	30.1961	30.2288	30.5609	29.7685		4	4	1	42.9	42.9	15.5	9.461	0	22078000000	46	0.702981	0.938643	0.357036	1.02947	P42677;C9J1C5;Q5T4L4	P42677;C9J1C5;Q5T4L4	40S ribosomal protein S27	RPS27;RPS27L
33.4309	32.7851	32.6973	32.222	33.8287	33.5021	31.95	32.5207		8	8	8	40.7	40.7	40.7	14.551	0	210520000000	205	0.12467	1	0.166582	0.277521	P42766;F2Z388	P42766;F2Z388	60S ribosomal protein L35	RPL35
25.6738	25.3656	26.2085	24.4915	26.1771	25.7468	24.4389	25.3583		5	5	5	7.7	7.7	7.7	104.74	0	982230000	21	0.0029627	1	-0.00458384	-0.00744021	P43246;E9PHA6	P43246;E9PHA6	DNA mismatch repair protein Msh2	MSH2
28.7976	28.1578	27.5978	26.9187	27.9679	28.2236	26.5363	27.3016		5	5	5	18.5	18.5	18.5	55.52	0	5095600000	31	0.270459	1	-0.360657	-0.554673	P43490;Q5SYT8;F5H246;C9JF35;C9JG65	P43490;Q5SYT8	Nicotinamide phosphoribosyltransferase	NAMPT;NAMPTL
26.5396	25.3592	27.0129	25.6259	26.6858	25.7576	25.5945	26.9776		5	5	5	18.7	18.7	18.7	47.366	0	1565200000	34	0.0838669	1	0.119459	0.194136	P43686	P43686	26S protease regulatory subunit 6B	PSMC4
28.1864	28.8467	28.6397	28.8361	28.4031	28.4823	29.7081	28.8735		22	22	22	11.9	11.9	11.9	358.69	0	7107900000	43	0.298447	1	0.239552	0.549085	P46013	P46013	Antigen KI-67	MKI67
24.0819	24.3585	23.8534	24.1998	23.6233	24.7145	27.2407	27.3688		5	5	5	7.4	7.4	7.4	89.301	0	2086000000	5	0.865061	0.598931	1.61342	1.55337	P46087;F5H5X6;F5GYR3;F5H359;F5H8G6;F5GWB7;F5H709	P46087	Putative ribosomal RNA methyltransferase NOP2	NOP2
32.8602	33.0757	32.5357	33.2883	33.0761	33.2214	32.7459	33.2279		10	10	10	47.3	47.3	47.3	16.561	0	175880000000	223	0.268398	0.993287	0.127846	0.431459	P46776;E9PJD9;E9PLL6;E9PLX7	P46776;E9PJD9;E9PLL6	60S ribosomal protein L27a	RPL27A
30.0941	29.6519	29.9037	29.5883	29.9701	29.6659	30.3761	29.6556		12	12	12	43.4	43.4	43.4	34.362	0	19631000000	76	0.207204	1	0.1074	0.351129	P46777;Q5T7N0	P46777;Q5T7N0	60S ribosomal protein L5	RPL5
32.4151	32.5618	31.7973	32.3101	32.368	32.4106	32.7512	32.5804		13	13	13	58.8	58.8	58.8	18.565	0	126000000000	251	0.655779	0.989099	0.25652	0.891362	P46778;M0R181;G3V1B3;M0R3I5	P46778;M0R181;G3V1B3	60S ribosomal protein L21	RPL21
32.5278	32.7551	31.9388	32.1903	32.7713	32.7105	32.764	32.2941		18	18	18	65.7	65.7	65.7	15.747	0	134860000000	335	0.629057	0.982426	0.281951	0.899119	P46779;H0YKD8;H0YMF4;H0YLP6	P46779;H0YKD8;H0YMF4;H0YLP6	60S ribosomal protein L28	RPL28
33.0829	32.7982	32.7053	32.6511	33.0222	33.1081	32.3682	32.8664		23	23	23	52.1	52.1	52.1	22.591	0	177280000000	388	0.0588017	1	0.0318155	0.109221	P46781;B5MCT8;C9JM19;F2Z3C0;A8MXK4	P46781;B5MCT8;C9JM19	40S ribosomal protein S9	RPS9
29.7721	29.8259	29.4786	29.8991	29.833	30.0835	30.9738	29.8267		6	6	6	29.7	29.7	29.7	18.898	0	17746000000	71	0.745318	0.886249	0.435355	1.12567	P46783;F6U211;S4R435;Q9NQ39	P46783;F6U211;S4R435	40S ribosomal protein S10	RPS10
27.8355	28.7124	28.3295	32.9822	27.5838	28.3457	30.7663	32.5463		49	49	47	30.4	30.4	29.9	270.63	0	35986000000	151	0.0755455	1	0.345592	0.198302	P46821;D6RA32;D6RA40;D6RGJ3;D6RCL2	P46821	Microtubule-associated protein 1B;MAP1B heavy chain;MAP1 light chain LC1	MAP1B
30.8777	30.9479	29.9586	29.5664	30.6279	30.3834	30.7421	29.8798		33	33	31	32.6	32.6	31.6	189.25	0	35146000000	163	0.0640952	1	0.0706758	0.143706	P46940;H0YLE8;H0YKA5;E9PDT6	P46940;H0YLE8	Ras GTPase-activating-like protein IQGAP1	IQGAP1
29.7468	30.2059	29.0025	28.6294	29.6111	29.3658	29.3687	28.824		10	6	6	42.7	31.5	31.5	32.949	0	16017000000	61	0.0965526	1	-0.103737	-0.210405	P47755;F8W9N7;C9JUG7	P47755;F8W9N7;C9JUG7	F-actin-capping protein subunit alpha-2	CAPZA2
33.1202	32.8613	33.3632	34.0024	32.9107	33.3252	32.0864	33.7683		13	13	13	56.2	56.2	56.2	16.46	0	215020000000	304	0.30469	1	-0.314127	-0.588977	P47813;X6RAC9;O14602;A6NJH9	P47813;X6RAC9;O14602	Eukaryotic translation initiation factor 1A, X-chromosomal;Eukaryotic translation initiation factor 1A, Y-chromosomal	EIF1AX;EIF1AY
33.6585	33.5606	32.9987	33.4384	33.6905	33.6721	33.2618	33.5894		6	6	6	23.3	23.3	23.3	17.752	0	264140000000	185	0.337688	1	0.139413	0.504312	P47914;F8WF43;C9IYI4	P47914	60S ribosomal protein L29	RPL29
27.7905	28.0152	28.0408	28.0172	28.1056	28.0882	29.6434	28.0395		11	10	10	8	7.6	7.6	228.86	0	5035400000	26	0.600525	0.945644	0.503236	1.01451	P48634	P48634	Protein PRRC2A	PRRC2A
29.6503	29.4501	29.8217	29.0456	30.2397	29.8033	31.3286	29.8539		20	20	20	17.5	17.5	17.5	177.44	0	17651000000	81	1.08154	0.553569	0.814422	1.65603	P48681	P48681	Nestin	NES
30.9476	31.0595	30.6092	31.0437	30.9742	31.1604	31.5392	31.1804		8	8	8	41	41	41	13.293	0	49886000000	128	0.968224	0.886191	0.298536	1.15747	P49207	P49207	60S ribosomal protein L34	RPL34
24.5407	24.6015	24.5039	24.2437	24.9309	24.6636	24.9858	25.3023		13	13	13	26.4	26.4	26.4	85.237	0	6510400000	41	1.7617	0.401091	0.498181	1.96949	P49321;E9PI86;Q5T624;E9PRH9;H0YF33;E9PPQ8;H0YDS9;E9PPR5	P49321;E9PI86;Q5T624	Nuclear autoantigenic sperm protein	NASP
29.9995	29.7247	29.8753	29.236	29.3247	29.3087	29.1524	29.1691		25	25	25	17.1	17.1	17.1	273.42	0	15517000000	97	1.45572	0.5216	-0.470133	-1.71984	P49327;J3KTF0	P49327	Fatty acid synthase;[Acyl-carrier-protein] S-acetyltransferase;[Acyl-carrier-protein] S-malonyltransferase;3-oxoacyl-[acyl-carrier-protein] synthase;3-oxoacyl-[acyl-carrier-protein] reductase;3-hydroxyacyl-[acyl-carrier-protein] dehydratase;Enoyl-[acyl-carrier-protein] reductase;Oleoyl-[acyl-carrier-protein] hydrolase	FASN
27.5416	26.9898	27.1283	26.8415	27.5892	27.6647	27.4128	27.2606		12	12	12	28.8	28.8	28.8	60.533	0	5341400000	18	1.05095	0.785696	0.356525	1.29262	P49368;B4DUR8;E9PRC8;Q5SZX9;Q5SZX6;E9PM09;E9PQ35;Q5SZW8	P49368;B4DUR8	T-complex protein 1 subunit gamma	CCT3
29.499	29.5745	29.3441	29.4597	29.9764	29.8645	29.5285	29.8975		11	11	11	37.6	37.6	37.6	49.541	0	16901000000	97	1.70799	0.549515	0.347353	1.65441	P49411;H3BNU3	P49411	Elongation factor Tu, mitochondrial	TUFM
27.2875	27.9041	27.6935	28.3043	27.9399	27.3507	28.8375	27.8368		6	6	6	9.8	9.8	9.8	82.785	0	4435700000	64	0.204708	1	0.19385	0.407672	P49711	P49711	Transcriptional repressor CTCF	CTCF
23.4459	23.4266	23.7833	23.6495	23.5883	23.5005	23.7023	23.639		2	2	2	1.6	1.6	1.6	219.98	0.0026972	161600000	3	0.121959	1	0.0311713	0.159458	P49750;F8VU51;H0YIQ2	P49750;F8VU51;H0YIQ2	YLP motif-containing protein 1	YLPM1
34.3146	33.8378	34.5218	34.2656	34.4417	34.1634	34.3696	34.187		42	42	42	43.4	43.4	43.4	100.18	0	423540000000	804	0.131367	1	0.0554886	0.214263	P49756;E9PQU5;H0YE46;E9PSE8	P49756	RNA-binding protein 25	RBM25
31.1641	30.7198	30.5888	30.4658	31.0485	30.9268	30.2949	30.9224		15	15	15	53.3	53.3	53.3	46.44	0	38822000000	171	0.102261	1	0.0635448	0.193485	P50454;E9PR70;E9PPV6;E9PKH2;E9PK86;E9PMI5;E9PNX1;E9PJH8;E9PIG2;E9PRS3;H0YEP8;E9PLA6;E9PQ34	P50454;E9PR70;E9PPV6;E9PKH2	Serpin H1	SERPINH1
31.7104	31.3843	31.0506	31.3547	31.6787	31.4604	31.2186	31.2791		12	12	12	39.1	39.1	39.1	23.432	0	71042000000	136	0.072016	1	0.0341969	0.126668	P50914;E7EPB3	P50914;E7EPB3	60S ribosomal protein L14	RPL14
27.0576	26.0452	26.7579	26.9087	27.433	26.6095	26.6772	26.6065		6	6	6	18.4	18.4	18.4	57.924	0	3923700000	54	0.180313	1	0.139225	0.347007	P50991;B7Z9L0;B7Z2F4	P50991;B7Z9L0;B7Z2F4	T-complex protein 1 subunit delta	CCT4
30.4767	30.26	30.3213	30.2455	29.5351	29.3301	29.8212	29.3548	+	13	13	11	31.8	31.8	28.2	58.232	0	18455000000	128	3.20868	0.0728276	-0.815584	-3.62487	Q96GM5;F8VRQ4;F8VUB0;H0YHV1;F8VZ70;F8VW95;Q6STE5;C9JYI7	Q96GM5;F8VRQ4;F8VUB0	SWI/SNF-related matrix-associated actin-dependent regulator of chromatin subfamily D member 1	SMARCD1
32.9074	32.9542	33.7505	33.1621	32.3592	32.3312	33.1892	32.3019		25	24	24	61.9	60.1	60.1	39.594	0	160610000000	326	1.17825	0.5512	-0.648208	-1.66479	P51991;H7C1J8	P51991	Heterogeneous nuclear ribonucleoprotein A3	HNRNPA3
33.2912	33.4373	33.349	33.2306	33.4446	33.2642	33.4116	33.1055		45	45	20	70.3	70.3	30.4	77.515	0	255980000000	751	0.083335	1	-0.0205574	-0.10865	P52272;M0R2I7;M0R019;M0R2T0;M0R0N3;M0QYQ7;M0R0Y6;M0QY96;M0QYL3	P52272	Heterogeneous nuclear ribonucleoprotein M	HNRNPM
30.9465	30.8131	31.5338	30.8147	30.68	30.4937	31.4172	30.7998		21	21	21	66.4	66.4	66.4	57.861	0	36213000000	250	0.282528	1	-0.17934	-0.49314	P52292;J3QLL0;J3KS65;J3QL07	P52292	Importin subunit alpha-1	KPNA2
28.7342	28.3571	28.7144	28.7844	28.575	28.4316	29.0267	28.3908		5	5	5	48.7	48.7	48.7	18.001	0	8034300000	15	0.0856316	1	-0.0414829	-0.150552	P52298;C9JQX9;B3KSB0;F8WE41	P52298;C9JQX9;B3KSB0	Nuclear cap-binding protein subunit 2	NCBP2
31.9656	31.6843	32.2696	31.4245	31.9976	31.6617	31.8665	31.4394		19	16	16	62.4	55.9	55.9	45.671	0	73553000000	260	0.167069	1	-0.0947008	-0.296787	P52597	P52597	Heterogeneous nuclear ribonucleoprotein F;Heterogeneous nuclear ribonucleoprotein F, N-terminally processed	HNRNPF
25.4157	24.022	24.2421	27.0482	25.5256	24.8351	22.9653	23.5003		3	3	3	3.5	3.5	3.5	152.78	0	773630000	25	0.488036	0.968696	-0.975429	-0.965603	P52701	P52701	DNA mismatch repair protein Msh6	MSH6
31.8573	32.3491	31.5707	30.6353	31.9052	31.8449	31.5586	31.1749		12	12	8	63.6	63.6	52.4	32.922	0	75957000000	157	0.0151523	1	0.017796	0.0357972	P52907	P52907	F-actin-capping protein subunit alpha-1	CAPZA1
29.7668	28.9371	27.8633	27.904	28.3911	30.0531	26.4238	28.1669		7	7	7	21.5	21.5	21.5	34.012	0	10628000000	36	0.158253	1	-0.359092	-0.369635	P53007;B4DP62	P53007;B4DP62	Tricarboxylate transport protein, mitochondrial	SLC25A1
28.4233	28.2305	27.1781	27.0444	27.7825	27.7182	25.5905	26.995		7	7	7	12.1	12.1	12.1	107.14	0	4735500000	26	0.517384	0.971299	-0.697516	-0.96828	P53618;E9PP73	P53618;E9PP73	Coatomer subunit beta	COPB1
30.0828	30.4879	29.4721	30.2058	29.8648	29.9643	29.5361	30.1142		25	25	25	30.2	30.2	30.2	138.34	0	22425000000	186	0.332186	1	-0.192295	-0.55459	P53621	P53621	Coatomer subunit alpha;Xenin;Proxenin	COPA
27.9297	28.4208	27.8602	27.6568	27.9716	28.4838	26.1208	28.1589		3	3	3	12	12	12	53.944	0	5211600000	12	0.201554	0.994648	-0.283077	-0.431664	P53985;Q5T8R5;Q5T8R3;Q49A45	P53985;Q5T8R5	Monocarboxylate transporter 1	SLC16A1
23.5233	24.3014	23.9289	27.9578	23.6978	24.6536	26.6959	28.0576		3	3	3	30.7	30.7	30.7	14.395	0	2973800000	15	0.242707	1	0.848398	0.558403	P53999	P53999	Activated RNA polymerase II transcriptional coactivator p15	SUB1
26.4743	26.2462	25.775	25.3205	26.0916	25.8787	25.7459	25.4419		4	4	4	9.4	9.4	9.4	75.378	0	1394200000	26	0.227961	0.997568	-0.164456	-0.421341	P54136;F5H3T8	P54136;F5H3T8	Arginine--tRNA ligase, cytoplasmic	RARS
27.8413	27.3248	26.5955	26.4698	27.6101	27.1405	24.671	26.5039		11	11	11	17.4	17.4	17.4	87.301	0	2903700000	24	0.342737	1	-0.57647	-0.702501	P54886	P54886	Delta-1-pyrroline-5-carboxylate synthase;Glutamate 5-kinase;Gamma-glutamyl phosphate reductase	ALDH18A1
30.8732	30.664	30.3795	29.0054	30.6469	30.5897	28.4669	29.1912		44	44	44	58	58	58	110.42	0	99189000000	271	0.313597	1	-0.506848	-0.647744	P55060;B4DUC5	P55060;B4DUC5	Exportin-2	CSE1L
24.9289	24.6503	25.7134	24.5096	24.6544	25.1944	25.4032	25.2824		3	3	3	4.6	4.6	4.6	89.321	0	587630000	18	0.23433	0.999066	0.183052	0.440465	P55072	P55072	Transitional endoplasmic reticulum ATPase	VCP
33.0069	32.7205	33.2057	33.0757	33.153	32.7894	33.8629	32.8631		27	27	27	52.8	52.8	52.8	51.958	0	186950000000	381	0.253887	1	0.164894	0.451202	P55081	P55081	Microfibrillar-associated protein 1	MFAP1
27.4015	26.5754	27.3159	26.0508	26.9873	26.6645	25.8858	26.1993		9	4	4	30.7	16.7	16.7	49.263	0	2660000000	34	0.446774	0.988788	-0.401662	-0.798451	P55795	P55795	Heterogeneous nuclear ribonucleoprotein H2;Heterogeneous nuclear ribonucleoprotein H2, N-terminally processed	HNRNPH2
26.2213	26.0135	25.9359	24.6939	22.5878	25.1468	24.8444	23.7284		3	3	3	6.5	6.5	6.5	92.48	0	611500000	9	1.28475	0.342609	-1.6393	-2.10821	P55884;C9JQN7;C9JZG1	P55884	Eukaryotic translation initiation factor 3 subunit B	EIF3B
26.1605	26.9966	28.0776	25.8692	26.6544	26.862	26.6283	27.1028		3	3	3	21.2	21.2	21.2	26.599	0	2635700000	24	0.0241557	1	0.0358982	0.0591	P56537;B7ZBH1	P56537;B7ZBH1	Eukaryotic translation initiation factor 6	EIF6
25.1437	23.8967	24.4893	23.7837	24.4836	24.7675	24.4482	24.7501		5	4	4	7.8	7.1	7.1	555.61	0	201580000	4	0.382465	1	0.284017	0.669748	P58107;E9PPU0	P58107	Epiplakin	EPPK1
33.4209	33.5191	31.5653	31.8551	33.2009	32.1069	34.3338	32.1692		49	2	2	98.7	4.8	4.8	41.736	0	342260000000	182	0.194983	0.993817	0.362593	0.43544	P60709;E7EVS6;G5E9R0;C9JZR7;C9JTX5	P60709	Actin, cytoplasmic 1;Actin, cytoplasmic 1, N-terminally processed	ACTB
30.603	29.982	29.9595	29.6917	30.2201	29.9372	30.4126	30.374		18	15	15	54.4	48.3	48.3	46.153	0	29924000000	178	0.342904	1	0.17693	0.551054	P60842;J3KT12;J3QS69;J3QL43;E7EQG2;Q14240;J3KSZ0;J3KTB5;J3QR64;Q9NZE6;J3QLN6;J3KTN0;J3QKZ9;J3KS25;J3QL52;J3KT04;J3KS93;J3QQP0;B4E102;E7EMV8;J3KSN7	P60842;J3KT12;J3QS69;J3QL43;E7EQG2;Q14240	Eukaryotic initiation factor 4A-I;Eukaryotic initiation factor 4A-II	EIF4A1;EIF4A2
30.6845	30.1469	29.9955	30.2246	30.7003	30.9053	29.7585	30.4056		8	8	8	61.3	61.3	61.3	13.373	0	31073000000	91	0.252273	1	0.179583	0.45967	P60866;E5RJX2;E5RIP1;G3XAN0	P60866;E5RJX2;E5RIP1	40S ribosomal protein S20	RPS20
23.5492	22.7705	24.1949	25.4637	25.2559	25.4381	27.122	25.6004		3	3	3	5.7	5.7	5.7	131.67	0	501320000	6	1.39576	0.283492	1.85949	2.28759	P61129	P61129	Zinc finger CCCH domain-containing protein 6	ZC3H6
31.0285	31.3328	30.6564	29.7751	30.9969	30.9222	30.0367	30.4764		22	22	22	66.5	66.5	66.5	47.371	0	39721000000	206	0.0805021	1	-0.0901794	-0.178901	P61158;B4DXW1;F5H3P5;H7C4J1;Q9C0K3;C9IZN3;Q9P1U1;F8WEW2;F8WE84	P61158;B4DXW1;F5H3P5	Actin-related protein 3	ACTR3
30.418	30.9905	30.143	29.64	30.4748	30.6376	30.0436	29.9345		17	17	17	58.6	58.6	58.6	44.76	0	30130000000	139	0.0263073	1	-0.0252228	-0.058917	P61160;F5H6T1	P61160;F5H6T1	Actin-related protein 2	ACTR2
26.8761	27.3307	26.0374	25.3957	27.5285	26.4344	24.4493	25.586		23	23	14	75.8	75.8	51.9	42.613	0	31398000000	109	0.208711	1	-0.410392	-0.465433	P61163;B4DXP9;F5H3I4;R4GMT0	P61163;B4DXP9;F5H3I4;R4GMT0	Alpha-centractin	ACTR1A
33.7325	33.6121	33.6985	33.9209	33.7361	33.7743	33.4698	33.9966		32	32	32	77.7	77.7	77.7	29.945	0	318230000000	685	0.00847084	1	0.00318241	0.0140752	P61247;D6RAT0;D6RG13;F5H4F9;E9PFI5;H0Y9Y4;H0Y8L7;D6RB09;D6R9B6;D6RAS7;D6RED7;D6RI02;D6RGE0	P61247;D6RAT0;D6RG13;F5H4F9;E9PFI5;H0Y9Y4;H0Y8L7;D6RB09;D6R9B6	40S ribosomal protein S3a	RPS3A
33.1236	33.2282	32.7026	33.1929	33.1082	33.4208	33.1972	33.4754		18	18	5	62.8	62.8	14.5	17.258	0	212670000000	400	0.787552	0.972279	0.238579	0.953868	P61254;J3QRI7;J3QQQ9;J3QQV1;J3QRC4;J3KTJ8;J3KSS0	P61254;J3QRI7;J3QQQ9;J3QQV1;J3QRC4;J3KTJ8	60S ribosomal protein L26	RPL26;KRBA2
31.8367	31.9454	31.6262	31.6353	31.7899	32.2674	31.503	32.0512		13	13	13	47.1	47.1	47.1	24.146	0	86221000000	200	0.330622	1	0.141947	0.50184	P61313;E7EQV9;E7ENU7;E7EX53;E7ERA2	P61313;E7EQV9;E7ENU7;E7EX53	60S ribosomal protein L15;Ribosomal protein L15	RPL15
32.0669	31.6385	31.6252	31.8238	31.9301	31.7467	31.2392	31.6727		7	7	7	53.7	53.7	53.7	15.798	0	87716000000	167	0.337477	1	-0.141437	-0.506766	P61353;K7ELC7;K7EQQ9;K7ERY7	P61353;K7ELC7;K7EQQ9	60S ribosomal protein L27	RPL27
31.6508	31.3951	31.2592	31.5393	31.4445	31.2561	30.7354	31.4401		8	8	8	73.9	73.9	73.9	10.275	0	58313000000	146	0.612006	0.973613	-0.242085	-0.841814	P61513;C9J4Z3;Q6P4E4;E9PEL3;G5E9R3;M0R0A1;M0R2L6;A6NKH3	P61513;C9J4Z3;Q6P4E4;E9PEL3;G5E9R3;M0R0A1;M0R2L6	60S ribosomal protein L37a	RPL37A
32.6403	32.4731	33.0331	32.1847	32.3741	31.9092	32.5056	31.8079		29	29	1	64.4	64.4	7.8	50.976	0	117670000000	478	0.889807	0.816311	-0.433596	-1.2519	P61978;Q5T6W1;S4R457;S4R359	P61978;Q5T6W1	Heterogeneous nuclear ribonucleoprotein K	HNRNPK
32.1283	32.4205	31.7765	32.1185	32.1395	32.2685	31.75	32.4412		20	20	20	79.9	79.9	79.9	22.127	0	97396000000	270	0.0704006	1	0.0388579	0.130713	P62081;B5MCP9	P62081;B5MCP9	40S ribosomal protein S7	RPS7
34.4158	34.7033	33.8604	34.6598	34.3355	34.5322	34.216	34.6771		22	22	22	62.5	62.5	62.5	24.205	0	423580000000	484	0.0485758	1	0.0304117	0.0952853	P62241;Q5JR95	P62241;Q5JR95	40S ribosomal protein S8	RPS8
30.8796	30.7156	30.3538	30.0578	30.8332	30.6922	29.8348	30.363		11	11	11	73.8	73.8	73.8	14.839	0	33637000000	138	0.0894161	1	-0.0709109	-0.182608	P62244;I3L3P7;I3L246;H3BN98;H3BV27;H3BT37;I3L303;H3BVC7	P62244;I3L3P7;I3L246;H3BN98	40S ribosomal protein S15a	RPS15A
32.7143	32.7559	32.2627	32.6533	32.6886	32.6398	32.1614	32.8633		14	14	14	64.4	64.4	64.4	16.445	0	150380000000	298	0.0148917	1	-0.00828552	-0.0287611	P62249;M0R210;M0R3H0;M0R1M5;M0QX76;Q6IPX4	P62249;M0R210;M0R3H0;M0R1M5	40S ribosomal protein S16	RPS16
27.0186	27.7519	28.2815	24.6659	27.1063	26.8995	24.9304	26.9468		4	3	3	22	18.8	18.8	29.174	0	2767300000	6	0.189624	0.997395	-0.458704	-0.436987	P62258;B4DJF2;I3L3T1;I3L0W5;K7EM20	P62258;B4DJF2;I3L3T1	14-3-3 protein epsilon	YWHAE
31.5255	31.6063	31.0931	31.63	31.5927	31.5938	32.0873	31.8229		8	8	8	35.1	35.1	35.1	16.273	0	66350000000	168	0.916853	0.875452	0.310493	1.14147	P62263;H0YB22;E5RH77	P62263;H0YB22;E5RH77	40S ribosomal protein S14	RPS14
31.6546	31.7085	31.2943	31.972	31.7067	31.8097	30.8935	31.9034		10	10	10	49.7	49.7	49.7	15.807	0	66983000000	181	0.107871	1	-0.0790143	-0.21325	P62266;D6RD47;D6RDJ2;D6RIX0;D6R9I7	P62266;D6RD47	40S ribosomal protein S23	RPS23
32.7038	32.4856	32.1262	31.9486	32.4233	32.4481	31.8229	32.6111		20	20	20	67.8	67.8	67.8	17.718	0	144370000000	360	0.0143286	1	0.0103087	0.0300498	P62269;J3JS69	P62269	40S ribosomal protein S18	RPS18
30.0304	29.6866	29.7078	30.031	29.8926	30.2379	29.4355	30.2658		3	3	3	46.4	46.4	46.4	6.6767	0	21381000000	65	0.167959	1	0.0939736	0.297019	P62273	P62273	40S ribosomal protein S29	RPS29
32.8292	32.4475	32.3877	32.4549	32.6747	32.6921	31.9077	32.8361		15	15	15	64.2	64.2	64.2	17.222	0	154920000000	347	0.00312784	0.999581	-0.00218248	-0.00655806	P62277;J3KMX5;E9PS50	P62277;J3KMX5	40S ribosomal protein S13	RPS13
33.0841	33.1787	32.4119	32.9934	33.2002	33.2857	32.5914	32.8736		17	17	17	70.9	70.9	70.9	18.431	0	187570000000	324	0.111624	1	0.0707369	0.211302	P62280;M0QZC5;M0R1H5;M0R1H6	P62280;M0QZC5	40S ribosomal protein S11	RPS11
27.4053	27.4984	26.9482	26.5708	29.1821	28.4197	25.9506	29.5702		4	4	4	69.6	69.6	69.6	10.803	0	6574600000	64	0.674387	0.81419	1.17503	1.24926	P62304;A6NHK2	P62304;A6NHK2	Small nuclear ribonucleoprotein E	SNRPE
27.5961	28.0431	26.958	26.1797	29.0706	27.8503	26.4721	29.3184		3	3	3	48.8	48.8	48.8	9.7251	0	5101000000	41	0.606101	0.883859	0.983582	1.13289	P62306;F8W0W6	P62306	Small nuclear ribonucleoprotein F	SNRPF
27.5785	28.269	28.4855	28.1954	27.6572	27.7124	29.7756	28.4374		4	4	4	42.2	42.2	42.2	11.845	0	5759100000	56	0.196023	1	0.263547	0.418264	P62310	P62310	U6 snRNA-associated Sm-like protein LSm3	LSM3
27.4877	28.2356	28.6409	27.643	27.7535	27.5046	28.3805	27.577		5	5	5	56.2	56.2	56.2	9.1275	0	3728400000	15	0.240923	1	-0.19791	-0.456866	P62312	P62312	U6 snRNA-associated Sm-like protein LSm6	LSM6
30.2385	29.4954	30.253	30.2736	30.8355	30.3769	29.2839	31.7985		5	5	5	58.8	58.8	58.8	13.281	0	23955000000	48	0.403024	1	0.508534	0.775664	P62314;J3QLI9;J3QLR7	P62314;J3QLI9	Small nuclear ribonucleoprotein Sm D1	SNRPD1
31.625	31.7108	31.7236	31.533	32.0328	31.5276	30.3958	32.4172		9	9	9	55.9	55.9	55.9	13.527	0	67561000000	68	0.0432342	1	-0.0547523	-0.101209	P62316;K7ERG4;K7EJB5	P62316;K7ERG4	Small nuclear ribonucleoprotein Sm D2	SNRPD2
33.0028	32.8601	32.7425	32.8223	32.9451	33.0788	32.5314	32.9833		21	21	21	59.8	59.8	59.8	29.995	0	196110000000	358	0.0750166	1	0.0277433	0.119202	P62424;Q5T8U2;Q5T8U3	P62424;Q5T8U2;Q5T8U3	60S ribosomal protein L7a	RPL7A
33.2429	33.0366	32.7086	32.8955	33.1948	33.1324	32.0403	32.9841		31	31	17	76.8	76.8	43.7	29.597	0	185800000000	486	0.177189	1	-0.132997	-0.339119	P62701;A6NH36	P62701	40S ribosomal protein S4, X isoform	RPS4X
34.2664	34.1994	34.1811	35.2825	34.0992	34.4243	33.6993	35.095		13	13	13	53.8	53.8	53.8	17.695	0	491060000000	343	0.146132	1	-0.152875	-0.306853	P62750;H7BY10;K7ERT8;A8MUS3;K7EJV9;K7EMA7	P62750;H7BY10;K7ERT8;A8MUS3;K7EJV9;K7EMA7	60S ribosomal protein L23a	RPL23A
32.8937	33.12	32.4216	33.1147	33.0035	33.3335	32.6835	33.0736		16	16	16	44.6	44.6	44.6	28.68	0	186480000000	344	0.26423	0.996424	0.136	0.436421	P62753;A2A3R5;A2A3R7	P62753;A2A3R5	40S ribosomal protein S6	RPS6
32.2358	31.9414	33.6022	32.6821	32.4149	32.1334	33.0153	32.9417		13	13	13	62.1	62.1	62.1	11.367	0	164610000000	323	0.00874763	1	0.0109382	0.0210418	P62805	P62805	Histone H4	HIST1H4A
31.45	31.1622	30.9869	30.817	31.2437	31.3305	30.7239	31.1665		12	12	12	75.7	75.7	75.7	14.865	0	52095000000	149	0.021572	1	0.0121012	0.0415838	P62829;J3KT29;C9JD32;J3KTJ3;B9ZVP7;J3QQT9	P62829;J3KT29;C9JD32;J3KTJ3;B9ZVP7	60S ribosomal protein L23	RPL23
30.4345	29.5095	28.84	29.0966	30.4684	29.9847	27.9465	29.8367		7	7	7	63.4	63.4	63.4	17.04	0	24175000000	134	0.0474493	1	0.0889244	0.11773	P62841;K7EJ78;K7EQJ5;K7ELC2;K7EM56;S4R456;K7EPN6	P62841;K7EJ78;K7EQJ5;K7ELC2;K7EM56;S4R456	40S ribosomal protein S15	RPS15
31.243	31.1344	31.3049	32.6606	30.8625	31.3935	30.4673	32.4698		7	7	7	48.8	48.8	48.8	13.742	0	78741000000	77	0.201698	0.995172	-0.287448	-0.432895	P62851	P62851	40S ribosomal protein S25	RPS25
31.1439	31.0894	30.4974	31.346	30.9211	31.037	30.2537	30.9262		5	5	5	37.4	37.4	37.4	13.015	0	50925000000	91	0.404596	1	-0.234666	-0.65998	P62854;Q5JNZ5	P62854;Q5JNZ5	40S ribosomal protein S26;Putative 40S ribosomal protein S26-like 1	RPS26;RPS26P11
31.2799	30.8286	30.8348	31.2152	31.0011	31.174	30.4602	31.2624		11	11	11	76.5	76.5	76.5	12.784	0	61007000000	137	0.111522	1	-0.0652041	-0.205961	P62888;E5RI99;E5RJH3	P62888;E5RI99	60S ribosomal protein L30	RPL30
30.2589	30.1609	29.3182	29.2595	30.4298	30.5575	29.9282	29.6262		2	2	2	23.5	23.5	23.5	6.3225	0	20740000000	46	0.515756	0.987649	0.386035	0.869004	Q59GN2;P62891	Q59GN2;P62891	Putative 60S ribosomal protein L39-like 5;60S ribosomal protein L39	RPL39P5;RPL39
32.1255	32.4248	31.8959	32.9474	32.1284	32.2581	31.7298	32.5632		8	8	8	48	48	48	14.463	0	108710000000	164	0.256082	1	-0.178542	-0.463354	P62899;H7C2W9;C9JU56;B7Z4E3;B7Z4C8;B8ZZK4	P62899;H7C2W9;C9JU56;B7Z4E3;B7Z4C8;B8ZZK4	60S ribosomal protein L31	RPL31
32.076	31.3141	31.5936	32.0241	31.7021	31.6661	30.7584	31.8647		12	12	12	47.9	47.9	47.9	24.831	0	92228000000	242	0.354048	1	-0.254134	-0.62107	P62906	P62906	60S ribosomal protein L10a	RPL10A
30.6375	30.4041	30.142	30.2341	30.8761	30.5687	30.6875	30.4658		10	10	10	41.6	41.6	41.6	20.252	0	32309000000	71	1.09899	0.843106	0.295125	1.22959	P62913;Q5VVC8;Q5VVC9	P62913;Q5VVC8;Q5VVC9	60S ribosomal protein L11	RPL11
33.172	33.1985	32.7678	33.1615	33.2748	33.2706	32.7193	33.2572		19	19	19	54.1	54.1	54.1	28.024	0	213990000000	471	0.12096	1	0.0555067	0.2046	P62917;E9PKZ0;E9PKU4;G3V1A1;E9PP36	P62917;E9PKZ0;E9PKU4;G3V1A1	60S ribosomal protein L8	RPL8
28.0023	27.7523	28.4786	27.848	28.1271	28.0779	28.1132	28.1749		6	6	6	60	60	60	18.012	0	6672100000	59	0.259885	1	0.10294	0.392218	P62937;F8WE65;C9J5S7;Q567Q0;E5RIZ5;Q9Y536;F5H284	P62937;F8WE65;C9J5S7;Q567Q0	Peptidyl-prolyl cis-trans isomerase A;Peptidyl-prolyl cis-trans isomerase A, N-terminally processed;Peptidyl-prolyl cis-trans isomerase	PPIA
32.9103	32.6857	32.8959	33.2552	32.7528	32.6179	31.7158	32.9664		8	8	8	44.9	44.9	44.9	17.965	0	159150000000	163	0.68397	0.923636	-0.423548	-1.06022	P62979;J3QTR3;J3QSA3;F5GZ39;M0R1V7;J3QS39;F5H6Q2;P62987;F5GYU3;F5H2Z3;F5H265;B4DV12;F5H388;F5H747;F5GXK7;J3QKN0;J3QLP7;P0CG47;J3QRK5;Q96C32;F5H041;P0CG48	P62979	Ubiquitin-40S ribosomal protein S27a;Ubiquitin;40S ribosomal protein S27a	RPS27A
32.9473	32.6522	32.9109	32.7221	32.8634	32.5528	33.1598	32.1301		20	20	18	44.4	44.4	41	33.665	0	151140000000	433	0.228669	1	-0.131577	-0.396727	P62995;H7BXF3;H7C2L4	P62995;H7BXF3	Transformer-2 protein homolog beta	TRA2B
24.5735	23.895	25.1379	24.8885	25.2459	25.1787	24.3601	25.2018		2	2	2	7.7	7.7	7.7	51.71	0	713580000	18	0.496875	0.976459	0.372895	0.842027	Q00005;P63151;Q66LE6;E5RIY1;F5GXJ6;E5RFR9	Q00005;P63151;Q66LE6;E5RIY1;F5GXJ6;E5RFR9	Serine/threonine-protein phosphatase 2A 55 kDa regulatory subunit B beta isoform;Serine/threonine-protein phosphatase 2A 55 kDa regulatory subunit B alpha isoform;Serine/threonine-protein phosphatase 2A 55 kDa regulatory subunit B delta isoform	PPP2R2B;PPP2R2A;PPP2R2D
30.4188	30.4902	30.4973	30.31	29.7404	29.0188	29.904	29.4526	+	14	14	14	51	51	51	45.05	0	14288000000	51	2.39999	0.131897	-0.900114	-3.0128	G5E975;Q12824;B5MCL5;C9JTA6	G5E975;Q12824;B5MCL5	SWI/SNF-related matrix-associated actin-dependent regulator of chromatin subfamily B member 1	SMARCB1
24.8387	24.8715	25.2186	24.7608	24.7787	24.921	24.2139	25.0576		2	2	2	43.5	43.5	43.5	10.2	0	634820000	20	0.368693	1	-0.179554	-0.576961	Q5VTU3;P63172	Q5VTU3;P63172	Dynein light chain Tctex-type 1	DYNLT1
28.1086	28.9191	27.6542	28.6017	28.1588	28.17	28.6897	28.6374		3	3	3	50	50	50	8.2178	0	6072300000	29	0.109892	1	0.0930243	0.225156	P63173;J3KT73;J3QL01;J3KSP2	P63173;J3KT73;J3QL01	60S ribosomal protein L38	RPL38
27.8148	27.1288	27.4356	27.2637	27.7628	27.1849	27.1133	27.1173		6	6	6	17.7	17.7	17.7	35.076	0	5389200000	27	0.214472	1	-0.116167	-0.367461	P63244;D6RHH4;D6RAC2;D6RAU2;E9PD14;J3KPE3;D6REE5;D6RGK8;D6R909;D6RBD0;D6RFZ9;H0YAF8;D6RHJ5;D6RF23;D6RFX4;D6R9Z1;H0YAM7;H0Y8W2;D6R9L0;D6RDI0;H0Y9P0;H0Y8R5	P63244;D6RHH4;D6RAC2;D6RAU2;E9PD14;J3KPE3;D6REE5;D6RGK8;D6R909;D6RBD0;D6RFZ9;H0YAF8	Guanine nucleotide-binding protein subunit beta-2-like 1	GNB2L1
38.5378	38.8216	37.7684	37.0185	38.4683	38.4526	39.0518	37.3685		49	49	2	98.7	98.7	4.8	41.792	0	7800800000000	3135	0.223417	1	0.298761	0.469294	P63261;I3L3I0;I3L1U9;I3L4N8;I3L3R2;K7EM38;J3KT65;C9JUM1;P0CG38;F8WCH0;Q9BYX7	P63261;I3L3I0;I3L1U9;I3L4N8	Actin, cytoplasmic 2;Actin, cytoplasmic 2, N-terminally processed	ACTG1
31.0512	31.0264	30.6713	31.1402	31.261	31.3161	30.8973	31.1215		8	8	4	42.9	42.9	35.5	35.924	0	45936000000	100	0.599617	1	0.176653	0.738532	P67809;H0Y449;C9J5V9	P67809;H0Y449	Nuclease-sensitive element-binding protein 1	YBX1
29.9485	30.2408	29.1518	29.2456	30.1892	29.9119	31.4406	29.6994		17	10	9	66.5	52.8	46.8	28.521	0	25251000000	81	0.678985	0.885241	0.663581	1.15999	P67936;K7ENT6;K7ERG3;K7EP68;K7EPV9;K7EMU5;K7EPB9	P67936;K7ENT6;K7ERG3	Tropomyosin alpha-4 chain	TPM4
33.3488	33.2391	32.5035	31.1296	33.3027	33.2197	33.0362	31.4923		36	12	12	79.8	44.3	44.3	42.019	0	224360000000	301	0.115832	1	0.207498	0.27091	P68032;P63267;P68133;P62736;Q5T8M8;A6NL76;Q5T8M7;C9JFL5;F6UVQ4;F6QUT6;F8WB63;B8ZZJ2	P68032;P63267;P68133;P62736;Q5T8M8;A6NL76;Q5T8M7	Actin, alpha cardiac muscle 1;Actin, gamma-enteric smooth muscle;Actin, alpha skeletal muscle;Actin, aortic smooth muscle	ACTC1;ACTG2;ACTA1;ACTA2
33.0935	32.7424	32.8385	32.2173	32.6588	32.4159	32.0562	32.1516		17	17	17	56.9	56.9	56.9	50.14	0	140820000000	293	0.888332	0.851018	-0.402286	-1.22319	P68104;Q5VTE0;Q05639;Q5JR01;A6PW80	P68104;Q5VTE0;Q05639	Elongation factor 1-alpha 1;Putative elongation factor 1-alpha-like 3;Elongation factor 1-alpha 2	EEF1A1;EEF1A1P5;EEF1A2
30.0537	29.9622	29.5104	29.0987	30.0543	29.8493	27.9859	29.1377		31	2	0	69.6	3.1	0	50.151	0	17185000000	23	0.329229	1	-0.399471	-0.648061	P68363;F8VVB9;F8VRZ4;F8VS66;C9JDS9;A6NHL2;F8VX09;F8VWV9;C9K0S6;F8VRK0;F8W0F6;F8VXZ7;Q9H853	P68363	Tubulin alpha-1B chain	TUBA1B
23.6611	25.2206	25.2252	25.2963	25.5269	25.346	25.7794	25.4687		23	2	2	52.2	4.5	4.5	49.924	0	934090000	9	0.834734	0.743356	0.679449	1.3394	P68366;C9JEV8;C9JQ00;C9JJQ8;C9JDL2	P68366	Tubulin alpha-4A chain	TUBA4A
34.1798	34.014	33.3567	33.2282	34.0946	33.9659	33.4089	33.3863		31	31	5	77.8	77.8	13.9	49.83	0	336060000000	719	0.0218847	1	0.0192575	0.0481774	P68371;P04350;M0R2D3;M0QY85;M0QYM7;M0R0X0;M0QY37;M0QX14;M0R042;M0QZL7;M0R278;M0R2T4	P68371;P04350	Tubulin beta-4B chain;Tubulin beta-4A chain	TUBB4B;TUBB4A
27.5061	26.2063	28.7197	26.5024	28.2352	27.7227	24.9747	27.3793		8	1	1	55.9	23.5	23.5	15.404	0	5036100000	49	0.0599248	1	-0.155656	-0.152703	P68431	P68431	Histone H3.1	HIST1H3A
26.9558	26.8625	27.1249	27.0444	27.3204	26.8758	27.4627	26.5146		7	4	4	12.8	8.6	8.6	77.526	0	3080100000	28	0.0746856	1	0.0464888	0.143771	P78362;H7C5L6;H7C521;A8MPP7;A8MPY5;Q9UPE1;E7ETV6;H7C2I2;F8WBW4;D6RBM8;C9J2M4;C9JWF7	P78362;H7C5L6	SRSF protein kinase 2;SRSF protein kinase 2 N-terminal;SRSF protein kinase 2 C-terminal	SRPK2
25.9579	25.57	26.1326	25.4973	25.8654	25.6556	26.3668	26.1953		4	4	4	12.7	12.7	12.7	57.488	0	1254800000	40	0.473628	1	0.231321	0.720109	P78371;F8VQ14;F5GWF6	P78371;F8VQ14;F5GWF6	T-complex protein 1 subunit beta	CCT2
33.4821	33.5814	32.3228	32.755	33.5303	33.6883	32.0107	32.993		160	160	160	46	46	46	469.08	0	209950000000	1249	0.0141573	1	0.0202665	0.0347311	P78527;E7EUY0;F5GX40;H0YG84	P78527;E7EUY0	DNA-dependent protein kinase catalytic subunit	PRKDC
22.4855	23.5646	24.6125	24.4192	23.0567	23.4228	23.7961	24.8464		2	2	2	11.5	11.5	11.5	36.844	0	487870000	9	0.00542431	1	0.0100527	0.0139636	P82673;H0YG82	P82673;H0YG82	28S ribosomal protein S35, mitochondrial	MRPS35
24.4161	24.8723	24.2726	24.5506	24.5548	23.1395	24.2563	24.5086		2	2	2	5.1	5.1	5.1	48.006	0.0007215	396210000	12	0.53851	0.989906	-0.413079	-0.90684	P82675	P82675	28S ribosomal protein S5, mitochondrial	MRPS5
30.0341	30.6653	30.7313	30.9124	30.1547	30.3739	31.7545	30.4871		8	8	8	41.4	41.4	41.4	23.671	0	24588000000	107	0.0955975	1	0.106754	0.210074	P82979;F8VZQ9;H0YHG0;Q567R9;F8VS12	P82979;F8VZQ9;H0YHG0;Q567R9	SAP domain-containing ribonucleoprotein	SARNP;CIP29
31.1849	31.6933	30.827	31.2745	31.3523	31.4653	30.7747	31.3251		9	9	9	49	49	49	17.779	0	63354000000	183	0.0225091	1	-0.0155678	-0.0463698	P83731;C9JXB8;C9JNW5	P83731;C9JXB8;C9JNW5	60S ribosomal protein L24	RPL24
33.0946	33.456	32.7666	32.818	32.924	32.8256	33.34	32.3106		7	7	7	62.5	62.5	62.5	12.259	0	153980000000	215	0.290177	1	-0.183742	-0.504627	P84090;G3V279	P84090;G3V279	Enhancer of rudimentary homolog	ERH
29.8257	30.3964	28.8142	29.2983	29.8487	30.3792	29.3784	29.6759		10	10	2	28.2	28.2	2.8	40.094	0	19526000000	55	0.239926	1	0.236866	0.47355	Q00325	Q00325	Phosphate carrier protein, mitochondrial	SLC25A3
29.7051	29.2909	30.2605	28.121	29.3707	29.2384	29.1515	29.2455		128	128	128	73.8	73.8	73.8	191.61	0	653540000000	820	0.0729743	1	-0.0928459	-0.167043	Q00610;J3KS13;P53675;J3KR87;K7EJJ5;J3KRF5;J3KSQ2;J3QL20;F5H5N6	Q00610	Clathrin heavy chain 1	CLTC
34.4181	34.7129	34.7131	34.6891	34.6101	34.7142	34.8918	34.6907		51	51	51	52.7	52.7	52.7	90.583	0	534140000000	1097	0.449373	1	0.0934191	0.483297	Q00839;Q5RI18	Q00839	Heterogeneous nuclear ribonucleoprotein U	HNRNPU
31.8962	30.8266	31.6555	31.3733	31.5393	31.6571	29.8888	31.5698		10	10	10	37.1	37.1	37.1	27.872	0	68844000000	141	0.228017	1	-0.274181	-0.469559	Q01081;Q8WU68;M0QYK5;M0R2N4;K7EJH3;K7EJM7;K7EPL9	Q01081;Q8WU68	Splicing factor U2AF 35 kDa subunit;Splicing factor U2AF 26 kDa subunit	U2AF1;U2AF1L4
28.5416	28.9272	28.668	28.8325	28.6723	28.5915	29.4584	29.5958		15	15	15	8.8	8.8	8.8	274.61	0	9947800000	41	0.577006	0.985871	0.337182	0.901065	Q01082;F8W6C1	Q01082	Spectrin beta chain, non-erythrocytic 1	SPTBN1
30.5124	29.9564	30.7157	30.5827	30.2733	30.418	30.4032	30.7023		21	21	21	35.8	35.8	35.8	80.735	0	28504000000	145	0.0131457	1	0.00740576	0.0255305	Q02040;X6RAJ1	Q02040;X6RAJ1	A-kinase anchor protein 17A	AKAP17A
26.6573	27.1641	27.0903	28.1765	26.9621	27.0738	23.7568	27.2595		12	3	3	42.3	23.7	23.7	21.842	0	3210200000	5	0.517486	0.94746	-1.00901	-1.01178	Q02539	Q02539	Histone H1.1	HIST1H1A
32.26	32.2569	31.6578	32.055	32.1017	32.1573	31.4107	32.1444		18	18	18	67	67	67	20.762	0	102850000000	268	0.175569	1	-0.103878	-0.314727	Q02543;M0R117;M0R1A7;M0R3D6;M0R0P7	Q02543;M0R117;M0R1A7;M0R3D6;M0R0P7	60S ribosomal protein L18a	RPL18A
32.8057	32.4985	32.478	32.3864	32.861	32.6953	32.3118	32.6359		23	23	23	60.8	60.8	60.8	32.728	0	165880000000	366	0.230274	1	0.0838881	0.33989	Q02878;F8VZ45;U3KQR5;F8VR69;F8VZA3;F8VWR1;F8VU16	Q02878	60S ribosomal protein L6	RPL6
27.51	27.4163	27.1345	27.6832	27.5943	28.0085	27.4544	27.6066		4	4	4	19.1	19.1	19.1	34.061	0	4225800000	20	0.669509	0.986631	0.229969	0.866173	Q02978;I3L1P8	Q02978;I3L1P8	Mitochondrial 2-oxoglutarate/malate carrier protein	SLC25A11
29.0819	29.4822	29.5269	30.4748	29.2823	29.6348	29.5794	30.2666		17	17	17	22	22	22	120.97	0	17662000000	124	0.0478627	1	0.0493317	0.107113	Q03701;C9J9W7	Q03701	CCAAT/enhancer-binding protein zeta	CEBPZ
34.0499	34.0175	34.0103	33.7667	34.3258	34.1951	33.8652	33.8623		19	19	19	37.8	37.8	37.8	53.542	0	362710000000	592	0.317592	0.992572	0.10098	0.430553	Q05519;Q5T760;Q5T757;B4DWT1;B4DTC1;S4R3C4	Q05519;Q5T760;Q5T757	Serine/arginine-rich splicing factor 11	SRSF11
28.3114	28.3703	28.0769	28.161	28.4393	28.6762	28.492	28.9306		5	5	2	28.6	28.6	13.6	22.11	0	8183400000	62	1.68429	0.518607	0.404621	1.76038	Q06830	Q06830	Peroxiredoxin-1	PRDX1
30.91	30.3383	31.0737	30.4268	30.6965	29.7715	30.744	30.1765		10	10	10	33.6	33.6	33.6	48.227	0	42107000000	145	0.538309	0.984161	-0.340074	-0.865828	Q07666;Q5VWX1	Q07666	KH domain-containing, RNA-binding, signal transduction-associated protein 1	KHDRBS1
32.7994	32.982	32.7515	33.5836	32.8631	33.1443	31.9845	33.3192		19	19	15	26.9	26.9	23.7	56.678	0	180460000000	293	0.229987	1	-0.201367	-0.444732	Q08170;F6T1J1;S4R2X6	Q08170;F6T1J1	Serine/arginine-rich splicing factor 4	SRSF4
33.1076	33.1494	33.5937	32.9868	32.3499	32.16	32.5436	32.1391	+	34	34	29	55.1	55.1	49.3	70.942	0	148950000000	433	2.85733	0.090875	-0.911231	-3.46603	O43390;B4DT28;E7ETM7	O43390;B4DT28	Heterogeneous nuclear ribonucleoprotein R	HNRNPR;HNRPR
26.7695	27.51	27.9303	28.3306	27.6871	27.0043	27.9429	28.315		8	8	8	18.2	18.2	18.2	81.074	0	4437400000	51	0.0855374	1	0.102258	0.191797	Q08945;E9PPZ7;E9PMD4	Q08945	FACT complex subunit SSRP1	SSRP1
27.0296	26.1108	25.9988	25.6642	26.6338	25.9906	25.2385	25.8915		4	4	4	9.6	9.6	9.6	86.47	0	1385800000	21	0.263963	1	-0.262267	-0.515811	Q08J23	Q08J23	tRNA (cytosine(34)-C(5))-methyltransferase	NSUN2
31.3513	32.2743	32.1125	33.362	32.0317	32.4398	33.1329	33.2628		18	18	10	63.8	63.8	55.5	47.655	0	112690000000	254	0.380228	1	0.441745	0.728359	Q09028;H0YF10;H0YCT5;H0YDK2;E9PNS6;B4DRT0;E9PNS2;E9PIC4;H0YEU5;C9JAJ9	Q09028	Histone-binding protein RBBP4	RBBP4
29.8517	29.3859	30.3024	28.8891	29.9222	29.4957	29.4082	28.9136		21	21	21	39.7	39.7	39.7	91.838	0	15890000000	142	0.183258	1	-0.172326	-0.368547	Q09161;F2Z2T1;X6R941	Q09161	Nuclear cap-binding protein subunit 1	NCBP1
33.8736	33.9706	33.9803	33.8507	34.0973	34.1584	33.7779	34.0376		77	77	77	58.1	58.1	58.1	160.88	0	340670000000	1320	0.503917	1	0.0989923	0.521092	Q10570;E9PIM1	Q10570	Cleavage and polyadenylation specificity factor subunit 1	CPSF1
32.169	32.269	32.6425	32.8843	32.495	32.5394	33.3939	32.7738		75	75	75	29.7	29.7	29.7	338.26	0	123410000000	463	0.540646	0.984401	0.30934	0.846652	Q12830;E7ETD6;F5GXF5;E9PE19;J3QQQ8;J3KSK9;J3QQK4;F5H176;J3KSY0	Q12830;E7ETD6;F5GXF5	Nucleosome-remodeling factor subunit BPTF	BPTF
32.3558	32.2739	32.4615	32.2503	32.7061	32.4768	32.3057	32.316		30	30	30	30.6	30.6	30.6	104.82	0	116190000000	428	0.504784	1	0.115748	0.564484	Q12872;F5H5X1;F5H1A5;H0YFR9	Q12872;F5H5X1	Splicing factor, suppressor of white-apricot homolog	SFSWAP
31.295	31.3208	31.6055	31.0475	31.3935	31.027	31.5132	31.0199		21	21	21	54.9	54.9	54.9	58.848	0	48175000000	216	0.180414	1	-0.0788007	-0.291418	Q12874;E7EUT8	Q12874;E7EUT8	Splicing factor 3A subunit 3	SF3A3
33.4753	33.3141	33.8938	33.2427	32.8657	32.7429	32.9764	32.5832		21	21	21	67.9	67.9	67.9	43.062	0	199170000000	593	2.19323	0.215472	-0.689449	-2.56824	Q12905;X6R6Z1	Q12905	Interleukin enhancer-binding factor 2	ILF2
28.6596	28.6194	28.7276	29.7106	27.6881	27.7952	27.7851	27.931	+	7	7	6	24.3	24.3	22	61.829	0	14790000000	63	2.2664	0.121158	-1.12942	-3.0849	Q92804;K7EPT6;K7EKB2;K7EL85;K7EN07;K7ENI1	Q92804;K7EPT6	TATA-binding protein-associated factor 2N	TAF15
29.0079	29.0027	29.2926	29.0187	29.1745	28.8787	29.9851	28.4243		5	5	5	31.7	31.7	31.7	21.711	0	9258500000	45	0.0362089	1	0.0351734	0.0806982	Q12962	Q12962	Transcription initiation factor TFIID subunit 10	TAF10
25.6167	25.3297	25.724	26.0956	25.5263	25.6903	26.8276	26.9362		4	4	4	91.1	91.1	91.1	10.061	0	1403200000	26	0.661566	0.903633	0.553563	1.10203	Q13015	Q13015	Protein AF1q	MLLT11
28.842	28.9841	28.419	27.2666	28.7872	28.3039	29.1756	27.6741		13	13	10	16.2	16.2	12.5	144.75	0	8143600000	82	0.0760947	1	0.107266	0.176873	Q13045;J3QQQ2;J3KS39;J3QQU5;J3QLR6;K7EQZ7	Q13045	Protein flightless-1 homolog	FLII
27.1687	26.565	26.352	25.8629	23.7489	26.5841	25.733	24.1315		7	7	7	5	5	5	265.55	0	1690800000	9	1.03102	0.514901	-1.43781	-1.7517	Q13085;Q59FY4;K4DID9;K7EPF1;K7EMF7;K7EK64	Q13085;Q59FY4	Acetyl-CoA carboxylase 1;Biotin carboxylase	ACACA
23.3107	25.0798	24.624	25.3984	26.351	23.0757	27.3117	25.6464		3	3	3	7.3	7.3	7.3	61.492	0	862480000	4	0.436111	0.989109	0.992993	0.889406	Q13112	Q13112	Chromatin assembly factor 1 subunit B	CHAF1B
30.0606	30.1722	30.3355	30.6239	29.8853	30.0967	31.2684	30.3864		15	15	15	36.4	36.4	36.4	65.601	0	24230000000	98	0.127091	1	0.111119	0.259646	Q13123;E7EQZ7;D6REL4;D6RAY9;D6RCQ4	Q13123;E7EQZ7	Protein Red	IK
29.4379	29.5245	30.0518	29.1136	29.3814	28.9998	29.7741	29.1041		13	13	13	42.5	42.5	42.5	44.739	0	15245000000	110	0.360232	1	-0.217077	-0.602452	Q13148;B1AKP7;G3V162;K7EJM5;K7EN94;B4DJ45;K7EJ99;K7EL26	Q13148;B1AKP7;G3V162;K7EJM5;K7EN94	TAR DNA-binding protein 43	TARDBP
31.4483	31.4965	31.476	31.1814	30.8952	30.5951	31.2267	30.4041		16	16	16	59	59	59	30.84	0	43602000000	166	1.72532	0.337714	-0.620275	-2.10685	Q13151	Q13151	Heterogeneous nuclear ribonucleoprotein A0	HNRNPA0
28.179	28.3214	28.0554	28.3617	28.2107	28.7392	28.4394	28.4602		7	7	5	51.9	51.9	36.6	20.811	0	6433200000	45	0.918625	0.947419	0.233002	1.01804	Q13185;S4R2Y4;C9JMM0;B8ZZ43	Q13185	Chromobox protein homolog 3	CBX3
25.8258	25.2424	26.7637	26.3681	26.3083	25.6319	25.9107	26.2883		5	5	5	7.6	7.6	7.6	100.2	0	1660000000	27	0.0139361	1	-0.0152092	-0.0324611	Q13200;H7C2Q3;H7C1H2	Q13200	26S proteasome non-ATPase regulatory subunit 2	PSMD2
31.9131	31.7012	32.1194	31.6697	31.8809	31.589	31.5189	31.2758		19	18	18	75.6	72.4	72.4	25.542	0	69097000000	315	0.884272	0.910178	-0.284708	-1.08415	Q13242;H0YIB4;S4R3G0	Q13242;H0YIB4	Serine/arginine-rich splicing factor 9	SRSF9
32.3601	32.3707	32.4761	32.9708	32.6921	32.5582	32.1071	32.5264		16	12	12	37.5	32.8	32.8	39.586	0	135880000000	218	0.145568	1	-0.0734768	-0.251591	Q13247	Q13247	Serine/arginine-rich splicing factor 6	SRSF6
29.0315	28.4731	29.3487	28.8188	29.056	28.6479	29.9669	29.0657		13	13	13	26.7	26.7	26.7	88.549	0	11440000000	33	0.34137	1	0.266135	0.613518	Q13263;M0R0K9;M0R2I3;M0R3C0	Q13263;M0R0K9	Transcription intermediary factor 1-beta	TRIM28
25.1583	25.1321	24.2619	24.1511	23.7834	22.4641	24.1532	24.5059		2	2	2	0.9	0.9	0.9	350.68	0	360550000	27	0.924151	0.614233	-0.949194	-1.5252	Q13315;E9PRG7;M0QXY8;E9PIQ5;E9PIN0	Q13315;E9PRG7;M0QXY8;E9PIQ5;E9PIN0	Serine-protein kinase ATM	ATM
29.1636	28.4775	29.2504	28.9677	29.0309	28.633	28.9175	28.8816		10	10	10	17.4	17.4	17.4	88.616	0	11550000000	47	0.204429	1	-0.0990577	-0.339111	Q13427;E9PG73;C9JN15;C9JM79;C9JT64;C9J679	Q13427;E9PG73;C9JN15;C9JM79	Peptidyl-prolyl cis-trans isomerase G;Peptidyl-prolyl cis-trans isomerase	PPIG
32.8649	32.9654	33.2833	33.3547	32.9241	32.882	33.3515	33.1304		45	45	45	57.3	57.3	57.3	100.23	0	172130000000	604	0.103053	1	-0.0450459	-0.17273	Q13435;E9PPJ0;H0YCG1;E9PJ04;E9PJT3;H0YEX5;E9PIL8	Q13435;E9PPJ0	Splicing factor 3B subunit 2	SF3B2
24.2343	24.3462	25.4077	25.4863	22.0651	25.3576	24.9205	23.6149		2	2	2	21.5	21.5	21.5	15.564	0	974590000	13	0.493474	0.968882	-0.879132	-0.963027	Q13503;F5H872	Q13503;F5H872	Mediator of RNA polymerase II transcription subunit 21	MED21
28.7943	28.3693	27.6451	27.848	28.5011	28.5253	28.1151	28.0269		19	8	7	56.4	33.1	31.1	50.432	0	6132500000	62	0.171018	1	0.1279	0.328058	Q13509;G3V2A3;G3V5W4;G3V2R8;G3V3R4;G3V2N6;G3V542;G3V3J6;G3V3W7	Q13509	Tubulin beta-3 chain	TUBB3
32.8437	32.7078	33.1587	33.4632	32.9033	32.8269	33.4654	33.2094		43	43	43	37.5	37.5	37.5	116.99	0	185760000000	684	0.0945181	1	0.0579147	0.178883	Q13523;F5H2U2;H0YDJ3	Q13523;F5H2U2;H0YDJ3	Serine/threonine-protein kinase PRP4 homolog	PRPF4B
24.4227	25.5328	26.1219	28.3187	25.258	23.5488	24.6547	26.6595		11	3	3	24.1	11.6	11.6	55.102	0	1580400000	20	0.46115	0.982226	-1.06875	-0.93354	Q13547;F5GXM1	Q13547	Histone deacetylase 1	HDAC1
32.0422	32.4728	32.558	32.6531	32.0674	31.9583	33.1552	32.0781		28	28	28	57.3	57.3	57.3	61.494	0	103120000000	443	0.141942	0.999213	-0.116762	-0.283315	Q13573;G3V3A4;G3V4X8;G3V5R3	Q13573;G3V3A4;G3V4X8	SNW domain-containing protein 1	SNW1
30.6251	30.4201	31.2352	30.6181	30.9316	30.724	31.3461	30.3893		16	14	14	41.8	38.3	38.3	32.688	0	41963000000	208	0.179758	1	0.123091	0.33537	Q13595;B4DQI6;B4DUA9;F8WEH2	Q13595;B4DQI6;B4DUA9	Transformer-2 protein homolog alpha	TRA2A
31.6394	31.4948	31.8983	31.1888	31.829	32.0315	32.0099	31.4903		31	31	31	58.9	58.9	58.9	78.507	0	67513000000	390	0.716774	0.97376	0.284861	0.969618	Q13769;F8WCP5;C9JXG5;H7C072;H7C441;C9JCL9;F5GZF3;C9JXU6	Q13769;F8WCP5	THO complex subunit 5 homolog	THOC5
27.8574	28.0461	27.6	28.8617	27.7203	28.1077	27.5298	28.8207		8	8	8	15.5	15.5	15.5	83.654	0	6131100000	16	0.0411335	1	-0.0467048	-0.0944396	Q13823;H0YG10	Q13823	Nucleolar GTP-binding protein 2	GNL2
32.4108	32.3792	32.8233	32.3155	32.5273	32.4171	32.9623	32.2033		25	25	13	76.2	76.2	51.2	48.991	0	121860000000	464	0.0830816	1	0.04529	0.152447	Q13838;F8VQ10;Q5STU3;F6WLT2;B4DP52;F6TRA5;F6S4E6;F6R6M7;F6UJC5;F6QYI9;B4DIJ6;F6U6E2;H0Y400;F6QWI5;F6S2B7;E7EMX2;H0YCC6	Q13838;F8VQ10;Q5STU3;F6WLT2;B4DP52;F6TRA5;F6S4E6	Spliceosome RNA helicase DDX39B	DDX39B
24.8436	23.9855	24.7862	25.0245	25.5594	25.2833	23.1973	25.1155		7	1	1	6.9	1.5	1.5	164.92	0	698940000	21	0.0793187	1	0.12891	0.188022	Q14004	Q14004	Cyclin-dependent kinase 13	CDK13
24.9186	24.0984	26.0224	23.9126	23.6723	24.7908	24.9557	24.086		5	5	5	17.8	17.8	17.8	71.929	0	679230000	20	0.261947	1	-0.361808	-0.542305	Q96Q25;Q14137;E9PIF8;E9PRN9	Q96Q25;Q14137	Ribosome biogenesis protein BOP1	KM-PA-2;BOP1
30.2846	30.6768	30.3683	29.7311	30.7039	30.6108	30.3379	30.4669		13	13	13	52.7	52.7	52.7	32.233	0	25162000000	118	0.5851	0.982258	0.264668	0.846161	Q14165;F5H1S8;H0YG07;F5GX14	Q14165;F5H1S8	Malectin	MLEC
29.8658	29.558	29.88	29.3807	29.7746	29.6024	29.5067	29.4629		39	39	39	13.1	13.1	13.1	532.4	0	19685000000	211	0.24493	1	-0.084475	-0.351649	Q14204	Q14204	Cytoplasmic dynein 1 heavy chain 1	DYNC1H1
28.429	29.4145	28.9383	30.4745	28.3519	29.1697	29.4327	30.3103		14	14	14	19.7	19.7	19.7	89.908	0	15352000000	65	0.00117013	0.998664	0.00208807	0.00300863	Q14241	Q14241	Transcription elongation factor B polypeptide 3	TCEB3
28.0519	28.9221	28.4693	28.9092	28.9286	29.0009	29.6169	29.0259		9	9	9	17.1	17.1	17.1	84.051	0	8118300000	38	1.10754	0.615521	0.554952	1.53505	Q14244	Q14244	Ensconsin	MAP7
29.203	29.19	28.9901	28.3631	29.4872	29.584	30.5827	28.8347		10	10	10	27.1	27.1	27.1	61.585	0	11794000000	60	0.834061	0.749796	0.685573	1.34103	Q14247;H7C314;B4E358;E9PKG3;E9PP90;H0YCD9;H0YEV2	Q14247;H7C314	Src substrate cortactin	CTTN
34.0543	33.8526	34.116	34.1129	34.0683	33.9103	33.9604	34.3304		28	28	4	50.2	50.2	10.9	59.379	0	400460000000	672	0.110045	1	0.0334301	0.157395	Q14498;E1P5S2;H0Y4X3;Q5QP23;Q5QP22;Q5QP21;Q86U06;G3V5Z6;H0YJJ3;G3XAP0;F8WF24;F2Z2Z5;A8MYG5;G3V546	Q14498;E1P5S2;H0Y4X3	RNA-binding protein 39	RBM39
31.9039	31.8782	32.143	32.1214	32.1141	31.9465	32.4557	32.1371		36	35	33	40.7	39.9	39.1	139.31	0	93633000000	397	0.555473	1	0.151677	0.66742	Q14562;F5H658;K7EJH9;K7END7	Q14562;F5H658	ATP-dependent RNA helicase DHX8	DHX8
27.8586	26.8416	26.9946	24.4865	28.0738	27.0412	25.1475	26.3771		6	6	6	9.9	9.9	9.9	92.888	0	2649800000	14	0.0420747	1	0.114575	0.109417	Q14566	Q14566	DNA replication licensing factor MCM6	MCM6
24.5655	24.6338	24.471	24.6826	24.5353	24.5752	24.3606	24.8148		3	3	3	2.6	2.6	2.6	220.43	0	443690000	10	0.056617	1	-0.0167165	-0.0818754	Q14669;H7C2Y1	Q14669	E3 ubiquitin-protein ligase TRIP12	TRIP12
25.6843	24.8879	25.376	25.3984	25.073	25.6623	25.7665	25.3275		4	4	4	3.2	3.2	3.2	143.23	0	812170000	20	0.20965	1	0.120728	0.366866	Q14683;G8JLG1;H0Y7K8;V9GY57	Q14683;G8JLG1	Structural maintenance of chromosomes protein 1A	SMC1A
28.1164	28.038	26.9584	27.8297	27.9558	27.7664	28.2009	27.7754		10	10	10	19.7	19.7	19.7	84.427	0	5175500000	12	0.274361	1	0.189029	0.491112	Q14684	Q14684	Ribosomal RNA processing protein 1 homolog B	RRP1B
27.0113	26.8855	27.2609	26.9586	26.8949	26.683	26.5657	26.8016		8	8	8	5.6	5.6	5.6	208.7	0	2489300000	11	1.44941	0.704696	-0.29278	-1.40491	Q14690	Q14690	Protein RRP5 homolog	PDCD11
25.3756	25.5487	25.4707	25.2255	25.4466	25.3392	25.5396	25.6706		3	3	3	7.3	7.3	7.3	87.133	0	925190000	21	0.420965	1	0.0938721	0.471872	Q14694;H3BNA1;H3BNL0;Q68D90;H3BVF1;J3KT19	Q14694;H3BNA1	Ubiquitin carboxyl-terminal hydrolase 10	USP10
29.3682	29.7212	28.8214	29.7622	30.1027	30.1946	30.3897	30.4979		8	8	8	17.2	17.2	17.2	70.702	0	15964000000	80	2.00992	0.21112	0.87797	2.61622	Q14739;C9JXK0;C9JES9;H7C442	Q14739;C9JXK0	Lamin-B receptor	LBR
29.5837	29.6431	30.1987	29.5069	29.9599	29.55	29.6123	29.7387		16	16	16	27.4	27.4	27.4	97.169	0	14895000000	157	0.0339256	1	-0.0178819	-0.0634523	Q14974;F5H4R7;J3KTM9;J3QR48;J3QKQ5;J3KS06	Q14974;F5H4R7;J3KTM9	Importin subunit beta-1	KPNB1
29.4193	29.1848	29.5794	29.3135	29.5064	29.5234	29.5693	29.5871		13	13	13	19	19	19	73.602	0	13095000000	124	1.04147	0.981517	0.172306	0.928192	Q14978;Q96J17;S4R349;S4R402;S4R341;S4R3C2	Q14978;Q96J17	Nucleolar and coiled-body phosphoprotein 1	NOLC1
30.9441	31.6639	31.6273	31.674	31.1478	31.6773	32.4471	31.6814		53	53	53	35.8	35.8	35.8	238.26	0	60421000000	209	0.349277	1	0.261081	0.619775	Q14980;H0YFY6;F5H4J1;F5H6Y5;K4DIE0	Q14980	Nuclear mitotic apparatus protein 1	NUMA1
30.1685	30.4084	30.6227	30.5791	30.9841	30.8203	31.5496	30.8706		14	14	14	41.2	41.2	41.2	44.243	0	30184000000	156	1.67673	0.371493	0.61145	2.05815	Q15007	Q15007	Pre-mRNA-splicing regulator WTAP	WTAP
30.7553	30.8627	30.6916	30.7997	29.6825	29.4802	29.9394	29.4626	+	15	15	15	35.2	35.2	35.2	74.138	0	17080000000	73	4.16597	0.0329412	-1.13611	-5.23722	Q9NPI1;I3L4V5	Q9NPI1	Bromodomain-containing protein 7	BRD7
33.2279	33.411	33.6685	33.174	33.317	33.2147	33.6123	33.3057		72	72	70	79.4	79.4	78.4	109.43	0	207130000000	1045	0.019097	1	-0.00793457	-0.0329104	Q15029;K7EP67;K7EJ74;K7EIT3;K7EIV5	Q15029	116 kDa U5 small nuclear ribonucleoprotein component	EFTUD2
26.6346	25.9802	26.2325	26.2002	27.0039	26.614	27.2367	26.2982		4	4	4	13.7	13.7	13.7	68.047	0	2478700000	30	1.10506	0.620585	0.526322	1.51019	Q15046;H3BRC9;J3KRL2;H3BPV7	Q15046	Lysine--tRNA ligase	KARS
26.9618	26.7031	27.2731	27.0734	26.83	27.0529	26.9303	27.0099		6	6	6	21.6	21.6	21.6	41.193	0	2455000000	27	0.138485	1	-0.0470524	-0.205846	Q15050	Q15050	Ribosome biogenesis regulatory protein homolog	RRS1
27.3217	22.07	27.7166	25.9851	27.0351	27.2793	27.7389	27.7164		4	4	4	15.7	15.7	15.7	48.121	0	4187400000	18	0.607975	0.871285	1.66907	1.19195	Q15084	Q15084	Protein disulfide-isomerase A6	PDIA6
29.4055	27.7189	29.366	27.1659	29.4011	27.6779	30.1987	27.7116		34	34	33	9.8	9.8	9.4	531.78	0	9365400000	44	0.149541	1	0.333292	0.350642	Q15149;E9PMV1;E9PQ28;E9PIA2;E9PKG0;H0YDN1	Q15149	Plectin	PLEC
30.8154	30.7006	31.1668	30.7821	30.4925	30.6676	30.5687	30.293		16	16	15	42.3	42.3	40.6	54.231	0	31992000000	153	1.49117	0.601571	-0.360789	-1.56808	Q15233;H7C367;C9JYS8;C9IZL7;C9J4X2	Q15233;H7C367;C9JYS8	Non-POU domain-containing octamer-binding protein	NONO
31.7156	31.3013	31.8445	31.2614	31.6978	31.4191	31.5051	31.278		17	17	13	87.1	87.1	73.9	37.497	0	55585000000	240	0.121783	1	-0.0557055	-0.205663	Q15365;F8VTZ0;H3BSP4;C9K0A2;F8WC71;C9IZV9;C9J7A9;C9JSA6;C9J5V4;C9JTY5;C9JZY3;C9J0A4;P57723	Q15365	Poly(rC)-binding protein 1	PCBP1
26.8999	27.7173	27.5281	29.4314	27.5402	28.1548	28.3417	29.2417		6	6	6	85.7	85.7	85.7	12.473	0	6417600000	21	0.272132	1	0.425428	0.570551	Q15369;E5RHG8;R4GMY8	Q15369;E5RHG8;R4GMY8	Transcription elongation factor B polypeptide 1	TCEB1
26.062	26.5904	26.2347	27.0125	26.2487	26.5647	26.8035	27.0708		3	3	3	21.2	21.2	21.2	13.133	0	2103100000	8	0.30247	1	0.197042	0.527555	Q15370;B8ZZU8;I3L0M9	Q15370;B8ZZU8;I3L0M9	Transcription elongation factor B polypeptide 2	TCEB2
33.4425	33.1411	33.8124	33.1759	33.2346	33.1331	33.2128	33.1434		58	58	58	58.5	58.5	58.5	135.58	0	216970000000	867	0.645513	0.976284	-0.211964	-0.824136	Q15393;J3QL37;I3L4G7;J3QKV4;H3BMB0;J3QRB2	Q15393	Splicing factor 3B subunit 3	SF3B3
30.8876	31.2952	31.5725	31.3522	30.43	30.2493	31.96	30.3876		17	17	10	22.2	22.2	12.7	102.64	0	43015000000	142	0.569537	0.965453	-0.520126	-0.98597	Q15424;F5GZU3;B7Z2F6;K7EII0;K7ES42	Q15424;F5GZU3;B7Z2F6	Scaffold attachment factor B1	SAFB
29.5123	29.2357	30.0329	29.5077	29.2611	29.5304	28.0523	29.2541		8	8	8	19.1	19.1	19.1	44.385	0	13171000000	107	0.722715	0.880817	-0.54765	-1.16515	Q15427;Q5SZ64	Q15427	Splicing factor 3B subunit 4	SF3B4
30.6525	30.4978	30.9514	30.6181	30.5917	30.4264	30.4978	30.3135		13	13	13	34.3	34.3	34.3	49.255	0	31646000000	134	1.01767	0.91993	-0.222556	-1.04571	Q15428;K7EMT0	Q15428;K7EMT0	Splicing factor 3A subunit 2	SF3A2
32.3468	32.6159	32.7669	32.9176	32.5071	32.393	33.5607	32.5584		28	28	28	37.2	37.2	37.2	88.885	0	124810000000	426	0.116496	1	0.0930042	0.234303	Q15459;H7C1L2;F8WB66;F8WC79	Q15459	Splicing factor 3A subunit 1	SF3A1
30.6925	30.6267	31.0078	30.4775	31.0853	31.036	31.5542	30.7148		24	24	24	44.8	44.8	44.8	86.829	0	33973000000	174	0.989446	0.782115	0.396434	1.29609	Q15542;H3BNJ6;O60303	Q15542	Transcription initiation factor TFIID subunit 5	TAF5
28.0181	28.1581	28.1645	28.3932	28.5258	28.6761	28.7144	28.2418		8	8	8	16.4	16.4	16.4	68.329	0	6548600000	56	1.4424	0.615288	0.356062	1.53197	Q15637;B4DX42;C9J792;F8WEV5;H7C561	Q15637;B4DX42	Splicing factor 1	SF1
28.0488	28.1104	28.7339	28.4077	28.5624	28.7057	28.8838	28.0591		12	12	12	12.5	12.5	12.5	168.48	0	6010300000	25	0.427364	1	0.22754	0.675504	Q15648;J3KSD7;J3QKZ7	Q15648	Mediator of RNA polymerase II transcription subunit 1	MED1
29.1585	28.3359	28.7692	28.7723	29.4818	29.3765	29.5536	28.1998		9	9	9	63.4	63.4	63.4	17.924	0	9396700000	47	0.498491	0.982557	0.393944	0.854093	Q16514	Q16514	Transcription initiation factor TFIID subunit 12	TAF12
28.6333	29.7619	29.131	31.2519	29.3609	30.3093	30.5724	31.3411		16	8	8	45.4	37.2	37.2	47.82	0	21884000000	75	0.449872	0.988	0.701397	0.876936	Q16576;E9PC52;Q5JP01;Q5JP02;Q5JNZ6	Q16576;E9PC52	Histone-binding protein RBBP7	RBBP7
29.0829	29.6588	29.4208	29.6811	29.8897	29.2164	30.2365	29.5756		11	11	6	58.3	58.3	37.9	28.974	0	14465000000	69	0.470183	1	0.268664	0.749427	Q16594;D6RIE8;D6RGK3;D6RIV9;D6RIY1;D6RHW1	Q16594;D6RIE8;D6RGK3;D6RIV9;D6RIY1	Transcription initiation factor TFIID subunit 9	TAF9
35.0254	35.3774	34.332	34.2207	35.0637	35.1002	35.4878	34.3473		43	43	43	63.9	63.9	63.9	71.428	0	687030000000	1043	0.299269	1	0.260878	0.560589	Q16643;D6R9W4;F8W9Z3;D6R9Q9;D6RFI1;D6RCR4	Q16643;D6R9W4	Drebrin	DBN1
33.243	32.4278	34.0658	33.5262	32.7882	32.3327	33.732	32.8695		7	7	1	58.1	58.1	22.5	13.988	0	201520000000	159	0.372201	1	-0.385131	-0.700909	Q16777;Q6FI13	Q16777;Q6FI13	Histone H2A type 2-C;Histone H2A type 2-A	HIST2H2AC;HIST2H2AA3
31.3935	31.575	31.4274	32.2394	31.6787	31.7791	31.5037	32.1526		13	13	13	27.1	27.1	27.1	51.588	0	64888000000	207	0.196328	1	0.11968	0.351588	Q1ED39;H3BNU8;H3BPL4;H3BMC9	Q1ED39;H3BNU8	Lysine-rich nucleolar protein 1	KNOP1
31.0924	31.1236	31.6086	30.959	30.517	30.3137	31.8682	30.3418		22	22	22	38	38	38	85.104	0	41671000000	191	0.500416	0.990321	-0.435727	-0.874438	Q1KMD3;H3BQZ7	Q1KMD3;H3BQZ7	Heterogeneous nuclear ribonucleoprotein U-like protein 2	HNRNPUL2;hCG_2044799
25.068	25.4699	24.9112	24.893	25.6789	25.1912	24.2822	24.5645		4	3	3	5.4	4.5	4.5	150.83	0	755690000	12	0.178433	1	-0.156311	-0.354203	Q29RF7;H0Y9L6;H0Y9L9	Q29RF7;H0Y9L6	Sister chromatid cohesion protein PDS5 homolog A	PDS5A
29.2798	29.0014	29.3995	28.883	29.1985	29.3596	29.2683	29.3481		13	13	13	26.6	26.6	26.6	93.384	0	14688000000	142	0.569449	1	0.152716	0.677102	Q2Q1W2	Q2Q1W2	E3 ubiquitin-protein ligase TRIM71	TRIM71
29.3075	29.1554	29.5424	29.0029	29.0739	29.3786	30.0701	28.781		13	13	13	31.4	31.4	31.4	57.543	0	10863000000	55	0.0896512	1	0.0738196	0.184815	Q2TAY7;B4E3L0	Q2TAY7;B4E3L0	WD40 repeat-containing protein SMU1	SMU1
31.3029	31.5126	31.3809	31.5999	31.5451	31.6009	32.2862	31.5176		29	29	29	30.8	30.8	30.8	103.79	0	60822000000	251	0.720521	0.973862	0.288388	0.976453	Q2TBE0;H7C3G7;H0YE03	Q2TBE0;H7C3G7;H0YE03	CWF19-like protein 2	CWF19L2
30.1975	28.4845	30.4334	29.8684	29.7905	29.2259	28.2348	29.6482		7	7	7	28.1	28.1	28.1	37.432	0	20386000000	69	0.411237	0.990663	-0.521103	-0.789642	Q3B726	Q3B726	DNA-directed RNA polymerase I subunit RPA43	TWISTNB
28.9272	29.1403	29.1936	29.9747	29.188	29.0991	30.6782	30.0182		13	13	13	18.5	18.5	18.5	92.819	0	14141000000	83	0.447096	0.989639	0.436893	0.811852	Q3KQU3;H0YF21;C9JIR3	Q3KQU3	MAP7 domain-containing protein 1	MAP7D1
32.8491	32.7912	32.5896	32.793	32.9506	32.9273	33.0937	32.7924		23	23	23	25.5	25.5	25.5	79.548	0	149750000000	418	1.15786	0.952837	0.18529	1.00705	Q3YEC7;F2Z2T0;G8JLF3;G3V154;B1AMX5;H0Y7H6;H0Y4Z8	Q3YEC7;F2Z2T0;G8JLF3	Rab-like protein 6	RABL6
30.1111	28.8757	28.627	27.8348	29.4057	29.0739	23.5607	28.3063		11	2	2	25.2	7.4	7.4	49.775	0	12522000000	43	0.387069	0.975839	-1.27551	-0.827717	Q3ZCM7;F5H0I4;Q5SQY0;I3L2F9;A6NNZ2;Q9H4B7;CON__ENSEMBL:ENSBTAP00000025008	Q3ZCM7;F5H0I4;Q5SQY0;I3L2F9;A6NNZ2	Tubulin beta-8 chain;Tubulin beta-8 chain-like protein LOC260334	TUBB8
29.9347	30.4079	30.402	31.1557	30.3227	30.4817	31.1907	30.9057		13	13	13	25.1	25.1	25.1	87.198	0	31537000000	101	0.332249	1	0.250129	0.594286	Q4KMP7;H3BSE1	Q4KMP7	TBC1 domain family member 10B	TBC1D10B
23.096	27.447	27.7729	23.0936	24.2138	23.4219	28.4098	24.2049		6	6	6	11.5	11.5	11.5	70.592	0	2026100000	6	0.0593482	1	-0.289752	-0.158593	Q53F19;K7ELP6	Q53F19	Uncharacterized protein C17orf85	C17orf85
27.4191	26.8829	26.6278	26.9155	27.2816	27.3306	26.2298	23.8539		4	4	4	11.9	11.9	11.9	34.324	0	3112900000	28	0.42046	0.97928	-0.787347	-0.846028	Q53GQ0;Q96EA9;E9PI21	Q53GQ0	Estradiol 17-beta-dehydrogenase 12	HSD17B12
27.5319	27.3914	27.389	27.0036	27.4713	26.7889	27.5583	27.6017		7	2	2	16.5	4.5	4.5	44.348	0	2802000000	37	0.0408815	1	0.0261102	0.0811193	Q58FF8	Q58FF8	Putative heat shock protein HSP 90-beta 2	HSP90AB2P
29.1835	29.3048	29.3868	29.5674	29.1594	29.3312	30.1052	29.0199		12	12	12	32.3	32.3	32.3	65.653	0	15762000000	77	0.0600761	1	0.0433321	0.121952	Q5BKZ1;E2QRN4	Q5BKZ1	DBIRD complex subunit ZNF326	ZNF326
28.609	28.0757	28.5013	28.4376	28.2106	27.3907	27.0238	28.1477		12	12	12	13.8	13.8	13.8	143.7	0	5926900000	39	1.20102	0.527957	-0.712707	-1.72641	Q5JTH9;F5H456	Q5JTH9;F5H456	RRP12-like protein	RRP12
24.4806	25.001	24.1162	23.715	25.3537	25.1193	24.4059	24.2014		2	2	2	7.3	7.3	7.3	46.029	0	465720000	19	0.524001	0.98648	0.441909	0.90379	Q5JVF3	Q5JVF3	PCI domain-containing protein 2	PCID2
29.465	29.2373	29.7747	29.3207	29.2924	28.9417	30.6161	29.1644		13	13	13	18.8	18.8	18.8	99.172	0	13854000000	87	0.047928	1	0.0542331	0.109371	Q5JY65;Q9BZJ0	Q5JY65;Q9BZJ0	Crooked neck-like protein 1	CRNKL1
32.6333	32.3204	33.105	32.47	31.9807	31.4832	32.3219	31.5255		23	23	23	64.1	64.1	64.1	24.665	0	110190000000	332	1.65777	0.302061	-0.804371	-2.22106	Q5QPL9;Q9UKM9;Q5QPM0;Q5QPM1;Q5QPM2	Q5QPL9;Q9UKM9;Q5QPM0;Q5QPM1	RNA-binding protein Raly	RALY
26.352	26.3401	25.5983	25.4402	26.2324	25.6338	26.1785	25.712		3	3	3	2.5	2.5	2.5	196.04	0	1303900000	41	0.0076518	1	0.00653505	0.0169127	Q5SRE5;H7C4K7	Q5SRE5	Nucleoporin NUP188 homolog	NUP188
28.7321	29.038	28.5446	29.7285	28.5188	28.6223	29.2141	29.5028		9	9	9	23.3	23.3	23.3	61.206	0	9782700000	51	0.0460691	1	-0.0463114	-0.102678	Q5SSJ5;X6RGJ2;B0QZK4;Q5SWC8;B0QZK9;B0QZK8	Q5SSJ5;X6RGJ2;B0QZK4;Q5SWC8	Heterochromatin protein 1-binding protein 3	HP1BP3
24.1491	23.9746	23.7597	22.5357	25.6218	25.8876	23.2	25.233		2	2	2	6.1	6.1	6.1	79.322	0	829080000	7	0.999174	0.53675	1.38082	1.7024	Q5SY16	Q5SY16	Polynucleotide 5-hydroxyl-kinase NOL9	NOL9
29.9762	29.8904	30.332	30.6987	30.6959	30.5895	31.1867	30.6882		16	16	16	12.5	12.5	12.5	196.63	0	26103000000	105	1.31828	0.524255	0.565757	1.72235	Q5T200;F8W781;Q5T9K0	Q5T200	Zinc finger CCCH domain-containing protein 13	ZC3H13
28.037	27.3878	28.8319	29.378	27.5946	27.9705	26.58	28.7926		7	7	7	28.2	28.2	28.2	42.008	0	6841200000	31	0.483256	0.984425	-0.674209	-0.918269	Q5T280;R4GNG4	Q5T280	Uncharacterized protein C9orf114	C9orf114
30.0388	29.7601	30.3141	30.7427	30.1166	30.3037	30.2599	30.3682		7	7	7	21.3	21.3	21.3	50.381	0	23879000000	68	0.0803607	1	0.0481496	0.152324	Q5T3I0;E9PAV9;E9PPY4;F2Z3C6;F8W895	Q5T3I0;E9PAV9;E9PPY4;F2Z3C6;F8W895	G patch domain-containing protein 4	GPATCH4
29.3876	29.0373	29.6066	29.2701	29.6128	29.5039	28.6143	29.146		108	108	108	28.5	28.5	28.5	573.83	0	54402000000	378	0.160617	1	-0.106179	-0.299663	Q5T4S7;X6R960;B4DYV5;B4DPF6;X6RE05;Q5TBN9	Q5T4S7	E3 ubiquitin-protein ligase UBR4	UBR4
26.9785	27.234	28.4811	26.6604	24.9533	26.1856	24.544	26.669		29	2	0	62.1	4.9	0	47.557	0	2375200000	6	1.46771	0.257574	-1.75051	-2.36371	Q5T6W5	Q5T6W5		HNRNPK
31.9394	31.5328	31.5893	31.5793	30.203	30.5526	30.4932	30.6315	+	25	25	25	22.7	22.7	22.7	197.39	0	31889000000	120	3.97397	0.0311111	-1.19013	-5.12021	Q68CP9;F8WCU9;F8W108;F8VWP4	Q68CP9;F8WCU9;F8W108	AT-rich interactive domain-containing protein 2	ARID2
26.2539	27.4113	25.8148	26.3459	26.6991	26.697	26.5285	26.6503		11	3	1	18.8	7.1	1.2	72.572	0	1635500000	4	0.21983	0.999603	0.187253	0.424557	Q5T9A4;J3QSF3	Q5T9A4	ATPase family AAA domain-containing protein 3B	ATAD3B
22.1703	23.0146	28.829	24.5039	24.843	25.9882	25.0278	26.8175		5	1	1	27.2	8.1	8.1	15.43	0.0020436	2873400000	14	0.277962	1	1.03968	0.630196	Q5TEC6	Q5TEC6		HIST2H3PS2
29.6045	29.0437	29.7703	29.4408	29.4825	29.2127	29.1487	29.4929		15	15	15	34.9	34.9	34.9	76.046	0	15516000000	136	0.305811	1	-0.130591	-0.467069	Q5THR1;Q9H5Z1;Q5THQ9;F2Z2Z2;Q5THQ7	Q5THR1;Q9H5Z1	Probable ATP-dependent RNA helicase DHX35	DHX35
28.7245	28.6137	29.0918	29.0327	28.9214	28.8432	28.807	29.4061		20	20	20	12.7	12.7	12.7	274.46	0	9398700000	110	0.296995	1	0.128757	0.457415	Q5UIP0;H7C2B5;H7BZN3;B4DS49	Q5UIP0	Telomere-associated protein RIF1	RIF1
29.244	28.4199	29.1372	29.0021	29.1021	28.983	28.3428	28.7306		11	11	11	24.7	24.7	24.7	64.467	0	14649000000	94	0.266682	1	-0.161208	-0.462059	Q5VTL8	Q5VTL8	Pre-mRNA-splicing factor 38B	PRPF38B
30.1527	30.3222	29.0182	29.1532	30.0665	29.7707	31.2269	29.5175		15	9	0	52.6	34.5	0	27.174	0	23696000000	129	0.425947	0.989317	0.48385	0.799727	Q5VU59	Q5VU59		TPM3
28.0868	27.538	27.8727	28.1092	28.5759	28.2068	27.9959	28.042		9	9	9	12.7	12.7	12.7	103.58	0	5313100000	28	0.809207	0.923747	0.303475	1.05856	Q5VWG9	Q5VWG9	Transcription initiation factor TFIID subunit 3	TAF3
26.6538	27.1446	26.6054	26.0947	26.5764	26.7361	26.9403	26.8261		7	7	7	9.7	9.7	9.7	111.54	0	2192500000	20	0.261412	1	0.145124	0.442599	Q92974;Q5VY93;V9GYM8;V9GYF5;V9GYG5;V9GZ14;V9GYF0	Q92974;Q5VY93;V9GYM8	Rho guanine nucleotide exchange factor 2	ARHGEF2
31.0371	31.0249	31.8518	30.8762	30.2658	29.7104	29.7192	30.0058	+	11	11	11	41	41	41	36.926	0	34745000000	131	2.58154	0.0848	-1.27219	-3.55492	P31942;B4DHY1	P31942;B4DHY1	Heterogeneous nuclear ribonucleoprotein H3	HNRNPH3
29.8789	29.8754	30.1132	29.5214	30.133	30.0833	30.4294	29.8997		27	27	27	24.6	24.6	24.6	202.02	0	15977000000	118	0.890441	0.908823	0.289142	1.09449	Q69YN4;H0YBN5;H0YB68	Q69YN4	Protein virilizer homolog	KIAA1429
30.5718	30.7562	30.552	29.8511	30.6419	30.4635	31.8711	30.1945		9	9	9	62.7	62.7	62.7	23.743	0	29303000000	82	0.371125	1	0.36	0.690773	Q6I9Y2;H7C5E3	Q6I9Y2	THO complex subunit 7 homolog	THOC7
25.2564	23.782	25.9532	24.5742	25.3735	25.8217	24.1984	24.9577		4	4	4	11	11	11	75.585	0	923900000	30	0.127292	1	0.196392	0.289314	Q6NXG1;H0YBR2;H0YBB3	Q6NXG1	Epithelial splicing regulatory protein 1	ESRP1
24.5624	25.5144	24.9323	24.4617	23.5034	23.4759	23.3318	23.5334	+	51	51	51	27.3	27.3	27.3	309.35	0	18410000000	163	2.94089	0.0648333	-1.40658	-4.10939	O95071;E7EMW7;E7ET84;E5RFK7;H0YBB4;H0YAV7	O95071;E7EMW7	E3 ubiquitin-protein ligase UBR5	UBR5
23.9589	23.0132	25.1335	22.5521	23.8206	23.6583	21.9298	25.6281		2	2	2	3.2	3.2	3.2	155.6	0	203900000	8	0.0345517	1	0.0947876	0.0905405	Q6P158;F8WAZ3;H7C109	Q6P158;F8WAZ3;H7C109	Putative ATP-dependent RNA helicase DHX57	DHX57
29.5851	29.2006	30.2846	29.8643	29.6422	29.3191	29.4455	29.7314		17	17	17	19.5	19.5	19.5	136.97	0	17296000000	145	0.346093	1	-0.199121	-0.574019	Q6P1X5;E5RI28;H0YB55;H0YEX2	Q6P1X5	Transcription initiation factor TFIID subunit 2	TAF2
33.3392	33.1889	33.7842	33.3966	33.59	33.2405	33.8342	33.5059		111	111	111	54	54	54	273.6	0	234630000000	1240	0.270126	0.998788	0.115416	0.417777	Q6P2Q9;I3L0J9;I3L3Z8	Q6P2Q9	Pre-mRNA-processing-splicing factor 8	PRPF8
26.8088	26.8	26.6951	27.106	26.8167	26.4477	27.1836	26.976		5	5	5	6.3	6.3	6.3	94.868	0	2223600000	9	0.00655329	1	0.00349855	0.0125484	Q6PCB5;H7C2D3;C9JM20;Q5VWQ0	Q6PCB5	Round spermatid basic protein 1-like protein	RSBN1L
26.9876	27.1092	26.7624	28.6884	26.2788	26.9893	26.5936	28.0769		8	8	8	13.6	13.6	13.6	133.5	0	3833700000	20	0.283809	1	-0.40222	-0.583694	Q6PD62;H0YCE8	Q6PD62	RNA polymerase-associated protein CTR9 homolog	CTR9
28.6605	29.1361	28.9203	28.7071	28.9443	28.8059	30.2293	28.977		13	13	13	18	18	18	123.51	0	11571000000	70	0.501457	0.976273	0.383114	0.852116	Q6PKG0;E5RH50;H0YBW1;H0YC33;H0YC73;E5RHK4;H0YAN4;H0YBR8;H0YBJ5;H0YBM7	Q6PKG0;E5RH50	La-related protein 1	LARP1
27.6444	26.8141	27.8772	27.2519	25.9306	25.7248	25.8435	25.632	+	4	4	4	17.7	17.7	17.7	57.49	0	2291800000	37	3.25736	0.034	-1.61417	-4.71608	Q9UKA9;B4DI28;B4DSS8	Q9UKA9;B4DI28;B4DSS8	Polypyrimidine tract-binding protein 2	PTBP2
27.9867	27.902	28.7692	28.5507	28.6057	28.7155	28.0042	28.6557		13	13	13	9.1	9.1	9.1	297.91	0	6848500000	87	0.301444	1	0.193103	0.523598	Q6UB99;H3BVB8	Q6UB99	Ankyrin repeat domain-containing protein 11	ANKRD11
32.7154	33.2197	32.9677	33.4044	33.3188	33.3464	33.977	33.4103		29	29	29	54.2	54.2	54.2	66.526	0	199490000000	358	1.04444	0.723348	0.436337	1.37938	Q6UN15;H0Y8P7	Q6UN15	Pre-mRNA 3-end-processing factor FIP1	FIP1L1
30.1771	30.9674	30.4361	31.0889	30.0241	30.1721	31.4831	30.6342		16	16	16	54.6	54.6	54.6	35.079	0	30266000000	122	0.0817245	1	-0.0889935	-0.180432	Q6UXN9;C9JBU3	Q6UXN9	WD repeat-containing protein 82	WDR82
33.0263	32.4821	33.854	33.3174	32.9852	32.8037	33.3918	33.4881		8	8	1	55.9	55.9	23.5	15.388	0	205260000000	163	0.00278645	0.999002	-0.0027523	-0.00640945	Q71DI3;Q16695;K7EMV3;B4DEB1;Q6NXT2;K7ES00;K7EP01	Q71DI3;Q16695;K7EMV3;B4DEB1;Q6NXT2;K7ES00	Histone H3.2;Histone H3.1t;Histone H3;Histone H3.3C	HIST2H3A;HIST3H3;H3F3B;H3F3A;H3F3C
34.8379	34.6181	34.1393	33.9592	34.7293	34.6879	33.9789	34.246		32	32	1	69.6	69.6	3.1	50.135	0	500460000000	753	0.0274724	1	0.0218725	0.058672	Q71U36;Q13748;F8VQQ4;Q6PEY2;V9GZ17	Q71U36;Q13748;F8VQQ4	Tubulin alpha-1A chain;Tubulin alpha-3C/D chain	TUBA1A;TUBA3C
36.0449	35.9324	35.9544	35.9529	36.2341	36.1312	35.7002	35.856		79	79	79	62.6	62.6	62.6	117.36	0	1439800000000	2138	0.0251279	1	0.00921917	0.0409016	Q7L014;D6RJA6;H0Y9U3	Q7L014	Probable ATP-dependent RNA helicase DDX46	DDX46
25.7629	26.0402	26.3899	26.0513	23.2421	25.1615	24.1712	24.8669	+	2	2	2	5.9	5.9	5.9	78.576	0	1124600000	21	2.05593	0.128686	-1.70065	-3.11732	Q6NZY4;F5H6J5;F5GX80	Q6NZY4;F5H6J5;F5GX80	Zinc finger CCHC domain-containing protein 8	ZCCHC8
33.0446	33.2339	33.0685	33.2926	33.2115	33.1912	33.9808	33.0556		17	17	17	38.7	38.7	38.7	50.559	0	223560000000	431	0.402616	1	0.199893	0.627447	Q7L4I2;H0YGP9;E1B6W4	Q7L4I2	Arginine/serine-rich coiled-coil protein 2	RSRC2
30.9658	30.8199	31.4976	31.8627	31.0682	30.9735	31.442	31.3763		10	10	10	76.4	76.4	76.4	12.405	0	46888000000	113	0.0981521	1	-0.0715046	-0.194908	Q7RTV0	Q7RTV0	PHD finger-like domain-containing protein 5A	PHF5A
31.4003	31.8188	31.8949	32.0845	31.7904	31.9829	32.891	31.8571		34	34	34	25.3	25.3	25.3	201.56	0	75863000000	232	0.516676	0.971975	0.330718	0.838386	Q7Z6E9;H3BSK8;H3BUN0;I3L3Y2	Q7Z6E9	E3 ubiquitin-protein ligase RBBP6	RBBP6
29.2552	29.278	29.9776	29.5422	29.5778	29.7004	29.8672	29.5893		7	7	7	40.3	40.3	40.3	34.262	0	11548000000	77	0.417543	1	0.170431	0.606863	Q7Z7C8;C9J7M8;B4DZU5;C9J856	Q7Z7C8;C9J7M8	Transcription initiation factor TFIID subunit 8	TAF8
27.4991	27.6194	28.3162	28.748	27.58	28.1695	28.1548	28.3503		4	4	4	19.6	19.6	19.6	29.946	0	5059200000	50	0.0179929	1	0.0180058	0.0409754	Q7Z7K6	Q7Z7K6	Centromere protein V	CENPV
31.7103	31.9	32.0807	31.7745	31.8302	31.3181	32.4342	31.4175		13	13	5	57.5	57.5	24.5	32.749	0	81091000000	156	0.169094	1	-0.116373	-0.317626	Q86U42;H0YJH9;A6NDY0	Q86U42	Polyadenylate-binding protein 2	PABPN1
33.0945	32.8479	32.8585	32.5188	31.0748	30.7652	30.991	30.955	+	65	65	65	48.3	48.3	48.3	192.95	0	55277000000	258	5.06953	0.012	-1.88343	-8.00827	Q86U86;E7EVG2;H0Y5B5;C9JPI5;C9JQF1;C9J053;C9JCJ2;C9J409	Q86U86;E7EVG2;H0Y5B5	Protein polybromo-1	PBRM1
25.6014	23.4506	26.0494	27.1517	23.9452	26.2162	24.2302	27.1058		3	3	3	8.8	8.8	8.8	63.836	0	1769200000	10	0.061369	1	-0.188907	-0.158617	Q86UE4;E5RJU9;H0YBJ8;H0YB56	Q86UE4;E5RJU9	Protein LYRIC	MTDH
25.3885	25.3494	26.0096	26.3845	25.7063	25.1646	24.2869	26.1777		2	2	2	12.2	12.2	12.2	27.194	0	1114000000	18	0.416906	1	-0.449144	-0.778178	Q86UY6;F5H2C9	Q86UY6;F5H2C9	N-alpha-acetyltransferase 40	NAA40
32.6697	32.7132	32.8765	32.554	32.7029	32.5917	33.1847	32.424		11	11	2	53.7	53.7	6.2	26.888	0	128910000000	285	0.0444185	1	0.0224838	0.0813249	Q86V81	Q86V81	THO complex subunit 4	ALYREF
31.137	30.7962	30.5407	29.9791	30.5207	30.2719	28.3008	29.4684		27	27	27	33.6	33.6	33.6	136.37	0	24875000000	191	0.883125	0.646362	-0.972841	-1.48244	Q86VP6;H0YH27;O75155;F5H6I6;F8WBB8	Q86VP6	Cullin-associated NEDD8-dissociated protein 1	CAND1
32.3463	32.5554	32.6432	31.6159	32.4604	32.5816	32.7213	32.0155		22	22	22	79.8	79.8	79.8	37.535	0	97806000000	323	0.222254	1	0.154505	0.40792	Q86W42	Q86W42	THO complex subunit 6 homolog	THOC6
28.3647	28.307	28.3779	28.3853	28.5291	28.2551	28.8275	28.376		6	6	6	12.9	12.9	12.9	52.313	0	6453900000	32	0.507523	1	0.138228	0.614627	Q86X95;H3BLY3	Q86X95	Corepressor interacting with RBPJ 1	CIR1
30.9596	32.1813	31.3094	33.3974	31.4753	32.2596	32.3421	33.447		32	32	31	58.9	58.9	57.2	68.062	0	102520000000	330	0.252542	1	0.419096	0.538861	Q86YP4;B4DKZ7;F5H7D9;C9JHD7;C9JJK9;C9JGN4;C9JVY3;V9GY85;H7C3H1;C9JMI3;V9GYX5	Q86YP4;B4DKZ7	Transcriptional repressor p66-alpha	GATAD2A
28.6623	28.0834	29.4995	29.0879	29.2344	28.5571	29.5182	28.7141		9	9	9	11.8	11.8	11.8	130.93	0	9336400000	37	0.178686	1	0.172669	0.36233	Q8IUX7;H7C4B5;H7C391;H7C1J5;H7C0W8;Q8N436	Q8IUX7	Adipocyte enhancer-binding protein 1	AEBP1
24.9281	23.7671	25.6329	25.5549	22.961	24.6105	25.2448	25.3882		2	2	2	3.5	3.5	3.5	94.498	0	625220000	21	0.241972	1	-0.419613	-0.522027	Q8IWA0	Q8IWA0	WD repeat-containing protein 75	WDR75
34.2639	33.8529	34.2447	33.8971	34.3822	34.1881	33.6128	34.0527		34	34	34	42.9	42.9	42.9	103.7	0	356460000000	917	0.00976138	1	-0.00571823	-0.0192593	Q8IWX8;J3QK89	Q8IWX8;J3QK89	Calcium homeostasis endoplasmic reticulum protein	CHERP
30.6671	30.4894	30.1975	30.1126	28.1339	28.1991	29.3687	28.2216	+	10	10	10	36.1	36.1	36.1	33.433	0	9537600000	27	2.95204	0.0384762	-1.88583	-4.45571	J3QKS7;B4DGM3;Q969G3;K7EMQ8;H7C048;J3QR61;J3KT85;J3KS99;J3QL66;J3QKX6	J3QKS7;B4DGM3;Q969G3;K7EMQ8;H7C048	SWI/SNF-related matrix-associated actin-dependent regulator of chromatin subfamily E member 1	SMARCE1
28.9406	28.9683	29.5043	29.8701	29.6413	29.4795	30.5292	29.6669		6	6	6	72.7	72.7	72.7	17.9	0	14443000000	58	0.768711	0.875955	0.508352	1.1923	Q8IXM2;F8W038;F8W1H0;H0YIS7	Q8IXM2;F8W038;F8W1H0;H0YIS7	Chromatin complexes subunit BAP18	BAP18;C17orf49;RNASEK-C17orf49
30.0956	30.7782	30.5806	31.2994	30.2795	30.524	31.5483	31.1037		22	22	22	31.6	31.6	31.6	96.557	0	33775000000	238	0.180394	1	0.175427	0.365936	Q8IY81;J3QSE2;J3KS36;J3QRS5;J3QR05;J3KS74	Q8IY81	pre-rRNA processing protein FTSJ3	FTSJ3
24.505	25.6726	25.5685	23.4294	25.5693	25.3968	25.6683	25.4927		7	7	7	2.3	2.3	2.3	409.8	0	907420000	15	0.672744	0.875174	0.737878	1.17325	Q8IZT6;Q5VYL4	Q8IZT6	Abnormal spindle-like microcephaly-associated protein	ASPM
25.7968	24.2313	25.8057	25.7644	25.9066	24.6771	26.8356	25.725		3	3	3	7.6	7.6	7.6	102.9	0	1169300000	16	0.27053	1	0.386499	0.560543	Q8N163;E5RHH8;E5RGU7;E5RFJ3;E5RHJ4;G3V119;H0YB24	Q8N163	DBIRD complex subunit KIAA1967	KIAA1967
27.9495	27.8145	26.9273	26.0353	28.6369	27.3611	26.721	27.4938		5	5	5	9	9	9	93.487	0	4203500000	30	0.254478	1	0.371553	0.533104	Q8N1F7;H3BVG0;H3BV11;H3BRI8;H3BM93;H3BV15;H3BPA9	Q8N1F7;H3BVG0	Nuclear pore complex protein Nup93	NUP93
30.3792	29.6021	30.0811	30.0231	30.2215	29.756	30.7918	30.124		5	5	5	21.9	21.9	21.9	47.138	0	22402000000	50	0.319768	1	0.201943	0.549487	Q8N5F7;Q5M9Q1	Q8N5F7	NF-kappa-B-activating protein	NKAP
23.9453	23.4465	22.8721	24.5921	27.7019	27.1532	24.1706	23.971		4	4	4	23.2	23.2	23.2	33.812	0	572330000	6	1.00539	0.500409	2.03517	1.78128	Q8N6M0	Q8N6M0	OTU domain-containing protein 6B	OTUD6B
24.5784	26.3518	25.2691	26.1737	23.8325	22.0586	24.5073	23.4061	+	5	5	5	29.1	29.1	29.1	48.442	0	1989200000	4	1.75168	0.163535	-2.14211	-2.8134	P22695;H3BRG4;H3BSJ9;H3BP04	P22695;H3BRG4	Cytochrome b-c1 complex subunit 2, mitochondrial	UQCRC2
31.8642	31.2815	32.0574	31.3067	32.0007	31.3248	32.1785	31.3765		12	12	12	40.4	40.4	40.4	37.476	0	68585000000	257	0.117983	1	0.0926728	0.236107	Q8NAV1	Q8NAV1	Pre-mRNA-splicing factor 38A	PRPF38A
23.7851	26.0427	23.6846	23.1742	26.2366	23.2283	24.808	26.0931		3	3	3	11	11	11	44.965	0	1022500000	10	0.433415	0.991241	0.919859	0.879043	Q8NC51	Q8NC51	Plasminogen activator inhibitor 1 RNA-binding protein	SERBP1
34.2781	34.3111	34.6791	35.3239	34.2702	34.6419	32.8095	35.1438		48	48	47	61.1	61.1	61.1	95.925	0	562750000000	1149	0.329532	1	-0.431696	-0.656433	Q8NE71;H0YGW7;Q5STZ7;Q5STZ8;F5GYK6;H0Y412	Q8NE71;H0YGW7	ATP-binding cassette sub-family F member 1	ABCF1
28.9141	28.9026	29.1797	29.0723	26.8747	26.3459	27.6974	26.4739	+	15	5	5	11.4	5.2	5.2	132.88	0	3800300000	29	3.35776	0.0373333	-2.16922	-5.2661	Q8TAQ2;F8VXC8;F8VZW6	Q8TAQ2;F8VXC8	SWI/SNF complex subunit SMARCC2	SMARCC2
24.1712	24.5058	23.9792	24.0689	23.3593	24.7564	23.7491	24.4517		2	2	2	7.4	7.4	7.4	36.707	0	83807000	4	0.11146	1	-0.102169	-0.232446	Q8NFH4	Q8NFH4	Nucleoporin Nup37	NUP37
32.7164	32.8156	33.1189	32.4692	32.7353	32.9539	33.4224	32.6287		58	58	55	43.4	43.4	41.4	182.77	0	143910000000	640	0.292294	1	0.155007	0.482216	Q8NI27;H0Y815;F2Z2V2;H0Y594	Q8NI27	THO complex subunit 2	THOC2
24.1102	23.2926	25.1324	25.6503	24.749	23.8487	26.524	25.2403		2	2	2	2.8	2.8	2.8	105.32	0	730850000	26	0.296966	1	0.544135	0.627574	Q8NI36;D6R922	Q8NI36;D6R922	WD repeat-containing protein 36	WDR36
29.153	28.6413	28.6954	29.1691	29.3149	28.9828	29.1995	28.8666		4	4	4	21.3	21.3	21.3	26.106	0	11341000000	22	0.451973	1	0.176252	0.640488	Q8TA86;C9J6V2	Q8TA86	Retinitis pigmentosa 9 protein	RP9
26.4281	27.1873	27.3794	27.5767	24.2948	27.3917	27.0344	27.7204		2	2	2	19	19	19	27.59	0	3092500000	18	0.26612	1	-0.53254	-0.57655	Q8TAT2	Q8TAT2	Fibroblast growth factor-binding protein 3	FGFBP3
29.1891	28.1479	28.917	29.5014	28.6597	28.5068	28.1732	28.8286		7	7	7	17.7	17.7	17.7	57.891	0	11255000000	44	0.5801	0.97638	-0.396778	-0.941894	Q8TBB5;H3BQH3;H3BV82	Q8TBB5;H3BQH3	Kelch domain-containing protein 4	KLHDC4
28.1052	28.1242	28.6866	28.6354	28.5485	28.2417	29.7593	28.7344		24	16	16	12.7	8.8	8.8	305.41	0	6895600000	77	0.552687	0.977955	0.433106	0.931643	Q8TD26;H7C294;C9JFU2	Q8TD26	Chromodomain-helicase-DNA-binding protein 6	CHD6
28.4337	27.8865	27.7607	27.6802	28.591	28.7543	27.3237	28.0282		10	10	10	18	18	18	98.594	0	5504600000	57	0.26329	1	0.234032	0.502998	Q8TDD1;F8VRX4;H0YHH7	Q8TDD1	ATP-dependent RNA helicase DDX54	DDX54
26.1608	25.6472	24.8321	24.7368	25.7481	26.2389	23.7664	24.6597		6	6	6	8.7	8.7	8.7	118.71	0	1032500000	38	0.140335	1	-0.240919	-0.320969	Q8TEX9;H0YN07;H0YMR4;H0YN14;H0YK93;H0YLV0;H0YL92;H0YKG5	Q8TEX9;H0YN07;H0YMR4;H0YN14	Importin-4	IPO4
31.5967	31.414	31.3457	31.5705	31.9143	31.745	32.0927	31.6179		16	16	16	20.6	20.6	20.6	92.576	0	67225000000	259	1.62782	0.552686	0.360763	1.64228	Q8TF01	Q8TF01	Arginine/serine-rich protein PNISR	PNISR
28.165	28.0025	28.2577	27.7494	28.2331	28.2337	28.1859	28.0963		8	8	8	13.6	13.6	13.6	85.097	0	5278300000	54	0.58201	1	0.143606	0.664969	Q8TF39;Q6P088;Q5VZN3	Q8TF39;Q6P088	Zinc finger protein 483	ZNF483
33.0039	33.1284	33.1062	33.4982	33.4634	33.5864	33.0973	33.7454		18	18	18	41.5	41.5	41.5	57.224	0	224010000000	525	0.823117	0.9224	0.289	1.04986	Q8WUA2	Q8WUA2	Peptidyl-prolyl cis-trans isomerase-like 4	PPIL4
30.2517	30.4225	30.0818	30.0441	28.3118	27.4436	28.6746	27.6776	+	14	14	14	24.5	24.5	24.5	56.05	0	7370400000	34	3.48369	0.0337143	-2.17315	-5.48383	Q8WUB8	Q8WUB8	PHD finger protein 10	PHF10
26.2775	26.9761	26.1966	28.3648	22.4068	22.3139	27.0894	27.1973		6	6	6	16.8	16.8	16.8	75.403	0	2795400000	17	0.733635	0.701554	-2.20191	-1.40302	Q8WVC0	Q8WVC0	RNA polymerase-associated protein LEO1	LEO1
30.2992	29.6973	30.7355	30.565	30.2417	30.0104	30.1262	30.5174		7	7	7	41.9	41.9	41.9	18.86	0	34152000000	116	0.152226	1	-0.100346	-0.28503	Q8WVK2;H0YBW5;B8ZZ98	Q8WVK2	U4/U6.U5 small nuclear ribonucleoprotein 27 kDa protein	SNRNP27
27.1929	27.4981	28.7837	29.0197	27.3311	27.5155	28.8365	28.6982		10	10	10	10.9	10.9	10.9	122.57	0	5481100000	37	0.0159324	1	-0.0282769	-0.0403586	Q8WVS4;H7C022;H7C1E8	Q8WVS4;H7C022	WD repeat-containing protein 60	WDR60
31.9096	31.476	31.8745	31.0788	32.1133	31.9308	31.0119	31.6373		10	10	10	24.6	24.6	24.6	59.38	0	68620000000	245	0.10516	1	0.0885763	0.215841	Q8WXA9;H0YC47	Q8WXA9	Splicing regulatory glutamine/lysine-rich protein 1	SREK1
28.769	29.953	29.1471	31.16	29.0133	30.2332	30.0701	31.2081		16	15	15	37.1	35.2	35.2	65.26	0	22772000000	60	0.215088	1	0.373892	0.470941	Q8WXI9	Q8WXI9	Transcriptional repressor p66-beta	GATAD2B
26.0883	26.4201	27.502	26.941	24.4923	26.3242	26.7042	27.1303		5	5	5	26.2	26.2	26.2	29.909	0	1985500000	21	0.381285	0.999339	-0.575106	-0.75883	Q8WXX5	Q8WXX5	DnaJ homolog subfamily C member 9	DNAJC9
22.3409	23.7145	23.7966	25.1141	25.6125	24.0887	24.767	25.6231		3	3	3	3.2	3.2	3.2	252.5	0	719140000	20	0.970038	0.550577	1.28133	1.64965	Q8WYP5;C9J5C5	Q8WYP5	Protein ELYS	AHCTF1
28.5656	29.2888	27.2583	28.1372	28.3854	28.6088	24.8805	28.7025		2	2	2	0.1	0.1	0.1	3816	0.0014045	4383300000	14	0.271376	1	-0.66816	-0.598487	Q8WZ42	Q8WZ42	Titin	TTN
28.2922	27.4614	28.9136	27.8306	28.2771	28.1429	26.9365	27.5896		10	10	10	20.8	20.8	20.8	82.431	0	5605800000	82	0.388001	1	-0.387937	-0.721883	Q92499	Q92499	ATP-dependent RNA helicase DDX1	DDX1
28.807	28.7595	28.3833	28.8113	28.8767	28.9476	29.6323	28.7155		5	5	5	26.8	26.8	26.8	22.487	0	10909000000	59	0.766392	0.917178	0.352766	1.07865	Q92522	Q92522	Histone H1x	H1FX
28.7263	28.9389	29.1901	29.273	29.1096	29.1235	30.4815	29.3875		6	6	6	33.7	33.7	33.7	21.732	0	12580000000	58	0.686345	0.899904	0.493483	1.10165	Q92572;F5H459	Q92572	AP-3 complex subunit sigma-1	AP3S1
26.0479	26.1497	26.3616	26.0415	24.3085	26.0501	26.4212	24.5606		4	4	4	5.1	5.1	5.1	96.864	0	1337500000	6	0.751472	0.7876	-0.815048	-1.2872	Q92598;B4DY72;R4GN69	Q92598;B4DY72	Heat shock protein 105 kDa	HSPH1
29.6214	29.5119	28.5544	28.5859	29.5196	29.5682	27.0973	28.7475		31	31	31	19.2	19.2	19.2	292.75	0	13271000000	178	0.206322	1	-0.335225	-0.449992	Q92616	Q92616	Translational activator GCN1	GCN1L1
28.6331	28.8957	27.9838	28.0262	28.8708	29.162	27.7119	28.0767		16	16	16	13.5	13.5	13.5	227.92	0	7978300000	62	0.0616517	1	0.0706434	0.139553	Q92621;U3KPX2;E7ET25	Q92621	Nuclear pore complex protein Nup205	NUP205
29.105	29.676	28.8174	27.9379	29.1815	29.2512	28.5863	28.5184		10	9	9	41.6	35.4	35.4	41.569	0	11329000000	52	0.000232197	1	0.000286579	0.000561472	Q92747;E9PF58;B4DLQ7;F8WFD3	Q92747;E9PF58;B4DLQ7	Actin-related protein 2/3 complex subunit 1A	ARPC1A
28.4926	27.997	28.283	28.5001	25.8385	26.1214	26.2628	26.1518	+	7	7	7	7.6	7.6	7.6	132.82	0	2690100000	21	5.24841	0.00933333	-2.22456	-8.94042	Q8IX12;F5H2E6;F5H3E1;F5H1H2;H0YFJ7	Q8IX12;F5H2E6;F5H3E1;F5H1H2	Cell division cycle and apoptosis regulator protein 1	CCAR1
26.4287	25.6019	25.3468	25.6128	25.9313	26.0149	23.952	25.7567		4	4	4	5.1	5.1	5.1	153.89	0	1281400000	12	0.250437	1	-0.333819	-0.51859	Q92878;E7ESD9;E7EN38;C9JNH8;H7C0P8	Q92878;E7ESD9;E7EN38	DNA repair protein RAD50	RAD50
28.4807	28.2959	28.734	28.0039	28.9427	28.8202	28.0379	27.9735		13	13	13	13.9	13.9	13.9	124.34	0	8876400000	54	0.0786924	1	0.0649586	0.16351	Q92900	Q92900	Regulator of nonsense transcripts 1	UPF1
26.6418	25.8808	26.3513	23.8559	24.5371	22.5967	22.8337	22.5314	+	3	3	3	18.5	18.5	18.5	33.81	0	336500000	9	1.7552	0.148667	-2.55771	-2.87984	Q9H4A6	Q9H4A6	Golgi phosphoprotein 3	GOLPH3
23.0693	24.3658	25.3453	24.2418	23.0956	22.3509	23.4806	23.6278		3	3	3	18.9	18.9	18.9	26.598	0	279820000	14	1.06012	0.533	-1.11681	-1.72712	V9GYP5;Q92979	V9GYP5;Q92979	Ribosomal RNA small subunit methyltransferase NEP1	EMG1
25.7898	25.3605	24.9606	24.7237	24.9632	25.129	24.9541	25.3307		4	4	4	3.1	3.1	3.1	292.28	0	791220000	16	0.178147	1	-0.114437	-0.326755	Q93008;O00507	Q93008	Probable ubiquitin carboxyl-terminal hydrolase FAF-X	USP9X
28.1392	28.555	26.7747	27.6742	27.7801	27.6346	23.3126	27.9919		7	1	1	38.7	9.4	9.4	12.469	0.0014114	3822200000	22	0.411412	0.978408	-1.10594	-0.858707	Q969Q0;R4GN19	Q969Q0	60S ribosomal protein L36a-like	RPL36AL
31.1342	31.0182	31.5351	30.9169	31.4393	31.4358	31.1945	31.2163		13	13	1	73	73	6.1	17.276	0	55741000000	234	0.518712	1	0.170373	0.678209	Q96A72;A6NEC0;F5H6P7;F5H6N1;F5H3U9;F5H124	Q96A72;A6NEC0;F5H6P7;F5H6N1	Protein mago nashi homolog 2	MAGOHB
26.9796	28.2954	27.8577	30.2105	27.2046	28.1018	29.8037	29.6796		7	7	7	34.1	34.1	34.1	25.835	0	8662400000	27	0.148432	1	0.361634	0.351454	Q96CT7;M0R2F5	Q96CT7	Coiled-coil domain-containing protein 124	CCDC124
27.0309	26.7662	27.5965	27.2	27.5212	26.9825	27.224	27.444		9	9	9	23.9	23.9	23.9	49.654	0	5910300000	19	0.283175	1	0.144485	0.463071	Q96CW1;E9PFW3;C9JJ47;C9JGT8;C9JJD3;C9JTK4;H7C4C3;C9JPV8	Q96CW1;E9PFW3;C9JJ47	AP-2 complex subunit mu	AP2M1
27.822	29.0485	28.4531	30.6251	28.2469	28.9653	29.0931	30.4123		15	15	15	25.5	25.5	25.5	86.661	0	13978000000	70	0.0933261	1	0.192191	0.225774	Q96D71;H0YDT0;E9PMG1;H0YCR2;H0YE89;H0YCF0;H0YE73;H7C1V2;F2Z3L2;H7C225	Q96D71;H0YDT0;E9PMG1	RalBP1-associated Eps domain-containing protein 1	REPS1
30.8188	30.7178	31.2798	30.8629	30.82	30.8461	32.0885	30.4928		17	17	17	66.9	66.9	66.9	39.31	0	40235000000	156	0.144927	1	0.142026	0.300468	Q96DI7;B4DQJ1;Q9NSS8	Q96DI7;B4DQJ1	U5 small nuclear ribonucleoprotein 40 kDa protein	SNRNP40
26.9328	27.1671	27.3447	27.5035	27.0324	26.7465	28.9222	26.9595		33	4	4	56.4	10.3	10.3	42.141	0	3229400000	4	0.128496	1	0.178146	0.287045	Q96E39;Q8N7X1;Q8IZ40	Q96E39	RNA binding motif protein, X-linked-like-1	RBMXL1
32.2515	32.6366	32.5298	32.5953	32.5616	32.6308	33.6765	32.5804		35	35	35	56	56	56	75.665	0	118310000000	434	0.593459	0.981618	0.359017	0.93179	Q96FV9;R4GMN4;J3KT14;R4GN58;J3KRD7;J3QQZ3	Q96FV9	THO complex subunit 1	THOC1
26.578	26.7309	27.5255	24.9562	27.2558	26.1106	25.2545	25.8361		4	4	4	23.9	23.9	23.9	29.08	0	1303400000	22	0.191833	0.999261	-0.333397	-0.425617	Q96G25	Q96G25	Mediator of RNA polymerase II transcription subunit 8	MED8
32.7703	33.0151	33.1219	33.5406	32.854	32.7991	33.1817	33.33		24	24	24	45.9	45.9	45.9	54.854	0	161790000000	460	0.1294	1	-0.0707655	-0.231633	Q96GA3	Q96GA3	Protein LTV1 homolog	LTV1
27.1442	27.1194	27.338	27.323	22.7972	25.4853	22.8618	25.2682	+	5	5	5	9.7	9.7	9.7	71.45	0	716650000	9	2.26085	0.0665714	-3.12803	-3.7281	Q9Y5K6	Q9Y5K6	CD2-associated protein	CD2AP
26.8686	27.4788	27.867	29.1761	26.9269	27.353	28.0162	29.6841		15	15	15	18.6	18.6	18.6	89.834	0	6826300000	51	0.0675289	1	0.147414	0.167867	Q96GQ7	Q96GQ7	Probable ATP-dependent RNA helicase DDX27	DDX27
25.3092	25.0005	26.9252	26.907	25.4548	24.2719	25.3092	26.5025		3	3	3	8.3	8.3	8.3	53.716	0	1843400000	39	0.420906	0.978704	-0.650886	-0.828021	Q96HR8	Q96HR8	H/ACA ribonucleoprotein complex non-core subunit NAF1	NAF1
31.157	31.1012	31.5346	31.2855	31.212	31.3114	31.8155	31.1037		19	19	19	77.9	77.9	77.9	32.004	0	54180000000	232	0.19431	1	0.091083	0.320029	Q96HS1;F5GXG4	Q96HS1	Serine/threonine-protein phosphatase PGAM5, mitochondrial	PGAM5
33.9186	34.1047	33.8656	34.0611	34.4176	34.2109	34.7876	34.1364		37	37	37	69.6	69.6	69.6	44.961	0	336760000000	695	1.36729	0.598561	0.400635	1.56184	Q96I25;Q5W012;Q5W010;Q5W011;H0Y6J6	Q96I25	Splicing factor 45	RBM17
30.498	30.8903	30.4599	30.942	30.8923	30.7671	32.3291	30.6754		15	15	15	39.5	39.5	39.5	38.677	0	38364000000	126	0.527009	0.977265	0.468421	0.917838	Q96IZ7;C9J713;H7C5Q0;C9J367	Q96IZ7;C9J713;H7C5Q0	Serine/Arginine-related protein 53	RSRC1
31.6162	31.8729	31.734	31.6437	31.8074	31.9537	32.0578	31.6583		18	18	18	65.2	65.2	65.2	38.771	0	66276000000	233	0.710795	1	0.152603	0.746099	Q96J01;Q6NZ53;D6RGZ2;D6REC9;H0Y9T1;H7C0C5	Q96J01;Q6NZ53;D6RGZ2	THO complex subunit 3	THOC3
24.5157	24.6433	24.6263	24.3117	24.7958	24.7733	23.2217	25.6244		2	2	2	2.5	2.5	2.5	132.37	0	536520000	5	0.0552499	1	0.079536	0.130982	Q96KQ7	Q96KQ7	Histone-lysine N-methyltransferase EHMT2	EHMT2
29.1452	28.8942	29.5747	29.2973	28.4116	28.5733	30.0501	28.263		18	18	18	24.8	24.8	24.8	117.01	0	9896500000	46	0.40685	1	-0.403336	-0.75075	Q96KR1;H0Y8W1	Q96KR1	Zinc finger RNA-binding protein	ZFR
26.0081	26.6057	26.4703	26.8198	23.5161	27.0726	27.67	26.7291		4	4	4	7.8	7.8	7.8	67.819	0	1892300000	9	0.0878558	1	-0.229039	-0.218858	Q96MX3;E9PQ92;E9PJ50	Q96MX3	Zinc finger protein 48	ZNF48
29.475	29.6592	29.0107	29.25	29.7504	29.8744	30.1061	29.3664		10	10	10	20.3	20.3	20.3	69.491	0	15542000000	60	1.05703	0.719887	0.425615	1.37808	Q96PK6;F8WDX3;B8ZZ74	Q96PK6	RNA-binding protein 14	RBM14
27.1777	27.4097	27.8241	27.6891	27.4331	27.3619	28.6705	27.4218		4	4	4	16.4	16.4	16.4	35.818	0	3480000000	12	0.227352	0.996631	0.196675	0.439016	Q96QD9;F6VVD0;H9KVC6;H9KVD1;H9KVD5	Q96QD9;F6VVD0;H9KVC6	UAP56-interacting factor	FYTTD1
29.3901	29.5423	29.2079	29.284	29.8196	29.2922	29.5604	29.7852		11	11	11	37.1	37.1	37.1	58.147	0	12518000000	69	0.927366	0.918569	0.258271	1.06852	Q96S94;F2Z3J5;C9J148;J3QSH2;J3KRL1	Q96S94;F2Z3J5	Cyclin-L2	CCNL2
29.1708	28.976	28.8812	29.3333	29.0617	29.0425	28.7513	28.8021		9	9	6	16.6	16.6	12.2	74.324	0	11522000000	66	0.654719	0.998382	-0.175943	-0.76841	Q96SB4;B4DS61;H3BLV9;Q5R363	Q96SB4;B4DS61;H3BLV9;Q5R363	SRSF protein kinase 1	SRPK1
26.2188	23.7669	27.0564	26.1994	26.3295	26.0533	25.9084	26.3913		5	3	3	12.9	8.8	8.8	73.652	0	1554000000	20	0.197807	0.998192	0.360278	0.439912	Q96SI9;E9PKQ0;Q5JPA5	Q96SI9	Spermatid perinuclear RNA-binding protein	STRBP
24.8041	24.1057	24.3422	24.1182	24.54	24.3182	24.9665	24.3632		2	2	2	4	4	4	55.816	0.0007485	576620000	9	0.41012	1	0.204443	0.63855	Q96SQ9;M0R152;B4DJI0	Q96SQ9;M0R152;B4DJI0	Cytochrome P450 2S1	CYP2S1
26.7913	27.2405	26.537	27.1908	22.9889	23.3853	22.006	23.4074	+	6	6	6	8.9	8.9	8.9	110.61	0	573850000	14	4.43698	0.0133333	-3.99302	-8.52366	F5H801;Q02218;E9PDF2;E9PCR7;E9PFG7;C9J4G7	F5H801;Q02218;E9PDF2;E9PCR7;E9PFG7	2-oxoglutarate dehydrogenase, mitochondrial	OGDH
27.9646	27.6022	27.0302	26.9849	27.6948	27.773	26.689	27.2063		8	8	8	15.9	15.9	15.9	113.29	0	3831800000	95	0.0559774	1	-0.0546818	-0.123037	Q96T76;Q5T454;H0Y746;F8WCH8;B0QZ77;H0Y7V3;H7C0A9;H7C1W5	Q96T76;Q5T454	MMS19 nucleotide excision repair protein homolog	MMS19
30.9723	30.875	31.1377	31.16	30.7864	30.5223	31.9035	30.8911		30	30	30	51.2	51.2	51.2	92.25	0	40626000000	235	0.0113269	1	-0.0104361	-0.0254391	Q99459	Q99459	Cell division cycle 5-like protein	CDC5L
26.0481	26.8823	26.5853	30.2064	25.7346	26.8818	26.7718	30.0793		8	8	8	14.7	14.7	14.7	97.181	0	6600800000	27	0.0162038	1	-0.0636849	-0.0445196	Q99549;H0Y6J1	Q99549	M-phase phosphoprotein 8	MPHOSPH8
30.7104	30.3452	30.3429	30.244	30.8023	30.6125	30.618	30.2755		19	19	19	73.9	73.9	73.9	33.296	0	42695000000	220	0.507965	1	0.166461	0.665044	Q99623;J3KPX7;F5GY37;F5GWA7;F5H3X6;F5H0C5;F5H2D2;U3KPZ5	Q99623;J3KPX7;F5GY37;F5GWA7;F5H3X6	Prohibitin-2	PHB2
25.6662	24.4728	25.3586	24.1733	26.1428	24.9493	24.315	24.1265		3	3	3	9.9	9.9	9.9	59.366	0	708490000	12	0.0202282	1	-0.0343194	-0.050704	Q99832;B7Z1C9;F5GZK5;F8WBP8	Q99832;B7Z1C9;F5GZK5	T-complex protein 1 subunit eta	CCT7
33.404	32.9149	34.6158	34.5244	33.3212	33.2129	34.8405	34.1987		10	10	4	59.5	59.5	18.3	13.989	0	444610000000	345	0.0169748	1	0.0285416	0.0426198	Q99879;Q99877;Q93079;Q5QNW6;P62807;P58876;P57053;O60814;U3KQK0;B4DR52;Q99880	Q99879;Q99877;Q93079;Q5QNW6;P62807;P58876;P57053;O60814;U3KQK0;B4DR52;Q99880	Histone H2B type 1-M;Histone H2B type 1-N;Histone H2B type 1-H;Histone H2B type 2-F;Histone H2B type 1-C/E/F/G/I;Histone H2B type 1-D;Histone H2B type F-S;Histone H2B type 1-K;Histone H2B;Histone H2B type 1-L	HIST1H2BM;HIST1H2BN;HIST1H2BH;HIST2H2BF;HIST1H2BC;HIST1H2BD;H2BFS;HIST1H2BK;HIST1H2BL
26.2487	26.3994	25.4749	24.4318	26.4645	26.1287	24.6989	24.6819		3	3	3	21.6	21.6	21.6	16.941	0	1364600000	26	0.0806058	1	-0.145248	-0.193652	Q9BPX5	Q9BPX5	Actin-related protein 2/3 complex subunit 5-like protein	ARPC5L
28.6513	29.1316	28.5129	29.0969	28.875	29.1918	28.3672	29.0417		11	9	9	21	17.4	17.4	82.564	0	9086200000	88	0.0299736	1	0.0207586	0.0614309	Q9BQ39;S4R3V4;S4R3G6	Q9BQ39	ATP-dependent RNA helicase DDX50	DDX50
29.7532	30.3157	30.0123	30.2045	30.2882	30.1612	30.518	30.04		9	9	9	42.4	42.4	42.4	36.724	0	21862000000	102	0.519035	1	0.180448	0.693844	Q9BQA1;B4DP38;H0Y711	Q9BQA1;B4DP38	Methylosome protein 50	WDR77
28.9169	28.1752	27.8636	28.11	28.8482	28.5907	27.7537	27.7816		15	15	15	15.2	15.2	15.2	148.85	0	7456100000	46	0.0216212	1	-0.0228763	-0.0497006	Q9BQG0;I3L1L3;I3L2H8	Q9BQG0;I3L1L3	Myb-binding protein 1A	MYBBP1A
28.71	28.9781	28.6685	28.8778	24.7423	24.4568	24.7248	24.8609	+	1	1	1	13.8	13.8	13.8	17.419	0	1751100000	7	7.56756	0	-4.1124	-19.4081	Q6RW13	Q6RW13	Type-1 angiotensin II receptor-associated protein	AGTRAP
30.1316	29.6049	30.0074	30.2544	30.2072	29.9136	30.297	29.8209		12	12	12	17.4	17.4	17.4	70.52	0	19199000000	48	0.123976	1	0.0600872	0.213564	Q9BRD0;H7C462	Q9BRD0	BUD13 homolog	BUD13
28.0485	28.2393	27.666	28.9031	27.529	28.1863	28.4627	28.9511		4	4	4	33.3	33.3	33.3	22.655	0	5423900000	30	0.0612661	1	0.0680585	0.137863	Q9BRP8	Q9BRP8	Partner of Y14 and mago	WIBG
30.306	30.4795	30.8072	30.8147	30.6154	30.4208	31.3585	30.8022		24	24	24	38.8	38.8	38.8	103.34	0	32823000000	205	0.357851	1	0.19737	0.583936	Q9BRR8;K7EQ19	Q9BRR8	G patch domain-containing protein 1	GPATCH1
30.9908	31.1897	31.0607	31.5536	31.0818	31.2599	31.4119	31.1663		20	20	20	45.6	45.6	45.6	65.582	0	45806000000	186	0.0783101	1	0.0312915	0.128322	Q9BRS2;E9PFQ8	Q9BRS2	Serine/threonine-protein kinase RIO1	RIOK1
27.1383	27.4009	27.0934	27.6568	27.4164	27.3354	28.8564	27.7389		4	4	4	17.8	17.8	17.8	34.342	0	4559600000	14	0.660628	0.91383	0.514483	1.08461	Q9BRX9;H7C0S9;F8VSE4;G3V221;H0YIE8	Q9BRX9;H7C0S9;F8VSE4	WD repeat domain-containing protein 83	WDR83
27.2105	26.9254	27.6046	27.6668	27.5885	27.1416	26.1385	27.5926		4	4	4	45.2	45.2	45.2	15.688	0	3180600000	38	0.251173	1	-0.23649	-0.488395	Q9BTT4	Q9BTT4	Mediator of RNA polymerase II transcription subunit 10	MED10
30.1649	30.101	30.21	30.3664	30.5065	30.2764	30.981	30.2261		13	13	13	48.7	48.7	48.7	29.411	0	21474000000	101	0.783133	0.948996	0.286919	1.01969	Q9BU76	Q9BU76	Multiple myeloma tumor-associated protein 2	MMTAG2
26.9157	26.9378	27.694	27.257	27.255	27.2042	23.9344	25.0622		4	4	4	32.7	32.7	32.7	23.662	0	2219800000	5	0.787592	0.692471	-1.33717	-1.42051	Q9BUE0	Q9BUE0	Mediator of RNA polymerase II transcription subunit 18	MED18
28.7198	29.3861	29.1469	30.2418	29.148	29.4614	29.4535	30.0696		14	14	14	17.3	17.3	17.3	95.581	0	14748000000	82	0.16441	1	0.159483	0.33631	Q9BUQ8;H0YIL9;F8VVA2	Q9BUQ8	Probable ATP-dependent RNA helicase DDX23	DDX23
31.0453	31.0539	30.4861	30.1505	31.2031	31.1861	30.4186	30.3036		28	7	2	80.2	24.9	3.6	49.953	0	37460000000	105	0.105442	1	0.093894	0.219272	Q9BVA1	Q9BVA1	Tubulin beta-2B chain	TUBB2B
29.714	29.8332	29.631	29.824	29.9963	29.8029	29.7411	29.5933		13	13	13	36.4	36.4	36.4	61.992	0	16531000000	125	0.128067	1	0.0328808	0.167434	Q9BVP2	Q9BVP2	Guanine nucleotide-binding protein-like 3	GNL3
27.961	28.0728	28.1529	27.8561	27.9082	27.7876	28.4936	24.0113		5	5	5	19.8	19.8	19.8	40.313	0	5195100000	10	0.413865	0.981725	-0.960542	-0.852542	Q9BWF3;E9PB51;Q9BQ04;E9PLB0;E9PM61;D6R9K7;U3KQD5;J3QRR5	Q9BWF3;E9PB51;Q9BQ04	RNA-binding protein 4;RNA-binding protein 4B	RBM4;RBM4B
30.6774	30.5557	31.0463	30.7306	30.4825	30.5177	30.3827	30.6093		7	7	7	96.5	96.5	96.5	10.135	0	36043000000	98	1.16714	0.871315	-0.254475	-1.18609	Q9BWJ5	Q9BWJ5	Splicing factor 3B subunit 5	SF3B5
26.5976	26.2457	27.6516	27.6264	26.045	26.1189	26.7464	26.7705		4	4	4	22.5	22.5	22.5	34.222	0	2520500000	30	0.730183	0.872023	-0.610119	-1.19927	Q9BYG3;C9J6C5;C9J808	Q9BYG3;C9J6C5;C9J808	MKI67 FHA domain-interacting nucleolar phosphoprotein	MKI67IP
28.8596	29.2031	28.4505	29.3078	28.428	28.7823	29.323	28.8604		10	10	10	20.2	20.2	20.2	73.964	0	9585400000	37	0.15296	1	-0.106799	-0.29091	Q9BZE4;B4DY13;B7Z7A3;Q5T3R7	Q9BZE4;B4DY13;B7Z7A3	Nucleolar GTP-binding protein 1	GTPBP4
26.0574	26.5993	26.2848	27.2645	25.4529	23.2925	26.3702	26.8266		4	4	4	9.5	9.5	9.5	57.761	0	1791100000	13	0.610577	0.891579	-1.06597	-1.14925	Q9BZI7	Q9BZI7	Regulator of nonsense transcripts 3B	UPF3B
27.1523	27.3002	27.9085	27.6798	26.9736	26.8869	27.1735	27.1134		3	3	3	41.1	41.1	41.1	8.5468	0	3750800000	18	1.36676	0.548277	-0.47334	-1.66093	Q9BZL1;K7EQ43	Q9BZL1	Ubiquitin-like protein 5	UBL5
28.2494	27.5013	29.7795	27.7432	28.804	28.656	28.4176	28.1721		3	3	3	47.5	47.5	47.5	11.25	0	7882900000	51	0.13865	1	0.194084	0.308162	Q9C005	Q9C005	Protein dpy-30 homolog	DPY30
32.1455	32.4116	32.4007	32.7372	32.4463	32.6315	33.0324	32.6333		53	53	53	52.4	52.4	52.4	145.89	0	119290000000	577	0.742976	0.967219	0.262125	0.959806	Q9C0J8;C9J8B4;B9A053	Q9C0J8	pre-mRNA 3 end processing protein WDR33	WDR33
32.4354	32.384	32.9595	32.9071	32.5589	32.7619	32.1361	32.9124		43	43	43	51.9	51.9	51.9	115.73	0	132030000000	676	0.131428	1	-0.079196	-0.242337	Q9H0A0;E9PMU0;E9PJN6	Q9H0A0	N-acetyltransferase 10	NAT10
30.1276	30.4731	30.5364	31.0943	30.4734	30.6331	31.1208	31.0283		15	15	15	25.8	25.8	25.8	66.389	0	35471000000	138	0.454783	1	0.256048	0.724936	Q9H0G5;K7ERM9;J3KT62;J3QLV5;J3QRI6	Q9H0G5	Nuclear speckle splicing regulatory protein 1	NSRP1
26.6464	26.0631	27.1685	28.7406	26.0674	26.3104	25.7311	28.0914		3	3	3	11.9	11.9	11.9	27.296	0	3618200000	15	0.329982	1	-0.604576	-0.686968	Q9H1E3	Q9H1E3	Nuclear ubiquitous casein and cyclin-dependent kinase substrate 1	NUCKS1
27.2821	27.4625	27.2151	28.144	27.2954	27.5839	27.6699	27.9558		6	6	3	3.2	3.2	1.6	261.37	0	3876800000	12	0.152087	0.999971	0.100361	0.284876	Q9H2D6;F6WYE2;F6TR96	Q9H2D6;F6WYE2;F6TR96	TRIO and F-actin-binding protein	TRIOBP
30.3062	31.1777	30.434	32.2631	30.517	31.3289	31.0333	32.1339		33	33	33	36.8	36.8	36.8	123.56	0	49028000000	222	0.140249	1	0.208054	0.314207	Q9H2P0;E9PQK8	Q9H2P0	Activity-dependent neuroprotector homeobox protein	ADNP
31.6097	31.5205	31.9327	32.2589	31.7565	31.7318	32.2899	32.1179		25	25	25	30.4	30.4	30.4	81.613	0	83587000000	271	0.273454	1	0.143598	0.452939	Q9H307;G3V5F0;G3V579	Q9H307	Pinin	PNN
31.1718	31.5135	31.4361	31.1623	26.2159	26.0541	26.7464	25.8435	+	19	19	19	45.4	45.4	45.4	54.234	0	11694000000	51	6.46168	0	-5.10597	-16.3171	Q9BR76;F5H390;E7EW44;F5H0D2;A9Z1Z3	Q9BR76	Coronin-1B	CORO1B
29.9582	30.4362	30.471	29.0196	22.6033	24.9025	23.745	22.5253	+	16	16	16	21.4	21.4	21.4	140.47	0	4466800000	43	4.23046	0.015	-6.52723	-8.65112	P26640;A2ABF4;H0Y426;B4DZ61	P26640	Valine--tRNA ligase	VARS
23.5345	22.3357	22.7756	24.5904	22.7273	23.3645	23.3005	24.2147		11	11	11	22.2	22.2	22.2	64.424	0	1475600000	22	0.0562787	1	0.0927229	0.136138	Q9H4H8	Q9H4H8	Protein FAM83D	FAM83D
25.9291	25.9169	25.3487	25.3413	26.458	25.6409	24.1748	23.9819		3	3	3	3.5	3.5	3.5	117.4	0	1055600000	23	0.40748	0.988964	-0.570115	-0.794859	Q9H4L7;F8W9M2;D6RAY8	Q9H4L7	SWI/SNF-related matrix-associated actin-dependent regulator of chromatin subfamily A containing DEAD/H box 1	SMARCAD1
26.5389	25.7309	27.1851	26.2427	26.5084	26.5072	26.1227	26.5818		9	9	9	6.6	6.6	6.6	242.37	0	1932700000	59	0.00588657	1	0.00564337	0.0134095	Q9H583;Q5T3Q7;Q6P664	Q9H583;Q5T3Q7	HEAT repeat-containing protein 1	HEATR1
26.3738	25.1077	23.3577	26.6769	26.4059	26.0771	27.1588	26.7249		2	2	2	10.8	10.8	10.8	25.624	0.0013879	1209200000	5	0.756329	0.732389	1.21268	1.36394	Q9H5V9	Q9H5V9	UPF0428 protein CXorf56	CXorf56
27.2961	24.9327	27.1845	28.6013	27.0562	27.5026	28.7747	29.0254		4	4	4	15.3	15.3	15.3	40.235	0	5074800000	21	0.564005	0.91437	1.08604	1.08618	Q9H6F5;H0YG79;B4DY99	Q9H6F5;H0YG79	Coiled-coil domain-containing protein 86	CCDC86
28.3256	28.6321	29.288	29.1753	29.2703	28.0396	30.0776	28.8645		8	8	8	5.9	5.9	5.9	139.27	0	9350500000	37	0.16682	1	0.20775	0.357417	Q9H7N4	Q9H7N4	Splicing factor, arginine/serine-rich 19	SCAF1
28.5646	28.4589	29.3467	29.5542	28.8924	28.7147	29.0955	29.1742		14	14	14	13.8	13.8	13.8	132.67	0	10505000000	90	0.0136812	1	-0.0119128	-0.0302388	Q9H7Z3;E9PBK4;H0YJT6;G3V338;H0YJT0	Q9H7Z3;E9PBK4	Protein NRDE2 homolog	NRDE2
24.791	24.5643	24.1263	23.0662	25.0274	25.1763	24.003	24.2787		2	2	2	35.1	35.1	35.1	14.536	0	431260000	6	0.457204	0.972962	0.4844	0.839626	Q9H840	Q9H840	Gem-associated protein 7	GEMIN7
28.5999	28.1143	28.8528	28.9984	28.7707	28.4408	28.7946	28.8313		5	5	5	23.3	23.3	23.3	38.367	0	7830900000	45	0.118366	1	0.0680084	0.216569	Q9H8G2	Q9H8G2	Caspase activity and apoptosis inhibitor 1	CAAP1
29.9746	29.7205	30.1216	29.8376	30.0605	29.7195	30.2709	29.3108		14	14	14	33.8	33.8	33.8	66.999	0	16814000000	118	0.120201	1	-0.0731711	-0.223701	Q9H8M2;H0YBR9;H0YAW8;H0YBF1;B4DXI2;C9JBY0	Q9H8M2	Bromodomain-containing protein 9	BRD9
26.7077	26.7488	26.0098	26.6019	26.7335	26.1706	25.2989	26.0412		7	7	7	16.2	16.2	16.2	78.259	0	2196400000	18	0.637725	0.941333	-0.455985	-1.03268	Q9H8Y1;G3V537	Q9H8Y1	Vertnin	VRTN
28.0501	27.6857	28.0687	27.3319	28.128	28.1199	26.7551	27.536		5	5	5	28.3	28.3	28.3	23.222	0	4315700000	24	0.155423	1	-0.149374	-0.318935	Q9H944;A6PVP4;B7ZBQ3;B4DE08;B7ZBQ1	Q9H944;A6PVP4;B7ZBQ3	Mediator of RNA polymerase II transcription subunit 20	MED20
25.3789	25.2875	26.0727	25.9696	25.6771	25.7767	24.2793	25.9062		2	2	2	2.9	2.9	2.9	145.39	0	1204600000	18	0.254522	1	-0.267335	-0.504926	Q9H9J4;C9JPC9	Q9H9J4;C9JPC9	Ubiquitin carboxyl-terminal hydrolase 42	USP42
31.6362	32.2253	31.7013	31.78	31.5139	31.7932	32.2908	31.607		13	13	13	83.7	83.7	83.7	22.743	0	81803000000	161	0.0555492	1	-0.034431	-0.108118	Q9H9Z2;Q6ZN17	Q9H9Z2	Protein lin-28 homolog A	LIN28A
27.5722	28.0961	27.9389	28.3781	28.419	27.6807	27.9263	27.6477		11	6	6	60.2	38.6	38.6	27.622	0	4250600000	18	0.118492	1	-0.0778699	-0.225824	Q9HBM6	Q9HBM6	Transcription initiation factor TFIID subunit 9B	TAF9B
30.147	29.6121	30.1806	29.815	29.9121	29.8757	30.2999	29.5468		6	6	6	62.4	62.4	62.4	11.528	0	19211000000	104	0.0512025	1	-0.0300455	-0.098205	Q9NPA8;E5RHX8;J3KNT2;E5RI00;E5RHT9;E5RJ84	Q9NPA8;E5RHX8;J3KNT2;E5RI00;E5RHT9;E5RJ84	Enhancer of yellow 2 transcription factor homolog	ENY2
23.4021	24.6734	24.5483	25.0415	25.5011	24.4609	24.9105	25.3605		2	2	2	10.6	10.6	10.6	26.383	0	352080000	9	0.740364	0.843168	0.641934	1.22236	Q9NPD3;E9PPI9;E9PI41	Q9NPD3;E9PPI9;E9PI41	Exosome complex component RRP41	EXOSC4
28.9386	26.318	28.7663	29.1922	28.5542	28.9829	26.4574	29.4594		4	4	4	62.5	62.5	62.5	7.7059	0	9571100000	49	0.021629	1	0.0597091	0.0574109	Q9NPE3;H0YM60	Q9NPE3	H/ACA ribonucleoprotein complex subunit 3	NOP10
32.9736	32.4566	31.4854	31.4832	20.7298	23.2234	25.5036	23.7157	+	13	12	12	71.6	68.4	68.4	24.763	0	21367000000	49	3.80043	0.0109091	-8.80654	-7.6424	P24534;C9JZW3;F2Z2G2;F8WF65	P24534	Elongation factor 1-beta	EEF1B2
27.3127	26.9031	27.661	27.3701	27.2172	27.4292	24.9074	24.2653		6	6	6	27.4	27.4	27.4	29.745	0	3352700000	9	0.830222	0.637333	-1.35693	-1.47964	Q9NPJ6;Q5T911	Q9NPJ6;Q5T911	Mediator of RNA polymerase II transcription subunit 4	MED4
33.9251	33.7245	33.9759	34.6057	33.8946	34.1516	33.62	34.5757		38	38	28	65	65	57.7	43.727	0	393560000000	705	0.00324367	0.999917	0.00270748	0.00715286	Q9NQ29;A8MYV2;B8ZZ10;B8ZZ09;B8ZZ08;B8ZZ12;F8WBC1;F2Z322	Q9NQ29;A8MYV2;B8ZZ10	Putative RNA-binding protein Luc7-like 1	LUC7L
27.1281	27.2918	27.7194	28.0119	27.4436	27.5872	29.5633	28.1918		9	9	9	12.7	12.7	12.7	105.43	0	4529200000	19	0.592949	0.919803	0.658685	1.05592	Q9NQS7	Q9NQS7	Inner centromere protein	INCENP
26.8684	26.5591	25.9173	25.3943	26.1126	26.1728	26.7304	25.624		11	6	6	8.8	4.8	4.8	202.81	0	1591000000	17	0.0211678	1	-0.0248713	-0.049753	Q9NQX4;H0YMK3;Q6P1W8;H0YM96	Q9NQX4	Unconventional myosin-Vc	MYO5C
25.2703	24.9569	25.3556	24.325	25.3139	25.2156	24.4757	25.5507		3	3	3	13.2	13.2	13.2	54.557	0	919740000	11	0.19372	1	0.162012	0.377439	Q9NQZ2	Q9NQZ2	Something about silencing protein 10	UTP3
29.9399	29.7107	30.0788	29.8543	29.9263	29.7842	29.9524	29.8115		17	17	15	30.5	30.5	27.1	87.343	0	21172000000	143	0.115791	1	-0.027298	-0.145484	Q9NR30	Q9NR30	Nucleolar RNA helicase 2	DDX21
26.3383	26.3215	26.1623	23.9216	26.7209	26.5229	24.48	22.7773		5	5	4	5.3	5.3	4.5	164.67	0	1796400000	10	0.201092	1	-0.560653	-0.466064	Q9NTI5;A9IYQ1	Q9NTI5	Sister chromatid cohesion protein PDS5 homolog B	PDS5B
28.3416	28.1914	27.1857	26.6207	28.2435	27.7971	26.8186	27.0526		17	17	17	5	5	5	632.81	0	4826200000	66	0.0726666	1	-0.106922	-0.170529	Q9NU22;Q5T795	Q9NU22	Midasin	MDN1
27.8494	27.4494	27.4783	27.215	28.0244	28.0929	27.2744	27.1567		9	9	9	28.7	28.7	28.7	43.618	0	5268400000	33	0.197565	1	0.139081	0.368088	Q9NUD5	Q9NUD5	Zinc finger CCHC domain-containing protein 3	ZCCHC3
22.6106	28.8383	29.2598	30.0614	29.7888	29.5204	27.922	29.7858		4	4	4	7.5	7.5	7.5	101.98	0	16073000000	34	0.38542	0.973233	1.56173	0.834878	Q9NV70	Q9NV70	Exocyst complex component 1	EXOC1
28.2795	28.5037	28.9801	27.8154	28.5287	28.6016	27.4353	28.3934		11	11	11	29.3	29.3	29.3	72.889	0	6657100000	87	0.164228	1	-0.154913	-0.333975	Q9NVC6;E9PKQ4;E9PM72;E9PJZ4	Q9NVC6	Mediator of RNA polymerase II transcription subunit 17	MED17
29.1408	29.1602	28.4611	28.6902	29.1154	28.9222	28.9292	29.2788		15	15	2	21.6	21.6	1.7	71.368	0	10298000000	96	0.46563	1	0.198307	0.678359	Q9NVI7;Q5SV16	Q9NVI7	ATPase family AAA domain-containing protein 3A	ATAD3A
29.6161	29.6858	29.8107	30.7338	29.5099	29.7983	29.034	30.4815		15	15	15	33	33	33	75.406	0	21558000000	147	0.263011	1	-0.255689	-0.511955	Q9NVP1;H7C452	Q9NVP1	ATP-dependent RNA helicase DDX18	DDX18
24.1782	24.3753	23.1508	24.2806	23.6618	24.7182	24.428	24.7309		2	2	2	4.1	4.1	4.1	85.737	0	362970000	7	0.461627	0.987161	0.388481	0.810237	Q9NW13;H7C5G8;C9JE21;C9JAA9	Q9NW13;H7C5G8;C9JE21;C9JAA9	RNA-binding protein 28	RBM28
30.2919	30.4099	30.6686	30.5368	30.3167	29.9523	30.8593	30.2484		16	16	16	42.1	42.1	42.1	46.895	0	25021000000	82	0.265248	0.995241	-0.132646	-0.433862	Q9NW64;F5GWK3;E5RJW4;E5RHA8	Q9NW64;F5GWK3;E5RJW4	Pre-mRNA-splicing factor RBM22	RBM22
24.7406	24.1307	26.3316	24.4507	24.6344	24.1128	25.2949	23.8726		3	3	3	5.8	5.8	5.8	73.2	0.00076453	324090000	2	0.315984	1	-0.434709	-0.637747	Q9NW82;D6RIW8	Q9NW82;D6RIW8	WD repeat-containing protein 70	WDR70
33.3951	32.654	33.4506	33.3704	33.2947	33.1861	33.103	33.276		18	18	18	41.4	41.4	41.4	33.216	0	205970000000	338	0.00440721	1	-0.00255489	-0.0086993	Q9NWB6;X6R9F1	Q9NWB6	Arginine and glutamate-rich protein 1	ARGLU1
30.1325	30.0652	30.2668	30.1074	29.9081	29.9595	30.6767	29.8052		13	13	13	13.7	13.7	13.7	117.15	0	22698000000	91	0.100105	1	-0.0555911	-0.183009	Q9NWH9;H7C3F4;A8K5V8;H0YL55;H7BXE3;H0YLW7;H0YMW8;H0YNF3;H0YMR6;H0YLE6;H0YKH2;H0YMM0;H0YKU6	Q9NWH9;H7C3F4;A8K5V8	SAFB-like transcription modulator	SLTM
27.4249	27.2197	27.545	27.7389	27.58	23.5974	27.1672	27.7895		1	1	1	7	7	7	22.354	0	3865200000	18	0.42435	0.986465	-0.948625	-0.867748	Q9NWT8	Q9NWT8	Aurora kinase A-interacting protein	AURKAIP1
30.5813	30.3919	30.5759	30.7537	30.6071	30.6669	29.9905	31.0312		7	7	7	47.1	47.1	47.1	17.201	0	31930000000	84	0.00259156	0.996949	-0.00177336	-0.00540398	Q9NX24;J3QSY4;D6RC52;D6RCB9;H0YC83	Q9NX24;J3QSY4;D6RC52;D6RCB9	H/ACA ribonucleoprotein complex subunit 2	NHP2
30.7579	30.2557	31.0442	30.9272	30.705	30.4272	30.7105	30.6189		9	9	9	22.4	22.4	22.4	43.614	0	38587000000	79	0.29424	1	-0.13086	-0.457702	Q9NX58;D6RDJ1	Q9NX58	Cell growth-regulating nucleolar protein	LYAR
24.2525	24.3865	23.5691	25.4968	24.2914	24.3642	24.5434	24.5744		3	3	3	8.3	8.3	8.3	93.351	0	329280000	10	0.014283	1	0.017127	0.0339093	Q9NXE4;H7C235;H7C2J2;H7C0W5;G8JLC4;H7C1Q6;H7BXF4;F8WF03;F2Z2I0;F2Z2W5;C9J647	Q9NXE4;H7C235;H7C2J2;H7C0W5;G8JLC4;H7C1Q6;H7BXF4	Sphingomyelin phosphodiesterase 4	SMPD4
27.6906	27.4853	27.6503	28.0332	27.8051	27.4546	28.0779	27.6468		4	4	4	8.9	8.9	8.9	49.647	0	4475800000	16	0.0633947	1	0.0312314	0.113595	Q9NXE8;J3QLP6;B4DJK2;B4DZL1	Q9NXE8;J3QLP6;B4DJK2	Pre-mRNA-splicing factor CWC25 homolog	CWC25
27.6808	27.667	27.8311	27.7363	27.8227	27.873	26.3373	27.9461		9	9	9	13	13	13	105.67	0	4797800000	86	0.244967	1	-0.234046	-0.479154	Q9NXF1;B7Z9D5	Q9NXF1	Testis-expressed sequence 10 protein	TEX10
28.6801	27.7882	28.9617	29.2085	28.8224	28.8294	26.7287	29.3803		5	5	5	21.7	21.7	21.7	22.348	0	11070000000	64	0.123962	1	-0.219398	-0.28783	Q9NY12	Q9NY12	H/ACA ribonucleoprotein complex subunit 1	GAR1
31.8989	32.3092	31.8805	31.898	31.9267	31.8279	32.3329	31.0849		27	27	2	32.1	32.1	3.3	106.12	0	73808000000	179	0.305376	1	-0.203537	-0.535269	Q9NYF8;B0AZU3;H0YF14	Q9NYF8	Bcl-2-associated transcription factor 1	BCLAF1
31.7742	31.7586	30.8277	30.0811	31.5991	31.4252	31.9067	30.3594		19	19	19	78.4	78.4	78.4	39.594	0	52978000000	223	0.153581	1	0.212204	0.337448	Q9NYL9;H0YNJ8;H0YKU1;H0YNU8;Q5T7W3;G5EA42;Q9NZR1;P28289	Q9NYL9;H0YNJ8;H0YKU1	Tropomodulin-3	TMOD3
32.2652	32.5055	32.7261	32.7444	32.5341	32.5061	33.0619	32.847		39	39	33	38.9	38.9	33.4	164.15	0	113760000000	455	0.457758	1	0.176982	0.645739	Q9NYV4;J3QSD7;F8VXD2;H0YLT2;F8VYH9;B4DNF9;F8VZZ0;F8VTV8;F8VWX7;F8VZ51;K7EJ83;H0YAZ9;Q00535;P11802;E7EUK8;E5RGN0;Q96Q40;O94921;F5H6Z0;Q07002;Q00536;Q00537	Q9NYV4;J3QSD7	Cyclin-dependent kinase 12	CDK12
28.927	28.9625	28.3837	28.6649	29.4127	29.2803	28.3161	29.0254		11	11	11	31.8	31.8	31.8	36.034	0	11419000000	89	0.439191	1	0.274119	0.723316	Q9NZ01;B3KSQ1;M0R3C3;M0QXM3;M0R329;B4DR74	Q9NZ01;B3KSQ1	Very-long-chain enoyl-CoA reductase	TECR
34.0052	33.8185	34.0966	33.9451	33.7783	33.6431	33.5433	33.4505		37	37	35	57.5	57.5	55.3	63.48	0	307640000000	678	2.1338	0.426554	-0.36253	-1.89541	Q9NZI8;REV__M0QZ54;REV__M0R118;REV__M0R0M7;Q15517;G8JLG2;REV__Q15833	Q9NZI8	Insulin-like growth factor 2 mRNA-binding protein 1	IGF2BP1
29.8284	30.0197	30.2401	30.4733	30.3259	30.2054	31.1061	30.2666		14	14	14	11.5	11.5	11.5	158.49	0	22998000000	79	0.632182	0.9722	0.335622	0.950206	Q9NZM4	Q9NZM4	Glioma tumor suppressor candidate region gene 1 protein	GLTSCR1
26.7902	25.893	25.8235	25.5918	27.1625	26.5839	25.7659	23.8114		5	5	5	12.6	12.6	12.6	54.389	0	1581600000	22	0.090676	1	-0.193698	-0.220742	Q9NZM5	Q9NZM5	Glioma tumor suppressor candidate region gene 2 protein	GLTSCR2
28.9896	27.8791	27.9628	27.775	28.7386	27.9256	30.437	27.9437		4	4	4	21.8	21.8	21.8	26.624	0	6251300000	15	0.412148	0.986497	0.609573	0.80868	Q9P013;U3KQ79	Q9P013;U3KQ79	Spliceosome-associated protein CWC15 homolog	CWC15
21.495	21.2969	21.1681	19.485	21.3354	19.1881	22.0207	20.7603		11	11	11	32.5	32.5	32.5	41.945	0	9769300000	60	0.0156319	1	-0.035172	-0.04084	Q9P0J7;C9J3I2	Q9P0J7	E3 ubiquitin-protein ligase KCMF1	KCMF1
27.3399	27.5406	28.028	27.7197	27.5709	28.1385	29.3267	28.0993		9	9	9	21.1	21.1	21.1	56.084	0	7267700000	31	0.777596	0.813325	0.626825	1.25717	Q9P258	Q9P258	Protein RCC2	RCC2
19.9993	20.1552	19.6537	24.2358	19.5979	23.9731	24.2866	24.0447		11	11	2	43.6	43.6	14	35.979	0	10163000000	58	0.593259	0.872022	1.96457	1.18233	Q9P287	Q9P287	BRCA2 and CDKN1A-interacting protein	BCCIP
33.7117	33.8107	33.604	33.5955	34.0209	33.9194	33.8739	33.5779		111	111	103	42.8	42.8	39.3	335.92	0	297190000000	1305	0.766225	0.984277	0.167551	0.806087	Q9P2D1;Q3L8U1;H0YJG4;H3BTW3;Q9HCK8	Q9P2D1	Chromodomain-helicase-DNA-binding protein 7	CHD7
32.4136	32.7082	32.6536	32.9122	32.729	32.6464	32.9305	32.7669		46	46	46	78.8	78.8	78.8	88.486	0	132560000000	604	0.34893	1	0.0963182	0.440585	Q9P2I0;H0YJF4;G3V3T7;G3V5T3	Q9P2I0	Cleavage and polyadenylation specificity factor subunit 2	CPSF2
24.3288	23.1906	26.6385	24.8097	26.8506	26.5966	23.8032	24.3887		5	5	5	10.8	10.8	10.8	64.121	0	1498000000	9	0.260387	1	0.667861	0.579608	Q9P2K5;H0YN19;H0YKS1	Q9P2K5;H0YN19	Myelin expression factor 2	MYEF2
25.6764	25.7121	25.2109	25.5411	25.6255	25.5431	26.7682	25.4339		3	3	3	7.6	7.6	7.6	76.876	0	966730000	13	0.410038	1	0.307581	0.713159	Q9P2Y4;G3V2Q8	Q9P2Y4	Zinc finger protein 219	ZNF219
33.0303	32.9556	33.1562	32.522	33.3932	32.9594	32.9781	32.7666		50	50	50	66.2	66.2	66.2	96.819	0	161730000000	651	0.228562	1	0.108273	0.372451	Q9UBB9;H0Y4U8;F6SQZ1;F6XM96;F6UKU9;F6UQ07	Q9UBB9	Tuftelin-interacting protein 11	TFIP11
31.5976	31.7024	32.0173	31.8541	31.6974	31.6843	32.1689	32.0069		30	30	29	51.5	51.5	50.5	95.75	0	69937000000	339	0.263906	1	0.0965395	0.385574	Q9UBC3;F8W7Y4	Q9UBC3	DNA (cytosine-5)-methyltransferase 3B	DNMT3B
19.2408	24.5539	24.0383	20.9744	24.6568	24.5325	20.0554	20.2862		32	32	32	85	85	85	38.449	0	158840000000	228	0.0347338	1	0.180876	0.0953094	Q9UBE0;B3KNJ4;M0QX65;M0QZS6;B4DY66;M0R054;M0QYM8;M0R286;M0R375;M0QYP2	Q9UBE0;B3KNJ4;M0QX65;M0QZS6;B4DY66	SUMO-activating enzyme subunit 1;SUMO-activating enzyme subunit 1, N-terminally processed	SAE1
28.5828	28.4155	27.7674	27.7204	28.722	28.7065	26.9834	27.7844		12	12	10	21.2	21.2	19.9	97.621	0	6655500000	113	0.0540026	1	-0.0724673	-0.126635	Q9UBF2;H7C1T7	Q9UBF2	Coatomer subunit gamma-2	COPG2
28.211	28.302	26.813	27.8983	28.2888	28.6758	26.9309	27.9816		4	4	4	8.6	8.6	8.6	54.489	0	6720600000	33	0.120071	1	0.163193	0.26886	Q9UBM7;H0YE57;E9PRL8;E9PQ71;E9PIP9;E9PJ54;E9PM00	Q9UBM7;H0YE57	7-dehydrocholesterol reductase	DHCR7
22.115	23.2516	20.5742	24.2007	21.5969	20.7096	20.0507	25.8141		31	31	31	70.3	70.3	70.3	71.223	0	47015000000	139	0.121563	1	-0.492545	-0.305326	Q9UBT2;B3KWB9;K7EPL2;U3KQ93;K7ESK7;U3KQ55;K7ES38	Q9UBT2;B3KWB9	SUMO-activating enzyme subunit 2	UBA2
27.16	27.0598	26.9283	26.061	27.5379	26.9002	27.324	26.4883		9	9	9	19.9	19.9	19.9	102.13	0	3078100000	43	0.322052	1	0.260326	0.587908	Q9UDR5;F8WAH1;F8WE53	Q9UDR5;F8WAH1;F8WE53	Alpha-aminoadipic semialdehyde synthase, mitochondrial;Lysine ketoglutarate reductase;Saccharopine dehydrogenase	AASS
27.3888	27.7053	29.0098	28.1624	27.4476	27.3631	29.9307	28.3719		11	11	11	10.5	10.5	10.5	133.96	0	8485400000	27	0.113435	1	0.211745	0.267166	Q9UDY2	Q9UDY2	Tight junction protein ZO-2	TJP2
26.3351	25.3904	26.5782	25.9036	26.1393	26.0866	25.4996	26.4723		3	3	3	8.5	8.5	8.5	65.711	0	1598500000	34	0.00237466	0.997909	-0.00235128	-0.00546731	Q9UGU5;F8WDU7;B0QXZ8;B0QXZ9	Q9UGU5	HMG domain-containing protein 4	HMGXB4
25.8333	25.9591	26.2897	23.162	24.1345	26.2484	25.1864	28.0631		2	2	2	23.8	23.8	23.8	23.82	0	2111600000	8	0.215432	1	0.597076	0.494835	V9GYY5;Q9UGY1	V9GYY5;Q9UGY1	Nucleolar protein 12	NOL12
27.4398	28.2725	26.5908	28.9608	27.3034	27.2081	27.6911	27.9175		10	10	10	21.7	21.7	21.7	70.729	0	6169800000	42	0.211032	1	-0.285946	-0.447138	Q9UHB9;F5H5Y3	Q9UHB9;F5H5Y3	Signal recognition particle subunit SRP68	SRP68
28.1634	28.2346	27.2548	27.1811	28.7334	28.0596	26.8559	27.2098		5	5	5	12.1	12.1	12.1	92.239	0	5127100000	60	0.00406613	1	0.00620461	0.0101775	Q9UHI6;B4DWV7;E9PJ60	Q9UHI6;B4DWV7	Probable ATP-dependent RNA helicase DDX20	DDX20
31.5313	31.4174	31.3975	31.7949	31.7705	31.4571	32.0904	31.732		17	17	17	54.9	54.9	54.9	33.87	0	52069000000	194	0.694378	0.98844	0.227197	0.878351	Q9UHR5;J3QQJ0;X6R3T8;J3QLH3;J3KRR6;J3QLM2;F5H478;J3KRU5;J3KS14	Q9UHR5;J3QQJ0;X6R3T8;J3QLH3;J3KRR6	SAP30-binding protein	SAP30BP
34.9335	34.6914	35.0753	34.869	34.876	34.7469	34.5386	34.3843		42	42	15	66.2	66.2	24.9	59.875	0	644680000000	1137	0.970822	0.91579	-0.255881	-1.08863	Q9UHX1;H0YEM1;H0YCP8	Q9UHX1;H0YEM1	Poly(U)-binding-splicing factor PUF60	PUF60
26.9609	27.0648	27.1965	29.163	27.0256	27.9334	27.7964	29.2168		9	9	9	16.2	16.2	16.2	112.23	0	4668800000	31	0.230481	1	0.396756	0.49981	Q9UJQ4;Q6Y8G5	Q9UJQ4	Sal-like protein 4	SALL4
31.798	31.4243	31.6934	31.7491	31.8663	31.8665	31.3576	31.938		33	33	33	62.1	62.1	62.1	69.837	0	73771000000	286	0.232066	1	0.090909	0.352304	Q9UJV9;J3KNN5;D6RGI7;D6RD33;H0YA06;H0Y8L8	Q9UJV9;J3KNN5	Probable ATP-dependent RNA helicase DDX41	DDX41
27.7467	26.9518	27.4371	27.1557	27.8111	27.6591	26.909	27.4265		4	4	4	69.9	69.9	69.9	11.602	0	3498800000	22	0.192874	1	0.128587	0.354908	Q9UK45;K7ENY5;K7EML7	Q9UK45	U6 snRNA-associated Sm-like protein LSm7	LSM7
32.8218	32.7926	32.2696	32.4746	23.2621	23.4571	24.1674	22.0862	+	21	21	21	55.8	55.8	55.8	50.118	0	26041000000	77	6.08067	0	-9.34645	-16.9375	P26641;B4DTG2	P26641;B4DTG2	Elongation factor 1-gamma	EEF1G
28.4775	28.6806	28.674	29.2699	28.9052	29.031	29.5472	29.0864		16	16	16	14.9	14.9	14.9	164.2	0	10713000000	52	0.828166	0.884431	0.366929	1.14165	Q9UKJ3;K7EKU0;Q7Z570;A4D1E1	Q9UKJ3	G patch domain-containing protein 8	GPATCH8
21.9882	23.2618	24.0857	24.6051	23.0358	21.9947	22.5797	24.1416		20	20	20	14.4	14.4	14.4	196.54	0	5076300000	47	0.317504	1	-0.547256	-0.659921	Q9ULH0;E9PH70;H0Y8E4;H7C584;F8WAY8	Q9ULH0;E9PH70;H0Y8E4	Kinase D-interacting substrate of 220 kDa	KIDINS220
23.5921	23.8672	26.7412	26.7282	26.826	23.8223	24.2981	26.96		5	5	5	8.6	8.6	8.6	123.34	0	2094100000	6	0.0731218	1	0.244428	0.188349	Q9ULJ8	Q9ULJ8	Neurabin-1	PPP1R9A
28.3477	27.1992	27.4831	27.6542	27.3969	26.9325	28.8029	27.3191		6	6	4	26.3	26.3	12.3	32.992	0	3458600000	18	0.0424899	1	-0.0582242	-0.100942	Q9ULR0;A8MVI5	Q9ULR0	Pre-mRNA-splicing factor ISY1 homolog	ISY1
25.6976	26.3833	22.8937	23.6746	26.0606	25.6068	25.8221	23.5494		9	6	6	6.1	4.4	4.4	213.67	0	1192400000	23	0.240903	1	0.597412	0.540234	Q9ULV0;Q9H6Y6;K7EIJ6;K7EPI3;Q0P656	Q9ULV0;Q9H6Y6;K7EIJ6	Unconventional myosin-Vb	MYO5B
32.3085	32.7883	32.2733	31.5886	32.5583	32.7978	32.8848	32.1089		26	26	26	56.3	56.3	56.3	53.248	0	106050000000	342	0.53302	0.981507	0.347785	0.865464	Q9ULV4;B4E3S0;H0YHL7;F8W1H8;F8VUX3;F8VSA4;F8VRE9;F8VTT6;F8VVB7;F8VV53;H3BRY3;J3QLV6;P31146;J3KSS5;Q6QEF8	Q9ULV4;B4E3S0	Coronin-1C;Coronin	CORO1C
32.34	32.0726	32.6785	31.867	32.1756	31.811	32.8536	31.9285		25	25	25	63.3	63.3	63.3	55.18	0	94820000000	402	0.057298	1	-0.0473647	-0.120878	Q9UMS4;F5GY56;H0YGF3;F5H2I0;H0YGZ5	Q9UMS4	Pre-mRNA-processing factor 19	PRPF19
25.8406	25.867	26.1958	25.6981	26.4851	26.723	23.6724	26.359		3	3	3	16	16	16	40.055	0	1647200000	29	0.0435464	1	-0.0905323	-0.109848	Q9UN81	Q9UN81		ORF1
27.2508	26.8312	27.6894	26.616	27.0269	26.2681	29.4599	26.7827		5	5	5	13.7	13.7	13.7	64.953	0	3342600000	17	0.146265	1	0.287531	0.338933	Q9UNF1;Q5H909;Q5H907	Q9UNF1;Q5H909;Q5H907	Melanoma-associated antigen D2	MAGED2
24.0138	24.4377	25.1988	25.263	27.4028	24.0278	27.3538	22.327		4	4	4	20.3	20.3	20.3	33.43	0	1962100000	3	0.163272	1	0.549527	0.393265	Q9UNP9;E9PKY5;E9PEQ6;E9PK21	Q9UNP9;E9PKY5;E9PEQ6	Peptidyl-prolyl cis-trans isomerase E;Peptidyl-prolyl cis-trans isomerase	PPIE
25.8842	24.5965	27.7362	28.5288	27.1478	27.6555	28.2946	28.4116		16	3	3	61.4	13.1	13.1	17.256	0	4273400000	28	0.600281	0.890534	1.19096	1.14783	Q9UNX3;E5RIT6;E5RHH1;J3KS10	Q9UNX3;E5RIT6	60S ribosomal protein L26-like 1	RPL26L1
28.5274	29.2879	28.7017	30.2993	29.0801	29.3688	29.7917	30.1985		15	15	15	16.4	16.4	16.4	140.52	0	15923000000	77	0.376878	1	0.405704	0.713515	Q9UPN6;B7Z888;O95104	Q9UPN6;B7Z888	Protein SCAF8	SCAF8
32.4243	32.8919	32.7349	33.1285	32.949	33.1049	33.5464	33.1923		31	31	31	34.5	34.5	34.5	140.26	0	152290000000	516	1.07864	0.72551	0.403267	1.36956	Q9UPT8;M0QY97	Q9UPT8;M0QY97	Zinc finger CCCH domain-containing protein 4	ZC3H4
35.8904	36.1351	36.0778	36.2071	36.0827	36.1364	37.032	36.1		109	109	92	40.5	40.5	33.8	299.61	0	1461200000000	2063	0.491413	0.999014	0.26016	0.762075	Q9UQ35;I3L4D8;I3L0N7;I3L4U6;I3L3Q8	Q9UQ35	Serine/arginine repetitive matrix protein 2	SRRM2
23.8541	25.8571	26.4469	25.0846	27.5001	25.8856	24.0599	25.5929		4	4	4	27.5	27.5	27.5	28.068	0	1930600000	26	0.196735	1	0.448958	0.448873	Q9Y224;H0YJB9;G3V4C6	Q9Y224;H0YJB9;G3V4C6	UPF0568 protein C14orf166	C14orf166
23.5947	27.9681	28.1248	28.8174	25.0658	23.7833	29.7632	28.6077		3	3	3	44.1	44.1	44.1	22.968	0	5167800000	23	0.0614547	1	-0.321245	-0.164505	Q9Y294	Q9Y294	Histone chaperone ASF1A	ASF1A
24.6594	24.9463	25.3432	25.3608	24.8327	25.3184	24.6232	25.5734		3	3	3	7.9	7.9	7.9	40.542	0	928530000	12	0.0116119	1	0.00950813	0.025301	Q9Y295	Q9Y295	Developmentally-regulated GTP-binding protein 1	DRG1
25.711	25.5548	22.8135	25.0165	25.7313	24.0066	24.9073	22.6132		5	5	5	12.9	12.9	12.9	67.497	0	1128600000	6	0.190792	0.997982	-0.459349	-0.439168	Q9Y2R4;A8MTP9;F5H5G9;K7ELL1;F5H0R7;K7EMK0	Q9Y2R4;A8MTP9	Probable ATP-dependent RNA helicase DDX52	DDX52
31.6051	31.9698	31.5451	31.9277	31.4955	31.7306	32.4167	31.5267		22	22	22	21.7	21.7	21.7	108.66	0	70219000000	246	0.0441551	1	0.0304799	0.0894911	Q9Y2W1	Q9Y2W1	Thyroid hormone receptor-associated protein 3	THRAP3
27.7455	27.5438	27.6788	27.9398	27.3653	26.8926	28.7648	28.2309		7	7	7	13.1	13.1	13.1	69.997	0	4215200000	25	0.072088	1	0.0864139	0.163319	Q9Y2W2;F5H5G4	Q9Y2W2	WW domain-binding protein 11	WBP11
30.4985	30.4844	30.9844	31.3285	30.5048	30.4235	30.8083	31.2377		19	19	19	43.9	43.9	43.9	59.578	0	39609000000	207	0.107814	1	-0.0803623	-0.214145	Q9Y2X3;H7BZ72	Q9Y2X3	Nucleolar protein 58	NOP58
24.6771	24.9107	24.681	24.7934	24.8365	24.6298	25.9641	25.2444		1	1	1	1.9	1.9	1.9	96.914	0	470910000	6	0.644296	0.950824	0.403139	1.00927	Q9Y2X9	Q9Y2X9	Zinc finger protein 281	ZNF281
27.9278	28.1377	28.3697	28.3645	27.9544	28.0771	28.9749	27.9456		4	4	4	49.5	49.5	49.5	10.834	0	5267100000	47	0.0495443	1	0.0380435	0.103082	Q9Y333	Q9Y333	U6 snRNA-associated Sm-like protein LSm2	LSM2
34.6485	34.0607	34.5027	34.4912	34.5282	34.5258	33.7986	34.6592		37	27	27	56.4	46.7	46.7	46.513	0	517610000000	660	0.0736024	1	-0.0478716	-0.143694	Q9Y383;V9GZ75;F8WEU3	Q9Y383	Putative RNA-binding protein Luc7-like 2	LUC7L2
27.4466	27.3687	27.3599	26.6084	27.3686	24.2802	24.5315	22.8168		5	5	5	14.9	14.9	14.9	37.335	0	3362900000	14	1.34296	0.281938	-2.44662	-2.28318	Q9Y388;Q5JY83	Q9Y388	RNA-binding motif protein, X-linked 2	RBMX2
29.8719	30.0049	29.9081	29.1431	29.7543	29.9502	29.8978	29.4268		8	8	8	66.4	66.4	66.4	14.585	0	14998000000	75	0.0379407	1	0.0252581	0.0764049	Q9Y3B4	Q9Y3B4	Pre-mRNA branch site protein p14	SF3B14
27.2256	27.1847	27.8333	26.7962	27.6528	27.889	27.3539	27.1195		7	7	7	24.8	24.8	24.8	55.21	0	4355300000	37	0.392046	1	0.243808	0.654449	Q9Y3I0;E7EQS9	Q9Y3I0	tRNA-splicing ligase RtcB homolog	C22orf28
27.965	28.4248	27.916	28.2433	27.8637	28.3133	27.5579	27.9761		9	9	9	15.4	15.4	15.4	84.918	0	6104000000	20	0.484341	1	-0.209508	-0.706086	Q9Y3T9	Q9Y3T9	Nucleolar complex protein 2 homolog	NOC2L
31.4279	31.5335	30.9916	31.0265	31.6684	31.4741	30.9624	31.1061		8	8	8	43.8	43.8	43.8	12.254	0	60781000000	162	0.0994815	1	0.0578761	0.184698	Q9Y3U8;J3QSB5;J3KTD3	Q9Y3U8;J3QSB5	60S ribosomal protein L36	RPL36
32.1521	32.1432	32.2378	32.1545	32.3983	32.0608	32.8524	31.8682		7	7	7	33.6	33.6	33.6	23.661	0	106520000000	195	0.228375	1	0.123026	0.38829	X6R700;Q9Y3Y2;Q5T7Y7	X6R700;Q9Y3Y2	Chromatin target of PRMT1 protein	CHTOP
27.9135	29.0266	29.3271	29.1083	28.6015	28.1846	29.836	28.6542		4	4	4	56	56	56	9.9374	0	8269900000	80	0.0177052	1	-0.0248303	-0.0431428	Q9Y4Y9;B8ZZF8	Q9Y4Y9;B8ZZF8	U6 snRNA-associated Sm-like protein LSm5	LSM5
26.6054	28.9265	28.2031	27.5057	27.3869	28.291	29.8401	27.8831		6	6	6	41	41	41	15.35	0	4510700000	29	0.314563	1	0.540092	0.654363	Q9Y4Z0;V9GZ56;U3KQS7;U3KQK1;M0QXB0	Q9Y4Z0;V9GZ56;U3KQS7;U3KQK1;M0QXB0	U6 snRNA-associated Sm-like protein LSm4	LSM4
32.8555	32.6442	32.9838	32.364	33.1548	32.7504	33.1386	32.6311		46	46	46	52.1	52.1	52.1	104.8	0	140840000000	561	0.496053	1	0.206866	0.712202	Q9Y5B6;H7C2W4	Q9Y5B6	PAX3- and PAX7-binding protein 1	PAXBP1
28.2969	28.5244	29.1913	29.8923	28.326	28.2566	30.3153	29.7891		13	13	13	14.4	14.4	14.4	119.91	0	13507000000	87	0.114937	1	0.195534	0.267138	Q9Y5B9;G3V5A4;G3V401;G3V2X0	Q9Y5B9	FACT complex subunit SPT16	SUPT16H
33.9243	34.0594	34.0205	33.8632	21.7903	20.5472	22.1945	21.8478	+	20	20	7	65.1	65.1	32.6	28.821	0	66222000000	89	7.37	0	-12.3719	-26.707	E9PK01;P29692;E9PRY8;E9PQ49;E9PI39;E9PPR1;E9PL12;E9PMW7;E9PIZ1;H0YCK7;E9PQZ1;E9PK06;E9PK72;E9PKK3;H0YE58;H0YE72;E9PNW6;E9PJD0;E9PQC9	E9PK01;P29692;E9PRY8;E9PQ49;E9PI39;E9PPR1;E9PL12;E9PMW7;E9PIZ1;H0YCK7;E9PQZ1	Elongation factor 1-delta	EEF1D
27.0087	26.4579	26.4299	25.4876	27.2647	26.6744	25.3406	25.8958		8	8	8	14.6	14.6	14.6	104.2	0	1998000000	41	0.0340551	1	-0.0521569	-0.0830041	Q9Y5L0;C9J7E5;E9PFH4	Q9Y5L0;C9J7E5;E9PFH4	Transportin-3	TNPO3
30.2073	30.6028	30.9088	30.5813	30.4476	30.5069	31.7199	29.76		7	7	7	60.3	60.3	60.3	19.889	0	35637000000	138	0.0265859	1	0.033546	0.0630645	Q9Y5S9	Q9Y5S9	RNA-binding protein 8A	RBM8A
26.2642	26.2094	26.4029	26.2938	26.7049	26.8002	26.6003	26.6072		5	3	3	9.3	5.9	5.9	97.717	0	1918400000	22	3.08635	0.2604	0.38559	2.37564	Q9Y678;H0Y8X7	Q9Y678	Coatomer subunit gamma-1	COPG1
30.5032	30.5147	30.5206	30.2077	31.404	30.7353	30.4102	30.714		16	16	16	72	72	72	22.774	0	35224000000	182	0.853876	0.879388	0.379325	1.174	Q9Y6A4;H3BPA3	Q9Y6A4	UPF0468 protein C16orf80	C16orf80
33.3846	33.5266	33.732	33.8671	33.5786	33.3424	34.3783	33.5785		54	54	23	43	43	21.5	145.44	0	259090000000	872	0.138786	1	0.0918713	0.262062	S4R3H4;E7EQT4;Q9UKV3	S4R3H4;E7EQT4;Q9UKV3	Apoptotic chromatin condensation inducer in the nucleus	ACIN1
31.151	30.6082	31.2595	31.3554	31.2507	30.9499	30.9032	31.2568		14	14	14	66.3	66.3	66.3	19.526	0	50236000000	193	0.00588158	0.999933	-0.00337696	-0.0115588	X6RAL5;O00422;H7BZW6;U3KPY7;U3KQ12	X6RAL5;O00422;H7BZW6	Histone deacetylase complex subunit SAP18	SAP18

## Sheet: Significant UBR7 interactome
Significant interactors of UBR7 in hESCs
FLAG_1	FLAG_2	FLAG_3	FLAG_4	UBR7_1	UBR7_2	UBR7_3	UBR7_4	C: Student's T-test Significant UBR7_FLAG	N: Peptides	N: Razor + unique peptides	N: Unique peptides	N: Sequence coverage [%]	N: Unique + razor sequence coverage [%]	N: Unique sequence coverage [%]	N: Mol. weight [kDa]	N: Q-value	N: Intensity	N: MS/MS Count	N: -Log Student's T-test p-value UBR7_FLAG	N: Student's T-test q-value UBR7_FLAG	N: Student's T-test Difference UBR7_FLAG	N: Student's T-test Test statistic UBR7_FLAG	T: Protein IDs	T: Majority protein IDs	T: Protein names	T: Gene names
24.5257	24.6303	24.9311	24.0634	31.5761	33.1217	30.4733	33.7844	+	22	22	22	65.4	65.4	65.4	47.998	0	28186000000	84	4.23793	0.0171429	7.70128	8.85314	Q8N806;E9PCJ7;H0YJM2;H0YJY4;G3V2G3;G3V336;H0YJA0;G3V3Q6;G3V253	Q8N806;E9PCJ7	Putative E3 ubiquitin-protein ligase UBR7	UBR7
23.2196	23.2688	23.5138	25.0379	27.2058	29.0093	26.4904	30.5205	+	5	5	3	4.2	4.2	3.1	163.29	0	2360600000	8	2.39677	0.0676522	4.54647	4.11258	P01023;H0YGH6;P20742	P01023	Alpha-2-macroglobulin	A2M
24.1641	23.8409	23.6023	24.0964	26.0494	29.7007	26.5504	31.3087	+	9	9	9	18.7	18.7	18.7	68.996	0	3579700000	19	1.90773	0.103758	4.4764	3.27201	P10515;H0YDD4;E9PEJ4;F5H7M3	P10515;H0YDD4;E9PEJ4;F5H7M3	Dihydrolipoyllysine-residue acetyltransferase component of pyruvate dehydrogenase complex, mitochondrial	DLAT
23.2235	23.9475	24.9483	22.7316	28.1823	27.0719	27.6179	27.2283	+	6	6	6	13.4	13.4	13.4	75.491	0	1003200000	12	3.38703	0.029	3.8124	5.94356	P42166;A2T926;G5E972;P42167;H0YJH7	P42166;A2T926;G5E972;P42167	Lamina-associated polypeptide 2, isoform alpha;Thymopoietin;Thymopentin;Lamina-associated polypeptide 2, isoforms beta/gamma;Thymopoietin;Thymopentin	TMPO
23.8293	23.4283	24.783	23.353	28.1874	27.939	25.0723	28.2115	+	3	3	3	27	27	27	10.366	0	3482400000	6	2.25489	0.072	3.50419	3.76652	P63167;F8VXL2;F8VRV5;Q96FJ2	P63167;F8VXL2;F8VRV5	Dynein light chain 1, cytoplasmic	DYNLL1
23.8585	24.1677	25.7594	23.2254	27.5894	27.3713	27.8879	27.9214	+	4	4	4	17.9	17.9	17.9	42.15	0	653980000	10	3.09104	0.035	3.43976	5.2538	Q8NFH3;B4E2F0	Q8NFH3	Nucleoporin Nup43	NUP43
24.1144	24.5689	22.691	22.867	25.1622	27.3704	26.0945	29.2366	+	3	3	3	4	4	4	105.21	0	871640000	3	1.8499	0.125111	3.4056	3.10861	Q5T985;P19823;Q5T987;CON__Q9TRI1	Q5T985;P19823	Inter-alpha-trypsin inhibitor heavy chain H2	ITIH2
27.7383	28.5454	27.4744	28.7357	31.1892	30.5893	31.9971	30.9366	+	16	16	16	39.3	39.3	39.3	80.386	0	13695000000	55	3.4189	0.0363077	3.05458	5.78525	Q96SZ4;I3L1J3;I3L0Q3	Q96SZ4;I3L1J3	Zinc finger and SCAN domain-containing protein 10	ZSCAN10
25.8949	25.732	24.9744	24.0761	28.3145	26.9121	29.0682	28.2166	+	3	3	3	23.3	23.3	23.3	29.062	0	1285600000	9	2.54107	0.062	2.95851	4.1605	O75822;H0YGJ7;H0YLP3	O75822	Eukaryotic translation initiation factor 3 subunit J	EIF3J
23.8457	23.0616	24.6897	24.0699	26.1532	27.6186	25.3539	28.1987	+	4	4	2	20	20	14.1	43.295	0	751370000	2	2.12929	0.0914839	2.91437	3.4887	P08559;Q5JPU0;Q5JPT9;Q5JPU1	P08559	Pyruvate dehydrogenase E1 component subunit alpha, somatic form, mitochondrial	PDHA1
25.0886	24.2009	23.6669	23.3058	25.6557	27.6612	25.7231	27.9148	+	6	6	6	22.8	22.8	22.8	39.233	0	698930000	9	1.99984	0.103765	2.67314	3.25563	P11177;F8WF02;C9J634	P11177;F8WF02;C9J634	Pyruvate dehydrogenase E1 component subunit beta, mitochondrial	PDHB
23.6231	22.4866	25.6071	22.8725	26.1964	25.1641	27.5835	26.2918	+	3	3	3	6.6	6.6	6.6	89.843	0	317820000	4	1.68605	0.163273	2.66163	2.79206	H7C3C4;E9PFN4;Q9Y6M7;C9JRP1	H7C3C4;E9PFN4;Q9Y6M7	Sodium bicarbonate cotransporter 3	SLC4A7
25.4296	25.4627	25.9983	25.4356	28.289	28.1601	28.2174	28.2591	+	6	6	6	27.4	27.4	27.4	41.487	0	2059300000	18	5.81814	0.0112	2.64987	10.9557	Q15019;B5MCX3;C9IZU3;C9J938;C9JB25;C9J2Q4;H7C2Y0;C9JTV8;C9JFT1;F8WB65;C9JZI2;C9IY94;C9JQJ4;H7C310;C9JT15;C9JSE7;B5MD47	Q15019;B5MCX3;C9IZU3;C9J938;C9JB25;C9J2Q4;H7C2Y0	Septin-2	SEPT2.
25.1485	23.0448	24.5328	23.5299	26.0748	26.3784	26.3086	26.2006	+	2	2	2	9.1	9.1	9.1	44.842	0	303330000	3	2.39978	0.0666667	2.17656	3.74831	G3V1Q4;E7ES33;E7EPK1;Q16181;Q5JXL7;F5GZE5;H0Y3Y4;H0YFF6	G3V1Q4;E7ES33;E7EPK1;Q16181;Q5JXL7;F5GZE5;H0Y3Y4;H0YFF6	Septin-7	SEPT7;DKFZp586I031
24.127	24.2406	25.0041	24.3221	25.7115	25.4893	26.6151	28.2142	+	4	4	4	2.8	2.8	2.8	210.13	0	746100000	5	1.7351	0.1624	2.0841	2.78038	E7EV56;E7ETA6;Q15154;A6NNN6;H0YBA1	E7EV56;E7ETA6;Q15154	Pericentriolar material 1 protein	PCM1
23.437	23.3848	25.4235	24.7642	26.196	25.9941	27.3049	25.7302	+	3	3	3	11.6	11.6	11.6	57.276	0	292730000	6	1.81617	0.1548	2.05391	2.88605	Q9H3P2;C9JHL4;B3KSP0;H0Y3X6;F8W954;F8WF98;H7C2M8;C9JEM7;H7C2C7	Q9H3P2;C9JHL4;B3KSP0;H0Y3X6	Negative elongation factor A	NELFA;WHSC2
31.2753	31.3253	31.5535	31.1414	33.0115	32.7423	33.9633	33.0441	+	55	55	55	54.1	54.1	54.1	98.848	0	80072000000	298	3.25948	0.0357895	1.86639	4.91323	Q5T7N2	Q5T7N2	LINE-1 type transposase domain-containing protein 1	L1TD1
27.7181	27.9194	27.8707	27.8618	28.7292	28.3306	28.6639	28.6155	+	5	5	5	35.5	35.5	35.5	33.54	0	5874300000	31	3.56055	0.0692308	0.742282	3.7491	Q7L190	Q7L190	Developmental pluripotency-associated protein 4	DPPA4

## Sheet: GOBP of interactors
GOBP analysis of the interacting partners of UBR7 in hESCs
GO biological process complete	Homo sapiens - REFLIST (21002)	upload_1 (16)	upload_1 (expected)	upload_1 (over/under)	upload_1 (fold Enrichment)	upload_1 (P-value)
acetyl-CoA biosynthetic process from pyruvate (GO:0006086)	8	3	.01	+	> 100	2.66E-04
acetyl-CoA biosynthetic process (GO:0006085)	13	3	.01	+	> 100	1.14E-03
regulation of acetyl-CoA biosynthetic process from pyruvate (GO:0010510)	13	3	.01	+	> 100	1.14E-03
regulation of acyl-CoA biosynthetic process (GO:0050812)	14	3	.01	+	> 100	1.42E-03
regulation of sulfur metabolic process (GO:0042762)	22	3	.02	+	> 100	5.50E-03
acetyl-CoA metabolic process (GO:0006084)	27	3	.02	+	> 100	1.02E-02
tricarboxylic acid cycle (GO:0006099)	31	3	.02	+	> 100	1.53E-02
citrate metabolic process (GO:0006101)	35	3	.03	+	> 100	2.20E-02
tricarboxylic acid metabolic process (GO:0072350)	39	3	.03	+	> 100	3.04E-02
acyl-CoA biosynthetic process (GO:0071616)	43	3	.03	+	91.58	4.07E-02
thioester biosynthetic process (GO:0035384)	43	3	.03	+	91.58	4.07E-02
regulation of coenzyme metabolic process (GO:0051196)	88	4	.07	+	59.66	4.65E-03
regulation of cofactor metabolic process (GO:0051193)	88	4	.07	+	59.66	4.65E-03
