# Supplementary material for: Insights into the ubiquitin-proteasome system of human embryonic stem cells
Source: Sci Rep. 2018 Mar 6;8:4092. doi: 10.1038/s41598-018-22384-9 (PMC5840266; doi:10.1038/s41598-018-22384-9)
Supplement: Supplementary file 10 — Dataset 9 [file 41598_2018_22384_MOESM10_ESM.xlsx]

## Sheet: All proteins
Supplementary Data 9. Proteomics data of the UBE3A interactome in hESCs
Flag_1	Flag_2	Flag_3	Ube3a_1	Ube3a_2	Ube3a_3	C: Student's T-test Significant UBE3A-DMSO_FLAG-DMSO	N: Peptides	N: Razor + unique peptides	N: Unique peptides	N: Sequence coverage [%]	N: Unique + razor sequence coverage [%]	N: Unique sequence coverage [%]	N: Mol. weight [kDa]	N: Q-value	N: Score	N: Intensity	N: MS/MS Count	N: -Log Student's T-test p-value UBE3A-DMSO_FLAG-DMSO	N: Student's T-test q-value UBE3A-DMSO_FLAG-DMSO	N: Student's T-test Difference UBE3A-DMSO_FLAG-DMSO	N: Student's T-test Test statistic UBE3A-DMSO_FLAG-DMSO	T: Protein IDs	T: Majority protein IDs	T: Protein names	T: Gene names
29.1337	29.2926	29.0894	29.0792	29.3022	29.3695		10	10	10	397	397	397	34081	0	11018	6619000000	57	0.296431	0.881272	0.0783882	0.378245	A0A024QZP7;P06493;A0A087WZZ9;E5RIU6;K7ELV5;E7ESI2;G3V5T9;P24941;Q00526;G3V317;F8VXD2;F8VYH9;F8VZZ0;F8VTV8;F8VWX7;F8VZ51;K7EJ83;H0YAZ9;Q9BVE2;E7EUK8;E5RGN0;A0A087X209;A0A087WZU2;F5H6Z0;J3QSD7;Q00535;P11802;Q00534;P50750;Q96Q40;O94921;Q07002;Q00536;Q00537;Q9NYV4;Q14004	A0A024QZP7;P06493;A0A087WZZ9;E5RIU6	Cyclin-dependent kinase 1	CDC2;CDK1
26.5368	26.7303	26.7236	26.9787	26.6649	26.615		5	5	5	43	43	43	14144	0	38237	1093800000	11	0.275084	0.880792	0.0893033	0.387762	A0A024R4E5;Q00341;H0Y394;H7C0A4;C9JHS9;C9J739;C9JMQ6;C9JQ82;C9JBS3;C9JEJ8;C9JHN6;C9JT62;C9JHS7;C9JK79;C9JHZ8;C9JES8;C9JZI8;C9J5E5;C9JIZ1;H7BZC3;H7C2D1	A0A024R4E5;Q00341;H0Y394	Vigilin	HDLBP
31.3069	31.7042	30.8469	31.4383	31.2476	31.348		16	16	16	469	469	469	22591	0	15754	27943000000	123	0.081667	0.958748	0.0586376	0.165768	A0A024R4M0;P46781;B5MCT8;C9JM19;F2Z3C0;A8MXK4	A0A024R4M0;P46781;B5MCT8;C9JM19	40S ribosomal protein S9	RPS9
23.8153	24.5598	24.5007	25.1045	24.6877	25.2485		4	2	2	86	56	56	58311	0	30145	274170000	3	1.16152	0.299655	0.721633	1.84019	A0A024R7W5;A0A087X0Q1;A0A087WY31;Q7Z739;Q9BYJ9	A0A024R7W5;A0A087X0Q1;A0A087WY31;Q7Z739;Q9BYJ9	YTH domain-containing family protein 3;YTH domain-containing family protein 1	YTHDF3;YTHDF1
24.9769	25.2916	25.7229	25.436	25.5006	25.0283		3	3	3	39	39	39	81035	0	17507	292640000	7	0.0111133	0.998842	-0.00882657	-0.0243854	A0A087WSW7;F6XU50;A0A0B4J1V9;Q9NRZ9;B1ALG6;Q9NW36	A0A087WSW7;F6XU50;A0A0B4J1V9;Q9NRZ9;B1ALG6	Lymphoid-specific helicase	HELLS
27.8385	27.3939	27.4437	27.9706	27.6709	27.5936		2	2	2	375	375	375	86075	0	23919	1848300000	13	0.440155	0.750038	0.186326	0.661595	A0A087WTP2;A0A087X1D8;A0A087WVN4;P14324	A0A087WTP2;A0A087X1D8;A0A087WVN4;P14324	Farnesyl pyrophosphate synthase	FDPS
27.4413	25.9071	25.5759	26.0288	26.198	25.9451		5	5	5	11	11	11	73027	0	59092	845750000	8	0.162803	0.878132	-0.250854	-0.369219	A0A087WTP3;Q92945;M0R0I5;M0QYH3;M0QYG1;M0QXW7;M0R0C6	A0A087WTP3;Q92945;M0R0I5	Far upstream element-binding protein 2	KHSRP
30.933	30.1216	30.0046	30.4788	30.7296	30.5195		16	16	11	33	33	228	58535	0	13829	17703000000	58	0.299686	0.802692	0.222888	0.554341	A0A087WTT1;P11940;E7EQV3;E7ERJ7;H0YAR2;Q9H361;H0YBN4;Q4VXU2;H0YAP2;E5RGH3;E5RH24;E5RJB9;H0YB86;H0YEQ8;H0YAS6;H0YB75;H0YC10;E5RGC4;E5RFD8;E5RHG7;H0YAS7;Q5JQF8;Q96DU9	A0A087WTT1;P11940;E7EQV3;E7ERJ7;H0YAR2;Q9H361	Polyadenylate-binding protein;Polyadenylate-binding protein 1;Polyadenylate-binding protein 3	PABPC1;PABPC3
23.854	23.9604	24.1174	24.4732	24.4917	25.1531		2	2	2	69	69	69	564	0	12826	210470000	6	1.43424	0.213182	0.72879	2.16694	A0A087X0S7;A0A0C4DH00;A0A087WTU1;A0A0B4J2G4;Q15345	A0A087X0S7;A0A0C4DH00;A0A087WTU1;A0A0B4J2G4;Q15345	Leucine-rich repeat-containing protein 41	LRRC41
29.2267	28.4626	28.3993	29.2178	29.4632	29.0168		6	4	4	171	143	143	4004	0	46921	5619800000	27	0.842406	0.417416	0.536397	1.35601	A0A087WUK2;O14979	A0A087WUK2;O14979	Heterogeneous nuclear ribonucleoprotein D-like	HNRNPDL
26.5754	25.1893	25.1173	26.0492	27.321	27.6567		2	2	2	261	261	261	10353	0	1517	964510000	4	0.948231	0.321984	1.38163	1.76729	A0A087WUN7;H0YJ40;G3V4X6;G3V2S9;Q9GZT3;H0YJI1;H0YJW7	A0A087WUN7;H0YJ40;G3V4X6;G3V2S9;Q9GZT3;H0YJI1;H0YJW7	SRA stem-loop-interacting RNA-binding protein, mitochondrial	SLIRP
30.1464	30.1267	29.7705	29.6506	29.6796	30.1343		4	4	4	351	351	351	15197	0	5037	11564000000	44	0.413196	0.761835	-0.193015	-0.646352	E7ETK0;A0A087WUS0;P62847	E7ETK0;A0A087WUS0;P62847	40S ribosomal protein S24	RPS24
26.4387	26.9233	23.9064	27.2271	27.2383	27.1261		4	4	4	43	43	43	13868	0	3091	1085200000	5	0.702171	0.409131	1.44103	1.39086	A0A087WUT6;O60841	A0A087WUT6;O60841	Eukaryotic translation initiation factor 5B	EIF5B
24.0954	23.4231	24.3959	24.4257	27.7155	28.505		9	1	1	54	61	61	18565	1506	67605	1670200000	21	1.06719	0.227872	2.91058	2.10633	F8W7C6;A0A087WV22	F8W7C6;A0A087WV22		RPL10
32.3338	32.1772	31.8636	33.9836	33.9283	33.9569	+	69	69	69	498	498	498	19206	0	32331	166600000000	452	3.71545	0.0588	1.83142	7.65765	A0A087WVQ6;Q00610;J3KS13;A0A087WX41;P53675;K7EJJ5;J3KRF5;J3KSQ2;J3QL20;F5H5N6	A0A087WVQ6;Q00610	Clathrin heavy chain;Clathrin heavy chain 1	CLTC
25.1828	23.6315	24.9169	23.6497	23.9157	23.8145		2	2	1	235	235	154	26622	0	53853	13997000000	19	-4.34294e-08	1	0	0	A0A087WW55	A0A087WW55		PRSS1
25.6203	25.3121	25.9912	26.468	25.8441	27.259		3	3	3	204	204	204	20615	0	22193	743460000	4	0.907145	0.352051	0.882526	1.59293	H3BQI4;I3L2Z5;A0A087WWR2;P56270;I3L411;I3L4Y2;H3BPU3;I3L0M3;H3BQS2	H3BQI4;I3L2Z5;A0A087WWR2;P56270;I3L411;I3L4Y2;H3BPU3;I3L0M3;H3BQS2	Myc-associated zinc finger protein	MAZ
27.0782	27.1363	27.1481	28.4162	28.3063	27.4912	+	5	5	5	218	218	218	26743	0	11498	2093700000	10	1.50284	0.195164	0.950377	2.42105	A0A087WX29;Q13148;K7EJM5;K7EN94;B1AKP7;G3V162;A0A087X260;A0A087WYY0;K7EJ99;A0A0A0MSV7;A0A087WXQ5;A0A087WV68;A0A1W2PNU8	A0A087WX29;Q13148;K7EJM5;K7EN94;B1AKP7;G3V162;A0A087X260;A0A087WYY0	TAR DNA-binding protein 43	TARDBP
31.4545	31.3512	30.9137	31.5423	31.3428	31.0748		9	9	9	485	485	485	19586	0	94253	28379000000	76	0.138442	0.931982	0.0801646	0.255255	A0A087WXM6;J3QQT2;J3KRX5;A0A0A6YYL6;P18621;J3QLC8;A0A0A0MRF8;J3KRB3;A0A087WWH0;J3QS96;A0A087WY81;J3KSJ0	A0A087WXM6;J3QQT2;J3KRX5;A0A0A6YYL6;P18621;J3QLC8;A0A0A0MRF8;J3KRB3;A0A087WWH0;J3QS96;A0A087WY81	60S ribosomal protein L17	RPL17;RPL17-C18orf32
26.711	24.7891	23.9494	26.771	27.0958	26.619		4	4	4	94	94	94	49526	0	37014	1111700000	11	0.947106	0.308885	1.67881	1.80642	A0A087WY71;E9PFW3;Q96CW1;C9JJ47;C9JTK4;C9JGT8	A0A087WY71;E9PFW3;Q96CW1;C9JJ47	AP-2 complex subunit mu	AP2M1
27.9702	24.8758	28.1305	28.4143	27.5181	27.3489		8	8	8	165	165	165	56967	0	5981	2236600000	13	0.278366	0.768334	0.768263	0.635151	A0A087WYS1;E7EUC7;Q16851;C9JTZ5;C9JUW1;C9JWG0;C9JVG3;C9JQU9;C9JNZ1;F2Z3H1	A0A087WYS1;E7EUC7;Q16851	UTP--glucose-1-phosphate uridylyltransferase	UGP2
29.7916	28.9249	29.2305	29.1878	29.167	29.5388		4	4	4	274	274	274	19155	0	76739	7361600000	29	0.0210814	0.993028	-0.017767	-0.0466332	A0A087WYT3;Q15185;B4DDC6	A0A087WYT3;Q15185	Prostaglandin E synthase 3	PTGES3
23.4914	24.4692	26.0543	25.2042	24.1797	24.1625		2	2	2	10	10	10	13956	0	1458	94087000	5	0.0662025	0.959889	-0.156185	-0.169337	A0A087WZE9;P05204;Q15651	A0A087WZE9;P05204;Q15651	Non-histone chromosomal protein HMG-17;High mobility group nucleosome-binding domain-containing protein 3	HMGN3;HMGN2
28.9507	28.5237	28.4793	28.7941	28.548	28.531		11	11	11	146	146	146	10478	0	90753	4475300000	46	0.053668	0.985466	-0.0268974	-0.0986454	A0A087X054;Q9Y4L1;E9PJ21;A0A087WWI4;K7EQK2;J3QL06;J3KTF1;Q9BST8;J3QQH7;J3QLE9;A0A087X214;A0A087WW13	A0A087X054;Q9Y4L1;E9PJ21;A0A087WWI4;K7EQK2	Hypoxia up-regulated protein 1	HYOU1
25.8068	26.0462	25.5109	25.7255	26.1988	25.9886		5	5	5	37	37	37	18785	0	57292	730680000	19	0.37073	0.788465	0.18302	0.596813	A0A087X0K9;G5E9E7;G3V1L9;Q07157;H0Y3R8	A0A087X0K9;G5E9E7;G3V1L9;Q07157	Tight junction protein ZO-1	TJP1
27.1557	26.6992	24.7954	26.4499	26.3098	26.1527		3	2	2	201	14	14	19757	0	20166	940950000	5	0.040835	0.98385	0.0873534	0.105517	A0A087X271;B4DDF4;B4DUT8;Q99439;K7ES69;H3BVI6;A0A087X1X5	A0A087X271;B4DDF4;B4DUT8;Q99439;K7ES69;H3BVI6	Calponin;Calponin-2	CNN2
28.0839	28.535	23.9448	28.3229	28.7431	28.1571		3	3	3	495	495	495	1032	0	35972	3495600000	12	0.455148	0.583867	1.55309	0.988541	A0A087X2D0;P84103	A0A087X2D0;P84103	Serine/arginine-rich splicing factor 3	SRSF3
24.2286	25.7416	27.1678	27.0341	27.0284	27.5443		5	5	5	146	146	146	45796	0	39027	1447400000	9	0.794802	0.354947	1.48963	1.54261	A0A087X2I1;P62333;H0YJC0;H0YJS8;H0YJX2	A0A087X2I1;P62333;H0YJC0	26S protease regulatory subunit 10B	PSMC6
29.0671	28.8266	28.6051	29.2868	29.5607	29.358		8	8	8	348	348	348	30348	0	91311	6718600000	45	1.65525	0.212938	0.568846	2.21672	A0A0A0MR02;P45880;Q5JSD2;Q5JSD1;A2A3S1	A0A0A0MR02;P45880;Q5JSD2;Q5JSD1	Voltage-dependent anion-selective channel protein 2	VDAC2
27.0645	27.2225	26.9031	27.4875	27.1753	27.4104		5	5	5	92	92	92	71611	0	35096	1585500000	10	1.05103	0.453556	0.29436	1.27107	M0R3F1;A0A0A0MRA5;B7Z4B8;Q9BUJ2;M0QYZ0	M0R3F1;A0A0A0MRA5;B7Z4B8;Q9BUJ2;M0QYZ0	Heterogeneous nuclear ribonucleoprotein U-like protein 1	HNRNPUL1
33.43	33.9912	35.0672	34.293	34.2265	34.3376		3	3	1	92	92	41	31983	0	22178	323640000000	69	0.0909311	0.943369	0.122903	0.211381	A0A0A0MS07;A0A0A0MS08;P01857	A0A0A0MS07;A0A0A0MS08;P01857	Ig gamma-1 chain C region	IGHG1
27.2917	26.2626	26.4017	24.1247	26.6362	26.2727		5	5	5	92	92	92	69334	0	49225	1047200000	10	0.502598	0.567108	-0.974163	-1.02831	A0A0A0MSQ0;P13797;U3KQI3;Q5TBN3;P13796;H7C4N2;C9JAM8;Q14651	A0A0A0MSQ0;P13797	Plastin-3	PLS3
25.8278	26.0025	24.0829	24.4509	26.2415	26.1599		2	2	2	62	62	62	4399	0	14699	561120000	4	0.136521	0.893975	0.312997	0.330744	A0A0A0MSR2;H0Y9H2;E7EV99;E7ENY0;P35611;P35612	A0A0A0MSR2;H0Y9H2;E7EV99;E7ENY0;P35611;P35612	Alpha-adducin;Beta-adducin	ADD1;ADD2
29.9234	29.8483	29.7695	29.9268	29.5347	30.0992		20	20	20	20	20	20	14229	0	19813	9631500000	79	0.0123689	0.997911	0.00647291	0.0237238	A0A0A0MSX9;P41252;J3KR24;Q5TCD1;Q5TCC6	A0A0A0MSX9;P41252;J3KR24	Isoleucine--tRNA ligase, cytoplasmic	IARS
26.8677	25.2809	25.9752	24.6165	26.5602	26.1219		3	3	3	268	268	268	1115	0	20801	1213600000	10	0.135962	0.895253	-0.27509	-0.324937	B8ZWD1;A0A0A0MTI5;P07108	B8ZWD1;A0A0A0MTI5;P07108	Acyl-CoA-binding protein	DBI
26.8375	27.199	27.0941	26.4982	26.4959	26.5022	+	2	2	2	204	204	204	13057	0	1589	1035000000	5	2.14774	0.172	-0.544776	-2.62681	F8WDD7;F8WCF6;A0A0A6YYG9;P59998;F8WDW3;F8WE39;H7C0A3	F8WDD7;F8WCF6;A0A0A6YYG9;P59998;F8WDW3;F8WE39;H7C0A3	Actin-related protein 2/3 complex subunit 4	ARPC4;ARPC4-TTLL3
27.4203	27.1371	26.9522	27.1683	26.7733	27.0713		6	6	6	79	79	79	1012	0	39005	1433700000	16	0.385632	0.787984	-0.165535	-0.589687	A0A0B4J1W3;Q9BXJ9;Q6N069	A0A0B4J1W3;Q9BXJ9	N-alpha-acetyltransferase 15, NatA auxiliary subunit	NAA15
27.9191	27.6798	27.2615	28.4129	27.4311	28.2227		3	3	3	255	255	255	15763	0	21122	2419500000	14	0.491141	0.646113	0.40213	0.880338	A0A0B4J1Z1;C9JAB2;Q16629;F8WEA1	A0A0B4J1Z1;C9JAB2;Q16629	Serine/arginine-rich splicing factor 7	SRSF7
25.1842	25.1156	25.2938	24.3276	25.1377	25.3321		3	3	3	59	59	59	69746	0	17634	297490000	6	0.353777	0.764635	-0.265407	-0.644267	E5RH50;A0A0B4J210;Q6PKG0;E5RHK4;H0YAN4;H0YC33;H0YBW1	E5RH50;A0A0B4J210;Q6PKG0	La-related protein 1	LARP1
27.9946	28.3577	28.2988	28.3618	28.2586	28.5642		16	3	1	208	59	33	88381	0	35834	3138000000	12	0.546253	0.720144	0.177799	0.728922	A0A0B4J269;Q13509;G3V2A3;G3V542	A0A0B4J269;Q13509	Tubulin beta-3 chain	TUBB3
27.7062	24.3731	24.883	26.8596	27.9104	27.2152		2	2	2	144	144	144	21525	0	15089	1420200000	8	0.706625	0.405472	1.67431	1.41711	Q5W0H4;A0A0B4J2C3;P13693;J3KPG2;E9PJF7;Q56UQ5	Q5W0H4;A0A0B4J2C3;P13693;J3KPG2;E9PJF7;Q56UQ5	Translationally-controlled tumor protein;TPT1-like protein	TPT1
26.0824	26.3374	26.1535	26.51	26.6603	26.8102		6	5	5	89	77	77	77816	0	32131	916180000	7	1.81785	0.218447	0.469088	2.1795	A0A0C4DG02;Q9Y6K1;F8WE91	A0A0C4DG02;Q9Y6K1	DNA (cytosine-5)-methyltransferase 3A	DNMT3A
29.1257	28.5399	28.69	29.2489	29.1394	28.9576		7	7	7	30	30	30	29404	0	83025	5735700000	43	0.779908	0.533004	0.330115	1.11844	C9J9K3;A0A0C4DG17;P08865;F8WD59	C9J9K3;A0A0C4DG17;P08865;F8WD59	40S ribosomal protein SA	RPSA
29.0643	29.3275	29.0953	29.0829	29.1021	29.2851		18	18	18	112	112	112	2171	0	1356	5823300000	50	0.0179039	0.998723	-0.00566292	-0.0276107	F5GWX5;A0A0C4DGG9;Q14839;Q8TDI0;K7EMY3;Q12873;F5H6N4;F2Z2R5	F5GWX5;A0A0C4DGG9;Q14839;Q8TDI0;K7EMY3	Chromodomain-helicase-DNA-binding protein 4;Chromodomain-helicase-DNA-binding protein 5	CHD4;CHD5
28.6594	27.9616	28.0805	28.5979	28.7422	28.695		5	5	5	356	356	356	15938	0	51621	3392900000	23	0.946683	0.407075	0.444499	1.39044	A0A0C4DGK8;G3V3C7;G3V5Q1;G3V3M6;P27695;G3V5D9;H7C4A8;G3V5M0;G3V359	A0A0C4DGK8;G3V3C7;G3V5Q1;G3V3M6;P27695;G3V5D9;H7C4A8;G3V5M0;G3V359	DNA-(apurinic or apyrimidinic site) lyase;DNA-(apurinic or apyrimidinic site) lyase, mitochondrial	APEX1
27.8696	27.5601	27.4839	27.534	27.61	27.9009		5	5	5	109	109	109	48799	0	36218	2220200000	29	0.0963941	0.960322	0.0437819	0.166776	A0A0C4DGS1;P39656;U3KQ84	A0A0C4DGS1;P39656;U3KQ84	Dolichyl-diphosphooligosaccharide--protein glycosyltransferase 48 kDa subunit	DDOST
23.3704	23.9292	24.6491	24.0043	25.5263	24.0246		2	2	2	21	21	21	13216	0	12775	100200000	3	0.356513	0.718524	0.535519	0.73835	E7ENQ1;G3XAA2;H7C360;G5E948;E7EN19;A0A0D9SEY1;O95819;H7C3Z6;C9J338;I3L2I2;C9J840;E7EX83;A0A0D9SG62;H7C0P6;Q8N4C8;Q9UKE5	E7ENQ1;G3XAA2;H7C360;G5E948;E7EN19;A0A0D9SEY1;O95819;H7C3Z6;C9J338;I3L2I2;C9J840;E7EX83;A0A0D9SG62;H7C0P6;Q8N4C8;Q9UKE5	Mitogen-activated protein kinase kinase kinase kinase 4;Misshapen-like kinase 1;TRAF2 and NCK-interacting protein kinase	MAP4K4;TNIK;MINK1
30.3035	30.5059	30.4191	30.4542	30.3809	30.7099		22	21	21	38	362	362	70839	0	25002	16200000000	105	0.383887	0.828394	0.105542	0.489368	A0A0D9SFB3;A0A0D9SG12;A0A0D9SF53;O00571;O15523;A0A0J9YVQ7;C9J081;C9J8G5;A0A087WVZ1;A0A0J9YYH6;D6RCM4;Q9NQI0;A0A087WX09;B4DLA0;H0Y960	A0A0D9SFB3;A0A0D9SG12;A0A0D9SF53;O00571;O15523	ATP-dependent RNA helicase DDX3X;ATP-dependent RNA helicase DDX3Y	DDX3X;DDX3Y
31.3153	30.8781	31.8065	25.6746	30.7195	30.8693		12	12	12	59	59	59	28283	0	87989	19876000000	16	0.578999	0.477339	-2.24551	-1.22833	A0A0D9SF54;A0A0D9SGF6;Q13813;A0A1B0GUH3	A0A0D9SF54;A0A0D9SGF6;Q13813	Spectrin alpha chain, non-erythrocytic 1	SPTAN1
25.2425	25.2044	25.2692	25.8826	25.5673	26.241		4	4	4	23	23	23	2311	0	28411	494670000	4	1.55095	0.213671	0.658297	2.22762	A0A0D9SFK2;Q92614;H0YEV9;A0A1B0GWJ6	A0A0D9SFK2;Q92614	Unconventional myosin-XVIIIa	MYO18A
28.2504	28.4067	28.5988	29.3633	28.4483	28.8194		3	3	3	7	7	7	61414	0	83664	4608400000	21	0.739944	0.494992	0.458396	1.19327	A0A0D9SFL3;B0QYK0;C9JGE3;Q01844;H7BY36	A0A0D9SFL3;B0QYK0;C9JGE3;Q01844;H7BY36	RNA-binding protein EWS	EWSR1
30.1935	30.1496	30.1347	30.0869	30.1248	30.1672		13	12	8	266	246	164	70108	0	15925	14864000000	91	0.492886	0.930591	-0.0329672	-0.255241	A0A0G2JIW1;P0DMV9;P0DMV8;V9GZ37	A0A0G2JIW1;P0DMV9;P0DMV8;V9GZ37	Heat shock 70 kDa protein 1B;Heat shock 70 kDa protein 1A	HSPA1B;HSPA1A
30.8256	30.6399	31.1859	30.4508	30.7883	30.4681		5	5	5	418	418	418	15598	0	11406	14473000000	27	0.743444	0.549987	-0.314718	-1.06951	A0A0G2JLD8;E7EUY5;Q04837;C9K0U8	A0A0G2JLD8;E7EUY5;Q04837;C9K0U8	Single-stranded DNA-binding protein, mitochondrial	SSBP1
24.0609	23.2835	24.0497	23.9965	27.3277	26.6798		2	2	2	11	11	11	26673	0	23801	878200000	5	0.981965	0.274018	2.2033	1.91309	Q5SRQ3;Q5SRQ6;N0E472;A0A0G2JM12;P67870;N0E644;A0A0G2JM58	Q5SRQ3;Q5SRQ6;N0E472;A0A0G2JM12;P67870;N0E644;A0A0G2JM58	Casein kinase II subunit beta	CSNK2B-LY6G5B-1181;CSNK2B;CSNK2B-LY6G5B--991;CSNK2B-LY6G5B-562
27.3402	28.3342	27.9626	27.2082	26.8344	26.421		3	3	3	144	144	144	36508	0	42125	1472800000	16	1.3427	0.208519	-1.0578	-2.25808	A0A0G2JMB2;P01877;P01876	A0A0G2JMB2;P01877;P01876	Ig alpha-2 chain C region;Ig alpha-1 chain C region	IGHA2;IGHA1
30.6413	30.5733	30.2483	30.7582	30.5478	30.751		20	20	20	333	333	333	94622	0	32253	16876000000	103	0.640752	0.678056	0.198053	0.826959	A0A0R4J2E8;A8MXP9;P43243;D6REM6;D6R991;H0Y8T4;B3KM87;Q68E03;D6RBI2;D6RE02;D6RIA2;D6RAM9;D6RAY2;D6RBK5;D6RB45;A0A1B0GX04;D6R9F3;D6RBS2;D6RCM3;D6REK4;D6R8Z5	A0A0R4J2E8;A8MXP9;P43243;D6REM6;D6R991;H0Y8T4	Matrin-3	MATR3
23.6951	24.7982	26.9802	26.7396	26.4554	23.9239		2	2	2	127	127	127	26698	0	16958	1042900000	10	0.15596	0.880428	0.548487	0.387267	A0A0U1RQH7;H0Y4X3;G3XAC6;Q14498;A0A0U1RQW2;Q5QP23	A0A0U1RQH7;H0Y4X3;G3XAC6;Q14498;A0A0U1RQW2;Q5QP23	RNA-binding protein 39	RBM39
30.4096	29.2106	29.717	30.0505	30.5483	30.6394		9	9	9	255	255	255	62463	0	15312	12445000000	49	0.740031	0.447807	0.633699	1.28598	A0A0U1RRM4;P26599;A6NLN1;A0A0D9SF20;K7EKJ7;K7ES59;K7ELW5;K7EK45;O95758;A0A087WUW5;X6R242;A0A087WU68	A0A0U1RRM4;P26599;A6NLN1;A0A0D9SF20;K7EKJ7	Polypyrimidine tract-binding protein 1	PTBP1
26.3199	26.4462	26.0292	26.4954	26.7905	26.8994		4	4	4	92	92	92	61796	0	24783	989620000	7	1.25954	0.322535	0.463346	1.69944	A0A0U1RRM8;H0YJ34;Q96AC1;G3V3J0	A0A0U1RRM8;H0YJ34;Q96AC1;G3V3J0	Fermitin family homolog 2	FERMT2
24.7393	23.9228	27.6222	24.1005	24.8173	24.4524		2	2	2	52	52	52	43688	0	13187	368630000	3	0.354039	0.693337	-0.971385	-0.782736	A0A1B0GW44;A0A1B0GV23;A0A1B0GVD5;A0A1B0GWE8;A0A1B0GU92;A0A1B0GU03;P07339;A0A1B0GV01;H7C1V0;F8W787;F8WD96;C9JH19;H7C469;A0A1B0GVP3	A0A1B0GW44;A0A1B0GV23;A0A1B0GVD5;A0A1B0GWE8;A0A1B0GU92;A0A1B0GU03;P07339;A0A1B0GV01;H7C1V0;F8W787;F8WD96;C9JH19;H7C469;A0A1B0GVP3	Cathepsin D;Cathepsin D light chain;Cathepsin D heavy chain	CTSD
28.6078	27.3004	27.5586	27.4172	27.8386	27.8443		10	8	7	225	191	171	73502	0	94963	2681500000	23	0.103766	0.935807	-0.122232	-0.233251	A0A1C7CYX9;Q16555;E5RFU4	A0A1C7CYX9;Q16555	Dihydropyrimidinase-related protein 2	DPYSL2
30.5064	30.6756	30.3917	30.6966	30.4282	30.4565		21	14	14	332	241	241	80457	0	1861	15934000000	106	0.00711136	0.998816	0.00256666	0.011746	A0A1W2PQ51;Q92841;A0A0U1RQJ0	A0A1W2PQ51;Q92841	Probable ATP-dependent RNA helicase DDX17	DDX17
27.2081	27.5433	27.3493	27.2887	27.5137	27.1758		7	7	7	198	198	198	4486	0	46823	1763800000	9	0.105979	0.959844	-0.0408351	-0.170893	A0A1W2PQS1;P35998;C9JLS9	A0A1W2PQS1;P35998	26S protease regulatory subunit 7	PSMC2
29.4886	24.4506	28.4166	24.9911	29.3447	28.3549		4	4	4	506	506	506	97931	0	29226	5167300000	16	0.0183658	0.99284	0.11164	0.0526396	A2A2D0;P16949;E5RGX5;Q93045	A2A2D0;P16949	Stathmin	STMN1
25.7041	25.627	25.5948	24.3335	26.4897	25.945		2	2	2	243	243	243	1223	0	1588	582180000	6	0.0272285	0.988817	-0.0525901	-0.0702938	H3BMT0;H3BTV5;H3BU16;A6NGP5;H3BMV3;Q9H910	H3BMT0;H3BTV5;H3BU16;A6NGP5;H3BMV3;Q9H910	Hematological and neurological expressed 1-like protein	HN1L
28.0822	24.6362	27.2449	24.1712	28.1913	24.0134		2	2	2	54	54	54	51086	0	14495	1523900000	5	0.28038	0.748091	-1.19577	-0.658355	A6NJA2;P54578;J3QQT6;J3KS55	A6NJA2;P54578;J3QQT6;J3KS55	Ubiquitin carboxyl-terminal hydrolase;Ubiquitin carboxyl-terminal hydrolase 14	USP14
24.3809	24.5994	24.7215	26.9809	26.3214	26.186	+	4	4	4	211	211	211	2676	0	3501	740220000	8	2.72307	0.0830588	1.92884	5.28508	A8MU58;F8W950;Q13155	A8MU58;F8W950;Q13155	Aminoacyl tRNA synthase complex-interacting multifunctional protein 2	AIMP2
31.213	31.6957	30.7256	31.3834	31.0034	30.7011		6	6	6	323	323	323	17692	0	51451	26976000000	61	0.205385	0.872244	-0.182124	-0.411465	H7BY10;K7EJV9;K7ERT8;A8MUS3;P62750;K7EMA7	H7BY10;K7EJV9;K7ERT8;A8MUS3;P62750;K7EMA7	60S ribosomal protein L23a	RPL23A
29.7042	29.6928	29.5109	29.9618	29.8641	29.8473		12	12	12	208	208	208	70901	0	1059	9515100000	47	1.61964	0.381543	0.255156	1.48283	B0QY89;Q9Y262;B0QY90;H7C3A0;C9JHP4;C9K0Q7;H0Y7E6	B0QY89;Q9Y262;B0QY90	Eukaryotic translation initiation factor 3 subunit L	EIF3L
28.2474	27.6474	27.1196	27.667	28.0633	28.5006		4	4	4	365	365	365	15516	0	35433	2660100000	18	0.427731	0.682112	0.405475	0.802795	H3BQQ9;B0QYN7;P63279;H3BPC4	H3BQQ9;B0QYN7;P63279;H3BPC4	SUMO-conjugating enzyme UBC9	UBE2I
27.774	26.519	26.773	27.599	27.6521	27.7416		3	3	3	303	303	303	14627	0	43167	1747600000	13	0.767262	0.429855	0.642218	1.32329	B1AHD1;P55769	B1AHD1;P55769	NHP2-like protein 1;NHP2-like protein 1, N-terminally processed	NHP2L1
28.6803	28.8707	28.7566	28.982	29.1353	29.0208		9	9	9	40	40	40	29295	0	14972	5894100000	40	1.73688	0.351869	0.276858	1.61018	B1AK87;B1AK88;P47756;B1AK85	B1AK87;B1AK88;P47756;B1AK85	F-actin-capping protein subunit beta	CAPZB
27.325	26.3266	26.5995	26.8418	26.9903	26.8703		8	3	3	132	46	46	6797	0	19367	1198800000	8	0.191257	0.879481	0.15048	0.374898	B1ANR0;Q13310;H0Y5F5;H0YCC8;H0YEU6;B1ANR1	B1ANR0;Q13310;H0Y5F5	Polyadenylate-binding protein;Polyadenylate-binding protein 4	PABPC4
32.5438	31.8851	32.0599	32.6174	32.7201	32.272		14	14	14	466	466	466	28916	0	15873	54013000000	142	0.713951	0.540894	0.373599	1.10169	G3V4W0;B4DY08;B2R5W2;G3V4C1;G3V576;G3V2Q1;P07910;G3V251;G3V555;G3V575;G3V5X6;G3V3K6;B4DSU6;G3V2D6;A0A0G2JPF8;A0A0G2JNQ3;P0DMR1;O60812;B7ZW38;B2RXH8;G3V4M8;G3V2H6;G3V5V7	G3V4W0;B4DY08;B2R5W2;G3V4C1;G3V576;G3V2Q1;P07910;G3V251;G3V555;G3V575;G3V5X6;G3V3K6;B4DSU6;G3V2D6;A0A0G2JPF8;A0A0G2JNQ3;P0DMR1;O60812;B7ZW38;B2RXH8	Heterogeneous nuclear ribonucleoproteins C1/C2;Heterogeneous nuclear ribonucleoprotein C-like 4;Heterogeneous nuclear ribonucleoprotein C-like 1;Heterogeneous nuclear ribonucleoprotein C-like 3;Heterogeneous nuclear ribonucleoprotein C-like 2	HNRNPC;HNRNPCL4;HNRNPCL1;HNRNPCL3;HNRNPCL2
25.485	26.9391	25.4163	25.1556	25.0934	25.292		2	2	2	4	4	4	51464	0	13017	449020000	5	0.698812	0.450379	-0.766459	-1.27742	B3KXD6;B5MCF9;O00541;H7C267	B3KXD6;B5MCF9;O00541;H7C267	Pescadillo homolog	PES1
26.0991	26.0434	25.5442	26.6189	24.5515	26.602		3	3	3	163	163	163	2321	0	2118	732940000	9	0.0133416	0.996542	0.028595	0.0353613	B4DP62;P53007	B4DP62;P53007	Tricarboxylate transport protein, mitochondrial	SLC25A1
27.8181	28.0821	27.8812	28.8815	28.0009	27.9725		7	7	6	135	135	122	68326	0	52987	2957500000	14	0.507182	0.644414	0.357824	0.875271	B4DXZ6;P51114;E9PFF5;E7EU85;C9JZE0;C9JY20;C9JAJ4;H7C4S4;R9WNI0;A8MQB8;G3V0J0;Q06787	B4DXZ6;P51114;E9PFF5;E7EU85	Fragile X mental retardation syndrome-related protein 1	FXR1
23.8832	24.7979	25.6148	25.2432	24.8425	25.0223		3	3	3	289	289	289	15443	0	51762	390870000	5	0.203507	0.85564	0.27071	0.441329	B4DZG7;P40616;F8VYN9;F8W1Z8	B4DZG7;P40616;F8VYN9	ADP-ribosylation factor-like protein 1	ARL1
27.4356	27.4714	27.471	27.3902	27.5009	27.1794		5	5	5	138	138	138	43867	0	48199	1613800000	18	0.466703	0.815542	-0.102515	-0.525622	Q8NBY1;B4E0Y9;Q9P289;C9JDH9;C9J6L2;C9JCC0;C9J232;Q5JV98;H7C279;H0Y630;B4DR80;O00506;Q9Y6E0;C9JJV0;Q5JV99	Q8NBY1;B4E0Y9;Q9P289	Serine/threonine-protein kinase 26	STK26
25.566	25.0943	24.4683	26.9922	27.6761	27.4213	+	4	4	4	159	159	159	3694	0	33092	1430100000	7	2.45837	0.0766957	2.32035	4.88097	B5MCX3;Q15019;C9J2Q4;H7C2Y0;H7C310;C9IY94;C9J938;C9JB25	B5MCX3;Q15019;C9J2Q4;H7C2Y0;H7C310	Septin-2	SEPT2
28.6562	29.1065	28.6379	28.9166	28.9691	28.851		13	13	13	165	165	165	10534	0	11656	4889800000	42	0.288329	0.861606	0.112065	0.436021	Q99613;B5ME19;H3BPE3;H3BPE4;H3BTY8	Q99613;B5ME19	Eukaryotic translation initiation factor 3 subunit C;Eukaryotic translation initiation factor 3 subunit C-like protein	EIF3C;EIF3CL
24.4386	24.3105	24.8052	25.1887	29.6143	29.3275		3	3	3	296	296	296	12701	0	23103	5889100000	7	1.15333	0.208	3.52542	2.29301	H7C2W9;C9JU56;B7Z4E3;B7Z4C8;P62899;B8ZZK4	H7C2W9;C9JU56;B7Z4E3;B7Z4C8;P62899;B8ZZK4	60S ribosomal protein L31	RPL31
27.9023	27.2641	27.9948	28.6559	28.6836	28.9601	+	11	6	6	244	155	155	52046	0	44808	3072000000	14	1.86156	0.159535	1.04611	2.99413	B7Z645;O60506;F6UXX1	B7Z645;O60506	Heterogeneous nuclear ribonucleoprotein Q	SYNCRIP
25.5866	28.7791	28.5757	29.2083	29.9316	29.7155		5	5	4	343	343	288	23417	0	461	6998600000	24	0.87041	0.321106	1.97131	1.70831	H0YHC3;F8W020;F8W118;F8VXI6;F8VUX1;F8VY35;F8VV59;B7Z9C2;F8W0J6;F5H4R6;H0YIV4;P55209;H0YH88;F8W543;F8VRJ2;F8VVB5	H0YHC3;F8W020;F8W118;F8VXI6;F8VUX1;F8VY35;F8VV59;B7Z9C2;F8W0J6;F5H4R6;H0YIV4;P55209;H0YH88;F8W543;F8VRJ2	Nucleosome assembly protein 1-like 1	NAP1L1
25.7364	25.5693	25.0407	26.5703	26.9205	26.838	+	2	2	2	13	13	13	16645	0	15309	890970000	12	2.31662	0.121571	1.32745	3.96478	B8ZZN6;P63165;B8ZZJ0;B8ZZ67;B9A032	B8ZZN6;P63165;B8ZZJ0;B8ZZ67;B9A032	Small ubiquitin-related modifier 1	SUMO1
24.8045	24.8006	25.3098	23.4723	25.619	24.9828		3	3	3	364	364	364	11758	0	20376	298870000	7	0.159638	0.879548	-0.280225	-0.369362	B8ZZQ6;P06454;B8ZZA1;B8ZZW7;H7C2N1	B8ZZQ6;P06454;B8ZZA1;B8ZZW7;H7C2N1	Prothymosin alpha;Prothymosin alpha, N-terminally processed;Thymosin alpha-1	PTMA
27.514	27.6915	27.7414	26.7341	27.0594	27.1177	+	6	6	6	122	122	122	68064	0	46988	1749400000	13	2.10143	0.15912	-0.678502	-2.85269	H7C463;C9J406;B9A067;Q16891	H7C463;C9J406;B9A067;Q16891	MICOS complex subunit MIC60	IMMT
27.3792	26.218	26.2907	27.6604	27.2207	27.7146		4	4	2	505	505	187	98402	0	27609	1985400000	16	1.04218	0.323903	0.902578	1.78091	C9J0J7;G5E9Q6;C9JQ45;C9J2N0	C9J0J7;G5E9Q6;C9JQ45	Profilin	PFN2
26.3559	26.363	26.5607	26.4455	26.8937	27.0864		3	3	3	213	213	213	16686	0	21358	1018300000	9	0.883703	0.455149	0.381954	1.26744	D6RBD7;C9J1V9;O43324;D6RCQ0;H0YAL7	D6RBD7;C9J1V9;O43324;D6RCQ0;H0YAL7	Eukaryotic translation elongation factor 1 epsilon-1	EEF1E1;EEF1E1-BLOC1S5
27.9994	27.8458	27.1901	28.2314	28.0343	27.5946		3	3	3	574	574	574	7624	0	49885	2614200000	31	0.369484	0.746338	0.27503	0.668433	C9J4Z3;P61513;M0R0A1;Q6P4E4;E9PEL3;M0R2L6;G5E9R3	C9J4Z3;P61513;M0R0A1;Q6P4E4;E9PEL3;M0R2L6	60S ribosomal protein L37a	RPL37A
26.6486	23.9076	24.6255	26.5881	27.138	26.7768		5	5	5	35	35	35	18026	0	35239	1080700000	10	0.994655	0.276602	1.77372	1.89439	C9J8S3;P51149;C9IZZ0;C9J4V0;C9J4S4;C9J592;C9J7D1	C9J8S3;P51149;C9IZZ0;C9J4V0;C9J4S4;C9J592	Ras-related protein Rab-7a	RAB7A
26.1705	24.6058	25.5051	26.1214	26.2841	26.3937		2	2	2	163	163	163	1898	0	24982	1023500000	6	0.846813	0.374527	0.839216	1.49802	C9J9W2;Q14847;F6S2S5	C9J9W2;Q14847;F6S2S5	LIM and SH3 domain protein 1	LASP1
27.6139	26.5828	26.8912	26.855	27.2983	26.835		2	2	2	135	135	135	18762	0	19708	1574400000	8	0.0328675	0.99083	-0.033198	-0.075291	C9JJ34;C9JDM3;F6WQW2;P43487;C9JIC6;C9JXG8;C9JGV6	C9JJ34;C9JDM3;F6WQW2;P43487;C9JIC6;C9JXG8;C9JGV6	Ran-specific GTPase-activating protein	RANBP1
24.4835	26.0763	24.0368	26.5892	26.2198	26.3459		2	2	2	94	94	94	28146	0	13787	731640000	7	1.13711	0.234021	1.51944	2.08598	C9JDR0;Q15738	C9JDR0;Q15738	Sterol-4-alpha-carboxylate 3-dehydrogenase, decarboxylating	NSDHL
27.7857	24.184	27.0731	25.1863	27.6251	27.5106		6	6	6	125	125	125	5844	0	55709	2906400000	18	0.11396	0.915689	0.42641	0.292482	C9JIZ6;P07602;Q5BJH1;A0A0J9YXB8	C9JIZ6;P07602;Q5BJH1	Prosaposin;Saposin-A;Saposin-B-Val;Saposin-B;Saposin-C;Saposin-D	PSAP
24.7632	24.31	25.8592	24.8601	24.2138	24.2518		2	2	2	47	47	47	55978	0	15112	180850000	4	0.457244	0.648564	-0.535576	-0.884805	C9JM79;E9PG73;Q13427;C9JN15	C9JM79;E9PG73;Q13427;C9JN15	Peptidyl-prolyl cis-trans isomerase G;Peptidyl-prolyl cis-trans isomerase	PPIG
30.7547	31.4873	30.9308	30.535	30.2992	30.7192		5	5	5	347	347	347	14369	0	38152	18246000000	51	1.00484	0.359977	-0.539771	-1.53334	C9JXB8;C9JNW5;P83731	C9JXB8;C9JNW5;P83731	60S ribosomal protein L24	RPL24
23.5458	24.2642	24.3805	23.9176	25.1888	24.5436		2	2	2	146	146	146	10281	0	13088	156320000	3	0.467501	0.647514	0.486479	0.883987	H0YEL5;C9JQD4;O43447	H0YEL5;C9JQD4;O43447	Peptidyl-prolyl cis-trans isomerase;Peptidyl-prolyl cis-trans isomerase H	PPIH
26.7048	26.2892	23.6764	26.0368	26.4849	26.0425		2	2	2	112	112	112	26694	0	20896	726150000	12	0.262425	0.786031	0.631268	0.595887	C9JRZ6;F8WAR4;Q9NX63	C9JRZ6;F8WAR4;Q9NX63	MICOS complex subunit MIC19	CHCHD3
29.0644	28.3968	28.6292	28.8393	28.3658	28.6229		8	8	8	542	542	542	2227	0	58451	4430200000	24	0.135104	0.93024	-0.0874844	-0.258225	C9JZ20;E7ESE2;E9PCW0;C9JW96;P35232;D6RBK0	C9JZ20;E7ESE2;E9PCW0;C9JW96;P35232;D6RBK0	Prohibitin	PHB
26.4182	26.5645	25.3321	26.214	26.3523	26.7887		4	4	4	197	197	197	24284	0	27131	876170000	16	0.336394	0.751414	0.346754	0.659791	C9JXK0;Q14739	C9JXK0;Q14739	Lamin-B receptor	LBR
26.6403	24.9006	26.5095	26.9927	26.5468	27.2267		4	4	4	6	6	6	10233	0	91339	1088700000	11	0.694478	0.441561	0.905317	1.30474	D3DQV9;P78344;H0Y3P2;E9PKF8;H0YEC5;H0YD77;H0YCH5	D3DQV9;P78344;H0Y3P2	Eukaryotic translation initiation factor 4 gamma 2	EIF4G2
29.9348	30.5681	30.0917	30.5174	30.4576	30.4807		7	7	7	489	489	489	15616	0	73832	15633000000	61	0.682465	0.582515	0.287011	0.985583	D3YTB1;F8W727;P62910;D3YTI8	D3YTB1;F8W727;P62910	60S ribosomal protein L32	RPL32
24.0741	25.8448	26.0067	25.7961	25.8776	26.0459		2	2	2	46	46	46	56298	0	12526	510940000	6	0.407018	0.676343	0.597977	0.826691	D6R938;E9PBG7;E9PF82;Q9UQM7;Q13557;Q13554;D6RHX9;E9PBE8;E7EQE4;H0Y9J2;H7BZC6;H0Y9C2;H7BXS4;Q8WU40;Q5SWX3;A0A0A0MS52;A0A0A0MT11;Q13555	D6R938;E9PBG7;E9PF82;Q9UQM7;Q13557;Q13554;D6RHX9;E9PBE8;E7EQE4;H0Y9J2;H7BZC6;H0Y9C2;H7BXS4;Q8WU40;Q5SWX3;A0A0A0MS52;A0A0A0MT11;Q13555	Calcium/calmodulin-dependent protein kinase type II subunit alpha;Calcium/calmodulin-dependent protein kinase type II subunit delta;Calcium/calmodulin-dependent protein kinase type II subunit beta;Calcium/calmodulin-dependent protein kinase type II subunit gamma	CAMK2D;CAMK2A;CAMK2B;CAMK2G
30.7604	29.607	29.7811	30.4663	30.99	30.9944		9	9	9	246	246	246	30302	0	97047	15100000000	53	0.895666	0.359767	0.767383	1.53626	D6R9P3;D6RD18;D6RBZ0;Q99729	D6R9P3;D6RD18;D6RBZ0;Q99729	Heterogeneous nuclear ribonucleoprotein A/B	HNRNPAB
25.9734	25.6226	24.1281	25.0153	23.4589	25.9223		2	2	2	78	78	78	26797	0	12315	347920000	4	0.184446	0.860117	-0.442555	-0.435943	D6RD66;O75083	D6RD66;O75083	WD repeat-containing protein 1	WDR1
25.3677	25.2705	24.3889	26.5111	24.3501	27.585		2	2	2	253	253	253	10264	0	16431	1300600000	7	0.49701	0.566701	1.13969	1.03523	D6RIE3;D6RGV5;H0UI06;P14406;D6R9C3	D6RIE3;D6RGV5;H0UI06;P14406;D6R9C3	Cytochrome c oxidase subunit 7A2, mitochondrial	COX7A2
25.9837	25.9443	25.8605	26.0353	25.8404	26.1539		2	2	2	19	19	19	11139	0	12556	743900000	8	0.337417	0.875334	0.0803343	0.405047	E5RHE1;E5RFP6;E5RJN6;E5RHZ6;Q9Y277;E5RFL1;E5RK27	E5RHE1;E5RFP6;E5RJN6;E5RHZ6;Q9Y277;E5RFL1;E5RK27	Voltage-dependent anion-selective channel protein 3	VDAC3
24.6042	24.5713	24.0003	24.4474	27.3659	24.7766		3	3	3	286	286	286	1008	0	21198	1064200000	10	0.531332	0.5388	1.138	1.09057	E5RIW3;E5RJD8;E5RHG6;O75347;E5RIX8	E5RIW3;E5RJD8;E5RHG6;O75347	Tubulin-specific chaperone A	TBCA
27.7134	27.3751	27.6906	27.4296	27.3953	27.5889		4	4	3	16	16	124	37725	0	45894	1987400000	17	0.4167	0.807243	-0.12177	-0.542636	E5RHW4;O94905;E5RJ09	E5RHW4;O94905	Erlin-2	ERLIN2
30.0096	30.1325	29.2808	30.2984	29.6731	29.7022		6	6	6	518	518	518	12656	0	78714	9983100000	44	0.0887516	0.952266	0.0836042	0.192231	E5RI99;P62888;A0A0B4J213;E5RJH3;A0A0C4DH44	E5RI99;P62888	60S ribosomal protein L30	RPL30
27.3093	27.4096	27.6757	27.9346	27.34	27.7988		6	6	6	185	185	185	47142	0	55325	2454100000	15	0.464898	0.718529	0.226298	0.72885	J3QLD9;E7EMK3;Q14254;K7EKW9	J3QLD9;E7EMK3;Q14254	Flotillin-2	FLOT2
23.5311	25.2134	25.0142	28.8495	28.3899	28.6697	+	19	19	19	81	81	81	30857	0	1516	4079000000	36	2.74999	0.0803077	4.05018	6.25716	E7EMW7;O95071;E7ET84;E5RFK7;H0YBB4	E7EMW7;O95071	E3 ubiquitin-protein ligase UBR5	UBR5
29.6495	29.1761	29.6226	29.36	29.6193	29.2828		15	15	15	27	27	27	53848	0	14502	7632300000	65	0.123104	0.942385	-0.0620422	-0.21831	E7ENZ3;P48643;B7ZAR1;E9PCA1;D6RIZ7;H0Y914	E7ENZ3;P48643;B7ZAR1;E9PCA1	T-complex protein 1 subunit epsilon	CCT5
31.1265	31.3714	31.0702	31.0936	31.1768	31.3026		5	5	5	371	371	371	14558	0	59556	22923000000	65	0.00485615	0.997707	0.00164032	0.00778754	E7EPB3;P50914	E7EPB3;P50914	60S ribosomal protein L14	RPL14
26.7789	26.4086	26.7255	26.8423	27.5237	27.3146		5	5	4	9	9	75	69371	0	52253	1562100000	15	1.19216	0.321175	0.589203	1.77297	E7EQR4;P15311;P35241	E7EQR4;P15311	Ezrin	EZR
28.8339	29.906	28.6782	30.2541	29.7779	30.0462		6	6	6	373	373	373	17522	0	15227	7791000000	29	1.01552	0.326137	0.886724	1.73929	E9PES6;E7ES08;E7EQU1;O15347	E9PES6;E7ES08;E7EQU1;O15347	High mobility group protein B3	HMGB3
24.0647	31.9898	24.9952	24.7791	31.7291	31.6853		3	3	3	9	9	9	33783	0	16697	40077000000	9	0.281686	0.749353	2.3813	0.679551	E7ESW6;Q6ZQQ6	E7ESW6;Q6ZQQ6	WD repeat-containing protein 87	WDR87
26.6697	24.4264	26.556	26.5611	26.5608	26.7433		5	5	3	87	87	61	79372	0	39846	902480000	7	0.431067	0.650267	0.737699	0.886563	E7ESY4;Q13330;E9PCS8;H0Y4T7;E7EQY4;E7EV10;Q9BTC8;D6W5A2;H0YIT0;E9PF88;F8W9Y9	E7ESY4;Q13330;E9PCS8;H0Y4T7;E7EQY4;E7EV10;Q9BTC8	Metastasis-associated protein MTA1;Metastasis-associated protein MTA3	MTA1;MTA3
25.5209	24.8358	26.0935	26.2465	25.9368	26.6335		5	5	5	156	156	156	4531	0	33808	581090000	20	0.884165	0.358103	0.788868	1.52979	E7EU96;Q8NEV1;P68400;A0A087WY74;V9GYW6;V9GYA2;V9GY80	E7EU96;Q8NEV1;P68400	Casein kinase II subunit alpha 3;Casein kinase II subunit alpha	CSNK2A1;CSNK2A3
26.5822	26.8246	26.1964	26.4121	26.1079	26.0499		6	6	6	47	47	47	15864	0	39245	894070000	11	0.735554	0.537417	-0.344407	-1.09463	E7EX73;E9PGM1;E7EUU4;Q04637;C9JF13;C9J6B6;C9J2Z7;C9K073;A0A0A0MSA7;A0A0U1RQK7;O43432;H7C044	E7EX73;E9PGM1;E7EUU4;Q04637;C9JF13;C9J6B6;C9J2Z7;C9K073	Eukaryotic translation initiation factor 4 gamma 1	EIF4G1
29.0265	29.3577	28.917	29.2675	29.427	29.3131		10	10	10	64	64	64	24544	0	1138	7075200000	47	0.770693	0.586955	0.235455	0.978206	E7EVA0;P27816;H7C4C5;H0Y2V1;B5MEG9;F8W9U4	E7EVA0;P27816;H7C4C5;H0Y2V1;B5MEG9;F8W9U4	Microtubule-associated protein;Microtubule-associated protein 4	MAP4
27.8584	27.5802	27.2817	27.0766	27.7757	27.9399		5	5	5	96	96	96	77586	0	51429	2341000000	16	0.0257	0.994287	0.0239862	0.0581201	E7EWE5;P51659;G5E9S2;E7ET17;E7EPL9;E7ER27	E7EWE5;P51659;G5E9S2;E7ET17;E7EPL9;E7ER27	Peroxisomal multifunctional enzyme type 2;(3R)-hydroxyacyl-CoA dehydrogenase;Enoyl-CoA hydratase 2	HSD17B4
26.1473	24.1571	25.4921	26.6835	26.7012	26.9373		4	4	4	37	37	37	13909	0	38963	1046100000	13	1.19912	0.218333	1.50848	2.18217	E7EX90;Q14203;Q6AWB1;C9JZA4;C9JTE5;C9JJN7;C9JJD0;C9JKG6;E9PCY0;E7EWF7	E7EX90;Q14203;Q6AWB1	Dynactin subunit 1	DCTN1;DKFZp686E0752
28.6498	26.2502	26.5997	27.254	27.6235	28.0506		4	4	4	419	419	419	15016	0	89436	2373100000	15	0.239597	0.808104	0.476129	0.539208	F8VZJ2;H0YHX9;Q13765;E9PAV3;F8W1N5;F8VNW4;F8W0W4;F8VZ58;Q9BZK3	F8VZJ2;H0YHX9;Q13765;E9PAV3;F8W1N5;F8VNW4;F8W0W4	Nascent polypeptide-associated complex subunit alpha;Nascent polypeptide-associated complex subunit alpha, muscle-specific form	NACA
28.31	29.4572	28.7642	29.0153	28.5703	28.8348		3	3	3	159	159	159	27557	0	28106	4913200000	22	0.0349979	0.990562	-0.0370089	-0.0808576	E9PB61;Q86V81	E9PB61;Q86V81	THO complex subunit 4	ALYREF
28.6684	27.5861	27.2425	26.9605	28.3116	28.1766		9	9	9	235	235	235	45651	0	82121	2830300000	21	0.00870079	0.99717	-0.016072	-0.0227126	E9PBS1;P22234;D6RF62	E9PBS1;P22234;D6RF62	Multifunctional protein ADE2;Phosphoribosylaminoimidazole-succinocarboxamide synthase;Phosphoribosylaminoimidazole carboxylase	PAICS
27.2557	27.0748	26.3257	27.1904	27.8323	27.1517		6	2	2	12	62	62	46938	0	41327	1882000000	13	0.633143	0.540396	0.506076	1.09967	E9PC52;Q16576;Q5JP01	E9PC52;Q16576	Histone-binding protein RBBP7	RBBP7
26.8836	27.8787	27.05	27.3026	27.6285	27.8004		18	9	9	172	89	89	13048	0	76995	1591500000	17	0.377563	0.742941	0.306403	0.695398	E9PCY5;Q02880;J3KTB7;H7BZ82	E9PCY5;Q02880	DNA topoisomerase 2;DNA topoisomerase 2-beta	TOP2B
30.7026	29.3497	30.1719	30.5444	30.5136	30.6883		10	10	6	268	268	138	47087	0	14824	15434000000	57	0.567728	0.56853	0.507402	1.02049	E9PCY7;G8JLB6;P31943;D6RIU0;D6RBM0;D6RAM1;E5RGV0;D6R9T0;D6RFM3;D6RIT2;D6RDU3;D6RJ04;D6RIH9;E7EQJ0;E7EN40;D6RDL0;D6R9D3;D6RF17;E5RGH4;H0YAQ2;E5RJ94;H0YB39;H0YBG7;H0YBD7	E9PCY7;G8JLB6;P31943;D6RIU0;D6RBM0;D6RAM1;E5RGV0;D6R9T0;D6RFM3;D6RIT2;D6RDU3;D6RJ04;D6RIH9;E7EQJ0;E7EN40;D6RDL0	Heterogeneous nuclear ribonucleoprotein H;Heterogeneous nuclear ribonucleoprotein H, N-terminally processed	HNRNPH1
26.2001	26.7483	25.9315	26.3468	25.6031	26.0026		2	2	2	17	17	17	12848	0	13168	695550000	8	0.406816	0.721891	-0.30914	-0.731886	E9PDF6;O43795;H7C2Y7;E7EQD9	E9PDF6;O43795;H7C2Y7;E7EQD9	Unconventional myosin-Ib	MYO1B
29.7304	25.5063	27.6847	27.4632	29.4417	28.934		9	9	8	159	159	145	68903	0	88214	4046900000	21	0.289898	0.746366	0.97249	0.667815	E9PEB5;Q96AE4;C9JSZ1	E9PEB5;Q96AE4	Far upstream element-binding protein 1	FUBP1
24.2036	24.7839	23.4072	25.7849	25.935	26.0216	+	2	2	2	38	38	38	79256	0	20101	477840000	5	1.93232	0.131879	1.78228	3.52917	E9PII3;E9PK52;E9PHY5;O43491;E9PJP4;E9PQN0;E9PRG1;E9PIG0;J3QS55;E9PQD2;A0A1B0GTF8;A8K968;A0A0A0MRA8;A0A0A0MSA4;Q9Y2J2	E9PII3;E9PK52;E9PHY5;O43491;E9PJP4;E9PQN0;E9PRG1;E9PIG0;J3QS55;E9PQD2;A0A1B0GTF8;A8K968;A0A0A0MRA8;A0A0A0MSA4;Q9Y2J2	Band 4.1-like protein 2;Band 4.1-like protein 3;Band 4.1-like protein 3, N-terminally processed	EPB41L2;EPB41L3
29.0166	28.0194	28.4183	24.8709	27.9273	28.5488		3	3	3	257	257	257	16927	0	37865	3060500000	19	0.511494	0.547986	-1.36912	-1.0755	E9PIM6;E9PNQ8;P04216;J3QRJ3	E9PIM6;E9PNQ8;P04216;J3QRJ3	Thy-1 membrane glycoprotein	THY1
28.9472	27.6844	29.2538	27.1424	28.5153	27.7473		6	6	5	318	318	276	28821	0	69015	3505000000	21	0.592893	0.522463	-0.826772	-1.14312	E9PK01;P29692;E9PPR1;E9PL12;E9PQ49;E9PI39;E9PRY8;E9PMW7;E9PL71;E9PQZ1;A0A087X1X7;E9PN91;E9PIZ1;E9PK06;H0YCK7;E9PKK3;E9PK72;E9PNW6;E9PJD0;H0YE58;H0YE72	E9PK01;P29692;E9PPR1;E9PL12;E9PQ49;E9PI39;E9PRY8;E9PMW7;E9PL71;E9PQZ1;A0A087X1X7;E9PN91;E9PIZ1;E9PK06;H0YCK7	Elongation factor 1-delta	EEF1D
27.6527	27.2307	27.4201	27.9112	27.6463	27.5489		8	8	8	314	314	314	37709	0	75685	2385600000	24	0.754044	0.571849	0.267644	1.01721	E9PKG1;H7C2I1;Q99873;E9PIX6;A0A087X1W2;E9PQ98;E9PNR9;H0YDE4;Q9NR22	E9PKG1;H7C2I1;Q99873;E9PIX6;A0A087X1W2;E9PQ98	Protein arginine N-methyltransferase 1	PRMT1
24.9822	23.5116	24.6345	27.6881	27.7749	27.5978	+	6	6	6	97	97	97	87435	0	43264	1408000000	4	2.75255	0.0745714	3.31078	6.05621	E9PKP7;P17480;H0YDH7;E9PMM2;E9PLT2	E9PKP7;P17480	Nucleolar transcription factor 1	UBTF
27.3541	26.8979	26.8565	27.0189	27.1586	27.566		5	5	5	74	74	74	96215	0	39348	1620900000	18	0.390167	0.763317	0.211672	0.643803	F5H6X6;E9PKU7;Q14697;E9PNH1	F5H6X6;E9PKU7;Q14697	Neutral alpha-glucosidase AB	GANAB
31.5254	31.1637	30.8268	31.4041	31.3346	30.9279		6	6	6	288	288	288	22389	0	58217	30288000000	51	0.0700917	0.969869	0.0501912	0.143208	E9PKZ0;P62917;G3V1A1;E9PKU4;E9PP36	E9PKZ0;P62917;G3V1A1;E9PKU4	60S ribosomal protein L8	RPL8
27.1566	27.2744	27.3388	27.3068	27.2285	27.2477		7	7	7	89	89	89	10299	0	50255	1695400000	13	0.0251888	0.99997	0.00438627	0.0277065	E9PLK3;P55786;E9PJY4;E9PPD4;E9PP11;A6NEC2;H0YDG0	E9PLK3;P55786	Puromycin-sensitive aminopeptidase	NPEPPS
31.5972	31.7043	31.1033	31.4246	31.1229	31.0916		5	5	5	389	389	389	12201	0	52362	27233000000	63	0.526261	0.675931	-0.25525	-0.8145	E9PLL6;P46776;E9PJD9;E9PLX7	E9PLL6;P46776;E9PJD9	60S ribosomal protein L27a	RPL27A
27.1572	27.0404	26.7029	26.8479	27.2653	27.6162		5	5	5	69	69	69	74583	0	38857	1256100000	11	0.457578	0.705064	0.276273	0.766373	E9PLT0;O75534;E9PJK7;E9PNG3	E9PLT0;O75534	Cold shock domain-containing protein E1	CSDE1
27.364	27.2113	26.8508	27.4171	27.6567	27.3085		5	5	5	166	166	166	44323	0	39407	1987000000	24	0.802211	0.532574	0.318719	1.1236	E9PM69;R4GNH3;P17980;E9PMD8;E9PLG2;E9PN50;E9PKD5	E9PM69;R4GNH3;P17980;E9PMD8	26S protease regulatory subunit 6A	PSMC3
27.2943	26.669	26.5629	27.0309	27.9835	27.7593		4	4	4	62	62	62	98169	0	65983	1485100000	24	0.955293	0.354675	0.749156	1.60388	E9PPJ0;Q13435;E9PJT3;E9PJ04;H0YCG1;H0YEX5	E9PPJ0;Q13435;E9PJT3;E9PJ04;H0YCG1	Splicing factor 3B subunit 2	SF3B2
28.0058	28.1583	28.2632	28.3379	24.7671	27.6516		3	3	3	122	122	122	10905	0	22887	2543300000	16	0.485472	0.567722	-1.22356	-1.02262	E9PR30;P62861	E9PR30;P62861	40S ribosomal protein S30	FAU
30.3689	29.9578	30.2641	30.3182	30.2099	30.486		15	15	15	45	45	45	44812	0	16186	14298000000	69	0.406723	0.79317	0.141094	0.570839	F8VQ14;F5GWF6;P78371	F8VQ14;F5GWF6;P78371	T-complex protein 1 subunit beta	CCT2
29.5643	29.5624	29.5443	29.7798	29.5041	29.9929		9	9	9	393	393	393	29723	0	10603	8803400000	65	0.643798	0.671214	0.201953	0.835721	F5GY37;J3KPX7;Q99623;F5H3X6;F5GWA7;F5H2D2;F5H0C5	F5GY37;J3KPX7;Q99623;F5H3X6;F5GWA7	Prohibitin-2	PHB2
26.8593	26.3519	26.5631	26.4649	27.9005	27.6941		8	8	8	76	76	76	12171	0	52906	1477400000	14	0.740862	0.429148	0.761733	1.3325	F5GY55;Q16531;F5GWI0;F5GZY8;F5H2L3;F5GYG8;F5H198	F5GY55;Q16531	DNA damage-binding protein 1	DDB1
26.3444	26.2161	26.1121	24.6915	24.0657	26.6228		3	3	3	124	124	124	2805	0	2786	851600000	5	0.641244	0.450357	-1.09751	-1.2579	F5GYN4;J3KR44;F5H6Q1;F5GYJ8;Q96FW1;F5H3F0	F5GYN4;J3KR44;F5H6Q1;F5GYJ8;Q96FW1;F5H3F0	Ubiquitin thioesterase OTUB1	OTUB1
26.7264	26.4804	26.1549	25.887	27.1792	26.8046		4	4	4	206	206	206	26047	0	29464	950990000	8	0.151495	0.89372	0.169715	0.327634	H0YFS2;F5GZS6;J3KPF3;P08195;F5H867;F5H0E2	H0YFS2;F5GZS6;J3KPF3;P08195;F5H867;F5H0E2	4F2 cell-surface antigen heavy chain	SLC3A2
23.4046	23.9947	27.8824	28.0292	27.6773	27.4146		2	2	2	325	325	325	88863	0	15929	2109600000	12	0.857925	0.321471	2.61309	1.72382	F5H7F6;F5H6X2;P10620;F5GX73;F5H613	F5H7F6;F5H6X2;P10620;F5GX73;F5H613	Microsomal glutathione S-transferase 1	MGST1
26.3985	26.4221	26.4519	26.298	27.0846	26.7028		3	3	3	9	9	9	54017	0	21951	880520000	5	0.523321	0.679482	0.270953	0.827065	F6QDS0;H3BQK0;Q9NUU7;Q9UMR2;I3L352;I3L0H8;H3BTB3;H3BMQ5;H3BN59	F6QDS0;H3BQK0;Q9NUU7;Q9UMR2;I3L352;I3L0H8	ATP-dependent RNA helicase DDX19A;ATP-dependent RNA helicase DDX19B	DDX19A;DDX19B
23.5089	25.9461	24.4017	26.834	27.05	26.9785	+	2	2	2	17	17	17	15397	0	24935	1043300000	13	1.51049	0.162367	2.33523	2.86626	F6RFD5;P60981	F6RFD5;P60981	Destrin	DSTN
27.0459	27.2088	27.1731	27.7617	27.0925	27.5516		5	5	5	16	16	16	48103	0	43223	1675500000	13	0.733497	0.549044	0.325996	1.07352	F6VRR5;Q9BY77;Q8WUT1;F8WCX5;Q6R954;F8WEE2	F6VRR5;Q9BY77;Q8WUT1;F8WCX5	Polymerase delta-interacting protein 3	POLDIP3
29.0686	28.8553	28.9389	29.4264	29.2509	29.1472		16	16	16	103	103	103	23602	0	21521	6349400000	39	1.45361	0.347457	0.320553	1.58364	F8VPD4;P27708;H7C3Z5;H7BZB3;H7C2E4;P31327	F8VPD4;P27708	CAD protein;Glutamine-dependent carbamoyl-phosphate synthase;Aspartate carbamoyltransferase;Dihydroorotase	CAD
29.231	29.6243	29.4703	29.1937	29.0896	29.339		8	8	8	185	185	185	36161	0	64191	6405700000	47	0.800489	0.589538	-0.234433	-0.996089	F8VVM2;Q00325;F8VZL5;F8VWR4;F8VWQ0	F8VVM2;Q00325	Phosphate carrier protein, mitochondrial	SLC25A3
30.2349	30.6043	30.2405	30.3934	30.3659	30.3269		8	8	8	431	431	431	30456	0	10225	13918000000	52	0.00574214	0.998127	0.00216675	0.00968533	F8VWS0;P05388;G3V210;F8VU65;F8VQY6;F8VPE8;F8VRK7;Q8NHW5;F8VS58;F8VW21;F8VZS0;F8VWV4;F8W1K8	F8VWS0;P05388;G3V210;F8VU65;F8VQY6;F8VPE8;F8VRK7;Q8NHW5;F8VS58;F8VW21;F8VZS0;F8VWV4	60S acidic ribosomal protein P0;60S acidic ribosomal protein P0-like	RPLP0;RPLP0P6
23.7438	25.0298	25.8876	25.9127	26.0414	25.5593		6	6	6	14	14	14	46996	0	35491	812150000	10	0.675176	0.445852	0.950708	1.28575	F8VWT9;J3KPF0;Q9Y4D8;V9GYT9	F8VWT9;J3KPF0;Q9Y4D8	Probable E3 ubiquitin-protein ligase HECTD4	HECTD4
27.0112	23.395	24.7812	26.4405	27.1969	26.9574		4	4	4	183	183	183	24105	0	27354	954590000	4	0.770992	0.359655	1.80243	1.53177	F8VZQ9;H0YHG0;P82979	F8VZQ9;H0YHG0;P82979	SAP domain-containing ribonucleoprotein	SARNP
30.7864	30.3716	30.571	30.5157	30.2647	30.3092		20	19	11	57	552	376	43774	0	26092	16420000000	106	0.679397	0.645626	-0.213114	-0.878653	F8VZY9;P05783;CON__H-INV:HIT000015463	F8VZY9;P05783	Keratin, type I cytoskeletal 18	KRT18
30.0464	28.7458	29.0821	29.3367	29.9754	29.6077		5	5	5	414	414	414	1629	0	60887	9632900000	38	0.333014	0.751187	0.348532	0.655808	F8W1R7;G3V1V0;P60660;G3V1Y7;J3KND3;G8JLA2;B7Z6Z4;F8VPF3;F8VZU9;F8W180;H0YI43;F8W1I5;P14649	F8W1R7;G3V1V0;P60660;G3V1Y7;J3KND3;G8JLA2;B7Z6Z4;F8VPF3	Myosin light polypeptide 6	MYL6
33.5299	31.7935	32.778	33.7268	33.6284	33.5068		24	24	24	629	629	629	33155	0	32331	97156000000	261	0.842974	0.362494	0.920191	1.51662	F8W6I7;P09651;F8VZ49;Q32P51;F8VTQ5;H0YH80;F8VYN5;F8W646	F8W6I7;P09651;F8VZ49;Q32P51;F8VTQ5;H0YH80	Heterogeneous nuclear ribonucleoprotein A1;Heterogeneous nuclear ribonucleoprotein A1, N-terminally processed;Heterogeneous nuclear ribonucleoprotein A1-like 2	HNRNPA1;HNRNPA1L2
27.7125	27.6805	27.8385	27.7813	27.5124	27.7238		9	8	8	164	142	142	66785	0	53891	2449800000	18	0.306403	0.878279	-0.0713774	-0.366207	F8W930;Q9Y6M1	F8W930;Q9Y6M1	Insulin-like growth factor 2 mRNA-binding protein 2	IGF2BP2
25.8939	26.0764	25.7655	25.9906	25.4945	25.6088		3	3	3	64	64	64	64449	0	21412	524140000	6	0.539827	0.698514	-0.213987	-0.778147	F8WAE5;Q9BY44;C9IZE1;F8WF18;F8WAT3;H7C5Q3;H7C5R5	F8WAE5;Q9BY44;C9IZE1	Eukaryotic translation initiation factor 2A;Eukaryotic translation initiation factor 2A, N-terminally processed	EIF2A
26.1453	26.1649	24.2642	26.32	26.7659	26.7257		2	2	2	65	65	65	52269	0	2095	896880000	9	0.768847	0.396638	1.07906	1.44605	F8WJN3;Q16630	F8WJN3;Q16630	Cleavage and polyadenylation specificity factor subunit 6	CPSF6
25.2954	24.5375	24.6399	24.5957	24.4628	25.499		3	3	3	27	27	27	14886	0	17643	306930000	5	0.0233921	0.993893	0.0281982	0.056071	G3V198;Q12769;E9PR16	G3V198;Q12769	Nuclear pore complex protein Nup160	NUP160
26.6514	27.3424	27.1498	26.9743	27.1283	27.2119		6	6	6	137	137	137	5756	0	52579	1551800000	13	0.0935744	0.957963	0.0569623	0.179518	G3V1C3;Q9BZZ5;E9PQK6;H0YER7	G3V1C3;Q9BZZ5;E9PQK6	Apoptosis inhibitor 5	API5
31.4636	32.0087	31.1584	31.5226	30.8752	31.0409		6	6	6	396	396	396	18756	0	77671	27739000000	49	0.558471	0.606082	-0.397323	-0.956232	G3V203;H0YHA7;J3QQ67;Q07020;F8VUA6;F8VYV2;A0A075B7A0	G3V203;H0YHA7;J3QQ67;Q07020;F8VUA6;F8VYV2;A0A075B7A0	60S ribosomal protein L18	RPL18
27.2143	24.294	26.5187	26.3556	27.6531	27.5489		3	3	3	318	318	318	1157	0	28221	1612800000	12	0.532359	0.542232	1.17686	1.09569	G3V3U4;G3V3I1;G3V295;G3V5Z7;P60900	G3V3U4;G3V3I1;G3V295;G3V5Z7;P60900	Proteasome subunit alpha type;Proteasome subunit alpha type-6	PSMA6
27.1886	27.0778	25.7223	26.7428	27.0457	26.6334		4	4	4	126	126	126	43331	0	26266	904450000	6	0.10697	0.936552	0.144411	0.245919	G3V4X8;G3V3A4;Q13573	G3V4X8;G3V3A4;Q13573	SNW domain-containing protein 1	SNW1
25.4275	26.4734	25.6191	25.8767	26.1224	26.2806		4	4	4	87	87	87	64594	0	26013	788690000	18	0.300636	0.796015	0.25325	0.572584	G3XAG1;Q96ME7	G3XAG1;Q96ME7	Zinc finger protein 512	ZNF512
29.4823	29.6924	29.3394	29.7143	29.0865	29.2557		12	12	12	95	95	95	20048	0	1228	9514000000	56	0.288329	0.829697	-0.152539	-0.486216	G3XAI2;P07942;E7EPA6;E9PCS6;C9J296	G3XAI2;P07942;E7EPA6	Laminin subunit beta-1	LAMB1
29.0628	28.5883	27.9876	29.1935	29.1172	28.9886		9	9	9	232	232	232	46306	0	84638	5241600000	26	0.808312	0.431101	0.553534	1.32814	G5E972;P42167;H0YJH7;P42166	G5E972;P42167;H0YJH7;P42166	Lamina-associated polypeptide 2, isoforms beta/gamma;Thymopoietin;Thymopentin;Lamina-associated polypeptide 2, isoform alpha;Thymopoietin;Thymopentin	TMPO
25.6592	25.7043	25.6242	25.637	26.0104	25.9781		3	3	3	53	53	53	55142	0	17445	486660000	7	0.808472	0.605912	0.212607	0.959213	G5EA30;Q92879;F5H4Y5;E9PQK4;E9PSH0;F5H0D8;E9PKU1;E9PKA1;V9GYD9;Q5VZZ6;A0A0J9YX66;A0A1B0GU44;E9PC62;A0A1B0GUN8;A0A0J9YXJ0;O95319	G5EA30;Q92879;F5H4Y5;E9PQK4;E9PSH0;F5H0D8;E9PKU1	CUGBP Elav-like family member 1	CELF1
26.172	24.3359	24.5768	23.5182	26.6942	26.657		6	6	6	55	55	55	14086	0	38526	779320000	4	0.18974	0.848511	0.594894	0.457657	G8JLG1;Q14683;H0Y7K8;V9GY57	G8JLG1;Q14683	Structural maintenance of chromosomes protein;Structural maintenance of chromosomes protein 1A	SMC1A
25.5805	26.0059	24.9505	23.3168	25.259	24.0958		2	2	2	74	74	74	57643	0	34491	246030000	6	0.938188	0.323667	-1.28845	-1.73592	H0Y2Y8;Q15942;H7C3D3	H0Y2Y8;Q15942;H7C3D3	Zyxin	ZYX
26.6749	26.9199	27.0943	26.4835	23.6291	27.08		3	3	3	125	125	125	29014	0	17099	1029700000	6	0.471086	0.588393	-1.1655	-0.994602	H0Y3U6;P51654;REV__Q96HE7	H0Y3U6;P51654	Glypican-3;Secreted glypican-3	GPC3
28.7807	28.617	28.8753	27.9693	27.9863	28.433		5	5	5	134	134	134	50957	0	44045	3374600000	27	1.68312	0.204944	-0.628122	-2.33043	H0Y4R1;P12268;E7ETK5	H0Y4R1;P12268	Inosine-5-monophosphate dehydrogenase 2	IMPDH2
26.4139	25.3999	27.2458	23.9273	24.9497	25.1576		2	2	2	76	76	76	30987	0	17911	455300000	12	1.20131	0.2156	-1.67498	-2.21757	H0Y711;Q9BQA1	H0Y711;Q9BQA1	Methylosome protein 50	WDR77
29.8069	27.0158	29.4189	27.4807	29.4473	28.8065		4	4	3	242	242	188	16837	0	7692	7241500000	28	0.0557028	0.96977	-0.169038	-0.147308	P0DP25;P0DP24;P0DP23;H0Y7A7;E7ETZ0;E7EMB3;F8WBR5;G3V226;M0QZ52;G3V479;G3V361;Q96HY3	P0DP25;P0DP24;P0DP23;H0Y7A7;E7ETZ0;E7EMB3;F8WBR5;G3V226;M0QZ52;G3V479;G3V361;Q96HY3		CALM2;CALM1;CALM3
24.7495	25.0068	25.3697	25.4818	25.5429	25.8016		2	2	2	18	18	18	13265	0	12682	411600000	9	1.29657	0.292765	0.566762	1.85901	H0YCK3;P55265	H0YCK3;P55265	Double-stranded RNA-specific adenosine deaminase	ADAR
27.1242	25.2481	25.6614	26.114	27.4594	28.5241		5	5	5	397	397	397	16733	0	51596	2148700000	12	0.684512	0.41819	1.35462	1.35453	H0YCU9;Q01995;E9PJ32	H0YCU9;Q01995	Transgelin	TAGLN
27.5046	27.5771	27.4448	28.9609	28.6807	28.8253	+	7	7	7	18	18	18	51201	0	58006	2911100000	20	3.90214	0.071	1.31347	6.93234	H0YDD4;P10515;E9PEJ4	H0YDD4;P10515;E9PEJ4	Acetyltransferase component of pyruvate dehydrogenase complex;Dihydrolipoyllysine-residue acetyltransferase component of pyruvate dehydrogenase complex, mitochondrial	DLAT
29.6203	29.7894	30.0926	30.5467	30.2564	30.5496		5	5	5	42	42	42	1239	0	40288	12488000000	44	1.66247	0.209644	0.616835	2.29347	H0YMF4;H0YKD8;P46779;H0YLP6	H0YMF4;H0YKD8;P46779;H0YLP6	60S ribosomal protein L28	RPL28
26.9339	25.8297	26.7209	25.6521	26.9448	27.1479		3	3	3	145	145	145	24526	0	25909	1213700000	11	0.0516375	0.975159	0.0867653	0.128016	H0YMZ1;H0YN18;H0YL69;P25789;H0YKS0;H0YKT8;H0YMI6;H0YMA1	H0YMZ1;H0YN18;H0YL69;P25789;H0YKS0;H0YKT8;H0YMI6;H0YMA1	Proteasome subunit alpha type;Proteasome subunit alpha type-4;Proteasome subunit beta type	PSMA4
27.8935	27.766	27.7811	27.0896	27.4705	28.3082		5	1	1	35	11	11	11345	0	10763	2141500000	16	0.203221	0.873073	-0.19073	-0.41269	H0YMV8;Q71UM5;C9JLI6;C9J1C5	H0YMV8;Q71UM5;C9JLI6	40S ribosomal protein S27;40S ribosomal protein S27-like	RPS27L
26.6818	24.839	26.1296	24.783	27.3212	26.8076		3	3	3	186	186	186	19997	0	23186	1053300000	10	0.167327	0.875485	0.420484	0.401284	H0YN26;P39687;O43423;O95626	H0YN26;P39687;O43423	Acidic leucine-rich nuclear phosphoprotein 32 family member A;Acidic leucine-rich nuclear phosphoprotein 32 family member C	ANP32A;ANP32C
27.5168	28.7627	27.8578	28.2818	27.7072	27.9591		2	2	2	95	95	95	24561	0	29091	2746900000	10	0.0533459	0.977407	-0.0630741	-0.124352	H3BV80;H3BMS0;H3BMM9;H3BTC0;Q15287;H3BPG5	H3BV80;H3BMS0;H3BMM9;H3BTC0;Q15287;H3BPG5	RNA-binding protein with serine-rich domain 1	RNPS1
25.8878	24.0786	25.955	24.4531	26.3206	25.8033		2	2	2	107	107	107	1713	0	11447	497130000	4	0.0941187	0.938361	0.218529	0.235173	H3BND3;O43809	H3BND3;O43809	Cleavage and polyadenylation specificity factor subunit 5	NUDT21
29.4061	28.6313	29.2307	29.8153	30.0096	29.7819		5	5	3	146	146	102	53496	0	11173	9389200000	60	1.47493	0.211263	0.779563	2.25918	H3BPE7;P35637	H3BPE7;P35637	RNA-binding protein FUS	FUS
29.9687	27.076	27.9244	27.4767	30.2405	29.9269		8	8	8	327	327	327	3934	0	14318	9462500000	32	0.295013	0.748315	0.891652	0.672994	H3BQN4;J3KPS3;P04075;H3BU78;H3BUH7;H3BPS8;H3BMQ8;H3BR04;H3BR68;A8MVZ9;P09972	H3BQN4;J3KPS3;P04075;H3BU78;H3BUH7;H3BPS8	Fructose-bisphosphate aldolase;Fructose-bisphosphate aldolase A	ALDOA
27.2135	27.7279	27.6494	28.4885	28.3232	28.1579	+	3	3	3	98	98	98	47118	0	53312	2874500000	27	1.88305	0.162444	0.792976	2.76975	H3BS72;Q9P035;H3BPZ1;H3BMZ1;H3BRL8	H3BS72;Q9P035;H3BPZ1	Very-long-chain (3R)-3-hydroxyacyl-CoA dehydratase 3	HACD3
28.2458	26.1165	26.4464	25.7009	27.6653	26.5813		6	6	6	153	153	153	52502	0	79618	1646700000	12	0.120021	0.913629	-0.287063	-0.295309	H7BZ94;P07237;I3L3U6;I3L312;I3L0S0;I3NI03;I3L398;H0Y3Z3;I3L1Y5;I3L514;I3L4M2;I3L3P5	H7BZ94;P07237;I3L3U6;I3L312	Protein disulfide-isomerase	P4HB
27.4952	25.8397	26.196	26.3295	27.1356	27.8171		5	5	5	418	418	418	16219	0	37074	1609000000	14	0.369053	0.703408	0.583783	0.766361	H7C3I1;Q8IZP2;P50502;F6VDH7;Q3KNR6;Q8NFI4	H7C3I1;Q8IZP2;P50502;F6VDH7;Q3KNR6;Q8NFI4	Putative protein FAM10A4;Hsc70-interacting protein;Putative protein FAM10A5	ST13;ST13P4;ST13P5
28.0447	28.1043	27.4377	27.7225	27.7018	27.8599		7	7	7	86	86	86	10248	0	10828	2676000000	29	0.17482	0.89885	-0.100856	-0.316476	H7C5W9;P16615;Q93084;O14983	H7C5W9;P16615	Sarcoplasmic/endoplasmic reticulum calcium ATPase 2	ATP2A2
26.3329	26.187	25.7632	25.8153	25.8365	26.0402		6	6	6	71	71	71	14013	0	4696	738920000	6	0.458893	0.7438	-0.197009	-0.690533	I3L1L3;Q9BQG0;I3L2H8	I3L1L3;Q9BQG0	Myb-binding protein 1A	MYBBP1A
29.9285	30.1718	30.4522	29.5185	29.3301	29.5132	+	7	7	7	52	52	52	11477	0	64208	10718000000	62	1.95434	0.165509	-0.730213	-2.77116	I3L3P7;P62244;I3L246;H3BN98;H3BV27;H3BT37;I3L303;H3BVC7	I3L3P7;P62244;I3L246;H3BN98	40S ribosomal protein S15a	RPS15A
24.1286	26.1792	26.4488	26.895	26.9478	26.8032		3	3	3	95	95	95	39829	0	20078	1100900000	8	0.818091	0.353929	1.29645	1.55482	J3KNQ3;Q9UNM6;E9PL38;A0A087WUL9;E9PQG3;H0YD73	J3KNQ3;Q9UNM6;E9PL38;A0A087WUL9	26S proteasome non-ATPase regulatory subunit 13	PSMD13
31.591	31.7818	31.3737	31.5754	31.6055	31.7253		14	14	14	612	612	612	30104	0	1578	34508000000	76	0.157712	0.937138	0.0532163	0.235006	J3KPE3;P63244;D6RAC2;D6REE5;H0Y8W2;H0YAF8;H0YAM7;D6RHH4;D6RF23;H0Y8R5;D6R9Z1;D6R9L0;D6RHJ5;D6RAU2;E9PD14;D6RBD0;D6RFX4;D6RFZ9;H0Y9P0;D6RDI0;D6RGK8;D6R909	J3KPE3;P63244;D6RAC2;D6REE5;H0Y8W2;H0YAF8;H0YAM7;D6RHH4	Guanine nucleotide-binding protein subunit beta-2-like 1;Guanine nucleotide-binding protein subunit beta-2-like 1, N-terminally processed	GNB2L1
23.5067	24.9336	24.8728	27.1979	26.9923	27.0301	+	4	4	4	111	111	111	46937	0	32348	1120000000	6	2.30364	0.0808333	2.63575	4.62336	J3KQ32;Q9NTK5;C9JTK6;C9JCJ9	J3KQ32;Q9NTK5;C9JTK6	Obg-like ATPase 1	OLA1
25.1293	24.7418	23.2049	24.6245	24.3745	24.7473		2	2	2	117	117	117	26738	0	21209	663970000	3	-4.34294e-08	1	0	0	K7ESE8;J3KSD8;K7ES02;Q13867	K7ESE8;J3KSD8;K7ES02;Q13867	Bleomycin hydrolase	BLMH
31.8125	32.1019	31.6762	32.1157	31.6136	31.905		26	26	19	45	45	34	69086	0	30556	41281000000	173	0.0254337	0.993305	0.0145957	0.0499479	J3KTA4;P17844;J3KRZ1;J3QSF1;J3QRQ7;J3KRX8;J3QR02;X6RLV5;J3QRN5	J3KTA4;P17844	Probable ATP-dependent RNA helicase DDX5	DDX5
30.4618	30.3269	30.973	31.4672	31.0789	31.875		7	7	7	347	347	347	23134	0	71476	20663000000	66	1.36843	0.213122	0.886504	2.20218	J3QR09;J3KTE4;P84098;J3QL15	J3QR09;J3KTE4;P84098	Ribosomal protein L19;60S ribosomal protein L19	RPL19
27.7949	26.7053	27.118	26.7066	28.317	27.7808		7	6	6	233	206	206	28329	0	36171	2490500000	16	0.278918	0.789281	0.395421	0.590078	J3KTL2;Q07955;J3QQV5;J3KSW7;J3KSR8	J3KTL2;Q07955	Serine/arginine-rich splicing factor 1	SRSF1
27.6162	27.1565	26.9411	27.1607	27.7783	27.7859		3	3	3	178	178	178	17546	0	37436	2335100000	21	0.514381	0.648285	0.336988	0.870051	J3QLE5;P63162;P14678;J3KRY3;S4R3P3	J3QLE5;P63162;P14678;J3KRY3;S4R3P3	Small nuclear ribonucleoprotein-associated protein N;Small nuclear ribonucleoprotein-associated proteins B and B	SNRPN;SNRPB
28.2888	28.5187	28.3508	28.4528	28.317	28.3796		5	5	2	215	215	62	20457	0	10908	4039200000	31	0.0123473	0.998686	-0.00295766	-0.0165127	J3QRS3;P19105;O14950;J3KTJ1	J3QRS3;P19105;O14950;J3KTJ1	Myosin regulatory light chain 12A;Myosin regulatory light chain 12B	MYL12A;MYL12B
28.5013	28.2171	27.7915	28.3285	28.3861	28.7989		9	9	9	235	235	235	48208	0	74297	3652700000	23	0.588168	0.619267	0.334537	0.945139	J3QSV6;O76021;I3L3C4;I3L3U9;I3L234;I3L1A3	J3QSV6;O76021;I3L3C4;I3L3U9	Ribosomal L1 domain-containing protein 1	RSL1D1
26.7521	26.2712	23.4773	26.8344	26.8602	27.1055		3	3	3	176	176	176	31703	0	26799	1011400000	10	0.629963	0.451451	1.43313	1.27438	J3QT28;O43684;J3QSX4	J3QT28;O43684	Mitotic checkpoint protein BUB3	BUB3
27.0707	26.5707	26.4749	27.0361	27.0839	26.914		3	3	3	154	154	154	25441	0	29034	1224700000	11	0.731712	0.558484	0.305865	1.04924	K7ER90;K7EL20;O75821;K7ENH0;K7EP16;K7EL60;K7ENA8	K7ER90;K7EL20;O75821	Eukaryotic translation initiation factor 3 subunit G	EIF3G
29.9307	30.4184	29.5251	30.5352	29.8651	30.1374		4	4	4	526	526	526	17723	0	11492	14055000000	25	0.274428	0.814425	0.221133	0.522371	K7ELC2;P62841;K7EM56;A0A0B4J2B4;K7EJ78;S4R417;K7EQJ5;S4R456	K7ELC2;P62841;K7EM56;A0A0B4J2B4;K7EJ78;S4R417;K7EQJ5;S4R456	40S ribosomal protein S15	RPS15
30.3523	29.7956	30.2807	31.3595	31.3005	30.8815	+	3	3	3	405	405	405	90984	0	35683	18612000000	35	1.96515	0.164973	1.03762	3.138	K7ELC4;K7EMH1;K7ERI7;P35268;K7EJT5;K7EP65;K7EKS7;C9JYQ9;H0Y8C2;Q6P5R6	K7ELC4;K7EMH1;K7ERI7;P35268;K7EJT5;K7EP65;K7EKS7	60S ribosomal protein L22	RPL22
27.8296	23.4933	26.6755	25.5584	27.3138	27.083		4	4	4	77	77	77	60192	0	34146	1394400000	15	0.175613	0.861559	0.652307	0.432357	K7ELL7;P14314;K7EPW7	K7ELL7;P14314	Glucosidase 2 subunit beta	PRKCSH
28.1603	23.9306	24.4734	27.7802	28.162	27.7361		5	5	5	42	42	42	1791	0	34504	2060400000	10	0.822556	0.336514	2.37132	1.65184	K7ELW0;Q99497;K7EN27	K7ELW0;Q99497	Protein deglycase DJ-1	PARK7
27.03	27.1409	27.1249	27.4253	27.4362	27.2731		3	3	3	153	153	153	33901	0	42668	1810200000	13	1.94486	0.322522	0.279557	1.71512	K7ENG2;P26368	K7ENG2;P26368	Splicing factor U2AF 65 kDa subunit	U2AF2
27.4876	27.9096	27.35	27.9164	27.8599	28.2556		3	3	3	217	217	217	17852	0	23173	2568200000	17	0.960069	0.40918	0.428206	1.38653	K7ERI8;K7ERQ8;P51148;F8VVZ0;F8VUA5;F8VVK3;K7ENY4;P61020;P20339;F8WCY6;F8WD79;F8VPW9;F8VSF8;F8VWZ7;F8VWU4	K7ERI8;K7ERQ8;P51148;F8VVZ0;F8VUA5;F8VVK3;K7ENY4;P61020;P20339	Ras-related protein Rab-5C;Ras-related protein Rab-5B;Ras-related protein Rab-5A	RAB5C;RAB5B;RAB5A
27.6998	26.6273	27.37	27.3965	28.0907	27.8382		3	3	3	397	397	397	16453	0	61974	2063700000	11	0.652008	0.522587	0.542789	1.13913	M0R061;M0QXB4;O14579	M0R061;M0QXB4;O14579	Coatomer subunit epsilon	COPE
28.4301	28.8425	29.2212	29.179	28.925	28.9288		5	5	5	254	254	254	24544	0	48168	5188400000	20	0.299805	0.816735	0.179667	0.523175	M0R0P1;M0QXL5;M0R2Q4;P22087;M0R2U2;M0R1H0;M0R2B0;M0R299;A6NHQ2	M0R0P1;M0QXL5;M0R2Q4;P22087;M0R2U2;M0R1H0;M0R2B0;M0R299	rRNA 2-O-methyltransferase fibrillarin	FBL
23.6986	22.8083	23.2582	25.1739	23.8264	23.6761		2	2	2	44	44	44	95425	0	21341	99207000	8	0.831543	0.365453	0.970399	1.51358	M0QY97;Q9UPT8	M0QY97;Q9UPT8	Zinc finger CCCH domain-containing protein 4	ZC3H4
29.6314	30.1453	24.8538	29.7102	29.8286	29.5611		6	6	6	43	43	43	22391	0	82442	9956800000	18	0.369648	0.672672	1.48982	0.833936	M0R0F0;M0R0R2;P46782;M0QZN2	M0R0F0;M0R0R2;P46782;M0QZN2	40S ribosomal protein S5;40S ribosomal protein S5, N-terminally processed	RPS5
31.6673	31.6961	31.2324	31.5969	31.0816	31.5063		9	9	9	525	525	525	16714	0	10918	32818000000	68	0.248265	0.861794	-0.137	-0.4302	M0R3D6;M0R1A7;Q02543;M0R117;M0R0P7	M0R3D6;M0R1A7;Q02543;M0R117;M0R0P7	60S ribosomal protein L18a	RPL18A
27.0349	26.907	27.0795	27.6362	28.4482	28.1561	+	5	5	5	184	184	184	41796	0	41036	2545500000	14	1.93748	0.162947	1.07305	3.12841	O00154;K7EKP8	O00154;K7EKP8	Cytosolic acyl coenzyme A thioester hydrolase	ACOT7
26.26	26.7264	23.6724	26.5953	26.4649	26.7372		5	5	5	44	44	44	12132	0	29038	802160000	5	0.47629	0.586875	1.04623	0.993475	O00203	O00203	AP-3 complex subunit beta-1	AP3B1
27.5047	27.4605	27.2558	27.0132	27.2682	27.1335		8	8	8	225	225	225	47463	0	59843	1856500000	24	1.18827	0.436743	-0.268721	-1.30251	O00231;J3QRY4;J3KSW3	O00231;J3QRY4	26S proteasome non-ATPase regulatory subunit 11	PSMD11
27.4863	27.6932	27.2139	27.9367	27.1729	27.3324		7	7	7	175	175	175	52904	0	69045	1994400000	26	0.0199621	0.994003	0.0162373	0.0437808	O00232	O00232	26S proteasome non-ATPase regulatory subunit 12	PSMD12
24.0888	24.6742	24.8114	25.0119	26.5214	24.4894		2	2	2	123	123	123	21671	0	15528	748760000	9	0.558303	0.540664	0.816137	1.09072	O00264	O00264	Membrane-associated progesterone receptor component 1	PGRMC1
26.466	26.4786	26.4049	26.7511	26.6125	26.5316		3	3	3	95	95	95	26922	0	1883	1178600000	9	1.2549	0.54284	0.181855	1.08233	O00299	O00299	Chloride intracellular channel protein 1	CLIC1
27.003	27.0207	26.883	26.9785	27.0132	27.093		3	3	3	106	106	106	37563	0	2667	1385700000	13	0.466751	0.880531	0.0592944	0.382635	O00303;H0YDT6	O00303	Eukaryotic translation initiation factor 3 subunit F	EIF3F
28.0511	27.5162	27.2094	27.474	27.7533	28.1259		10	10	10	105	105	105	12363	0	97475	2301800000	15	0.244901	0.839824	0.192175	0.468622	O00410;H0Y8C6;E7EQT5;E7ETV3;C9JZD8;C9JZ53;E7EV12;C9JMV5;H0Y3V4;O60518	O00410;H0Y8C6	Importin-5	IPO5
33.9728	34.1535	34.0266	33.9358	34.0384	34.1946		12	10	10	263	223	223	63704	0	93341	140300000000	66	0.0190774	0.997479	0.00529607	0.027532	O00425;F8WD15	O00425	Insulin-like growth factor 2 mRNA-binding protein 3	IGF2BP3
27.4297	24.1963	24.1609	27.3442	23.6804	28.2506		3	3	3	94	94	94	34577	0	17954	1426600000	3	0.262249	0.776016	1.16275	0.622416	O00487	O00487	26S proteasome non-ATPase regulatory subunit 14	PSMD14
27.0028	26.8289	26.9242	27.1785	26.7543	27.688		8	8	8	16	16	16	66049	0	63096	1203200000	24	0.452226	0.70278	0.288258	0.769607	O00567;H0YDU4;H0Y653;Q5JXT2	O00567;H0YDU4;H0Y653	Nucleolar protein 56	NOP56
27.0777	24.2547	26.6088	26.8006	24.3827	27.0555		2	2	2	36	36	36	58635	0	13696	1364100000	10	0.0272978	0.989543	0.0992235	0.075177	O00592	O00592	Podocalyxin	PODXL
24.1324	24.9233	24.6586	25.6847	24.7098	25.4666		2	2	2	68	68	68	42026	0	14525	680420000	4	0.887105	0.371646	0.71557	1.50366	O00622	O00622	Protein CYR61	CYR61
25.5368	25.8111	26.0432	27.3194	26.1297	27.2848		3	3	3	3	3	3	13016	0	58738	898480000	14	1.25305	0.219146	1.11427	2.15349	O14617	O14617	AP-3 complex subunit delta-1	AP3D1
27.5961	27.5073	27.9357	23.6881	26.2148	25.171	+	8	8	8	144	144	144	72683	0	69499	1475000000	22	1.62955	0.169556	-2.65504	-3.1435	O14744;G3V580;G3V2L6;G3V5L5;C9JSX3;H0YJX6;H0YJ77;G3V5T6;H0YJD3;H7BZ44;G3V2X6	O14744;G3V580;G3V2L6	Protein arginine N-methyltransferase 5;Protein arginine N-methyltransferase 5, N-terminally processed	PRMT5
25.7233	25.8132	24.7069	25.6889	26.2651	26.6199		5	5	5	53	53	53	1239	0	29252	577250000	5	0.804359	0.402979	0.776838	1.42134	O14776;G3V220	O14776;G3V220	Transcription elongation regulator 1	TCERG1
27.6221	27.5437	27.6839	27.7165	27.6045	27.8163		5	5	5	161	161	161	27887	0	31902	2325300000	8	0.58213	0.800806	0.0958335	0.552654	O14818;H0Y586;A0A087WYS6;Q8TAA3	O14818;H0Y586	Proteasome subunit alpha type-7	PSMA7
23.8745	23.4496	24.0758	25.7469	24.4128	25.2954	+	2	2	2	5	5	5	49512	0	13128	480380000	4	1.44998	0.17975	1.35175	2.53575	O14929	O14929	Histone acetyltransferase type B catalytic subunit	HAT1
29.289	29.7857	29.1458	29.685	29.5053	29.6881		17	17	17	171	171	171	12338	0	17178	8232000000	83	0.467169	0.721906	0.219265	0.723425	O14980;C9JKM9;C9J673;C9JF49;C9IYM2;F8WF71;C9IZS4;C9JQ02;C9JV99;H7BZC5	O14980	Exportin-1	XPO1
24.1446	25.2078	24.8692	24.9562	26.4727	26.4729		4	4	4	36	36	36	14473	0	31409	626810000	10	0.965765	0.320531	1.22671	1.7653	O15067;J3KT98;H0YGH1	O15067	Phosphoribosylformylglycinamidine synthase	PFAS
26.3511	26.434	26.1264	26.7416	25.44	26.3926		4	4	4	71	71	71	60029	0	32611	811000000	8	0.101062	0.938247	-0.112457	-0.225055	O60684;O15131;P52294;Q5TFJ7;C9JYI4	O60684;O15131;P52294;Q5TFJ7;C9JYI4	Importin subunit alpha-7;Importin subunit alpha-6;Importin subunit alpha-5;Importin subunit alpha-5, N-terminally processed	KPNA6;KPNA5;KPNA1
28.046	27.9256	27.9442	27.6255	28.0722	28.141		4	4	4	123	123	123	34333	0	28799	2834600000	18	0.0532605	0.984223	-0.0256513	-0.0964828	O15144	O15144	Actin-related protein 2/3 complex subunit 2	ARPC2
28.0285	27.8696	28.5712	24.0101	27.7704	27.9318		3	3	3	174	174	174	20546	0	22765	2389600000	14	0.538906	0.527067	-1.5857	-1.13371	O15145;C9JZD1;F8VR50	O15145;C9JZD1	Actin-related protein 2/3 complex subunit 3	ARPC3
25.7667	25.7451	24.6732	26.2795	26.5786	26.5168		3	3	3	57	57	57	7525	0	19073	778970000	4	1.33615	0.208769	1.06329	2.25129	O15344;A0A087X0X0;C9J453;A0A087X255;C9JZJ7	O15344;A0A087X0X0;C9J453;A0A087X255	E3 ubiquitin-protein ligase Midline-1	MID1
27.9711	28.2813	27.9045	28.0424	27.7436	27.8173		6	6	6	12	12	12	63972	0	48658	2710500000	19	0.557063	0.714442	-0.184488	-0.747459	O15371;B0QYA5;B0QYA4;B0QYA8;B0QYA6	O15371;B0QYA5	Eukaryotic translation initiation factor 3 subunit D	EIF3D
29.6808	30.1671	29.3149	29.9228	29.8364	30.0239		16	16	16	228	228	228	90932	0	1294	10023000000	70	0.337985	0.788917	0.206749	0.586178	O43143;A0A140T947;F5H658;O60231;Q14562	O43143	Pre-mRNA-splicing factor ATP-dependent RNA helicase DHX15	DHX15
30.7898	30.6379	30.0561	30.5985	30.5966	30.6118		12	12	12	285	285	285	5665	0	12204	15868000000	69	0.183602	0.893721	0.107713	0.332812	O43175;Q5SZU1	O43175;Q5SZU1	D-3-phosphoglycerate dehydrogenase	PHGDH
29.1846	29.2352	28.8469	29.238	29.0902	29.215		12	12	12	257	257	257	60977	0	12415	6611900000	55	0.285553	0.873307	0.0921771	0.400364	O43242	O43242	26S proteasome non-ATPase regulatory subunit 3	PSMD3
26.5234	26.2204	24.5003	26.084	26.2288	26.6315		4	3	3	11	88	88	39124	0	20014	809330000	11	0.36341	0.711114	0.566682	0.754662	O43347;H0YHB7	O43347;H0YHB7	RNA-binding protein Musashi homolog 1	MSI1
30.8438	30.7379	30.6618	31.3671	30.857	30.8493		18	18	13	316	316	251	70942	0	18223	20668000000	96	0.704166	0.584679	0.276684	0.990719	O43390;B4DT28	O43390;B4DT28	Heterogeneous nuclear ribonucleoprotein R	HNRNPR
26.0581	25.7	25.2908	25.8038	25.7128	26.0851		3	3	3	37	37	37	10996	0	1935	425240000	3	0.301584	0.814111	0.184263	0.528919	O43592;F8WDU6	O43592	Exportin-T	XPOT
33.1103	33.3383	33.4315	32.0671	32.391	32.4351	+	47	47	21	566	566	314	10485	0	32331	71699000000	316	2.57045	0.126074	-0.995631	-3.97891	O43707;F5GXS2;H7C144;K7EP19;M0QZQ3;C9JY79;Q9H254	O43707	Alpha-actinin-4	ACTN4
27.4902	24.7345	26.0721	27.9512	27.2446	27.2073		5	5	5	128	128	128	62942	0	39088	1754300000	4	0.756664	0.386323	1.36879	1.46927	O43776	O43776	Asparagine--tRNA ligase, cytoplasmic	NARS
28.9359	29.3096	28.9266	29.0784	29.1689	28.9021		12	12	7	127	127	8	1219	0	98628	5692900000	58	0.0168236	0.99974	-0.00752703	-0.0302909	O60264	O60264	SWI/SNF-related matrix-associated actin-dependent regulator of chromatin subfamily A member 5	SMARCA5
23.8557	25.2996	24.9116	25.0064	25.256	25.7681		2	2	2	86	86	86	51964	0	19528	252470000	2	0.603014	0.531076	0.654566	1.1166	O60427;H7C2V0;A0A0A0MR51	O60427;H7C2V0;A0A0A0MR51	Fatty acid desaturase 1	FADS1
26.5672	24.9511	24.7962	28.1046	26.4839	26.7749		3	3	2	51	51	35	79187	0	20938	1409800000	7	1.04769	0.25181	1.68301	1.96917	O60488;H0Y9A0	O60488	Long-chain-fatty-acid--CoA ligase 4	ACSL4
24.8486	24.7224	24.9878	25.0704	25.2223	26.5291		3	3	3	33	33	33	10291	0	17198	441960000	4	0.736932	0.431817	0.754328	1.325	O60502	O60502	Protein O-GlcNAcase	MGEA5
27.3635	27.2607	24.04	27.4002	27.6765	27.5877		6	6	6	144	144	144	55023	0	50995	1759900000	11	0.537698	0.52954	1.33338	1.11659	O60701;E7ER83;E7ETF4;E7EV97;E7ER95	O60701	UDP-glucose 6-dehydrogenase	UGDH
26.5782	26.0772	25.8525	26.4133	26.8338	26.3877		3	3	3	6	6	6	5847	0	16519	861630000	5	0.657381	0.557694	0.375652	1.0473	O60749;D6RC15	O60749	Sorting nexin-2	SNX2
26.3612	26.0899	24.5937	25.6435	25.8162	25.9247		2	2	2	28	28	28	10789	0	16234	375870000	4	0.0713107	0.96061	0.113151	0.172583	O60763;REV__R4GMN2;REV__Q5VZ89	O60763;REV__R4GMN2;REV__Q5VZ89	General vesicular transport factor p115	USO1
33.5825	34.7722	34.7521	35.6396	33.4202	34.0491		11	11	2	434	434	6	18804	0	19949	230540000000	108	0.000277588	1	0.000654856	0.000753877	U3KQK0;Q99879;Q99877;Q93079;Q5QNW6;P62807;P58876;O60814;P57053;Q99880	U3KQK0;Q99879;Q99877;Q93079;Q5QNW6;P62807;P58876;O60814;P57053;Q99880	Histone H2B;Histone H2B type 1-M;Histone H2B type 1-N;Histone H2B type 1-H;Histone H2B type 2-F;Histone H2B type 1-C/E/F/G/I;Histone H2B type 1-D;Histone H2B type 1-K;Histone H2B type F-S;Histone H2B type 1-L	HIST1H2BN;HIST1H2BM;HIST1H2BH;HIST2H2BF;HIST1H2BC;HIST1H2BD;HIST1H2BK;H2BFS;HIST1H2BL
30.2475	30.982	29.8127	30.4427	30.115	30.3082		10	10	8	358	358	288	39617	0	14702	14820000000	59	0.0573571	0.975647	-0.0587654	-0.129379	O75367;B4DJC3;D6RCF2	O75367;B4DJC3	Core histone macro-H2A.1;Histone H2A	H2AFY
25.6095	25.2516	25.4126	25.3372	25.9594	24.8998		8	4	4	33	22	22	27816	0	24593	431080000	5	0.0266307	0.9951	-0.0257556	-0.0606945	O75369;E7EN95	O75369;E7EN95	Filamin-B	FLNB
30.0884	31.3186	30.3807	31.2542	30.7462	30.9729		9	9	9	196	196	196	60103	0	13785	16026000000	72	0.422312	0.685269	0.395156	0.791728	O75475	O75475	PC4 and SFRS1-interacting protein	PSIP1
27.8763	27.142	27.2804	27.4333	26.9711	27.4143		4	4	4	81	81	81	62411	0	51191	2160900000	22	0.231388	0.862279	-0.159969	-0.430978	O75487	O75487	Glypican-4;Secreted glypican-4	GPC4
26.9944	26.7723	26.6528	27.0797	29.5155	27.8428		3	3	3	362	362	362	83294	0	28871	2377500000	10	0.857353	0.347179	1.3395	1.6212	Q6IQ42;Q5JRI1;O75494;R4GMP8	Q6IQ42;Q5JRI1;O75494	Serine/arginine-rich splicing factor 10	FUSIP1;SRSF10
31.0211	31.3415	31.2861	31.1081	31.6918	31.784		6	6	6	629	629	629	10058	0	98535	27897000000	56	0.597102	0.636	0.311752	0.934596	O75531;E9PJJ8	O75531	Barrier-to-autointegration factor;Barrier-to-autointegration factor, N-terminally processed	BANF1
28.2071	27.3332	27.6609	28.3784	27.7788	28.2976		12	12	12	133	133	133	14583	0	90363	2723700000	16	0.589432	0.587813	0.417875	1.003	O75533;B4DGZ4	O75533	Splicing factor 3B subunit 1	SF3B1
29.4264	29.2537	29.0509	29.0906	29.2737	29.3758		20	20	20	111	111	111	2445	0	1789	6455300000	46	0.00721009	1	0.00300535	0.0126869	O75643;B4E0P5	O75643	U5 small nuclear ribonucleoprotein 200 kDa helicase	SNRNP200
22.5068	23.9843	25.9262	24.7123	23.0737	22.2631		1	1	1	46	46	46	52642	0	7616	30589000	3	0.256302	0.787348	-0.789401	-0.596013	O75688	O75688	Protein phosphatase 1B	PPM1B
26.1513	25.9512	26.0273	26.2434	26.1585	26.4572		3	3	3	3	3	3	12597	0	25488	786800000	7	1.07521	0.50725	0.2431	1.1785	O75717;C9JYB3	O75717	WD repeat and HMG-box DNA-binding protein 1	WDHD1
28.6396	27.6868	28.5607	28.6987	28.7069	29.1533		6	6	6	128	128	128	46659	0	60775	3864700000	30	0.752482	0.45227	0.557251	1.26575	O75874;C9JJE5;C9JLU6;C9J4N6	O75874	Isocitrate dehydrogenase [NADP] cytoplasmic	IDH1
26.5223	24.2804	24.8149	25.4334	23.9538	26.1719		3	3	3	174	174	174	18491	0	18547	514990000	4	0.00682025	0.997508	-0.0195166	-0.0187781	O75947;F5H608	O75947;F5H608	ATP synthase subunit d, mitochondrial	ATP5H
26.1329	27.4856	26.363	26.8051	26.7009	26.3094		4	4	4	119	119	119	47355	0	45181	1045600000	14	0.0424342	0.98375	-0.0553214	-0.101639	O75955;A2AB12;A2AB10;A0A140T9R1;A0A140T9C3;A0A140T959;A2AB13;A0A0G2JJQ6;A0A140T9X0;A2AB09;A0A140T905;A0A140T9B1;A0A140T957;A2ABJ5;A0A140T910;A0A140T9W4;A2AB11	O75955;A2AB12;A2AB10;A0A140T9R1;A0A140T9C3;A0A140T959;A2AB13;A0A0G2JJQ6;A0A140T9X0;A2AB09	Flotillin-1	FLOT1
25.7781	26.1732	25.6344	26.3297	25.3335	24.3626		3	3	3	291	291	291	11428	0	24264	604290000	11	0.368431	0.710821	-0.519974	-0.75328	O75964;E9PN17	O75964;E9PN17	ATP synthase subunit g, mitochondrial	ATP5L
24.7133	22.9764	24.9778	25.5588	23.6801	24.5631		2	2	2	11	11	11	37432	0	25626	387970000	5	0.172482	0.874633	0.378156	0.406712	O76003	O76003	Glutaredoxin-3	GLRX3
25.8646	25.642	25.7565	25.3611	25.9158	26.3721		5	5	5	6	6	6	10692	0	43019	642280000	16	0.161484	0.896584	0.128647	0.322175	O94906	O94906	Pre-mRNA-processing factor 6	PRPF6
26.849	27.4285	24.6313	27.0905	26.8726	26.9107		8	8	8	74	74	74	13565	0	50724	1366400000	8	0.313028	0.744277	0.654971	0.685801	O95347;Q5T821	O95347	Structural maintenance of chromosomes protein 2	SMC2
27.0051	27.0711	26.9695	27.113	27.0913	26.8413		5	5	5	204	204	204	38274	0	55658	1458000000	8	4.49697e-05	1	-1.27157e-05	-6.61909e-05	O95433;H0YJU2;G3V438;H0YJG7;H0YJ63;G3V3W9	O95433;H0YJU2;G3V438;H0YJG7	Activator of 90 kDa heat shock protein ATPase homolog 1	AHSA1
26.3537	26.2492	23.9954	26.6174	26.5014	26.5995		4	4	4	83	83	83	63523	0	33506	1006800000	8	0.60516	0.496667	1.03998	1.19524	O95470;H0Y3V8;H7BXL7	O95470;H0Y3V8;H7BXL7	Sphingosine-1-phosphate lyase 1	SGPL1
26.4199	24.4732	24.6976	26.4355	26.2607	26.185		4	4	2	51	51	29	10754	0	32402	602400000	7	0.820214	0.360591	1.09684	1.52472	O95782	O95782	AP-2 complex subunit alpha-1	AP2A1
27.8367	28.0153	28.1814	28.6855	28.1994	28.4483		4	4	4	95	95	95	52259	0	51404	3223800000	25	1.18393	0.349823	0.433261	1.59261	O95864	O95864	Fatty acid desaturase 2	FADS2
29.0054	28.7782	28.1234	28.7418	29.2703	29.1207		7	6	6	238	202	202	36688	0	48259	6283900000	31	0.593725	0.586373	0.408582	1.00233	P00338;F5GXY2;F5GYU2;F5GXH2;F5H5J4;F5H6W8;F5H8H6;F5GXC7;F5GWW2;F5GXU1;F5GZQ4	P00338;F5GXY2;F5GYU2	L-lactate dehydrogenase A chain	LDHA
24.9172	25.3449	24.7541	25.0785	24.6368	23.7676		2	2	2	123	123	123	21452	0	15204	386290000	9	0.53179	0.58656	-0.511124	-0.976459	P00374;C9JJ68;B4DM58;Q86XF0	P00374;C9JJ68;B4DM58;Q86XF0	Dihydrofolate reductase;Dihydrofolate reductase, mitochondrial	DHFR;DHFRL1
26.9151	23.9188	25.5425	26.6119	26.9362	26.833		4	4	4	207	207	207	25565	0	35657	921500000	6	0.698445	0.408427	1.3349	1.37443	P00403	P00403	Cytochrome c oxidase subunit 2	MT-CO2
27.8971	25.4047	27.6196	25.4871	27.7846	28.0278		5	5	5	474	474	474	15936	0	9992	2797800000	10	0.0378355	0.984011	0.126038	0.102464	P00441;H7BYH4	P00441;H7BYH4	Superoxide dismutase [Cu-Zn]	SOD1
30.4923	29.8744	30.2138	29.9809	30.4375	30.4595		12	12	12	386	386	386	44614	0	15128	14028000000	72	0.156478	0.914251	0.0991268	0.293979	P00558;P07205	P00558	Phosphoglycerate kinase 1	PGK1
24.0005	27.2749	29.0579	25.4408	25.4276	24.0387		3	3	3	398	398	398	11006	0	31286	1473400000	12	0.510474	0.539289	-1.80871	-1.09466	P01040;C9J0E4	P01040	Cystatin-A;Cystatin-A, N-terminally processed	CSTA
26.8848	27.1043	27.6099	26.8883	27.277	27.1403		9	9	9	5	5	5	26262	0	57225	1961400000	18	0.149977	0.919824	-0.0977675	-0.285056	P02751;H0Y7Z1	P02751;H0Y7Z1	Fibronectin;Anastellin;Ugl-Y1;Ugl-Y2;Ugl-Y3	FN1
23.4277	24.2716	26.7079	24.9872	23.8612	23.3057		7	7	7	214	214	214	38714	0	52192	725530000	7	0.273629	0.775385	-0.750985	-0.625399	P04083;Q5T3N1;Q5T3N0	P04083;Q5T3N1	Annexin A1;Annexin	ANXA1
33.9685	33.5759	33.8484	33.6856	33.6359	33.6668		20	20	20	704	704	704	36053	0	32331	147850000000	266	0.503619	0.775388	-0.134811	-0.621091	P04406;E7EUT5;O14556	P04406;E7EUT5	Glyceraldehyde-3-phosphate dehydrogenase	GAPDH
26.4244	25.7963	26.2124	25.2857	26.5179	26.4837		2	2	2	132	132	132	22782	0	40309	1105800000	4	0.0370187	0.985926	-0.048619	-0.0891804	P04792;C9J3N8;F8WE04	P04792;C9J3N8;F8WE04	Heat shock protein beta-1	HSPB1
28.4761	28.7927	28.7808	28.1048	28.0512	28.1359	+	8	8	8	158	158	158	68569	0	7107	3587100000	31	2.27323	0.160235	-0.585894	-2.83672	P04843;B7Z4L4;F8WF32	P04843;B7Z4L4	Dolichyl-diphosphooligosaccharide--protein glycosyltransferase subunit 1	RPN1
26.9044	26.6911	26.4702	26.5366	26.7769	26.8435		3	3	3	7	7	7	69283	0	6627	1188600000	12	0.0680474	0.98129	0.0304394	0.118819	P04844;Q5JYR3;H0Y5M1;Q5JYR4;Q5JYR7	P04844	Dolichyl-diphosphooligosaccharide--protein glycosyltransferase subunit 2	RPN2
28.7788	28.7645	28.1543	28.794	28.7773	28.6508		9	9	5	344	344	217	4045	0	10188	5071400000	43	0.343543	0.79917	0.174849	0.562671	P04899	P04899	Guanine nucleotide-binding protein G(i) subunit alpha-2	GNAI2
28.0782	28.0561	26.0285	30.0969	29.9657	29.5525	+	15	15	8	17	17	9	11289	0	18338	8280700000	77	1.62476	0.166154	2.48408	3.10868	P05023;M0R116;A0A0A0MT26;P13637	P05023;M0R116;A0A0A0MT26;P13637	Sodium/potassium-transporting ATPase subunit alpha-1;Sodium/potassium-transporting ATPase subunit alpha-3	ATP1A1;ATP1A3
26.2159	28.5631	30.9662	25.6262	27.3268	24.9177		3	3	3	312	312	312	10834	0	30177	4404000000	33	0.782836	0.353513	-2.6248	-1.5942	P05109	P05109	Protein S100-A8;Protein S100-A8, N-terminally processed	S100A8
30.7057	30.5961	30.4628	30.7332	30.8941	30.9053		11	11	5	352	352	164	32852	0	95454	17767000000	64	1.33698	0.416939	0.256027	1.35045	P05141;Q9H0C2	P05141	ADP/ATP translocase 2;ADP/ATP translocase 2, N-terminally processed	SLC25A5
27.5612	28.1266	27.498	28.2764	27.9083	28.4348		5	5	5	14	14	14	36112	0	33335	2491200000	25	0.877925	0.417472	0.477921	1.35201	P05198;H0YJS4;G3V4T5	P05198;H0YJS4;G3V4T5	Eukaryotic translation initiation factor 2 subunit 1	EIF2S1
30.0965	28.1444	28.101	28.3274	29.3018	29.4886		4	4	4	696	696	696	11665	0	11997	7375500000	33	0.126308	0.906249	0.258595	0.304203	P05387;H0YDD8	P05387;H0YDD8	60S acidic ribosomal protein P2	RPLP2
25.958	24.0252	24.1504	23.2957	25.7507	26.3129		3	3	3	64	64	64	46836	0	16856	569840000	9	0.134844	0.893645	0.408587	0.335682	P05455;E9PGX9;E7ERC4;E9PFL9	P05455;E9PGX9;E7ERC4	Lupus La protein	SSB
31.5048	31.4532	31.972	31.5169	31.7045	31.7794		16	16	16	431	431	431	56559	0	18993	34858000000	101	0.0440826	0.987644	0.0235755	0.0834374	P06576;H0YH81;F8W079;F8W0P7;H0YI37	P06576;H0YH81;F8W079	ATP synthase subunit beta, mitochondrial;ATP synthase subunit beta	ATP5B
25.6007	27.9822	30.1009	25.6447	27.7483	26.0893		4	4	4	509	509	509	13242	0	84597	3370300000	47	0.410626	0.635342	-1.40048	-0.904186	P06702	P06702	Protein S100-A9	S100A9
24.3615	24.0347	25.5092	25.435	24.6948	24.6001		1	1	1	20	20	20	9681	0	12307	260660000	3	0.204448	0.856723	0.274879	0.443927	R4GN98;P06703	R4GN98;P06703	Protein S100;Protein S100-A6	S100A6
32.0065	31.3756	31.4353	31.4973	31.9788	31.7803		17	17	16	544	544	509	47168	0	32331	45261000000	106	0.234846	0.865664	0.146324	0.424295	P06733;K7EM90;E5RI09;E5RG95;K7EPM1;K7EKN2;E5RGZ4;P13929	P06733	Alpha-enolase	ENO1
29.0591	27.986	28.287	27.682	28.9815	28.7335		8	8	8	168	168	168	63146	0	66894	4237700000	18	0.0140163	0.997653	0.0216312	0.0354235	P06744;K7EQ48;A0A0A0MTS2;A0A0J9YXP8;A0A0J9YX90;A0A0J9YYH3;K7EP41;K7ERC6;K7ENA0;K7EPY4;K7ERK8;K7ELR7;CON__Q3ZBD7;K7EIL4;K7ESF4	P06744;K7EQ48;A0A0A0MTS2;A0A0J9YXP8;A0A0J9YX90;A0A0J9YYH3	Glucose-6-phosphate isomerase	GPI
30.7934	29.6974	29.7677	29.8233	30.6979	30.599		8	8	8	354	354	354	32575	0	28092	15097000000	32	0.253837	0.815237	0.287278	0.522938	P06748;E5RI98;E5RGW4	P06748	Nucleophosmin	NPM1
29.9262	31.8981	29.9571	30.2416	29.8292	29.5368		11	2	2	571	79	79	1392	0	15548	13009000000	31	0.457365	0.628901	-0.724605	-0.92484	Q16778;P33778;P23527;P06899;Q8N257;Q96A08;Q6DRA6;Q6DN03	Q16778;P33778;P23527;P06899	Histone H2B type 2-E;Histone H2B type 1-B;Histone H2B type 1-O;Histone H2B type 1-J	HIST2H2BE;HIST1H2BB;HIST1H2BO;HIST1H2BJ
30.308	28.5939	28.6573	29.4107	30.7198	30.4683		10	10	9	329	329	329	36638	0	13797	15475000000	49	0.666055	0.448713	1.01322	1.28303	P07195;A8MW50;C9J7H8;F5H793;F5H5G7;F5H155;A0A087WUM2;G3XAP5;F5H245;Q6ZMR3;P07864	P07195;A8MW50;C9J7H8	L-lactate dehydrogenase B chain;L-lactate dehydrogenase	LDHB
25.2611	26.3195	25.4667	27.2568	25.2558	25.8855		2	2	2	119	119	119	20863	0	15876	636720000	10	0.267176	0.789981	0.450262	0.58192	P07305	P07305	Histone H1.0;Histone H1.0, N-terminally processed	H1F0
29.5755	29.3862	29.7284	29.5469	29.5378	29.5153		11	11	11	351	351	351	38604	0	12742	10224000000	66	0.109194	0.969027	-0.0300255	-0.150568	P07355;A6NMY6;H0YMD0;H0YMU9;H0YN42;H0YKS4;H0YMM1;H0YNP5;H0YM50;H0YKZ7;H0YLV6;H0YMT9;H0YKX9;H0YKL9;H0YN28;H0YL33;H0YMW4;H0YNB8;H0YN52;H0YMD9;H0YKN4;H0YNA0;H0YKV8;H0YLE2	P07355;A6NMY6;H0YMD0;H0YMU9;H0YN42;H0YKS4;H0YMM1;H0YNP5;H0YM50	Annexin A2;Putative annexin A2-like protein;Annexin	ANXA2;ANXA2P2
32.5757	32.3962	32.0568	32.1713	32.6853	32.3434		25	5	4	577	202	167	47766	0	17218	55007000000	72	0.0952547	0.957944	0.0571314	0.181712	Q5JP53;P07437;Q5ST81;A0A075B736;Q5SQY0;A6NNZ2;M0R1I1;G3V5W4;G3V2R8;G3V3R4;G3V2N6	Q5JP53;P07437;Q5ST81	Tubulin beta chain	TUBB
30.3698	30.4198	30.1424	30.3967	30.4079	30.6738		24	24	24	212	212	212	17059	0	24854	14359000000	97	0.663191	0.675695	0.182138	0.811467	P07814;V9GYZ6	P07814;V9GYZ6	Bifunctional glutamate/proline--tRNA ligase;Glutamate--tRNA ligase;Proline--tRNA ligase	EPRS
31.08	30.1425	30.603	30.4183	30.7843	30.6871		23	12	12	35	189	189	84659	0	21669	20768000000	94	0.0245309	0.994391	0.021403	0.0546046	P07900;G3V2J8;Q14568;Q58FG0	P07900	Heat shock protein HSP 90-alpha	HSP90AA1
28.2276	28.5397	28.1241	28.6433	28.6392	28.9189		6	6	6	103	103	103	75872	0	44897	3923600000	31	1.31534	0.325094	0.43667	1.70929	P08133;E7EMC6;E5RK69;E5RFF0;H0YC77;E5RIU8;E5RJR0;E5RJF5;E5RI05;E5RK63	P08133;E7EMC6;E5RK69;E5RFF0	Annexin A6;Annexin	ANXA6
27.2443	27.3825	24.0364	27.8194	27.382	27.3911		6	6	4	95	95	72	85182	0	48709	1727500000	9	0.522063	0.538708	1.30977	1.08918	P08237;F8VP00;Q5VSR5	P08237	ATP-dependent 6-phosphofructokinase, muscle type	PFKM
34.2294	33.9302	33.9809	34.153	34.0813	34.1014		38	38	24	554	554	356	83263	0	32331	200800000000	397	0.275232	0.893799	0.0650533	0.333818	P08238;Q58FF7;Q58FG1	P08238	Heat shock protein HSP 90-beta	HSP90AB1
26.6017	23.7505	25.41	26.8011	26.5382	24.2713		3	3	3	71	71	71	64369	0	36806	778940000	3	0.206716	0.828583	0.616137	0.491896	P08243;C9JM09;C9JT45;C9J057;F8WEJ5	P08243	Asparagine synthetase [glutamine-hydrolyzing]	ASNS
26.8182	27.2588	26.5579	27.2591	26.6369	26.6074		3	3	3	67	67	67	43295	0	30199	1293300000	16	0.0511493	0.982804	-0.0438932	-0.11114	P08559;Q5JPU3;P29803	P08559;Q5JPU3	Pyruvate dehydrogenase E1 component subunit alpha, somatic form, mitochondrial	PDHA1
34.7224	34.0559	34.1326	34.268	34.3868	34.4727		42	42	37	682	682	62	53651	0	32331	221870000000	406	0.120364	0.938116	0.0721995	0.226493	P08670;B0YJC4;A0A1B0GUA0;B0YJC5;A0A1B0GTT5;Q5JVS8;A0A1B0GVG8;H7C5W5;P17661;P41219;Q16352;F8W835;P07196	P08670;B0YJC4	Vimentin	VIM
29.7132	30.7938	29.6287	30.2269	29.8138	29.4457		4	4	4	393	393	393	1555	0	59618	10770000000	28	0.189137	0.877678	-0.216419	-0.402467	P08708;H0YN88;A0A075B716;H0YN73;H3BNC9	P08708;H0YN88;A0A075B716;H0YN73	40S ribosomal protein S17	RPS17
29.2198	29.1035	28.7754	29.4473	29.2132	29.4655		11	11	11	312	312	312	35936	0	75706	6968200000	33	1.03158	0.422977	0.342468	1.33831	P08758;E9PHT9;D6RBL5;D6RBE9;D6RCN3	P08758;E9PHT9;D6RBL5;D6RBE9	Annexin A5;Annexin	ANXA5
29.3369	26.7384	27.2441	28.1467	29.1423	28.3621		8	8	8	371	371	371	23356	0	1093	5884800000	27	0.384344	0.67502	0.777243	0.817324	P09211;A8MX94;A0A087X243;A0A087X2E9	P09211;A8MX94	Glutathione S-transferase P	GSTP1
29.0933	28.1383	27.7491	28.3009	29.8252	29.3777		8	8	7	50	50	399	18311	0	98805	5777300000	27	0.627426	0.498645	0.841036	1.19567	Q5T7C4;P09429;B2RPK0	Q5T7C4;P09429;B2RPK0	High mobility group protein B1;Putative high mobility group protein B1-like 1	HMGB1;HMGB1P1
31.1314	29.9668	30.4344	30.9409	30.8987	30.6258		13	13	8	38	38	239	32708	0	27228	23637000000	58	0.369029	0.744902	0.310922	0.687162	P09493;H0YL52;Q6ZN40;H0YNC7;H0YK48;H0YKX5;F5H7S3;H7BYY1;B7Z596;H0YKP3;H0YK20;H0YL42;H0YL80;H0YKZ6;A0A087WTJ7;H0YLS7;K7EQW8	P09493;H0YL52;Q6ZN40;H0YNC7;H0YK48;H0YKX5;F5H7S3;H7BYY1;B7Z596;H0YKP3	Tropomyosin alpha-1 chain	TPM1
27.7694	26.1715	26.7873	30.2821	29.8023	30.0192	+	9	9	9	234	234	234	27076	0	87635	11288000000	47	2.52331	0.08275	3.1251	5.33728	P09496;F8WF69;C9J8P9	P09496;F8WF69;C9J8P9	Clathrin light chain A	CLTA
30.9941	31.0818	30.8834	31.2336	30.8561	31.0596		25	25	25	293	293	293	11308	0	25044	23388000000	146	0.197592	0.919473	0.0633392	0.283684	P09874;Q5VX84;Q5VX85	P09874	Poly [ADP-ribose] polymerase 1	PARP1
27.738	25.3299	23.7811	27.0918	28.6544	28.3834		9	9	9	408	408	408	24824	0	11735	3666100000	35	0.907534	0.310114	2.42693	1.80031	P09936;D6RE83;D6R956;D6R974;D6RF53	P09936;D6RE83;D6R956;D6R974	Ubiquitin carboxyl-terminal hydrolase isozyme L1;Ubiquitin carboxyl-terminal hydrolase	UCHL1
29.3677	30.4252	29.3844	30.687	29.7694	30.1389		7	5	5	562	562	562	13509	0	15502	14273000000	73	0.464741	0.645819	0.472651	0.875679	Q71UI9;P0C0S5;C9J0D1;C9J386	Q71UI9;P0C0S5;C9J0D1	Histone H2A.V;Histone H2A.Z;Histone H2A	H2AFV;H2AFZ
28.2003	24.1836	28.3284	28.1154	27.6902	28.0839		5	5	5	217	217	217	27872	0	4656	3525200000	13	0.317001	0.722391	1.05902	0.72159	P0DN76;Q01081;A0A1B0GW87;M0QYK5;M0R2N4;Q8WU68;K7EJH3;K7EJM7	P0DN76;Q01081	Splicing factor U2AF 35 kDa subunit	U2AF1
27.6193	27.4849	27.3856	27.1316	27.0287	27.034	+	5	5	5	113	113	113	60586	0	65366	1674000000	17	2.33424	0.191333	-0.431796	-2.45994	P0DN79;P35520;C9JMA6;H7C2H4	P0DN79;P35520	Cystathionine beta-synthase	CBS
28.1583	28.1558	28.5795	27.5524	28.6432	27.8907		4	4	4	381	381	381	11737	0	29867	3962400000	19	0.312463	0.784697	-0.269059	-0.595535	P10599	P10599	Thioredoxin	TXN
31.8846	31.0323	31.0809	31.3216	31.6011	31.6499		23	23	23	45	45	45	61054	0	32331	32902000000	122	0.258817	0.829331	0.191589	0.48543	P10809;E7ESH4;E7EXB4;C9JL25;C9JL19;C9JCQ4;C9J0S9	P10809	60 kDa heat shock protein, mitochondrial	HSPD1
23.7558	24.8015	24.089	25.7344	26.1044	26.2049	+	2	2	2	62	62	62	52494	0	14329	719670000	7	2.21319	0.122308	1.7991	4.08909	P10909;E5RG36;E5RGB0;E5RH61;E5RJZ5;H0YAS8;E7ERK6;E7ETB4;H0YLK8	P10909;E5RG36;E5RGB0;E5RH61;E5RJZ5;H0YAS8;E7ERK6;E7ETB4;H0YLK8	Clusterin;Clusterin beta chain;Clusterin alpha chain	CLU
31.4159	30.4301	30.836	30.9434	31.5636	31.2955		21	20	20	378	378	378	72332	0	25174	26845000000	108	0.480416	0.661119	0.373514	0.853251	P11021	P11021	78 kDa glucose-regulated protein	HSPA5
29.1713	29.3271	28.975	29.5777	28.7578	29.3766		15	15	15	119	119	119	1776	0	21148	7764400000	63	0.107652	0.939338	0.0795727	0.21687	P11047;R4GNC7;Q9Y6N6	P11047	Laminin subunit gamma-1	LAMC1
27.8943	28.8049	28.3241	24.5088	28.4267	28.5241		3	3	3	24	24	24	19952	0	24653	2591200000	5	0.368475	0.676279	-1.18791	-0.820159	P11137;A8MZ31;E7EV03	P11137	Microtubule-associated protein 2	MAP2
33.1487	32.4297	32.5175	32.5722	32.9573	33.0334		22	22	19	433	433	375	70897	0	32331	93587000000	223	0.22761	0.86508	0.15566	0.423353	P11142;E9PKE3;E9PN89;E9PNE6;E9PLF4;E9PQQ4;E9PQK7;E9PK54;E9PPY6;A8K7Q2;E9PN25;E9PI65;P54652;E9PM13;E9PS65	P11142;E9PKE3;E9PN89;E9PNE6;E9PLF4;E9PQQ4;E9PQK7;E9PK54	Heat shock cognate 71 kDa protein	HSPA8
28.1064	28.3414	28.6118	28.1767	28.1677	28.2604		7	7	7	116	116	116	54083	0	94713	3413800000	24	0.436136	0.781363	-0.151618	-0.608994	P11166	P11166	Solute carrier family 2, facilitated glucose transporter member 1	SLC2A1
28.8867	28.1012	28.5969	28.4484	28.4199	28.2979		3	3	3	67	67	67	53924	0	95805	3747000000	26	0.234305	0.868586	-0.139516	-0.417788	P11169;Q8TDB8	P11169;Q8TDB8	Solute carrier family 2, facilitated glucose transporter member 3;Solute carrier family 2, facilitated glucose transporter member 14	SLC2A3;SLC2A14
27.5654	27.5826	27.5391	28.3581	27.5522	28.0355		4	4	4	117	117	117	39233	0	31617	2449800000	11	0.829266	0.447902	0.419547	1.25409	P11177;C9J634;F8WF02	P11177;C9J634	Pyruvate dehydrogenase E1 component subunit beta, mitochondrial	PDHB
29.3833	29.9245	29.2883	29.7506	29.6056	29.7726		15	15	15	208	208	208	90725	0	11175	8074800000	52	0.361345	0.791078	0.17757	0.582273	P11387;Q969P6;E5RIC7;H0YAR3;E5RJ95;E5RFS0	P11387	DNA topoisomerase 1	TOP1
31.0741	31.389	31.0049	30.8963	30.7697	31.0337		28	28	19	225	225	162	17438	0	32331	19836000000	144	0.845406	0.549502	-0.256076	-1.06412	P11388	P11388	DNA topoisomerase 2-alpha	TOP2A
29.5593	29.7108	29.4293	29.9603	29.6659	29.8029		17	17	17	226	226	226	10156	0	14837	9013900000	65	0.968289	0.532275	0.243273	1.11755	P11586;F5H2F4;V9GYY3	P11586;F5H2F4	C-1-tetrahydrofolate synthase, cytoplasmic;Methylenetetrahydrofolate dehydrogenase;Methenyltetrahydrofolate cyclohydrolase;Formyltetrahydrofolate synthetase;C-1-tetrahydrofolate synthase, cytoplasmic, N-terminally processed	MTHFD1
27.2776	23.8482	24.6237	27.0619	24.0052	27.1157		3	3	3	104	104	104	39724	0	25269	1190100000	8	0.215806	0.814197	0.811053	0.519538	P11766;H0YAG8	P11766;H0YAG8	Alcohol dehydrogenase class-3	ADH5
26.1592	26.2794	24.7974	25.3183	24.8176	26.8764		7	2	2	255	67	67	33064	0	11963	845680000	5	0.0322091	0.98746	-0.07459	-0.0846517	P12235;V9GYG0	P12235;V9GYG0	ADP/ATP translocase 1	SLC25A4
29.0177	28.4168	24.5718	29.4343	28.1737	28.2296		11	5	3	399	211	124	32866	0	35628	4084000000	24	0.367753	0.67595	1.27713	0.822839	P12236	P12236	ADP/ATP translocase 3;ADP/ATP translocase 3, N-terminally processed	SLC25A6
25.9743	24.9698	24.9267	25.172	24.6633	24.2249		2	2	2	13	13	13	16572	0	16717	422630000	3	0.61897	0.532586	-0.603555	-1.12143	P12273	P12273	Prolactin-inducible protein	PIP
27.3712	24.388	24.3905	26.7005	27.0941	27.2384		6	6	6	194	194	194	42644	0	89834	1983000000	11	0.741684	0.388411	1.62777	1.47057	P12277;G3V4N7;H0YJG0;G3V461;P06732	P12277;G3V4N7	Creatine kinase B-type	CKB
31.6062	31.463	31.5711	30.6826	30.8971	31.0379	+	41	21	21	522	33	33	10306	0	32331	24570000000	138	2.41756	0.168914	-0.674265	-3.18189	P12814;H9KV75;G3V2N5;G3V2W4;H7C5W8;P35609;Q08043;H0YJW3;H0YJ11;A0A087WSZ2;G3V2X9;F6THM6;G3V5M4;G3V2E8;G3V380	P12814;H9KV75	Alpha-actinin-1	ACTN1
31.1171	31.4741	30.8777	31.4443	31.4092	31.467		21	21	21	376	376	376	69842	0	32331	26658000000	147	0.748772	0.569657	0.283846	1.03561	P12956;B1AHC9	P12956;B1AHC9	X-ray repair cross-complementing protein 6	XRCC6
31.4186	31.3902	31.4994	31.719	31.6501	31.8353		26	26	26	415	415	415	82704	0	32331	29710000000	190	2.04044	0.302068	0.298726	1.83077	P13010;C9JZ81;H7C0H9	P13010	X-ray repair cross-complementing protein 5	XRCC5
32.2586	31.7716	31.6247	32.0475	32.2388	32.2661		34	34	33	453	453	442	95337	0	32331	48812000000	223	0.666325	0.581051	0.299161	0.98548	P13639;M0R0I6	P13639	Elongation factor 2	EEF2
28.313	26.8404	24.0246	26.8428	27.9309	27.2431		5	5	5	87	87	87	72932	0	4377	1756500000	16	0.295637	0.749987	0.946246	0.677081	P13667	P13667	Protein disulfide-isomerase A4	PDIA4
23.1709	25.2857	23.7556	25.6867	24.9878	23.9841		4	4	4	96	96	96	61049	0	24911	345370000	4	0.436235	0.637289	0.815485	0.905028	P13674	P13674	Prolyl 4-hydroxylase subunit alpha-1	P4HA1
24.5341	25.2047	23.6679	25.1521	24.6531	24.8546		2	2	2	26	26	26	83785	0	12262	180670000	3	0.374285	0.717959	0.417708	0.735623	P13807;M0QYU1	P13807;M0QYU1	Glycogen [starch] synthase, muscle	GYS1
28.7467	23.5747	28.2298	27.2523	29.8104	29.4857		2	2	2	174	174	174	12476	0	19309	4508700000	11	0.47341	0.568155	1.9991	1.03544	P14174	P14174	Macrophage migration inhibitory factor	MIF
26.4564	26.5704	24.8765	27.0498	24.1402	26.6262		2	2	2	21	21	21	13638	0	28768	1032100000	11	0.00902208	0.999259	-0.0290476	-0.0250527	P14543	P14543	Nidogen-1	NID1
32.7385	32.7818	32.2545	32.722	32.5864	32.8093		26	26	26	618	618	618	57936	0	32331	78691000000	153	0.2502	0.876108	0.114306	0.406717	P14618;B4DNK4;H3BTN5;H3BR70;H3BQ34;H3BUW1;H3BTJ2;H3BT25;H3BU13;P30613	P14618;B4DNK4;H3BTN5;H3BR70;H3BQ34	Pyruvate kinase PKM;Pyruvate kinase	PKM
31.0198	30.7258	30.4126	30.9788	30.7036	30.68		19	18	18	284	269	269	92468	0	25281	19768000000	122	0.124663	0.93837	0.0680841	0.227069	P14625;Q96GW1;A0A1W2PRR1;H0YIV0;F8W026;Q58FF3	P14625	Endoplasmin	HSP90B1
31.1673	30.884	30.4899	31.1747	31.5315	31.3635		14	14	14	401	401	401	64132	0	30328	23857000000	99	1.07978	0.345325	0.509502	1.5832	P14866;M0QXS5;M0QYT0;M0R076;M0R1W6;B4DVF8;M0QYL7	P14866;M0QXS5;M0QYT0	Heterogeneous nuclear ribonucleoprotein L	HNRNPL
29.2708	29.7181	29.3143	29.4577	29.3559	29.7991		17	17	17	359	359	359	57136	0	12819	7365800000	67	0.203643	0.883734	0.10318	0.349094	P14868;H7BZ35;C9J7S3;H7C278;C9JLC1;C9JQM9	P14868	Aspartate--tRNA ligase, cytoplasmic	DARS
28.8491	29.032	29.9762	27.4829	28.5584	27.2592	+	15	15	13	262	262	239	81744	0	12784	4856600000	38	1.33632	0.197118	-1.51896	-2.40427	P14923;C9JTX4;C9J826;C9JK18;C9JKY1	P14923	Junction plakoglobin	JUP
31.1461	31.4723	30.8421	31.2418	30.9217	31.3118		10	10	10	403	403	403	31324	0	1141	25419000000	84	0.00737079	0.998821	0.00489235	0.0153841	P15880;H0YEN5;E9PQD7;E9PMM9;I3L404;E9PPT0;E9PM36;H3BNG3;H0YE27	P15880;H0YEN5;E9PQD7;E9PMM9;I3L404;E9PPT0	40S ribosomal protein S2	RPS2
28.9807	30.1189	30.0625	27.915	28.5225	27.4842	+	28	28	28	103	103	103	33177	0	28094	6309700000	54	1.66566	0.160667	-1.74679	-3.02547	P15924	P15924	Desmoplakin	DSP
26.5479	24.4185	25.9549	25.8424	25.6673	26.2904		2	2	2	96	96	96	29247	0	1389	573750000	5	0.167122	0.880328	0.292942	0.384911	P15927;Q5TEJ0;Q5TEJ7	P15927;Q5TEJ0;Q5TEJ7	Replication protein A 32 kDa subunit	RPA2
33.0439	33.1381	31.6944	33.003	32.2481	32.7251		7	7	6	257	257	226	2258	0	72531	73620000000	90	0.0214986	0.993255	0.0332451	0.0539858	P16401	P16401	Histone H1.5	HIST1H1B
31.4987	33.0566	32.0224	32.5021	32.4153	32.6011		7	6	1	267	235	72	2235	0	52913	54002000000	90	0.272835	0.798884	0.313618	0.559171	P16402	P16402	Histone H1.3	HIST1H1D
30.5967	32.8178	31.1223	32.2846	31.0853	30.8852		5	5	5	374	374	374	11676	0	118	27644000000	18	0.0399036	0.983493	-0.0939121	-0.104342	P17096	P17096	High mobility group protein HMG-I/HMG-Y	HMGA1
27.102	26.4661	23.2097	26.623	26.4143	26.1818		3	3	3	157	157	157	43008	0	52183	996520000	10	0.268566	0.775116	0.813752	0.620136	P17302	P17302	Gap junction alpha-1 protein	GJA1
24.8825	23.5894	24.6035	25.096	24.8342	24.6809		4	4	4	332	332	332	24802	0	46843	281330000	6	0.551221	0.585858	0.511901	1.00152	P17677	P17677	Neuromodulin	GAP43
27.8111	27.9636	27.386	27.6354	27.1094	27.4832		6	6	6	113	113	113	6669	0	42751	2012400000	14	0.596854	0.635135	-0.310872	-0.933565	P17812	P17812	CTP synthase 1	CTPS1
23.4354	26.087	25.9976	25.8524	25.7458	25.9048		4	2	2	6	37	37	85018	0	24364	595580000	2	0.309817	0.749495	0.661009	0.681027	P17858	P17858	ATP-dependent 6-phosphofructokinase, liver type	PFKL
30.7125	30.733	30.4812	30.6796	30.4551	30.8542		18	18	18	374	374	374	60343	0	19002	18101000000	138	0.0505619	0.988857	0.0207456	0.0861032	P17987;E7EQR6;E7ERF2;F5H282;F5H136;F5GZ03;F5H726;F5GZI8;F5H676;F5GYL4;F5H7Y1	P17987;E7EQR6;E7ERF2;F5H282	T-complex protein 1 subunit alpha	TCP1
29.1924	29.0912	28.4589	29.6754	29.0626	29.3162		7	7	7	445	445	445	12538	0	46215	7299900000	43	0.68495	0.533051	0.437215	1.12009	P18077;F8WBS5;F8WB72;C9K025	P18077;F8WBS5;F8WB72;C9K025	60S ribosomal protein L35a	RPL35A
28.1694	24.4487	24.6801	28.2979	27.8281	27.5877		6	4	4	45	278	278	20511	0	40576	2597300000	19	0.810037	0.345579	2.13852	1.61832	P18085;C9JAK5;C9JPM4;U3KQF2	P18085;C9JAK5;C9JPM4;U3KQF2	ADP-ribosylation factor 4	ARF4
32.4543	32.8736	32.5166	32.618	32.2177	32.5615		15	15	15	516	516	516	29225	0	21358	59222000000	112	0.341021	0.8139	-0.149091	-0.530875	P18124;A8MUD9;C9JZ88;C9JIJ5	P18124;A8MUD9	60S ribosomal protein L7	RPL7
28.2728	26.0324	26.6406	26.3736	28.1572	27.3969		9	9	9	113	113	113	1238	0	91451	2774800000	23	0.143673	0.886616	0.327267	0.346226	P18206;Q5JQ13	P18206;Q5JQ13	Vinculin	VCL
25.9489	23.7346	25.1872	24.0751	25.9297	25.8962		3	3	3	14	14	14	26383	0	17134	545360000	4	0.142615	0.885912	0.343437	0.345891	P18583;H7C2G8;J3QSZ5;H7C1M2	P18583	Protein SON	SON
27.4756	26.0857	25.1896	23.94	26.8727	24.5664		3	3	3	193	193	193	28804	0	54532	1050800000	10	0.432439	0.631375	-1.12395	-0.927068	P18669;P15259;Q8N0Y7	P18669	Phosphoglycerate mutase 1	PGAM1
30.4049	28.9892	28.99	29.4463	30.128	29.4993		11	11	11	156	156	156	76613	0	10654	10843000000	66	0.166657	0.879994	0.229903	0.370756	P19338;H7BY16	P19338;H7BY16	Nucleolin	NCL
28.2863	28.7777	27.8157	28.314	28.3649	28.2732		10	10	10	105	105	105	10248	0	67675	4248200000	32	0.0290621	0.994385	0.0241172	0.063632	P19367;E9PB90;P52789;B1AR62;B1AR61;B1AR63;Q2TB90;P52790	P19367	Hexokinase-1	HK1
26.3525	26.4185	25.8635	26.6068	26.6843	27.2236		4	4	4	129	129	129	33824	0	25381	1002100000	9	1.12812	0.321233	0.626746	1.73482	P19623;K7EL89;K7EKM4;K7ESL0;K7EQ47	P19623	Spermidine synthase	SRM
25.543	26.9914	25.8759	26.412	25.8667	26.3952		3	3	3	102	102	102	38388	0	2596	750660000	15	0.0646308	0.968887	0.0878633	0.153291	P20042	P20042	Eukaryotic translation initiation factor 2 subunit 2	EIF2S2
25.9876	23.7683	23.8913	25.0631	25.8727	24.6018		2	2	2	116	116	116	26489	0	16736	577760000	4	0.318598	0.744393	0.63016	0.692266	P20618	P20618	Proteasome subunit beta type-1	PSMB1
30.0809	28.6518	28.9362	28.7643	29.4648	29.4938		14	14	14	227	227	227	66408	0	13734	6115000000	47	0.0119333	0.9986	0.0179882	0.0300991	P20700;E9PBF6;A0A0D9SFE5;A0A0D9SFY5	P20700;E9PBF6;A0A0D9SFE5	Lamin-B1	LMNB1
31.8983	32.0302	31.7402	31.8676	31.9439	32.0375		55	55	50	289	289	269	27655	0	32331	42932000000	318	0.244487	0.907889	0.0601292	0.304969	Q5HY54;P21333;Q60FE5;A0A087WWY3;F8WE98;H0Y5C6;H0Y5F3	Q5HY54;P21333;Q60FE5;A0A087WWY3	Filamin-A	FLNA
27.4823	27.0786	27.2793	27.4961	27.4367	28.0191		4	4	4	155	155	155	30772	0	29417	2059700000	11	0.781387	0.517277	0.370565	1.16276	P21796;C9JI87	P21796;C9JI87	Voltage-dependent anion-selective channel protein 1	VDAC1
28.6118	28.6438	28.2323	31.8904	31.6994	31.8649	+	25	25	25	343	343	343	10777	0	31678	27870000000	96	4.66673	0.0186667	3.32225	13.5562	P22102;F8WD69;C9JBJ1;C9JTV6;C9JZG2;C9JKQ7;H7C366;A0A140TA71	P22102	Trifunctional purine biosynthetic protein adenosine-3;Phosphoribosylamine--glycine ligase;Phosphoribosylformylglycinamidine cyclo-ligase;Phosphoribosylglycinamide formyltransferase	GART
28.7288	27.8174	27.608	28.2971	28.8817	28.714		8	8	8	98	98	98	11785	0	77298	4519000000	25	0.683722	0.496949	0.579531	1.19378	P22314;Q5JRR6;Q5JRR9;Q5JRS0;Q5JRS1;Q5JRS3;Q5JRS2	P22314	Ubiquitin-like modifier-activating enzyme 1	UBA1
27.9565	24.7965	24.4056	25.5458	28.1214	27.5683		3	3	3	147	147	147	32642	0	19049	1890800000	8	0.42328	0.627135	1.35896	0.924554	Q32Q12;P22392;F6XY72;J3KPD9;O60361;C9K028;E5RHP0;E7ERL0;P15531	Q32Q12;P22392;F6XY72;J3KPD9;O60361	Nucleoside diphosphate kinase;Nucleoside diphosphate kinase B;Putative nucleoside diphosphate kinase	NME1-NME2;NME2;NME2P1
34.2085	32.8206	33.7872	34.2587	34.3177	34.3613		26	26	26	745	745	745	37429	0	32331	158050000000	306	0.79272	0.408931	0.707144	1.38137	P22626;A0A087WUI2	P22626;A0A087WUI2	Heterogeneous nuclear ribonucleoproteins A2/B1	HNRNPA2B1
27.688	27.9626	27.3049	28.3552	27.6395	27.8173		8	8	8	278	278	278	48442	0	99763	2541700000	21	0.423807	0.7178	0.285536	0.736832	P22695;H3BRG4;H3BSJ9;H3BP04;H3BUE4;H3BUI9	P22695;H3BRG4;H3BSJ9	Cytochrome b-c1 complex subunit 2, mitochondrial	UQCRC2
29.8051	29.6828	29.416	30.4015	30.0168	30.0642		14	13	13	25	236	236	76149	0	22475	10007000000	67	1.46295	0.253231	0.52621	1.97134	P23246;H0Y9K7	P23246	Splicing factor, proline- and glutamine-rich	SFPQ
27.7788	27.1549	27.1592	27.2336	27.9387	28.0627		5	5	5	287	287	287	23742	0	32369	2313800000	17	0.502728	0.647084	0.380699	0.883164	P23284	P23284	Peptidyl-prolyl cis-trans isomerase B	PPIB
28.1831	28.333	27.8318	29.9207	29.4502	29.6635	+	7	7	7	24	24	24	53165	0	16927	8208900000	42	2.82716	0.0743158	1.56214	5.18297	P23381;H0YJP3;G3V277;G3V5H5;P78534;G3V4A3;G3V4Q0;G3V2F2;G3V3R3;G3V4S4;G3V313;G3V339;G3V2C0;G3V4C7;G3V4N8;G3V4N0;G3V5W1;G3V3S7;G3V3X0;G3V423;G3V3P2;G3V227;G3V5U1;G3V456;G3V2Y7;G3V3H8;G3V3Y5	P23381	Tryptophan--tRNA ligase, cytoplasmic;T1-TrpRS;T2-TrpRS	WARS
31.6717	31.8126	31.2804	31.8429	31.3562	31.3838		16	16	16	634	634	634	26688	0	18821	32332000000	146	0.0967984	0.955209	-0.0606308	-0.187018	P23396;E9PPU1;E9PL09;F2Z2S8;H0YCJ7;H0YEU2;H0YF32;E9PQ96;E9PJH4;E9PK82;E9PSF4;E9PQX2;H0YES8	P23396;E9PPU1;E9PL09;F2Z2S8;H0YCJ7;H0YEU2;H0YF32	40S ribosomal protein S3	RPS3
26.8271	23.5346	26.6078	26.34	27.5969	26.6732		5	5	5	134	134	134	47716	0	46493	1490700000	13	0.465544	0.585366	1.21351	0.988704	P23526	P23526	Adenosylhomocysteinase	AHCY
32.1672	31.2037	31.4183	32.0156	32.3447	32.165		10	10	10	584	584	584	18502	0	17446	48289000000	98	0.877318	0.405089	0.578723	1.42139	P23528;G3V1A4;E9PK25;E9PP50;E9PQB7;E9PLJ3;E9PS23;Q9Y281	P23528;G3V1A4;E9PK25;E9PP50;E9PQB7	Cofilin-1	CFL1
27.3565	27.5975	26.9201	28.1212	27.6162	27.6415		5	5	5	82	82	82	90069	0	38477	2371600000	17	0.909417	0.410577	0.501622	1.40329	P23921;E9PL69	P23921;E9PL69	Ribonucleoside-diphosphate reductase large subunit	RRM1
24.7889	24.6124	25.0018	25.9374	24.8779	25.4575		2	2	2	105	105	105	28908	0	412	291530000	10	0.890185	0.388257	0.623261	1.46188	P24539;Q5QNZ2	P24539;Q5QNZ2	ATP synthase F(0) complex subunit B1, mitochondrial	ATP5F1
27.2618	27.1384	26.694	27.1328	27.5003	26.9792		4	4	4	285	285	285	18042	0	4449	1541300000	13	0.303482	0.814216	0.172709	0.520915	P24666;F2Z2Q9;G5E9R5;D3YTI2	P24666;F2Z2Q9;G5E9R5;D3YTI2	Low molecular weight phosphotyrosine protein phosphatase	ACP1
26.8243	25.259	25.4841	26.7318	27.0269	26.7961		5	5	5	77	77	77	9098	0	31846	996530000	5	0.937418	0.333397	0.995801	1.66873	P25205;J3KQ69	P25205;J3KQ69	DNA replication licensing factor MCM3	MCM3
27.7858	27.9637	26.7503	28.2508	27.636	28.3282		8	8	8	29	29	29	33708	0	67523	3897700000	22	0.583371	0.550947	0.571729	1.06444	P25391	P25391	Laminin subunit alpha-1	LAMA1
29.833	29.3853	29.4675	29.5808	29.9023	29.7812		6	6	6	47	47	47	14515	0	61977	9223500000	50	0.50683	0.723518	0.192806	0.723481	P25398	P25398	40S ribosomal protein S12	RPS12
25.7917	24.6841	25.7652	25.2152	23.5045	24.9458		2	2	2	41	41	41	38044	0	10335	328450000	8	0.59591	0.523328	-0.858492	-1.1534	P25685;M0QYT3;M0QXK0;M0R080	P25685;M0QYT3;M0QXK0;M0R080	DnaJ homolog subfamily B member 1	DNAJB1
31.8578	31.825	31.5173	32.0249	31.8826	32.0756		22	22	22	47	47	47	5975	0	30431	41565000000	161	0.996281	0.511442	0.260979	1.17106	P25705;K7EK77;K7ERX7;K7ENJ4;K7EJP1;K7EQH4;K7ESA0	P25705;K7EK77	ATP synthase subunit alpha, mitochondrial	ATP5A1
26.0347	25.4974	26.1769	25.3284	25.7701	25.588		4	4	4	183	183	183	29555	0	35695	811510000	10	0.630822	0.583647	-0.340823	-0.992585	P25786;F5GX11;B4DEV8	P25786;F5GX11;B4DEV8	Proteasome subunit alpha type-1;Proteasome subunit alpha type	PSMA1
26.7596	24.7698	25.9584	24.5906	25.6403	26.2856		3	3	3	114	114	114	28433	0	17984	555420000	6	0.159811	0.879779	-0.323781	-0.37635	P25788;G3V4X5;G3V3W4;G3V5N4	P25788;G3V4X5	Proteasome subunit alpha type-3	PSMA3
25.7024	23.4452	24.6033	25.3781	23.7666	24.7124		3	2	2	49	33	33	67819	0	1714	126850000	6	-4.34294e-08	1	0	0	P26038;V9GZ54	P26038	Moesin	MSN
27.5984	27.9692	27.6576	27.8535	27.6337	27.9244		5	5	5	155	155	155	54416	0	47392	2425000000	27	0.161608	0.929931	0.0621516	0.254197	P26196;Q8IV96	P26196	Probable ATP-dependent RNA helicase DDX6	DDX6
25.6849	26.0349	25.3738	26.9743	26.3886	26.8631	+	4	4	4	28	28	28	18316	0	28528	760000000	8	1.78629	0.169277	1.04413	2.88328	P26358;K7ENW7	P26358	DNA (cytosine-5)-methyltransferase 1	DNMT1
31.4401	32.2405	31.6821	31.9742	31.6954	31.7584		12	12	12	479	479	479	24261	0	1506	39204000000	90	0.0291612	0.996191	0.0218175	0.0620568	P26373;J3QSB4;H3BTH3	P26373;J3QSB4	60S ribosomal protein L13	RPL13
28.9373	29.0627	27.7369	30.2195	29.5943	29.4032		5	4	4	335	258	258	24033	0	4638	6869600000	26	1.11501	0.249434	1.15999	1.96864	P26583;D6R9A6	P26583;D6R9A6	High mobility group protein B2	HMGB2
26.5258	24.8643	24.6778	26.4444	26.6755	24.6549		3	3	3	44	44	44	83434	0	18245	751370000	4	0.261389	0.789128	0.568923	0.58798	P26639;D6RCA5;D6R9F8;D6RDJ6;D6RJ97;D6RHV7;D6RCS6	P26639;D6RCA5;D6R9F8;D6RDJ6	Threonine--tRNA ligase, cytoplasmic	TARS
28.3472	28.9966	28.4961	28.8504	28.2767	28.2451		9	9	9	9	9	9	14047	0	12399	4131300000	23	0.218372	0.871946	-0.155916	-0.412481	P26640;A0A140T936;A0A140T954;A2ABF4;A0A0G2JJT9;H0Y426	P26640;A0A140T936	Valine--tRNA ligase	VARS
30.0467	30.1597	30.2331	29.7416	30.2885	30.3061		13	13	13	318	318	318	50118	0	15917	11626000000	79	0.0619527	0.980533	-0.0344461	-0.117544	P26641	P26641	Elongation factor 1-gamma	EEF1G
28.1792	27.0546	24.6462	26.7797	27.3256	27.4648		6	4	4	273	20	20	27764	0	63635	1799500000	9	0.204727	0.827716	0.56338	0.48448	P27348;E9PG15	P27348;E9PG15	14-3-3 protein theta	YWHAQ
31.3446	31.3644	31.3147	31.478	31.4579	31.6754		10	10	2	435	435	45	22975	0	1109	29573000000	96	1.29506	0.523638	0.195829	1.14604	X1WI28;P27635;H7C123;H7C2C5;Q96L21;B8A6G2;A6QRI9;H7C2U2	X1WI28;P27635;H7C123;H7C2C5;Q96L21	60S ribosomal protein L10;60S ribosomal protein L10-like	RPL10;RPL10L
26.7981	27.1404	26.9769	27.3811	27.1936	27.4622		4	4	4	73	73	73	68137	0	29986	1463900000	13	1.37531	0.336537	0.373794	1.6475	P27694;I3L4R8;I3L524;I3L2M5	P27694;I3L4R8	Replication protein A 70 kDa DNA-binding subunit;Replication protein A 70 kDa DNA-binding subunit, N-terminally processed	RPA1
28.3405	26.4647	26.7862	26.6589	28.489	28.185		4	4	4	108	108	108	48141	0	39958	2690700000	20	0.289778	0.766192	0.580571	0.638027	P27797;K7EJB9	P27797;K7EJB9	Calreticulin	CALR
28.9584	28.1174	28.3606	28.297	28.8084	28.732		10	10	10	221	221	221	67567	0	13722	4700400000	38	0.17046	0.895049	0.133633	0.337191	P27824;H0Y9Q7;D6RB85;D6RDP7;D6RFL1;D6RAU8;D6RGY2;H0Y9H1;D6RAQ8;D6RHJ3;D6RD16	P27824;H0Y9Q7;D6RB85;D6RDP7	Calnexin	CANX
23.7035	24.933	23.8181	24.1318	26.2862	26.8687		3	3	3	12	12	12	26411	0	17756	672340000	8	0.809865	0.344218	1.61068	1.57888	P28066	P28066	Proteasome subunit alpha type-5	PSMA5
25.4634	24.8699	25.5258	24.3509	25.5458	25.5635		2	2	2	91	91	91	2848	0	16602	574530000	7	0.105999	0.937375	-0.132991	-0.240727	P28074;H0YJM8	P28074;H0YJM8	Proteasome subunit beta type-5	PSMB5
25.1248	23.7891	25.5222	25.2918	25.2886	25.5972		2	2	2	37	37	37	79467	0	16328	356600000	5	0.470865	0.62892	0.580495	0.915529	P28331;C9JPQ5;B4DJ81	P28331;C9JPQ5;B4DJ81	NADH-ubiquinone oxidoreductase 75 kDa subunit, mitochondrial	NDUFS1
25.0463	25.5789	24.509	25.111	24.7593	24.5111		2	2	2	232	232	232	92515	0	14047	173690000	4	0.285593	0.799692	-0.250949	-0.552128	Q5SYZ4;P29373	Q5SYZ4;P29373	Cellular retinoic acid-binding protein 2	CRABP2
30.4669	26.9888	27.6308	27.5513	30.2532	29.7763		10	10	10	215	215	215	67877	0	11369	8437600000	40	0.242161	0.795294	0.831378	0.571531	P29401;A0A0B4J1R6;E9PFF2;F8W888;F8WAX4	P29401;A0A0B4J1R6;E9PFF2	Transketolase	TKT
29.1004	26.0494	28.0202	27.3405	29.465	29.1457		7	7	7	325	325	325	31554	0	99931	4182800000	35	0.345684	0.701075	0.927017	0.765237	P29966	P29966	Myristoylated alanine-rich C-kinase substrate	MARCKS
26.5884	26.1791	25.8048	24.1244	26.795	26.8044		2	2	2	84	84	84	28993	0	13778	797190000	3	0.111334	0.922749	-0.282836	-0.277279	P30040;F8VY02	P30040;F8VY02	Endoplasmic reticulum resident protein 29	ERP29
29.0405	27.8685	28.1822	28.8304	29.2649	29.3195		8	8	8	46	46	46	25035	0	11556	5625000000	28	0.946211	0.352387	0.77452	1.60367	P30041	P30041	Peroxiredoxin-6	PRDX6
26.8565	24.1836	26.3848	24.2995	27.2007	25.2321		4	4	4	21	21	21	22086	0	24257	956030000	3	0.0678796	0.957157	-0.230867	-0.17934	P30044	P30044	Peroxiredoxin-5, mitochondrial	PRDX5
29.2718	29.2537	27.654	29.4484	28.7517	28.7574		3	3	3	242	242	242	17818	0	69483	5248400000	25	0.167531	0.882547	0.259368	0.379176	P30050	P30050	60S ribosomal protein L12	RPL12
28.5922	24.5961	28.2454	26.3504	28.601	28.1606		7	7	7	674	674	674	21057	0	12989	3502900000	20	0.142907	0.881546	0.559451	0.360505	P30086	P30086	Phosphatidylethanolamine-binding protein 1;Hippocampal cholinergic neurostimulating peptide	PEBP1
31.1244	30.0381	30.0296	30.0955	30.498	30.3611		17	17	14	388	388	315	56782	0	25292	15295000000	82	0.0726393	0.959414	-0.0791982	-0.164227	P30101	P30101	Protein disulfide-isomerase A3	PDIA3
26.7823	24.2998	23.9019	26.604	27.215	26.7453		5	5	5	10	10	10	65308	0	51251	1153200000	13	0.94604	0.308	1.86012	1.82381	P30153;C9J9C1;B3KQV6;E9PH38;P30154	P30153;C9J9C1;B3KQV6	Serine/threonine-protein phosphatase 2A 65 kDa regulatory subunit A alpha isoform	PPP2R1A
24.4195	26.3261	26.5183	24.266	24.5245	24.7398		3	3	3	165	165	165	1925	0	25467	843440000	4	0.845168	0.3483	-1.24451	-1.58799	P31025;Q5VSP4	P31025;Q5VSP4	Lipocalin-1;Putative lipocalin 1-like protein 1	LCN1;LCN1P1
26.0997	28.7973	30.827	26.184	29.4877	28.9202		8	8	8	624	624	624	11471	0	74817	5898600000	40	0.0778455	0.943382	-0.377343	-0.208791	P31151;Q86SG5	P31151;Q86SG5	Protein S100-A7;Protein S100-A7A	S100A7;S100A7A
28.0521	28.0339	27.6966	28.1318	28.2975	28.5321		5	5	5	214	214	214	44868	0	92616	3003200000	53	1.12798	0.380503	0.392965	1.48942	P31689	P31689	DnaJ homolog subfamily A member 1	DNAJA1
28.3744	27.5876	27.8074	28.1706	28.0931	28.2004		8	8	8	184	184	184	64615	0	52288	3292200000	25	0.416676	0.746096	0.231554	0.687971	P31939;C9JLK0;H7C1S2	P31939	Bifunctional purine biosynthesis protein PURH;Phosphoribosylaminoimidazolecarboxamide formyltransferase;IMP cyclohydrolase	ATIC
29.4179	27.3609	27.0481	28.2674	29.2756	29.7442		5	4	4	202	173	173	36926	0	77146	4567600000	13	0.599146	0.496976	1.15342	1.1995	P31942	P31942	Heterogeneous nuclear ribonucleoprotein H3	HNRNPH3
25.0283	24.4145	28.439	23.7258	23.8671	24.0184		3	3	3	14	14	14	27679	0	21274	480270000	5	0.766851	0.357035	-2.09018	-1.54294	P31944	P31944	Caspase-14;Caspase-14 subunit p17, mature form;Caspase-14 subunit p10, mature form;Caspase-14 subunit p20, intermediate form;Caspase-14 subunit p8, intermediate form	CASP14
28.2447	26.1553	26.5186	26.4984	28.0831	27.4508		5	3	2	24	167	102	28082	0	35774	2465500000	24	0.178023	0.868755	0.371262	0.416136	P31946;Q4VY20;Q4VY19;A0A0J9YWE8;A0A0J9YWZ2;P31947;A2IDB2	P31946;Q4VY20;Q4VY19;A0A0J9YWE8	14-3-3 protein beta/alpha;14-3-3 protein beta/alpha, N-terminally processed	YWHAB
29.2089	24.8885	27.2562	26.7491	27.9942	27.8161		9	9	9	199	199	199	62639	0	72388	3225000000	20	0.111263	0.921015	0.401932	0.285421	P31948;H0YGI8;F5H783;F5GXD8	P31948	Stress-induced-phosphoprotein 1	STIP1
30.3387	31.0119	30.7262	30.5604	30.9065	31.0483		7	7	7	396	396	396	21863	0	12796	19670000000	66	0.236545	0.864521	0.146118	0.426012	P32969;E7ESE0;D6RAN4;H0Y9V9;H0Y9R4	P32969;E7ESE0;D6RAN4;H0Y9V9	60S ribosomal protein L9	RPL9
27.0147	26.945	27.416	27.0666	27.9448	27.458		8	8	8	11	11	11	10968	0	61452	1695300000	18	0.549936	0.630606	0.364526	0.92671	P33176;A0A0G2JMZ6;J3KNA1;O60282;Q12840	P33176	Kinesin-1 heavy chain	KIF5B
29.2404	29.0353	28.8378	29.6262	29.4222	29.5935		14	14	14	18	18	18	96557	0	15265	6159500000	38	1.73757	0.214554	0.509487	2.19297	P33991;E5RG31;E5RFJ8	P33991;E5RG31	DNA replication licensing factor MCM4	MCM4
28.5986	28.478	28.1148	28.4245	28.2162	28.2749		9	9	9	177	177	177	82285	0	61202	3210100000	20	0.22761	0.883994	-0.0919253	-0.356188	P33992;B1AHB1;B1AHB2;B1AHA9	P33992;B1AHB1	DNA replication licensing factor MCM5;DNA helicase	MCM5
29.4018	29.6243	29.9683	30.0196	29.756	29.8658		17	17	17	27	27	27	81307	0	14911	8711500000	76	0.521662	0.702426	0.215638	0.765653	P33993;C9J8M6	P33993	DNA replication licensing factor MCM7	MCM7
27.2017	23.5615	23.4345	23.9243	25.2422	24.222		2	2	2	48	48	48	55992	0	2294	696470000	9	0.0728661	0.952658	-0.269714	-0.192932	P34897;G3V241;G3V3Y8;G3V4T0;G3V4X0;G3V2W0;G3V2E4;G3V540;G3V5L0;G3V4W5;H0YIZ0	P34897;G3V241;G3V3Y8;G3V4T0;G3V4X0;G3V2W0;G3V2E4;G3V540;G3V5L0;G3V4W5;H0YIZ0	Serine hydroxymethyltransferase, mitochondrial;Serine hydroxymethyltransferase	SHMT2
29.3282	26.8229	27.9808	27.2496	27.9401	27.7332		9	8	8	127	111	111	9433	0	60307	2681100000	14	0.207212	0.837908	-0.402989	-0.472843	P34932;A0A087WYC1;A0A087WTS8	P34932;A0A087WYC1;A0A087WTS8	Heat shock 70 kDa protein 4	HSPA4
26.3664	24.7646	25.0174	24.8192	26.9007	26.2215		3	3	3	298	298	298	13569	0	20711	629220000	4	0.308927	0.747737	0.597685	0.672197	P35244;B5MC59	P35244;B5MC59	Replication protein A 14 kDa subunit	RPA3
33.7127	33.6545	33.7454	33.8441	33.6809	33.4958		107	86	78	547	463	432	22653	0	32331	133920000000	644	0.106082	0.968291	-0.0306066	-0.149993	P35579;Q5BKV1;B1AH99	P35579	Myosin-9	MYH9
36.7363	37.1918	37.0043	37.3407	36.7893	36.8531		166	166	136	69	69	585	229	0	32331	1414200000000	2018	0.0258642	0.993839	0.0168749	0.0529603	P35580;E7ERA5	P35580	Myosin-10	MYH10
26.4172	24.7237	25.5094	27.3012	27.6085	27.2982	+	5	5	5	181	181	181	42674	0	33893	1464900000	8	1.68313	0.162	1.85258	3.08757	P35659;B4DFG0;D6RDA2;D6R9L5;H0Y993;H0Y8X0	P35659;B4DFG0;D6RDA2;D6R9L5	Protein DEK	DEK
26.4998	24.9658	26.6109	26.5885	26.6122	26.7505		4	4	4	217	217	217	20878	0	2958	1105300000	9	0.513873	0.58358	0.624871	0.986805	P36404;V9GYD0	P36404;V9GYD0	ADP-ribosylation factor-like protein 2	ARL2;ARL2-SNX15
25.9655	24.8423	25.0433	24.0219	26.5859	26.7826		3	3	3	17	17	17	20455	0	16826	722220000	5	0.208122	0.829514	0.513097	0.486746	P36405	P36405	ADP-ribosylation factor-like protein 3	ARL3
28.544	28.8542	27.3474	28.4509	28.4377	28.2516		5	5	5	174	174	174	32996	0	39803	3695100000	27	0.101928	0.937175	0.131536	0.233282	P36542	P36542	ATP synthase subunit gamma, mitochondrial	ATP5C1
33.1193	33.53	33.0589	32.8108	32.4302	32.9831		23	23	23	445	445	445	47697	0	32331	83071000000	213	1.0546	0.358485	-0.494684	-1.54394	P36578;H3BM89;H3BTP7;H3BU31	P36578;H3BM89	60S ribosomal protein L4	RPL4
30.1545	29.4672	30.461	23.8398	24.42	25.7683	+	8	8	8	201	201	201	48755	0	11503	5383600000	36	2.94522	0.0614545	-5.35157	-7.20868	P36957;Q86SW4;H0YJF9;G3V5M3;G3V3F0	P36957;Q86SW4	Dihydrolipoyllysine-residue succinyltransferase component of 2-oxoglutarate dehydrogenase complex, mitochondrial	DLST
28.0045	27.8779	28.0179	27.6796	27.5782	27.7238		6	6	6	202	202	202	3754	0	63879	2568400000	26	2.10614	0.27593	-0.306239	-1.89007	P37837;F2Z393	P37837;F2Z393	Transaldolase	TALDO1
30.59	31.1194	31.316	31.9289	31.338	31.5476		15	15	5	417	417	12	42331	0	19944	26093000000	147	1.00894	0.345244	0.596328	1.58035	P38159;H3BT71;H0Y6E7;H3BUY5;H3BR27;O75526;H3BNC1	P38159;H3BT71;H0Y6E7	RNA-binding motif protein, X chromosome;RNA-binding motif protein, X chromosome, N-terminally processed	RBMX
29.3901	28.3848	29.3148	28.8397	29.0362	29.3303		13	13	13	233	233	233	7368	0	13011	6873200000	60	0.0372501	0.988325	0.0388196	0.0856335	P38646;D6RJI2;D6RA73;H0YBG6	P38646	Stress-70 protein, mitochondrial	HSPA9
28.5673	28.513	28.1085	29.0589	28.8336	28.9647		15	12	12	36	316	316	46871	0	85658	4730200000	28	1.605	0.22	0.55614	2.1492	P38919;I3L3H2	P38919	Eukaryotic initiation factor 4A-III;Eukaryotic initiation factor 4A-III, N-terminally processed	EIF4A3
28.7729	29.8423	29.3355	29.1387	28.8928	28.9251		6	6	6	414	414	414	1606	0	50088	7921300000	43	0.447756	0.68612	-0.331381	-0.792162	P39019;A0A075B6E2;M0R2L9;M0QXK4;M0QYF7;M0R140	P39019;A0A075B6E2;M0R2L9;M0QXK4;M0QYF7;M0R140	40S ribosomal protein S19	RPS19
31.8295	31.9233	31.5444	32.4482	32.0307	32.202		15	15	15	404	404	404	46108	0	15823	45257000000	74	1.29956	0.317393	0.461227	1.73186	P39023;G5E9G0;H7C422;H7C3M2;B5MCW2;F8WCR1;Q92901	P39023;G5E9G0;H7C422	60S ribosomal protein L3	RPL3
29.1442	29.4222	29.0919	28.5443	29.4775	29.5586		7	7	7	45	45	45	17819	0	88415	6017700000	31	0.0254725	0.995153	-0.0259463	-0.0588094	P39060;H7BXV5;H7C457	P39060;H7BXV5;H7C457	Collagen alpha-1(XVIII) chain;Endostatin	COL18A1
28.1334	28.5314	28.4023	28.6708	28.173	28.4304		6	6	6	213	213	213	42592	0	49504	3897600000	32	0.137584	0.937572	0.0690746	0.241961	P39748;I3L3E9;F5H1Y3	P39748;I3L3E9	Flap endonuclease 1	FEN1
30.5476	30.3343	30.4193	30.4229	30.7161	30.9028		15	15	10	335	335	245	58024	0	22224	16438000000	105	0.741265	0.587598	0.246911	0.976666	P40227	P40227	T-complex protein 1 subunit zeta	CCT6A
30.3327	30.376	30.0981	30.6444	30.4865	30.3721		11	11	11	478	478	478	23577	0	11082	13732000000	47	0.92744	0.55138	0.232096	1.06981	P40429;M0QYS1;Q8J015;Q6NVV1;M0QZU1;A0A096LPE0	P40429;M0QYS1;Q8J015	60S ribosomal protein L13a	RPL13A;RPL13a
28.5892	24.179	27.4904	25.8854	29.1842	28.8148		9	9	9	337	337	337	35503	0	77352	3896300000	28	0.289619	0.749468	1.20862	0.676367	P40926;G3XAL0	P40926;G3XAL0	Malate dehydrogenase, mitochondrial;Malate dehydrogenase	MDH2
29.1872	29.6367	28.7033	28.8746	28.7454	28.8933		8	8	8	231	231	231	51109	0	10762	5815200000	47	0.546463	0.635538	-0.337994	-0.904939	P41091;Q2VIR3;H7BZU1;F8W810	P41091;Q2VIR3	Eukaryotic translation initiation factor 2 subunit 3;Putative eukaryotic translation initiation factor 2 subunit 3-like protein	EIF2S3;EIF2S3L
26.9069	27.8399	27.4015	28.1412	27.3939	27.3894		6	6	6	92	92	92	83165	0	37868	2214400000	12	0.283871	0.801547	0.258783	0.553557	P41250	P41250	Glycine--tRNA ligase	GARS
24.0213	24.0091	24.5924	24.0013	24.3376	24.7432		1	1	1	37	37	37	68262	0	44837	185260000	9	0.205233	0.875303	0.153075	0.394359	P41743	P41743	Protein kinase C iota type	PRKCI
24.3098	26.0785	25.7385	24.0744	25.2603	25.4324		2	2	2	34	34	34	1178	0	15401	459470000	4	0.261972	0.796092	-0.453232	-0.573833	P42285	P42285	Superkiller viralicidic activity 2-like 2	SKIV2L2
29.5308	29.5849	28.5458	29.7277	28.353	28.8303		5	5	1	417	417	131	9461	0	60717	6065900000	46	0.181062	0.872419	-0.250132	-0.399713	P42677;Q5T4L4	P42677;Q5T4L4	40S ribosomal protein S27	RPS27
28.4998	28.5687	28.2486	28.4597	28.4205	28.3644		12	12	12	96	96	96	1579	0	8507	3461100000	21	0.0846237	0.981427	-0.0241534	-0.120094	P42704;B8ZZ38;A0A0C4DG06;C9JCA9	P42704	Leucine-rich PPR motif-containing protein, mitochondrial	LRPPRC
26.4916	23.5007	25.937	24.508	26.0599	25.7455		5	5	5	139	139	139	46637	0	34104	611870000	9	0.0421976	0.9824	0.128004	0.112925	P43034;I3L3N5	P43034	Platelet-activating factor acetylhydrolase IB subunit alpha	PAFAH1B1
28.7295	28.937	28.7095	29.0265	28.9981	28.9108		12	12	12	157	157	157	10474	0	88813	5123600000	46	1.08712	0.567064	0.186448	1.0322	P43246;E9PHA6;C9J809	P43246;E9PHA6	DNA mismatch repair protein Msh2	MSH2
27.7389	28.0857	27.6029	27.6866	27.63	27.8001		9	9	9	196	196	196	5552	0	60161	2437000000	23	0.272921	0.872	-0.103596	-0.410781	P43490;A0A0C4DFS8;C9JF35;C9JG65	P43490;A0A0C4DFS8	Nicotinamide phosphoribosyltransferase	NAMPT
28.3808	27.6003	26.9579	28.3754	28.3987	28.0067		5	5	5	136	136	136	47366	0	72553	3452600000	27	0.64397	0.521257	0.613946	1.15724	P43686	P43686	26S protease regulatory subunit 6B	PSMC4
27.1213	27.0867	26.2761	24.2781	26.7312	24.9017		2	2	2	136	136	136	22225	0	27807	798040000	7	0.904722	0.320788	-1.52439	-1.72013	P45973	P45973	Chromobox protein homolog 5	CBX5
28.6766	29.3688	28.8718	29.1875	29.253	29.171		21	21	21	114	114	114	35869	0	22262	4888700000	54	0.485087	0.711685	0.231484	0.752579	P46013	P46013	Antigen KI-67	MKI67
25.0637	24.6701	24.0564	23.4217	25.8413	25.5929		4	4	4	72	72	72	63541	0	26413	389000000	4	0.162373	0.881605	0.35525	0.385101	P46060;H0Y4Q3;B0QYT6;B0QYT5;B0QYT4	P46060;H0Y4Q3	Ran GTPase-activating protein 1	RANGAP1
25.334	22.8766	24.3726	23.5546	24.9333	26.3325		4	4	4	82	82	82	73457	0	22282	547370000	3	0.279178	0.766772	0.745754	0.63503	P46063;F5H2L2;F8WA66;F8WD97;F5H4P4;F5H3W0	P46063;F5H2L2;F8WA66;F8WD97	ATP-dependent DNA helicase Q1	RECQL
26.9199	27.1389	26.8255	27.218	26.7823	26.794		6	6	6	99	99	99	89301	0	43085	1382300000	11	0.0609504	0.981965	-0.0300001	-0.110808	P46087	P46087	Probable 28S rRNA (cytosine(4447)-C(5))-methyltransferase	NOP2
32.2363	32.6192	31.0133	32.1371	32.1433	31.9459		12	12	12	414	414	414	34362	0	19722	49678000000	135	0.0865614	0.947058	0.119181	0.202481	P46777;Q5T7N0	P46777	60S ribosomal protein L5	RPL5
30.7121	31.6991	30.2328	30.9322	30.3487	30.6094		9	9	9	475	475	475	18565	0	13101	21046000000	79	0.21006	0.856934	-0.251272	-0.445929	P46778;G3V1B3;M0R181;M0R3I5	P46778;G3V1B3;M0R181	60S ribosomal protein L21	RPL21
31.0089	31.8501	31.0737	31.909	31.4887	31.6988		34	34	34	214	214	214	27063	0	32331	29298000000	147	0.584094	0.587357	0.387873	0.978905	P46821;D6RA32;D6RA40;D6RCL2;D6RGJ3;E9PGC8;P78559	P46821	Microtubule-associated protein 1B;MAP1B heavy chain;MAP1 light chain LC1	MAP1B
27.4348	27.961	27.3802	28.0681	27.4886	27.8997		12	12	12	83	83	83	18925	0	83279	2432900000	21	0.376335	0.761139	0.22678	0.64279	P46940;A0A0J9YXZ5;H0YLE8;H0YKA5;E9PDT6;E7EWC2;F5H7S7;F2Z2E2;Q13576;Q86VI3	P46940;A0A0J9YXZ5;H0YLE8	Ras GTPase-activating-like protein IQGAP1	IQGAP1
27.3677	27.457	24.5645	28.317	27.6344	27.6437		4	4	4	44	44	44	80529	0	24991	2283000000	10	0.649182	0.438684	1.40197	1.30274	P46977;A0A0C4DH80;E9PN73;E9PI32	P46977	Dolichyl-diphosphooligosaccharide--protein glycosyltransferase subunit STT3A	STT3A
28.2261	28.686	27.2413	28.9479	28.2972	28.962		17	17	17	27	27	27	87798	0	15081	4124100000	36	0.6452	0.505804	0.684579	1.18184	P47897;A0A1B0GVU9;B4DDN1;H7C0R3;C9J165;A0A0U1RQT0;A0A0U1RQX5;A0A0U1RRC8;A0A0U1RR66;A0A0U1RQM8;A0A0U1RQU2;A0A0U1RRI9;A0A0U1RQE9;A0A0U1RQL2;A0A0U1RQX9;F2Z2V6;A0A1B0GTT3;A0A0U1RQQ5;A0A0U1RRJ7;A0A0U1RR79;A0A0U1RQJ6	P47897;A0A1B0GVU9;B4DDN1	Glutamine--tRNA ligase	QARS
27.4932	27.1468	27.1338	27.479	27.275	27.4139		3	3	3	164	164	164	23277	0	32678	1725000000	19	0.424126	0.796489	0.13136	0.565752	P48047;H7C0C1;H7C086;H7C068	P48047;H7C0C1	ATP synthase subunit O, mitochondrial	ATP5O
26.389	26.3893	24.5067	26.7733	26.4408	27.3336		2	2	2	88	88	88	3431	0	15109	741620000	3	0.733518	0.407878	1.08754	1.39529	P48431;O95416;Q9Y651;O00570;P41225	P48431;O95416;Q9Y651;O00570;P41225	Transcription factor SOX-2;Transcription factor SOX-14;Transcription factor SOX-21;Transcription factor SOX-1;Transcription factor SOX-3	SOX2;SOX14;SOX21;SOX1;SOX3
26.3276	25.9332	26.8865	26.7544	26.5264	27.0158		5	5	5	106	106	106	5721	0	30929	976770000	13	0.545265	0.633609	0.383122	0.933065	P48444;B0YIW6;Q6P1Q5;E9PK34	P48444;B0YIW6	Coatomer subunit delta	ARCN1
30.5477	30.0492	30.3999	29.9913	30.2546	30.3105		23	23	23	196	196	196	17744	0	3113	14128000000	85	0.342018	0.812606	-0.146767	-0.528744	P48681	P48681	Nestin	NES
28.022	28.6537	28.5548	28.4978	28.0249	28.6536		10	10	10	283	283	283	50909	0	79322	4255300000	24	0.0221558	0.993496	-0.0180829	-0.0485536	P48735;H0YL11	P48735;H0YL11	Isocitrate dehydrogenase [NADP], mitochondrial	IDH2
29.4215	29.8938	28.8943	29.6679	29.5832	29.7536		3	3	3	137	137	137	13293	0	2188	9656100000	24	0.38032	0.748573	0.265056	0.674749	P49207	P49207	60S ribosomal protein L34	RPL34
29.9438	26.9487	28.9809	30.2055	30.9193	30.8237		15	15	15	244	244	244	85237	0	23763	13608000000	71	1.04458	0.255429	2.02504	2.00364	P49321;E9PPR5;Q5T624;H0YDS9;E9PI86;E9PRH9;H0YF33;E9PPQ8;E9PNB5	P49321	Nuclear autoantigenic sperm protein	NASP
32.6698	32.5701	32.5098	32.4962	32.4347	32.4846		61	61	61	331	331	331	27342	0	32331	61971000000	315	1.03959	0.716356	-0.11141	-0.741072	P49327;A0A0U1RQF0;A0A0U1RRG3;A0A1B0GTR5;J3KTF0	P49327;A0A0U1RQF0	Fatty acid synthase;[Acyl-carrier-protein] S-acetyltransferase;[Acyl-carrier-protein] S-malonyltransferase;3-oxoacyl-[acyl-carrier-protein] synthase;3-oxoacyl-[acyl-carrier-protein] reductase;3-hydroxyacyl-[acyl-carrier-protein] dehydratase;Enoyl-[acyl-carrier-protein] reductase;Oleoyl-[acyl-carrier-protein] hydrolase	FASN
30.8642	30.9404	30.8397	30.7771	31.0511	30.9869		18	18	18	393	393	393	60533	0	20375	20546000000	107	0.256971	0.907294	0.0569255	0.302634	P49368;B4DUR8;Q5SZX6;E9PRC8;E9PQ35;E9PM09;Q5SZW8;Q5SZX9	P49368;B4DUR8	T-complex protein 1 subunit gamma	CCT3
29.12	28.9041	28.8139	29.2011	29.4107	29.7682		12	12	12	296	296	296	49541	0	12591	6682200000	39	1.27675	0.322304	0.514027	1.77963	P49411;H3BNU3	P49411	Elongation factor Tu, mitochondrial	TUFM
27.9408	28.2249	28.4225	28.4191	28.0119	28.0783		11	11	11	131	131	131	10189	0	81798	3016300000	28	0.0478204	0.987937	-0.0262814	-0.0911647	P49736;H0Y8E6	P49736;H0Y8E6	DNA replication licensing factor MCM2	MCM2
26.8165	26.8238	26.7325	26.8861	26.7636	27.2395		4	4	4	68	68	68	76715	0	27238	1280300000	7	0.518857	0.739272	0.172131	0.700665	P49915	P49915	GMP synthase [glutamine-hydrolyzing]	GMPS
29.6895	28.1021	28.0757	28.5707	29.2344	28.5642		11	11	11	353	353	353	50663	0	11105	5244400000	34	0.104251	0.93641	0.167341	0.246796	P50395;Q5SX87;V9GYF8;Q5SX90;Q5SX86;V9GYJ7;Q5SX91;P31150;G5E9U5	P50395	Rab GDP dissociation inhibitor beta	GDI2
31.2517	30.912	30.9451	31.3437	31.0256	31.1782		13	13	13	481	481	481	4644	0	1998	25779000000	99	0.442467	0.784459	0.146216	0.604464	P50454;E9PPV6;E9PR70;E9PKH2;E9PK86;E9PMI5;E9PNX1;E9PJH8;E9PIG2;E9PRS3;H0YEP8;E9PLA6;E9PQ34	P50454;E9PPV6;E9PR70;E9PKH2	Serpin H1	SERPINH1
25.9221	25.7011	24.5473	24.2115	25.5505	25.9077		3	3	3	32	32	32	98063	0	20323	498380000	7	0.0886567	0.940369	-0.166953	-0.216972	P50570;K7EMQ3;E5RHK8;Q9UQ16;E5RIK2	P50570;K7EMQ3;E5RHK8;Q9UQ16	Dynamin-2;Dynamin-3	DNM2;DNM3
26.8247	26.1898	26.2053	24.4518	26.6451	26.5411		3	3	3	147	147	147	34193	0	23471	897400000	9	0.285795	0.775515	-0.52725	-0.624419	P50897;E9PIA8;E9PMG2;E9PSE5;E9PP28;E9PK48;Q5T0S4	P50897;E9PIA8;E9PMG2	Palmitoyl-protein thioesterase 1	PPT1
30.1171	29.7412	29.6699	29.5455	29.8216	29.6944		17	17	17	343	343	343	5962	0	16283	10359000000	78	0.413346	0.788473	-0.155546	-0.59822	P50990;H7C4C8;H7C2U0	P50990	T-complex protein 1 subunit theta	CCT8
29.7731	29.6804	30.0052	29.9768	29.9686	30.0727		15	15	15	338	338	338	57924	0	16491	10594000000	80	0.847161	0.625604	0.186443	0.922049	P50991	P50991	T-complex protein 1 subunit delta	CCT4
28.1833	27.7867	27.6825	27.5254	26.6075	27.0852		4	4	3	212	212	158	22774	0	37679	2193300000	16	1.24582	0.255556	-0.811469	-1.99958	P51153;A0A087WWB9	P51153	Ras-related protein Rab-13	RAB13
27.2137	27.9446	27.3679	27.4998	27.5031	27.7648		7	7	7	41	41	41	18815	0	62726	2150800000	17	0.123033	0.939311	0.0805086	0.237389	Q9HBD4;P51532;F6VDE0;A0A0A0MT49;P51531;A0A0U1RQZ9;A0A0U1RRF5;A0A0U1RRD6;A0A0U1RRF8;A0A0A0MSS5;F6UH26;A0A0U1RQU0;A0A0U1RR09;A0A0U1RQE1;F6XE55;A0A0U1RQW7;A0A0U1RRN2;B1ALG1;A0A0U1RR83;A0A0U1RQX3;F6T8Q0;B1ALG2;A0A0U1RR26;A0A0U1RRG6;B4DNT1;B1ALF6;A0A087X0E3;A0A0A0MS59;A0A0C4DFX4;Q6ZRS2	Q9HBD4;P51532;F6VDE0;A0A0A0MT49;P51531;A0A0U1RQZ9	Transcription activator BRG1;Probable global transcription activator SNF2L2	SMARCA4;SMARCA2
28.3878	26.8098	27.1031	27.4893	28.6083	28.0638		5	5	5	288	288	288	26788	0	64294	2375500000	12	0.459815	0.635028	0.620255	0.90895	P51858	P51858	Hepatoma-derived growth factor	HDGF
30.9002	30.8546	30.5545	31.0671	30.9271	30.9807		15	15	15	407	407	407	39594	0	32331	20845000000	89	0.892856	0.566171	0.221858	1.02787	P51991;H7C1J8	P51991	Heterogeneous nuclear ribonucleoprotein A3	HNRNPA3
30.3004	29.8828	29.6182	30.3905	30.2697	30.3014		11	11	11	327	327	327	53139	0	15009	13522000000	63	0.893279	0.448779	0.386745	1.28126	P52209;K7EPF6;K7EM49;K7EMN2;K7ELN9	P52209;K7EPF6;K7EM49	6-phosphogluconate dehydrogenase, decarboxylating	PGD
32.0487	32.0379	31.9119	32.0466	31.929	31.9398		24	24	24	464	464	464	77515	0	25832	43877000000	126	0.18286	0.959361	-0.0277297	-0.175747	P52272;A0A087X0X3;M0QZM1;M0R019;M0R2T0;M0R2I7;M0R0N3;M0QY96;M0QYQ7;M0R0Y6;M0QYL3	P52272;A0A087X0X3	Heterogeneous nuclear ribonucleoprotein M	HNRNPM
28.838	29.0533	28.6976	28.8845	29.2437	29.3331		11	11	11	267	267	267	57861	0	18982	5630100000	39	0.780921	0.552149	0.290816	1.07027	P52292;J3QLL0;J3KS65	P52292	Importin subunit alpha-1	KPNA2
27.5411	27.3138	27.1818	27.7199	27.5269	27.5813		5	5	5	137	137	137	45671	0	49825	1957200000	13	1.03568	0.497976	0.263812	1.20117	P52597;A0A1B0GW42	P52597	Heterogeneous nuclear ribonucleoprotein F;Heterogeneous nuclear ribonucleoprotein F, N-terminally processed	HNRNPF
29.124	29.4509	28.8388	29.0859	28.8101	29.1911		14	14	14	127	127	127	15278	0	13853	5405400000	39	0.199443	0.883987	-0.108877	-0.351021	P52701;A0A087WWJ1;A0A087WYT6;C9JH55;F8W7G9;C9J8Y8;C9J7Y7;F8WAX8	P52701;A0A087WWJ1	DNA mismatch repair protein Msh6	MSH6
27.886	27.0681	24.123	27.8725	28.8084	28.3914		6	6	5	297	297	262	32922	0	10177	2808600000	19	0.785111	0.345749	1.99841	1.56821	P52907	P52907	F-actin-capping protein subunit alpha-1	CAPZA1
26.3655	28.0014	26.9129	27.9828	27.5669	27.3187		6	6	6	606	606	606	11832	0	17179	1522100000	56	0.438033	0.660927	0.529542	0.856387	P52926;F5H2U8;F5H2A4;F5H6H0	P52926;F5H2U8;F5H2A4;F5H6H0	High mobility group protein HMGI-C	HMGA2
25.4241	24.5604	25.5609	25.7798	25.9896	25.9581		3	3	3	105	105	105	33428	0	18184	556800000	4	1.06853	0.319761	0.72735	1.73207	P53004;C9J1E1	P53004	Biliverdin reductase A	BLVRA
27.4222	26.711	26.6316	27.1295	27.3708	27.2093		6	6	6	61	61	61	12084	0	52606	1564500000	18	0.531101	0.646339	0.314917	0.87189	P53396;K7EIE7	P53396	ATP-citrate synthase	ACLY
27.6197	27.4383	27.6703	27.7398	27.6505	27.6925		7	7	7	105	105	105	10714	0	72235	2265200000	24	0.720698	0.749113	0.118186	0.675312	P53618;E9PP73	P53618	Coatomer subunit beta	COPB1
28.7851	28.9293	28.4806	28.7677	28.5894	28.954		17	17	17	168	168	168	13834	0	12967	4644000000	46	0.0808069	0.971075	0.0386868	0.143786	P53621	P53621	Coatomer subunit alpha;Xenin;Proxenin	COPA
28.6882	29.1871	28.648	28.4067	28.5997	28.7073		9	9	9	145	145	145	75378	0	80377	4695900000	36	0.62449	0.629444	-0.269874	-0.916632	P54136;E5RH09;E5RJM9	P54136	Arginine--tRNA ligase, cytoplasmic	RARS
27.8371	27.6299	27.2042	27.5162	27.7218	28.055		9	9	9	172	172	172	59143	0	59807	2243100000	28	0.353732	0.784711	0.207252	0.603135	P54577;A0A0C4DGZ5	P54577;A0A0C4DGZ5	Tyrosine--tRNA ligase, cytoplasmic;Tyrosine--tRNA ligase, cytoplasmic, N-terminally processed;Tyrosine--tRNA ligase	YARS
28.4381	28.7986	28.6083	28.8755	28.4991	28.7048		12	12	12	181	181	181	87301	0	91203	4180700000	39	0.199889	0.903099	0.0781701	0.311931	P54886	P54886	Delta-1-pyrroline-5-carboxylate synthase;Glutamate 5-kinase;Gamma-glutamyl phosphate reductase	ALDH18A1
26.7498	26.4266	25.5603	26.8824	27.5784	27.2573		4	4	4	132	132	132	41079	0	39792	1350600000	14	1.14513	0.253308	0.993757	1.95578	Q5VWC4;P55036;A6PVX3;H0Y3Y9;A2A3N6	Q5VWC4;P55036;A6PVX3	26S proteasome non-ATPase regulatory subunit 4	PSMD4
32.5206	33.2212	32.6978	32.7567	32.6055	32.6602		17	17	17	233	233	233	11042	0	25246	61219000000	73	0.257402	0.856972	-0.139053	-0.44159	P55060	P55060	Exportin-2	CSE1L
30.1732	26.7288	28.4233	27.0204	29.9127	29.4094		15	15	15	239	239	239	89321	0	17745	6925700000	53	0.0903594	0.9387	0.339056	0.23613	P55072;C9JUP7;C9IZA5	P55072	Transitional endoplasmic reticulum ATPase	VCP
26.6933	27.2777	24.1884	27.3232	27.0603	27.4184		5	5	5	118	118	118	51294	0	37511	1448400000	6	0.565661	0.521856	1.2142	1.1525	P55084;B5MD38;F5GZQ3;C9K0M0;C9JEY0;C9JE81	P55084;B5MD38;F5GZQ3	Trifunctional enzyme subunit beta, mitochondrial;3-ketoacyl-CoA thiolase	HADHB
28.0798	27.9303	28.461	28.3244	28.362	28.1316		12	12	12	17	17	17	9248	0	79783	3485800000	21	0.266597	0.864007	0.115629	0.423012	P55884;C9JZG1;C9JQN7	P55884	Eukaryotic translation initiation factor 3 subunit B	EIF3B
29.3256	28.6897	29.0281	29.122	29.0857	29.2569		12	12	12	171	171	171	10111	0	14522	6246100000	28	0.298545	0.827681	0.140418	0.482648	P56192;H0YIP0;H0YHV5;H0YI94;H0YHL6;H0YI27	P56192	Methionine--tRNA ligase, cytoplasmic	MARS
23.6806	23.9689	23.7449	27.0053	27.2554	27.4383	+	2	2	2	64	64	64	56101	0	15242	1755400000	5	4.63344	0.0224	3.43485	13.5812	Q5SQP8;P56545	Q5SQP8;P56545	C-terminal-binding protein 2	CTBP2
25.7772	25.6818	25.4885	26.1146	25.376	25.5921		3	3	3	37	37	37	10637	0	18168	454960000	5	0.066903	0.974327	0.0451024	0.134581	P57740;G3V1T4	P57740	Nuclear pore complex protein Nup107	NUP107
24.3456	24.5347	23.9386	25.0815	24.9266	24.7083		3	3	3	263	263	263	12895	0	52163	252890000	5	1.42524	0.239667	0.63245	2.06341	P58546;C9JL85	P58546;C9JL85	Myotrophin	MTPN
30.2452	25.1478	29.6323	26.8218	30.4628	30.093		10	10	10	469	469	469	30791	0	14886	10224000000	40	0.147316	0.880723	0.784019	0.37694	P60174;U3KPZ0;U3KQF3;U3KPS5	P60174	Triosephosphate isomerase	TPI1
28.9363	29.1973	28.422	29.2899	29.1166	29.1087		8	8	8	196	196	196	5222	0	8032	5367600000	31	0.609693	0.608058	0.319859	0.953903	P60228;E5RGA2;H0YBR5;E5RIT4;H0YAW4;E5RHS5	P60228;E5RGA2;H0YBR5	Eukaryotic translation initiation factor 3 subunit E	EIF3E
31.8001	32.2088	31.4473	31.9675	31.7985	32.0075		22	22	13	544	544	372	46153	0	29402	43556000000	173	0.174993	0.896409	0.105772	0.321357	P60842;J3KT12;J3QS69;J3KTB5;J3QL43;J3QR64;J3KSZ0;J3QLN6;J3QKZ9;J3KS25;J3KTN0;J3KS93;J3QL52;J3KT04;J3QQP0;E7EMV8;J3KSN7	P60842;J3KT12;J3QS69;J3KTB5;J3QL43;J3QR64;J3KSZ0;J3QLN6	Eukaryotic initiation factor 4A-I	EIF4A1
28.8077	29.4434	28.3664	29.8559	29.9371	29.2464		4	4	4	269	269	269	13373	0	38812	6649800000	31	0.99347	0.333566	0.807316	1.67813	P60866;G3XAN0;E5RIP1;E5RJX2	P60866;G3XAN0	40S ribosomal protein S20	RPS20
28.2912	27.6728	27.8149	28.4141	28.7998	28.4852		6	6	6	211	211	211	34834	0	58812	3386900000	27	1.35143	0.252832	0.640063	1.99146	P60891;B1ALA9;B1ALA7;A0A0B4J207;P11908;P21108;B7ZB02;A6NMS2;H7C540;D3YTJ7	P60891;B1ALA9	Ribose-phosphate pyrophosphokinase 1	PRPS1
26.8684	26.7	24.8267	26.8548	26.9518	27.0781		3	3	3	191	191	191	17138	0	25357	1229100000	10	0.559917	0.540336	0.829844	1.09552	P61088;Q5JXB2;F8VQQ8;F8VZ29;F8VSD4;F8VV71	P61088;Q5JXB2;F8VQQ8	Ubiquitin-conjugating enzyme E2 N;Putative ubiquitin-conjugating enzyme E2 N-like	UBE2N;UBE2NL
28.1119	27.3373	27.9743	27.4678	27.9802	27.6453		7	7	7	172	172	172	47371	0	80321	2120300000	16	0.145007	0.918381	-0.110079	-0.288198	P61158;B4DXW1;F8WEW2;F8WE84;F8WDR7;A0A0A0MTI9;H7C4J1;C9IZN3;Q9C0K3;Q9P1U1	P61158;B4DXW1	Actin-related protein 3	ACTR3
28.5776	28.7361	28.4033	29.0132	28.7653	28.8476		8	8	8	256	256	256	4476	0	69939	5022300000	26	1.18129	0.406454	0.303059	1.3737	P61160;F5H6T1;A0A1B0GWD0;A0A1B0GWH0	P61160;F5H6T1	Actin-related protein 2	ACTR2
29.6063	29.4028	28.8312	29.6654	29.4116	29.69		7	7	5	525	525	354	20697	0	84239	8960300000	43	0.550144	0.6485	0.308886	0.886338	P84077;P61204;F5H423;F5H0C7;H0YGG7;F5H1V1;F5H6T5;F8WDB3	P84077;P61204;F5H423	ADP-ribosylation factor 1;ADP-ribosylation factor 3	ARF1;ARF3
27.4868	28.3985	28.0503	28.5362	27.8758	27.9436		8	8	8	165	165	165	67314	0	61099	3032400000	31	0.154727	0.896873	0.140025	0.319377	P61221;D6R9I9;D6RGF4;H0Y990	P61221;D6R9I9;D6RGF4	ATP-binding cassette sub-family E member 1	ABCE1
31.6513	31.894	31.2167	32.2247	31.8593	32.0221		16	16	16	553	553	553	29945	0	20499	41768000000	155	0.932939	0.407783	0.448055	1.38068	P61247;D6RAT0;D6RG13;H0Y8L7;D6RB09;E9PFI5;H0Y9Y4;D6R9B6;D6RAS7;D6RED7;D6RI02;D6RGE0	P61247;D6RAT0;D6RG13;H0Y8L7;D6RB09;E9PFI5;H0Y9Y4;D6R9B6;D6RAS7	40S ribosomal protein S3a	RPS3A
29.8726	30.7947	29.9909	30.707	29.9751	30.0213		7	7	7	338	338	338	17258	0	54737	12661000000	57	0.0133024	0.998702	0.0150496	0.0317469	P61254;J3KTJ8;J3QRI7;J3QQQ9;J3QQV1;J3QRC4;E5RIT6;Q9UNX3;J3KSS0;J3KS10;E5RHH1	P61254;J3KTJ8;J3QRI7;J3QQQ9;J3QQV1;J3QRC4;E5RIT6;Q9UNX3	60S ribosomal protein L26;60S ribosomal protein L26-like 1	RPL26;RPL26L1
31.0665	31.4943	31.4748	31.4978	31.6016	31.7412		10	10	10	392	392	392	24146	0	12841	30376000000	97	0.792845	0.556688	0.268319	1.04699	P61313;E7EQV9;E7ENU7;E7EX53;E7ERA2	P61313;E7EQV9;E7ENU7;E7EX53	60S ribosomal protein L15;Ribosomal protein L15	RPL15
31.4709	32.276	31.2396	31.9072	31.4683	31.6622		6	6	6	449	449	449	15798	0	75645	37434000000	74	0.0167357	0.998747	0.0170854	0.038937	P61353;K7ELC7;K7EQQ9;K7ERY7	P61353;K7ELC7;K7EQQ9	60S ribosomal protein L27	RPL27
27.791	26.7789	27.1372	26.9207	27.4628	27.5527		3	3	3	218	218	218	21768	0	30028	1580500000	21	0.075367	0.960757	0.0763454	0.167423	P61586;Q5JR07;C9JNR4;E9PQH6;C9JX21;Q5JR08;Q5JR05;P08134	P61586	Transforming protein RhoA	RHOA
24.2789	24.8881	23.7139	25.6505	22.584	23.378		1	1	1	124	124	124	11078	0	80099	126710000	6	0.162273	0.876264	-0.42281	-0.391694	P61927	P61927	60S ribosomal protein L37	RPL37
23.5323	23.6563	24.5176	26.1786	26.2817	26.1321	+	2	2	2	84	84	84	36588	0	20806	757460000	3	2.73523	0.0813333	2.29541	5.55819	P61964	P61964	WD repeat-containing protein 5	WDR5
31.7433	31.3585	30.8626	31.421	31.739	31.64		19	19	3	467	467	93	50976	0	23052	32623000000	115	0.439812	0.7126	0.278507	0.749336	P61978;S4R457;S4R359	P61978	Heterogeneous nuclear ribonucleoprotein K	HNRNPK
30.2863	29.8371	29.0834	29.5645	30.1733	29.8506		6	6	6	325	325	325	22127	0	62078	11087000000	34	0.117999	0.931448	0.127231	0.258321	P62081;B5MCP9	P62081;B5MCP9	40S ribosomal protein S7	RPS7
28.4883	28.7683	28.522	28.9543	28.7245	29.0566		8	8	3	318	318	118	37512	0	92927	4763900000	32	1.13597	0.41042	0.318933	1.3745	P62136;E9PMD7;F5H1L6;F5H037	P62136;E9PMD7	Serine/threonine-protein phosphatase PP1-alpha catalytic subunit;Serine/threonine-protein phosphatase	PPP1CA
25.457	25.4977	25.6146	26.3087	25.9141	26.1176	+	4	4	4	114	114	114	49184	0	41613	707750000	12	2.05869	0.174867	0.590329	2.64318	P62191	P62191	26S protease regulatory subunit 4	PSMC1
28.3514	28.2159	28.3459	28.1038	28.2636	28.6147		6	6	5	175	175	145	45626	0	58553	3974800000	29	0.0502015	0.986951	0.0229905	0.089368	P62195;J3QRW1;J3QLH6;J3KRP2;J3QSA9;J3QQM1;J3QSE0;J3QRR3	P62195;J3QRW1;J3QLH6;J3KRP2;J3QSA9;J3QQM1;J3QSE0	26S protease regulatory subunit 8	PSMC5
32.2721	32.5214	32.0952	32.3705	32.2132	32.3557		13	13	13	558	558	558	24205	0	29939	52571000000	132	0.0432463	0.990885	0.0169182	0.0724775	P62241;Q5JR95	P62241;Q5JR95	40S ribosomal protein S8	RPS8
30.9505	31.2855	30.7935	31.1679	30.8685	31.035		7	7	7	397	397	397	16445	0	62018	20962000000	85	0.0276749	0.992198	0.0139294	0.0517854	P62249;M0R210;A0A087WZ27;M0R3H0;Q6IPX4;M0R1M5;M0QX76	P62249;M0R210;A0A087WZ27;M0R3H0;Q6IPX4;M0R1M5	40S ribosomal protein S16	RPS16;ZNF90
29.6614	27.7743	23.066	27.2094	29.4863	29.0386		8	6	6	322	251	251	29174	0	50807	6704500000	21	0.347622	0.682478	1.74419	0.799671	P62258;B4DJF2;I3L3T1;K7EIT4;K7EM20;I3L0W5	P62258;B4DJF2;I3L3T1	14-3-3 protein epsilon	YWHAE
30.0247	30.5971	29.9835	30.4912	30.1495	30.1714		7	7	7	404	404	404	16273	0	93898	14663000000	62	0.110048	0.942017	0.0689678	0.211081	P62263;H0YB22;E5RH77	P62263;H0YB22;E5RH77	40S ribosomal protein S14	RPS14
29.8974	30.1878	29.7044	29.9151	30.1272	30.3697		3	3	3	161	161	161	15807	0	19967	10642000000	15	0.466869	0.731841	0.207506	0.709889	P62266;D6RD47	P62266;D6RD47	40S ribosomal protein S23	RPS23
30.505	31.5341	30.7607	30.8664	30.7468	30.8256		11	11	11	507	507	507	17718	0	99452	21634000000	65	0.143352	0.914293	-0.120302	-0.29247	P62269;J3JS69;A0A0G2JQH2;Q5GGW2	P62269	40S ribosomal protein S18	RPS18
23.7232	24.289	24.5105	28.7239	29.5975	23.5834		3	3	3	339	339	339	66767	0	42959	3368900000	12	0.760816	0.345928	3.1274	1.57099	P62273;A0A087WTT6	P62273	40S ribosomal protein S29	RPS29
30.5524	31.3604	31.075	31.0247	30.6592	31.0462		10	10	10	543	543	543	17222	0	71345	23015000000	46	0.116591	0.938132	-0.0858676	-0.233448	P62277;J3KMX5;E9PS50	P62277;J3KMX5	40S ribosomal protein S13	RPS13
30.002	29.73	29.2508	29.9695	29.9263	29.6027		7	7	7	449	449	449	18431	0	74707	9764800000	85	0.278471	0.827495	0.171914	0.493711	P62280;M0QZC5;M0R1H5	P62280;M0QZC5;M0R1H5	40S ribosomal protein S11	RPS11
25.4293	24.572	25.3401	25.1294	26.7007	26.1873		2	2	2	314	314	314	97251	0	16961	658370000	3	0.764873	0.407612	0.891986	1.40099	P62306;A0A0B4J254;F8W0W6	P62306;A0A0B4J254;F8W0W6	Small nuclear ribonucleoprotein F	SNRPF
28.2576	28.7612	27.7246	28.1575	27.9998	28.1787		3	3	3	37	37	37	13281	0	34797	3577100000	29	0.168302	0.89505	-0.135805	-0.335691	P62314;J3QLI9;J3QLR7	P62314;J3QLI9	Small nuclear ribonucleoprotein Sm D1	SNRPD1
26.9819	24.4164	24.908	25.998	26.8416	24.1165		3	3	3	246	246	246	13527	0	28773	1030500000	10	0.0671397	0.959411	0.216607	0.17675	P62316;K7EJB5;K7ERG4	P62316	Small nuclear ribonucleoprotein Sm D2	SNRPD2
24.0157	27.4218	25.7217	27.4569	28.0809	25.1207		2	2	2	151	151	151	13916	0	15026	1697500000	11	0.36539	0.674985	1.16645	0.813651	P62318	P62318	Small nuclear ribonucleoprotein Sm D3	SNRPD3
32.0768	32.212	32.1686	32.156	32.0001	32.4384		14	14	14	508	508	508	29995	0	18335	52052000000	97	0.124446	0.952528	0.0456924	0.194994	P62424;Q5T8U2;Q5T8U3	P62424;Q5T8U2;Q5T8U3	60S ribosomal protein L7a	RPL7A
27.9064	28.0109	27.7053	28.477	28.3699	28.3487	+	7	7	7	176	176	176	4903	0	72534	3227300000	33	2.22902	0.177831	0.524333	2.64707	P62495;B7Z7P8;D6RCB3;I3L492;D6RJE8	P62495;B7Z7P8	Eukaryotic peptide chain release factor subunit 1	ETF1
23.1516	24.7851	25.3306	23.3347	24.0553	24.3797		2	2	2	158	158	158	19463	0	15743	113250000	6	0.277093	0.782516	-0.499192	-0.605947	P62633	P62633	Cellular nucleic acid-binding protein	CNBP
32.1535	32.4279	32.1043	32.6334	32.1354	32.2252		18	18	18	673	673	673	29597	0	26929	56573000000	161	0.218137	0.882026	0.102743	0.362586	P62701;C9JEH7;Q8TD47;P22090	P62701	40S ribosomal protein S4, X isoform	RPS4X
27.7158	27.6596	27.8646	27.4062	27.3116	27.1049		4	4	4	152	152	152	35594	0	75676	1826900000	20	1.924	0.20768	-0.472425	-2.27172	P67775;P62714;H0YBN9;H0YC23	P67775;P62714;H0YBN9;H0YC23	Serine/threonine-protein phosphatase 2A catalytic subunit alpha isoform;Serine/threonine-protein phosphatase 2A catalytic subunit beta isoform	PPP2CA;PPP2CB
30.9075	31.2779	31.0336	31.3524	31.2489	31.175		9	9	9	341	341	341	2868	0	12004	23180000000	66	0.704704	0.665559	0.185773	0.843314	P62753;A2A3R7;A2A3R5	P62753;A2A3R7;A2A3R5	40S ribosomal protein S6	RPS6
35.5431	35.889	35.3892	34.7574	34.6867	34.6638	+	14	14	14	67	67	67	11367	0	22066	370020000000	292	2.41424	0.136387	-0.904469	-3.61171	P62805	P62805	Histone H4	HIST1H4A
29.7912	29.5834	29.953	29.235	29.0635	29.4252		7	7	7	471	471	471	14865	0	68235	7074000000	28	1.63347	0.21978	-0.534608	-2.14264	P62829;C9JD32;J3KT29;B9ZVP7;J3KTJ3;J3QQT9	P62829;C9JD32;J3KT29;B9ZVP7	60S ribosomal protein L23	RPL23
29.8402	30.2208	29.5614	30.4859	30.0417	30.1862		4	4	4	296	296	296	13742	0	30189	12053000000	42	0.718263	0.542268	0.363777	1.0971	P62851	P62851	40S ribosomal protein S25	RPS25
28.1954	27.7028	28.8959	28.9322	28.3293	29.628		3	3	3	296	296	296	13002	0	24631	4463900000	27	0.614309	0.525128	0.698512	1.14415	Q5JNZ5;P62854	Q5JNZ5;P62854	Putative 40S ribosomal protein S26-like 1;40S ribosomal protein S26	RPS26P11;RPS26
28.717	28.0889	27.8986	28.0192	28.4953	28.0058		5	5	5	406	406	406	78409	0	45686	3245500000	14	0.0729728	0.968949	-0.061395	-0.155409	P62857	P62857	40S ribosomal protein S28	RPS28
28.2868	28.7792	28.5752	28.7348	27.7025	27.846		1	1	1	196	196	196	63225	0	12223	3783900000	24	0.570109	0.586679	-0.452617	-0.999065	Q59GN2;P62891	Q59GN2;P62891	Putative 60S ribosomal protein L39-like 5;60S ribosomal protein L39	RPL39P5;RPL39
30.6219	30.8984	30.3783	30.8929	30.4557	30.5833		8	8	8	309	309	309	24831	0	10335	17838000000	103	0.0185568	0.997879	0.0110798	0.0371139	P62906	P62906	60S ribosomal protein L10a	RPL10A
29.9417	30.7985	30.263	30.0974	29.4423	30.086		5	5	5	309	309	309	20252	0	59833	11322000000	33	0.624857	0.550007	-0.459183	-1.06631	P62913;Q5VVC9;Q5VVC8	P62913;Q5VVC9;Q5VVC8	60S ribosomal protein L11	RPL11
31.9633	29.8742	31.1082	30.7351	31.9148	31.7736		8	8	8	60	60	60	18012	0	13675	34124000000	69	0.278418	0.782362	0.492615	0.607154	P62937;F8WE65;C9J5S7;E5RIZ5;P0DN26;A0A0H2UH34;A0A0B4J2A2;A0A075B767;A0A075B759;Q9Y536;F5H284	P62937;F8WE65;C9J5S7	Peptidyl-prolyl cis-trans isomerase A;Peptidyl-prolyl cis-trans isomerase A, N-terminally processed;Peptidyl-prolyl cis-trans isomerase	PPIA
31.5018	31.6856	31.2245	32.2536	31.7264	31.5472		5	5	5	462	462	462	17965	0	14288	45278000000	83	0.672929	0.551536	0.371773	1.05984	P62979;J3QS39;J3QTR3;F5H6Q2;F5GYU3;F5H2Z3;F5H265;B4DV12;F5H388;F5H747;F5GXK7;J3QKN0;Q5PY61;Q96C32;P62987;P0CG47;P0CG48;M0R1V7;Q49A90;M0R1M6;M0R2S1;J3QSA3;F5GZ39	P62979;J3QS39;J3QTR3;F5H6Q2;F5GYU3;F5H2Z3;F5H265;B4DV12;F5H388;F5H747;F5GXK7;J3QKN0;Q5PY61;Q96C32;P62987;P0CG47;P0CG48	Ubiquitin-40S ribosomal protein S27a;Ubiquitin;40S ribosomal protein S27a;Ubiquitin-60S ribosomal protein L40;Ubiquitin;60S ribosomal protein L40;Polyubiquitin-B;Ubiquitin;Polyubiquitin-C;Ubiquitin	RPS27A;UBB;UBC;UBA52
28.6614	28.6629	28.3184	28.657	28.4184	27.9443		5	5	5	219	219	219	33665	0	51765	3498300000	26	0.363125	0.777932	-0.2077	-0.613171	P62995;H7C2L4;H7BXF3	P62995;H7C2L4	Transformer-2 protein homolog beta	TRA2B
27.3385	26.6919	27.4088	26.7204	27.2427	26.9524		2	2	2	13	13	13	2145	0	18364	1617500000	21	0.253234	0.838393	-0.17459	-0.467252	P63000;J3KSC4;J3QLK0;B1AH77;B1AH78;B1AH80;P60763;P15153	P63000;J3KSC4;J3QLK0;B1AH77;B1AH78;B1AH80;P60763;P15153	Ras-related C3 botulinum toxin substrate 1;Ras-related C3 botulinum toxin substrate 3;Ras-related C3 botulinum toxin substrate 2	RAC1;RAC3;RAC2
29.8559	24.7254	27.8476	27.9836	29.1581	28.4672		9	9	7	445	445	371	27745	0	18617	7004900000	42	0.278332	0.757068	1.05999	0.649876	P63104;E7EX29;B0AZS6;E7ESK7;B7Z2E6;H0YB80;E5RGE1;E5RIR4;E9PD24;E7EVZ2	P63104;E7EX29;B0AZS6;E7ESK7	14-3-3 protein zeta/delta	YWHAZ
29.6078	29.901	29.2193	30.0431	29.854	29.3485		3	3	3	386	386	386	82178	0	20188	9730200000	26	0.237142	0.857529	0.172529	0.446639	P63173;J3KT73;J3QL01;J3KSP2	P63173;J3KT73;J3QL01	60S ribosomal protein L38	RPL38
28.9161	27.8125	27.9713	27.9321	29.1879	28.4923		3	3	3	481	481	481	885	0	61574	4009600000	9	0.239361	0.82504	0.304136	0.506393	Q8WVC2;Q9BYK1;P63220;Q9BYK2	Q8WVC2;Q9BYK1;P63220	40S ribosomal protein S21	RPS21
30.2143	28.2869	28.6095	29.0462	30.2101	29.532		5	5	5	474	474	474	16832	0	1232	9053500000	29	0.33715	0.730726	0.559201	0.712398	P63241;I3L397;I3L504;Q6IS14;F8WCJ1;C9J7B5;C9J4W5;Q9GZV4	P63241;I3L397;I3L504;Q6IS14;F8WCJ1;C9J7B5;C9J4W5;Q9GZV4	Eukaryotic translation initiation factor 5A-1;Eukaryotic translation initiation factor 5A;Eukaryotic translation initiation factor 5A-1-like;Eukaryotic translation initiation factor 5A-2	EIF5A;EIF5AL1;EIF5A2
36.8139	37.3456	37.349	37.097	36.9049	36.9598		35	35	1	829	829	45	41792	0	32331	1456500000000	852	0.415351	0.767624	-0.182276	-0.63569	P63261;I3L3I0;I3L1U9;I3L4N8;K7EM38;I3L3R2;J3KT65;Q6S8J3;C9JUM1;A5A3E0;P0CG38;P0CG39;Q9BYX7	P63261;I3L3I0;I3L1U9;I3L4N8	Actin, cytoplasmic 2;Actin, cytoplasmic 2, N-terminally processed	ACTG1
30.4949	29.7723	30.6541	30.0751	30.7069	30.2853		15	15	12	494	494	432	35924	0	32331	14463000000	135	0.0508624	0.983398	0.0486768	0.113509	P67809;H0Y449;C9J5V9;A0A0D9SEI8;Q9Y2T7	P67809;H0Y449;C9J5V9	Nuclease-sensitive element-binding protein 1	YBX1
27.994	26.0997	24.2331	27.1559	28.6462	27.7145		9	2	2	339	121	121	28521	0	76037	2810000000	19	0.671282	0.413981	1.72992	1.36271	P67936;K7ENT6;K7ERG3;K7EPV9;K7EMU5;U3KQK2;K7EPB9	P67936;K7ENT6;K7ERG3	Tropomyosin alpha-4 chain	TPM4
33.4218	34.1382	34.1453	33.7242	33.7092	33.6377		23	5	0	488	191	0	42019	0	17196	160120000000	91	0.365745	0.774709	-0.21138	-0.619031	P68032	P68032	Actin, alpha cardiac muscle 1	ACTC1
33.8474	33.7983	34.0499	34.1816	33.9072	33.9665		23	23	23	641	641	641	5014	0	32331	175050000000	305	0.455553	0.798076	0.119924	0.56169	P68104;Q5VTE0;A0A087WVQ9;A0A087WV01;Q05639;Q5JR01;A6PW80	P68104;Q5VTE0;A0A087WVQ9;A0A087WV01	Elongation factor 1-alpha 1;Putative elongation factor 1-alpha-like 3;Elongation factor 1-alpha	EEF1A1;EEF1A1P5
34.652	34.4975	34.507	34.5085	34.5179	34.3601		23	23	2	608	608	31	50151	0	32331	248480000000	310	0.558451	0.814652	-0.0900396	-0.525008	P68363;P68366;F8VVB9;F8VS66;F8VRZ4;F8VWV9;F8VX09;C9JDS9;A6NHL2;F8VRK0;C9JDL2;C9JEV8;C9JQ00;C9JJQ8;C9K0S6;F8W0F6;F8VXZ7;Q9H853	P68363;P68366;F8VVB9	Tubulin alpha-1B chain;Tubulin alpha-4A chain	TUBA1B;TUBA4A
34.1948	33.9945	33.9143	34.2111	34.2732	34.124		27	27	5	596	596	164	4983	0	32331	202010000000	360	0.830304	0.650642	0.168254	0.867498	P68371;P04350;Q3ZCM7;M0R2D3;M0QY85;M0R0X0;M0QY37;M0QX14;M0QZL7;M0QYM7;M0R278;M0R042;M0R2T4;A0A075B724	P68371;P04350	Tubulin beta-4B chain;Tubulin beta-4A chain	TUBB4B;TUBB4A
24.3273	24.2529	25.2003	29.4901	24.7252	24.072		11	1	1	574	235	235	15404	0	10955	6787700000	9	0.361214	0.6759	1.50223	0.818883	P68431	P68431	Histone H3.1	HIST1H3A
26.5521	27.1357	24.6262	26.5232	26.3331	26.6725		7	7	7	74	74	74	11242	0	38898	973880000	7	0.204523	0.83877	0.404901	0.468341	P78347	P78347	General transcription factor II-I	GTF2I
32.3008	32.4528	32.3312	32.1979	32.1526	32.6362		103	103	103	284	284	284	46908	0	32331	52724000000	370	0.0710114	0.977805	-0.0326678	-0.12514	P78527;F5GX40	P78527	DNA-dependent protein kinase catalytic subunit	PRKDC
26.0878	24.9053	25.8623	24.8586	26.2755	26.0251		3	3	3	216	216	216	22693	0	26527	523370000	11	0.0619244	0.969243	0.101208	0.151633	P80723	P80723	Brain acid soluble protein 1	BASP1
24.445	29.097	29.3343	24.7253	25.2911	24.3291		4	4	4	264	264	264	11284	0	36565	4110600000	16	0.814517	0.336707	-2.84359	-1.65711	P81605	P81605	Dermcidin;Survival-promoting peptide;DCD-1	DCD
29.0885	25.3032	24.015	28.9274	29.3551	28.5345		3	3	3	337	337	337	12259	0	80104	6726500000	19	0.844681	0.3234	2.80338	1.70842	P84090;G3V279	P84090;G3V279	Enhancer of rudimentary homolog	ERH
25.7852	25.0864	24.8563	25.9342	25.1521	25.9282		3	3	3	8	8	8	46883	0	30858	539830000	5	0.489883	0.64635	0.428887	0.890969	P98160	P98160	Basement membrane-specific heparan sulfate proteoglycan core protein;Endorepellin;LG3 peptide	HSPG2
27.6394	24.2327	24.1963	27.6796	27.8443	28.2615		3	3	3	287	287	287	1717	0	4307	1858500000	9	1.04649	0.238144	2.5723	2.05007	P98179	P98179	RNA-binding protein 3	RBM3
23.591	28.8747	27.6968	28.2304	28.1357	28.5613		6	6	6	232	232	232	29096	0	4575	2330300000	27	0.421562	0.631531	1.58828	0.93067	Q00059;H7BYN3	Q00059;H7BYN3	Transcription factor A, mitochondrial	TFAM
27.9443	26.5076	26.8089	27.3401	28.3232	28.4499		6	6	6	254	254	254	25177	0	64179	2350200000	17	0.782109	0.396127	0.950814	1.43917	Q00688;G3V5F2	Q00688	Peptidyl-prolyl cis-trans isomerase FKBP3	FKBP3
32.4986	32.9515	32.4405	33.2531	32.5438	32.6437		27	27	27	364	364	364	90583	0	32331	74161000000	187	0.267245	0.829264	0.183332	0.48984	Q00839;A0A1W2PP35;A0A1W2PPS1;Q5RI18;A0A1W2PPL4;A0A1W2PPH7;A0A1W2PQ74;A0A1W2PQL0;A0A1W2PP34;A0A1W2PRZ7;A0A1W2PQD4;A0A1W2PPE9;A0A1W2PRI6;A0A1W2PNG3;A0A1W2PP22	Q00839;A0A1W2PP35;A0A1W2PPS1;Q5RI18;A0A1W2PPL4;A0A1W2PPH7;A0A1W2PQ74;A0A1W2PQL0;A0A1W2PP34;A0A1W2PRZ7	Heterogeneous nuclear ribonucleoprotein U	HNRNPU
26.7598	24.9565	24.3082	24.4236	26.4835	26.2954		3	3	3	84	84	84	51901	0	48186	599490000	3	0.148444	0.880992	0.39272	0.361947	Q01518;Q5T0R7;Q5T0R6;Q5T0R5;Q5T0R4;Q5T0R3;Q5T0R2;Q5T0R1;Q5T0R9	Q01518;Q5T0R7;Q5T0R6;Q5T0R5;Q5T0R4;Q5T0R3;Q5T0R2;Q5T0R1;Q5T0R9	Adenylyl cyclase-associated protein 1;Adenylyl cyclase-associated protein	CAP1
28.9594	29.5923	30.6516	26.5737	27.704	27.3829	+	9	9	9	135	135	135	11375	0	12837	8137600000	37	1.86668	0.132125	-2.51425	-3.6057	Q02413	Q02413	Desmoglein-1	DSG1
28.406	26.5485	26.9653	27.1499	28.8548	28.2762		9	9	9	237	237	237	51804	0	64173	2597400000	23	0.44973	0.628796	0.786994	0.922467	Q02790;F5H1U3;H0YFG2	Q02790	Peptidyl-prolyl cis-trans isomerase FKBP4;Peptidyl-prolyl cis-trans isomerase FKBP4, N-terminally processed	FKBP4
32.2007	32.3973	31.7908	31.8736	31.8582	32.3078		13	13	13	392	392	392	32728	0	14315	47337000000	153	0.192762	0.88539	-0.116427	-0.351126	Q02878;F8VZ45;U3KQR5;F8VR69;F8VZA3;F8VWR1;F8VU16	Q02878	60S ribosomal protein L6	RPL6
27.8529	26.9107	27.0073	27.2853	27.9636	28.5241		11	11	11	208	208	208	69948	0	87956	2126800000	14	0.645932	0.505276	0.667343	1.17756	Q03252	Q03252	Lamin-B2	LMNB2
25.8503	25.7894	25.9601	25.8939	25.7695	26.0855		3	3	3	29	29	29	12097	0	1931	528090000	6	0.180828	0.937858	0.0496998	0.242925	Q03701	Q03701	CCAAT/enhancer-binding protein zeta	CEBPZ
26.0063	24.2099	25.5255	25.4054	26.0781	25.8692		4	4	4	234	234	234	20777	0	28418	671650000	9	0.396438	0.682676	0.536993	0.798461	Q04760	Q04760	Lactoylglutathione lyase	GLO1
28.2335	26.9475	24.3208	26.8559	27.8235	27.2551		4	2	2	195	154	154	28218	0	35217	1958000000	10	0.274575	0.768787	0.810932	0.631005	Q04917;F8WEB6;A2IDB1	Q04917	14-3-3 protein eta	YWHAH
28.0933	24.9687	24.2394	33.0677	32.4665	32.125	+	31	31	27	448	448	381	10069	0	32331	39937000000	129	2.29925	0.075	6.78596	5.16561	Q05086;A0A1B0GVL3;A0A0D9SG77;A0A0D9SGI3;S4R306;A0A0D9SG63;A0A0D9SFU3;A0A1B0GTB3;A0A0D9SGJ0	Q05086;A0A1B0GVL3;A0A0D9SG77	Ubiquitin-protein ligase E3A	UBE3A
27.7826	27.5074	27.3486	27.6961	27.6549	27.7412		9	9	9	15	15	15	78806	0	68137	2322200000	24	0.513145	0.749846	0.151217	0.659769	Q06210;O94808	Q06210	Glutamine--fructose-6-phosphate aminotransferase [isomerizing] 1	GFPT1
31.3185	30.2328	30.7793	30.3587	31.5002	31.3026		13	13	12	613	613	558	2211	0	17179	26015000000	83	0.230251	0.82903	0.276939	0.4846	Q06830;A0A0A0MSI0;A0A0A0MRQ5;H7C3T4;Q13162	Q06830;A0A0A0MSI0	Peroxiredoxin-1	PRDX1
30.0537	29.9639	30.2829	30.7409	30.6667	30.969	+	8	8	8	19	19	19	48227	0	1144	14330000000	83	2.20419	0.1544	0.692005	2.98887	Q07666;O75525;Q5VWX1	Q07666	KH domain-containing, RNA-binding, signal transduction-associated protein 1	KHDRBS1
31.0609	31.3353	31.1958	31.2857	31.1646	31.3838		26	26	26	245	245	245	14096	0	32331	26853000000	145	0.327101	0.874197	0.0807171	0.400643	Q08211;REV__H0YA90	Q08211	ATP-dependent RNA helicase A	DHX9
27.2716	28.2561	29.0972	22.9472	26.3635	23.4816	+	5	5	5	79	79	79	99986	0	5128	2039800000	16	1.53549	0.158049	-3.94418	-3.06962	Q08554	Q08554	Desmocollin-1	DSC1
27.8861	27.4027	26.9697	27.9223	27.7029	27.5751		6	6	6	104	104	104	81074	0	47116	2016400000	17	0.481366	0.674223	0.313948	0.818834	Q08945;E9PMD4;A0A0U1RRK2	Q08945	FACT complex subunit SSRP1	SSRP1
26.5571	26.6479	26.6835	27.0043	27.4234	27.1943	+	5	5	5	61	61	61	8647	0	50744	1293700000	24	1.98379	0.182603	0.577862	2.5471	Q08J23;A0A140T9Y7	Q08J23;A0A140T9Y7	tRNA (cytosine(34)-C(5))-methyltransferase	NSUN2
29.5654	28.6037	29.3806	28.599	29.5685	29.4125		8	8	4	212	212	155	47655	0	95908	6508600000	55	0.00788583	0.998361	0.0100994	0.0193884	Q09028;H0YCT5;H0YF10;H0YDK2;H0YEU5;Q5JP02;E9PNS2;Q5JNZ6;E9PIC4;E9PNS6	Q09028;H0YCT5;H0YF10;H0YDK2;H0YEU5;Q5JP02	Histone-binding protein RBBP4	RBBP4;RBBP7
24.6079	25.0652	25.2246	31.2464	31.4184	31.1674	+	57	57	57	22	22	22	62909	0	32331	24937000000	169	5.22878	0	6.31149	21.1001	Q09666	Q09666	Neuroblast differentiation-associated protein AHNAK	AHNAK
25.7318	25.7196	25.6024	25.37	26.9213	26.8761		4	4	4	86	86	86	58848	0	22772	763550000	6	0.619108	0.519879	0.704504	1.15229	Q12874	Q12874	Splicing factor 3A subunit 3	SF3A3
27.6211	27.0158	27.2699	27.4804	27.647	27.3964		5	5	5	25	25	25	34352	0	72466	1962800000	10	0.467604	0.732529	0.205626	0.708303	Q12904;D6R937	Q12904	Aminoacyl tRNA synthase complex-interacting multifunctional protein 1;Endothelial monocyte-activating polypeptide 2	AIMP1
29.96	29.9212	30.1215	31.0227	30.3419	30.5114		12	12	12	379	379	379	43062	0	13458	17055000000	76	1.36545	0.250353	0.624437	1.99108	Q12905;B4DY09;X6R6Z1;A0A0A0MRL0	Q12905;B4DY09	Interleukin enhancer-binding factor 2	ILF2
32.5975	32.5494	32.193	32.9494	32.699	32.446		23	23	21	359	359	331	95337	0	32331	64666000000	170	0.579475	0.662141	0.251467	0.857123	Q12906;K7EKJ9;K7ER69;K7EQR9;K7EJ09;K7ERM6;K7ENK6;K7EM82;K7EKY0;K7EQ75;K7EPG3;K7ELV3	Q12906	Interleukin enhancer-binding factor 3	ILF3
28.1944	28.589	28.0334	28.2465	28.2878	28.3553		8	8	8	119	119	119	80109	0	67611	2988000000	21	0.0495908	0.987219	0.0242863	0.0905978	Q12931;I3L0K7;I3L239	Q12931;I3L0K7	Heat shock protein 75 kDa, mitochondrial	TRAP1
31.8775	30.223	31.1501	30.6464	32.3161	31.8776		3	3	3	128	128	128	3084	0	54845	44101000000	84	0.31282	0.747408	0.529855	0.66892	Q13151	Q13151	Heterogeneous nuclear ribonucleoprotein A0	HNRNPA0
26.6065	26.4028	26.5535	26.4724	26.1585	26.2958		4	4	4	103	103	103	58042	0	51484	997630000	15	0.90382	0.57575	-0.212013	-1.01225	Q13177;A0A087X294;O75914;B1AKS5;H0YCG5;E9PM17;B3KNX7;Q13153	Q13177;A0A087X294;O75914	Serine/threonine-protein kinase PAK 2;PAK-2p27;PAK-2p34;Non-specific serine/threonine protein kinase;Serine/threonine-protein kinase PAK 3	PAK2;PAK3
27.4818	24.6161	25.6144	27.245	28.6869	27.9477		3	3	3	224	224	224	20811	0	38008	1951400000	8	1.02984	0.253942	2.05575	1.98176	Q13185;K7ELA4;B5MD17;J3KS05;P83916	Q13185	Chromobox protein homolog 3	CBX3
28.2315	27.9469	27.876	27.758	28.0925	28.3483		7	7	7	113	113	113	1002	0	89134	3375100000	16	0.0841899	0.964751	0.0481396	0.159137	Q13200;C9JPC0;H7C2Q3;F8WBS8;H7C1H2	Q13200	26S proteasome non-ATPase regulatory subunit 2	PSMD2
29.3701	27.8538	27.9384	28.6888	29.1114	28.9088		8	8	7	398	398	367	25542	0	80357	5025600000	28	0.435821	0.665085	0.51557	0.849567	Q13242;H0YIB4;S4R3G0	Q13242;H0YIB4;S4R3G0	Serine/arginine-rich splicing factor 9	SRSF9
29.2345	28.8013	29.1291	28.8901	29.4923	29.2961		12	12	12	205	205	205	88549	0	12037	6848500000	45	0.318621	0.811777	0.171193	0.53479	Q13263;M0R0K9;M0R3C0;M0R2I3	Q13263;M0R0K9	Transcription intermediary factor 1-beta	TRIM28
28.673	27.4332	27.0694	27.5604	28.4608	28.8653		5	5	5	146	146	146	52164	0	76529	2856600000	19	0.387579	0.687778	0.570323	0.79217	Q13283;E5RIZ6;E5RH00;E5RI46;E5RIF8;E5RH42;E5RJU8	Q13283	Ras GTPase-activating protein-binding protein 1	G3BP1
28.4904	28.1639	27.9469	28.816	29.1764	28.7655		4	4	4	148	148	148	36501	0	4592	5775900000	17	1.61218	0.206725	0.718903	2.36353	Q13347;Q5TFK1	Q13347	Eukaryotic translation initiation factor 3 subunit I	EIF3I
26.0355	24.8671	25.0608	24.7511	25.6004	24.6623		3	3	3	139	139	139	47687	0	63679	850100000	6	0.270114	0.801523	-0.316509	-0.556103	Q13501;E9PFW8;E7EMC7;C9JRJ8;E3W990	Q13501;E9PFW8;E7EMC7	Sequestosome-1	SQSTM1
24.6119	24.5819	24.3954	25.1506	25.6727	24.6869		4	4	4	59	59	59	83654	0	3016	283340000	10	1.0273	0.342533	0.640354	1.63075	Q13823;H0YG10	Q13823	Nucleolar GTP-binding protein 2	GNL2
30.0514	29.7283	29.1278	30.1176	30.0297	29.6492		13	13	10	311	311	243	48991	0	13189	10985000000	43	0.410867	0.721766	0.296316	0.729117	Q13838;A0A0G2JJZ9;Q5STU3;A0A140T9X3;F6WLT2;A0A140T996;A0A0A0MT12;F6TRA5;A0A140T973;A0A140T9K1;A0A140T9X9;F6S4E6;F6UJC5;A0A140TA18;A0A140T9L4;O00148;H0Y400;K7EQN7;K7EPJ3;F6R6M7;A0A140T9K2;A0A140T9N3;K7EN69;H0YCC6;K7ENP6;A0A0G2JHN7;A0A0D9SEM9;K7EL56;K7EIL8;F6U6E2;F6S2B7;F6SXL5	Q13838;A0A0G2JJZ9;Q5STU3;A0A140T9X3;F6WLT2;A0A140T996;A0A0A0MT12;F6TRA5;A0A140T973;A0A140T9K1;A0A140T9X9;F6S4E6;F6UJC5;A0A140TA18;A0A140T9L4;O00148	Spliceosome RNA helicase DDX39B;ATP-dependent RNA helicase DDX39A	DDX39B;DDX39A
31.2087	30.0196	30.3326	31.3137	31.5471	31.3608		13	13	11	366	366	338	38434	0	12781	25048000000	104	1.14911	0.274582	0.886874	1.91569	Q14103;H0Y8G5;H0YA96;D6RAF8;D6RF44;D6RD83;D6RBQ9	Q14103;H0Y8G5;H0YA96;D6RAF8	Heterogeneous nuclear ribonucleoprotein D0	HNRNPD
29.0698	29.323	29.007	29.1808	29.0382	29.1569		18	18	18	144	144	144	16657	0	12669	5573700000	43	0.0250367	0.997776	-0.00793839	-0.0385063	Q14152	Q14152	Eukaryotic translation initiation factor 3 subunit A	EIF3A
25.838	24.5723	25.2759	25.9351	26.0786	26.2899		3	3	3	73	73	73	74403	0	21205	641650000	3	1.07829	0.306017	0.87245	1.81629	Q14166	Q14166	Tubulin--tyrosine ligase-like protein 12	TTLL12
30.3712	29.9779	29.4402	29.8232	30.1504	29.9093		16	16	13	386	386	333	61963	0	19673	11701000000	79	0.0368358	0.98964	0.0311985	0.0806096	Q14195;H0YBT4;H0YB87;D6RF19;Q14117	Q14195	Dihydropyrimidinase-related protein 3	DPYSL3
31.4957	31.4923	31.1663	31.4244	31.3123	31.4115		66	66	66	172	172	172	5324	0	32331	31810000000	241	0.00585706	0.99717	-0.00205104	-0.00954748	Q14204;H0YJ21	Q14204	Cytoplasmic dynein 1 heavy chain 1	DYNC1H1
28.2379	28.0946	25.4072	28.4383	28.2355	28.4743		14	5	5	319	147	147	46402	0	39723	2882500000	8	0.543561	0.532826	1.13613	1.10995	Q14240;E7EQG2;C9JUF0;E9PBH4;F8WE11	Q14240;E7EQG2	Eukaryotic initiation factor 4A-II;Eukaryotic initiation factor 4A-II, N-terminally processed	EIF4A2
26.6301	26.9108	27.2121	26.5941	26.7694	23.7589		2	2	2	58	58	58	61585	0	12011	936480000	9	0.539654	0.534729	-1.21017	-1.11031	Q14247	Q14247	Src substrate cortactin	CTTN
27.3328	27.9801	27.4572	27.2881	26.742	26.7012		3	3	3	136	136	136	36876	0	44394	1759800000	12	1.16594	0.308567	-0.679576	-1.8167	Q14257;H0YL43;A8MXP8	Q14257;H0YL43;A8MXP8	Reticulocalbin-2	RCN2
28.465	26.9091	27.4815	27.1585	27.6049	27.8954		5	5	5	78	78	78	78365	0	42356	2455700000	9	0.0445911	0.98246	-0.0655918	-0.108892	Q14444;E9PLA9;G3V153	Q14444;E9PLA9;G3V153	Caprin-1	CAPRIN1
29.0756	29.0798	28.8316	29.0081	29.0997	29.088		13	13	13	195	195	195	92888	0	10861	5619700000	36	0.329662	0.880123	0.0696036	0.372382	Q14566	Q14566	DNA replication licensing factor MCM6	MCM6
24.5139	25.6758	24.9587	25.7118	23.7155	25.8727		3	3	3	24	24	24	22666	0	29461	319000000	4	0.0218404	0.993014	0.0505257	0.0579462	Q14676	Q14676	Mediator of DNA damage checkpoint protein 1	MDC1
26.2721	24.5195	27.0723	24.5875	27.0157	27.5263		5	5	5	104	104	104	68259	0	43384	1073800000	12	0.13161	0.893404	0.421873	0.329836	Q14677;H0YD52	Q14677	Clathrin interactor 1	CLINT1
25.8901	26.3972	25.5778	26.1077	26.0039	25.8911		2	2	2	38	38	38	84427	0	18063	561600000	4	0.0646885	0.975184	0.045866	0.132255	Q14684	Q14684	Ribosomal RNA processing protein 1 homolog B	RRP1B
25.0828	26.2177	25.7605	25.337	25.7716	25.8466		3	3	3	46	46	46	87133	0	24811	471240000	7	0.0325148	0.991688	-0.0352662	-0.0756842	Q14694;H3BQP1;J3KT19	Q14694;H3BQP1	Ubiquitin carboxyl-terminal hydrolase 10	USP10
28.3793	27.9167	27.7897	27.7482	28.4379	27.9797		9	9	9	11	11	11	97169	0	93712	3315300000	19	0.0333263	0.989881	0.026694	0.0720508	Q14974;J3QR48;J3KTM9;J3QKQ5	Q14974	Importin subunit beta-1	KPNB1
28.3509	27.8694	28.1405	28.2292	28.8332	28.4903		13	13	13	86	86	86	23826	0	15315	4010500000	38	0.822997	0.477366	0.397278	1.22752	Q14980;A0A087WY61;H0YFY6;K4DIE0;F5H4J1;F5H6Y5;F5GZW1;F5H2F3;F5H3L6;F5H0Z7;F5H763	Q14980;A0A087WY61;H0YFY6	Nuclear mitotic apparatus protein 1	NUMA1
27.5718	28.0838	27.5643	28.4296	27.8482	28.2396		5	5	5	149	149	149	45531	0	5675	3266100000	27	0.826183	0.449874	0.43251	1.26237	Q15008;C9J7B7;C9J0E9;H7C531	Q15008;C9J7B7	26S proteasome non-ATPase regulatory subunit 6	PSMD6
28.4046	27.4964	27.8896	28.01	28.6555	28.1214		11	10	10	123	113	113	10943	0	72808	2705700000	19	0.43064	0.701545	0.332132	0.772604	Q15029;K7EP67;K7EJ74	Q15029;K7EP67	116 kDa U5 small nuclear ribonucleoprotein component	EFTUD2
27.8241	27.7678	27.5579	27.8201	27.9158	27.8351		5	5	5	97	97	97	68047	0	45542	2407400000	18	0.747249	0.711972	0.140385	0.753714	Q15046;H3BVA8	Q15046	Lysine--tRNA ligase	KARS
27.2315	24.8148	24.506	25.2787	27.3975	26.4584		3	3	3	169	169	169	27385	0	42633	1073500000	11	0.335991	0.716229	0.860757	0.743671	Q15056	Q15056	Eukaryotic translation initiation factor 4H	EIF4H
27.9703	26.4236	25.3086	27.6305	28.4328	27.0328		3	3	3	118	118	118	48121	0	37874	1787700000	8	0.578035	0.518795	1.13122	1.16402	Q15084	Q15084	Protein disulfide-isomerase A6	PDIA6
28.1808	27.4118	27.3237	27.772	27.8833	28.035		7	7	7	28	28	28	3266	0	69589	2228000000	24	0.38394	0.747949	0.257967	0.674092	Q15181;Q5SQT6	Q15181;Q5SQT6	Inorganic pyrophosphatase	PPA1
30.6539	30.4431	30.1509	30.8181	30.7287	30.6603		19	19	18	448	448	427	54231	0	28726	18989000000	115	0.98072	0.450891	0.319781	1.26483	Q15233;H7C367;C9JYS8;C9IZL7;C9J4X2	Q15233;H7C367;C9JYS8	Non-POU domain-containing octamer-binding protein	NONO
26.7966	24.4877	25.0543	24.0347	26.1572	26.3519		2	2	2	76	76	76	3889	0	20549	1032300000	6	0.0224587	0.996103	0.0683734	0.0612374	Q15293	Q15293	Reticulocalbin-1	RCN1
29.5607	29.0076	29.3553	29.1066	29.663	29.6682		7	5	5	303	25	25	37497	0	64131	7313300000	37	0.279639	0.827617	0.171376	0.494535	Q15365	Q15365	Poly(rC)-binding protein 1	PCBP1
29.7282	29.6221	29.5596	29.7681	29.6759	30.0217		8	8	3	301	301	137	3858	0	87801	9222200000	43	0.742399	0.654398	0.185252	0.863674	Q15366;H3BRU6;F8VZX2;F8VXH9;F8W0G4;F8W1G6;H3BND9;H3BSS4	Q15366;H3BRU6;F8VZX2;F8VXH9;F8W0G4;F8W1G6	Poly(rC)-binding protein 2	PCBP2
27.0289	26.8811	26.6764	25.291	26.8201	27.4281		3	3	3	96	96	96	49436	0	29921	1108800000	7	0.210064	0.840226	-0.349094	-0.469273	Q3LIE7;Q15392;H7C4B7	Q3LIE7;Q15392;H7C4B7	Delta(24)-sterol reductase	Nbla03646;DHCR24
24.847	24.7441	24.1575	26.307	26.8502	27.1885	+	2	2	2	23	23	23	13558	0	30447	842760000	4	2.55626	0.0798095	2.19901	5.05835	Q15393;I3L4G7	Q15393;I3L4G7	Splicing factor 3B subunit 3	SF3B3
28.3828	27.5626	27.6792	27.2975	28.0482	27.9841		6	6	5	255	255	222	36413	0	71144	2599000000	24	0.100465	0.940519	-0.0982895	-0.217821	Q15417;E9PDU6	Q15417;E9PDU6	Calponin-3;Calponin	CNN3
27.0825	26.9693	26.751	27.474	27.8704	27.3996		7	7	5	83	83	73	10264	0	4833	1566800000	12	1.67571	0.206343	0.647071	2.34813	Q15424;K7EII0;K7ES42	Q15424	Scaffold attachment factor B1	SAFB
28.1755	24.3625	24.1515	23.5025	27.3954	25.0441		3	3	3	175	175	175	29999	0	17965	1691800000	5	0.04943	0.973572	-0.249135	-0.136183	Q15691;C9JB30;Q9UPY8	Q15691	Microtubule-associated protein RP/EB family member 1	MAPRE1
29.5563	29.2149	29.4558	29.491	29.6982	29.3981		10	10	10	359	359	359	36091	0	96054	8067700000	32	0.373912	0.821217	0.120109	0.511896	Q15717;M0QZR9;M0R055	Q15717	ELAV-like protein 1	ELAVL1
27.6949	25.1098	26.9581	27.3432	27.2866	27.0873		5	5	5	243	243	243	24488	0	38525	1811800000	13	0.349954	0.713297	0.651416	0.746338	Q15907;H3BMH2;H3BSC1;P62491;B4DQU5	Q15907;H3BMH2;H3BSC1;P62491	Ras-related protein Rab-11B;Ras-related protein Rab-11A	RAB11B;RAB11A
25.8653	26.465	24.5247	26.5638	26.697	26.6407		3	3	3	28	28	28	20954	0	24044	992410000	9	0.817991	0.373133	1.01548	1.50475	Q16527;F8VQR7;F8VW96	Q16527;F8VQR7;F8VW96	Cysteine and glycine-rich protein 2	CSRP2
32.2646	32.4989	32.3928	31.7472	31.4765	31.6601	+	16	16	16	307	307	307	71428	0	32331	39980000000	127	2.71358	0.1316	-0.757472	-3.70117	Q16643;D6R9W4;D6R9Q9;D6RFI1;D6RCR4	Q16643;D6R9W4	Drebrin	DBN1
30.8861	31.0039	30.6446	30.5882	31.2985	31.3952		14	14	14	312	312	312	54529	0	23123	21302000000	78	0.379735	0.749076	0.249073	0.663261	Q16658;C9JFC0;A0A0A0MSB2;C9JPH9	Q16658	Fascin	FSCN1
33.7583	35.5042	34.1206	34.7301	34.3769	34.3003		8	8	2	628	628	256	13988	0	21835	253350000000	188	0.00481885	0.999646	0.00806554	0.0124434	Q16777;Q6FI13	Q16777;Q6FI13	Histone H2A type 2-C;Histone H2A type 2-A	HIST2H2AC;HIST2H2AA3
25.0365	23.5958	25.0292	25.1234	24.9254	25.0547		2	2	2	38	38	38	70729	0	15718	270340000	5	0.425291	0.677038	0.480623	0.825085	Q16822;A0A0A0MS74;H0YML5;B4DW73;H0YM31	Q16822;A0A0A0MS74;H0YML5;B4DW73;H0YM31	Phosphoenolpyruvate carboxykinase [GTP], mitochondrial	PCK2
28.1149	28.4408	27.5753	28.1098	27.7229	28.1852		8	8	8	122	122	122	85104	0	57818	2756400000	32	0.0443949	0.985215	-0.0377293	-0.096696	Q1KMD3;H3BQZ7	Q1KMD3;H3BQZ7	Heterogeneous nuclear ribonucleoprotein U-like protein 2	HNRNPUL2;HNRNPUL2-BSCL2
26.035	25.4724	24.7985	24.2718	26.0169	25.5278		4	4	3	44	44	34	15083	0	43114	331380000	5	0.0922201	0.938817	-0.16314	-0.223237	Q29RF7	Q29RF7	Sister chromatid cohesion protein PDS5 homolog A	PDS5A
28.031	28.0676	27.6772	27.7346	27.8968	27.9415		8	8	8	145	145	145	93384	0	74714	2540000000	14	0.185089	0.918439	-0.0676428	-0.282492	Q2Q1W2	Q2Q1W2	E3 ubiquitin-protein ligase TRIM71	TRIM71
25.3048	24.0653	25.545	25.9472	24.3432	22.7644		2	2	2	7	7	7	3719	0	16838	701630000	8	0.237695	0.800991	-0.62008	-0.550283	Q52LJ0	Q52LJ0	Protein FAM98B	FAM98B
26.3216	24.2217	23.2077	26.3085	26.3858	27.0626		3	3	3	131	131	131	34324	0	26521	867560000	5	0.99051	0.271571	2.00199	1.91081	Q53GQ0;E9PI21;A0A1B0GVY6;A0A1B0GV93	Q53GQ0;E9PI21;A0A1B0GVY6;A0A1B0GV93	Very-long-chain 3-oxoacyl-CoA reductase	HSD17B12
30.0018	30.0439	29.8295	29.1407	30.1677	29.8619		7	1	1	199	39	39	44348	0	51555	9024400000	15	0.307511	0.79449	-0.234936	-0.57103	Q58FF8	Q58FF8	Putative heat shock protein HSP 90-beta 2	HSP90AB2P
27.1614	27.0612	26.8112	27.233	27.2137	27.4757		6	6	6	128	128	128	63138	0	10772	1640000000	31	1.0383	0.454186	0.296209	1.2659	Q5H909;Q9UNF1;Q5H907	Q5H909;Q9UNF1;Q5H907	Melanoma-associated antigen D2	MAGED2
29.6301	28.4567	29.1599	28.8446	29.4128	28.9728		10	6	5	401	293	254	27175	0	56333	8744600000	33	0.00472771	0.99759	-0.00551351	-0.0114409	Q5HYB6;A0A087WWU8;J3KN67;P06753;D6R904;Q5VU61;K7EP68;D6RFM2	Q5HYB6;A0A087WWU8;J3KN67;P06753;D6R904;Q5VU61	Tropomyosin alpha-3 chain	DKFZp686J1372;TPM3
26.3999	27.0901	26.698	27.9862	27.2103	27.3726		4	4	4	34	34	34	1437	0	31749	1431700000	13	1.20528	0.26663	0.793695	1.9383	Q5JTH9	Q5JTH9	RRP12-like protein	RRP12
23.7561	28.1599	27.2787	27.8647	27.6743	27.6724		3	3	3	177	177	177	24665	0	21005	2366200000	10	0.424304	0.630124	1.33891	0.925396	Q5QPL9;Q9UKM9;Q5QPM0;Q5QPM1;Q5QPM2	Q5QPL9;Q9UKM9;Q5QPM0;Q5QPM1	RNA-binding protein Raly	RALY
28.8383	28.4515	28.5564	28.4725	27.8706	28.3192		5	5	5	128	128	128	61206	0	10085	3229400000	17	0.855632	0.449745	-0.394644	-1.25538	Q5SSJ5;B0QZK4;Q5SWC8;X6RGJ2	Q5SSJ5;B0QZK4	Heterochromatin protein 1-binding protein 3	HP1BP3
25.268	25.2241	24.4997	25.1057	24.9779	26.1943		2	2	2	1	1	1	23327	0	1293	351540000	3	0.394152	0.706726	0.428713	0.76644	Q5T3Q7;Q9H583	Q5T3Q7;Q9H583	HEAT repeat-containing protein 1;HEAT repeat-containing protein 1, N-terminally processed	HEATR1
27.9994	28.0925	27.6199	27.9842	27.8874	28.3062		7	7	7	14	14	14	57383	0	42966	2869500000	11	0.333325	0.81461	0.15533	0.531711	Q5T4S7;A0A0A0MSW0;X6R960	Q5T4S7	E3 ubiquitin-protein ligase UBR4	UBR4
27.8438	28.1996	29.5769	26.7534	27.0621	23.8032		8	8	8	235	235	235	64135	0	12822	3155700000	17	1.07581	0.230323	-2.6672	-2.10779	Q5T749	Q5T749	Keratinocyte proline-rich protein	KPRP
23.8662	24.5431	28.7919	25.0708	26.3274	25.3978		3	3	3	12	12	12	26238	0	222	1340400000	13	0.0285996	0.989064	-0.135043	-0.0800582	Q5T750	Q5T750	Skin-specific protein 32	XP32
27.9437	28.1424	27.614	28.5187	28.0018	27.973		10	10	10	12	12	12	98848	0	84227	2790800000	30	0.490401	0.686144	0.264413	0.789515	Q5T7N2	Q5T7N2	LINE-1 type transposase domain-containing protein 1	L1TD1
26.5896	26.374	27.2206	26.5579	26.1299	26.2796		3	3	0	43	43	0	72572	0	21337	1075300000	25	0.646935	0.551168	-0.40558	-1.05823	Q5T9A4	Q5T9A4	ATPase family AAA domain-containing protein 3B	ATAD3B
31.5501	30.3499	30.18	29.6045	29.9607	30.7206		8	2	2	338	103	103	1543	0	28778	15596000000	25	0.478715	0.633341	-0.598051	-0.930899	Q5TEC6	Q5TEC6	Histone H3	HIST2H3PS2
24.708	24.3823	24.8761	25.1534	25.0655	26.6822		1	1	1	4	4	4	20007	35587	62547	412940000	9	0.833148	0.364023	0.978204	1.51773	Q5VW36	Q5VW36	Focadhesin	FOCAD
29.3362	29.6758	29.3428	29.8877	29.6751	29.7103		23	23	23	101	101	101	2736	0	18525	8146700000	60	1.10734	0.429438	0.306094	1.33093	Q6P2Q9;I3L0J9;I3L1T8;I3L3Z8	Q6P2Q9	Pre-mRNA-processing-splicing factor 8	PRPF8
24.3494	24.9832	26.5914	24.4877	24.8747	24.3945		2	2	2	22	22	22	1335	0	16751	333240000	3	0.455886	0.627039	-0.722349	-0.922232	Q6PD62;H0YCE8	Q6PD62;H0YCE8	RNA polymerase-associated protein CTR9 homolog	CTR9
24.2408	25.515	26.5182	24.5164	25.6466	25.5534		4	4	4	207	207	207	6054	0	80345	494780000	11	0.087813	0.941202	-0.18587	-0.218171	Q6UWP8	Q6UWP8	Suprabasin	SBSN
23.8682	24.5217	26.2511	24.4214	24.7341	24.7367		2	2	2	73	73	73	30847	0	13198	130750000	3	0.127357	0.906652	-0.249578	-0.304912	Q6ZVX7	Q6ZVX7	F-box only protein 50	NCCRP1
35.0014	34.8194	35.4387	35.1798	34.3957	34.8581		11	11	1	574	574	235	15388	0	23552	301310000000	135	0.398017	0.740229	-0.275271	-0.70134	Q71DI3	Q71DI3	Histone H3.2	HIST2H3A
30.2904	30.4663	29.8473	30.4997	29.9628	29.8616		23	3	1	608	62	31	50135	0	60717	13142000000	21	0.126425	0.932268	-0.0933005	-0.251892	Q71U36;Q13748;Q6PEY2;F8VQQ4;V9GZ17	Q71U36;Q13748;Q6PEY2	Tubulin alpha-1A chain;Tubulin alpha-3C/D chain;Tubulin alpha-3E chain	TUBA1A;TUBA3C;TUBA3E
28.6132	28.7811	28.6688	28.7335	28.7475	28.4695		12	12	12	158	158	158	102	0	95666	4677500000	44	0.134243	0.956271	-0.0375303	-0.184849	Q7KZF4;H7C597	Q7KZF4	Staphylococcal nuclease domain-containing protein 1	SND1
26.1928	26.2256	25.7413	25.9924	25.8681	26.0091		3	3	3	57	57	57	48043	0	17277	694470000	13	0.233747	0.877633	-0.0966848	-0.368382	Q7L1Q6;H0Y503;E9PFD4;B5MCE7;C9IZ80;B5MCH7;E7ETZ4;Q9Y6E2	Q7L1Q6	Basic leucine zipper and W2 domain-containing protein 1	BZW1
28.0641	27.8431	28.0349	27.7147	27.7717	27.9696		6	6	6	6	6	6	14518	0	44934	2352800000	19	0.713698	0.685036	-0.162079	-0.795411	Q7L576;E7EVJ5;Q96F07;A0A0G2JR96;A0A0G2JQT1;E7EW33;H7C229;H0YL50;A0A087WZL7;A0A087WVE1;A0A087WTQ3;A0A087WWZ1	Q7L576;E7EVJ5;Q96F07;A0A0G2JR96;A0A0G2JQT1;E7EW33;H7C229	Cytoplasmic FMR1-interacting protein 1;Cytoplasmic FMR1-interacting protein 2	CYFIP1;CYFIP2
25.7206	26.0765	23.9236	24.8319	24.1747	25.9472		17	4	4	76	27	27	22787	0	25004	706430000	10	0.109616	0.926486	-0.255665	-0.270963	Q7Z406;M0QY43;A0A0C4DFM8;A1L2Z2	Q7Z406;M0QY43	Myosin-14	MYH14
25.466	23.8877	24.5678	26.4387	26.3854	26.0625	+	4	4	4	16	16	16	32749	0	36854	535910000	7	1.60658	0.171043	1.65501	2.89373	Q86U42;H0YJH9;B4DEH8;G3V4T2	Q86U42;H0YJH9;B4DEH8;G3V4T2	Polyadenylate-binding protein 2	PABPN1
26.64	27.0716	27.3446	23.7164	26.1081	24.2919	+	5	5	5	115	115	115	63836	0	48524	735820000	8	1.43561	0.168873	-2.31328	-2.72364	Q86UE4;E5RJU9;H0YBJ8;H0YB56	Q86UE4;E5RJU9	Protein LYRIC	MTDH
31.3173	31.7718	31.6287	30.6278	30.7196	30.7007	+	31	31	31	338	338	338	13637	0	32331	24735000000	120	2.53731	0.127034	-0.88988	-3.75387	Q86VP6;A0A0C4DGH5;H0YH27	Q86VP6;A0A0C4DGH5	Cullin-associated NEDD8-dissociated protein 1	CAND1
23.6037	24.7639	25.0725	25.9112	25.96	26.2411	+	6	6	6	72	72	72	10297	0	34574	428820000	5	1.56198	0.166308	1.55739	2.787	Q86XP3;A0A0A0MSJ0;J3QRI2;J3KTK9	Q86XP3;A0A0A0MSJ0	ATP-dependent RNA helicase DDX42	DDX42
29.2535	28.4667	30.268	25.0292	26.209	27.6347	+	11	11	11	131	131	131	13282	0	11556	3793300000	32	1.53065	0.157909	-3.03845	-2.99032	Q8IX12;A0A0C4DGG8;F5H2E6;F5H1H2;F5H3E1;H0YFJ7	Q8IX12;A0A0C4DGG8;F5H2E6	Cell division cycle and apoptosis regulator protein 1	CCAR1
27.1697	24.1054	26.4437	27.0529	26.9825	25.434		5	5	5	67	67	67	1029	0	3341	1156400000	13	0.21267	0.826918	0.583541	0.500984	Q8N163;H0YC69;E5RFJ3;H0YC58;E5RGU7;G3V119;H0YB24	Q8N163;H0YC69;E5RFJ3;H0YC58	Cell cycle and apoptosis regulator protein 2	CCAR2
27.1628	27.4664	26.9275	27.827	27.3438	27.2577		12	12	12	15	15	15	93487	0	84099	1785200000	17	0.544161	0.653785	0.29063	0.864882	Q8N1F7;H3BVG0;H3BPA9;H3BVE2;H3BNN5;H3BV11;H3BRD9;H3BRI8;H3BM93;H3BV15	Q8N1F7;H3BVG0	Nuclear pore complex protein Nup93	NUP93
25.8559	25.9479	24.3149	26.318	26.2119	25.9983		3	3	3	57	57	57	63472	0	19944	672850000	4	0.678369	0.4518	0.803178	1.25901	Q8N1G4	Q8N1G4	Leucine-rich repeat-containing protein 47	LRRC47
27.2434	26.768	28.9475	23.3309	25.6146	24.975	+	5	5	5	137	137	137	59975	0	33218	764400000	16	1.47242	0.16575	-3.01279	-2.87231	Q8N7H5;B4DGJ5	Q8N7H5	RNA polymerase II-associated factor 1 homolog	PAF1
27.053	25.1412	26.0846	25.6438	27.0437	26.0693		3	3	3	97	97	97	47628	0	44086	824090000	7	0.0815876	0.94649	0.159347	0.201669	Q8NBS9	Q8NBS9	Thioredoxin domain-containing protein 5	TXNDC5
28.2319	27.9752	29.051	30.2763	29.3358	29.8703	+	10	10	10	289	289	289	44965	0	98546	6076900000	34	1.5338	0.173193	1.40811	2.68952	Q8NC51	Q8NC51	Plasminogen activator inhibitor 1 RNA-binding protein	SERBP1
24.6576	23.4618	24.0239	25.0574	24.8638	24.9142		2	2	2	48	48	48	50529	0	12786	287440000	2	1.20422	0.25412	0.897397	1.99319	Q8ND56;A0A140TA66;K7EMZ9;A0A140TA76	Q8ND56;A0A140TA66;K7EMZ9;A0A140TA76	Protein LSM14 homolog A	LSM14A
27.8552	27.9357	26.9945	27.7551	27.9838	27.6571		6	6	6	93	93	93	95925	0	59958	2320200000	14	0.255644	0.828293	0.20351	0.488766	Q8NE71;H0YGW7;A0A0G2JIC2;Q5STZ8	Q8NE71;H0YGW7	ATP-binding cassette sub-family F member 1	ABCF1
26.636	27.4917	26.4203	27.1078	26.9796	26.4711		7	7	7	82	82	82	96022	0	47143	1378200000	14	0.00301856	0.996899	0.00351461	0.00731357	Q8WUM4;F8WEQ7;F8WBR8;C9IZF9	Q8WUM4	Programmed cell death 6-interacting protein	PDCD6IP
24.1049	24.2611	27.3318	24.851	23.2593	24.2855		3	3	3	54	54	54	75403	0	26591	328510000	8	0.406241	0.646849	-1.10065	-0.881077	Q8WVC0	Q8WVC0	RNA polymerase-associated protein LEO1	LEO1
28.6057	28.1412	27.7606	28.6838	28.3962	28.2357		9	9	9	153	153	153	82431	0	9226	3757500000	29	0.413129	0.729792	0.269436	0.714113	Q92499;F1T0B3;A0A087X2G1	Q92499;F1T0B3;A0A087X2G1	ATP-dependent RNA helicase DDX1	DDX1
26.6333	27.6362	28.1637	29.3015	28.4195	28.733		5	5	5	183	183	183	22487	0	46208	3643400000	27	1.21625	0.214437	1.3403	2.16952	Q92522	Q92522	Histone H1x	H1FX
28.1589	27.1168	27.3342	24.0304	28.0479	27.6703		9	9	8	124	124	107	96864	0	80838	2386100000	13	0.292583	0.746373	-0.953784	-0.671859	Q92598;A0A0A0MSM0;D6RJ96;E9PDE8;O95757;R4GN69	Q92598;A0A0A0MSM0	Heat shock protein 105 kDa	HSPH1
27.5461	27.8283	27.6122	28.0068	27.6283	28.3126		20	20	20	9	9	9	29275	0	14011	2595800000	36	0.675182	0.572765	0.320391	1.01555	Q92616	Q92616	Translational activator GCN1	GCN1L1
26.9513	26.8708	26.4878	27.4425	26.7643	27.2688		5	5	5	3	3	3	22792	0	3746	1334800000	13	0.714272	0.530165	0.388595	1.11469	Q92621;U3KPX2	Q92621	Nuclear pore complex protein Nup205	NUP205
29.6135	29.8843	29.0087	29.5215	29.5675	29.4945		8	8	4	225	225	148	55364	0	11982	7686100000	49	0.0333891	0.989418	0.0256755	0.0713812	Q92769	Q92769	Histone deacetylase 2	HDAC2
26.0843	23.6464	24.6565	26.2392	26.447	26.1656		3	3	3	42	42	42	12434	0	25429	669010000	3	0.979308	0.30147	1.48819	1.83231	Q92900	Q92900	Regulator of nonsense transcripts 1	UPF1
28.4863	28.2723	27.8569	28.5785	28.795	28.5324		8	8	8	9	9	9	12287	0	66882	3749000000	19	1.00036	0.406084	0.430152	1.42574	Q92922;F8VXC8;Q8TAQ2;F8WE13	Q92922;F8VXC8;Q8TAQ2	SWI/SNF complex subunit SMARCC1;SWI/SNF complex subunit SMARCC2	SMARCC1;SMARCC2
26.7796	26.4608	25.8642	24.6044	26.8428	26.6707		5	5	5	58	58	58	10235	0	33374	885650000	8	0.160914	0.881327	-0.328881	-0.37908	Q92973;E7EW37;A0A075B780;O14787;K7ENW1;K7ESC1;K7ELC3	Q92973;E7EW37	Transportin-1	TNPO1
25.5568	25.774	25.2386	24.8571	25.4371	25.2836		2	2	2	146	146	146	198	0	17196	283560000	4	0.640266	0.585427	-0.330526	-0.9927	V9GYF5;V9GYG5;V9GZ14;V9GYM8;Q92974;V9GZ58	V9GYF5;V9GYG5;V9GZ14;V9GYM8;Q92974;V9GZ58	Rho guanine nucleotide exchange factor 2	ARHGEF2
25.2367	23.635	23.9547	24.8811	24.9455	25.7192		3	3	3	12	12	12	29228	0	2355	302600000	5	0.744826	0.410745	0.906482	1.37637	Q93008;O00507	Q93008;O00507	Probable ubiquitin carboxyl-terminal hydrolase FAF-X;Probable ubiquitin carboxyl-terminal hydrolase FAF-Y	USP9X;USP9Y
27.7666	28.3208	27.4748	27.9996	27.892	28.472		4	4	4	147	147	147	3493	0	33424	2528300000	20	0.365352	0.749392	0.267132	0.658872	Q96AG4	Q96AG4	Leucine-rich repeat-containing protein 59	LRRC59
25.3493	23.6738	25.2685	25.1715	25.5498	25.9306		4	4	3	159	159	134	35196	0	30205	381610000	9	0.598902	0.523581	0.786747	1.1437	Q96DH6;B4DHE8;J3QKT5;J3KTC1;B4DM51	Q96DH6;B4DHE8;J3QKT5;J3KTC1;B4DM51	RNA-binding protein Musashi homolog 2	MSI2
27.3948	25.787	24.5491	25.9428	25.9233	26.9252		2	2	2	112	112	112	3931	0	28726	726720000	6	0.148245	0.883324	0.353495	0.357897	Q96DI7;Q9NSS8	Q96DI7;Q9NSS8	U5 small nuclear ribonucleoprotein 40 kDa protein	SNRNP40;DKFZp434D199
28.6369	27.5774	27.7321	28.9267	28.9502	28.6452		3	3	3	213	213	213	1035	0	25397	3706500000	19	1.17146	0.268917	0.858604	1.93108	Q96FJ2;P63167	Q96FJ2;P63167	Dynein light chain 2, cytoplasmic;Dynein light chain 1, cytoplasmic	DYNLL2;DYNLL1
24.6741	27.0511	26.9087	26.7204	27.0268	26.8065		2	2	2	8	8	8	32004	0	22582	986430000	7	0.341563	0.721544	0.639889	0.73122	Q96HS1;F5GXG4	Q96HS1;F5GXG4	Serine/threonine-protein phosphatase PGAM5, mitochondrial	PGAM5
25.9278	25.6262	25.4846	26.056	26.3948	26.6587		4	3	3	91	75	75	6164	0	2051	674780000	7	1.46897	0.215907	0.690244	2.17079	Q96I24	Q96I24	Far upstream element-binding protein 3	FUBP3
28.3462	27.2522	27.1709	27.2963	27.7405	27.9183		9	9	9	251	251	251	52878	0	70022	2284800000	19	0.0504414	0.980086	0.0619253	0.118709	Q96KP4;J3QKT2;J3KSS4;J3QQN6;J3QR27;J3QLU1;J3QKQ0;J3QRD0;J3QRA8;J3QL02;J3KSV5;A0A087WYZ1;J3KRD5;A0A087WVS2;J3QRH4	Q96KP4	Cytosolic non-specific dipeptidase	CNDP2
25.9207	24.6082	28.6007	25.5345	23.9164	24.5277		3	3	3	67	67	67	46276	0	20443	498100000	3	0.60813	0.449438	-1.71702	-1.25695	Q96P63	Q96P63	Serpin B12	SERPINB12
25.4801	24.7024	24.2551	25.8848	25.2497	25.3258		3	3	3	62	62	62	11596	0	28239	348470000	3	0.755709	0.428416	0.674242	1.32177	Q96P70	Q96P70	Importin-9	IPO9
28.8834	28.5627	28.8165	28.9909	29.2509	29.0884		12	12	12	211	211	211	69491	0	88303	5426800000	36	1.34569	0.348277	0.35586	1.59109	Q96PK6;A0A0A6YYI9;F8WDX3;A0A0A0MSL8;B8ZZ74	Q96PK6	RNA-binding protein 14	RBM14
26.5007	26.9007	26.2968	27.016	26.7183	27.4245		4	4	4	55	55	55	91706	0	31045	1247600000	10	0.833682	0.433946	0.486861	1.31282	Q96QK1;I3L4S0;A0A1W2PP10;I3L4P4	Q96QK1	Vacuolar protein sorting-associated protein 35	VPS35
26.2471	24.0422	24.3474	24.7217	25.8571	26.5008		3	3	3	34	34	34	9225	0	16043	590260000	4	0.398763	0.666447	0.814291	0.844831	Q99459	Q99459	Cell division cycle 5-like protein	CDC5L
30.7462	30.9644	30.4478	30.8908	30.7675	30.6689		14	14	14	313	313	313	59366	0	15715	19513000000	96	0.126606	0.941667	0.0562833	0.214081	Q99832;F8WAM2;F8WBP8	Q99832	T-complex protein 1 subunit eta	CCT7
26.4606	26.6737	26.4052	26.71	26.8387	26.7899		4	4	4	109	109	109	45476	0	3206	1133100000	12	1.38094	0.409703	0.266373	1.4018	Q99986;H0YJ50;H0YJJ9	Q99986;H0YJ50	Serine/threonine-protein kinase VRK1	VRK1
27.6179	27.7888	27.6125	28.0419	27.6068	27.5319		2	2	2	25	25	25	61421	0	10844	2022300000	13	0.115541	0.947306	0.0538031	0.199863	Q9BPU6;E7EWB4	Q9BPU6;E7EWB4	Dihydropyrimidinase-related protein 5	DPYSL5
28.433	28.4848	28.3538	28.2695	27.6055	28.3132		5	5	5	215	215	215	3331	0	62252	3142000000	38	0.710688	0.539178	-0.361141	-1.08749	Q9BPW8;H7C2U6;C9JDV8;F8WCR5	Q9BPW8;H7C2U6	Protein NipSnap homolog 1	NIPSNAP1
25.8248	24.2454	24.4287	26.934	26.2448	26.3476	+	4	4	4	299	299	299	22655	0	63568	705650000	9	1.43529	0.173742	1.67585	2.60636	Q9BRP8	Q9BRP8	Partner of Y14 and mago	WIBG
26.2387	26.8859	26.7093	24.197	24.4194	24.9641	+	5	5	5	9	9	9	65582	0	35665	746760000	6	2.654	0.0784444	-2.08445	-5.22785	Q9BRS2	Q9BRS2	Serine/threonine-protein kinase RIO1	RIOK1
22.8078	22.5791	26.058	22.7601	24.0327	23.2836		1	1	1	41	41	41	39149	0	78624	87441000	4	0.14308	0.882588	-0.456188	-0.355678	Q9BV20	Q9BV20	Methylthioribose-1-phosphate isomerase	MRI1
31.7251	31.4875	31.3531	31.4779	31.6337	31.6274		23	6	5	548	187	187	49953	0	1257	31979000000	50	0.183447	0.929961	0.0577939	0.262595	Q9BVA1;Q13885;CON__ENSEMBL:ENSBTAP00000025008;Q9H4B7;K7ES63	Q9BVA1;Q13885	Tubulin beta-2B chain;Tubulin beta-2A chain	TUBB2B;TUBB2A
26.2506	26.7001	26.4005	26.3549	26.1647	26.2299		4	4	4	71	71	71	61992	0	2748	806620000	15	0.629681	0.676372	-0.20057	-0.823876	Q9BVP2	Q9BVP2	Guanine nucleotide-binding protein-like 3	GNL3
24.2389	24.3363	24.1143	27.4706	25.9703	25.8039	+	2	2	2	71	71	71	30243	0	15258	887610000	9	1.8256	0.139176	2.18513	3.44709	Q9BYD2;Q5SZR1	Q9BYD2;Q5SZR1	39S ribosomal protein L9, mitochondrial	MRPL9
26.5161	25.6861	25.0801	25.7532	26.0822	26.0861		2	2	2	364	364	364	1125	0	24348	545750000	6	0.189335	0.876951	0.213074	0.401595	Q9C005	Q9C005	Protein dpy-30 homolog	DPY30
26.2595	27.0541	27.0458	26.8572	26.6518	27.0499		6	6	6	68	68	68	11573	0	64021	1110800000	15	0.0817271	0.960849	0.0664781	0.171573	Q9H0A0;A0A087WV29;E9PMU0	Q9H0A0;A0A087WV29	N-acetyltransferase 10	NAT10
27.8288	28.3471	28.208	28.4938	28.5464	28.6654		7	7	7	128	128	128	81613	0	82796	3255500000	36	1.26815	0.333722	0.440543	1.67514	Q9H307;G3V5F0;G3V579	Q9H307	Pinin	PNN
24.728	24.5806	25.1869	24.9755	24.9083	25.0403		2	2	2	39	39	39	51172	0	13393	280190000	4	0.313053	0.827703	0.142876	0.498681	Q9H993	Q9H993	Protein-glutamate O-methyltransferase	ARMT1
28.5219	28.1929	27.9131	29.359	29.0222	28.8612	+	8	8	8	488	488	488	22743	0	97964	4272100000	22	1.72066	0.180897	0.871527	2.64851	Q9H9Z2;A0A1B0GTK2;A0A1B0GVD3;Q6ZN17	Q9H9Z2	Protein lin-28 homolog A	LIN28A
29.2845	27.8751	28.2786	28.4305	28.7993	28.5324		8	8	8	39	39	39	2621	0	10661	4578000000	35	0.0886654	0.948217	0.108052	0.202633	Q9HB71	Q9HB71	Calcyclin-binding protein	CACYBP
25.125	24.328	25.6702	23.4497	23.737	24.0375	+	1	1	1	13	13	13	14169	0	79649	100830000	11	1.42306	0.192923	-1.29967	-2.47517	Q9HCE3	Q9HCE3	Zinc finger protein 532	ZNF532
27.1832	27.3056	27.067	27.0191	26.7005	27.1428		4	4	3	132	132	105	43727	0	37472	1561000000	17	0.710004	0.630872	-0.231106	-0.929456	Q9NQ29;B8ZZ10;A8MYV2;B8ZZ08	Q9NQ29;B8ZZ10;A8MYV2	Putative RNA-binding protein Luc7-like 1	LUC7L
28.8909	29.102	29.395	29.2738	29.3754	29.3417		15	15	15	236	236	236	87343	0	14749	6519400000	35	0.603579	0.680873	0.201021	0.806677	Q9NR30;A0A087WVC1;Q9BQ39	Q9NR30	Nucleolar RNA helicase 2	DDX21
26.8978	27.1468	26.278	27.5948	27.6158	27.6229		3	3	3	167	167	167	22367	0	23024	1769800000	24	1.49875	0.207831	0.836968	2.3351	Q9NR31;X1WI22;D6RAA2;Q5SQT8;D6RDB2;D6RD69;Q9Y6B6;H0Y5E8	Q9NR31;X1WI22;D6RAA2;Q5SQT8;D6RDB2;D6RD69;Q9Y6B6	GTP-binding protein SAR1a;GTP-binding protein SAR1b	SAR1A;SAR1B
27.1383	24.8341	25.3363	24.5821	26.9908	26.5565		3	3	3	53	53	53	65677	0	21245	1065200000	4	0.0960209	0.937547	0.273583	0.244451	Q9NRF8	Q9NRF8	CTP synthase 2	CTPS2
25.9583	26.5117	25.3975	26.2808	26.077	25.8639		3	3	3	91	91	91	35776	0	16191	618380000	6	0.125933	0.928602	0.118079	0.266293	Q9NRN7;E9PLW6;E9PNF3	Q9NRN7;E9PLW6	L-aminoadipate-semialdehyde dehydrogenase-phosphopantetheinyl transferase	AASDHPPT
26.7971	26.9107	24.6645	26.5777	26.4787	27.6927		6	6	6	17	17	17	63281	0	50703	1183200000	5	0.405948	0.661673	0.792298	0.853986	Q9NU22;Q5T795	Q9NU22	Midasin	MDN1
23.7123	24.3933	24.2187	26.8797	27.1577	27.3139	+	5	5	5	87	87	87	75406	0	35102	1330600000	5	3.62954	0.027	3.00899	8.83771	Q9NVP1	Q9NVP1	ATP-dependent RNA helicase DDX18	DDX18
25.0277	27.3104	24.1739	27.4839	25.9913	25.9111		3	3	3	88	88	88	33216	0	20068	1436800000	13	0.376826	0.67621	0.958057	0.821087	Q9NWB6	Q9NWB6	Arginine and glutamate-rich protein 1	ARGLU1
28.8281	28.9981	29.3544	28.3955	29.1223	28.7437		7	7	7	287	287	287	39594	0	73839	4632900000	26	0.515027	0.664557	-0.306388	-0.848844	Q9NYL9;H0YNJ8;H0YKU1;P28289	Q9NYL9;H0YNJ8;H0YKU1	Tropomodulin-3	TMOD3
24.1735	27.9271	25.4177	26.8127	26.8957	27.3179		3	3	3	88	88	88	36034	0	2107	978740000	8	0.45168	0.601941	1.16937	0.962505	Q9NZ01;M0R329;B4DR74;M0R3C3	Q9NZ01;M0R329;B4DR74	Very-long-chain enoyl-CoA reductase	TECR
31.7158	31.8591	31.5407	31.8927	31.9007	31.6933		16	16	14	328	328	288	6348	0	20813	34898000000	125	0.468279	0.79349	0.123729	0.577175	Q9NZI8	Q9NZI8	Insulin-like growth factor 2 mRNA-binding protein 1	IGF2BP1
25.4144	28.529	28.9193	24.1346	26.9927	26.8303		4	4	4	37	37	37	15892	0	10444	2507600000	11	0.493287	0.549763	-1.63505	-1.0581	Q9NZT1	Q9NZT1	Calmodulin-like protein 5	CALML5
31.5617	31.8049	31.6314	23.9606	31.5734	31.2783		2	2	2	114	114	114	26624	0	11108	37320000000	11	0.475126	0.553757	-2.72857	-1.05313	Q9P013	Q9P013	Spliceosome-associated protein CWC15 homolog	CWC15
23.9769	23.9823	24.4025	25.3815	25.275	25.0751	+	3	3	3	165	165	165	27893	0	38868	290610000	5	2.59293	0.10336	1.12329	4.20471	Q9P0L0;E5RK64;O95292	Q9P0L0	Vesicle-associated membrane protein-associated protein A	VAPA
27.5833	27.6536	26.0162	27.5953	27.5897	27.8712		6	4	4	218	148	148	40058	0	31705	1966400000	6	0.481507	0.636174	0.601088	0.935573	Q9P0M6;Q5SQT3	Q9P0M6;Q5SQT3	Core histone macro-H2A.2;Histone H2A	H2AFY2
27.867	27.2763	26.8663	27.5214	27.1644	26.7696		4	4	4	115	115	115	56084	0	387	1655800000	16	0.195678	0.871714	-0.184731	-0.399313	Q9P258	Q9P258	Protein RCC2	RCC2
24.4034	24.5676	24.17	31.3423	31.2584	31.1292	+	9	9	9	354	354	354	35979	0	20432	21015000000	52	6.10067	0	6.86298	29.7177	Q9P287	Q9P287	BRCA2 and CDKN1A-interacting protein	BCCIP
29.5567	29.7674	29.4281	29.7824	29.8165	30.2811		22	22	22	213	213	213	13446	0	17428	9158500000	62	0.930695	0.435313	0.375941	1.30169	Q9P2J5;A0A087WXY1	Q9P2J5	Leucine--tRNA ligase, cytoplasmic	LARS
23.4213	25.5921	24.8911	25.5074	24.0296	25.7614		3	3	3	59	59	59	53488	0	17338	494530000	3	0.2158	0.828521	0.464628	0.495844	Q9UBB4;A0A1W2PQD2;B1AHE3;B1AHE4	Q9UBB4;A0A1W2PQD2	Ataxin-10	ATXN10
28.6328	28.5377	28.2822	29.045	28.789	28.7552		11	11	10	161	161	151	9575	0	92844	4391500000	30	1.27823	0.34877	0.378831	1.58505	Q9UBC3	Q9UBC3	DNA (cytosine-5)-methyltransferase 3B	DNMT3B
24.6353	23.856	25.2514	34.0057	33.9122	35.0098	+	32	32	32	902	902	902	38449	0	32331	253940000000	244	4.26868	0.0373333	9.7284	15.3156	Q9UBE0;B3KNJ4;M0QZS6;M0QX65;M0R054;M0QYM8;M0R286;M0R375;M0QYP2	Q9UBE0;B3KNJ4;M0QZS6;M0QX65	SUMO-activating enzyme subunit 1;SUMO-activating enzyme subunit 1, N-terminally processed	SAE1
27.2093	27.2464	26.3106	32.781	32.7905	32.6746	+	26	26	26	45	45	45	71223	0	32331	60809000000	152	4.33647	0.028	5.82662	14.2753	Q9UBT2;K7EPL2;K7ESK7;U3KQ93;U3KQ55;K7ES38	Q9UBT2;K7EPL2	SUMO-activating enzyme subunit 2	UBA2
24.6943	24.3757	26.2357	26.2076	23.675	25.9687		3	3	3	23	23	23	15491	0	14996	430640000	4	0.0638386	0.959146	0.181853	0.166718	Q9UBW7	Q9UBW7	Zinc finger MYM-type protein 2	ZMYM2
26.8087	27.5841	23.4451	27.0587	26.796	27.0396		6	6	6	66	66	66	10213	0	32448	1181100000	12	0.329384	0.716943	1.01881	0.741968	Q9UDR5;F8WAH1;F8WE53	Q9UDR5;F8WAH1	Alpha-aminoadipic semialdehyde synthase, mitochondrial;Lysine ketoglutarate reductase;Saccharopine dehydrogenase	AASS
25.7345	25.5621	24.7901	25.0827	25.3895	25.1603		3	3	3	45	45	45	87996	0	16028	353350000	2	0.19031	0.878567	-0.151424	-0.374249	Q9UGP8;A6PVC9	Q9UGP8	Translocation protein SEC63 homolog	SEC63
28.0105	26.8522	27.5362	27.6771	27.6179	27.8179		5	5	5	19	19	19	37489	0	59011	1892300000	26	0.280615	0.809615	0.23801	0.539251	Q9UHD1;E9PPQ5;E9PIZ4;E9PSD5;E9PL00;E9PIF7;E9PHZ2	Q9UHD1;E9PPQ5	Cysteine and histidine-rich domain-containing protein 1	CHORDC1
26.3092	24.85	24.3461	25.3946	26.4564	22.9027		2	2	2	169	169	169	16648	0	19421	416720000	3	0.0728242	0.951496	-0.250575	-0.191788	Q9UHV9	Q9UHV9	Prefoldin subunit 2	PFDN2
25.3172	24.4131	25.5775	26.8963	25.6374	24.7335		3	3	3	41	41	41	12391	0	45567	611350000	8	0.381541	0.684136	0.653144	0.796918	Q9UIA9;E7ESC6;H0YBE1	Q9UIA9;E7ESC6	Exportin-7	XPO7
26.468	27.1952	24.5578	23.6855	23.8285	27.0535		6	6	6	49	49	49	1709	0	39138	785940000	5	0.378166	0.669095	-1.21779	-0.838746	Q9UIG0	Q9UIG0	Tyrosine-protein kinase BAZ1B	BAZ1B
27.1962	27.2155	27.1976	27.3762	27.0206	27.2702		5	5	5	99	99	99	74175	0	48483	1578700000	16	0.063299	0.985487	0.0192229	0.0935093	Q9UJS0;O75746;R4GN64	Q9UJS0	Calcium-binding mitochondrial carrier protein Aralar2	SLC25A13
28.2367	27.3186	27.9835	27.7321	28.3521	28.543		4	4	4	123	123	123	5518	0	31932	2817600000	14	0.42119	0.698584	0.362796	0.776435	Q9UMS4;H0YGF3;F5GY56	Q9UMS4	Pre-mRNA-processing factor 19	PRPF19
25.1504	24.6838	25.4389	23.8571	25.2211	24.951		2	2	2	58	58	58	62518	0	19375	339730000	3	0.367684	0.722219	-0.414605	-0.72549	Q9UMX0;H0YDS0;Q9NRR5;Q9UHD9	Q9UMX0;H0YDS0;Q9NRR5;Q9UHD9	Ubiquilin-1;Ubiquilin-4;Ubiquilin-2	UBQLN1;UBQLN4;UBQLN2
27.0619	26.3335	26.5012	26.5563	27.6608	27.9201		4	4	4	95	95	95	5412	0	49751	1457200000	21	0.723127	0.439589	0.746878	1.30436	Q9UN86;D6RAC7;D6RB17;D6RGJ4;D6R9X5;D6R9A4;D6RBM9;D6REX8;D6RBR0;D6RE13;D6RBW8	Q9UN86;D6RAC7;D6RB17;D6RGJ4	Ras GTPase-activating protein-binding protein 2	G3BP2
25.9727	26.3805	24.5322	26.1613	25.248	26.0451		4	4	4	141	141	141	35236	0	23249	520570000	4	0.108836	0.931387	0.18965	0.259856	Q9UNQ2;A0A0C4DGB1;D6RCL3	Q9UNQ2;A0A0C4DGB1;D6RCL3	Probable dimethyladenosine transferase	DIMT1
25.8814	25.8928	26.2301	25.9578	26.3594	25.886		4	4	4	24	24	24	29961	0	2459	694110000	16	0.130737	0.93607	0.0663255	0.231517	Q9UQ35	Q9UQ35	Serine/arginine repetitive matrix protein 2	SRRM2
29.2925	26.5312	27.7019	27.9561	29.789	29.4277		9	9	9	231	231	231	43786	0	69348	4772700000	33	0.550847	0.529904	1.21575	1.12885	Q9UQ80;F8VR77;F8W0A3	Q9UQ80;F8VR77	Proliferation-associated protein 2G4	PA2G4
24.6199	24.1171	23.5386	28.8521	28.5195	28.2942	+	11	11	11	184	184	184	79274	0	99317	3025700000	29	3.65242	0.016	4.46336	9.87603	Q9Y223	Q9Y223	Bifunctional UDP-N-acetylglucosamine 2-epimerase/N-acetylmannosamine kinase;UDP-N-acetylglucosamine 2-epimerase (hydrolyzing);N-acetylmannosamine kinase	GNE
27.1589	27.3849	27.1008	26.9766	27.5557	27.5299		6	6	6	311	311	311	28068	0	7185	1970300000	16	0.267866	0.854545	0.139183	0.452181	Q9Y224;G3V4C6;H0YJB9;G3V4E7	Q9Y224;G3V4C6;H0YJB9	UPF0568 protein C14orf166	C14orf166
26.3924	24.4776	24.9484	26.4043	26.4184	26.5337		3	3	3	73	73	73	51156	0	17845	930910000	8	0.955899	0.327015	1.1793	1.74063	Q9Y230;M0R0Y3;M0R0Z0;A0A1W2PS48;X6R2L4	Q9Y230;M0R0Y3	RuvB-like 2	RUVBL2
26.0477	26.2951	26.5946	26.5263	26.8134	26.6127		3	3	3	72	72	72	50227	0	22416	996140000	13	0.877583	0.491174	0.338324	1.21041	Q9Y265;E7ETR0	Q9Y265;E7ETR0	RuvB-like 1	RUVBL1
26.7844	27.0609	24.5587	27.026	27.7065	27.3577		4	4	4	75	75	75	57563	0	29103	1523100000	4	0.684893	0.42157	1.22874	1.34138	Q9Y285;K7ER16;K7ER00;K7EPH2;K7EK06	Q9Y285;K7ER16;K7ER00;K7EPH2	Phenylalanine--tRNA ligase alpha subunit	FARSA
26.1199	25.2109	26.2418	26.4758	26.037	26.9294		4	4	4	153	153	153	40542	0	42873	779550000	11	0.683005	0.489194	0.623234	1.21037	Q9Y295;F8WEE0	Q9Y295	Developmentally-regulated GTP-binding protein 1	DRG1
25.5315	25.4675	24.5695	25.7287	25.26	25.7662		3	3	3	37	37	37	12879	0	29135	429550000	6	0.491494	0.646293	0.395475	0.877528	Q9Y2A7	Q9Y2A7	Nck-associated protein 1	NCKAP1
23.7758	24.573	24.7478	25.0365	26.1861	24.994		2	2	2	176	176	176	20652	0	30676	434980000	4	0.991374	0.322295	1.04002	1.75702	Q9Y2B0;H0YI18;F8W1K5;F8VXJ7;F8W031	Q9Y2B0;H0YI18;F8W1K5;F8VXJ7;F8W031	Protein canopy homolog 2	CNPY2
23.6662	24.1729	25.7798	26.2378	26.2532	25.8848		3	3	3	98	98	98	46939	0	31426	493480000	7	1.15008	0.226261	1.58558	2.11877	Q9Y2T2;H0YBM0;E5RJ52;P53677	Q9Y2T2	AP-3 complex subunit mu-1	AP3M1
25.0787	24.5248	25.0362	27.9234	27.6775	27.368	+	2	2	2	272	272	272	15892	0	24379	2066700000	10	3.49782	0.0515556	2.7764	8.17119	Q9Y2V2;H3BTK3;I3L3X8;H3BSW7;H3BUY4;H3BPY5;H3BNU9	Q9Y2V2;H3BTK3;I3L3X8;H3BSW7;H3BUY4;H3BPY5;H3BNU9	Calcium-regulated heat stable protein 1	CARHSP1
24.7763	25.1643	24.2367	26.5673	26.5347	26.8295	+	3	3	3	76	76	76	59578	0	22065	753940000	4	2.59705	0.0761818	1.91809	4.98602	Q9Y2X3;H7BZ72	Q9Y2X3;H7BZ72	Nucleolar protein 58	NOP58
26.6484	23.0399	24.5072	25.5135	26.9672	26.7613		3	3	3	123	123	123	38438	0	31927	856880000	5	0.668123	0.416209	1.68215	1.35447	Q9Y3F4;H0YH33	Q9Y3F4	Serine-threonine kinase receptor-associated protein	STRAP
29.0804	28.8345	28.5959	29.1307	29.515	29.088		9	9	9	224	224	224	5521	0	84912	5511000000	33	0.980016	0.410965	0.407625	1.38206	Q9Y3I0	Q9Y3I0	tRNA-splicing ligase RtcB homolog	RTCB
26.6663	26.7725	26.5307	27.0935	26.6136	26.8676		3	3	3	45	45	45	84918	0	21609	990830000	8	0.578819	0.687213	0.201705	0.790165	Q9Y3T9	Q9Y3T9	Nucleolar complex protein 2 homolog	NOC2L
30.6231	31.2275	31.0652	30.6283	30.268	30.4708		9	9	9	448	448	448	12254	0	86312	18059000000	79	1.16411	0.332276	-0.51627	-1.67326	Q9Y3U8;J3QSB5;J3KTD3	Q9Y3U8;J3QSB5	60S ribosomal protein L36	RPL36
26.9671	28.4371	28.2124	27.506	27.3765	27.6863		3	3	3	188	188	188	23661	0	45447	1999300000	24	0.305273	0.775168	-0.349283	-0.617198	X6R700;Q9Y3Y2;A0A087X1B7;Q5T7Y7	X6R700;Q9Y3Y2;A0A087X1B7	Chromatin target of PRMT1 protein	CHTOP
26.7676	26.7218	26.5715	27.0513	26.5905	26.7145		9	9	9	44	44	44	26976	0	10289	1311100000	16	0.261944	0.874026	0.0984675	0.394052	Q9Y490;H0YMT1;A0A1C7CYV7;A0A1B0GVU7;Q9Y4G6	Q9Y490	Talin-1	TLN1
26.2098	26.3323	26.4632	26.9061	26.7441	26.8827	+	5	5	3	92	92	64	62333	0	56914	1044000000	19	2.3367	0.172214	0.509197	2.69514	Q9Y5A9;S4R3J8;S4R3V3	Q9Y5A9	YTH domain-containing family protein 2	YTHDF2
27.8995	27.9664	27.8632	28.0528	28.0578	28.0258		10	10	10	118	118	118	11991	0	10992	2772500000	50	1.88686	0.567182	0.135766	1.02998	Q9Y5B9	Q9Y5B9	FACT complex subunit SPT16	SUPT16H
27.4422	27.2862	27.7165	27.1089	27.3234	27.9707		5	5	5	273	273	273	28772	0	44844	1515800000	15	0.0161442	0.997338	-0.0140165	-0.0361305	Q9Y696	Q9Y696	Chloride intracellular channel protein 4	CLIC4
26.9239	26.8593	26.3471	26.6573	26.9324	27.1959		3	3	3	75	75	75	56578	0	21162	1228900000	16	0.383231	0.762472	0.218416	0.642918	Q9Y6G9;E9PHI6	Q9Y6G9;E9PHI6	Cytoplasmic dynein 1 light intermediate chain 1	DYNC1LI1

## Sheet: Significant UBE3A interactome
Significant interactors of UBE3A in hESCs
Flag_1	Flag_2	Flag_3	Ube3a_1	Ube3a_2	Ube3a_3	C: Student's T-test Significant UBE3A-DMSO_FLAG-DMSO	N: Peptides	N: Razor + unique peptides	N: Unique peptides	N: Sequence coverage [%]	N: Unique + razor sequence coverage [%]	N: Unique sequence coverage [%]	N: Mol. weight [kDa]	N: Q-value	N: Score	N: Intensity	N: MS/MS Count	N: -Log Student's T-test p-value UBE3A-DMSO_FLAG-DMSO	N: Student's T-test q-value UBE3A-DMSO_FLAG-DMSO	N: Student's T-test Difference UBE3A-DMSO_FLAG-DMSO	N: Student's T-test Test statistic UBE3A-DMSO_FLAG-DMSO	T: Protein IDs	T: Majority protein IDs	T: Protein names	T: Gene names
24.6353	23.856	25.2514	34.0057	33.9122	35.0098	+	32	32	32	902	902	902	38449	0	32331	253940000000	244	4.26868	0.0373333	9.7284	15.3156	Q9UBE0;B3KNJ4;M0QZS6;M0QX65;M0R054;M0QYM8;M0R286;M0R375;M0QYP2	Q9UBE0;B3KNJ4;M0QZS6;M0QX65	SUMO-activating enzyme subunit 1;SUMO-activating enzyme subunit 1, N-terminally processed	SAE1
24.4034	24.5676	24.17	31.3423	31.2584	31.1292	+	9	9	9	354	354	354	35979	0	20432	21015000000	52	6.10067	0	6.86298	29.7177	Q9P287	Q9P287	BRCA2 and CDKN1A-interacting protein	BCCIP
28.0933	24.9687	24.2394	33.0677	32.4665	32.125	+	31	31	27	448	448	381	10069	0	32331	39937000000	129	2.29925	0.075	6.78596	5.16561	Q05086;A0A1B0GVL3;A0A0D9SG77;A0A0D9SGI3;S4R306;A0A0D9SG63;A0A0D9SFU3;A0A1B0GTB3;A0A0D9SGJ0	Q05086;A0A1B0GVL3;A0A0D9SG77	Ubiquitin-protein ligase E3A	UBE3A
24.6079	25.0652	25.2246	31.2464	31.4184	31.1674	+	57	57	57	22	22	22	62909	0	32331	24937000000	169	5.22878	0	6.31149	21.1001	Q09666	Q09666	Neuroblast differentiation-associated protein AHNAK	AHNAK
27.2093	27.2464	26.3106	32.781	32.7905	32.6746	+	26	26	26	45	45	45	71223	0	32331	60809000000	152	4.33647	0.028	5.82662	14.2753	Q9UBT2;K7EPL2;K7ESK7;U3KQ93;U3KQ55;K7ES38	Q9UBT2;K7EPL2	SUMO-activating enzyme subunit 2	UBA2
24.6199	24.1171	23.5386	28.8521	28.5195	28.2942	+	11	11	11	184	184	184	79274	0	99317	3025700000	29	3.65242	0.016	4.46336	9.87603	Q9Y223	Q9Y223	Bifunctional UDP-N-acetylglucosamine 2-epimerase/N-acetylmannosamine kinase;UDP-N-acetylglucosamine 2-epimerase (hydrolyzing);N-acetylmannosamine kinase	GNE
23.5311	25.2134	25.0142	28.8495	28.3899	28.6697	+	19	19	19	81	81	81	30857	0	1516	4079000000	36	2.74999	0.0803077	4.05018	6.25716	E7EMW7;O95071;E7ET84;E5RFK7;H0YBB4	E7EMW7;O95071	E3 ubiquitin-protein ligase UBR5	UBR5
23.6806	23.9689	23.7449	27.0053	27.2554	27.4383	+	2	2	2	64	64	64	56101	0	15242	1755400000	5	4.63344	0.0224	3.43485	13.5812	Q5SQP8;P56545	Q5SQP8;P56545	C-terminal-binding protein 2	CTBP2
28.6118	28.6438	28.2323	31.8904	31.6994	31.8649	+	25	25	25	343	343	343	10777	0	31678	27870000000	96	4.66673	0.0186667	3.32225	13.5562	P22102;F8WD69;C9JBJ1;C9JTV6;C9JZG2;C9JKQ7;H7C366;A0A140TA71	P22102	Trifunctional purine biosynthetic protein adenosine-3;Phosphoribosylamine--glycine ligase;Phosphoribosylformylglycinamidine cyclo-ligase;Phosphoribosylglycinamide formyltransferase	GART
24.9822	23.5116	24.6345	27.6881	27.7749	27.5978	+	6	6	6	97	97	97	87435	0	43264	1408000000	4	2.75255	0.0745714	3.31078	6.05621	E9PKP7;P17480;H0YDH7;E9PMM2;E9PLT2	E9PKP7;P17480	Nucleolar transcription factor 1	UBTF
27.7694	26.1715	26.7873	30.2821	29.8023	30.0192	+	9	9	9	234	234	234	27076	0	87635	11288000000	47	2.52331	0.08275	3.1251	5.33728	P09496;F8WF69;C9J8P9	P09496;F8WF69;C9J8P9	Clathrin light chain A	CLTA
23.7123	24.3933	24.2187	26.8797	27.1577	27.3139	+	5	5	5	87	87	87	75406	0	35102	1330600000	5	3.62954	0.027	3.00899	8.83771	Q9NVP1	Q9NVP1	ATP-dependent RNA helicase DDX18	DDX18
25.0787	24.5248	25.0362	27.9234	27.6775	27.368	+	2	2	2	272	272	272	15892	0	24379	2066700000	10	3.49782	0.0515556	2.7764	8.17119	Q9Y2V2;H3BTK3;I3L3X8;H3BSW7;H3BUY4;H3BPY5;H3BNU9	Q9Y2V2;H3BTK3;I3L3X8;H3BSW7;H3BUY4;H3BPY5;H3BNU9	Calcium-regulated heat stable protein 1	CARHSP1
23.5067	24.9336	24.8728	27.1979	26.9923	27.0301	+	4	4	4	111	111	111	46937	0	32348	1120000000	6	2.30364	0.0808333	2.63575	4.62336	J3KQ32;Q9NTK5;C9JTK6;C9JCJ9	J3KQ32;Q9NTK5;C9JTK6	Obg-like ATPase 1	OLA1
28.0782	28.0561	26.0285	30.0969	29.9657	29.5525	+	15	15	8	17	17	9	11289	0	18338	8280700000	77	1.62476	0.166154	2.48408	3.10868	P05023;M0R116;A0A0A0MT26;P13637	P05023;M0R116;A0A0A0MT26;P13637	Sodium/potassium-transporting ATPase subunit alpha-1;Sodium/potassium-transporting ATPase subunit alpha-3	ATP1A1;ATP1A3
23.5089	25.9461	24.4017	26.834	27.05	26.9785	+	2	2	2	17	17	17	15397	0	24935	1043300000	13	1.51049	0.162367	2.33523	2.86626	F6RFD5;P60981	F6RFD5;P60981	Destrin	DSTN
25.566	25.0943	24.4683	26.9922	27.6761	27.4213	+	4	4	4	159	159	159	3694	0	33092	1430100000	7	2.45837	0.0766957	2.32035	4.88097	B5MCX3;Q15019;C9J2Q4;H7C2Y0;H7C310;C9IY94;C9J938;C9JB25	B5MCX3;Q15019;C9J2Q4;H7C2Y0;H7C310	Septin-2	SEPT2
23.5323	23.6563	24.5176	26.1786	26.2817	26.1321	+	2	2	2	84	84	84	36588	0	20806	757460000	3	2.73523	0.0813333	2.29541	5.55819	P61964	P61964	WD repeat-containing protein 5	WDR5
24.847	24.7441	24.1575	26.307	26.8502	27.1885	+	2	2	2	23	23	23	13558	0	30447	842760000	4	2.55626	0.0798095	2.19901	5.05835	Q15393;I3L4G7	Q15393;I3L4G7	Splicing factor 3B subunit 3	SF3B3
24.2389	24.3363	24.1143	27.4706	25.9703	25.8039	+	2	2	2	71	71	71	30243	0	15258	887610000	9	1.8256	0.139176	2.18513	3.44709	Q9BYD2;Q5SZR1	Q9BYD2;Q5SZR1	39S ribosomal protein L9, mitochondrial	MRPL9
24.3809	24.5994	24.7215	26.9809	26.3214	26.186	+	4	4	4	211	211	211	2676	0	3501	740220000	8	2.72307	0.0830588	1.92884	5.28508	A8MU58;F8W950;Q13155	A8MU58;F8W950;Q13155	Aminoacyl tRNA synthase complex-interacting multifunctional protein 2	AIMP2
24.7763	25.1643	24.2367	26.5673	26.5347	26.8295	+	3	3	3	76	76	76	59578	0	22065	753940000	4	2.59705	0.0761818	1.91809	4.98602	Q9Y2X3;H7BZ72	Q9Y2X3;H7BZ72	Nucleolar protein 58	NOP58
26.4172	24.7237	25.5094	27.3012	27.6085	27.2982	+	5	5	5	181	181	181	42674	0	33893	1464900000	8	1.68313	0.162	1.85258	3.08757	P35659;B4DFG0;D6RDA2;D6R9L5;H0Y993;H0Y8X0	P35659;B4DFG0;D6RDA2;D6R9L5	Protein DEK	DEK
32.3338	32.1772	31.8636	33.9836	33.9283	33.9569	+	69	69	69	498	498	498	19206	0	32331	166600000000	452	3.71545	0.0588	1.83142	7.65765	A0A087WVQ6;Q00610;J3KS13;A0A087WX41;P53675;K7EJJ5;J3KRF5;J3KSQ2;J3QL20;F5H5N6	A0A087WVQ6;Q00610	Clathrin heavy chain;Clathrin heavy chain 1	CLTC
23.7558	24.8015	24.089	25.7344	26.1044	26.2049	+	2	2	2	62	62	62	52494	0	14329	719670000	7	2.21319	0.122308	1.7991	4.08909	P10909;E5RG36;E5RGB0;E5RH61;E5RJZ5;H0YAS8;E7ERK6;E7ETB4;H0YLK8	P10909;E5RG36;E5RGB0;E5RH61;E5RJZ5;H0YAS8;E7ERK6;E7ETB4;H0YLK8	Clusterin;Clusterin beta chain;Clusterin alpha chain	CLU
24.2036	24.7839	23.4072	25.7849	25.935	26.0216	+	2	2	2	38	38	38	79256	0	20101	477840000	5	1.93232	0.131879	1.78228	3.52917	E9PII3;E9PK52;E9PHY5;O43491;E9PJP4;E9PQN0;E9PRG1;E9PIG0;J3QS55;E9PQD2;A0A1B0GTF8;A8K968;A0A0A0MRA8;A0A0A0MSA4;Q9Y2J2	E9PII3;E9PK52;E9PHY5;O43491;E9PJP4;E9PQN0;E9PRG1;E9PIG0;J3QS55;E9PQD2;A0A1B0GTF8;A8K968;A0A0A0MRA8;A0A0A0MSA4;Q9Y2J2	Band 4.1-like protein 2;Band 4.1-like protein 3;Band 4.1-like protein 3, N-terminally processed	EPB41L2;EPB41L3
25.8248	24.2454	24.4287	26.934	26.2448	26.3476	+	4	4	4	299	299	299	22655	0	63568	705650000	9	1.43529	0.173742	1.67585	2.60636	Q9BRP8	Q9BRP8	Partner of Y14 and mago	WIBG
25.466	23.8877	24.5678	26.4387	26.3854	26.0625	+	4	4	4	16	16	16	32749	0	36854	535910000	7	1.60658	0.171043	1.65501	2.89373	Q86U42;H0YJH9;B4DEH8;G3V4T2	Q86U42;H0YJH9;B4DEH8;G3V4T2	Polyadenylate-binding protein 2	PABPN1
28.1831	28.333	27.8318	29.9207	29.4502	29.6635	+	7	7	7	24	24	24	53165	0	16927	8208900000	42	2.82716	0.0743158	1.56214	5.18297	P23381;H0YJP3;G3V277;G3V5H5;P78534;G3V4A3;G3V4Q0;G3V2F2;G3V3R3;G3V4S4;G3V313;G3V339;G3V2C0;G3V4C7;G3V4N8;G3V4N0;G3V5W1;G3V3S7;G3V3X0;G3V423;G3V3P2;G3V227;G3V5U1;G3V456;G3V2Y7;G3V3H8;G3V3Y5	P23381	Tryptophan--tRNA ligase, cytoplasmic;T1-TrpRS;T2-TrpRS	WARS
23.6037	24.7639	25.0725	25.9112	25.96	26.2411	+	6	6	6	72	72	72	10297	0	34574	428820000	5	1.56198	0.166308	1.55739	2.787	Q86XP3;A0A0A0MSJ0;J3QRI2;J3KTK9	Q86XP3;A0A0A0MSJ0	ATP-dependent RNA helicase DDX42	DDX42
28.2319	27.9752	29.051	30.2763	29.3358	29.8703	+	10	10	10	289	289	289	44965	0	98546	6076900000	34	1.5338	0.173193	1.40811	2.68952	Q8NC51	Q8NC51	Plasminogen activator inhibitor 1 RNA-binding protein	SERBP1
23.8745	23.4496	24.0758	25.7469	24.4128	25.2954	+	2	2	2	5	5	5	49512	0	13128	480380000	4	1.44998	0.17975	1.35175	2.53575	O14929	O14929	Histone acetyltransferase type B catalytic subunit	HAT1
25.7364	25.5693	25.0407	26.5703	26.9205	26.838	+	2	2	2	13	13	13	16645	0	15309	890970000	12	2.31662	0.121571	1.32745	3.96478	B8ZZN6;P63165;B8ZZJ0;B8ZZ67;B9A032	B8ZZN6;P63165;B8ZZJ0;B8ZZ67;B9A032	Small ubiquitin-related modifier 1	SUMO1
27.5046	27.5771	27.4448	28.9609	28.6807	28.8253	+	7	7	7	18	18	18	51201	0	58006	2911100000	20	3.90214	0.071	1.31347	6.93234	H0YDD4;P10515;E9PEJ4	H0YDD4;P10515;E9PEJ4	Acetyltransferase component of pyruvate dehydrogenase complex;Dihydrolipoyllysine-residue acetyltransferase component of pyruvate dehydrogenase complex, mitochondrial	DLAT
23.9769	23.9823	24.4025	25.3815	25.275	25.0751	+	3	3	3	165	165	165	27893	0	38868	290610000	5	2.59293	0.10336	1.12329	4.20471	Q9P0L0;E5RK64;O95292	Q9P0L0	Vesicle-associated membrane protein-associated protein A	VAPA
27.0349	26.907	27.0795	27.6362	28.4482	28.1561	+	5	5	5	184	184	184	41796	0	41036	2545500000	14	1.93748	0.162947	1.07305	3.12841	O00154;K7EKP8	O00154;K7EKP8	Cytosolic acyl coenzyme A thioester hydrolase	ACOT7
27.9023	27.2641	27.9948	28.6559	28.6836	28.9601	+	11	6	6	244	155	155	52046	0	44808	3072000000	14	1.86156	0.159535	1.04611	2.99413	B7Z645;O60506;F6UXX1	B7Z645;O60506	Heterogeneous nuclear ribonucleoprotein Q	SYNCRIP
25.6849	26.0349	25.3738	26.9743	26.3886	26.8631	+	4	4	4	28	28	28	18316	0	28528	760000000	8	1.78629	0.169277	1.04413	2.88328	P26358;K7ENW7	P26358	DNA (cytosine-5)-methyltransferase 1	DNMT1
30.3523	29.7956	30.2807	31.3595	31.3005	30.8815	+	3	3	3	405	405	405	90984	0	35683	18612000000	35	1.96515	0.164973	1.03762	3.138	K7ELC4;K7EMH1;K7ERI7;P35268;K7EJT5;K7EP65;K7EKS7;C9JYQ9;H0Y8C2;Q6P5R6	K7ELC4;K7EMH1;K7ERI7;P35268;K7EJT5;K7EP65;K7EKS7	60S ribosomal protein L22	RPL22
27.0782	27.1363	27.1481	28.4162	28.3063	27.4912	+	5	5	5	218	218	218	26743	0	11498	2093700000	10	1.50284	0.195164	0.950377	2.42105	A0A087WX29;Q13148;K7EJM5;K7EN94;B1AKP7;G3V162;A0A087X260;A0A087WYY0;K7EJ99;A0A0A0MSV7;A0A087WXQ5;A0A087WV68;A0A1W2PNU8	A0A087WX29;Q13148;K7EJM5;K7EN94;B1AKP7;G3V162;A0A087X260;A0A087WYY0	TAR DNA-binding protein 43	TARDBP
28.5219	28.1929	27.9131	29.359	29.0222	28.8612	+	8	8	8	488	488	488	22743	0	97964	4272100000	22	1.72066	0.180897	0.871527	2.64851	Q9H9Z2;A0A1B0GTK2;A0A1B0GVD3;Q6ZN17	Q9H9Z2	Protein lin-28 homolog A	LIN28A
27.2135	27.7279	27.6494	28.4885	28.3232	28.1579	+	3	3	3	98	98	98	47118	0	53312	2874500000	27	1.88305	0.162444	0.792976	2.76975	H3BS72;Q9P035;H3BPZ1;H3BMZ1;H3BRL8	H3BS72;Q9P035;H3BPZ1	Very-long-chain (3R)-3-hydroxyacyl-CoA dehydratase 3	HACD3
30.0537	29.9639	30.2829	30.7409	30.6667	30.969	+	8	8	8	19	19	19	48227	0	1144	14330000000	83	2.20419	0.1544	0.692005	2.98887	Q07666;O75525;Q5VWX1	Q07666	KH domain-containing, RNA-binding, signal transduction-associated protein 1	KHDRBS1
25.457	25.4977	25.6146	26.3087	25.9141	26.1176	+	4	4	4	114	114	114	49184	0	41613	707750000	12	2.05869	0.174867	0.590329	2.64318	P62191	P62191	26S protease regulatory subunit 4	PSMC1
26.5571	26.6479	26.6835	27.0043	27.4234	27.1943	+	5	5	5	61	61	61	8647	0	50744	1293700000	24	1.98379	0.182603	0.577862	2.5471	Q08J23;A0A140T9Y7	Q08J23;A0A140T9Y7	tRNA (cytosine(34)-C(5))-methyltransferase	NSUN2
27.9064	28.0109	27.7053	28.477	28.3699	28.3487	+	7	7	7	176	176	176	4903	0	72534	3227300000	33	2.22902	0.177831	0.524333	2.64707	P62495;B7Z7P8;D6RCB3;I3L492;D6RJE8	P62495;B7Z7P8	Eukaryotic peptide chain release factor subunit 1	ETF1
26.2098	26.3323	26.4632	26.9061	26.7441	26.8827	+	5	5	3	92	92	64	62333	0	56914	1044000000	19	2.3367	0.172214	0.509197	2.69514	Q9Y5A9;S4R3J8;S4R3V3	Q9Y5A9	YTH domain-containing family protein 2	YTHDF2

## Sheet: GOBP of interactors
GOBP analysis of the interacting partners of UBE3A in hESCs
GO biological process complete	Homo sapiens - REFLIST (21002)	upload_1 (46)	upload_1 (expected)	upload_1 (over/under)	upload_1 (fold Enrichment)	upload_1 (P-value)
regulation of mRNA stability (GO:0043488)	154	6	.34	+	17.79	9.78E-03
regulation of RNA stability (GO:0043487)	163	6	.36	+	16.81	1.35E-02
regulation of mRNA catabolic process (GO:0061013)	175	6	.38	+	15.65	2.03E-02
regulation of mRNA metabolic process (GO:1903311)	279	8	.61	+	13.09	1.39E-03
posttranscriptional regulation of gene expression (GO:0010608)	548	10	1.20	+	8.33	2.18E-03
positive regulation of gene expression (GO:0010628)	1813	16	3.97	+	4.03	6.49E-03
negative regulation of macromolecule metabolic process (GO:0010605)	2537	18	5.56	+	3.24	2.48E-02
nucleobase-containing compound metabolic process (GO:0006139)	4538	27	9.94	+	2.72	4.66E-04
cellular nitrogen compound metabolic process (GO:0034641)	5164	30	11.31	+	2.65	5.92E-05
nucleic acid metabolic process (GO:0090304)	3977	23	8.71	+	2.64	1.74E-02
heterocycle metabolic process (GO:0046483)	4715	27	10.33	+	2.61	1.08E-03
cellular aromatic compound metabolic process (GO:0006725)	4751	27	10.41	+	2.59	1.27E-03
organic cyclic compound metabolic process (GO:1901360)	4975	27	10.90	+	2.48	3.44E-03
regulation of primary metabolic process (GO:0080090)	6119	29	13.40	+	2.16	1.65E-02
regulation of macromolecule metabolic process (GO:0060255)	6142	29	13.45	+	2.16	1.79E-02
regulation of nitrogen compound metabolic process (GO:0051171)	5958	28	13.05	+	2.15	3.77E-02
cellular macromolecule metabolic process (GO:0044260)	7006	32	15.35	+	2.09	4.92E-03
nitrogen compound metabolic process (GO:0006807)	8609	39	18.86	+	2.07	1.03E-05
regulation of metabolic process (GO:0019222)	6668	30	14.60	+	2.05	2.79E-02
cellular metabolic process (GO:0044237)	9003	39	19.72	+	1.98	4.74E-05
primary metabolic process (GO:0044238)	9129	39	19.99	+	1.95	7.60E-05
macromolecule metabolic process (GO:0043170)	7749	33	16.97	+	1.94	1.45E-02
organic substance metabolic process (GO:0071704)	9489	39	20.78	+	1.88	2.80E-04
metabolic process (GO:0008152)	9923	39	21.73	+	1.79	1.24E-03
