# Supplementary material for: Insights into the ubiquitin-proteasome system of human embryonic stem cells
Source: Sci Rep. 2018 Mar 6;8:4092. doi: 10.1038/s41598-018-22384-9 (PMC5840266; doi:10.1038/s41598-018-22384-9)
Supplement: Supplementary file 11 — Dataset 10 [file 41598_2018_22384_MOESM11_ESM.xlsx]

## Sheet: All proteins
Supplementary Data 10. Proteomics data of the RN181 interactome in hESCs
FLAG_1	FLAG_2	FLAG_3	FLAG_4	RNF181_1	RNF181_2	RNF181_3	RNF181_4	C: Student's T-test Significant RNF181_FLAG	N: Peptides	N: Razor + unique peptides	N: Unique peptides	N: Sequence coverage [%]	N: Unique + razor sequence coverage [%]	N: Unique sequence coverage [%]	N: Mol. weight [kDa]	N: Q-value	N: Intensity	N: MS/MS Count	N: -Log Student's T-test p-value RNF181_FLAG	N: Student's T-test q-value RNF181_FLAG	N: Student's T-test Difference RNF181_FLAG	N: Student's T-test Test statistic RNF181_FLAG	T: Protein IDs	T: Majority protein IDs	T: Protein names	T: Gene names
28.8134	27.7097	28.7723	27.597	28.7387	28.4691	28.82	28.1123		6	6	6	41	41	41	26.287	0	7787400000	69	0.369257	0.673294	0.311933	0.668729	J3KR33;A0JLT2	J3KR33;A0JLT2	Mediator of RNA polymerase II transcription subunit 19	MED19
24.7766	25.2041	24.1639	24.4926	22.8741	25.5764	25.096	24.9479		3	3	3	6.2	6.2	6.2	76.806	0	699560000	6	0.0190178	0.985934	-0.0357189	-0.0484153	A1A528;O43264;F5H3C1	A1A528;O43264;F5H3C1	Centromere/kinetochore protein zw10 homolog	ZW10
24.7111	23.8909	24.6597	24.9093	24.9192	25.0259	24.6825	24.8237		1	1	1	24.4	24.4	24.4	9.3654	0	525650000	14	0.652009	0.526998	0.320082	0.954246	H7C5M1;Q5TCT4;A2A2V2;P42696	H7C5M1;Q5TCT4;A2A2V2;P42696	RNA-binding protein 34	RBM34
24.0359	24.1416	23.3119	24.6899	24.5893	25.2506	26.0809	23.4625		4	4	4	3.4	3.4	3.4	208.73	0	670470000	25	0.611279	0.456791	0.801011	1.11058	P51610;A6NEM2	P51610;A6NEM2	Host cell factor 1;HCF N-terminal chain 1;HCF N-terminal chain 2;HCF N-terminal chain 3;HCF N-terminal chain 4;HCF N-terminal chain 5;HCF N-terminal chain 6;HCF C-terminal chain 1;HCF C-terminal chain 2;HCF C-terminal chain 3;HCF C-terminal chain 4;HCF C-terminal chain 5;HCF C-terminal chain 6	HCFC1
27.5418	28.2609	28.3752	28.0265	28.1212	28.308	28.6328	28.8368		8	8	8	4.5	4.5	4.5	284.54	0	5511300000	45	0.872881	0.415605	0.42361	1.2293	Q13813;A6NG51	Q13813;A6NG51	Spectrin alpha chain, non-erythrocytic 1	SPTAN1
26.5129	24.2841	23.8748	26.8173	26.2249	26.4495	26.4463	27.5284		4	4	4	9.1	9.1	9.1	92.547	0	1629000000	5	0.791	0.354365	1.29002	1.41954	Q8WTT2;A6NJZ9;F5H677	Q8WTT2;A6NJZ9;F5H677	Nucleolar complex protein 3 homolog	NOC3L
32.4301	32.5416	33.135	32.8332	32.691	32.4547	32.9766	33.2062		29	29	29	41.1	41.1	41.1	94.622	0	115440000000	423	0.164377	0.852134	0.0971031	0.29615	P43243;A8MXP9;D6REM6;D6R991;B3KM87;H0Y8T4;D6RBK5;D6RB45;D6RGW7;D6R9F3;D6RBS2;D6RCM3;D6REK4;D6R8Z5;D6RBI2;D6RE02;D6RIA2;D6RAM9;D6RAY2	P43243;A8MXP9;D6REM6;D6R991	Matrin-3	MATR3
27.1676	26.7548	26.9244	25.0919	27.3515	26.1094	27.3798	28.1231		5	5	5	10.9	10.9	10.9	57.393	0	2294400000	19	0.560349	0.493431	0.756276	1.03601	A8MXR0;Q9Y608;C9JJC9;C9JC17;C9J321;C9J0U5;C9JSU1	A8MXR0;Q9Y608	Leucine-rich repeat flightless-interacting protein 2	LRRFIP2
24.6286	24.8001	24.5986	24.9074	25.027	24.9486	25.7896	24.9846		2	2	2	5.4	5.4	5.4	58.161	0	506180000	8	1.10559	0.347856	0.453758	1.44435	A8MY76;Q86U38	A8MY76;Q86U38	Nucleolar protein 9	NOP9
31.739	31.2832	32.0993	31.8707	31.3182	31.5202	31.8386	31.6344		15	15	15	21.7	21.7	21.7	102.33	0	65003000000	190	0.361722	0.716697	-0.1702	-0.560964	Q8IYB3;A9Z1X7;E9PCT1;M0R088;M0R1E7;M0QXG5	Q8IYB3;A9Z1X7;E9PCT1	Serine/arginine repetitive matrix protein 1	SRRM1
23.8868	24.0025	23.9062	24.4629	26.4919	23.2629	24.2674	23.5743		2	2	2	13.4	13.4	13.4	31.729	0	316940000	9	0.17555	0.795944	0.334525	0.397799	B0QYA5;B4DVY1;O15371;B0QYA4	B0QYA5;B4DVY1;O15371;B0QYA4	Eukaryotic translation initiation factor 3 subunit D	EIF3D
24.8489	24.6202	27.3621	25.1073	25.0761	25.0668	26.9376	26.6869		4	4	4	19.4	19.4	19.4	45.924	0	1015200000	20	0.226908	0.744085	0.457231	0.502246	Q9UH17;B0QYD3;P31941	Q9UH17;B0QYD3;P31941	DNA dC->dU-editing enzyme APOBEC-3B;DNA dC->dU-editing enzyme APOBEC-3A	APOBEC3B;APOBEC3A
21.4022	25.1163	24.6047	25.3018	30.9694	31.8599	31.8135	32.538	+	9	9	9	77.1	77.1	77.1	17.909	0	19474000000	38	3.67392	0.00589474	7.68894	7.19828	Q9P0P0;C9J1C6;F8WBU5;C9J391;H7C426	Q9P0P0;C9J1C6	E3 ubiquitin-protein ligase RNF181	RNF181
28.5051	29.1437	29.6141	29.714	28.4443	28.8796	29.2279	29.3699		5	5	5	40.6	40.6	40.6	14.173	0	10375000000	38	0.325213	0.705765	-0.263787	-0.593409	P55769;B1AHD1	P55769;B1AHD1	NHP2-like protein 1;NHP2-like protein 1, N-terminally processed	NHP2L1
31.8145	31.9359	31.1004	30.2498	32.448	32.4482	32.3137	31.7723		19	19	3	78.8	78.8	8.8	29.295	0	68624000000	225	1.21909	0.249969	0.970406	1.86495	B1AK87;B1AK88;F6USW4;F6Q0E3	B1AK87;B1AK88;F6USW4		CAPZB
29.1637	28.932	29.2768	28.7609	29.6963	29.6866	29.2907	29.1779		21	8	0	36.3	14.3	0	67.97	0	14688000000	74	1.28868	0.334213	0.429511	1.55033	B1ANR0;Q13310	B1ANR0;Q13310	Polyadenylate-binding protein 4	PABPC4
26.7818	26.1824	27.2941	24.9811	23.7161	26.7035	27.042	23.7935		2	2	2	4.4	4.4	4.4	59.874	0	2190000000	24	0.430302	0.556951	-0.996088	-0.880731	B1AVT0;P49760	B1AVT0;P49760	Dual specificity protein kinase CLK2	CLK2
23.9556	23.158	22.9496	24.8424	24.476	24.5625	23.2601	24.8142		1	1	1	19	19	19	10.807	0	92266000	6	0.447583	0.571821	0.551802	0.845173	H0YDT6;B4DEW9;O00303;B3KSH1	H0YDT6;B4DEW9;O00303;B3KSH1	Eukaryotic translation initiation factor 3 subunit F	EIF3F
24.3857	23.5933	24.0293	24.1951	24.2714	24.1264	24.3536	24.6523		1	1	1	2.6	2.6	2.6	89.355	0	233510000	10	0.725465	0.515093	0.300088	0.993268	B3KVH1;M0QXA7;O95785	B3KVH1;M0QXA7;O95785	Protein Wiz	WIZ
26.177	26.2603	26.094	24.2986	26.333	26.0661	26.8634	25.7837		4	4	4	12.6	12.6	12.6	61.815	0	1333400000	26	0.480193	0.55351	0.55407	0.888023	B3KVK7;P56192;H0YHV5;F8VPL7;F8VS26;F8W0M7;F8W0S4;F8VZZ9;F5H2V6;A6NC17	B3KVK7;P56192;H0YHV5	Methionine--tRNA ligase, cytoplasmic	MARS
28.5121	27.9779	28.5588	28.0446	28.0428	27.8653	27.9585	29.0119		4	4	4	14.2	14.2	14.2	17.546	0	5980200000	52	0.0620771	0.938501	-0.0537281	-0.132025	J3QLE5;P63162;P14678;B3KVR1;J3KRY3;S4R3P3	J3QLE5;P63162;P14678;B3KVR1;J3KRY3;S4R3P3	Small nuclear ribonucleoprotein-associated protein N;Small nuclear ribonucleoprotein-associated proteins B and B;Small nuclear ribonucleoprotein-associated protein	SNRPN;SNRPB
26.2453	25.7327	25.5023	26.2173	25.9195	26.3141	24.13	25.9881		2	2	2	9	9	9	34.579	0	1360500000	22	0.262496	0.725517	-0.336469	-0.537055	B4DE85;Q9BUQ5;P48651	B4DE85;Q9BUQ5;P48651	Phosphatidylserine synthase 1	PTDSS1
27.349	26.8762	26.4705	25.8799	27.7536	27.707	27.056	26.2073		8	8	8	12.3	12.3	12.3	128.04	0	2307800000	18	0.517929	0.53296	0.537065	0.930386	B4DJ10;F5H698;B4DER1;Q9P2J5	B4DJ10;F5H698;B4DER1;Q9P2J5	Leucine--tRNA ligase, cytoplasmic	LARS
22.917	22.5084	22.792	24.592	25.1736	23.165	22.9976	25.0697		1	1	1	9	9	9	16.698	0.0034388	151710000	6	0.55468	0.482104	0.899128	1.05129	Q9P0J0;B4DF76;J3KN00	Q9P0J0;B4DF76;J3KN00	NADH dehydrogenase [ubiquinone] 1 alpha subcomplex subunit 13	NDUFA13
25.444	24.6047	26.5845	26.0121	24.0372	25.1312	25.2056	25.1975		3	3	3	31.5	31.5	31.5	14.275	0	753460000	27	0.738947	0.402922	-0.768475	-1.26026	F8WF81;F5GZ34;B4DG00;Q16531	F8WF81;F5GZ34;B4DG00;Q16531	DNA damage-binding protein 1	DDB1
24.3953	25.2271	23.538	23.0317	30.7731	28.2848	31.9782	31.7321	+	15	15	15	57.1	57.1	57.1	34.258	0	11565000000	41	3.31683	0.00533333	6.64404	6.19683	F8W1I6;Q13561;F5H2S7;F5H223;F8VW18;H0YI98;F8VX93;F8VRV7;H0YHL1;F8W0U6	F8W1I6;Q13561;F5H2S7;F5H223;F8VW18;H0YI98	Dynactin subunit 2	DCTN2
29.692	28.4746	29.8224	29.2931	29.4412	29.59	29.298	30.1517		5	5	5	25.8	25.8	25.8	13.291	0	13724000000	64	0.363753	0.68123	0.299732	0.65652	B4DJP7;P62318;H3BT13	B4DJP7;P62318	Small nuclear ribonucleoprotein Sm D3	SNRPD3
26.5562	26.7462	25.8085	25.98	26.645	26.49	26.0729	26.2419		4	4	4	18.5	18.5	18.5	49.038	0	1847100000	13	0.13068	0.873765	0.0897112	0.250426	B4DJV5;Q13610	B4DJV5;Q13610	Periodic tryptophan protein 1 homolog	PWP1
25.8612	26.6094	25.3705	26.0893	26.4386	26.293	25.1425	25.7928		2	2	2	14.3	14.3	14.3	26.541	0	1135200000	22	0.059822	0.935629	-0.0658746	-0.13452	B4E1E9;Q9UBX3;B4DLN1;I3L1E8	B4E1E9;Q9UBX3;B4DLN1;I3L1E8	Mitochondrial dicarboxylate carrier	SLC25A10
27.4086	23.5208	28.0507	27.9183	27.9703	28.2616	28.3389	28.6364		4	4	3	43.1	43.1	36.9	15.156	0	7315100000	28	0.706748	0.378465	1.57722	1.33041	J3QL05;J3KP15;B4DN89;Q01130	J3QL05;J3KP15;B4DN89;Q01130	Serine/arginine-rich splicing factor 2	SRSF2;SFRS2
29.6643	28.5286	27.3903	27.8565	29.1866	29.5302	28.3706	28.448		6	6	6	21	21	21	52.264	0	9154600000	45	0.405879	0.613725	0.523932	0.783038	P61619;B4DR61;F8W776;Q8TC24;Q9H9S3;H7C1Q9;C9JXC6;H7C069;A6NK38;F2Z2C7;A6NIF9;C9JJV4;H7C1S8	P61619;B4DR61;F8W776;Q8TC24;Q9H9S3	Protein transport protein Sec61 subunit alpha isoform 1;Protein transport protein Sec61 subunit alpha isoform 2	SEC61A1;SEC61A2
24.9935	23.6908	24.5345	23.1889	25.2697	24.8117	24.6097	24.1868		3	3	3	35.2	35.2	35.2	14.503	0	311910000	9	0.634165	0.466882	0.61757	1.09357	B4DSC0;E7EW37;Q92973	B4DSC0;E7EW37;Q92973	Transportin-1	TNPO1
26.2891	26.0793	26.1248	25.7704	26.7739	26.7186	26.4334	26.1723		2	2	1	4.8	4.8	3.1	50.99	0	1533200000	8	1.39159	0.314333	0.458619	1.65986	E7EU85;E9PFF5;B4DXZ6;P51114;F8W871;A8MQB8;G3V0J0;G8JL90;Q06787	E7EU85;E9PFF5;B4DXZ6;P51114;F8W871;A8MQB8;G3V0J0;G8JL90;Q06787	Fragile X mental retardation syndrome-related protein 1;Fragile X mental retardation protein 1	FXR1;FMR1
35.4187	35.3489	35.8562	35.649	35.2043	34.7155	35.4602	35.5664		25	25	3	61.5	61.5	9.2	28.916	0	766080000000	628	0.730844	0.495871	-0.331586	-1.02984	G3V4W0;B4DY08;G3V4C1;G3V2D6;G3V251;G3V5V7;O60812;G3V5X6;G3V3K6;B4DSU6;G3V4M8;G3V2H6;E5RG71;B3KT61;Q86SE5	G3V4W0;B4DY08;G3V4C1;G3V2D6;G3V251		HNRNPC
24.2545	26.6044	23.0539	26.7704	26.7862	26.9543	26.8784	26.4214		7	7	7	13.5	13.5	13.5	102.42	0	2201000000	11	0.873045	0.333326	1.58928	1.56193	B4DZC3;Q9H0D6	B4DZC3;Q9H0D6	5-3 exoribonuclease 2	XRN2
32.6213	32.2677	32.8073	32.5479	32.8404	32.8036	32.8038	32.9112		12	11	11	67.7	67.7	67.7	14.203	0	140020000000	219	1.28936	0.390468	0.278665	1.29725	B4E241;P84103	B4E241;P84103	Serine/arginine-rich splicing factor 3	SFRS3;SRSF3
23.9048	23.808	24.3996	24.219	23.8025	24.2709	23.6112	23.3822		11	2	2	52.3	11.5	11.5	29.797	0	1423300000	13	-4.34294e-08	1	0	0	B4E318	B4E318	BRCA2 and CDKN1A-interacting protein	BCCIP
24.9849	24.9199	25.5246	25.0433	24.9708	25.4981	26.6404	25.318		4	4	4	19.9	19.9	19.9	36.94	0	1195300000	12	0.596152	0.510674	0.488645	1.00365	B5MCX3;Q15019;C9IY94;C9IZU3;C9JQJ4;C9J938;C9JB25;C9J2Q4;H7C2Y0;C9JTV8;C9JFT1;F8WB65;B5MD47;C9JZI2;H7C310	B5MCX3;Q15019;C9IY94;C9IZU3;C9JQJ4;C9J938;C9JB25;C9J2Q4;H7C2Y0	Septin-2	2002-09-01
32.748	32.8032	31.6826	31.7989	32.8226	32.9152	32.2441	32.2037		13	13	13	53.7	53.7	53.7	24.423	0	109860000000	207	0.350514	0.681934	0.288214	0.635402	P62826;B5MDF5;J3KQE5;F5H018;H0YFC6;B4DV51	P62826;B5MDF5;J3KQE5;F5H018	GTP-binding nuclear protein Ran	RAN
26.9378	27.5851	29.1508	29.3277	27.8609	27.4415	29.1428	28.9211		12	12	12	13	13	13	105.34	0	6790700000	50	0.0444216	0.950641	0.0912614	0.111807	Q99613;B5ME19;H3BRV0;H3BTY8;H3BPE3;H3BPE4	Q99613;B5ME19;H3BRV0	Eukaryotic translation initiation factor 3 subunit C;Eukaryotic translation initiation factor 3 subunit C-like protein	EIF3C;EIF3CL
28.8014	28.1471	28.9629	28.7882	28.5077	28.3769	28.5709	28.3726		10	10	10	14.2	14.2	14.2	105.47	0	7590200000	61	0.540361	0.625381	-0.217854	-0.759158	Q9HCG8;B7WP27;B7WP74	Q9HCG8;B7WP27;B7WP74	Pre-mRNA-splicing factor CWC22 homolog	CWC22
28.0313	28.2352	28.0212	27.6981	27.766	27.6836	28.0362	27.8937		6	6	6	13.3	13.3	13.3	86.121	0	4884800000	31	0.515898	0.680057	-0.151561	-0.644622	B7Z4B8;Q9BUJ2;M0QYZ0;M0R203;M0QZV6;M0R0K8;M0R3F1;M0QYI8	B7Z4B8;Q9BUJ2;M0QYZ0;M0R203;M0QZV6;M0R0K8;M0R3F1	Heterogeneous nuclear ribonucleoprotein U-like protein 1	HNRNPUL1
23.7793	26.191	26.3446	26.0021	24.5387	25.1106	25.8216	25.5046		3	3	3	35.9	35.9	35.9	20.683	0	516430000	2	0.1995	0.773056	-0.335346	-0.438771	B7Z972;P22061;H7BY58	B7Z972;P22061;H7BY58	Protein-L-isoaspartate O-methyltransferase;Protein-L-isoaspartate(D-aspartate) O-methyltransferase	PCMT1
24.5148	23.702	24.4981	24.651	24.9843	24.4562	23.9561	23.9261		2	2	2	10.8	10.8	10.8	35.253	0	293990000	11	0.0110352	0.988368	-0.0108171	-0.0251586	B7Z9C4;P17812;B4DR64	B7Z9C4;P17812;B4DR64	CTP synthase 1	CTPS1
25.0203	23.8692	28.2604	27.8615	27.2173	27.2568	24.0275	23.8216		4	4	4	35.6	35.6	35.6	11.557	0	3727900000	12	0.182606	0.774521	-0.672044	-0.436962	P63165;B8ZZN6;B8ZZ67;B8ZZJ0;B9A032	P63165;B8ZZN6;B8ZZ67;B8ZZJ0;B9A032	Small ubiquitin-related modifier 1	SUMO1
25.2074	23.8672	26.2881	25.5056	23.8354	24.6933	25.1206	24.3543		2	2	2	5	5	5	62.043	0	818980000	12	0.588722	0.476122	-0.716148	-1.06434	B9A018;Q53GS9;F8WC91	B9A018;Q53GS9;F8WC91	U4/U6.U5 tri-snRNP-associated protein 2	USP39
26.8764	27.32	26.1952	25.5658	32.6294	31.8408	32.2013	32.9575	+	23	23	14	75.8	75.8	51.9	42.613	0	31230000000	108	4.89007	0	5.9179	10.6445	P61163;B4DXP9;F5H3I4;R4GMT0	P61163;B4DXP9;F5H3I4;R4GMT0	Alpha-centractin	ACTR1A
26.9197	27.5782	26.8369	26.005	28.053	23.7329	23.0571	26.8043		3	3	3	30.7	30.7	30.7	16.686	0	2136000000	13	0.529157	0.478497	-1.4231	-1.06001	D6RBD7;C9J1V9;O43324;H0YAL7;D6RCQ0	D6RBD7;C9J1V9;O43324;H0YAL7	Eukaryotic translation elongation factor 1 epsilon-1	EEF1E1;hCG_2043275
32.8618	32.2701	32.8305	32.0797	32.6518	32.3487	32.6106	32.1454		14	14	13	37.4	37.4	37.4	26.928	0	130100000000	234	0.114957	0.894972	-0.0713701	-0.215862	C9JAB2;Q16629;F8WEA1	C9JAB2;Q16629	Serine/arginine-rich splicing factor 7	SRSF7
23.6199	23.8926	25.7037	23.965	25.8084	25.2208	24.8092	24.6168		2	2	2	28.9	28.9	28.9	8.8131	0	565180000	21	0.738044	0.399799	0.8185	1.27193	C9JAW5;Q9Y241;C9JNU6	C9JAW5;Q9Y241;C9JNU6	HIG1 domain family member 1A, mitochondrial	HIGD1A
25.6441	26.1656	25.3534	26.0228	25.4913	25.8129	24.7994	26.1919		2	2	2	29.8	29.8	29.8	15.496	0	998010000	30	0.262856	0.745785	-0.222615	-0.496973	I3L4M7;F8WDZ1;Q8IZL8;C9JFV4;I3L1P4;I3L445;I3L3A8	I3L4M7;F8WDZ1;Q8IZL8;C9JFV4;I3L1P4;I3L445;I3L3A8	Proline-, glutamic acid- and leucine-rich protein 1	PELP1
24.8168	23.8553	23.7166	23.7662	24.8836	23.8796	23.665	24.1946		2	2	2	13.6	13.6	13.6	32.401	0	97437000	3	-4.34294e-08	1	0	0	C9JHL4;Q9H3P2;F8W954;F8WF98;H7C2M8;C9JEM7;H7C2C7;B3KSP0;H0Y3X6	C9JHL4;Q9H3P2;F8W954;F8WF98;H7C2M8;C9JEM7;H7C2C7;B3KSP0;H0Y3X6	Negative elongation factor A	NELFA;WHSC2
23.709	23.1758	22.736	23.6678	28.0611	29.1395	27.9988	29.2554	+	4	4	4	10.4	10.4	10.4	39.731	0	3334900000	18	4.88296	0	5.29155	10.3991	P27169;F5H4W9	P27169;F5H4W9	Serum paraoxonase/arylesterase 1	PON1
25.4868	25.3615	25.5104	24.1297	25.999	26.4762	25.7946	24.7335		2	2	2	44.4	44.4	44.4	5.9149	0	833070000	14	0.598914	0.480582	0.628696	1.0551	C9JJT5;F5H4H2;P56134;C9JU26;G3V325	C9JJT5;F5H4H2;P56134;C9JU26;G3V325	ATP synthase subunit f, mitochondrial	PTCD1;ATP5J2;ATP5J2-PTCD1
27.7375	27.6223	28.038	27.9176	28.7893	27.8463	29.1361	28.467		5	5	5	33.1	33.1	33.1	16.925	0	5645800000	56	1.347	0.250581	0.730812	1.87666	C9JLU1;P52434	C9JLU1;P52434	DNA-directed RNA polymerases I, II, and III subunit RPABC3	POLR2H
30.1017	29.5581	30.0793	29.1044	29.3897	29.1408	29.1545	28.8757		10	10	10	30.1	30.1	30.1	47.788	0	12998000000	95	1.15058	0.338736	-0.570718	-1.58469	C9JPL0;Q9UK58;H7C4G1	C9JPL0;Q9UK58	Cyclin-L1	CCNL1
25.1519	24.7605	25.4349	24.2254	25.5125	25.146	25.681	25.1045		3	3	3	15.5	15.5	15.5	34.348	0	753590000	18	0.777963	0.428339	0.467855	1.17731	C9JW74;Q5EB52;C9JWU9;C9JSW2;C9JRA9;C9JCM6;R4GN52	C9JW74;Q5EB52;C9JWU9;C9JSW2	Mesoderm-specific transcript homolog protein	MEST
27.0767	27.1926	27.297	27.4583	27.8088	27.6604	27.7768	22.9775		4	3	3	46.3	39.7	39.7	14.478	0	3375800000	21	0.236934	0.723616	-0.700303	-0.540371	C9JYQ9;Q6P5R6;H0Y8C2	C9JYQ9;Q6P5R6;H0Y8C2	60S ribosomal protein L22-like 1	RPL22L1
27.7517	27.5883	27.9658	27.4728	27.6968	27.9131	28.6013	27.9419		8	8	8	11	11	11	104.85	0	4518700000	22	0.75946	0.477448	0.343626	1.0644	C9JZR2;O60716;H0YC95;E9PRE2	C9JZR2;O60716	Catenin delta-1	CTNND1
33.127	32.8388	32.1844	32.3612	33.6654	33.5495	32.9298	32.547		10	10	10	54.9	54.9	54.9	15.616	0	149490000000	212	0.7926	0.411863	0.545094	1.23558	D3YTB1;P62910;F8W727;D3YTI8	D3YTB1;P62910;F8W727	60S ribosomal protein L32	RPL32
31.981	31.8005	32.6229	32.0877	31.788	31.5812	32.36	32.3303		17	17	17	42.1	42.1	42.1	30.302	0	72080000000	258	0.157578	0.851918	-0.108181	-0.297577	D6R9P3;D6RD18;D6RBZ0;Q99729	D6R9P3;D6RD18;D6RBZ0;Q99729	Heterogeneous nuclear ribonucleoprotein A/B	HNRNPAB
27.1548	26.8595	26.4758	27.1931	27.4819	27.5211	26.973	27.2059		4	4	4	19.8	19.8	19.8	25.223	0	3062100000	22	0.905206	0.420787	0.374703	1.20936	D6RAA6;P57088;H0Y8N0	D6RAA6;P57088;H0Y8N0	Transmembrane protein 33	TMEM33
22.863	24.2931	25.0289	22.536	29.4211	28.1533	28.339	28.8049	+	13	4	4	48.7	22.3	22.3	42.293	0	2884200000	20	3.58284	0.0056	4.99931	6.63177	P42025	P42025	Beta-centractin	ACTR1B
26.5377	26.9115	26.9404	23.541	26.8882	26.5251	23.1881	23.0514		4	4	4	22.6	22.6	22.6	42.996	0	1411900000	12	0.347161	0.627623	-1.06943	-0.751754	D6REK3;Q6UX04	D6REK3;Q6UX04	Peptidyl-prolyl cis-trans isomerase CWC27 homolog	CWC27
30.1848	28.3759	29.8508	26.159	30.2617	29.9453	30.0691	28.4769		5	5	5	63.6	63.6	63.6	14.304	0	13841000000	95	0.471614	0.530377	1.04564	0.947531	E5RFV3	E5RFV3		SREK1
24.1037	22.8497	23.7148	23.5379	23.6468	24.1474	25.0309	23.7765		1	1	1	9.6	9.6	9.6	22.139	0	286070000	6	0.716518	0.4293	0.59889	1.17999	E5RH41;P29084	E5RH41;P29084	Transcription initiation factor IIE subunit beta	GTF2E2
25.6811	25.8113	25.4794	23.4141	25.5859	25.8974	25.5759	25.6937		3	3	3	4.2	4.2	4.2	109.16	0	1022900000	4	0.469663	0.554512	0.591734	0.883383	E7EMX7;Q9P0K7	E7EMX7;Q9P0K7	Ankycorbin	RAI14
27.3637	27.0237	27.4633	26.9022	26.9389	26.8247	27.4839	26.4222		4	4	4	44.1	44.1	44.1	12.853	0	2611700000	15	0.478834	0.626624	-0.270813	-0.759256	E9PGW7;Q5T8T7;E7EN96;Q5T8T8;Q15528	E9PGW7;Q5T8T7;E7EN96;Q5T8T8;Q15528	Mediator of RNA polymerase II transcription subunit 22	MED22
28.7466	28.3686	29.0918	29.0346	28.2627	28.5475	28.8261	28.8976		4	4	4	20.3	20.3	20.3	27.569	0	8341800000	25	0.345113	0.720051	-0.176965	-0.553123	Q9NP64;E7EPF0	Q9NP64;E7EPF0	Nucleolar protein of 40 kDa	ZCCHC17
23.9232	25.0823	25.3361	21.8188	23.9214	24.8701	23.7572	25.335		2	2	2	9.1	9.1	9.1	44.842	0	204990000	3	-4.34294e-08	1	0	0	G3V1Q4;E7ES33;E7EPK1;Q16181;Q5JXL7;F5GZE5;H0Y3Y4;H0YFF6	G3V1Q4;E7ES33;E7EPK1;Q16181;Q5JXL7;F5GZE5;H0Y3Y4;H0YFF6	Septin-7	SEPT7;DKFZp586I031
28.824	29.3322	29.2134	29.7681	28.4877	28.369	28.996	29.0071		14	14	13	5.9	5.9	5.6	308.77	0	10376000000	20	1.1668	0.340976	-0.569479	-1.59781	E7EPN9;Q9Y520;H7C5N8	E7EPN9;Q9Y520	Protein PRRC2C	PRRC2C
26.1384	26.8808	27.5584	26.9478	26.0948	26.892	27.944	27.0765		7	7	4	13.5	13.5	8.8	65.578	0	2648300000	40	0.0918044	0.900101	0.120474	0.208398	E7EQR4;P15311;P35241;E9PQ82;E9PNV3	E7EQR4;P15311	Ezrin	EZR
27.8123	29.2906	29.025	30.5754	28.1039	29.5423	28.4677	30.5511		19	11	11	41.6	29	29	58.726	0	11959000000	49	0.00404642	0.996611	-0.0095973	-0.0107577	E7EQY4;E7EV10;Q9BTC8;D6W5A2;E9PCS8;E9PF88	E7EQY4;E7EV10;Q9BTC8;D6W5A2;E9PCS8	Metastasis-associated protein MTA3	MTA3
26.6165	23.7104	26.1561	24.8555	27.0195	26.5838	26.3129	26.2039		2	2	2	9.9	9.9	9.9	31.848	0	1509200000	14	0.88538	0.338227	1.19535	1.52857	Q16637;E7EQZ4;H0YBZ9;B4DP61	Q16637;E7EQZ4;H0YBZ9;B4DP61	Survival motor neuron protein	SMN1
27.0013	26.8231	26.7935	26.7605	27.9901	27.3467	27.0454	27.1011		4	4	4	13.4	13.4	13.4	57.557	0	2351200000	17	1.24864	0.330957	0.526212	1.6285	Q9UI10;E7ERK9;H7C2L8;F8W8L6	Q9UI10;E7ERK9;H7C2L8	Translation initiation factor eIF-2B subunit delta	EIF2B4
27.5573	27.9397	27.4888	27.7879	27.4057	27.4185	27.2508	28.0943		5	5	5	6.8	6.8	6.8	106.38	0	4051700000	11	0.293942	0.752131	-0.151067	-0.479885	Q86VM9;E7ERS3;H3BRN6	Q86VM9;E7ERS3	Zinc finger CCCH domain-containing protein 18	ZC3H18
27.36	26.1846	26.2583	25.5351	26.6554	27.2829	24.0785	25.9611		8	8	8	9.7	9.7	9.7	123.91	0	1737800000	23	0.166286	0.806933	-0.340037	-0.382095	Q9UIA9;E7ESC6;E9PEN8;E5RIW1	Q9UIA9;E7ESC6;E9PEN8	Exportin-7	XPO7
29.5912	30.6244	30.0368	32.0067	30.0324	30.9492	30.3151	31.9393		27	21	18	42.8	37.6	32.3	79.372	0	35014000000	115	0.136912	0.845602	0.244184	0.315428	E7ESY4;Q13330;H0Y4T7;F8VSM3;F8W9Y9;H7C3F3;C9JJM0;H0YIV8;H0YIT0;F8VPC5	E7ESY4;Q13330;H0Y4T7	Metastasis-associated protein MTA1	MTA1
31.0254	31.2442	30.6506	31.4144	31.5419	31.3178	31.0325	31.3605		7	7	7	43.5	43.5	43.5	15.197	0	54445000000	144	0.544739	0.618153	0.229512	0.776237	E7ETK0;P62847	E7ETK0;P62847	40S ribosomal protein S24	RPS24
29.113	28.5396	29.2486	29.2466	28.8489	28.9311	29.1018	28.915		50	1	1	32.6	0.8	0.8	152.3	0	10055000000	19	0.19518	0.846409	-0.0877542	-0.316605	E7ETY2	E7ETY2		TCOF1
29.2502	29.0482	29.4252	29.1783	29.0935	29.5078	29.4503	29.0373		7	7	7	25.7	25.7	25.7	45.31	0	12403000000	91	0.121334	0.907801	0.0467572	0.191714	E7EU96;P68400;Q8NEV1;V9GYA2;V9GY80	E7EU96;P68400;Q8NEV1	Casein kinase II subunit alpha;Casein kinase II subunit alpha 3	CSNK2A1;CSNK2A3
24.86	24.8782	24.5901	24.3962	24.8941	24.8428	25.1999	24.4699		2	2	2	5.8	5.8	5.8	67.315	0	437880000	15	0.395876	0.70488	0.170542	0.589886	F5GYC1;P28288;E7EUE1	F5GYC1;P28288;E7EUE1	ATP-binding cassette sub-family D member 3	ABCD3
28.1173	28.7069	29.2863	29.5892	27.8991	28.1121	28.6598	28.8478		8	8	8	17	17	17	72.075	0	7806900000	25	0.664224	0.46269	-0.545224	-1.10158	E7EVD1;O43395;B4DSY9	E7EVD1;O43395;B4DSY9	U4/U6 small nuclear ribonucleoprotein Prp3	PRPF3
24.0705	24.1079	23.8409	24.0689	25.3485	23.7694	24.1199	23.274		1	1	1	4	4	4	48.22	0	348510000	16	0.0859621	0.9084	0.105891	0.193763	E7EVL4;Q9H490	E7EVL4;Q9H490	Phosphatidylinositol glycan anchor biosynthesis class U protein	PIGU
27.4233	27.4477	27.9163	27.7682	27.7044	27.4045	27.6115	27.4402		7	7	7	25.6	25.6	25.6	54.766	0	3461600000	39	0.293434	0.78938	-0.0987387	-0.410388	E7EVX8;Q8WWY3;E7ESA8;E7EU94;E7ESX0;E7EN72	E7EVX8;Q8WWY3;E7ESA8	U4/U6 small nuclear ribonucleoprotein Prp31	PRPF31
32.6279	33.0964	31.9175	32.0388	33.0441	33.2515	32.8823	32.9238		59	59	54	60.6	60.6	57.2	148.83	0	128940000000	567	1.10456	0.339844	0.605268	1.56845	E7EW20;Q9UM54	E7EW20;Q9UM54	Unconventional myosin-VI	MYO6
25.9506	27.2853	26.7248	27.1795	26.4736	26.8534	26.6014	27.4265		4	4	4	8.4	8.4	8.4	94.812	0	1986000000	18	0.0509509	0.950339	0.0537014	0.114301	H0YFS7;E7EW59;Q9Y467	H0YFS7;E7EW59;Q9Y467	Sal-like protein 2	SALL2
24.8807	22.7633	26.6447	23.578	25.0111	24.1486	24.766	24.3009		3	3	3	21.7	21.7	21.7	46.576	0	522810000	3	0.0357112	0.966487	0.0899334	0.092688	E7EWT1;P39656	E7EWT1;P39656	Dolichyl-diphosphooligosaccharide--protein glycosyltransferase 48 kDa subunit	DDOST
23.6868	23.0872	23.8715	23.5122	28.169	27.607	27.1343	28.1508	+	4	4	4	6.3	6.3	6.3	138.6	0	1089100000	6	5.10679	0	4.22586	10.5939	Q86Y13;C9J9M8;C9J702	Q86Y13;C9J9M8	E3 ubiquitin-protein ligase DZIP3	DZIP3
24.7175	24.5509	25.4054	26.4227	25.2389	25.3098	24.8776	26.9229		2	2	2	13.2	13.2	13.2	15.016	0	1005100000	27	0.198609	0.775783	0.313199	0.433296	F8VZJ2;H0YHX9;Q13765;E9PAV3	F8VZJ2;H0YHX9;Q13765;E9PAV3	Nascent polypeptide-associated complex subunit alpha	NACA
28.4596	29.5836	28.962	31.1009	29.6731	29.5798	28.8161	30.5558		15	7	7	38.9	30.5	30.5	46.938	0	16857000000	61	0.0686245	0.923408	0.129727	0.167487	E9PC52;Q16576;Q5JP01;Q5JP02;Q5JNZ6	E9PC52;Q16576	Histone-binding protein RBBP7	RBBP7
26.2441	26.8208	26.5418	26.1464	29.8522	29.0027	30.1759	31.4203	+	16	16	16	27.6	27.6	27.6	92.468	0	7706100000	27	3.37785	0.00448	3.67451	5.88969	P14625;H0YIV0;Q58FF3	P14625	Endoplasmin	HSP90B1
32.2753	32.2825	31.8038	31.6429	32.3304	32.4197	32.3108	32.2756		43	43	43	49.1	49.1	49.1	128.48	0	85187000000	410	1.03396	0.405547	0.333029	1.24942	E9PDF6;O43795;E7EQD9;E7EPB4;H7C2Y7;C9JYW1;C9JUP5;C9K0I9;Q9UBC5;G3V342;F5GWY8	E9PDF6;O43795	Unconventional myosin-Ib	MYO1B
22.6038	25.4967	23.215	25.667	26.4312	23.4632	24.4211	25.6376		6	6	6	14.9	14.9	14.9	57.586	0	2098100000	6	0.306139	0.676196	0.742633	0.662832	E9PEJ4;P10515;F5H7M3;H0YDD4	E9PEJ4;P10515;F5H7M3;H0YDD4	Dihydrolipoyllysine-residue acetyltransferase component of pyruvate dehydrogenase complex, mitochondrial	DLAT
23.9167	24.5136	26.7281	29.9588	24.557	25.617	26.7783	29.8432		17	15	15	8.7	7.8	7.8	305.48	0	3836500000	36	0.0853161	0.892928	0.419596	0.222995	P78559;J3KPX8;E9PGC8	P78559;J3KPX8;E9PGC8	Microtubule-associated protein 1A;MAP1A heavy chain;MAP1 light chain LC2	MAP1A
28.6508	27.9099	28.8083	28.2697	28.6415	28.1531	29.0009	29.1424		9	7	7	18.6	16.9	16.9	58.97	0	6603500000	22	0.496765	0.591742	0.324783	0.814661	E9PH62;Q9NUL3;G5EA18;E5RJN7;F8VPI7;E7EPX0;E7EVJ4;E7EVI1;E5RJ67;H0YBY0	E9PH62;Q9NUL3;G5EA18;E5RJN7;F8VPI7;E7EPX0;E7EVJ4;E7EVI1	Double-stranded RNA-binding protein Staufen homolog 2	STAU2
24.5461	24.6466	25.3413	24.6341	25.9767	25.7287	25.4558	24.8308		3	3	3	6.6	6.6	6.6	43.193	0	672070000	25	1.20973	0.296511	0.705992	1.73078	E9PHI6;Q9Y6G9	E9PHI6;Q9Y6G9	Cytoplasmic dynein 1 light intermediate chain 1	DYNC1LI1
34.3648	34.3147	34.6448	34.7461	34.2654	34.4233	34.6884	34.3924		55	55	6	36.6	36.6	4.8	152.1	0	526660000000	810	0.218519	0.845384	-0.0752363	-0.316463	Q13428;E9PHK9;J3KQ96;H0YA99;H0YAB7	Q13428;E9PHK9;J3KQ96	Treacle protein	TCOF1
26.6642	26.5532	26.5307	24.4458	26.4395	26.8566	26.0195	25.8642		2	2	2	29.2	29.2	29.2	11.643	0	1689700000	20	0.163978	0.81464	0.246487	0.362638	K4DIA8;K4DIA2;K4DIB0;K4DIB2;E9PQ36;K4DIB8;E9PI74;K4DIB3;E9PS95;E9PJH7;Q9H936;K4DIB4;E9PJY0;K4DIB6;K4DIB1	K4DIA8;K4DIA2;K4DIB0;K4DIB2;E9PQ36;K4DIB8;E9PI74;K4DIB3;E9PS95;E9PJH7;Q9H936;K4DIB4;E9PJY0;K4DIB6;K4DIB1	Mitochondrial glutamate carrier 1	SLC25A22
24.6167	23.8471	24.6455	24.0889	23.4825	23.6472	24.5781	24.809		1	1	1	31.2	31.2	31.2	9.9501	0	271630000	5	0.171284	0.821021	-0.170334	-0.350833	E9PJK0;E9PSB5;E9PIU3;H7BXM1;J3KQ12	E9PJK0;E9PSB5;E9PIU3;H7BXM1;J3KQ12		BSCL2
30.0313	29.8091	30.1716	30.1763	29.5958	29.5762	29.9058	29.8859		9	9	9	11.6	11.6	11.6	178.22	0	19388000000	64	1.31011	0.373263	-0.306152	-1.36471	E9PJ24;F8WEF5;Q9P1Y6	E9PJ24;F8WEF5;Q9P1Y6	PHD and RING finger domain-containing protein 1	PHRF1
30.8863	30.7414	30.2627	29.2338	33.9037	33.6672	33.8089	34.0379	+	44	44	44	58	58	58	110.42	0	98537000000	269	4.07427	0.004	3.57337	7.41798	P55060;B4DUC5	P55060;B4DUC5	Exportin-2	CSE1L
27.1111	26.8884	26.8877	27.3877	27.0518	26.7867	26.8776	27.1264		3	3	3	26.4	26.4	26.4	10.89	0	2822700000	24	0.323269	0.768687	-0.108129	-0.446932	E9PQL5;E9PLE3;E9PKA8;Q6ZUT1;E9PSC8	E9PQL5;E9PLE3;E9PKA8;Q6ZUT1;E9PSC8	Uncharacterized protein C11orf57	C11orf57
27.8569	27.4692	28.2957	27.5035	27.9028	24.9839	27.1615	26.8939		8	8	8	27.4	27.4	27.4	37.709	0	3603100000	22	0.798079	0.361148	-1.04576	-1.3929	E9PKG1;Q99873;H7C2I1;E9PNR9;E9PQ98;E9PIX6;H0YDE4;E9PMW9;E9PI83	E9PKG1;Q99873;H7C2I1;E9PNR9;E9PQ98;E9PIX6;H0YDE4	Protein arginine N-methyltransferase 1	PRMT1
24.3875	26.1973	24.6856	22.9554	26.5241	26.2653	24.2432	26.7799		7	7	7	10.4	10.4	10.4	104.78	0	1293100000	6	0.784286	0.355526	1.39668	1.4225	E9PL22;Q9Y4L1;B7Z909;E9PJ21;J3QL06;J3KTF1	E9PL22;Q9Y4L1;B7Z909;E9PJ21	Hypoxia up-regulated protein 1	HYOU1
26.1054	25.5632	26.0977	25.1192	26.2498	25.7074	26.2346	26.2036		4	4	2	30.8	30.8	24.3	18.483	0	1080200000	10	0.671051	0.506507	0.377469	1.01706	E9PLD0;Q9H0U4;Q92928	E9PLD0;Q9H0U4;Q92928	Ras-related protein Rab-1B;Putative Ras-related protein Rab-1C	RAB1B;RAB1C
22.9964	24.4968	24.4714	23.4466	27.8621	26.3761	27.1358	27.6963	+	5	5	5	12.2	12.2	12.2	52.337	0	828760000	10	3.29762	0.00676923	3.41478	5.65577	Q9UJW0;E5RI97;E5RK21;E5RGG1;H9KVE0	Q9UJW0	Dynactin subunit 4	DCTN4
24.428	22.8038	24.397	23.8494	25.0627	24.6011	24.6264	23.3671		7	7	7	10.1	10.1	10.1	118.14	0	482840000	9	0.467903	0.561351	0.544787	0.869902	E9PR16;G3V198;Q12769;E9PSI3	E9PR16;G3V198;Q12769	Nuclear pore complex protein Nup160	NUP160
32.8305	32.6989	32.9288	34.0898	32.9991	33.6233	33.2546	33.9421		4	4	4	20.3	20.3	20.3	6.6478	0	201360000000	86	0.359282	0.678536	0.317799	0.659405	P62861;E9PR30	P62861;E9PR30	40S ribosomal protein S30	FAU
24.6534	24.4841	24.5098	24.1232	25.685	24.684	24.6535	24.2703		2	2	2	3.3	3.3	3.3	82.603	0	451800000	11	0.548493	0.547405	0.380579	0.900476	F2Z2B9;Q9BSJ2	F2Z2B9;Q9BSJ2	Gamma-tubulin complex component 2	TUBGCP2
22.6928	24.3338	24.6579	24.263	25.8978	24.3523	24.3791	24.474		2	2	2	8.8	8.8	8.8	63.616	0	362640000	3	0.655233	0.434634	0.788949	1.16374	F2Z2C0;Q9Y2L1;G3V1J5	F2Z2C0;Q9Y2L1;G3V1J5	Exosome complex exonuclease RRP44	DIS3
24.6365	24.6772	25.0598	23.7254	24.5992	25.279	24.6559	23.6767		3	2	2	3.8	3.2	3.2	179.48	0	403260000	7	0.021926	0.985007	0.0279884	0.0523337	F2Z2E2;Q86VI3	F2Z2E2;Q86VI3	Ras GTPase-activating-like protein IQGAP3	IQGAP3
25.439	23.2096	25.0633	24.669	28.7337	26.6051	27.7994	28.596	+	8	8	8	9.5	9.5	9.5	139.09	0	2256700000	23	2.53875	0.0267059	3.33834	4.22413	E7EX90;Q14203;Q6AWB1;E7EWF7;C9JUI8;C9J1B7;C9JZA4;C9JTE5;C9JJN7;C9JJD0	E7EX90;Q14203;Q6AWB1	Dynactin subunit 1	DCTN1;DKFZp686E0752
24.0052	24.1741	23.7902	24.2764	24.7377	24.0195	23.2348	25.578		2	2	2	4.7	4.7	4.7	76.304	0	216130000	3	0.266403	0.726041	0.331019	0.541308	H0Y5T1;F5H2E2;F5GWS0;E9PBA6;F5H3X0;F5GWM7;E3W994;J3KR49;O75122;F8WA11;F5H604;E7ERI8;E7EW49;Q7Z460	H0Y5T1;F5H2E2;F5GWS0;E9PBA6;F5H3X0;F5GWM7;E3W994;J3KR49;O75122;F8WA11;F5H604;E7ERI8;E7EW49;Q7Z460	CLIP-associating protein 2;CLIP-associating protein 1	CLASP1;CLASP2
32.8089	33.5913	33.0053	34.7595	33.2094	34.1476	33.4156	34.937		80	80	80	45.6	45.6	45.6	217.1	0	288070000000	944	0.270813	0.715755	0.386151	0.560895	F5GWX5;Q14839;Q8TDI0;K7EMY3;Q12873;Q5TG85;F2Z2R5;I3L229;H7C3H7;H7C0J3;F6T542;K7EPV1;K7ESA5;F5H6N4	F5GWX5;Q14839	Chromodomain-helicase-DNA-binding protein 4	CHD4
26.3628	23.1071	26.6618	26.5651	26.091	25.8655	26.7955	26.9498		3	3	3	16.4	16.4	16.4	26.505	0	1676100000	3	0.361765	0.62778	0.751234	0.752955	F5GX11;P25786;B4DEV8	F5GX11;P25786	Proteasome subunit alpha type-1	PSMA1
29.0102	29.0082	28.7622	28.7132	29.5258	29.2419	29.1418	28.8427		13	13	13	36.9	36.9	36.9	62.244	0	10779000000	128	1.0023	0.424365	0.314603	1.20269	F5GX33;Q9UJS0;O75746	F5GX33;Q9UJS0	Calcium-binding mitochondrial carrier protein Aralar2	SLC25A13
22.8201	23.6794	24.0735	24.154	24.3399	24.1116	25.5175	24.2291		1	1	1	36.5	36.5	36.5	7.054	0.00409	332690000	2	-4.34294e-08	1	0	0	F5GY34;O14818;Q8TAA3	F5GY34;O14818;Q8TAA3	Proteasome subunit alpha type-7;Proteasome subunit alpha type-7-like	PSMA8;PSMA7
26.0869	25.5441	27.305	26.0486	25.6472	25.5422	26.8833	25.482		5	5	4	22.7	22.7	20.1	59.667	0	1411600000	13	0.299036	0.705815	-0.357461	-0.594819	F5H4G7;O60684;F5GYL8;Q5TFJ7;O15131;H0Y3K0	F5H4G7;O60684;F5GYL8;Q5TFJ7;O15131	Importin subunit alpha;Importin subunit alpha-7;Importin subunit alpha-6	KPNA6;KPNA5
25.5631	25.4683	25.402	25.5899	25.1843	24.9999	24.8655	23.8548		4	4	4	15.4	15.4	15.4	71.462	0	650320000	16	1.38596	0.232772	-0.779689	-1.94513	F5GZU5;G3V1P5;Q96RN5	F5GZU5;G3V1P5;Q96RN5	Mediator of RNA polymerase II transcription subunit 15	MED15
25.8723	24.5436	23.7357	26.3585	23.7449	24.311	26.2054	22.7549		7	7	7	7.2	7.2	7.2	186.26	0	1155100000	10	0.409016	0.577923	-0.873477	-0.837658	F5H1F7;P29375;E7EV89;F5GZ99;F5GZR8;F5H322	F5H1F7;P29375;E7EV89	Lysine-specific demethylase 5A	KDM5A
27.2522	25.8711	27.8204	25.9436	25.9469	25.3447	26.3605	24.9209		2	2	2	16.7	16.7	16.7	32.302	0	1788500000	24	0.949969	0.343766	-1.0786	-1.58649	F8W1D1;H0YIJ2;F5H2A6;P40967;J3KP45	F8W1D1;H0YIJ2;F5H2A6;P40967;J3KP45	Melanocyte protein PMEL;M-alpha;M-beta	PMEL
23.4674	28.2171	22.7461	27.7014	29.5503	29.2235	28.3076	28.1279	+	15	2	2	79.6	23.7	23.7	17.089	0	14101000000	61	1.18307	0.194788	3.26931	2.10354	G8JLA2;F8VZU9;F8W180;F8VXL3	G8JLA2		MYL6
25.8228	25.3023	25.5926	24.8716	26.2777	24.5059	26.2895	25.722		3	3	3	19	19	19	51.159	0	1135300000	21	0.265903	0.728574	0.301449	0.532063	F5H2U1;P35520;H7C1W6;H7C2H4	F5H2U1;P35520	Cystathionine beta-synthase	CBS
29.0654	28.1496	29.0886	28.2745	28.7726	28.2456	29.0938	28.4681		13	13	13	19.6	19.6	19.6	99.679	0	9091800000	53	0.000513709	0.999776	0.000481129	0.0011691	F5H315;Q9HCS7	F5H315;Q9HCS7	Pre-mRNA-splicing factor SYF1	XAB2
26.5822	26.4903	26.6078	27.0467	27.5911	27.3286	26.6861	26.6614		6	6	6	4.5	4.5	4.5	162.63	0	1853400000	15	0.709189	0.47978	0.38505	1.05709	F5H335;Q14152	F5H335;Q14152	Eukaryotic translation initiation factor 3 subunit A	EIF3A
28.7178	28.0161	28.2092	26.9286	28.3112	28.4651	28.1663	28.0488		6	6	2	47.5	47.5	17.7	20.697	0	5231900000	64	0.303526	0.705867	0.279886	0.574299	P84077;P61204;F5H423;F5H0C7;C9J1Z8;B7ZB63;F5H1V1;F5H6T5;F8WDB3	P84077;P61204;F5H423;F5H0C7;C9J1Z8	ADP-ribosylation factor 1;ADP-ribosylation factor 3	ARF1;ARF3;ARF5
27.9736	26.7358	27.5261	25.6504	28.0807	27.157	28.0985	27.0804		5	5	4	46.9	46.9	41.2	20.966	0	2899400000	21	0.497026	0.533615	0.632657	0.928269	H0YH88;F8W118;F8VY35;F8VV59;F8W543;F5H4R6;H0YIV4;P55209;H0YHC3;F8W020;B7Z9C2;F8W0J6;F8VRJ2;F8VXI6;F8VUX1;B3KV44;F8VVB5;E9PKT8	H0YH88;F8W118;F8VY35;F8VV59;F8W543;F5H4R6;H0YIV4;P55209;H0YHC3;F8W020;B7Z9C2;F8W0J6;F8VRJ2;F8VXI6;F8VUX1;B3KV44	Nucleosome assembly protein 1-like 1	NAP1L1
23.8171	26.4084	24.2871	24.0996	26.3143	26.8764	26.956	28.5464	+	2	2	2	15.5	15.5	15.5	11.917	0	1805600000	9	1.78753	0.0984444	2.52025	2.92166	D6RDG3;H0Y9Y1;P20290	D6RDG3;H0Y9Y1;P20290	Transcription factor BTF3	BTF3
23.5656	23.2377	23.6989	23.4371	23.6761	23.2814	24.6883	23.8025		2	2	2	13.9	13.9	13.9	15.651	0	258590000	10	0.563631	0.539169	0.377253	0.913989	F5H571;P45974	F5H571;P45974	Ubiquitin carboxyl-terminal hydrolase 5	USP5
28.5958	28.6309	27.5218	27.3748	29.28	28.9234	28.4583	27.0784		31	3	2	69.9	12.2	9.1	49.895	0	7014900000	57	0.285565	0.707289	0.404223	0.586723	Q9BQE3;F5H5D3	Q9BQE3;F5H5D3	Tubulin alpha-1C chain	TUBA1C
27.117	27.1963	27.1889	25.7855	26.6967	26.2986	26.2998	26.2055		2	2	2	14.6	14.6	14.6	41.634	0	1616700000	41	0.577963	0.527383	-0.446779	-0.965305	F5H5I6;H0Y8R1;H0YAK1;Q12849	F5H5I6;H0Y8R1;H0YAK1;Q12849	G-rich sequence factor 1	GRSF1
26.6725	27.2608	27.8219	28.5343	27.4155	28.2889	27.6214	28.444		7	7	7	24.6	24.6	24.6	41.265	0	5476100000	34	0.336561	0.682659	0.370049	0.649613	F5H669;Q8N684;F5H6M0;F5H047;J3QT54;C9J286;C9J323;F5H5B7;F5H1W4;F5H2K8;F5H6P5;F5H6A8;F5GXA3;C9JM38	F5H669;Q8N684;F5H6M0;F5H047;J3QT54	Cleavage and polyadenylation specificity factor subunit 7	CPSF7
30.4527	30.4096	29.4464	29.4547	30.1826	30.2584	29.9023	29.6614		29	29	29	36.2	36.2	36.2	118.99	0	18506000000	168	0.0684323	0.932539	0.0603256	0.145537	F5H6E2;O00159;I3L204;I3L4D4;I3L501;I3L3Y6;I3L168;I3L3F5	F5H6E2;O00159	Unconventional myosin-Ic	MYO1C
25.7754	24.9501	25.1563	25.02	25.0147	25.5259	24.9809	24.9971		4	4	4	7.2	7.2	7.2	117	0	746500000	6	0.160126	0.853093	-0.0957904	-0.290215	F5H8E5;Q93009;H3BND8;F5H2X1	F5H8E5;Q93009;H3BND8	Ubiquitin carboxyl-terminal hydrolase;Ubiquitin carboxyl-terminal hydrolase 7	USP7
23.9352	23.79	22.9265	22.835	26.7278	25.7933	25.4336	25.5791	+	3	3	3	7.8	7.8	7.8	57.21	0	803350000	10	3.07605	0.0125517	2.51176	4.94717	P48444;B0YIW6	P48444;B0YIW6	Coatomer subunit delta	ARCN1
28.1064	28.0279	27.5495	26.8927	28.039	27.8997	27.6101	27.4142		9	9	9	7.2	7.2	7.2	236.02	0	4120000000	69	0.114829	0.887234	0.0966311	0.234215	F8VPD4;P27708;H7C3Z5;H7C2E4	F8VPD4;P27708	CAD protein;Glutamine-dependent carbamoyl-phosphate synthase;Aspartate carbamoyltransferase;Dihydroorotase	CAD
28.1678	27.499	27.3298	26.7511	28.3047	27.7585	28.0243	26.9115		7	7	7	23.2	23.2	23.2	55.308	0	4329200000	29	0.315618	0.707085	0.312795	0.60278	F8VPV9;P06576;F8W079;H0YH81;F8VQY0;H0YI37;F8W0P7	F8VPV9;P06576;F8W079;H0YH81	ATP synthase subunit beta;ATP synthase subunit beta, mitochondrial	ATP5B
27.0658	27.6056	27.2063	26.959	27.4237	27.716	27.1331	27.2343		7	7	3	40.4	40.4	24.8	30.987	0	2646600000	48	0.383214	0.707183	0.167572	0.576065	F8VR82;F8VYE8;P36873;P62136;F8W0W8;E9PMD7;E7ETD8;F5H1L6;F5H037;F8W0V8;F8WE71;H0Y3Y6	F8VR82;F8VYE8;P36873;P62136;F8W0W8;E9PMD7;E7ETD8	Serine/threonine-protein phosphatase;Serine/threonine-protein phosphatase PP1-gamma catalytic subunit;Serine/threonine-protein phosphatase PP1-alpha catalytic subunit	PPP1CC;PPP1CA;PPP1CB
24.0131	23.7848	24.1828	25.6958	24.2281	24.7834	24.3452	24.9929		5	2	2	4.9	3.2	3.2	99.357	0	461040000	8	0.135344	0.851677	0.168272	0.295538	Q6NWY9;F8VU11	Q6NWY9;F8VU11	Pre-mRNA-processing factor 40 homolog B	PRPF40B
23.7907	23.4756	24.4649	23.0882	23.4776	25.2535	23.8348	25.0649		1	1	1	1.9	1.9	1.9	207.81	0	186410000	6	0.633926	0.45349	0.702808	1.11728	J3QK86;J3KPG5;F8VU39;Q9UIF9	J3QK86;J3KPG5;F8VU39;Q9UIF9	Bromodomain adjacent to zinc finger domain protein 2A	BAZ2A
23.9436	25.3539	25.7567	24.5493	27.4171	27.1936	27.355	27.564	+	2	2	2	27.8	27.8	27.8	9.396	0	801330000	4	3.01814	0.0173333	2.48151	4.83595	G3V524;G3V2Q5;G3V5Y4;F6S9Y6;Q9NZ32;G3V4K6;V9GYX7	G3V524;G3V2Q5;G3V5Y4;F6S9Y6;Q9NZ32;G3V4K6;V9GYX7	Actin-related protein 10	ACTR10
27.9737	27.8912	28.3361	27.6789	27.813	27.6468	28.1405	27.3753		10	6	6	52	37.4	37.4	33.8	0	4101400000	48	0.4888	0.642775	-0.226026	-0.727626	F8VZX2;H3BRU6;B4DXP5;Q15366;F8W0G4;B4DLC0;F8VXH9;F8W1G6;J3QT27;E9PFP8;P57721;H3BSS4;F8VRH0;H3BND9	F8VZX2;H3BRU6;B4DXP5;Q15366;F8W0G4;B4DLC0;F8VXH9;F8W1G6;J3QT27;E9PFP8;P57721	Poly(rC)-binding protein 2;Poly(rC)-binding protein 3	PCBP2;PCBP3
35.0666	35.2335	34.3669	34.7002	35.3479	35.5752	35.2011	35.4121		16	16	3	73.1	73.1	17.2	16.29	0	733170000000	491	1.39124	0.289507	0.542253	1.75771	F8W1R7;P60660;G3V1V0;J3KND3;B7Z6Z4;F8VPF3;G3V1Y7;H0YI43	F8W1R7;P60660;G3V1V0;J3KND3;B7Z6Z4;F8VPF3;G3V1Y7	Myosin light polypeptide 6	MYL6
23.0586	22.3402	27.0844	25.3523	22.1661	23.2461	24.7079	24.7848		1	1	1	4.9	4.9	4.9	19.503	0.0053191	2356200000	3	0.236158	0.725495	-0.732608	-0.540806	H0YJY3;F8W717;O00423	H0YJY3;F8W717;O00423	Echinoderm microtubule-associated protein-like 1	EML1
29.7887	29.7919	30.3141	30.0813	29.646	29.4351	29.9958	30.0672		15	13	13	31.7	28.4	28.4	66.121	0	16694000000	85	0.483583	0.660182	-0.207997	-0.703762	Q9Y6M1;F8W930	Q9Y6M1;F8W930	Insulin-like growth factor 2 mRNA-binding protein 2	IGF2BP2
26.052	23.5134	24.721	22.6821	24.4944	23.7424	24.2672	22.6383		1	1	1	43.2	43.2	43.2	4.9414	0	202340000	11	0.216425	0.747762	-0.456503	-0.484236	G3V377;F8W9B8;O00471	G3V377;F8W9B8;O00471	Exocyst complex component 5	EXOC5
29.6045	30.2946	29.5734	28.3929	29.7628	29.9273	29.9873	29.5148		8	8	8	47.6	47.6	47.6	19.667	0	15024000000	71	0.348867	0.681921	0.331697	0.652253	P59998;F8WCF6;F8WDD7;H7C0A3;F8WE39;R4GN08;F8WDW3	P59998;F8WCF6;F8WDD7;H7C0A3	Actin-related protein 2/3 complex subunit 4	ARPC4;ARPC4-TTLL3
31.9732	32.2151	32.1336	32.4951	32.2264	32.1406	32.0835	31.9021		11	11	11	31.4	31.4	31.4	25.617	0	102180000000	229	0.394983	0.743271	-0.116076	-0.506983	F8WCT1;Q66PJ3;F5GYV5;H7BZV4;F8WEP2;F5H7X4	F8WCT1;Q66PJ3;F5GYV5;H7BZV4;F8WEP2;F5H7X4	ADP-ribosylation factor-like protein 6-interacting protein 4	ARL6IP4
25.5806	24.6187	24.5457	23.7025	25.078	25.0632	24.665	24.4857		3	3	3	6.6	6.6	6.6	99.707	0	544480000	15	0.203263	0.788726	0.211098	0.412756	F8WDV0;Q9UI26;D6RCN7;D6RJB1	F8WDV0;Q9UI26;D6RCN7;D6RJB1	Importin-11	IPO11
30.2691	30.4456	29.9293	29.188	30.8053	30.6516	30.5177	30.3726		30	30	25	20.5	20.5	18.1	215.04	0	24028000000	176	1.12157	0.341772	0.628796	1.59963	F8WE88;G3V394;Q9Y4I1;F8W6H6;E7ERV5;Q9UES5;O95317;G3V3C9;H0YM93;E9PE01	F8WE88;G3V394;Q9Y4I1;F8W6H6	Unconventional myosin-Va	MYO5A
32.4109	32.7567	32.5895	33.1435	32.775	33.1025	32.7944	33.2259		17	17	17	28	28	28	52.269	0	159770000000	340	0.614291	0.566818	0.249302	0.852091	F8WJN3;Q16630;F8W084	F8WJN3;Q16630	Cleavage and polyadenylation specificity factor subunit 6	CPSF6
24.3354	24.2742	24.9609	24.0547	23.784	24.1716	23.4759	23.7995		1	1	1	3.5	3.5	3.5	70.353	0	433480000	16	1.32277	0.289065	-0.598567	-1.7554	G3V153;Q14444	G3V153;Q14444	Caprin-1	CAPRIN1
27.967	28.1944	28.989	27.9513	28.871	28.2201	29.484	29.0629		11	11	11	11	11	11	189.67	0	7405200000	50	0.893568	0.365743	0.634058	1.38148	G5E9E7;Q07157;G3V1L9;H0Y3R8;H0YLT6;H0YKB1	G5E9E7;Q07157;G3V1L9	Tight junction protein ZO-1	TJP1
32.8236	32.9478	32.343	32.9205	33.1327	33.2433	32.7402	32.9747		14	14	14	51.8	51.8	51.8	18.756	0	159640000000	215	0.722647	0.530712	0.263996	0.948311	G3V203;Q07020;J3QQ67;H0YHA7;F8VUA6;F8VYV2;F8VXR6	G3V203;Q07020;J3QQ67;H0YHA7;F8VUA6;F8VYV2	60S ribosomal protein L18	RPL18
23.3457	22.2384	24.7161	23.3263	24.2419	22.3985	23.7671	24.4235		2	2	2	17.7	17.7	17.7	22.978	0	827300000	13	-4.34294e-08	1	0	0	G3V438;O95433;H0YJ63;H0YJG6;H0YJU2;H0YJG7;B4DUR9	G3V438;O95433;H0YJ63;H0YJG6;H0YJU2;H0YJG7;B4DUR9	Activator of 90 kDa heat shock protein ATPase homolog 1	AHSA1
26.6668	27.3822	26.569	27.221	26.3942	26.4338	26.4984	26.5966		4	4	4	29.3	29.3	29.3	28.424	0	2053800000	23	1.22971	0.336022	-0.479005	-1.56593	O75586;G3V4A5	O75586;G3V4A5	Mediator of RNA polymerase II transcription subunit 6	MED6
22.9319	25.0641	25.2155	26.8781	22.2697	25.1887	23.8832	25.7752		3	3	3	5.4	5.4	5.4	113.95	0	487490000	10	0.273748	0.703075	-0.743187	-0.608054	G3V5V3;O60524;G3V4D9;G3V547	G3V5V3;O60524;G3V4D9	Nuclear export mediator factor NEMF	NEMF
28.7858	27.8771	28.6338	28.0249	28.8954	28.6618	29.0903	29.0222		25	1	1	57.2	8	8	48.023	0	15524000000	104	1.28626	0.296571	0.58703	1.71454	G3XAC6	G3XAC6		RBM39
28.2694	28.6136	28.1294	28.8568	28.2375	28.4514	27.9084	29.3446		5	5	5	14.1	14.1	14.1	64.594	0	7109600000	28	0.0176933	0.981014	0.0182023	0.0405549	G3XAG1;Q96ME7;B4E0X7	G3XAG1;Q96ME7	Zinc finger protein 512	ZNF512
30.2541	30.4442	31.0248	30.7502	29.9094	29.6785	30.4689	30.2906		14	14	14	9.1	9.1	9.1	198.04	0	30594000000	72	1.1261	0.338458	-0.531479	-1.53226	P07942;G3XAI2;E7EPA6;E9PCS6;C9J296	P07942;G3XAI2;E7EPA6	Laminin subunit beta-1	LAMB1
23.5953	24.1007	24.0576	24.9645	26.7443	24.6085	26.736	27.3482	+	2	2	2	17.6	17.6	17.6	19.952	0	477160000	4	1.77205	0.10678	2.17975	2.84812	X6RLR1;O75935;X6RA56;X6RCK5;Q8NB28	X6RLR1;O75935;X6RA56;X6RCK5;Q8NB28	Dynactin subunit 3	DCTN3
30.0576	30.6745	30.6284	30.4526	30.1334	30.4639	30.2601	30.3863		17	17	17	38.3	38.3	38.3	73.476	0	28558000000	132	0.395525	0.720013	-0.142314	-0.551765	G5E9W3;Q9UKF6;C9JZH6	G5E9W3;Q9UKF6	Cleavage and polyadenylation specificity factor subunit 3	CPSF3
24.8786	25.0283	24.9555	24.6079	25.3759	25.18	25.5193	26.7912		2	2	2	7.8	7.8	7.8	54.963	0	674610000	3	1.18799	0.282193	0.848989	1.78264	G5EA52;P30101	G5EA52;P30101	Protein disulfide-isomerase A3	PDIA3
24.5039	22.8267	23.5373	23.7942	24.1797	25.3447	26.4855	25.5791	+	2	2	2	8.1	8.1	8.1	62.003	0	1005100000	9	1.59016	0.141943	1.73171	2.51882	Q9Y5J1;J3QLD6;J3QRG0	Q9Y5J1;J3QLD6;J3QRG0	U3 small nucleolar RNA-associated protein 18 homolog	UTP18
32.5762	32.0803	32.9783	31.8854	32.546	32.2683	32.7723	32.4619		20	20	13	60.4	60.4	42.5	49.229	0	111460000000	357	0.194041	0.817297	0.132059	0.358872	P31943;G8JLB6;E9PCY7;D6RBM0;D6RIU0;E5RGV0;D6RFM3;H0YB39;D6RIT2;H0YBD7;E7EQJ0;D6RAM1;D6R9T0;E7EN40;D6RDU3;D6RJ04;D6RIH9;E5RGH4;H0YBG7;D6RDL0;F5GZT4;D6RF17;D6R9D3;E5RJ94;H0YAQ2	P31943;G8JLB6;E9PCY7;D6RBM0;D6RIU0;E5RGV0;D6RFM3;H0YB39	Heterogeneous nuclear ribonucleoprotein H;Heterogeneous nuclear ribonucleoprotein H, N-terminally processed	HNRNPH1
24.7641	23.9742	24.46	22.4445	24.6836	24.7878	23.8911	24.257		3	3	3	6.4	6.4	6.4	59.105	0	537070000	18	0.389992	0.62725	0.494164	0.754671	G8JLG1;Q14683;H0Y7K8	G8JLG1;Q14683	Structural maintenance of chromosomes protein 1A	SMC1A
25.5588	23.8064	25.703	24.3689	24.6038	25.5998	25.7133	23.8032		3	3	3	4.9	4.9	4.9	122.03	0	854880000	10	0.0380031	0.963223	0.0707388	0.0949823	G8JLK7;Q9H6R4	G8JLK7;Q9H6R4	Nucleolar protein 6	NOL6
28.4837	28.2511	28.3659	28.0404	29.1307	28.6342	28.2165	28.5695		13	13	13	8	8	8	374.19	0	7469700000	62	0.838026	0.442583	0.352475	1.13486	H0Y5W0;Q7Z6Z7;H0Y659;Q5H962	H0Y5W0;Q7Z6Z7	E3 ubiquitin-protein ligase HUWE1	HUWE1
32.4568	32.6484	32.2954	31.7907	32.7348	32.5207	32.5901	32.3713		9	9	9	71.1	71.1	71.1	16.837	0	105880000000	245	0.6118	0.566199	0.256389	0.858311	P62158;H0Y7A7;E7ETZ0;E7EMB3;G3V361;Q96HY3;F8WBR5;G3V226;M0QZ52;G3V479;C9J7T9;P27482;P02585	P62158;H0Y7A7;E7ETZ0;E7EMB3;G3V361;Q96HY3	Calmodulin	CALM1;CALM2
31.7063	31.9897	32.299	31.1833	31.8716	31.2882	32.1192	31.819		17	15	15	53.1	49.2	49.2	29.667	0	60950000000	130	0.0232941	0.985655	-0.0201097	-0.0509764	H0Y8G5;Q14103;H0YA96;B4DTC3;D6RAF8;D6RF44;D6RBQ9;F5H6R6;D6RD83	H0Y8G5;Q14103;H0YA96;B4DTC3;D6RAF8;D6RF44	Heterogeneous nuclear ribonucleoprotein D0	HNRNPD
23.3258	22.2356	23.1663	23.9281	24.5656	24.429	22.9763	24.5986		2	2	2	4.4	4.4	4.4	21.036	0.0047202	283660000	14	0.953188	0.3394	0.978418	1.56673	H0Y9P9;Q9H8P0	H0Y9P9;Q9H8P0	Polyprenol reductase	SRD5A3
27.2594	26.66	27.6471	28.0367	27.7899	28.0964	27.4775	28.5018		4	4	4	23.2	23.2	23.2	23.864	0	4000300000	52	0.761287	0.418653	0.565551	1.21358	Q96EY4;H0Y9X1;D6RA57	Q96EY4;H0Y9X1;D6RA57	Translation machinery-associated protein 16	TMA16
24.423	23.1018	23.5862	23.6248	23.9734	23.9702	23.973	23.9501		1	1	1	7.4	7.4	7.4	28.46	0	117890000	6	0.466786	0.627295	0.282716	0.756652	H0YCA5;Q9BVQ7	H0YCA5;Q9BVQ7	Spermatogenesis-associated protein 5-like protein 1	SPATA5L1
23.379	23.778	22.3454	23.3745	23.0577	25.3185	23.8059	25.4538		2	2	2	2.5	2.5	2.5	73.731	0	687360000	2	0.91471	0.334536	1.18976	1.56459	H0YFH3;P00736;H0YFL7;R4GMN6;F5H2D0;F6T9X8;F5GZR1;Q9NZP8	H0YFH3;P00736;H0YFL7;R4GMN6;F5H2D0;F6T9X8;F5GZR1;Q9NZP8	Complement C1r subcomponent;Complement C1r subcomponent heavy chain;Complement C1r subcomponent light chain;Complement C1r subcomponent-like protein	C1R;C1RL
30.7316	30.784	31.1941	31.1529	30.6035	30.3801	30.73	30.8483		22	22	22	41.6	41.6	41.6	73.206	0	38617000000	164	1.07786	0.401629	-0.325194	-1.26583	H0YJA2;Q6PJT7;G3V256;G3V5I6;G3V411;H0YJ51;G3V3Y4;H0YJ87;G3V4R5;G3V572;G3V3R9	H0YJA2;Q6PJT7;G3V256;G3V5I6	Zinc finger CCCH domain-containing protein 14	ZC3H14
29.7205	29.2673	29.762	29.6648	31.3478	30.8224	31.4155	31.7233	+	20	20	20	44.2	44.2	44.2	60.977	0	24678000000	120	3.65212	0.00857143	1.72361	5.40307	O43242;B4DT72;H0YGV8	O43242;B4DT72	26S proteasome non-ATPase regulatory subunit 3	PSMD3
26.6102	26.0002	26.2162	26.1836	27.9175	27.7179	27.543	27.7854	+	4	4	4	13.7	13.7	13.7	68.047	0	2322900000	27	4.21566	0.00466667	1.48839	5.95027	Q15046;H3BRC9;J3KRL2;H3BPV7	Q15046	Lysine--tRNA ligase	KARS
29.5477	29.418	30.0418	29.5532	29.4587	29.6555	29.974	29.5888		7	7	7	31.6	31.6	31.6	22.017	0	18444000000	88	0.0584806	0.95541	0.0290794	0.105456	P59780;H0YLI7;H0YLX6;H0YN38;H0YMK0	P59780;H0YLI7	AP-3 complex subunit sigma-2	AP3S2
27.8163	28.3442	28.6929	28.9646	27.9316	28.0971	27.9144	28.9713		14	14	14	13.1	13.1	13.1	161.31	0	5773000000	16	0.263222	0.74437	-0.225883	-0.499043	H0YNH8;Q9BZF9;F5H2B9;H0YN48;H0YMI1	H0YNH8;Q9BZF9;F5H2B9	Uveal autoantigen with coiled-coil domains and ankyrin repeats	UACA
25.3856	25.4605	25.239	25.581	23.9117	24.0193	25.4014	25.5029		2	2	2	1.8	1.8	1.8	144.47	0	628200000	4	0.807505	0.382122	-0.707692	-1.32004	H0YNU5;P54132;H0YLV8	H0YNU5;P54132;H0YLV8	Bloom syndrome protein	BLM
30.6662	30.7545	30.8683	30.866	31.0391	30.7951	30.7643	30.6952		29	18	18	41.4	30.6	30.6	80.272	0	36661000000	130	0.148004	0.91216	0.0346847	0.183199	Q92841;H3BLZ8;C9JMU5;G5E9L5	Q92841;H3BLZ8;C9JMU5	Probable ATP-dependent RNA helicase DDX17	DDX17
30.1982	30.0504	30.402	30.4137	30.0774	30.2728	30.4287	30.3493		7	7	7	37	37	37	24.561	0	27583000000	121	0.0484796	0.979782	0.0159631	0.0741584	H3BV80;H3BMM9;H3BTC0;Q15287;H3BPG5;H3BMS0	H3BV80;H3BMM9;H3BTC0;Q15287;H3BPG5;H3BMS0	RNA-binding protein with serine-rich domain 1	RNPS1
23.7765	22.9782	24.7683	24.7127	23.4016	24.449	23.9709	24.1062		2	2	2	0.3	0.3	0.3	868.47	0.0096216	2096900000	2	-4.34294e-08	1	0	0	Q5VST9;H3BPX2;H0Y411;F8W8T3;A6NGQ3	Q5VST9;H3BPX2;H0Y411;F8W8T3;A6NGQ3	Obscurin	OBSCN
25.568	25.3688	25.2902	25.9032	25.6842	25.9891	25.5601	23.2332		2	2	2	22.2	22.2	22.2	12.11	0	804460000	17	0.263448	0.718643	-0.415913	-0.555424	H3BQI7;H3BT52;Q3SXM5;H3BNH5	H3BQI7;H3BT52;Q3SXM5;H3BNH5	Inactive hydroxysteroid dehydrogenase-like protein 1	HSDL1
24.6238	26.3598	24.4485	26.186	27.9494	26.7424	26.8476	24.8133		4	4	4	27.9	27.9	27.9	44.634	0	1914900000	4	0.697399	0.395255	1.18365	1.2815	H3BRG4;P22695;H3BSJ9;H3BP04	H3BRG4;P22695;H3BSJ9	Cytochrome b-c1 complex subunit 2, mitochondrial	UQCRC2
28.0417	27.6062	27.3713	26.9054	28.0166	27.65	27.6362	27.2124		9	9	9	12.1	12.1	12.1	130.55	0	3302300000	40	0.202851	0.807445	0.147682	0.380288	H7BXY3;Q7L2E3	H7BXY3;Q7L2E3	Putative ATP-dependent RNA helicase DHX30	DHX30
27.8191	28.4424	26.9237	23.2904	28.8224	28.241	27.966	27.738		15	2	0	50	8.1	0	28.747	0	4302400000	12	0.639241	0.412273	1.57299	1.23279	H7BYY1;F5H7S3;B7Z596;H0YK20;H0YL42	H7BYY1;F5H7S3;B7Z596		TPM1
23.574	24.3806	28.2065	24.7697	23.5065	24.1234	23.4277	28.0179		2	2	2	23.2	23.2	23.2	10.871	0	6038600000	9	0.115085	0.853949	-0.463799	-0.290377	P61956;H7BZT4;Q6EEV6;P55854;A8MUA9;A8MU27	P61956;H7BZT4;Q6EEV6;P55854;A8MUA9;A8MU27	Small ubiquitin-related modifier 2;Small ubiquitin-related modifier 4;Small ubiquitin-related modifier 3	SUMO2;SUMO4;SUMO3
27.6255	27.0794	27.2143	26.9381	29.2137	28.1705	29.0041	27.8015	+	12	12	12	28.8	28.8	28.8	60.533	0	5177500000	17	1.96232	0.107517	1.33313	2.8559	P49368;B4DUR8;E9PRC8;Q5SZX9;Q5SZX6;E9PM09;E9PQ35;Q5SZW8	P49368;B4DUR8	T-complex protein 1 subunit gamma	CCT3
29.0522	27.6788	29.9106	28.3654	29.2472	29.202	29.5925	28.369		45	3	3	41.1	3	3	159.91	0	11999000000	55	0.265807	0.72407	0.350944	0.545503	H7C1M2	H7C1M2		SON
25.0814	23.2528	24.3095	23.9122	25.2803	24.3336	24.2595	24.2045		4	4	1	19.8	19.8	4	27.788	0	440370000	4	0.357181	0.668362	0.380487	0.680014	H7C279;O00506	H7C279;O00506	Serine/threonine-protein kinase 25	STK25
23.0079	23.968	25.0394	26.1371	24.1002	24.264	24.5813	26.0579		2	2	2	3.7	3.7	3.7	110.76	0	607490000	6	0.0960554	0.885611	0.212766	0.233822	H7C5T8;H7C4U7;H7C535;Q96QZ7	H7C5T8;H7C4U7;H7C535;Q96QZ7	Membrane-associated guanylate kinase, WW and PDZ domain-containing protein 1	MAGI1
28.2196	28.5813	27.5764	27.9329	27.9928	27.8553	27.4264	27.2076		4	4	4	55.4	55.4	55.4	20.006	0	4928600000	34	0.809579	0.42444	-0.457057	-1.19944	I3L3Q7;I3L3B0;Q07021	I3L3Q7;I3L3B0;Q07021	Complement component 1 Q subcomponent-binding protein, mitochondrial	C1QBP
28.1771	28.2489	28.3903	29.0786	28.5576	28.4862	28.5028	29.1936		5	5	5	10.7	10.7	10.7	88.701	0	7636500000	32	0.337518	0.707334	0.211317	0.574924	Q8WUQ7;J3KMW8;K7ENY9;K7EIU6;K7EMQ0	Q8WUQ7;J3KMW8;K7ENY9	Cactin	CACTIN
26.9607	25.9846	26.7291	26.8142	28.3148	27.9329	28.015	27.3689	+	5	5	5	16	16	16	57.924	0	3571900000	50	2.32723	0.0782727	1.28575	3.26277	P50991;B7Z9L0;B7Z2F4	P50991;B7Z9L0;B7Z2F4	T-complex protein 1 subunit delta	CCT4
25.3892	24.8062	24.7805	24.3603	25.6173	25.2787	24.8768	25.0299		4	4	4	3.8	3.8	3.8	204.29	0	714110000	23	0.662583	0.510639	0.366665	1.00142	Q5VYK3;J3KN16;R4GMY1	Q5VYK3;J3KN16;R4GMY1	Proteasome-associated protein ECM29 homolog	ECM29;KIAA0368
27.5883	27.7001	27.1006	26.7743	28.5076	28.2833	28.1754	29.1137	+	4	4	4	69.6	69.6	69.6	10.803	0	5549900000	56	2.18956	0.09075	1.2292	3.06625	P62304;A6NHK2	P62304;A6NHK2	Small nuclear ribonucleoprotein E	SNRPE
25.4564	25.7415	24.9639	24.9616	25.9963	25.9226	23.7138	25.9669		2	2	2	9.9	9.9	9.9	64.881	0	746240000	14	0.0716732	0.92156	0.119043	0.171449	J3KNH7;Q9H4L4	J3KNH7;Q9H4L4	Sentrin-specific protease 3	SENP3
24.2996	25.6325	24.202	23.3242	24.3977	24.3231	24.2828	25.9189		4	4	4	9.7	9.7	9.7	115.22	0	441490000	9	0.239329	0.742049	0.366077	0.508568	X6RGP5;O15027;J3KNL6	X6RGP5;O15027;J3KNL6	Protein transport protein Sec16A	SEC16A
33.2605	33.497	32.6035	32.3363	33.4733	33.4205	33.1511	33.0436		90	90	90	51.3	51.3	51.3	233.11	0	162490000000	650	0.5564	0.555729	0.347807	0.888589	Q92614;J3KNX9;H0YEV9	Q92614;J3KNX9	Unconventional myosin-XVIIIa	MYO18A
30.414	31.4406	30.9681	32.2155	30.6866	31.288	30.7429	32.2207		19	19	11	46.9	46.9	34.6	55.364	0	52017000000	236	0.0162209	0.979352	-0.0249887	-0.0402059	Q92769;J3KPW7;B3KRS5;H3BM24;E5RH52;E5RG37;E5RFI6;E5RJ04;E5RGV4;E5RHE7;E5RFP9;Q5TEE2;E5RK19;E7ESJ6	Q92769;J3KPW7;B3KRS5;H3BM24	Histone deacetylase 2;Histone deacetylase	HDAC2
26.6417	24.2615	26.7624	22.4307	24.8668	24.7359	26.817	24.311		2	2	2	7.6	7.6	7.6	38.637	0	2000900000	7	0.0470193	0.944108	0.158581	0.124003	Q9C086;J3KQ70;B8ZZ93;B8ZZH7;F8WCL7	Q9C086;J3KQ70;B8ZZ93;B8ZZH7;F8WCL7	INO80 complex subunit B	INO80B
31.2375	31.4256	30.1123	31.5271	31.1349	31.4154	30.1513	31.45		7	7	1	38.7	38.7	9.4	12.441	0	40699000000	70	0.0290492	0.981471	-0.0377593	-0.0691428	P83881;J3KQN4;H7BZ11;H0Y5B4;H7BY91;H0Y3V9	P83881;J3KQN4;H7BZ11;H0Y5B4	60S ribosomal protein L36a	RPL36A
25.369	25.4012	23.6939	25.0737	26.6683	26.1674	24.7483	24.088		3	3	3	3	3	3	131.76	0	797660000	8	0.310523	0.679523	0.533559	0.647196	J3KR24;P41252	J3KR24;P41252	Isoleucine--tRNA ligase, cytoplasmic	IARS
28.9055	28.3542	28.8539	28.5653	28.9267	27.7152	28.7817	28.5207		5	5	5	44.6	44.6	44.6	19.181	0	6654700000	35	0.249983	0.76564	-0.183652	-0.459606	Q8WUD4;J3KR35;C9JUN5;S4R331	Q8WUD4;J3KR35;C9JUN5	Coiled-coil domain-containing protein 12	CCDC12
29.5608	28.451	27.8721	28.0352	30.0938	29.8512	29.4025	29.1853	+	17	3	0	83.1	16.2	0	16.365	0	11017000000	17	1.42787	0.182105	1.15341	2.16399	H0YKX5	H0YKX5		TPM1
32.5075	32.5501	31.6491	32.2622	32.4971	32.8285	31.7195	32.4147		16	16	16	64.3	64.3	64.3	19.786	0	116140000000	303	0.150092	0.852758	0.122698	0.297747	J3QQT2;J3KRX5;P18621;J3QLC8;J3QS96;J3KRB3;J3KSJ0	J3QQT2;J3KRX5;P18621;J3QLC8;J3QS96;J3KRB3	60S ribosomal protein L17	RPL17
24.8905	25.4401	25.2446	25.7585	23.9593	25.4173	25.1301	26.145		3	2	2	34.1	24.9	24.9	20.03	0	654640000	4	0.131069	0.852852	-0.170507	-0.289242	J3KS05;P83916;K7ELA4;B5MD17;C9JWS9	J3KS05;P83916;K7ELA4;B5MD17	Chromobox protein homolog 1	CBX1
32.5583	32.6635	31.9698	32.3391	32.8667	33.0644	32.3641	32.4936		15	15	15	48.2	48.2	48.2	23.134	0	138140000000	301	0.680822	0.521207	0.314531	0.973018	J3QR09;J3KTE4;P84098;J3QL15	J3QR09;J3KTE4;P84098;J3QL15	Ribosomal protein L19;60S ribosomal protein L19	RPL19
33.7362	33.5938	33.8391	33.3784	33.7849	33.4083	33.7302	33.5239		26	26	25	64.5	64.5	62.5	27.744	0	264440000000	521	0.0670361	0.955288	-0.0250397	-0.107426	Q07955;J3KTL2;J3KSR8;J3QQV5;J3KSW7	Q07955;J3KTL2;J3KSR8	Serine/arginine-rich splicing factor 1	SRSF1
32.4724	32.2274	32.4725	32.289	32.1206	32.1012	32.2317	32.0919		31	31	31	38	38	38	89.437	0	92824000000	312	1.74577	0.380395	-0.228971	-1.33953	J3QR29;J3QKR5;J3QR44;P21127;J3KTL7;J3QL65;Q5QPR3;Q9UQ88;Q5QPR4;J3KS35;E7ESP2;X6R529;Q5QPQ9;E9PFJ2;G8JLH1;Q13882	J3QR29;J3QKR5;J3QR44;P21127;J3KTL7;J3QL65;Q5QPR3;Q9UQ88;Q5QPR4	Cyclin-dependent kinase 11B;Cyclin-dependent kinase 11A	CDK11B;CDK11A
29.1074	28.8171	29.6259	29.4479	29.3714	29.3655	29.8327	29.7965		15	15	15	20	20	20	85.586	0	14268000000	45	0.761197	0.474914	0.341975	1.0642	J3QR07;Q96MU7;J3KS01	J3QR07;Q96MU7	YTH domain-containing protein 1	YTHDC1
31.702	31.883	31.4228	30.7127	31.3838	31.5853	31.3245	31.819		11	11	5	66.7	66.7	33.3	19.794	0	52621000000	136	0.131592	0.86804	0.0980439	0.257696	P19105;O14950;J3QRS3;J3KTJ1	P19105;O14950;J3QRS3	Myosin regulatory light chain 12A;Myosin regulatory light chain 12B	MYL12A;MYL12B
29.8947	30.222	29.1184	29.2347	30.9664	30.8892	30.5265	30.6315	+	16	9	8	60.5	46.8	40.7	28.521	0	22585000000	70	2.14722	0.0950943	1.13593	2.95788	P67936;K7ENT6;K7EP68;K7ERG3;K7EPV9;K7EMU5;K7EPB9	P67936;K7ENT6;K7EP68;K7ERG3	Tropomyosin alpha-4 chain	TPM4
27.8461	23.958	27.3152	27.2009	27.5382	24.3714	23.5913	27.1274		6	6	6	11.8	11.8	11.8	67.688	0	3195500000	7	0.290964	0.680093	-0.922963	-0.648306	Q03252;J9JID7	Q03252;J9JID7	Lamin-B2	LMNB2
23.719	29.9639	22.3695	30.7959	30.4522	30.943	30.6569	32.1165		2	2	2	1.8	1.8	1.8	73.84	0.004104	20768000000	10	1.0291	0.244167	4.33008	1.90395	K4DI84;Q96QH2	K4DI84;Q96QH2	PML-RARA-regulated adapter molecule 1	PRAM1
25.9189	25.6237	26.6016	26.7881	25.8873	25.8746	26.4764	26.637		2	2	2	23.4	23.4	23.4	10.986	0	1131400000	3	0.0141618	0.985503	-0.0142365	-0.0323885	K7EIY1;Q9Y421;K7ENN5	K7EIY1;Q9Y421;K7ENN5	Protein FAM32A	FAM32A
27.2621	26.5537	27.5472	26.3896	28.0663	27.9588	27.4723	27.1582		11	11	11	14.8	14.8	14.8	101.33	0	4661700000	59	1.08016	0.339012	0.725745	1.6145	K7EJT8;P63010;C9J1E7;Q10567;K7EJ01;H7C034	K7EJT8;P63010	AP-2 complex subunit beta	AP2B1
28.9565	25.0471	27.8526	25.0174	28.9444	28.7082	28.9602	27.9568		8	1	1	57.6	24.2	24.2	14.914	0	4909700000	23	0.958356	0.298568	1.92402	1.70769	K7EK07;P84243	K7EK07;P84243	Histone H3;Histone H3.3	H3F3B;H3F3A
27.3744	27.6139	26.1292	26.8734	28.4151	27.6828	27.9634	28.4004	+	13	1	0	36.1	5.6	0	33.222	0	2971500000	11	1.61607	0.1688	1.11768	2.3612	J3KN67;P06753	J3KN67;P06753	Tropomyosin alpha-3 chain	TPM3
24.7982	23.7596	24.0745	23.6677	25.6855	25.4617	24.5595	24.7858	+	3	3	3	3.9	3.9	3.9	143.19	0	442130000	26	1.52119	0.183767	1.04811	2.22583	O14976;D6RF16;D6RAQ7;D6RE78;D6RAW3	O14976	Cyclin-G-associated kinase	GAK
27.0714	27.0837	27.548	22.9132	25.8448	23.2352	25.294	24.3976		2	2	2	5.7	5.7	5.7	37.198	0	3333900000	18	0.555152	0.461353	-1.46116	-1.10151	K7ES02;Q13867;J3KS79;K7ENH5;K7ESE8;J3KSD8;E7EMN3	K7ES02;Q13867;J3KS79;K7ENH5;K7ESE8;J3KSD8;E7EMN3	Bleomycin hydrolase	BLMH
27.5209	28.7483	28.1619	29.9628	28.1591	29.6241	28.5472	30.106		12	12	12	27.2	27.2	27.2	55.472	0	9431200000	69	0.312317	0.679233	0.510654	0.646421	M0QX35;Q8N7H5;F8W9Q2;B4DGJ5	M0QX35;Q8N7H5;F8W9Q2;B4DGJ5	RNA polymerase II-associated factor 1 homolog	PAF1
28.4409	28.5121	28.1044	27.7123	28.6124	28.5596	28.0646	27.9976		9	9	9	58.1	58.1	58.1	34.482	0	5814300000	64	0.186576	0.82987	0.116142	0.337736	O14579;M0QXB4;M0R061	O14579;M0QXB4	Coatomer subunit epsilon	COPE
25.1323	25.5595	24.068	22.8411	25.0129	24.1742	24.1228	24.1047		2	2	2	11.3	11.3	11.3	17.018	0	879310000	6	0.02463	0.983229	-0.046555	-0.0624314	P53680;M0R0N4;X6R390;M0QYZ2;M0R1S0;M0QZ21	P53680;M0R0N4;X6R390;M0QYZ2;M0R1S0;M0QZ21	AP-2 complex subunit sigma	AP2S1
30.0753	29.5959	29.5362	29.4056	29.9979	29.791	30.0032	29.4007		9	9	9	52.5	52.5	52.5	22.391	0	17107000000	132	0.298618	0.754825	0.14496	0.477799	M0R0F0;P46782;M0R0R2;M0QZN2	M0R0F0;P46782;M0R0R2;M0QZN2	40S ribosomal protein S5;40S ribosomal protein S5, N-terminally processed	RPS5
28.2154	28.7557	28.5037	29.7883	27.8349	28.3036	28.3286	29.4246		4	4	3	23.4	23.4	20.7	28.388	0	10366000000	52	0.299052	0.704875	-0.342813	-0.590641	M0R268;P09012;M0QZG7	M0R268;P09012;M0QZG7	U1 small nuclear ribonucleoprotein A	SNRPA
25.3215	20.8372	23.8442	26.041	23.6454	24.6495	24.9939	24.1362		1	1	1	13.7	13.7	13.7	14.468	0	99542000	5	0.107109	0.861585	0.345264	0.2677	M0R2X4;O96013	M0R2X4;O96013	Serine/threonine-protein kinase PAK 4	PAK4
25.865	25.3148	25.5846	24.0092	26.3376	26.0547	25.2622	23.7256		3	3	3	7.8	7.8	7.8	93.859	0	875940000	7	0.076189	0.911372	0.15167	0.186033	M0R3F6;Q8IX01;M0R2Z9;E7ETX7	M0R3F6;Q8IX01;M0R2Z9;E7ETX7	SURP and G-patch domain-containing protein 2	SUGP2
28.5099	27.898	28.6147	28.3873	28.2992	27.6118	28.1995	28.1027		18	6	6	58.5	33.3	33.3	49.129	0	6364100000	59	0.652416	0.533834	-0.299183	-0.935109	O00148;B1Q2N1;K7EQN7;K7EPJ3;K7EN69;K7ENP6;K7EL56;K7EIL8;K7EN25;F6SXL5	O00148;B1Q2N1;K7EQN7	ATP-dependent RNA helicase DDX39A	DDX39A;DDX39
23.4534	22.2018	23.2958	23.9751	24.9002	23.2376	24.2766	24.8435		2	2	2	5.5	5.5	5.5	72.453	0	469630000	3	1.04593	0.296933	1.08296	1.70208	O00178;B0QY59	O00178;B0QY59	GTP-binding protein 1	GTPBP1
29.733	29.7647	29.5013	30.0431	29.9283	30.2391	29.9713	30.1707		20	20	20	23.4	23.4	23.4	121.32	0	19167000000	129	1.25006	0.375648	0.31682	1.35276	O00203;Q13367;F5GYB0;F5GWU4;H0YBD0	O00203	AP-3 complex subunit beta-1	AP3B1
24.6154	24.4225	24.97	24.3783	24.5995	23.6397	24.9011	22.4914		2	2	2	7.5	7.5	7.5	52.904	0	407800000	6	0.577217	0.486957	-0.688632	-1.04363	O00232	O00232	26S proteasome non-ATPase regulatory subunit 12	PSMD12
30.8989	30.2847	31.089	30.4051	31.77	31.1778	31.8927	31.8081	+	9	9	9	29.6	29.6	29.6	48.227	0	39143000000	133	2.11074	0.112333	0.992709	2.8133	Q07666;Q5VWX1	Q07666	KH domain-containing, RNA-binding, signal transduction-associated protein 1	KHDRBS1
24.2828	23.7559	24.0719	25.3091	23.7554	24.0536	24.8449	24.631		8	8	8	11.7	11.7	11.7	116.22	0	3017700000	20	0.027527	0.981847	-0.0337386	-0.0648849	O00291;C9JMG5	O00291	Huntingtin-interacting protein 1	HIP1
27.4936	26.565	24.9571	26.7882	27.9423	27.5595	27.0071	26.7709		5	5	5	6.6	6.6	6.6	123.63	0	2522100000	34	0.707035	0.406228	0.868972	1.24518	O00410;B4E0R6;H0Y8C6;C9JZD8;E7EQT5;E7ETV3	O00410;B4E0R6;H0Y8C6	Importin-5	IPO5
31.9862	32.0407	32.0323	31.792	31.9259	31.8359	31.9249	32.0225		32	30	29	55.4	53.2	52	63.704	0	76835000000	371	0.202074	0.899553	-0.0355034	-0.209398	O00425;F8WD15	O00425	Insulin-like growth factor 2 mRNA-binding protein 3	IGF2BP3
24.0234	26.7217	27.7526	28.8308	27.2628	28.8709	28.2018	28.4013		2	2	2	18.9	18.9	18.9	9.5388	0	5400700000	26	0.586816	0.442639	1.35206	1.14154	O00479	O00479	High mobility group nucleosome-binding domain-containing protein 4	HMGN4
23.9043	25.3472	26.2225	28.4385	24.7214	24.5525	26.7212	27.0713		7	7	7	18.2	18.2	18.2	78.863	0	1835400000	7	0.0651736	0.922777	-0.211527	-0.168627	O00566;U3KQ48	O00566	U3 small nucleolar ribonucleoprotein protein MPP10	MPHOSPH10
31.0335	30.9611	31.3196	31.8263	31.0565	31.2319	31.3465	31.6597		27	27	27	53.4	53.4	53.4	66.049	0	50998000000	297	0.0582513	0.951262	0.0385299	0.115452	O00567;H0YDU4;H0Y653;Q5JXT2	O00567;H0YDU4;H0Y653	Nucleolar protein 56	NOP56
31.7105	31.7723	31.4668	31.5467	32.0508	32.1171	31.8515	31.6957		35	34	34	60.6	60.6	60.6	73.243	0	67753000000	329	1.36404	0.363079	0.304737	1.38952	O00571;B4DXX7;O15523;B4E3C4;B4DLA0;C9J081;C9J8G5;D6RCM4;Q9NQI0;H0Y960	O00571;B4DXX7;O15523	ATP-dependent RNA helicase DDX3X;ATP-dependent RNA helicase DDX3Y	DDX3X;DDX3Y
25.7727	26.6349	27.1393	26.3773	24.1627	26.6491	26.6623	26.0722		3	3	3	11.5	11.5	11.5	57.886	0	1500900000	26	0.398428	0.61187	-0.594454	-0.786648	O00629;H7C4F6	O00629;H7C4F6	Importin subunit alpha-3	KPNA4
26.5563	26.5018	27.6691	27.7697	27.9023	28.802	27.3232	28.686		4	4	4	57.4	57.4	57.4	12.365	0	4363800000	19	1.12589	0.280179	1.05413	1.78757	O14519;F5GZF0;O75956	O14519;F5GZF0	Cyclin-dependent kinase 2-associated protein 1	CDK2AP1
33.4788	33.1228	33.7143	33.5852	33.2788	33.3564	33.5637	33.4496		50	50	50	54.7	54.7	54.7	130.16	0	239850000000	792	0.173984	0.865504	-0.0631742	-0.262102	O14617;G5E988;E7EMM2;K7ELX8;K7ERW8	O14617;G5E988;E7EMM2	AP-3 complex subunit delta-1	AP3D1
31.438	31.7561	31.4285	31.4708	31.2552	31.1736	30.9716	30.7669		26	26	26	49.6	49.6	49.6	72.683	0	53457000000	295	1.93576	0.209903	-0.481514	-2.0545	O14744;B4DV00;G3V580;G3V2L6;G3V5L5;G3V2X6;C9JSX3;H0YJX6;H7BZ44;G3V507;G3V2F5;H0YJ77;H0YJD3;H0YJY6;G3V5T6	O14744;B4DV00	Protein arginine N-methyltransferase 5;Protein arginine N-methyltransferase 5, N-terminally processed	PRMT5
22.95	24.9587	24.4376	24.6613	25.48	25.3312	24.4436	24.9986		2	2	2	20	20	20	31.585	0	444440000	16	0.802745	0.378088	0.811432	1.34675	O14893;H0YDP6;H0YEL0	O14893;H0YDP6;H0YEL0	Gem-associated protein 2	GEMIN2
32.7162	32.7825	31.4843	31.8257	33.4218	33.4011	32.8315	33.0957	+	19	19	4	46	46	5.3	30.38	0	123140000000	220	1.50227	0.181149	0.985361	2.17609	H0YL52;P09493;H0YKP3;H0YKZ6	H0YL52;P09493;H0YKP3	Tropomyosin alpha-1 chain	TPM1
32.6118	32.1433	33.0148	32.4473	32.4723	31.9435	32.9403	32.7907		20	20	18	42.6	42.6	42.1	46.437	0	91298000000	269	0.0209901	0.983286	-0.0176196	-0.0456889	O14979	O14979	Heterogeneous nuclear ribonucleoprotein D-like	HNRPDL
29.5469	29.0481	28.4723	28.2337	29.7296	29.712	28.8124	28.8184		15	15	15	21.4	21.4	21.4	123.38	0	10757000000	127	0.516795	0.548898	0.442835	0.896022	O14980;C9IZS4;C9JQ02;C9JV99;C9J673;C9JKM9;C9IYM2;F8WF71;C9JF49;H7BZC5	O14980	Exportin-1	XPO1
33.973	33.2865	33.7715	33.3382	33.3765	33.3459	33.3418	33.116		49	49	49	51.2	51.2	51.2	118.29	0	219650000000	715	0.837974	0.477876	-0.297264	-1.07079	O15042;E7ET15;H0Y8D9;C9JB80;E7EW00;C9J5L1;C9JDJ7;U3KPT1;H7C4V2;H7C4P4	O15042;E7ET15	U2 snRNP-associated SURP motif-containing protein	U2SURP
29.2466	29.8719	28.6138	28.168	29.2976	29.665	29.6833	29.3366		12	12	11	42.7	42.7	36.6	40.949	0	11879000000	53	0.645602	0.478504	0.520589	1.0711	O15143;C9J4Z7;F8VXW2;C9JEY1;C9JQM8;C9JFG9;C9J6C8;C9JBJ7;C9K057;C9JTT6;C9JM51;F8WEB3	O15143	Actin-related protein 2/3 complex subunit 1B	ARPC1B
29.0896	29.3557	28.437	28.2075	29.1478	29.828	29.6399	28.8916		11	11	11	46	46	46	34.333	0	10514000000	64	0.883037	0.374876	0.604377	1.35634	O15144;H7C3F9;G5E9S7;C9JTV5;G5E9J0	O15144	Actin-related protein 2/3 complex subunit 2	ARPC2
28.9409	29.6258	28.892	28.5035	29.1211	29.5504	29.4771	29.0557		8	8	8	37.6	37.6	37.6	20.546	0	10312000000	45	0.545641	0.567914	0.310515	0.85219	O15145;C9JZD1;F8VR50	O15145;C9JZD1;F8VR50	Actin-related protein 2/3 complex subunit 3	ARPC3
30.6906	30.3731	30.3362	30.3074	31.8341	31.3573	31.3225	31.0427	+	18	18	18	70.9	70.9	70.9	33.296	0	40399000000	210	2.67628	0.0730732	0.962346	3.35636	Q99623;J3KPX7;F5GY37;F5GWA7;F5H3X6;F5H0C5;F5H2D2;U3KPZ5	Q99623;J3KPX7;F5GY37;F5GWA7;F5H3X6	Prohibitin-2	PHB2
26.8924	26.9312	28.1743	27.9229	26.7396	27.4644	29.084	28.9759		7	7	7	19.5	19.5	19.5	67.257	0	4668300000	48	0.384651	0.625256	0.585768	0.765495	O15240	O15240	Neurosecretory protein VGF;Neuroendocrine regulatory peptide-1;Neuroendocrine regulatory peptide-2;Antimicrobial peptide VGF[554-577]	VGF
27.6672	27.5622	27.0989	25.9849	27.6464	27.6036	26.3508	27.0983		4	4	4	30.6	30.6	30.6	21.127	0	4017700000	38	0.0705409	0.924693	0.0964742	0.163827	Q5T8U5;O15260	Q5T8U5;O15260	Surfeit locus protein 4	SURF4
26.9217	27.1257	27.3651	29.0114	27.2539	27.6662	27.5166	29.1312		6	6	6	21.2	21.2	21.2	54.985	0	4517000000	20	0.1745	0.801241	0.286014	0.388165	O15446	O15446	DNA-directed RNA polymerase I subunit RPA34	CD3EAP
33.5689	33.0052	33.9618	32.9979	33.5969	33.5551	34.007	33.4369		53	53	52	69.3	69.3	68.2	90.932	0	289010000000	977	0.448915	0.642438	0.265538	0.726687	O43143;O60231	O43143	Putative pre-mRNA-splicing factor ATP-dependent RNA helicase DHX15	DHX15
27.7964	27.3743	28.2226	28.421	27.1997	27.0622	27.8973	27.7409		6	6	6	11.5	11.5	11.5	58.449	0	4136200000	30	0.763188	0.432621	-0.478556	-1.16984	O43172	O43172	U4/U6 small nuclear ribonucleoprotein Prp4	PRPF4
29.4434	29.5647	29.215	29.1671	29.8906	29.6531	29.537	29.2291		10	10	10	20.6	20.6	20.6	56.65	0	14552000000	108	0.663693	0.564924	0.229892	0.862188	O43175;Q5SZU1	O43175;Q5SZU1	D-3-phosphoglycerate dehydrogenase	PHGDH
27.7858	27.1119	27.4548	27.2948	28.8824	28.2593	28.4068	27.9193	+	6	6	6	17.7	17.7	17.7	35.076	0	5174300000	27	2.09118	0.114222	0.955109	2.7626	P63244;D6RHH4;D6RAC2;D6RAU2;E9PD14;J3KPE3;D6REE5;D6RGK8;D6R909;D6RBD0;D6RFZ9;H0YAF8;D6RHJ5;D6RF23;D6RFX4;D6R9Z1;H0YAM7;H0Y8W2;D6R9L0;D6RDI0;H0Y9P0;H0Y8R5	P63244;D6RHH4;D6RAC2;D6RAU2;E9PD14;J3KPE3;D6REE5;D6RGK8;D6R909;D6RBD0;D6RFZ9;H0YAF8	Guanine nucleotide-binding protein subunit beta-2-like 1	GNB2L1
33.5859	33.9835	33.9225	34.53	33.6941	33.7813	33.7888	34.1199		56	56	56	60.2	60.2	60.2	90.254	0	325370000000	844	0.30999	0.745227	-0.159473	-0.50334	O43290;E9PQI8	O43290	U4/U6.U5 tri-snRNP-associated protein 1	SART1
33.1195	33.17	33.5989	33.017	33.1249	32.6054	33.3288	33.2943		35	35	29	56.2	56.2	49.3	70.942	0	141780000000	396	0.270388	0.769491	-0.13799	-0.444321	O43390;B4DT28;E7ETM7	O43390;B4DT28	Heterogeneous nuclear ribonucleoprotein R	HNRNPR;HNRPR
24.774	24.0146	24.1675	25.4638	23.8539	23.3661	23.4602	23.2425		5	5	5	10.9	10.9	10.9	67.132	0	652090000	8	-4.34294e-08	1	0	0	O43439;Q68DC6;E5RG85;E5RHJ8;E7ETA8;H3BNH2;Q06455;E7EU24;O75081	O43439	Protein CBFA2T2	CBFA2T2
25.6169	26.0055	26.6119	26.1865	25.5563	24.9855	25.5631	25.9706		3	3	3	24.3	24.3	24.3	19.208	0	1144400000	22	1.05069	0.333806	-0.58631	-1.50648	O43447;C9JQD4;H0YEL5;A6NNE7	O43447;C9JQD4	Peptidyl-prolyl cis-trans isomerase H;Peptidyl-prolyl cis-trans isomerase	PPIH
23.9701	28.7849	24.1272	25.6126	23.748	24.6191	25.3806	23.0639		3	3	3	21.9	21.9	21.9	27.245	0	4917200000	5	0.536908	0.47942	-1.42082	-1.07166	O43513;E5RIE8	O43513	Mediator of RNA polymerase II transcription subunit 7	MED7
25.0011	24.5735	24.6922	24.9699	25.948	24.5835	23.4566	23.6141		2	2	2	3	3	3	109.96	0.0034435	486540000	4	0.293151	0.702799	-0.408629	-0.598865	O43592	O43592	Exportin-T	XPOT
27.5784	28.0315	28.2849	28.2069	27.8437	27.3117	28.0789	27.9503		6	6	6	18.3	18.3	18.3	57.193	0	5449100000	16	0.444404	0.664209	-0.229279	-0.692512	O43660;D6RA26;A8MW61;B7Z982	O43660;D6RA26;A8MW61;B7Z982	Pleiotropic regulator 1	PLRG1
29.29	30.1109	29.6904	27.8352	29.2744	29.2359	30.1188	29.0401		12	12	9	19.9	19.9	15.5	104.85	0	13093000000	74	0.12671	0.854616	0.185707	0.285883	O43707;F5GXS2;H7C144;K7EJH8;H0YJ11;H7C5W8	O43707;F5GXS2;H7C144	Alpha-actinin-4	ACTN4
33.3702	33.9075	33.4847	33.9886	33.5671	33.7449	33.5435	33.8416		21	21	21	93.8	93.8	93.8	26.227	0	308940000000	520	0.0273329	0.985917	-0.0134783	-0.0501175	O43809;H3BND3;H3BV41	O43809	Cleavage and polyadenylation specificity factor subunit 5	NUDT21
28.9626	27.9656	29.0641	29.0761	28.6194	29.0587	28.8561	28.5965		14	14	14	15.9	15.9	15.9	160.6	0	9276400000	78	0.0182344	0.977431	0.0155706	0.0399542	O60244;H7C3E5;H7C017	O60244	Mediator of RNA polymerase II transcription subunit 14	MED14
31.7973	32.0009	32.0777	32.3028	31.7146	31.8323	31.9078	31.9411		42	42	27	43	43	30.9	121.9	0	78965000000	399	0.847371	0.544432	-0.195744	-0.906772	O60264	O60264	SWI/SNF-related matrix-associated actin-dependent regulator of chromatin subfamily A member 5	SMARCA5
29.4203	28.2968	29.4801	28.9636	29.2871	28.6743	29.5136	28.6705		20	20	20	20.5	20.5	20.5	171.29	0	11935000000	89	0.0037083	0.997662	-0.00386381	-0.00862745	O60306;H0YH15	O60306	Intron-binding protein aquarius	AQR
30.2639	29.8875	30.4857	29.4433	30.4403	29.8951	30.5193	30.2299		23	17	17	40.6	33.5	33.5	69.602	0	16594000000	94	0.415104	0.667637	0.251051	0.682807	O60506;F6UXX1	O60506	Heterogeneous nuclear ribonucleoprotein Q	SYNCRIP
28.5087	28.1146	29.3281	28.2422	28.9698	28.2987	28.9888	28.7685		13	13	13	26.8	26.8	26.8	65.521	0	7945600000	62	0.271548	0.744965	0.208055	0.49974	O60508;Q5SRN1;Q5SRM9	O60508;Q5SRN1	Pre-mRNA-processing factor 17	CDC40
27.727	27.9063	28.3419	28.4163	27.3906	27.5128	27.8451	27.8313		4	4	4	29.8	29.8	29.8	30.472	0	4549600000	54	1.17617	0.335158	-0.45293	-1.49726	O60828;C9JQA1;H7C053	O60828;C9JQA1;H7C053	Polyglutamine-binding protein 1	PQBP1
31.3687	30.2674	31.6743	31.8115	31.2638	31.6932	31.6837	32.2864		22	22	22	42.2	42.2	42.2	57.673	0	61092000000	244	0.506492	0.551633	0.451254	0.887565	O60832;C9IYT0;H7C0M1;H7C2Q9;H7C2Q2;H7BZF2	O60832;C9IYT0;H7C0M1	H/ACA ribonucleoprotein complex subunit 4	DKC1
35.0214	34.6662	34.8335	34.6219	34.9915	34.9587	34.895	34.6211		62	62	62	49.7	49.7	49.7	138.83	0	607850000000	1042	0.268921	0.815898	0.0807886	0.360908	O60841	O60841	Eukaryotic translation initiation factor 5B	EIF5B
26.6305	26.387	26.5224	25.8594	27.2989	26.2379	26.1869	26.4726		3	3	3	18.7	18.7	18.7	45.745	0	1766100000	26	0.265209	0.748443	0.199266	0.487085	O60884	O60884	DnaJ homolog subfamily A member 2	DNAJA2
27.3051	27.6566	27.5124	29.2893	27.576	27.8109	27.673	28.2079		6	6	4	5.1	5.1	3.9	152.22	0	5319900000	19	0.0950994	0.894487	-0.123888	-0.215098	O60885;M0QZD9	O60885	Bromodomain-containing protein 4	BRD4
24.2021	24.9415	24.8024	27.6784	23.7048	23.7611	25.457	27.7977		2	2	2	1.8	1.8	1.8	120.77	0	2922500000	18	0.065038	0.922636	-0.225908	-0.16918	O75151	O75151	Lysine-specific demethylase PHF2	PHF2
27.3205	27.2705	27.9168	26.8776	28.466	28.0202	28.4849	28.0992	+	8	8	8	26.3	26.3	26.3	55.21	0	4412300000	35	2.01717	0.129273	0.921186	2.66049	Q9Y3I0;E7EQS9	Q9Y3I0	tRNA-splicing ligase RtcB homolog	C22orf28
24.5688	25.1679	24.6698	24.2405	22.7354	23.7559	24.9957	23.4158		10	10	10	19.5	19.5	19.5	84.099	0	2721000000	14	0.933027	0.337036	-0.936041	-1.53209	O75330;E5RI30;E5RIH2	O75330	Hyaluronan mediated motility receptor	HMMR
31.5104	31.6566	30.5556	30.9222	31.838	32.1223	31.8277	32.119	+	37	19	19	21.4	13.9	13.9	227.87	0	51728000000	90	1.63191	0.181067	0.815588	2.20494	Q7Z406;F2Z2U8;G8JLL9;M0QY43	Q7Z406;F2Z2U8;G8JLL9;M0QY43	Myosin-14	MYH14
33.7739	32.9959	33.7491	33.5574	33.4127	33.6523	33.6092	33.4567		42	42	26	38	38	23.7	108.8	0	244380000000	601	0.0246114	0.984237	0.0136919	0.0472068	O75400;F5H578	O75400;F5H578	Pre-mRNA-processing factor 40 homolog A	PRPF40A
25.9939	26.1695	26.5299	26.4034	26.0269	26.299	26.4414	26.7557		4	4	4	9.8	9.8	9.8	60.103	0	1639000000	5	0.221087	0.815475	0.106581	0.363545	O75475	O75475	PC4 and SFRS1-interacting protein	PSIP1
31.3578	30.8772	31.6326	31.2467	31.2843	30.9732	31.6567	31.4535		9	9	7	48.3	48.3	41.3	20.913	0	53072000000	131	0.110003	0.903833	0.0633354	0.202339	Q5JRI1;O75494;Q6IQ42;R4GMP8	Q5JRI1;O75494	Serine/arginine-rich splicing factor 10	SRSF10
24.2443	23.8185	25.7773	23.9546	25.2229	23.7715	23.1878	23.0977		2	2	2	40.4	40.4	40.4	10.058	0	171280000	3	0.417539	0.592547	-0.628692	-0.819579	O75531	O75531	Barrier-to-autointegration factor;Barrier-to-autointegration factor, N-terminally processed	BANF1
33.6534	33.6244	34.1077	33.9528	33.5594	33.4963	33.868	33.7538		86	86	86	70.9	70.9	70.9	145.83	0	275270000000	1089	0.523296	0.67477	-0.165186	-0.672715	O75533;H7C341;B4DGZ4;F8WC19	O75533	Splicing factor 3B subunit 1	SF3B1
28.4113	27.6398	28.639	27.8971	28.7963	28.0761	28.9294	28.6519		6	6	6	36.7	36.7	36.7	34.404	0	4529000000	16	0.778252	0.427538	0.466645	1.17681	O75569;B4DJC7;G5E9Q4;F8WEG8;C9JMM3	O75569;B4DJC7	Interferon-inducible double stranded RNA-dependent protein kinase activator A	PRKRA
33.2888	33.0491	33.771	33.3706	33.2793	33.1274	33.4771	33.5192		82	82	82	46.3	46.3	46.3	244.5	0	194620000000	1030	0.0377253	0.983296	-0.0191212	-0.0694013	O75643;C9JAQ9;B4E0P5	O75643	U5 small nuclear ribonucleoprotein 200 kDa helicase	SNRNP200
27.0383	27.7093	27.2004	28.2932	27.088	27.0663	22.7934	26.9157		4	4	4	20.5	20.5	20.5	41.45	0	3324500000	13	0.708319	0.378319	-1.59447	-1.33386	O75683	O75683	Surfeit locus protein 6	SURF6
26.6161	26.5322	26.1426	25.8371	26.4815	26.4396	26.0914	23.7095		5	5	5	2.3	2.3	2.3	318.38	0	1606300000	10	0.382035	0.624583	-0.60151	-0.764338	O75691	O75691	Small subunit processome component 20 homolog	UTP20
23.4973	22.9532	25.9232	24.6854	25.1484	26.3253	22.9027	23.2712		9	9	9	10.4	10.4	10.4	125.97	0	1590800000	11	0.0495017	0.941162	0.147154	0.128903	O75717;F8W7P7;C9JYB3	O75717;F8W7P7	WD repeat and HMG-box DNA-binding protein 1	WDHD1
28.6187	28.6735	28.7336	29.7114	29.8502	29.6107	29.6569	29.8582	+	7	7	6	24.3	24.3	22	61.829	0	14604000000	61	1.63193	0.179077	0.809685	2.20062	Q92804;K7EPT6;K7EKB2;K7EL85;K7EN07;K7ENI1	Q92804;K7EPT6	TATA-binding protein-associated factor 2N	TAF15
27.3199	25.5489	27.0904	24.3068	25.3891	25.0015	24.6915	24.9112		9	9	9	7.3	7.3	7.3	237.29	0	394370000	12	0.723568	0.390722	-1.06817	-1.30103	O75923;C9JCN0;Q9NZM1;F8W8J4	O75923	Dysferlin	DYSF
29.3666	28.6632	29.7111	29.3122	29.3357	28.8452	29.6108	29.4804		5	5	5	39.1	39.1	39.1	26.131	0	12156000000	60	0.0711846	0.933135	0.0547972	0.145996	O75934	O75934	Pre-mRNA-splicing factor SPF27	BCAS2
33.2741	32.4365	33.1806	32.8671	33.7698	34.049	33.7889	33.3819	+	59	59	59	61.4	61.4	61.4	90.725	0	318760000000	807	1.86935	0.159027	0.807853	2.4212	P11387;Q969P6;E5RIC7;E5RJ95;E5RFS0;E5RJ33;H0YBR3;H0YAR3;H0YC03;E5RGE7;E5RGR4;E5RFE3;E5RGR2	P11387	DNA topoisomerase 1	TOP1
28.7714	28.3683	28.8577	28.9808	28.7741	28.422	28.9705	28.0226		5	5	5	36.1	36.1	36.1	26.711	0	6392700000	33	0.341916	0.70967	-0.197246	-0.568341	O75940	O75940	Survival of motor neuron-related-splicing factor 30	SMNDC1
26.8038	24.2091	26.993	22.4112	27.2207	26.6991	27.2789	24.5771		7	7	7	23.4	23.4	23.4	47.355	0	2279100000	8	0.478642	0.520645	1.33966	0.977729	O75955;B4DVY7;A2AB09;A2AB12;A2AB10;A2AB13;A2AB11;A2ABJ5	O75955;B4DVY7;A2AB09;A2AB12;A2AB10	Flotillin-1	FLOT1
24.9898	24.1344	25.7295	25.0496	25.0257	24.9989	25.1825	25.3098		1	1	1	7.8	7.8	7.8	37.432	0	649910000	20	0.178562	0.821718	0.153419	0.352869	O76003	O76003	Glutaredoxin-3	GLRX3
28.1129	27.9669	28.8004	28.3251	28.6372	28.7879	29.0533	28.4301		8	8	8	22.9	22.9	22.9	54.972	0	7263100000	51	0.973325	0.385515	0.425795	1.31323	O76021;J3QSV6;B4DJ58;I3L3U9;I3L3C4;I3L234	O76021;J3QSV6;B4DJ58;I3L3U9	Ribosomal L1 domain-containing protein 1	RSL1D1
27.6346	27.9558	28.4445	29.7295	27.9547	29.3128	28.8858	30.1751		18	18	18	31.7	31.7	31.7	74.605	0	9214200000	60	0.439368	0.569135	0.640995	0.852233	O76094;D6RDY6;R4GNC1	O76094;D6RDY6	Signal recognition particle subunit SRP72	SRP72
29.7024	30.782	30.1802	32.0685	29.4744	30.7241	30.0914	32.0119		28	28	21	47.2	47.2	42.5	75.022	0	33605000000	117	0.0507149	0.942497	-0.107827	-0.127478	O94776	O94776	Metastasis-associated protein MTA2	MTA2
25.5801	25.3311	24.4828	24.2266	25.0355	25.2116	24.6191	24.4738		4	4	4	5	5	5	200.55	0	531120000	13	0.0677359	0.934673	-0.0701227	-0.149484	O94822;H7BYG8	O94822;H7BYG8	E3 ubiquitin-protein ligase listerin	LTN1
30.568	30.9726	29.9796	29.9463	31.0778	31.2467	30.6814	30.7514		38	38	38	49	49	49	116.2	0	34463000000	186	1.05564	0.334538	0.57266	1.50179	O94832;K7EIG7;J3QRN6;J3KRL0	O94832;K7EIG7;J3QRN6	Unconventional myosin-Id	MYO1D
27.5007	27.4133	27.0827	27.5243	27.7323	28.2554	27.5002	27.5293		6	6	6	21.5	21.5	21.5	37.839	0	4295500000	19	0.942694	0.412481	0.374045	1.2369	O94905;E5RHW4;E5RJ09;B0QZ43;O75477	O94905;E5RHW4;E5RJ09	Erlin-2	ERLIN2
30.1891	30.4367	30.7727	31.3363	30.3517	30.32	30.2985	30.6152		27	27	27	33.8	33.8	33.8	106.92	0	29117000000	158	0.509088	0.60027	-0.287339	-0.800448	O94906	O94906	Pre-mRNA-processing factor 6	PRPF6
26.6847	26.3148	26.4238	25.8152	26.765	27.2296	26.4087	26.6701		13	6	6	23.3	14.8	14.8	103.96	0	2265600000	21	0.934698	0.385645	0.458669	1.3105	O94973;E9PR62;M0R2D9;E9PNC4;E9PPY8;H0YDE9;H0YEG0	O94973	AP-2 complex subunit alpha-2	AP2A2
24.4895	25.6466	24.8215	24.6421	26.5848	24.206	24.4124	23.6239		50	50	50	27.3	27.3	27.3	309.35	0	18293000000	159	0.101791	0.880793	-0.193184	-0.242281	O95071;E7EMW7;E7ET84;E5RFK7;H0YBB4;H0YAV7	O95071;E7EMW7	E3 ubiquitin-protein ligase UBR5	UBR5
26.3346	26.3309	26.1176	26.9552	26.5914	26.5122	26.2806	26.4099		2	2	2	6.1	6.1	6.1	37.404	0	1891800000	11	0.0247408	0.984636	0.0139666	0.0476893	O95218	O95218	Zinc finger Ran-binding domain-containing protein 2	ZRANB2
33.7689	33.399	33.9634	33.7001	33.291	33.5588	33.7135	33.4437		24	24	24	53.7	53.7	53.7	51.466	0	264160000000	751	0.675183	0.580679	-0.206082	-0.833389	O95232;J3KPP4;B4DJ96;D6RDI2;C9JL41;H0YA81;D6RHH0;H7C5U7;U3KQT3;E7EN55	O95232;J3KPP4;B4DJ96;D6RDI2	Luc7-like protein 3	LUC7L3
27.464	28.0802	28.0602	28.184	27.3491	24.1762	24.5186	28.0478		5	5	5	15.2	15.2	15.2	68.386	0	3566200000	17	0.99576	0.292176	-1.92418	-1.75913	O95391;E5RGM7;E5RK41	O95391	Pre-mRNA-splicing factor SLU7	SLU7
28.2095	29.4634	27.9846	29.6571	28.2855	28.9314	28.0334	29.089		8	8	8	41.1	41.1	41.1	37.646	0	9395700000	59	0.193479	0.788794	-0.243835	-0.40908	O95400	O95400	CD2 antigen cytoplasmic tail-binding protein 2	CD2BP2
27.9431	28.0823	27.9339	28.5875	27.9844	27.3828	27.8991	27.7555		9	9	9	27	27	27	65.446	0	5199800000	60	0.958256	0.403803	-0.381258	-1.25636	O95402;B8ZZF3;M0R2Y4;M0R064	O95402;B8ZZF3	Mediator of RNA polymerase II transcription subunit 26	MED26
26.4851	25.9423	25.6876	25.5414	26.6393	26.5101	26.4894	26.0711		4	4	4	10.3	10.3	10.3	80.419	0	1321100000	16	1.11009	0.334435	0.513386	1.50355	O95573;H7C260;O60488	O95573	Long-chain-fatty-acid--CoA ligase 3	ACSL3
30.8647	31.0166	30.8903	30.872	30.8039	30.7073	30.7114	30.5358		15	15	15	75.5	75.5	75.5	30.255	0	38908000000	154	1.80451	0.377004	-0.221283	-1.33041	O95639;B7Z7B0;C9JEV9;C9K0K2;H7C419;H7C016;F8WEL7;H9KVA5;A6NMK7	O95639;B7Z7B0;C9JEV9	Cleavage and polyadenylation specificity factor subunit 4	CPSF4
28.9864	29.4671	29.8485	29.0756	28.6885	28.561	29.0743	29.1197		6	6	6	99	99	99	10.403	0	10401000000	71	1.0339	0.356483	-0.48354	-1.41456	O95777;F2Z2Y6;C9JIZ0;C9JNV3	O95777;F2Z2Y6;C9JIZ0;C9JNV3	N-alpha-acetyltransferase 38, NatC auxiliary subunit	NAA38
27.4554	27.639	27.4147	28.2151	28.632	28.2824	26.9829	27.7619		19	19	12	28	28	19.9	107.54	0	7141600000	66	0.234275	0.762443	0.233777	0.464653	O95782	O95782	AP-2 complex subunit alpha-1	AP2A1
28.4513	28	28.5223	28.4326	28.089	27.8658	28.6447	28.7489		10	10	8	18.8	18.8	17	54.708	0	6062500000	38	0.020102	0.981746	-0.0144544	-0.0419639	Q5JW30;O95793;Q5JW28;F6UDC6	Q5JW30;O95793	Double-stranded RNA-binding protein Staufen homolog 1	STAU1
25.6355	24.7119	26.1347	24.4028	24.4052	24.2309	25.6411	23.7288		4	4	4	28.4	28.4	28.4	23.772	0	762670000	9	0.59455	0.478906	-0.71973	-1.07249	O95816;B4DXE2;A2A296	O95816;B4DXE2	BAG family molecular chaperone regulator 2	BAG2
25.5165	26.2472	28.3154	28.1573	27.4326	27.6225	28.4488	28.5746		3	3	3	16.5	16.5	16.5	28.722	0	4961700000	23	0.602649	0.449385	0.960544	1.1251	O95926	O95926	Pre-mRNA-splicing factor SYF2	SYF2
28.8619	29.9045	29.3088	30.9492	29.0458	30.0701	29.6346	31.0497		11	11	11	52.9	52.9	52.9	32.844	0	19370000000	90	0.116703	0.85984	0.193937	0.270033	O95983;K7EIE8;J3KSA7;Q9UBB5	O95983;K7EIE8	Methyl-CpG-binding domain protein 3	MBD3
29.1983	29.3341	29.382	29.5898	30.2256	29.8151	29.9302	30.5519	+	11	11	11	30.8	30.8	30.8	65.653	0	14746000000	69	2.19983	0.127343	0.754647	2.65932	Q5BKZ1;E2QRN4	Q5BKZ1	DBIRD complex subunit ZNF326	ZNF326
22.4514	24.1948	23.4417	24.3651	24.7006	25.2134	23.9023	24.5357		3	3	3	3.1	3.1	3.1	163.29	0	764490000	3	-4.34294e-08	1	0	0	P01023;P20742	P01023	Alpha-2-macroglobulin	A2M
24.5978	24.7199	22.4795	23.6398	24.1635	24.3763	22.8549	24.7682		2	2	2	2.2	2.2	2.2	188.3	0	582790000	5	0.100174	0.885815	0.181451	0.237295	P01031	P01031	Complement C5;Complement C5 beta chain;Complement C5 alpha chain;C5a anaphylatoxin;Complement C5 alpha chain	C5
31.1619	30.9275	30.3971	30.7409	31.5555	31.9731	30.5395	32.7881		2	2	2	4.5	4.5	4.5	36.105	0	43099000000	38	0.933839	0.334242	0.907158	1.52508	P01857;P01860;P01859;P01861	P01857;P01860;P01859;P01861	Ig gamma-1 chain C region;Ig gamma-3 chain C region;Ig gamma-2 chain C region;Ig gamma-4 chain C region	IGHG1;IGHG3;IGHG2;IGHG4
27.8663	27.4609	28.792	27.4201	27.5411	27.1049	27.9549	27.6979		8	8	8	35.5	35.5	35.5	36.053	0	4234900000	16	0.368177	0.674993	-0.310118	-0.666617	P04406;E7EUT5	P04406;E7EUT5	Glyceraldehyde-3-phosphate dehydrogenase	GAPDH
27.9913	28.3678	28.6146	28.6686	27.8891	27.6699	28.3172	28.3109		3	3	3	24.4	24.4	24.4	22.782	0	6162000000	32	0.813624	0.44851	-0.363796	-1.12706	P04792;C9J3N8;F8WE04	P04792;C9J3N8	Heat shock protein beta-1	HSPB1
27.6539	27.4348	27.9142	27.9229	27.5488	27.3499	26.8586	27.1914		9	9	9	20.6	20.6	20.6	68.569	0	3753600000	24	1.41648	0.299133	-0.494234	-1.72256	P04843;B7Z4L4;F8WF32	P04843;B7Z4L4	Dolichyl-diphosphooligosaccharide--protein glycosyltransferase subunit 1	RPN1
25.3308	23.6332	26.5859	25.5263	24.9551	25.282	25.0676	23.5605		5	5	5	15.2	15.2	15.2	69.283	0	794090000	16	0.323297	0.673626	-0.552739	-0.669578	P04844;Q5JYR7;F2Z3K5;Q5JYR4;Q5JYR3	P04844;Q5JYR7	Dolichyl-diphosphooligosaccharide--protein glycosyltransferase subunit 2	RPN2
23.6816	24.9073	25.6809	28.8626	28.0989	27.4921	28.9909	28.1539		7	2	2	57.7	13.8	13.8	14.105	0	4644700000	18	1.08909	0.233831	2.40084	1.92372	Q93077;Q7L7L0;P04908;P16104;Q96QV6	Q93077;Q7L7L0;P04908;P16104	Histone H2A type 1-C;Histone H2A type 3;Histone H2A type 1-B/E;Histone H2A.x	HIST1H2AC;HIST3H2A;HIST1H2AB;H2AFX
32.2371	32.4512	31.6835	31.8625	32.6501	32.8588	32.1494	32.1735		22	22	9	60.7	60.7	31.2	32.852	0	103910000000	271	0.799637	0.441515	0.39938	1.14721	P05141	P05141	ADP/ATP translocase 2;ADP/ATP translocase 2, N-terminally processed	SLC25A5
25.7486	24.3581	23.5419	24.4652	23.9424	27.5409	27.4888	24.4807		2	2	2	43.3	43.3	43.3	9.3926	0	1891300000	5	0.592051	0.44248	1.33474	1.14792	P05204;Q15651	P05204;Q15651	Non-histone chromosomal protein HMG-17;High mobility group nucleosome-binding domain-containing protein 3	HMGN2;HMGN3
29.1622	28.7329	28.7849	27.5412	28.9041	29.1444	29.0964	28.8851		4	3	3	94.7	79.8	79.8	11.514	0	9681600000	45	0.59729	0.515571	0.452212	0.988521	P05386	P05386	60S acidic ribosomal protein P1	RPLP1
29.1636	28.7048	28.5059	27.1569	28.6648	28.7455	28.3737	27.7206		6	6	5	91.3	91.3	76.5	11.665	0	8128800000	74	0.0045583	0.996964	-0.00668335	-0.0113284	P05387;H0YDD8	P05387;H0YDD8	60S acidic ribosomal protein P2	RPLP2
31.6259	31.2667	31.122	31.4886	32.0466	32.0628	31.5699	31.5862		11	11	11	42.6	42.6	42.6	34.273	0	67445000000	180	1.31994	0.341767	0.440594	1.58641	P05388;Q3B7A4;F8VWS0;F8VU65;G3V210;Q8NHW5;F8VPE8;F8VW21;F8VQY6;F8VRK7;F8VZS0;F8VS58;F8VWV4;F8W1K8	P05388;Q3B7A4;F8VWS0;F8VU65;G3V210;Q8NHW5;F8VPE8;F8VW21;F8VQY6;F8VRK7;F8VZS0	60S acidic ribosomal protein P0;60S acidic ribosomal protein P0-like	RPLP0;RPLP0P6
28.1536	27.6786	27.9791	27.7339	27.2932	27.7033	27.3796	27.1603		6	6	6	15.9	15.9	15.9	46.836	0	4929900000	33	1.69828	0.231829	-0.502222	-1.93258	P05455;E9PGX9;E9PFL9;E7ERC4	P05455	Lupus La protein	SSB
31.3986	31.1805	31.6687	30.7885	31.4293	31.0986	31.6992	30.811		15	14	12	44.4	42.8	38.4	48.057	0	49121000000	135	0.000544996	1	0.000439644	0.00119357	P05783;F8VZY9;CON__H-INV:HIT000015463;Q14525;CON__Q14525;Q15323;CON__Q9UE12;CON__Q15323;CON__A2A5Y0;CON__Q92764;C4AM86;Q14532;CON__Q14532;O76014;CON__A2AB72;Q92764;CON__Q497I4;O76015;CON__O76015;O76013;CON__O76013;CON__O76014;CON__REFSEQ:XP_986630	P05783;F8VZY9	Keratin, type I cytoskeletal 18	KRT18
32.1934	32.9316	31.7555	31.8611	32.2284	32.5011	32.5148	32.6721		2	2	2	8.2	8.2	8.2	21.145	0	118040000000	67	0.473089	0.623879	0.293711	0.770566	P05976;P08590	P05976;P08590	Myosin light chain 1/3, skeletal muscle isoform;Myosin light chain 3	MYL1;MYL3
29.6142	29.6412	28.2236	27.9933	30.0583	30.085	29.2656	29.5977		15	15	15	40.8	40.8	40.8	85.696	0	13170000000	64	0.931312	0.333505	0.883556	1.51539	P06396;Q5T0H9;CON__Q3SX14;Q5T0H7;Q5T0H8;Q5T0I1;Q5T0I0;REV__F5H555;REV__H0YJM7;REV__Q6TDU7;REV__F8W8F9	P06396;Q5T0H9	Gelsolin	GSN
28.8153	29.2109	28.4598	28.6479	29.3301	28.931	28.0145	28.3359		8	7	6	39.4	36.7	33	34.095	0	8998300000	42	0.148416	0.853392	-0.130599	-0.299872	P06493;E5RIU6	P06493	Cyclin-dependent kinase 1	CDK1
23.9716	22.0839	23.0602	23.3589	23.2268	22.9788	25.9471	22.565		2	2	2	47.8	47.8	47.8	10.18	0	95377000	8	0.267661	0.706812	0.560779	0.582263	P06703;R4GN98	P06703;R4GN98	Protein S100-A6	S100A6
29.7699	28.7663	29.6687	28.5402	30.3937	29.6534	30.2787	29.4195		17	17	17	57.6	57.6	57.6	47.168	0	15846000000	107	0.983103	0.336714	0.75006	1.52559	P06733;K7EM90;B7Z2X9;P13929;P09104;E5RI09;E5RG95;K7EPM1;K7EKN2;E5RGZ4;F5H0C8;F5H1C3	P06733	Alpha-enolase	ENO1
32.2708	32.0538	31.7246	31.727	32.285	32.3529	31.9671	31.9581		16	16	16	50	50	50	32.575	0	90911000000	306	0.538978	0.642899	0.196711	0.730785	P06748;E5RI98;E5RGW4	P06748	Nucleophosmin	NPM1
27.2957	25.1682	29.1702	28.2847	27.0742	27.1239	28.553	27.3641		8	2	2	49.2	7.9	7.9	13.92	0	5288600000	24	0.0179466	0.985682	0.0490918	0.047765	Q16778;P33778;P23527;P06899;Q8N257;Q96A08;Q6DRA6;Q6DN03	Q16778;P33778;P23527;P06899;Q8N257;Q96A08	Histone H2B type 2-E;Histone H2B type 1-B;Histone H2B type 1-O;Histone H2B type 1-J;Histone H2B type 3-B;Histone H2B type 1-A	HIST2H2BE;HIST1H2BB;HIST1H2BO;HIST1H2BJ;HIST3H2BB;HIST1H2BA
21.9688	24.3525	25.0971	24.3679	23.7978	23.1741	25.2678	22.9467		3	3	3	8.9	8.9	8.9	57.116	0	369430000	4	-4.34294e-08	1	0	0	P07237;I3L398;I3L312;H7BZ94;I3L3P5;I3L3U6;H0Y3Z3;F5H8J2	P07237;I3L398;I3L312;H7BZ94	Protein disulfide-isomerase	P4HB
26.2845	25.813	26.3068	24.8879	26.296	26.7961	26.6471	27.2249		2	2	2	10.8	10.8	10.8	20.863	0	1687000000	9	1.26936	0.244496	0.91799	1.89839	P07305	P07305	Histone H1.0;Histone H1.0, N-terminally processed	H1F0
33.0192	32.8311	32.4057	32.047	33.2148	32.955	32.7034	32.3839		30	7	6	76.8	21.4	17.8	47.766	0	147000000000	213	0.367922	0.690593	0.238546	0.625963	Q5JP53;P07437;Q5ST81;E9PBJ4	Q5JP53;P07437;Q5ST81	Tubulin beta chain	TUBB
23.5098	23.3802	26.6246	24.3549	24.1288	23.3954	27.2114	26.775		4	4	4	30.7	30.7	30.7	15.054	0	1251600000	8	0.318455	0.664698	0.910288	0.694868	P07737;I3L3D5;K7EJ44	P07737;I3L3D5;K7EJ44	Profilin-1	PFN1
28.8675	27.0228	26.9184	26.4404	28.4598	27.6036	27.4169	27.1379		8	8	8	8.1	8.1	8.1	170.59	0	3272300000	10	0.227629	0.749046	0.342281	0.485513	P07814;V9GYZ6	P07814;V9GYZ6	Bifunctional glutamate/proline--tRNA ligase;Glutamate--tRNA ligase;Proline--tRNA ligase	EPRS
26.5533	26.044	27.7892	26.4635	27.2881	26.9725	27.9547	26.9226		13	6	6	20.2	9	9	84.659	0	2530500000	32	0.609752	0.481486	0.571961	1.0504	P07900;Q86U12	P07900;Q86U12	Heat shock protein HSP 90-alpha	HSP90AA1
30.0727	29.4346	29.2432	29.6557	29.9459	27.8551	29.4104	29.1817		24	2	2	56.5	11.8	11.8	33.67	0	14393000000	56	0.476808	0.558961	-0.503269	-0.869692	P07910;G3V576;G3V2Q1;G3V555;G3V575	P07910;G3V576;G3V2Q1;G3V555;G3V575	Heterogeneous nuclear ribonucleoproteins C1/C2	HNRNPC
30.8118	30.9691	31.7981	31.4946	30.7988	30.5414	31.5853	31.3589		34	29	18	61	55.5	38.5	70.051	0	47751000000	192	0.240093	0.766542	-0.197292	-0.455501	P08107;E7EP94;V9GZ37	P08107;E7EP94;V9GZ37	Heat shock 70 kDa protein 1A/1B	HSPA1A
32.3301	32.1411	32.4607	31.8921	32.5154	32.1983	32.5518	32.3394		33	33	24	48.3	48.3	37.3	83.263	0	96512000000	429	0.627234	0.610734	0.19522	0.786421	P08238;Q58FF7;Q14568;Q5T9W8;G3V2J8;Q58FG0;Q58FG1;Q58FF6	P08238	Heat shock protein HSP 90-beta	HSP90AB1
24.9954	23.8291	25.3496	23.4149	24.0112	26.6557	26.8363	24.7705		4	3	3	26.2	23.1	23.1	25.486	0	1787000000	10	0.675366	0.406587	1.1712	1.25016	P08579	P08579	U2 small nuclear ribonucleoprotein B	SNRPB2
32.003	32.2943	32.1508	32.791	31.478	31.9722	31.4683	32.7999		27	27	27	45.1	45.1	45.1	51.556	0	85997000000	264	0.484702	0.579915	-0.380162	-0.832347	P08621;M0QYR1;M0QX04	P08621	U1 small nuclear ribonucleoprotein 70 kDa	SNRNP70
33.1106	32.8699	33.0493	32.3389	33.2754	32.7766	33.4325	32.7369		35	35	32	69.1	69.1	65.9	53.651	0	162480000000	478	0.373451	0.699705	0.213193	0.612415	P08670;B0YJC4;B0YJC5;Q5JVS8;P17661;H7C5W5;P41219;Q16352;E7EMV2;E7ESP9;P07197;F8W835;P07196;P12036	P08670;B0YJC4	Vimentin	VIM
31.3408	31.393	31.1446	31.8911	31.8348	31.7013	31.5168	31.7698		8	8	8	62.2	62.2	62.2	15.55	0	76457000000	245	0.747421	0.522966	0.2633	0.964395	P0CW22;P08708;H0YN88;H0YK46;H0YN73;H3BNC9	P0CW22;P08708;H0YN88;H0YK46	40S ribosomal protein S17-like;40S ribosomal protein S17	RPS17L;RPS17
25.0846	24.0248	25.8513	24.6787	24.7147	23.274	23.9511	25.2755		3	3	3	11.9	11.9	11.9	40.532	0	818920000	2	0.472181	0.555557	-0.606045	-0.889842	P08754;P63096;P04899;A2A2R6;Q5JWD1;H0Y7E8;Q5JWE9;H0Y7F4;F5GZL8;P11488;P19087;P09471;A8MTJ3;P38405;P63092;Q5JWF2	P08754;P63096;P04899	Guanine nucleotide-binding protein G(k) subunit alpha;Guanine nucleotide-binding protein G(i) subunit alpha-1;Guanine nucleotide-binding protein G(i) subunit alpha-2	GNAI3;GNAI1;GNAI2
26.4026	27.3103	29.1984	26.449	26.352	26.3773	28.4997	26.6162		6	6	6	18.8	18.8	18.8	30.77	0	4583000000	35	0.176988	0.791279	-0.378758	-0.405988	P09038	P09038	Fibroblast growth factor 2	FGF2
28.5989	27.7536	28.7047	29.1244	28.0079	27.812	27.9294	28.9383		6	6	6	32.7	32.7	32.7	17.394	0	6280000000	25	0.43033	0.625759	-0.373479	-0.767622	P09234;Q5TAL2	P09234	U1 small nuclear ribonucleoprotein C	SNRPC
22.2101	22.7611	21.358	21.0674	22.4597	21.6204	21.478	22.0404		13	13	13	26.2	26.2	26.2	27.076	0	80475000000	59	0.0391065	0.966238	0.0504713	0.0921769	P09496;F8WF69;C9J8P9	P09496;F8WF69;C9J8P9	Clathrin light chain A	CLTA
24.8669	24.752	24.7976	24.7611	24.0325	23.583	23.517	24.6456		7	7	7	22.3	22.3	22.3	25.19	0	10029000000	26	-4.34294e-08	1	0	0	P09497;D6RJD1;H0Y9Q6	P09497	Clathrin light chain B	CLTB
33.876	33.5655	34.4107	33.9413	34.0438	33.6256	34.1847	34.1108		24	24	23	64	64	62.1	38.746	0	255370000000	335	0.0714113	0.937471	0.042882	0.136209	P09651;F8W6I7;F8VZ49;Q32P51;F8VTQ5;F8W646;F8VYN5;H0YH80	P09651;F8W6I7;F8VZ49;Q32P51;F8VTQ5	Heterogeneous nuclear ribonucleoprotein A1;Heterogeneous nuclear ribonucleoprotein A1-like 2	HNRNPA1;HNRNPA1L2
30.2789	30.1926	30.4718	30.3871	30.1556	29.929	30.569	30.3766		16	16	16	58	58	58	28.415	0	23241000000	98	0.195637	0.852779	-0.0750422	-0.298737	P09661;H0YMA0;H0YLR3;H0YKK0	P09661;H0YMA0;H0YLR3	U2 small nuclear ribonucleoprotein A	SNRPA1
29.1443	29.1221	29.8992	29.7656	29.1791	29.5586	29.4534	29.7794		14	14	14	19.7	19.7	19.7	113.08	0	13993000000	72	0.0138739	0.988744	0.00981331	0.0289617	P09874;Q5VX84;Q5VX85	P09874	Poly [ADP-ribose] polymerase 1	PARP1
28.5351	26.6598	28.5593	27.863	29.6336	27.0883	29.5208	28.0929		5	3	3	53.9	46.9	46.9	13.509	0	6075700000	31	0.395163	0.603935	0.679593	0.795113	Q71UI9;P0C0S5;C9J0D1;C9J386	Q71UI9;P0C0S5;C9J0D1	Histone H2A.V;Histone H2A.Z;Histone H2A	H2AFV;H2AFZ
27.2987	26.2818	27.4429	26.1003	26.8812	26.7175	26.5102	25.8253		4	4	4	11	11	11	60.67	0	2084700000	29	0.300644	0.707521	-0.297382	-0.577571	P10155;G5E9R9	P10155;G5E9R9	60 kDa SS-A/Ro ribonucleoprotein	TROVE2
35.4271	35.501	35.5018	36.22	35.5149	35.9902	35.7545	36.1566		18	18	3	39.7	39.7	9.6	21.865	0	1030700000000	374	0.353612	0.706345	0.191552	0.574735	P10412	P10412	Histone H1.4	HIST1H1E
27.0499	25.9154	27.2968	25.8334	27.2794	26.6022	26.7732	25.4435		7	7	7	17.1	17.1	17.1	61.054	0	2318700000	38	0.000421236	0.998801	0.000686646	0.00106927	P10809;C9JL19;C9JCQ4;B7Z712;C9JL25;E7EXB4;E7ESH4;C9J0S9	P10809	60 kDa heat shock protein, mitochondrial	HSPD1
33.0681	32.9549	33.0126	33.0048	32.8078	32.7689	32.834	32.9006		35	33	33	57.6	57.6	57.6	72.332	0	155780000000	484	2.63081	0.379008	-0.182258	-1.33905	P11021	P11021	78 kDa glucose-regulated protein	HSPA5
28.9974	29.289	30.1077	29.6826	28.5493	28.7743	29.2366	29.0019		9	9	9	7.1	7.1	7.1	177.6	0	12828000000	69	1.16748	0.324553	-0.628662	-1.64178	P11047;R4GNC7	P11047	Laminin subunit gamma-1	LAMC1
34.8295	34.9436	35.1731	34.9709	34.8227	34.607	35.0373	34.7956		44	44	35	69.8	69.8	61.3	70.897	0	640480000000	910	0.700389	0.625739	-0.163606	-0.766503	P11142;E9PKE3;E9PNE6;E9PN89;A8K7Q2;E9PLF4;E9PQQ4;E9PQK7;E9PK54;E9PPY6;P54652;E9PN25;E9PI65;E9PS65;E9PM13	P11142;E9PKE3;E9PNE6;E9PN89	Heat shock cognate 71 kDa protein	HSPA8
27.7449	27.4841	27.4233	27.426	28.172	28.031	27.9654	27.6413		4	4	4	12	12	12	54.083	0	4383500000	41	1.72333	0.267176	0.432853	1.83552	P11166;C9JIM8	P11166;C9JIM8	Solute carrier family 2, facilitated glucose transporter member 1	SLC2A1
26.2884	26.2926	27.4989	26.8488	26.9477	26.7627	27.8516	27.1147		3	3	3	7.7	7.7	7.7	53.924	0	2811800000	28	0.542956	0.533972	0.436985	0.922767	P11169;Q8TDB8	P11169;Q8TDB8	Solute carrier family 2, facilitated glucose transporter member 3;Solute carrier family 2, facilitated glucose transporter member 14	SLC2A3;SLC2A14
24.0699	23.0974	23.9214	23.606	24.0947	23.9436	23.4402	24.746		2	2	2	15.3	15.3	15.3	39.233	0	215250000	3	0.509395	0.565817	0.382461	0.860364	P11177;F8WF02;C9J634	P11177;F8WF02;C9J634	Pyruvate dehydrogenase E1 component subunit beta, mitochondrial	PDHB
32.6951	32.4782	32.1185	31.9623	32.9052	33.0259	32.989	33.2015	+	20	20	20	67.8	67.8	67.8	17.718	0	135660000000	332	2.15939	0.134706	0.716859	2.57724	P62269;J3JS69	P62269	40S ribosomal protein S18	RPS18
29.6387	29.2592	29.3554	28.8369	30.3346	29.8662	30.1104	29.6236	+	17	17	17	48.6	48.6	48.6	60.343	0	15775000000	158	1.70044	0.183097	0.711175	2.18082	P17987;F5H282;E7EQR6;E7ERF2;F5GZ03;F5GZI8;F5H726;F5H676;F5H136;F5GYL4	P17987;F5H282;E7EQR6;E7ERF2	T-complex protein 1 subunit alpha	TCP1
32.2236	31.898	31.8131	31.2372	32.227	32.1843	32.0992	31.7894		36	36	23	62.9	62.9	41.8	70.67	0	94516000000	387	0.581505	0.564972	0.281989	0.860083	P11940;E7EQV3;E7ERJ7;H0YAR2;Q9H361;E5RGH3;E5RJB9;H0YBN4;E5RH24;H0YAP2;H0YB86;B1ANR1;Q4VXU2;H0YAS6;H0YB75;H0YEQ8;Q4VY17;H0YAS7;E5RHG7;H0YC10;H0YAW6;Q5JQF8;Q96DU9;E5RGC4;E5RFD8	P11940;E7EQV3;E7ERJ7;H0YAR2;Q9H361	Polyadenylate-binding protein 1;Polyadenylate-binding protein 3	PABPC1;PABPC3
29.7814	30.0576	29.1596	29.5037	30.4465	30.459	29.7053	29.6733		20	7	5	60.1	30.5	17.8	32.866	0	19324000000	105	0.748232	0.443737	0.445446	1.13504	P12236;I7HJJ0;Q9H0C2	P12236;I7HJJ0	ADP/ATP translocase 3	SLC25A6
26.8476	26.8447	26.9159	26.3509	27.0582	27.0963	27.3905	26.9873		7	4	4	10.1	5.6	5.6	103.06	0	2592700000	2	1.32637	0.332563	0.393289	1.52467	P12814;H9KV75;G3V2N5;G3V2W4;G3V380;G3V5M4;H0YJW3	P12814;H9KV75;G3V2N5	Alpha-actinin-1	ACTN1
29.9719	29.68	30.6337	30.2975	29.1188	29.2128	29.7386	30.094		14	14	14	33	33	33	69.842	0	19078000000	142	1.01181	0.337221	-0.604735	-1.48183	P12956;B1AHC9;B1AHC8;F5H1I8	P12956;B1AHC9;B1AHC8;F5H1I8	X-ray repair cross-complementing protein 6	XRCC6
25.677	25.774	25.742	26.1176	26.2598	26.6962	26.6843	26.4622	+	3	3	3	6.3	6.3	6.3	57.224	0	1332000000	40	2.5564	0.105895	0.697979	2.87066	K7EMM8;Q49A26;K7EQB2	K7EMM8;Q49A26;K7EQB2	Putative oxidoreductase GLYR1	GLYR1
27.8879	27.4209	28.4353	27.1832	28.4511	28.0819	28.322	27.9394		13	11	11	23.7	22.4	22.4	95.337	0	4908600000	81	0.769163	0.43221	0.466799	1.16835	P13639	P13639	Elongation factor 2	EEF2
27.2818	26.8837	28.3556	27.8083	27.6328	26.9788	28.5489	28.5764		8	8	8	25	25	25	57.936	0	5677500000	42	0.292911	0.707113	0.351854	0.584693	P14618;H3BTN5;H3BQ34;Q504U3;H3BT25;H3BUW1;H3BTJ2;H3BU13	P14618;H3BTN5;H3BQ34;Q504U3	Pyruvate kinase PKM;Pyruvate kinase	PKM;PKM2
28.0234	27.5675	27.9127	27.5013	28.7398	28.6486	28.2391	28.1128	+	6	6	6	29.9	29.9	29.9	31.703	0	6528200000	51	1.8546	0.168482	0.683833	2.28412	J3QT28;O43684;J3QSX4;B4DDM6	J3QT28;O43684;J3QSX4;B4DDM6	Mitotic checkpoint protein BUB3	BUB3
29.1389	28.704	27.7031	27.2717	29.3089	28.9687	28.9448	29.0217		9	6	6	49.5	35.1	35.1	22.764	0	8372500000	72	1.00064	0.337029	0.856597	1.58459	P14649;F8W1I5	P14649;F8W1I5	Myosin light chain 6B	MYL6B
33.8489	33.524	34.6126	33.8608	33.585	33.0192	34.2739	33.8852		36	36	36	73.2	73.2	73.2	64.132	0	273870000000	634	0.328225	0.705868	-0.270806	-0.600489	P14866;M0QXS5;M0QYT0;M0R1W6;B4DVF8;M0R076;M0QYL7;H7C464;B7WPG3;Q8WVV9;D6W592	P14866;M0QXS5	Heterogeneous nuclear ribonucleoprotein L	HNRNPL
26.7103	26.7521	26.1619	26.3022	26.685	26.7091	26.5183	26.4748		3	3	3	11.7	11.7	11.7	45.771	0	2051100000	5	0.305687	0.768911	0.115183	0.44565	Q68CR9;P14868;C9J7S3;C9JLC1;C9JQM9	Q68CR9;P14868;C9J7S3;C9JLC1	Aspartate--tRNA ligase, cytoplasmic	DKFZp781B11202;DARS
25.2544	24.4061	25.7095	25.898	26.5119	25.4325	26.6023	25.1314		7	7	5	12.2	12.2	10.1	81.744	0	1210000000	15	0.562898	0.511351	0.602528	1.00413	P14923	P14923	Junction plakoglobin	JUP
32.57	32.6734	32.0477	32.407	32.8556	32.987	32.2403	32.6401		20	20	20	65.2	65.2	65.2	31.324	0	126580000000	280	0.561208	0.591514	0.256247	0.818185	P15880;H0YEN5;E9PMM9;E9PQD7;I3L404;E9PPT0;E9PM36;H3BNG3;H0YE27	P15880;H0YEN5;E9PMM9;E9PQD7;I3L404;E9PPT0;E9PM36	40S ribosomal protein S2	RPS2
26.2187	24.304	26.6487	26.1501	25.6799	26.2167	25.4349	25.2474		12	12	12	6.4	6.4	6.4	331.77	0	1540600000	13	0.12368	0.856394	-0.185625	-0.280631	P15924	P15924	Desmoplakin	DSP
33.6473	33.6296	33.7907	34.2884	33.8899	34.1951	34.1208	34.4862		18	13	13	38.5	27.4	27.4	22.58	0	317760000000	308	0.850235	0.449074	0.333956	1.12396	P16401	P16401	Histone H1.5	HIST1H1B
25.5786	25.771	26.0976	25.6138	26.7099	26.6134	26.0191	26.3337	+	3	3	3	16	16	16	40.055	0	1438100000	27	1.81018	0.183773	0.653755	2.21356	Q9UN81	Q9UN81		ORF1
32.6559	32.4017	32.8632	33.3807	32.8958	33.4912	33.1247	33.6653		17	3	3	40.4	9.9	9.9	21.364	0	166670000000	89	0.871382	0.401352	0.468863	1.26339	P16403;P22492	P16403	Histone H1.2	HIST1H1C
27.6166	28.2607	27.3619	27.3488	28.4332	28.1795	27.5368	27.3717		9	9	9	12.4	12.4	12.4	114.76	0	4639400000	30	0.29402	0.724617	0.233291	0.540482	P16615;H7C5W9;O14983;Q93084	P16615;H7C5W9	Sarcoplasmic/endoplasmic reticulum calcium ATPase 2	ATP2A2
27.4767	25.0726	27.2736	24.7777	27.2566	27.3638	24.3989	24.0458		6	3	3	15.6	9.1	9.1	40.089	0	2930100000	9	0.125889	0.848944	-0.383865	-0.308897	P16989;H0YG22;Q9Y2T7	P16989;H0YG22	Y-box-binding protein 3	YBX3
27.4769	27.8151	29.009	29.6563	28.258	29.0224	29.5222	29.7498		2	2	2	41.1	41.1	41.1	11.676	0	10106000000	30	0.486471	0.535815	0.648792	0.917681	P17096;H7BYM6	P17096;H7BYM6	High mobility group protein HMG-I/HMG-Y	HMGA1
32.1296	32.2099	31.7761	31.5554	32.2765	32.0979	31.7585	31.6141		37	37	26	60.1	60.1	50.3	69.147	0	82547000000	358	0.030271	0.981372	0.0190096	0.0601953	P17844;J3KTA4;B4DLW8;J3KRZ1;J3QSF1;J3QRQ7;J3KRX8;J3QR02;X6RLV5;J3QRN5;J3QS79;J3QKN9;J3QLG9;J3QR62	P17844;J3KTA4;B4DLW8	Probable ATP-dependent RNA helicase DDX5	DDX5
29.8642	29.5517	29.8954	29.4125	30.4267	30.2595	30.5764	30.0032	+	38	38	38	12.6	12.6	12.6	532.4	0	18793000000	195	2.00839	0.165333	0.635484	2.34793	Q14204	Q14204	Cytoplasmic dynein 1 heavy chain 1	DYNC1H1
30.4699	29.7316	29.7106	30.0016	30.454	30.8079	30.5661	30.5281	+	18	3	3	39.4	9.5	9.5	22.35	0	22629000000	41	1.71436	0.19964	0.610635	2.08698	P16402	P16402	Histone H1.3	HIST1H1D
33.1797	33.0565	32.6698	32.947	33.4582	33.5345	33.1422	33.1644		25	25	25	67.3	67.3	67.3	29.225	0	179770000000	373	1.29889	0.344995	0.361545	1.45799	P18124;A8MUD9;C9JIJ5;C9JZ88	P18124;A8MUD9	60S ribosomal protein L7	RPL7
34.6966	34.4319	34.9361	34.8198	34.4439	34.021	34.7319	34.2776		70	70	28	35.4	35.4	12.6	263.83	0	562640000000	1269	0.98269	0.408648	-0.352545	-1.2407	P18583;J3QSZ5;H7C2G8;H7C1S4;H7C257	P18583	Protein SON	SON
33.139	33.1744	32.7993	33.0655	33.2133	33.4401	32.9414	32.8435		42	42	42	42.4	42.4	42.4	76.613	0	178600000000	535	0.156254	0.874847	0.0650053	0.250457	P19338;H7BY16;C9JYW2;C9JLB1;C9J1H7;C9JWL1	P19338;H7BY16	Nucleolin	NCL
26.9139	26.68	27.1017	25.488	27.4245	26.6744	26.8176	26.3196		5	5	5	25.5	25.5	25.5	31.441	0	2125600000	26	0.249505	0.74484	0.263124	0.496529	P19387;H3BRR2	P19387;H3BRR2	DNA-directed RNA polymerase II subunit RPB3	POLR2C
27.2019	27.1106	27.2392	27.3932	27.248	27.3324	27.169	27.388		4	4	4	18.6	18.6	18.6	24.551	0	2983600000	4	0.259755	0.860347	0.0481324	0.273491	P19388;K7EQN2;K7EJ87	P19388	DNA-directed RNA polymerases I, II, and III subunit RPABC1	POLR2E
29.1031	29.0784	29.5077	29.2386	29.1872	28.6793	29.4695	29.6266		11	11	11	25.8	25.8	25.8	62.094	0	10853000000	96	0.012711	0.987975	0.00867414	0.0262747	P19525;C9JZT2;F8WBH4	P19525	Interferon-induced, double-stranded RNA-activated protein kinase	EIF2AK2
27.1612	27.0459	26.8231	26.4761	27.5664	27.2796	27.4661	26.9985		6	6	6	23.7	23.7	23.7	41.213	0	2778600000	24	1.21666	0.335635	0.451075	1.52528	P19784;H3BSA1;H3BV19;H3BNI9	P19784;H3BSA1;H3BV19	Casein kinase II subunit alpha	CSNK2A2
22.8536	24.8222	24.5041	24.8371	23.493	24.5229	25.1441	25.055		2	2	2	16.9	16.9	16.9	24.758	0	247810000	5	0.194546	0.782227	0.299494	0.423985	P20337	P20337	Ras-related protein Rab-3B	RAB3B
30.3401	29.7498	30.2526	29.8645	30.0723	29.5557	29.6896	29.4842		23	23	23	42.5	42.5	42.5	66.408	0	21916000000	82	0.915366	0.425236	-0.351315	-1.19132	P20700;E9PBF6	P20700;E9PBF6	Lamin-B1	LMNB1
30.0648	29.7841	30.1613	29.664	30.3592	30.3447	30.6161	30.0013		25	25	21	15.8	15.8	14.4	276.55	0	22382000000	112	1.27129	0.332217	0.41175	1.51486	Q5HY54;P21333;F8WE98;E9PHF0;Q14315;H0Y5C6;H7C2E7;H0Y5F3	Q5HY54;P21333	Filamin-A	FLNA
28.5394	28.2242	29.2435	28.6769	28.3686	28.77	28.6044	28.8457		17	17	17	15.6	15.6	15.6	212.67	0	8033200000	68	0.0346036	0.982625	-0.0238395	-0.0705713	P21675;Q8IZX4;H7BY98;H7C2K9;H0Y8N6	P21675;Q8IZX4	Transcription initiation factor TFIID subunit 1;Transcription initiation factor TFIID subunit 1-like	TAF1;TAF1L
30.1116	30.3322	30.4135	31.0462	30.384	30.5497	30.5832	30.7399		13	13	12	54.8	54.8	51.4	33.784	0	26787000000	100	0.15911	0.856847	0.0883422	0.281905	P22087;M0R0P1;M0QXL5;M0R2Q4;M0R299;M0R2U2;M0R1H0;M0R2B0	P22087;M0R0P1;M0QXL5;M0R2Q4;M0R299	rRNA 2-O-methyltransferase fibrillarin	FBL
24.5005	22.9856	23.0644	22.4569	24.0703	22.9914	22.7643	23.3692		45	45	45	60.3	60.3	60.3	107.77	0	33204000000	145	0.03089	0.980577	0.046946	0.075404	P22102;B4DJ93;F8WD69;C9JBJ1;C9JTV6;C9JZG2;C9JKQ7;H7C366	P22102;B4DJ93	Trifunctional purine biosynthetic protein adenosine-3;Phosphoribosylamine--glycine ligase;Phosphoribosylformylglycinamidine cyclo-ligase;Phosphoribosylglycinamide formyltransferase	GART
34.4442	34.3907	35.2616	34.4589	34.4412	33.8397	34.8194	34.6541		29	29	29	73.4	73.4	73.4	37.429	0	414080000000	529	0.277927	0.745079	-0.200277	-0.50249	P22626	P22626	Heterogeneous nuclear ribonucleoproteins A2/B1	HNRNPA2B1
29.8608	30.0046	30.6659	30.5443	29.5989	29.5295	30.3245	30.124		11	10	10	23.1	21.9	21.9	76.149	0	19453000000	99	0.644845	0.516812	-0.374674	-0.990939	P23246;H0Y9U2;H0Y9K7	P23246	Splicing factor, proline- and glutamine-rich	SFPQ
33.6264	33.8988	33.5436	33.7274	33.6909	33.8816	33.5318	33.686		31	31	31	89.3	89.3	89.3	26.688	0	264100000000	565	0.00463748	0.998413	-0.0014534	-0.00709875	P23396;E9PL09;E9PPU1;F2Z2S8;H0YCJ7;H0YF32;E9PQ96;E9PJH4;E9PK82;H0YEU2;E9PSF4;E9PQX2;H0YES8;E9PJN9	P23396;E9PL09;E9PPU1;F2Z2S8;H0YCJ7	40S ribosomal protein S3	RPS3
30.8262	30.8845	30.7394	30.6293	31.1179	30.9084	30.9157	30.6692		12	12	10	84.3	84.3	77.7	18.502	0	35184000000	150	0.582456	0.680755	0.132914	0.641297	P23528;E9PP50;G3V1A4;E9PK25;E9PQB7;E9PS23;Q9Y281;E9PLJ3	P23528;E9PP50;G3V1A4;E9PK25;E9PQB7	Cofilin-1	CFL1
29.5504	29.6334	23.7817	23.8101	23.7162	23.217	23.759	25.2037		2	2	2	0.5	0.5	0.5	343.9	0.007129	7645800000	3	0.778935	0.336967	-2.71991	-1.48863	P24043	P24043	Laminin subunit alpha-2	LAMA2
29.3534	29.0613	29.6203	29.2861	30.0415	30.0682	29.7227	29.7823	+	108	108	108	28.4	28.4	28.4	573.83	0	53778000000	371	2.12408	0.164962	0.573393	2.33975	Q5T4S7;X6R960;B4DYV5;B4DPF6;X6RE05;Q5TBN9	Q5T4S7	E3 ubiquitin-protein ligase UBR4	UBR4
28.1299	28.0618	29.0418	27.9912	28.0497	27.9533	28.3792	28.4205		12	12	12	10.1	10.1	10.1	217.17	0	6352300000	29	0.147108	0.856858	-0.105488	-0.282699	P24928;Q6NX41	P24928	DNA-directed RNA polymerase II subunit RPB1	POLR2A
27.2246	27.0258	27.3657	27.0639	27.2013	27.2869	26.9174	27.2209		8	8	8	14.5	14.5	14.5	90.98	0	2703200000	48	0.0411012	0.983853	-0.0133848	-0.0627935	P25205;J3KQ69;B4DWW4;Q7Z6P5	P25205;J3KQ69;B4DWW4;Q7Z6P5	DNA replication licensing factor MCM3	MCM3
29.1718	29.6571	30.1509	29.895	28.7572	28.9448	29.6354	29.411		10	10	10	3.6	3.6	3.6	337.08	0	15999000000	74	0.93042	0.374226	-0.531616	-1.36005	P25391	P25391	Laminin subunit alpha-1	LAMA1
28.4486	28.0317	27.953	28.004	27.7275	27.4152	27.8831	27.6094		2	2	2	24.2	24.2	24.2	14.515	0	6940900000	96	1.61104	0.278617	-0.45055	-1.79535	P25398	P25398	40S ribosomal protein S12	RPS12
30.7821	30.5437	30.1245	30.2242	31.575	31.1138	30.851	30.4901		22	22	22	45.4	45.4	45.4	59.75	0	37032000000	222	1.12603	0.340205	0.588808	1.57645	P25705;K7EK77;K7ERX7;K7EJP1;K7EQH4;K7ENJ4;K7ESA0	P25705;K7EK77;K7ERX7	ATP synthase subunit alpha, mitochondrial	ATP5A1
24.3156	23.7083	24.1706	24.5275	23.971	25.0406	27.227	23.0993		3	3	3	21.4	21.4	21.4	25.898	0	564970000	7	0.302531	0.682082	0.653993	0.649055	P25787;H7C402;H3BT36;C9JCK5	P25787	Proteasome subunit alpha type-2	PSMA2
24.5306	24.8637	23.4894	25.5655	22.9961	23.382	23.9771	25.0969		6	3	3	14	9.5	9.5	67.819	0	1072400000	7	-4.34294e-08	1	0	0	P26038;V9GZ54	P26038	Moesin	MSN
33.9497	33.5995	33.846	33.7826	33.975	33.9032	33.6986	33.549		20	20	19	57.7	57.7	49.7	53.5	0	296590000000	417	0.0368791	0.981974	-0.0129852	-0.0585386	P26368;K7ENG2	P26368;K7ENG2	Splicing factor U2AF 65 kDa subunit	U2AF2
35.0565	34.7964	34.6728	34.4167	35.2387	35.055	35.1737	34.9268		22	22	22	62.1	62.1	62.1	24.261	0	742090000000	480	1.28758	0.34621	0.362948	1.4534	P26373;J3QSB4;H3BTH3;J3KS98;H3BUK8	P26373;J3QSB4	60S ribosomal protein L13	RPL13
30.8954	29.9519	30.9603	29.5077	30.3878	30.2475	30.4099	30.3197		12	12	12	34.7	34.7	34.7	57.221	0	23340000000	142	0.0116451	0.989154	0.0124345	0.0270509	P26599;A6NLN1;K7ELW5;K7EKJ7;K7ES59;K7EK45;X6R242;O95758	P26599;A6NLN1	Polypyrimidine tract-binding protein 1	PTBP1
30.2571	30.1225	29.9021	30.3886	30.7321	30.9305	30.6235	30.637	+	11	11	11	48.2	48.2	48.2	12.538	0	34330000000	114	2.37783	0.147268	0.563185	2.49535	P18077;F8WBS5;F8WB72;C9K025	P18077;F8WBS5;F8WB72;C9K025	60S ribosomal protein L35a	RPL35A
23.8368	23.9654	23.8022	23.9868	24.365	24.4931	24.4061	24.555	+	1	1	1	8.9	8.9	8.9	21.23	0	347130000	10	3.94296	0.068	0.556993	3.4219	H7C0C1;P48047	H7C0C1;P48047	ATP synthase subunit O, mitochondrial	ATP5O
28.6046	23.9312	28.6441	24.0726	27.7337	27.5635	27.7129	27.2752		5	5	4	34.3	34.3	31	27.764	0	4025100000	16	0.416085	0.558264	1.2582	0.874417	P27348;E9PG15;Q4VY20;Q4VY19;K7EIT4;A2IDB2;P31946	P27348;E9PG15	14-3-3 protein theta	YWHAQ
33.0276	33.2777	32.5278	32.7935	33.3842	33.3552	32.9259	33.0771		19	19	19	65.4	65.4	65.4	24.604	0	184610000000	384	0.693785	0.53066	0.278951	0.94578	P27635;X1WI28;F8W7C6;H7C123;H7C2C5;B8A6G2;A6QRI9;Q96L21;H7C2U2	P27635;X1WI28;F8W7C6	60S ribosomal protein L10	RPL10
25.6905	25.9105	26.3386	24.8859	22.5341	25.5033	26.3226	26.6031		2	2	2	12.9	12.9	12.9	26.411	0	1476100000	3	0.185982	0.777067	-0.465628	-0.430942	P28066	P28066	Proteasome subunit alpha type-5	PSMA5
31.6661	31.6683	30.9763	31.6971	31.6453	31.5416	31.3904	31.3789		10	10	10	63.6	63.6	63.6	17.818	0	55271000000	176	0.0235864	0.980766	-0.0129008	-0.0450072	P30050	P30050	60S ribosomal protein L12	RPL12
26.3669	25.732	25.7857	25.5279	27.1601	25.9755	26.7581	24.0424		7	7	7	15.6	15.6	15.6	65.308	0	1511300000	26	0.0650881	0.929041	0.130921	0.160564	P30153;B3KQV6;F5H3X9;P30154;H0YDG7;C9J9C1;J3KR29;M0QXG4;M0R0K6;E9PPI5;E9PNM7;E9PH38;E9PHZ6	P30153;B3KQV6;F5H3X9	Serine/threonine-protein phosphatase 2A 65 kDa regulatory subunit A alpha isoform	PPP2R1A
27.1232	26.9351	25.1477	26.9956	27.0755	27.418	27.178	27.0049		5	5	5	16.9	16.9	16.9	44.868	0	2650800000	18	0.614469	0.47653	0.618685	1.07076	P31689;B7Z5C0	P31689;B7Z5C0	DnaJ homolog subfamily A member 1	DNAJA1
31.0493	31.0149	31.8434	30.8588	30.4738	30.0833	31.2732	31.196		11	11	11	41	41	41	36.926	0	32660000000	124	0.559372	0.531475	-0.435002	-0.939768	P31942;B4DHY1	P31942;B4DHY1	Heterogeneous nuclear ribonucleoprotein H3	HNRNPH3
31.7561	31.6484	31.138	31.3638	31.8257	31.6212	31.1258	31.2774		12	12	12	75.5	75.5	75.5	21.863	0	59036000000	200	0.0226266	0.9818	-0.0140777	-0.0451082	P32969;D6RAN4;H0Y9V9;E7ESE0;H0Y9R4	P32969;D6RAN4;H0Y9V9;E7ESE0	60S ribosomal protein L9	RPL9
29.7559	29.8148	29.1209	28.9748	29.9051	29.6635	29.3148	29.1348		20	20	20	37.8	37.8	37.8	81.307	0	13579000000	124	0.118653	0.884601	0.0879216	0.233779	P33993;C9J8M6	P33993	DNA replication licensing factor MCM7	MCM7
32.955	32.8396	32.6955	32.8124	33.4049	33.5862	33.1662	33.1703	+	21	21	21	59.8	59.8	59.8	29.995	0	182710000000	329	2.34843	0.167368	0.506278	2.35909	P62424;Q5T8U2;Q5T8U3	P62424;Q5T8U2;Q5T8U3	60S ribosomal protein L7a	RPL7A
30.8223	30.7043	30.2165	30.0981	31.3567	31.1539	31.0548	30.7885		19	19	19	83.1	83.1	83.1	29.804	0	34201000000	221	1.58489	0.222206	0.62817	2.00185	P35232;C9JW96;E9PCW0;C9JZ20;E7ESE2;D6RBK0	P35232;C9JW96;E9PCW0;C9JZ20;E7ESE2	Prohibitin	PHB
31.8205	31.4359	31.9024	32.8403	31.6783	32.2307	32.0236	32.636		8	8	7	68.8	68.8	62.5	14.787	0	87636000000	163	0.151529	0.848595	0.142358	0.310119	P35268;K7ERI7;K7EMH1;K7ELC4;K7EP65;K7EKS7;K7EJT5	P35268;K7ERI7;K7EMH1;K7ELC4;K7EP65;K7EKS7	60S ribosomal protein L22	RPL22
37.4353	37.7685	36.5517	36.7154	37.6037	37.8615	37.3044	37.4801		225	193	186	79.1	72.1	70.7	226.53	0	3194900000000	4732	0.689438	0.476251	0.444709	1.07835	P35579;Q5BKV1;B1AH99;REV__S4R3H4;REV__E7EQT4;REV__Q9UKV3	P35579	Myosin-9	MYH9
37.7145	38.089	36.7116	36.7025	37.829	38.119	37.5099	37.5384		241	241	3	80.6	80.6	0.7	229	0	3729100000000	5229	0.541387	0.533026	0.444663	0.924404	P35580;E7ERA5;REV__Q5T655;P12883;P13535;Q9UKX3;Q9Y623;P13533;P12882;P11055;Q9UKX2;A7E2Y1	P35580	Myosin-10	MYH10
30.4577	30.3563	30.5576	30.3087	30.0209	29.8608	30.1527	29.7411	+	21	21	21	44.8	44.8	44.8	72.668	0	24268000000	148	2.38688	0.167111	-0.476195	-2.31368	P49848;J3KR72;G8JLM6;C9JTY6;C9JFL8;C9JIS2;C9J088;F8WEJ7;C9J7C4;E5RHA1;C9JHQ8;E5RKA5	P49848;J3KR72;G8JLM6	Transcription initiation factor TFIID subunit 6	TAF6
28.3015	27.8765	27.852	28.3751	28.3924	28.2185	28.5419	27.6951		6	5	5	18.6	16	16	53.425	0	5492100000	22	0.188607	0.830559	0.110699	0.335179	P35637;H3BPE7	P35637;H3BPE7	RNA-binding protein FUS	FUS
25.7614	25.7038	26.2651	26.234	25.4103	25.7418	25.3335	25.6124		3	3	3	2.6	2.6	2.6	213.62	0	1047800000	29	1.41614	0.301868	-0.466569	-1.68745	P35658;E9PKD2;B7ZAV2;H0Y837	P35658	Nuclear pore complex protein Nup214	NUP214
28.8549	29.2138	29.2389	30.5705	29.0917	30.3132	29.6626	30.9731		8	8	8	16.8	16.8	16.8	42.674	0	17040000000	57	0.434953	0.587374	0.540664	0.825869	P35659;D6R9L5;B4DFG0;D6RDA2;H0Y8X0	P35659;D6R9L5;B4DFG0;D6RDA2	Protein DEK	DEK
25.8134	24.0853	25.6484	26.8479	23.8572	26.0747	25.6726	26.0234		4	4	4	8.1	8.1	8.1	70.97	0	1255500000	6	0.0900812	0.894257	-0.191779	-0.21931	P35789;Q8NEM1	P35789	Zinc finger protein 93	ZNF93
29.9528	30.0792	31.1372	32.4456	31.3533	32.7205	30.1978	31.26		36	34	1	72	68.9	4.7	65.432	0	59554000000	163	0.25214	0.723968	0.47919	0.547034	P35908	P35908	Keratin, type II cytoskeletal 2 epidermal	KRT2
26.9702	26.3788	26.6125	26.5777	28.3382	27.8067	26.965	26.7719		5	5	5	23.8	23.8	23.8	32.996	0	2717500000	35	1.13205	0.296329	0.835659	1.71819	P36542;B4DL14	P36542;B4DL14	ATP synthase subunit gamma, mitochondrial;ATP synthase subunit gamma	ATP5C1
33.3727	33.428	32.8424	33.2312	33.8186	33.8167	33.407	33.4142		31	31	31	57.1	57.1	57.1	47.697	0	227290000000	582	1.17679	0.35285	0.39557	1.4292	P36578;H3BM89;H3BTP7;H3BU31	P36578;H3BM89;H3BTP7	60S ribosomal protein L4	RPL4
28.8373	28.5343	29.4636	29.5793	29.4188	29.2075	29.4396	29.8528		5	5	5	37.5	37.5	37.5	14.57	0	11567000000	43	0.630793	0.521121	0.376063	0.978734	P37108;H0YLA2	P37108;H0YLA2	Signal recognition particle 14 kDa protein	SRP14
34.4604	34.4219	34.8912	34.6683	34.5701	33.9637	34.819	34.624		44	44	14	68.5	68.5	28.6	42.331	0	396050000000	744	0.217146	0.811205	-0.116275	-0.370262	P38159;H3BT71;H0Y6E7;B3KRG5;H3BUY5;H3BR27;O75526;H3BNC1;G3V220;O14776	P38159;H3BT71;H0Y6E7;B3KRG5;H3BUY5	RNA-binding motif protein, X chromosome;RNA-binding motif protein, X chromosome, N-terminally processed	RBMX
28.4386	28.9155	28.9611	29.2488	28.54	29.044	28.8277	29.2037		8	8	8	16.8	16.8	16.8	62.608	0	8676200000	81	0.0197454	0.978451	0.0128398	0.0400018	P38432	P38432	Coilin	COIL
31.9086	31.6866	32.163	31.7892	31.8782	31.8428	31.8772	31.7611		28	27	27	44.5	43.4	43.4	73.68	0	79570000000	298	0.171669	0.888667	-0.0470271	-0.228037	P38646;D6RJI2;D6RA73;H0Y8S0;H0YBG6	P38646	Stress-70 protein, mitochondrial	HSPA9
32.7716	32.6797	33.2545	32.686	32.8669	32.7919	33.2361	32.8234		29	29	26	68.6	68.6	62.5	46.871	0	173130000000	481	0.186293	0.854822	0.0816536	0.300539	P38919;I3L3H2;E9PBH4;F8WE11	P38919	Eukaryotic initiation factor 4A-III;Eukaryotic initiation factor 4A-III, N-terminally processed	EIF4A3
27.6889	27.2757	27.0096	27.7458	27.8033	27.7193	27.332	28.3031		5	5	5	31.7	31.7	31.7	16.06	0	4031600000	30	0.648839	0.517929	0.359453	0.983589	P39019;M0R2L9;M0QXK4;M0QYF7;M0R140	P39019	40S ribosomal protein S19	RPS19
33.6343	33.7419	33.074	33.7395	33.8864	34.0409	33.6443	33.8889		31	31	31	63.8	63.8	63.8	46.108	0	265100000000	647	0.895097	0.444108	0.317713	1.13626	P39023;G5E9G0;B5MCW2;H7C422;H7C3M2;F8WCR1;Q92901	P39023;G5E9G0;B5MCW2;H7C422	60S ribosomal protein L3	RPL3
29.2206	29.198	29.1176	29.61	28.9342	28.6577	28.9139	28.6575	+	29	3	3	90.4	18.6	18.6	34.428	0	12058000000	54	1.99101	0.191755	-0.495688	-2.11531	E9PQ56;E9PN18;E9PMU7;E9PL19	E9PQ56;E9PN18;E9PMU7		PUF60
27.9897	27.2988	28.0016	27.6308	29.0362	28.6033	28.4658	27.8781		12	12	12	33.9	33.9	33.9	58.024	0	5885000000	89	1.40379	0.230619	0.765646	1.9533	P40227;B4DPJ8;Q92526	P40227;B4DPJ8	T-complex protein 1 subunit zeta	CCT6A
32.0991	32.4167	31.6504	32.2396	32.6634	32.5858	32.2147	32.1793		14	14	14	53.2	53.2	53.2	23.577	0	104480000000	246	0.736102	0.506674	0.309317	1.01135	P40429;M0QYS1;Q6NVV1;M0QZU1	P40429;M0QYS1	60S ribosomal protein L13a	RPL13A
27.3546	27.1252	27.3627	27.6167	27.2893	27.4692	27.8221	27.5171		5	5	5	15	15	15	51.109	0	4040400000	7	0.486066	0.678568	0.159613	0.639908	P41091;F8W810;Q2VIR3;H7BZU1	P41091;F8W810;Q2VIR3	Eukaryotic translation initiation factor 2 subunit 3;Putative eukaryotic translation initiation factor 2 subunit 3-like protein	EIF2S3;EIF2S3L
29.482	28.4744	29.7122	29.2592	28.7802	28.8996	29.4321	29.563		6	6	6	41	41	41	17	0	10273000000	110	0.0681247	0.933352	-0.0632529	-0.146704	P41223;C9JCD9;C9JNV2;F8WCN7	P41223;C9JCD9;C9JNV2	Protein BUD31 homolog	BUD31
31.2991	31.4721	31.7044	31.5912	31.0663	30.9373	31.0121	30.8844	+	23	23	23	35.4	35.4	35.4	110.11	0	52226000000	211	2.88845	0.115032	-0.541708	-2.77078	O00268;V9GY03;V9GY14;Q92750;J3KTH2	O00268	Transcription initiation factor TFIID subunit 4	TAF4
22.5054	24.6134	23.5902	24.3105	23.7791	24.6027	22.628	23.6838		3	3	3	10.8	10.8	10.8	75.491	0	481780000	5	0.0459423	0.949935	-0.0814834	-0.113287	P42166;A2T926;G5E972;P42167	P42166	Lamina-associated polypeptide 2, isoform alpha;Thymopoietin;Thymopentin	TMPO
26.4562	26.1881	27.1668	26.6274	26.0527	25.7777	26.3608	26.4204		6	6	6	8.2	8.2	8.2	117.8	0	1332000000	28	0.910377	0.391018	-0.456751	-1.28823	P42285;F5H7E2;D6REC7;H0Y8U3	P42285;F5H7E2	Superkiller viralicidic activity 2-like 2	SKIV2L2
30.1684	29.8436	29.3395	29.6683	29.8126	29.964	29.5126	29.6396		4	4	1	42.9	42.9	15.5	9.461	0	19252000000	41	0.0396384	0.980705	-0.0227518	-0.0760551	P42677;C9J1C5;Q5T4L4	P42677;C9J1C5;Q5T4L4	40S ribosomal protein S27	RPS27;RPS27L
33.4361	32.7902	32.7042	32.224	33.4284	33.5191	33.0503	32.7875		8	8	8	40.7	40.7	40.7	14.551	0	202750000000	188	0.647472	0.505973	0.407729	1.0152	P42766;F2Z388	P42766;F2Z388	60S ribosomal protein L35	RPL35
25.6357	25.3952	26.2166	23.1892	26.7794	26.0794	25.9847	25.74		5	5	5	7.7	7.7	7.7	104.74	0	982510000	21	0.724143	0.389319	1.03669	1.29699	P43246;E9PHA6	P43246;E9PHA6	DNA mismatch repair protein Msh2	MSH2
28.8368	28.1608	27.4079	26.8203	29.0518	27.8808	28.5728	27.3989		5	5	5	18.5	18.5	18.5	55.52	0	4943700000	29	0.309124	0.691211	0.419588	0.624534	P43490;Q5SYT8;F5H246;C9JF35;C9JG65	P43490;Q5SYT8	Nicotinamide phosphoribosyltransferase	NAMPT;NAMPTL
26.2373	25.0786	26.6869	25.3955	25.6852	25.254	26.7619	27.0546		4	4	4	14.8	14.8	14.8	47.366	0	1169800000	30	0.243111	0.742747	0.339385	0.508848	P43686	P43686	26S protease regulatory subunit 6B	PSMC4
27.6076	24.0199	23.6034	23.8577	27.683	27.8987	27.7336	23.6108		5	5	5	20.1	20.1	20.1	31.566	0	3825600000	8	0.670229	0.390194	1.9594	1.2986	P45880;Q5JSD2;Q5JSD1;B4DKM5;A2A3S1	P45880;Q5JSD2;Q5JSD1;B4DKM5	Voltage-dependent anion-selective channel protein 2	VDAC2
27.6872	28.2437	28.0389	28.2524	27.6056	27.273	27.6237	27.4902	+	13	13	13	6.6	6.6	6.6	358.69	0	4200200000	31	1.94291	0.182391	-0.557416	-2.1863	P46013	P46013	Antigen KI-67	MKI67
24.8776	24.3237	24.2486	24.0729	26.7615	25.5141	24.0047	24.8967		4	4	4	5.5	5.5	5.5	89.301	0	1618800000	4	0.74124	0.387882	0.913563	1.29681	P46087;F5H5X6;F5GYR3;F5H359;F5H8G6;F5GWB7;F5H709	P46087;F5H5X6;F5GYR3	Putative ribosomal RNA methyltransferase NOP2	NOP2
32.8533	33.0677	32.5072	33.2753	32.9345	32.8838	32.6128	33.0203		10	10	10	47.3	47.3	47.3	16.561	0	162940000000	205	0.127053	0.894095	-0.0630388	-0.220333	P46776;E9PJD9;E9PLL6;E9PLX7	P46776;E9PJD9;E9PLL6	60S ribosomal protein L27a	RPL27A
30.071	29.6808	29.9258	29.6527	30.0488	30.0803	29.7896	29.6417		12	12	12	43.4	43.4	43.4	34.362	0	18031000000	71	0.151048	0.888059	0.0575361	0.234342	P46777;Q5T7N0	P46777;Q5T7N0	60S ribosomal protein L5	RPL5
32.4359	32.547	31.81	32.3368	32.6405	32.6386	32.2841	32.343		12	12	12	51.2	51.2	51.2	18.565	0	116150000000	224	0.464051	0.672514	0.194127	0.67217	P46778;M0R181;G3V1B3;M0R3I5	P46778;M0R181;G3V1B3	60S ribosomal protein L21	RPL21
32.5509	32.7835	31.9486	32.2497	32.9586	32.8802	32.476	32.4765		18	18	18	65.7	65.7	65.7	15.747	0	127740000000	300	0.68359	0.52192	0.314647	0.975379	P46779;H0YKD8;H0YMF4;H0YLP6	P46779;H0YKD8;H0YMF4;H0YLP6	60S ribosomal protein L28	RPL28
33.1024	32.8234	32.736	32.6684	33.2813	33.2997	32.9641	32.9734		23	23	23	52.1	52.1	52.1	22.591	0	168590000000	350	1.17241	0.400696	0.297065	1.2739	P46781;B5MCT8;C9JM19;F2Z3C0;A8MXK4	P46781;B5MCT8;C9JM19	40S ribosomal protein S9	RPS9
29.5387	29.5809	29.2489	29.6733	29.4317	29.4933	29.6232	29.5376		5	5	5	33.9	33.9	33.9	18.898	0	13398000000	60	0.0380534	0.983526	0.0109916	0.0549423	P46783;F6U211;S4R435;Q9NQ39	P46783;F6U211;S4R435	40S ribosomal protein S10	RPS10
27.7102	28.6365	28.0029	33.0596	27.2976	28.4354	27.8557	32.7155		49	49	47	30.4	30.4	29.9	270.63	0	29824000000	119	0.0553727	0.932349	-0.276227	-0.148677	P46821;D6RA32;D6RA40;D6RGJ3;D6RCL2	P46821	Microtubule-associated protein 1B;MAP1B heavy chain;MAP1 light chain LC1	MAP1B
30.8943	30.9341	29.9383	29.5811	31.3549	31.1218	31.1681	30.3866		32	32	30	32.1	32.1	31.1	189.25	0	32801000000	153	0.834247	0.379827	0.670879	1.33551	P46940;H0YLE8;H0YKA5;E9PDT6	P46940;H0YLE8	Ras GTPase-activating-like protein IQGAP1	IQGAP1
29.73	30.1725	28.9819	28.6168	30.3895	29.9698	29.8503	29.5758		10	6	6	42.7	31.5	31.5	32.949	0	14937000000	57	0.711146	0.433472	0.57106	1.163	P47755;F8W9N7;C9JUG7	P47755;F8W9N7;C9JUG7	F-actin-capping protein subunit alpha-2	CAPZA2
33.1309	32.8762	33.3614	34.0068	32.9085	33.1839	33.1011	33.7413		13	13	13	56.2	56.2	56.2	16.46	0	199920000000	279	0.13844	0.860055	-0.110124	-0.274607	P47813;X6RAC9;O14602;A6NJH9	P47813;X6RAC9;O14602	Eukaryotic translation initiation factor 1A, X-chromosomal;Eukaryotic translation initiation factor 1A, Y-chromosomal	EIF1AX;EIF1AY
33.6085	33.5197	32.9637	33.4145	33.6172	33.9045	33.6698	33.8303		6	6	6	23.3	23.3	23.3	17.752	0	243600000000	166	1.26987	0.342437	0.378831	1.46703	P47914;F8WF43;C9IYI4	P47914	60S ribosomal protein L29	RPL29
27.4688	27.6787	27.6867	27.8697	25.1734	24.0409	27.2226	27.3769		10	9	9	7.7	7.3	7.3	228.86	0	3393500000	18	1.10138	0.251317	-1.7225	-1.88113	P48634	P48634	Protein PRRC2A	PRRC2A
29.4464	29.2441	29.6015	28.8318	29.2776	28.9767	29.8796	29.0858		16	16	16	13.5	13.5	13.5	177.44	0	13320000000	67	0.0315624	0.984563	0.0239768	0.0663441	P48681	P48681	Nestin	NES
30.9514	31.0797	30.6037	31.0634	31.4499	31.3732	30.9915	30.9103		8	8	8	41	41	41	13.293	0	46006000000	117	0.7173	0.532569	0.256676	0.935043	P49207	P49207	60S ribosomal protein L34	RPL34
24.2937	24.431	24.0595	23.8962	24.7556	23.1321	24.9076	24.6		13	13	13	26.4	26.4	26.4	85.237	0	6059700000	41	0.160945	0.829676	0.178741	0.338933	P49321;E9PI86;Q5T624;E9PRH9;H0YF33;E9PPQ8;H0YDS9;E9PPR5	P49321;E9PI86;Q5T624	Nuclear autoantigenic sperm protein	NASP
30.0266	29.8002	29.8991	29.3144	29.9734	29.7466	29.5707	29.0051		26	26	26	17.7	17.7	17.7	273.42	0	15097000000	91	0.301885	0.738062	-0.186129	-0.518792	P49327;J3KTF0	P49327	Fatty acid synthase;[Acyl-carrier-protein] S-acetyltransferase;[Acyl-carrier-protein] S-malonyltransferase;3-oxoacyl-[acyl-carrier-protein] synthase;3-oxoacyl-[acyl-carrier-protein] reductase;3-hydroxyacyl-[acyl-carrier-protein] dehydratase;Enoyl-[acyl-carrier-protein] reductase;Oleoyl-[acyl-carrier-protein] hydrolase	FASN
29.8588	29.6026	29.984	29.7233	29.3815	29.0486	29.3748	29.099	+	13	13	13	33.8	33.8	33.8	66.999	0	14314000000	104	2.46801	0.134841	-0.566223	-2.56155	Q9H8M2;H0YBR9;H0YAW8;H0YBF1;B4DXI2;C9JBY0	Q9H8M2	Bromodomain-containing protein 9	BRD9
29.3931	29.4606	29.2386	29.3312	29.7559	29.4967	29.483	29.1531		11	11	11	37.6	37.6	37.6	49.541	0	14207000000	88	0.384115	0.7449	0.116292	0.500791	P49411;H3BNU3	P49411	Elongation factor Tu, mitochondrial	TUFM
27.2401	27.8601	27.6612	28.3263	26.7498	27.1816	27.3259	27.4782		6	6	6	9.8	9.8	9.8	82.785	0	3875600000	57	1.11879	0.341348	-0.588039	-1.56942	P49711	P49711	Transcriptional repressor CTCF	CTCF
34.3162	33.8328	34.5192	34.2878	34.1608	34.2904	34.442	34.1262		43	43	43	43.4	43.4	43.4	100.18	0	395670000000	741	0.0337769	0.983304	0.01583	0.0605037	P49756;E9PQU5;H0YE46;E9PSE8	P49756	RNA-binding protein 25	RBM25
24.5715	24.4539	25.6207	25.2414	25.513	24.1257	24.8896	24.3613		1	1	1	1.6	1.6	1.6	153.94	0	422320000	3	0.244693	0.747618	-0.249488	-0.48493	P49790	P49790	Nuclear pore complex protein Nup153	NUP153
31.1539	30.7099	30.5575	30.4596	31.3439	31.1803	30.9722	30.7975		15	15	15	53.3	53.3	53.3	46.44	0	35815000000	157	0.924032	0.425442	0.353251	1.19984	P50454;E9PR70;E9PPV6;E9PKH2;E9PK86;E9PMI5;E9PNX1;E9PJH8;E9PIG2;E9PRS3;H0YEP8;E9PLA6;E9PQ34	P50454;E9PR70;E9PPV6;E9PKH2	Serpin H1	SERPINH1
31.6964	31.3477	31.0361	31.3862	32.0753	32.267	31.7555	31.4796		12	12	12	39.1	39.1	39.1	23.432	0	67125000000	127	1.27157	0.321165	0.527734	1.64835	P50914;E7EPB3	P50914;E7EPB3	60S ribosomal protein L14	RPL14
27.8363	27.5216	27.9899	27.6163	26.9708	27.1706	26.9968	27.5377	+	8	8	8	13.8	13.8	13.8	102.49	0	3192800000	12	1.83904	0.188454	-0.57204	-2.13272	P35606;B4DZI8;D6R997;D6RBZ7;D6RCL6;D6RBG7;D6RBT6;H0Y938	P35606;B4DZI8	Coatomer subunit beta	COPB2
30.0808	30.0065	30.1094	30.2724	29.7308	29.3808	29.6176	29.4311	+	11	11	11	43.3	43.3	43.3	29.411	0	18023000000	86	2.95298	0.0998545	-0.577207	-2.90208	Q9BU76	Q9BU76	Multiple myeloma tumor-associated protein 2	MMTAG2
32.8959	32.9664	33.7465	33.1706	32.6842	32.5383	33.691	33.2437		22	21	21	56.9	55	55	39.594	0	149170000000	298	0.185718	0.814411	-0.155518	-0.363456	P51991;H7C1J8	P51991	Heterogeneous nuclear ribonucleoprotein A3	HNRNPA3
33.2759	33.4223	33.3502	33.2381	33.5259	33.2355	33.5013	33.3593		44	44	19	70	70	30.1	77.515	0	231390000000	668	0.483171	0.760909	0.0838852	0.46884	P52272;M0R2I7;M0R019;M0R2T0;M0R0N3;M0QYQ7;M0R0Y6;M0QY96;M0QYL3	P52272	Heterogeneous nuclear ribonucleoprotein M	HNRNPM
30.9307	30.7935	31.5121	30.8081	30.5606	30.3305	30.9173	30.4914		19	19	19	62.6	62.6	62.6	57.861	0	32501000000	224	1.07932	0.357863	-0.436144	-1.40606	P52292;J3QLL0;J3KS65;J3QL07	P52292	Importin subunit alpha-1	KPNA2
28.7318	28.4138	28.6924	28.7845	28.554	28.2767	28.6536	28.7077		5	5	4	48.7	48.7	41.7	18.001	0	7482200000	13	0.368404	0.755799	-0.107615	-0.474768	P52298;C9JQX9;B3KSB0	P52298;C9JQX9;B3KSB0	Nuclear cap-binding protein subunit 2	NCBP2
31.9717	31.7026	32.2753	31.4494	31.9572	31.5765	32.0891	31.8335		19	16	16	62.4	55.9	55.9	45.671	0	69072000000	233	0.0234198	0.984436	0.0143013	0.0463824	P52597	P52597	Heterogeneous nuclear ribonucleoprotein F;Heterogeneous nuclear ribonucleoprotein F, N-terminally processed	HNRNPF
25.3644	23.7686	25.1936	26.4979	25.7995	25.8425	25.5206	24.4555		3	3	3	3.5	3.5	3.5	152.78	0	716440000	23	0.113831	0.861915	0.198423	0.265648	P52701	P52701	DNA mismatch repair protein Msh6	MSH6
31.8031	32.3312	31.5434	30.6141	32.3771	32.2165	32.3029	32.0569		12	12	8	63.6	63.6	52.4	32.922	0	70118000000	145	0.925494	0.351577	0.665384	1.42875	P52907	P52907	F-actin-capping protein subunit alpha-1	CAPZA1
29.6845	29.105	27.9591	28.0104	29.4488	29.9473	27.8345	27.7593		7	7	7	21.5	21.5	21.5	34.012	0	10444000000	36	0.0282334	0.981512	0.0577264	0.0720575	P53007;B4DP62	P53007;B4DP62	Tricarboxylate transport protein, mitochondrial	SLC25A1
28.4691	28.0484	27.3266	26.8644	28.6513	28.5238	27.6966	27.2539		7	7	7	12.1	12.1	12.1	107.14	0	4670400000	26	0.303112	0.703061	0.354284	0.599587	P53618;E9PP73	P53618;E9PP73	Coatomer subunit beta	COPB1
30.0149	30.4845	29.4338	30.1761	30.2454	30.2005	29.8044	30.2735		25	25	25	30.2	30.2	30.2	138.34	0	20433000000	171	0.161929	0.85355	0.103606	0.299104	P53621	P53621	Coatomer subunit alpha;Xenin;Proxenin	COPA
27.9224	28.4168	27.8542	27.6585	28.1087	27.9896	27.5461	24.2882		3	3	3	12	12	12	53.944	0	4865600000	11	0.483888	0.525598	-0.979787	-0.959936	P53985;Q5T8R5;Q5T8R3;Q49A45	P53985;Q5T8R5	Monocarboxylate transporter 1	SLC16A1
25.0989	24.1927	24.0833	28.1161	24.5462	28.0006	23.1246	28.3374		3	3	3	30.7	30.7	30.7	14.395	0	2682500000	14	0.150797	0.810872	0.629438	0.371492	P53999	P53999	Activated RNA polymerase II transcriptional coactivator p15	SUB1
26.5328	26.2773	25.8394	25.3943	26.6951	26.7773	26.5659	25.946		4	4	4	9.4	9.4	9.4	75.378	0	1347900000	24	0.762799	0.430791	0.485126	1.17335	P54136;F5H3T8	P54136;F5H3T8	Arginine--tRNA ligase, cytoplasmic	RARS
27.9333	27.4289	26.6466	26.5314	28.1633	27.85	27.0488	26.8693		11	11	11	17.4	17.4	17.4	87.301	0	3068600000	21	0.324206	0.691285	0.347793	0.626172	P54886	P54886	Delta-1-pyrroline-5-carboxylate synthase;Glutamate 5-kinase;Gamma-glutamyl phosphate reductase	ALDH18A1
32.2194	32.4592	32.6664	32.6952	31.7778	31.7539	32.1137	32.0138	+	37	37	31	36.5	36.5	31	164.15	0	99633000000	400	2.25016	0.151667	-0.59522	-2.46598	Q9NYV4;J3QSD7;F8VXD2;H0YLT2;F8VYH9;B4DNF9;F8VZZ0;F8VTV8;F8VWX7;F8VZ51;K7EJ83;H0YAZ9;Q00535;P11802;E7EUK8;E5RGN0;Q96Q40;O94921;F5H6Z0;Q07002;Q00536;Q00537	Q9NYV4;J3QSD7	Cyclin-dependent kinase 12	CDK12
24.0334	24.4785	25.6109	24.3504	24.8043	24.351	25.1675	26.1255		3	3	3	4.6	4.6	4.6	89.321	0	430240000	15	0.431283	0.595172	0.493773	0.809319	P55072	P55072	Transitional endoplasmic reticulum ATPase	VCP
32.9862	32.7118	33.1896	33.0781	33.2066	32.4735	33.076	32.6456		27	27	27	52.8	52.8	52.8	51.958	0	168710000000	337	0.292283	0.761325	-0.140966	-0.467713	P55081	P55081	Microfibrillar-associated protein 1	MFAP1
27.3533	26.5578	27.2558	26.1038	27.2071	26.8225	26.9611	26.6238		9	4	4	30.7	16.7	16.7	49.263	0	2490600000	33	0.0980907	0.902467	0.0859561	0.20418	P55795	P55795	Heterogeneous nuclear ribonucleoprotein H2;Heterogeneous nuclear ribonucleoprotein H2, N-terminally processed	HNRNPH2
31.5074	31.4134	31.3859	31.7714	30.8705	30.8734	30.9424	30.9849	+	17	17	17	54.9	54.9	54.9	33.87	0	46371000000	172	3.20918	0.0903478	-0.601712	-3.13068	Q9UHR5;J3QQJ0;X6R3T8;J3QLH3;J3KRR6;J3QLM2;F5H478;J3KRU5;J3KS14	Q9UHR5;J3QQJ0;X6R3T8;J3QLH3;J3KRR6	SAP30-binding protein	SAP30BP
26.1151	26.9572	28.0291	23.6995	24.1303	23.5802	27.309	26.8202		3	3	3	21.2	21.2	21.2	26.599	0	2413500000	22	0.226334	0.734888	-0.740305	-0.523206	P56537;B7ZBH1	P56537;B7ZBH1	Eukaryotic translation initiation factor 6	EIF6
25.2185	24.0902	24.3813	22.9002	24.3883	24.6207	24.4332	24.0259		5	4	4	7.8	7.1	7.1	555.61	0	233860000	4	0.171776	0.811788	0.219481	0.368569	P58107;E9PPU0	P58107	Epiplakin	EPPK1
33.4049	33.5278	31.5847	31.9132	33.1495	32.5398	32.4713	33.3659		48	2	2	98.7	4.8	4.8	41.736	0	314520000000	167	0.197361	0.782275	0.274017	0.422926	P60709;E7EVS6;G5E9R0;C9JZR7;C9JTX5	P60709	Actin, cytoplasmic 1;Actin, cytoplasmic 1, N-terminally processed	ACTB
30.5368	29.9411	29.9268	29.6621	30.8821	30.5526	30.9378	30.3329		18	15	15	54.4	48.3	48.3	46.153	0	27051000000	166	1.52103	0.228587	0.659649	1.97827	P60842;J3KT12;J3QS69;J3QL43;E7EQG2;Q14240;J3KSZ0;J3KTB5;J3QR64;Q9NZE6;J3QLN6;J3KTN0;J3QKZ9;J3KS25;J3QL52;J3KT04;J3KS93;J3QQP0;B4E102;E7EMV8;J3KSN7	P60842;J3KT12;J3QS69;J3QL43;E7EQG2;Q14240	Eukaryotic initiation factor 4A-I;Eukaryotic initiation factor 4A-II	EIF4A1;EIF4A2
30.704	30.1908	30.0289	30.295	30.9933	30.8626	30.5201	30.4028		8	8	8	61.3	61.3	61.3	13.373	0	30081000000	87	1.00226	0.391655	0.390021	1.29866	P60866;E5RJX2;E5RIP1;G3XAN0	P60866;E5RJX2;E5RIP1	40S ribosomal protein S20	RPS20
31.056	31.3755	30.6653	29.8275	31.067	31.4215	31.4249	30.8066		21	21	21	62.4	62.4	62.4	47.371	0	38284000000	197	0.574202	0.524914	0.448922	0.962244	P61158;B4DXW1;F5H3P5;H7C4J1;Q9C0K3;C9IZN3;Q9P1U1;F8WEW2;F8WE84	P61158;B4DXW1;F5H3P5	Actin-related protein 3	ACTR3
30.4237	31.0017	30.163	29.6802	30.4993	30.7676	30.8849	30.3822		17	17	17	58.6	58.6	58.6	44.76	0	28782000000	130	0.480747	0.605124	0.316346	0.793129	P61160;F5H6T1	P61160;F5H6T1	Actin-related protein 2	ACTR2
27.7511	28.1269	27.7933	27.92	27.3076	27.4562	27.1258	27.155	+	2	2	2	69.9	69.9	69.9	9.4618	0	5817700000	36	2.85914	0.0931538	-0.636651	-2.97885	P60002;K7EPC8;K7EN05;K7EQ44;K7EMV4	P60002;K7EPC8;K7EN05;K7EQ44;K7EMV4	Transcription elongation factor 1 homolog	ELOF1
33.6985	33.5788	33.6639	33.9105	33.7754	33.9374	33.8143	34.1056		31	31	31	77.3	77.3	77.3	29.945	0	290920000000	619	0.977734	0.524257	0.195226	0.964478	P61247;D6RAT0;D6RG13;F5H4F9;E9PFI5;H0Y9Y4;H0Y8L7;D6RB09;D6R9B6;D6RAS7;D6RED7;D6RI02;D6RGE0	P61247;D6RAT0;D6RG13;F5H4F9;E9PFI5;H0Y9Y4;H0Y8L7;D6RB09	40S ribosomal protein S3a	RPS3A
33.1249	33.2419	32.7351	33.2322	32.9938	33.1744	32.8699	33.3598		18	18	5	62.8	62.8	14.5	17.258	0	196520000000	355	0.0343774	0.983557	0.0159483	0.0613162	P61254;J3QRI7;J3QQQ9;J3QQV1;J3QRC4;J3KTJ8;J3KSS0	P61254;J3QRI7;J3QQQ9;J3QQV1;J3QRC4;J3KTJ8	60S ribosomal protein L26	RPL26;KRBA2
31.8299	31.952	31.6206	31.6395	32.2905	32.3595	32.0548	31.8445		13	13	13	47.1	47.1	47.1	24.146	0	80719000000	179	1.42488	0.332194	0.376806	1.55878	P61313;E7EQV9;E7ENU7;E7EX53;E7ERA2	P61313;E7EQV9;E7ENU7;E7EX53	60S ribosomal protein L15;Ribosomal protein L15	RPL15
32.062	31.6226	31.6265	31.8215	32.1467	32.3661	32.0794	32.1067		7	7	7	53.7	53.7	53.7	15.798	0	83158000000	157	1.72553	0.291241	0.391571	1.75819	P61353;K7ELC7;K7EQQ9;K7ERY7	P61353;K7ELC7;K7EQQ9	60S ribosomal protein L27	RPL27
31.6544	31.3974	31.2269	31.5397	31.4253	31.5066	31.1088	31.5161		8	8	8	73.9	73.9	73.9	10.275	0	54506000000	134	0.193684	0.857372	-0.0654035	-0.280782	P61513;C9J4Z3;Q6P4E4;E9PEL3;G5E9R3;M0R0A1;M0R2L6;A6NKH3	P61513;C9J4Z3;Q6P4E4;E9PEL3;G5E9R3;M0R0A1;M0R2L6	60S ribosomal protein L37a	RPL37A
32.6539	32.5085	33.0618	32.2194	32.7153	32.0399	32.7906	32.4159		29	29	1	64.4	64.4	7.8	50.976	0	112710000000	436	0.193871	0.821656	-0.120461	-0.349533	P61978;Q5T6W1;S4R457;S4R359	P61978;Q5T6W1	Heterogeneous nuclear ribonucleoprotein K	HNRNPK
23.3866	25.5699	24.7996	24.9614	25.1332	24.4043	25.0324	24.2492		3	2	2	25.5	22.3	22.3	28.302	0	335640000	2	0.0168269	0.981136	0.0254374	0.0415573	P61981	P61981	14-3-3 protein gamma;14-3-3 protein gamma, N-terminally processed	YWHAG
32.1086	32.4431	31.7582	32.1087	32.3533	32.4442	32.1007	32.1228		18	18	18	79.9	79.9	79.9	22.127	0	89407000000	242	0.405662	0.706917	0.150578	0.571168	P62081;B5MCP9	P62081;B5MCP9	40S ribosomal protein S7	RPS7
34.3692	34.6717	33.8287	34.6191	34.3264	34.4891	33.9637	34.4857		22	22	22	62.5	62.5	62.5	24.205	0	381560000000	440	0.0887368	0.922405	-0.0559149	-0.169978	P62241;Q5JR95	P62241;Q5JR95	40S ribosomal protein S8	RPS8
30.9015	30.7328	30.3424	30.0738	30.9613	31.1333	30.5061	30.5511		11	11	11	73.8	73.8	73.8	14.839	0	31598000000	129	0.523303	0.599062	0.27529	0.803614	P62244;I3L3P7;I3L246;H3BN98;H3BV27;H3BT37;I3L303;H3BVC7	P62244;I3L3P7;I3L246;H3BN98	40S ribosomal protein S15a	RPS15A
32.6949	32.749	32.2383	32.6556	33.1071	33.1266	32.7712	32.9011		14	14	14	64.4	64.4	64.4	16.445	0	140200000000	274	1.45316	0.343224	0.392024	1.60145	P62249;M0R210;M0R3H0;M0R1M5;M0QX76;Q6IPX4	P62249;M0R210;M0R3H0;M0R1M5	40S ribosomal protein S16	RPS16
26.991	27.726	28.251	24.4054	26.7203	26.7579	26.9614	27.1217		4	3	3	22	18.8	18.8	29.174	0	2570100000	5	0.0185795	0.986332	0.0469604	0.0490268	P62258;B4DJF2;I3L3T1;I3L0W5;K7EM20	P62258;B4DJF2;I3L3T1	14-3-3 protein epsilon	YWHAE
31.517	31.6165	31.1134	31.6238	31.8232	31.8765	31.4446	31.5549		8	8	8	35.1	35.1	35.1	16.273	0	60710000000	153	0.61743	0.601374	0.207107	0.798674	P62263;H0YB22;E5RH77	P62263;H0YB22;E5RH77	40S ribosomal protein S14	RPS14
31.6153	31.6976	31.2734	31.987	31.6729	31.9524	31.1018	31.6486		10	10	10	49.7	49.7	49.7	15.807	0	61977000000	161	0.0769508	0.933883	-0.0493693	-0.149295	P62266;D6RD47;D6RDJ2;D6RIX0;D6R9I7	P62266;D6RD47	40S ribosomal protein S23	RPS23
27.8711	28.0785	28.2973	28.3258	27.3683	27.2267	27.4689	27.9193	+	4	4	4	49.5	49.5	49.5	10.834	0	4641700000	41	1.90682	0.166476	-0.647398	-2.2837	Q9Y333	Q9Y333	U6 snRNA-associated Sm-like protein LSm2	LSM2
30.0363	29.6898	29.7137	30.0406	30.3338	30.5206	30.1044	30.4345		3	3	3	46.4	46.4	46.4	6.6767	0	19886000000	58	1.94999	0.210196	0.478221	2.05737	P62273	P62273	40S ribosomal protein S29	RPS29
32.7888	32.4286	32.3588	32.4428	32.7118	33.3514	32.7131	33.2905		15	15	15	64.2	64.2	64.2	17.222	0	143690000000	316	1.36155	0.298926	0.511959	1.70213	P62277;J3KMX5;E9PS50	P62277;J3KMX5	40S ribosomal protein S13	RPS13
33.0712	33.1749	32.4012	32.9897	33.3907	33.5367	32.6972	32.9922		16	16	16	70.3	70.3	70.3	18.431	0	176460000000	299	0.421295	0.66734	0.244953	0.684229	P62280;M0QZC5;M0R1H6;M0R1H5	P62280;M0QZC5	40S ribosomal protein S11	RPS11
27.5518	27.4217	27.4173	27.0396	26.6264	26.7551	26.8458	26.5106	+	7	2	2	16.3	4.5	4.5	44.348	0	2556000000	33	2.6426	0.100357	-0.673125	-2.89341	Q58FF8	Q58FF8	Putative heat shock protein HSP 90-beta 2	HSP90AB2P
27.6203	28.0761	27.04	26.2877	28.1778	28.2841	28.0613	28.3664		3	3	3	48.8	48.8	48.8	9.7251	0	4396300000	37	1.31263	0.227536	0.966385	1.96504	P62306;F8W0W6	P62306	Small nuclear ribonucleoprotein F	SNRPF
27.6159	28.2968	28.5157	28.2319	27.2425	27.0331	27.6686	27.9127		4	4	4	42.2	42.2	42.2	11.845	0	4941600000	48	1.34717	0.252093	-0.700861	-1.85644	P62310	P62310	U6 snRNA-associated Sm-like protein LSm3	LSM3
34.9223	34.6866	35.0793	34.9141	34.3709	34.2517	34.319	33.9583	+	41	41	15	66.2	66.2	24.9	59.875	0	613740000000	1047	2.82407	0.0883137	-0.675604	-3.03516	Q9UHX1;H0YEM1;H0YCP8	Q9UHX1;H0YEM1	Poly(U)-binding-splicing factor PUF60	PUF60
29.6097	28.889	29.6248	29.2645	28.9679	29.2878	28.9979	30.155		4	4	4	41.2	41.2	41.2	13.281	0	12944000000	40	0.00527638	0.997388	0.00516176	0.0120833	P62314;J3QLI9;J3QLR7	P62314;J3QLI9	Small nuclear ribonucleoprotein Sm D1	SNRPD1
31.6097	31.6647	31.6604	31.5702	31.3653	31.5591	30.9038	32.1186		9	9	9	55.9	55.9	55.9	13.527	0	61389000000	58	0.221492	0.794916	-0.139549	-0.395855	P62316;K7ERG4;K7EJB5	P62316;K7ERG4	Small nuclear ribonucleoprotein Sm D2	SNRPD2
28.6018	28.1191	28.8384	29.0073	27.9376	27.7008	28.1992	27.9131	+	5	5	5	23.3	23.3	23.3	38.367	0	7104300000	40	1.74361	0.182382	-0.703956	-2.21127	Q9H8G2	Q9H8G2	Caspase activity and apoptosis inhibitor 1	CAAP1
33.2041	33.0146	32.6947	32.884	33.4951	33.3973	33.2173	33.2619		31	31	17	76.8	76.8	43.7	29.597	0	173830000000	450	1.70566	0.289171	0.393565	1.75112	P62701;A6NH36	P62701	40S ribosomal protein S4, X isoform	RPS4X
34.2484	34.1853	34.1603	35.277	34.1593	34.8725	34.3584	35.3482		13	13	13	53.8	53.8	53.8	17.695	0	447360000000	313	0.22973	0.76618	0.216853	0.451516	P62750;H7BY10;K7ERT8;A8MUS3;K7EJV9;K7EMA7	P62750;H7BY10;K7ERT8;A8MUS3;K7EJV9;K7EMA7	60S ribosomal protein L23a	RPL23A
32.8723	33.0771	32.3847	33.0899	32.8567	33.1104	32.4802	32.9732		16	16	16	44.6	44.6	44.6	28.68	0	169890000000	312	0.00134605	0.999462	-0.000862122	-0.00275219	P62753;A2A3R5;A2A3R7	P62753;A2A3R5	40S ribosomal protein S6	RPS6
32.2302	31.9265	33.5881	32.6756	32.2437	32.2108	33.5643	33.0143		13	13	13	62.1	62.1	62.1	11.367	0	150930000000	286	0.116888	0.86591	0.153162	0.260692	P62805	P62805	Histone H4	HIST1H4A
31.4533	31.1763	30.9957	30.7899	31.7906	31.4859	31.1469	31.115		12	12	12	75.7	75.7	75.7	14.865	0	49278000000	138	0.629792	0.547145	0.280777	0.898507	P62829;J3KT29;C9JD32;J3KTJ3;B9ZVP7;J3QQT9	P62829;J3KT29;C9JD32;J3KTJ3;B9ZVP7	60S ribosomal protein L23	RPL23
30.4694	29.5354	28.8979	29.1803	30.6235	30.3559	30.0747	29.9248		7	7	7	63.4	63.4	63.4	17.04	0	23714000000	128	0.991211	0.33194	0.723985	1.52291	P62841;K7EJ78;K7EQJ5;K7ELC2;K7EM56;S4R456;K7EPN6	P62841;K7EJ78;K7EQJ5;K7ELC2;K7EM56;S4R456	40S ribosomal protein S15	RPS15
31.246	31.1377	31.3295	32.6695	31.2943	32.2619	31.7722	33.1107		7	7	7	48.8	48.8	48.8	13.742	0	73059000000	67	0.433205	0.591431	0.514096	0.817115	P62851	P62851	40S ribosomal protein S25	RPS25
31.1708	31.1002	30.515	31.3505	31.4004	31.7848	30.8339	31.4766		5	5	5	37.4	37.4	37.4	13.015	0	48592000000	84	0.597908	0.532993	0.339801	0.922427	P62854;Q5JNZ5	P62854;Q5JNZ5	40S ribosomal protein S26;Putative 40S ribosomal protein S26-like 1	RPS26;RPS26P11
31.2762	30.8405	30.8462	31.2373	31.5768	31.9796	31.3758	31.3971		11	11	11	76.5	76.5	76.5	12.784	0	58076000000	127	1.55875	0.249984	0.532302	1.8739	P62888;E5RI99;E5RJH3	P62888;E5RI99	60S ribosomal protein L30	RPL30
30.2833	30.1706	29.3383	29.271	30.2964	30.4624	29.5749	29.3295		2	2	2	23.5	23.5	23.5	6.3225	0	19555000000	42	0.149348	0.849433	0.150018	0.310426	Q59GN2;P62891	Q59GN2;P62891	Putative 60S ribosomal protein L39-like 5;60S ribosomal protein L39	RPL39P5;RPL39
32.1311	32.408	31.885	32.9618	32.078	32.3529	31.9015	32.7236		8	8	8	48	48	48	14.463	0	100850000000	146	0.103773	0.899755	-0.0824804	-0.21012	P62899;H7C2W9;C9JU56;B7Z4E3;B7Z4C8;B8ZZK4	P62899;H7C2W9;C9JU56;B7Z4E3;B7Z4C8;B8ZZK4	60S ribosomal protein L31	RPL31
32.071	31.3234	31.5939	32.0405	32.1942	32.4071	31.9993	32.2618		12	12	12	47.9	47.9	47.9	24.831	0	87615000000	226	1.20975	0.336492	0.458399	1.52842	P62906	P62906	60S ribosomal protein L10a	RPL10A
30.6407	30.3884	30.13	30.2179	31.0852	30.8365	30.5802	30.1581		10	10	10	41.6	41.6	41.6	20.252	0	29912000000	64	0.68087	0.522177	0.320741	0.978921	P62913;Q5VVC8;Q5VVC9	P62913;Q5VVC8;Q5VVC9	60S ribosomal protein L11	RPL11
33.1749	33.1959	32.7499	33.1636	33.4992	33.3998	33.1196	33.242		19	19	19	54.1	54.1	54.1	28.024	0	200860000000	431	0.908867	0.491828	0.244075	1.03326	P62917;E9PKZ0;E9PKU4;G3V1A1;E9PP36	P62917;E9PKZ0;E9PKU4;G3V1A1	60S ribosomal protein L8	RPL8
28.0082	27.7374	28.4445	27.8123	28.2055	27.9883	28.7739	28.3748		6	6	6	60	60	60	18.012	0	6265800000	55	0.710077	0.50616	0.334993	1.01616	P62937;F8WE65;C9J5S7;Q567Q0;E5RIZ5;Q9Y536;F5H284	P62937;F8WE65;C9J5S7;Q567Q0	Peptidyl-prolyl cis-trans isomerase A;Peptidyl-prolyl cis-trans isomerase A, N-terminally processed;Peptidyl-prolyl cis-trans isomerase	PPIA
32.8943	32.6745	32.8851	33.2586	32.7384	32.8764	32.6273	33.2601		7	7	7	43.6	43.6	43.6	17.965	0	147640000000	148	0.105538	0.909922	-0.0525894	-0.185386	P62979;J3QTR3;J3QSA3;F5GZ39;M0R1V7;J3QS39;F5H6Q2;P62987;F5GYU3;F5H2Z3;F5H265;B4DV12;F5H388;F5H747;F5GXK7;J3QKN0;J3QLP7;P0CG47;J3QRK5;Q96C32;F5H041;P0CG48	P62979	Ubiquitin-40S ribosomal protein S27a;Ubiquitin;40S ribosomal protein S27a	RPS27A
32.9246	32.6241	32.8938	32.712	32.6181	32.6173	32.7947	32.4801		20	20	18	44.4	44.4	41	33.665	0	140160000000	392	0.832476	0.591765	-0.161102	-0.81866	P62995;H7BXF3;H7C2L4	P62995;H7BXF3	Transformer-2 protein homolog beta	TRA2B
25.1237	25.4532	25.1733	24.9305	24.8777	25.2657	25.5965	23.5305		2	2	2	7.7	7.7	7.7	51.71	0	687130000	16	0.320523	0.692173	-0.35259	-0.622786	Q00005;P63151;Q66LE6;E5RIY1;F5GXJ6;E5RFR9	Q00005;P63151;Q66LE6;E5RIY1;F5GXJ6;E5RFR9	Serine/threonine-protein phosphatase 2A 55 kDa regulatory subunit B beta isoform;Serine/threonine-protein phosphatase 2A 55 kDa regulatory subunit B alpha isoform;Serine/threonine-protein phosphatase 2A 55 kDa regulatory subunit B delta isoform	PPP2R2B;PPP2R2A;PPP2R2D
25.0302	24.038	24.4351	23.9827	27.9705	27.8088	27.9802	23.533		3	3	3	27	27	27	10.366	0	3506100000	5	1.14335	0.223245	2.45164	2.00346	P63167;F8VXL2;F8VRV5;Q96FJ2	P63167;F8VXL2;F8VRV5	Dynein light chain 1, cytoplasmic	DYNLL1
24.6528	24.7995	25.1382	24.7019	23.0946	24.346	25.1472	24.5069		2	2	2	43.5	43.5	43.5	10.2	0	545110000	17	0.582818	0.507588	-0.549407	-1.01156	Q5VTU3;P63172	Q5VTU3;P63172	Dynein light chain Tctex-type 1	DYNLT1
28.108	28.9575	27.6375	28.6202	28.0738	28.4913	27.9129	28.5443		3	3	3	50	50	50	8.2178	0	5528900000	26	0.0826987	0.919662	-0.0752025	-0.175437	P63173;J3KT73;J3QL01;J3KSP2	P63173;J3KT73;J3QL01	60S ribosomal protein L38	RPL38
28.8629	29.1733	28.9584	29.34	28.5083	28.3544	28.4253	28.0654	+	11	11	6	60.2	60.2	38.6	27.622	0	8497600000	36	2.68307	0.08712	-0.745313	-3.05252	Q9HBM6	Q9HBM6	Transcription initiation factor TFIID subunit 9B	TAF9B
38.5096	38.7988	37.7638	37.0214	38.6923	38.87	38.5978	38.1408		48	48	2	98.7	98.7	4.8	41.792	0	7173300000000	2843	0.611156	0.486888	0.551838	1.04501	P63261;I3L3I0;I3L1U9;I3L4N8;I3L3R2;K7EM38;J3KT65;Q6S8J3;C9JUM1;A5A3E0;P0CG38;P0CG39;F8WCH0;Q9BYX7	P63261;I3L3I0;I3L1U9;I3L4N8	Actin, cytoplasmic 2;Actin, cytoplasmic 2, N-terminally processed	ACTG1
24.2598	24.3204	23.4044	26.2632	24.3029	24.3796	25.5683	24.1576		4	4	4	38.6	38.6	38.6	18.007	0	914030000	5	-4.34294e-08	1	0	0	P63279;H3BQQ9;B0QYN7;H3BPC4;H3BRD1	P63279;H3BQQ9;B0QYN7;H3BPC4	SUMO-conjugating enzyme UBC9	UBE2I
30.9887	31.0041	30.6308	31.1115	30.8732	30.8031	30.7868	30.9971		7	7	4	42.9	42.9	35.5	35.924	0	41376000000	90	0.242549	0.845739	-0.0687208	-0.319586	P67809;H0Y449;C9J5V9	P67809;H0Y449	Nuclease-sensitive element-binding protein 1	YBX1
23.9292	23.5601	25.3402	27.2139	23.3817	23.8811	24.2022	22.9131		3	3	3	26	26	26	24.942	0	1885300000	7	0.80457	0.34324	-1.41635	-1.45196	P67870;Q5SRQ6;Q5SRQ3	P67870;Q5SRQ6;Q5SRQ3	Casein kinase II subunit beta	CSNK2B;CSNK2B-LY6G5B-1181
26.6389	26.3497	27.1741	26.1491	25.7175	25.9209	25.8932	25.7437	+	5	5	4	5.2	5.2	4.4	174.38	0	1226600000	7	1.79644	0.165854	-0.759145	-2.31044	P11388	P11388	DNA topoisomerase 2-alpha	TOP2A
33.328	33.26	32.5176	31.1436	33.9562	34.055	33.4962	32.5135		36	12	12	79.8	44.3	44.3	42.019	0	211870000000	284	0.750379	0.386601	0.942897	1.314	P68032;P63267;P68133;P62736;Q5T8M8;A6NL76;Q5T8M7;C9JFL5;F6UVQ4;F6QUT6;F8WB63;B8ZZJ2	P68032;P63267;P68133;P62736;Q5T8M8;A6NL76;Q5T8M7	Actin, alpha cardiac muscle 1;Actin, gamma-enteric smooth muscle;Actin, alpha skeletal muscle;Actin, aortic smooth muscle	ACTC1;ACTG2;ACTA1;ACTA2
33.0829	32.7606	32.8658	32.2667	33.0216	32.9206	32.9302	32.3601		17	17	17	56.9	56.9	56.9	50.14	0	133910000000	268	0.102809	0.908614	0.0641346	0.194691	P68104;Q5VTE0;Q05639;Q5JR01;A6PW80	P68104;Q5VTE0;Q05639	Elongation factor 1-alpha 1;Putative elongation factor 1-alpha-like 3;Elongation factor 1-alpha 2	EEF1A1;EEF1A1P5;EEF1A2
29.9632	29.8982	29.557	29.2549	29.9867	29.9539	29.7907	29.3652		30	2	0	69.6	3.1	0	50.151	0	16493000000	20	0.191051	0.831218	0.105788	0.333091	P68363;F8VVB9;F8VRZ4;F8VS66;C9JDS9;A6NHL2;F8VX09;F8VWV9;C9K0S6;F8VRK0;F8W0F6;F8VXZ7;Q9H853	P68363	Tubulin alpha-1B chain	TUBA1B
22.9586	25.1768	25.1791	25.2568	25.639	25.4756	25.0675	24.8918		23	2	2	52.2	4.5	4.5	49.924	0	850510000	8	0.483824	0.542359	0.625672	0.909418	P68366;C9JEV8;C9JQ00;C9JJQ8;C9JDL2	P68366	Tubulin alpha-4A chain	TUBA4A
34.1876	34.0371	33.3762	33.2459	34.3093	34.1089	33.8658	33.6283		31	31	5	77.8	77.8	13.9	49.83	0	317880000000	649	0.427117	0.659757	0.266401	0.705833	P68371;P04350;M0R2D3;M0QY85;M0QYM7;M0R0X0;M0QY37;M0QX14;M0R042;M0QZL7;M0R278;M0R2T4	P68371;P04350	Tubulin beta-4B chain;Tubulin beta-4A chain	TUBB4B;TUBB4A
27.4891	26.1988	28.7069	26.5035	27.6826	27.7829	28.6808	27.8263		8	1	1	55.9	23.5	23.5	15.404	0	4832000000	46	0.593144	0.475954	0.768603	1.08094	P68431	P68431	Histone H3.1	HIST1H3A
26.9677	26.8812	27.104	27.0794	27.1711	27.7089	27.5508	27.0862		7	4	4	12.8	8.6	8.6	77.526	0	2884900000	26	1.24377	0.349	0.37118	1.43902	P78362;H7C5L6;H7C521;A8MPP7;A8MPY5;Q9UPE1;E7ETV6;H7C2I2;F8WBW4;D6RBM8;C9J2M4;C9JWF7	P78362;H7C5L6	SRSF protein kinase 2;SRSF protein kinase 2 N-terminal;SRSF protein kinase 2 C-terminal	SRPK2
25.9922	25.6055	26.1671	25.5323	25.923	25.6689	25.9611	26.0658		4	4	4	12.7	12.7	12.7	57.488	0	1159600000	36	0.180139	0.852497	0.0804262	0.293364	P78371;F8VQ14;F5GWF6	P78371;F8VQ14;F5GWF6	T-complex protein 1 subunit beta	CCT2
33.4781	33.5855	32.32	32.7602	33.5902	33.9211	32.835	32.9841		159	159	159	45.6	45.6	45.6	469.08	0	199440000000	1188	0.318227	0.705261	0.29663	0.599813	P78527;E7EUY0;F5GX40;H0YG84	P78527;E7EUY0	DNA-dependent protein kinase catalytic subunit	PRKDC
23.2736	24.675	24.6153	24.4287	24.7732	25.7616	24.6737	24.8359		2	2	2	11.5	11.5	11.5	36.844	0	444040000	9	0.93773	0.33783	0.762969	1.48232	P82673;H0YG82	P82673;H0YG82	28S ribosomal protein S35, mitochondrial	MRPS35
24.2227	24.9829	24.1231	24.3602	24.8709	24.9162	23.759	23.981		2	2	2	5.1	5.1	5.1	48.006	0	303330000	13	0.0394703	0.969725	-0.0405049	-0.0888279	P82675	P82675	28S ribosomal protein S5, mitochondrial	MRPS5
30.1935	29.6647	30.2276	29.8729	29.4076	28.9857	29.4816	28.9713	+	6	6	6	62.4	62.4	62.4	11.528	0	18246000000	97	2.18479	0.127385	-0.778139	-2.67469	Q9NPA8;E5RHX8;J3KNT2;E5RI00;E5RHT9;E5RJ84	Q9NPA8;E5RHX8;J3KNT2;E5RI00;E5RHT9;E5RJ84	Enhancer of yellow 2 transcription factor homolog	ENY2
31.1887	31.6978	30.8187	31.2897	31.5074	31.714	30.9551	31.6159		9	9	9	49	49	49	17.779	0	59395000000	168	0.344959	0.706065	0.19937	0.573108	P83731;C9JXB8;C9JNW5	P83731;C9JXB8;C9JNW5	60S ribosomal protein L24	RPL24
33.0613	33.4262	32.7388	32.8053	32.8039	32.6177	32.4717	32.2154		7	7	7	62.5	62.5	62.5	12.259	0	141710000000	194	1.28104	0.340683	-0.480725	-1.60661	P84090;G3V279	P84090;G3V279	Enhancer of rudimentary homolog	ERH
29.8615	30.4037	28.794	29.3197	30.2966	30.4451	28.9349	28.8123		10	10	2	28.2	28.2	2.8	40.094	0	18453000000	51	0.0167852	0.982748	0.0275249	0.0419921	Q00325	Q00325	Phosphate carrier protein, mitochondrial	SLC25A3
29.8598	29.3858	30.3305	28.0713	30.6128	30.1016	30.5155	29.8414		128	128	128	73.8	73.8	73.8	191.61	0	655110000000	817	0.823367	0.36645	0.855965	1.38283	Q00610;J3KS13;P53675;J3KR87;K7EJJ5;J3KRF5;J3KSQ2;J3QL20;F5H5N6	Q00610	Clathrin heavy chain 1	CLTC
34.3848	34.6927	34.6803	34.6691	34.5288	34.427	34.5013	34.6881		50	50	50	52.5	52.5	52.5	90.583	0	483990000000	987	0.323787	0.814081	-0.0703936	-0.366101	Q00839;Q5RI18	Q00839	Heterogeneous nuclear ribonucleoprotein U	HNRNPU
31.9102	30.8561	31.6657	31.4233	32.0528	32.3488	31.9002	31.9083		10	10	10	37.1	37.1	37.1	27.872	0	65825000000	134	1.2534	0.303868	0.588738	1.68793	Q01081;Q8WU68;M0QYK5;M0R2N4;K7EJH3;K7EJM7;K7EPL9	Q01081;Q8WU68	Splicing factor U2AF 35 kDa subunit;Splicing factor U2AF 26 kDa subunit	U2AF1;U2AF1L4
28.5099	28.8312	28.7137	28.7541	28.4381	28.6704	29.2729	29.4446		13	13	13	7.4	7.4	7.4	274.61	0	8512500000	35	0.459652	0.643614	0.254272	0.728053	Q01082;F8W6C1	Q01082	Spectrin beta chain, non-erythrocytic 1	SPTBN1
30.5164	29.9349	30.6937	30.5749	30.5136	30.2303	30.6352	30.4209		19	19	19	33.8	33.8	33.8	80.735	0	25768000000	134	0.0365631	0.982415	0.0200233	0.0691856	Q02040;X6RAJ1	Q02040;X6RAJ1	A-kinase anchor protein 17A	AKAP17A
26.6706	27.1823	27.1054	28.2115	27.0062	27.4386	27.1801	27.476		12	3	3	42.3	23.7	23.7	21.842	0	3073500000	5	0.0169425	0.977846	-0.0172439	-0.0387654	Q02539	Q02539	Histone H1.1	HIST1H1A
32.2489	32.2584	31.6624	32.0784	32.5348	32.5643	32.16	32.3089		17	17	17	67	67	67	20.762	0	97404000000	244	1.00312	0.418243	0.329997	1.22506	Q02543;M0R117;M0R1A7;M0R3D6;M0R0P7	Q02543;M0R117;M0R1A7;M0R3D6;M0R0P7	60S ribosomal protein L18a	RPL18A
32.7593	32.4754	32.4552	32.3777	33.1216	33.2145	32.8328	32.7502		23	23	23	60.8	60.8	60.8	32.728	0	155140000000	330	1.79572	0.233828	0.462833	1.93322	Q02878;F8VZ45;U3KQR5;F8VR69;F8VZA3;F8VWR1;F8VU16	Q02878	60S ribosomal protein L6	RPL6
27.5131	27.4245	27.1393	27.5404	27.6162	28.1087	27.5192	27.5598		4	4	4	19.1	19.1	19.1	34.061	0	3948400000	18	0.911257	0.453835	0.296632	1.11859	Q02978;I3L1P8	Q02978;I3L1P8	Mitochondrial 2-oxoglutarate/malate carrier protein	SLC25A11
29.0321	29.4399	29.4575	30.4789	28.9402	29.933	29.6453	30.2686		17	17	17	22	22	22	120.97	0	15765000000	110	0.0817617	0.911568	0.0946879	0.182721	Q03701;C9J9W7	Q03701	CCAAT/enhancer-binding protein zeta	CEBPZ
24.4268	23.8193	23.4488	24.6044	23.6943	25.3985	24.1181	23.9272		1	1	1	4.9	4.9	4.9	48.357	0	842120000	2	-4.34294e-08	1	0	0	Q05048	Q05048	Cleavage stimulation factor subunit 1	CSTF1
34.0332	34.005	33.9937	33.7514	34.1466	34.0192	34.1188	33.5646		18	18	18	37.8	37.8	37.8	53.542	0	337700000000	540	0.0379453	0.982216	0.016468	0.065788	Q05519;Q5T760;Q5T757;B4DWT1;B4DTC1;S4R3C4	Q05519;Q5T760;Q5T757	Serine/arginine-rich splicing factor 11	SRSF11
28.2921	28.3623	28.0521	28.184	28.4023	28.15	28.3825	28.4545		5	5	2	28.6	28.6	13.6	22.11	0	7533900000	56	0.620494	0.680217	0.124726	0.637808	Q06830	Q06830	Peroxiredoxin-1	PRDX1
22.1825	24.6775	23.9223	25.7105	25.1092	24.3937	24.762	25.6703		2	2	2	3.8	3.8	3.8	66.022	0	619250000	22	0.496645	0.526074	0.86054	0.965256	Q07065	Q07065	Cytoskeleton-associated protein 4	CKAP4
29.0266	29.1657	29.7831	29.5129	28.4694	28.6284	28.7648	28.3836	+	7	7	7	40.3	40.3	40.3	34.262	0	10040000000	66	2.26891	0.11482	-0.810549	-2.78784	Q7Z7C8;C9J7M8;B4DZU5;C9J856	Q7Z7C8;C9J7M8	Transcription initiation factor TFIID subunit 8	TAF8
32.8104	33.0252	32.7384	33.5941	32.7479	33.0355	32.7519	33.2725		18	18	14	24.3	24.3	21.1	56.678	0	167090000000	267	0.148521	0.858211	-0.0901146	-0.27195	Q08170;F6T1J1;S4R2X6	Q08170;F6T1J1	Serine/arginine-rich splicing factor 4	SRSF4
33.5008	33.6656	34.0772	33.8798	33.5116	33.4125	33.8653	34.1491		64	64	64	52.6	52.6	52.6	140.96	0	220760000000	933	0.079167	0.933071	-0.0462542	-0.148968	Q08211	Q08211	ATP-dependent RNA helicase A	DHX9
26.7722	27.5455	27.9444	28.3543	27.3784	27.6063	27.461	28.0897		8	8	8	18.2	18.2	18.2	81.074	0	4133400000	46	0.0184338	0.982469	-0.0202522	-0.0428326	Q08945;E9PPZ7;E9PMD4	Q08945	FACT complex subunit SSRP1	SSRP1
26.9826	26.1615	26.0449	25.717	27.1073	26.4031	26.0008	25.6317		4	4	4	9.6	9.6	9.6	86.47	0	1330100000	19	0.0500494	0.950668	0.0592394	0.11504	Q08J23	Q08J23	tRNA (cytosine(34)-C(5))-methyltransferase	NSUN2
31.3168	32.2217	32.0717	33.3274	31.4466	31.8731	31.6224	32.992		17	17	9	54.8	54.8	46.6	47.655	0	94730000000	225	0.181029	0.79842	-0.250885	-0.391448	Q09028;H0YF10;E9PNS6;H0YCT5;H0YDK2;E9PNS2;E9PIC4;H0YEU5;B4DRT0;C9JAJ9	Q09028	Histone-binding protein RBBP4	RBBP4
29.9361	29.439	30.3518	28.9174	29.7998	29.4829	29.5665	29.2119		22	22	22	41.5	41.5	41.5	91.838	0	15666000000	132	0.169444	0.830027	-0.145804	-0.336617	Q09161;F2Z2T1;X6R941	Q09161	Nuclear cap-binding protein subunit 1	NCBP1
24.105	24.1108	23.849	25.2921	22.6246	24.0938	24.2814	24.5879		5	5	5	3.8	3.8	3.8	629.09	0	825590000	5	-4.34294e-08	1	0	0	Q09666	Q09666	Neuroblast differentiation-associated protein AHNAK	AHNAK
33.8707	33.9816	33.9732	33.8748	33.5596	33.7149	33.5635	33.2379		77	77	77	58.1	58.1	58.1	160.88	0	317640000000	1198	2.08376	0.229	-0.406108	-1.98216	Q10570;E9PIM1	Q10570	Cleavage and polyadenylation specificity factor subunit 1	CPSF1
32.0473	32.1452	32.5247	32.7692	31.9344	32.0381	32.2499	32.3224		62	62	62	26.3	26.3	26.3	338.26	0	101120000000	386	0.580082	0.59566	-0.235408	-0.810061	Q12830;E7ETD6;F5GXF5;E9PE19;J3QQQ8;J3QQK4;J3KSK9;F5H176;J3KSY0	Q12830;E7ETD6;F5GXF5	Nucleosome-remodeling factor subunit BPTF	BPTF
32.3114	32.2699	32.4298	32.2361	32.2974	32.1349	32.2939	31.933		30	30	30	30.6	30.6	30.6	104.82	0	106570000000	393	0.754651	0.627694	-0.147046	-0.75077	Q12872;F5H5X1;F5H1A5;H0YFR9	Q12872;F5H5X1	Splicing factor, suppressor of white-apricot homolog	SFSWAP
31.2682	31.3145	31.6024	31.0282	31.2396	30.8932	31.3646	31.3662		19	19	19	50.3	50.3	50.3	58.848	0	44412000000	196	0.215114	0.831751	-0.0874281	-0.333383	Q12874;E7EUT8	Q12874;E7EUT8	Splicing factor 3A subunit 3	SF3A3
33.4528	33.301	33.8849	33.2402	33.4418	33.1372	33.6805	33.5908		21	21	21	67.9	67.9	67.9	43.062	0	188350000000	546	0.0128333	0.988161	-0.00715256	-0.024837	Q12905;X6R6Z1	Q12905	Interleukin enhancer-binding factor 2	ILF2
33.9088	33.8475	34.3124	33.8085	33.7981	33.3907	34.1485	34.2378		39	39	37	49.4	49.4	46.3	95.337	0	270510000000	741	0.12574	0.885245	-0.0755053	-0.23232	Q12906;K7EKJ9;K7EQR9;K7ER69;K7EKY0;K7EJ09;K7ERM6;K7ENK6;K7EM82;K7EPG3;K7ELV3	Q12906	Interleukin enhancer-binding factor 3	ILF3
30.0295	30.6613	30.7448	30.9335	29.423	29.4117	29.8072	30.2162	+	8	8	8	41.4	41.4	41.4	23.671	0	21543000000	93	1.73511	0.165974	-0.877737	-2.34958	P82979;F8VZQ9;H0YHG0;Q567R9;F8VS12	P82979;F8VZQ9;H0YHG0;Q567R9	SAP domain-containing ribonucleoprotein	SARNP;CIP29
22.1111	24.5075	24.3316	24.3476	22.4501	25.0163	25.0668	24.3189		2	2	2	5	5	5	82.921	0	164230000	4	-4.34294e-08	1	0	0	Q12996;E9PJ06;E9PLP8	Q12996;E9PJ06;E9PLP8	Cleavage stimulation factor subunit 3	CSTF3
24.0371	24.5258	23.8376	24.5207	26.1914	22.9911	26.2648	25.8722		3	3	3	73.3	73.3	73.3	10.061	0	1093900000	17	0.657437	0.42056	1.09962	1.21733	Q13015	Q13015	Protein AF1q	MLLT11
28.7129	28.8852	28.2449	27.1006	28.9817	28.7691	28.9805	28.7047		12	12	9	14.3	14.3	10.6	144.75	0	6577600000	72	0.750188	0.418603	0.623144	1.2261	Q13045;J3QQQ2;J3KS39;J3QQU5;J3QLR6;K7EQZ7	Q13045	Protein flightless-1 homolog	FLII
27.1847	26.5898	26.3725	25.8934	27.1728	26.5213	24.4777	23.5961		7	7	7	5	5	5	265.55	0	1620100000	9	0.565507	0.471908	-1.06813	-1.08649	Q13085;Q59FY4;K4DID9;K7EPF1;K7EMF7;K7EK64	Q13085;Q59FY4	Acetyl-CoA carboxylase 1;Biotin carboxylase	ACACA
30.0914	30.2077	30.366	30.6558	29.7086	29.7259	29.9807	30.4604		13	13	13	33.6	33.6	33.6	65.601	0	22017000000	85	0.848395	0.440416	-0.361341	-1.15196	Q13123;E7EQZ7;D6REL4;D6RAY9;D6RCQ4	Q13123;E7EQZ7	Protein Red	IK
29.4088	29.4762	30.0326	29.0731	29.4083	29.1129	30.1442	29.4301		13	13	13	42.5	42.5	42.5	44.739	0	14030000000	100	0.0304138	0.982737	0.0261831	0.0661388	Q13148;B1AKP7;G3V162;K7EJM5;K7EN94;B4DJ45;K7EJ99;K7EL26	Q13148;B1AKP7;G3V162;K7EJM5;K7EN94	TAR DNA-binding protein 43	TARDBP
31.4885	31.517	31.5223	31.2271	31.3648	30.8212	31.2064	31.2131		15	15	15	58.7	58.7	58.7	30.84	0	41267000000	154	1.10239	0.421405	-0.287323	-1.21773	Q13151	Q13151	Heterogeneous nuclear ribonucleoprotein A0	HNRNPA0
28.1452	28.2754	28.0339	28.2997	28.1082	28.38	27.99	28.3959		7	7	5	51.9	51.9	36.6	20.811	0	5787700000	38	0.0925081	0.936886	0.0299902	0.137455	Q13185;S4R2Y4;C9JMM0;B8ZZ43	Q13185	Chromobox protein homolog 3	CBX3
25.8064	25.229	26.7465	26.3395	26.6158	25.7714	27.2951	26.2625		5	5	5	7.6	7.6	7.6	100.2	0	1527200000	25	0.444402	0.592642	0.45584	0.814832	Q13200;H7C2Q3;H7C1H2	Q13200	26S proteasome non-ATPase regulatory subunit 2	PSMD2
31.9276	31.741	32.1436	31.7246	31.8529	31.5565	31.9233	31.5673		19	18	18	75.6	72.4	72.4	25.542	0	66164000000	290	0.540129	0.673529	-0.159184	-0.672617	Q13242;H0YIB4;S4R3G0	Q13242;H0YIB4	Serine/arginine-rich splicing factor 9	SRSF9
32.389	32.4066	32.5468	32.9413	32.7731	32.5654	32.486	32.6506		16	12	12	37.5	32.8	32.8	39.586	0	128640000000	195	0.125962	0.90695	0.047842	0.197415	Q13247	Q13247	Serine/arginine-rich splicing factor 6	SRSF6
28.8492	28.4249	29.254	28.7929	29.2874	28.1402	28.3763	28.5282		12	12	12	24.7	24.7	24.7	88.549	0	10172000000	28	0.354413	0.69499	-0.247214	-0.617248	Q13263;M0R0K9;M0R2I3;M0R3C0	Q13263;M0R0K9	Transcription intermediary factor 1-beta	TRIM28
23.9052	24.1132	25.21	24.4621	23.8638	26.2806	26.8127	22.9505		3	3	3	9.7	9.7	9.7	52.164	0	1381100000	5	0.22899	0.739506	0.554279	0.515754	Q13283;F5H4D6;E5RI46;E5RIF8;E5RH42;Q5HYE9;E5RIZ6;E5RJU8	Q13283;F5H4D6	Ras GTPase-activating protein-binding protein 1	G3BP1
25.1581	25.1393	24.0864	23.5328	24.0532	24.8946	26.0337	24.1139		2	2	2	0.9	0.9	0.9	350.68	0	346550000	25	0.188738	0.788794	0.294676	0.413526	Q13315;E9PRG7;M0QXY8;E9PIQ5;E9PIN0	Q13315;E9PRG7;M0QXY8;E9PIQ5;E9PIN0	Serine-protein kinase ATM	ATM
28.923	28.2233	29.0063	28.715	28.3031	28.5657	28.9348	29.2106		9	9	9	15.3	15.3	15.3	88.616	0	9118900000	42	0.0481614	0.960221	0.0366254	0.10004	Q13427;E9PG73;C9JN15;C9JM79;C9JT64;C9J679	Q13427;E9PG73;C9JN15;C9JM79	Peptidyl-prolyl cis-trans isomerase G;Peptidyl-prolyl cis-trans isomerase	PPIG
32.8545	32.9446	33.2604	33.3452	32.7156	32.5263	32.9036	33.0047		44	44	44	57.3	57.3	57.3	100.23	0	152770000000	526	1.01577	0.420974	-0.313619	-1.20973	Q13435;E9PPJ0;H0YCG1;E9PJ04;E9PJT3;H0YEX5;E9PIL8	Q13435;E9PPJ0	Splicing factor 3B subunit 2	SF3B2
24.7575	23.8831	25.4138	25.5062	23.8275	23.7483	24.4013	24.4474		2	2	2	21.5	21.5	21.5	15.564	0	853380000	12	0.959822	0.331078	-0.784015	-1.51408	Q13503;F5H872	Q13503;F5H872	Mediator of RNA polymerase II transcription subunit 21	MED21
28.8947	28.4405	27.7063	27.9388	28.661	28.4417	28.3581	27.8104		19	8	7	56.4	33.1	31.1	50.432	0	6104200000	61	0.0818371	0.920844	0.072742	0.172781	Q13509;G3V2A3;G3V5W4;G3V2R8;G3V3R4;G3V2N6;G3V542;G3V3J6;G3V3W7	Q13509	Tubulin beta-3 chain	TUBB3
32.8368	32.7055	33.1377	33.4777	32.7144	32.7163	32.9887	32.9555		43	43	43	37.5	37.5	37.5	116.99	0	168420000000	615	0.473468	0.667416	-0.195749	-0.681429	Q13523;F5H2U2;H0YDJ3	Q13523;F5H2U2;H0YDJ3	Serine/threonine-protein kinase PRP4 homolog	PRPF4B
24.3502	25.4045	25.9905	28.2371	24.5396	24.6906	24.6346	26.3858		10	2	2	20.5	8.1	8.1	55.102	0	1367900000	18	0.449119	0.545817	-0.932953	-0.903892	Q13547;F5GXM1	Q13547	Histone deacetylase 1	HDAC1
32.0477	32.491	32.5557	32.6606	32.0797	31.8159	32.4619	32.3589		27	27	27	57.3	57.3	57.3	61.494	0	92526000000	389	0.622217	0.562453	-0.259639	-0.86993	Q13573;G3V3A4;G3V4X8;G3V5R3	Q13573;G3V3A4;G3V4X8	SNW domain-containing protein 1	SNW1
30.565	30.3588	31.1841	30.5575	30.6653	30.7193	31.1053	30.5592		16	14	14	41.8	38.3	38.3	32.688	0	37734000000	187	0.173146	0.852078	0.0959258	0.304474	Q13595;B4DQI6;B4DUA9;F8WEH2	Q13595;B4DQI6;B4DUA9	Transformer-2 protein homolog alpha	TRA2A
31.6574	31.4981	31.9057	31.202	31.3676	31.6402	31.4257	30.9428		30	30	30	58.7	58.7	58.7	78.507	0	62111000000	360	0.486423	0.64646	-0.221791	-0.721229	Q13769;F8WCP5;C9JXG5;H7C072;H7C441;C9JCL9;F5GZF3;C9JXU6	Q13769;F8WCP5	THO complex subunit 5 homolog	THOC5
27.8643	28.0727	27.6452	28.8576	28.2014	27.8848	27.6722	28.9832		8	8	8	15.5	15.5	15.5	83.654	0	5675300000	13	0.0690467	0.932513	0.0754771	0.153967	Q13823;H0YG10	Q13823	Nucleolar GTP-binding protein 2	GNL2
32.4071	32.3746	32.8204	32.3289	32.2464	32.1586	32.4277	32.1935		25	25	13	76.2	76.2	51.2	48.991	0	113020000000	428	0.890091	0.516533	-0.226177	-0.989965	Q13838;F8VQ10;Q5STU3;F6WLT2;B4DP52;F6TRA5;F6S4E6;F6R6M7;F6UJC5;F6QYI9;B4DIJ6;F6U6E2;H0Y400;F6QWI5;F6S2B7;E7EMX2;H0YCC6	Q13838;F8VQ10;Q5STU3;F6WLT2;B4DP52;F6TRA5;F6S4E6	Spliceosome RNA helicase DDX39B	DDX39B
24.8108	24.0065	23.8552	24.9997	24.6355	22.7342	22.7933	25.2579		7	1	1	6.9	1.5	1.5	164.92	0	640420000	19	0.342713	0.662181	-0.562798	-0.70039	Q14004	Q14004	Cyclin-dependent kinase 13	CDK13
24.8531	23.853	25.9571	24.8904	25.5742	23.6156	25.0511	25.3566		5	5	5	17.8	17.8	17.8	71.929	0	633390000	19	0.00597972	0.995186	0.0110021	0.0153696	Q96Q25;Q14137;E9PIF8;E9PRN9	Q96Q25;Q14137	Ribosome biogenesis protein BOP1	KM-PA-2;BOP1
30.3028	30.7095	30.3964	29.7666	30.5331	30.3368	29.9671	30.2104		11	11	11	45.9	45.9	45.9	32.233	0	23229000000	104	0.0488883	0.962907	-0.031992	-0.0971958	Q14165;F5H1S8;F5GX14;H0YG07	Q14165;F5H1S8;F5GX14	Malectin	MLEC
27.0713	27.8905	28.3009	27.2379	26.7895	26.3887	26.9829	26.8028	+	3	3	3	31.2	31.2	31.2	9.1275	0	2734500000	12	1.52261	0.188958	-0.884175	-2.14294	P62312	P62312	U6 snRNA-associated Sm-like protein LSm6	LSM6
28.4201	29.3748	28.9914	30.4963	28.848	29.9646	29.1864	30.4118		14	14	14	19.7	19.7	19.7	89.908	0	13874000000	56	0.196874	0.78334	0.282035	0.424015	Q14241	Q14241	Transcription elongation factor B polypeptide 3	TCEB3
27.7713	28.6385	28.2008	28.6672	28.0282	28.0366	27.8043	28.1358		7	7	7	13.8	13.8	13.8	84.051	0	6119800000	33	0.691887	0.517008	-0.31822	-0.985541	Q14244	Q14244	Ensconsin	MAP7
29.1709	29.1523	28.9475	28.3325	29.243	28.9819	29.6582	28.6559		8	8	8	19.8	19.8	19.8	61.585	0	10220000000	52	0.348191	0.706801	0.233957	0.602014	Q14247;H7C314;B4E358;E9PKG3;E9PP90;H0YCD9;H0YEV2	Q14247;H7C314	Src substrate cortactin	CTTN
34.0679	33.8688	34.1115	34.1272	33.8219	33.7991	33.7698	33.7567		28	28	4	50.2	50.2	10.9	59.379	0	374080000000	611	2.23575	0.340588	-0.256938	-1.59132	Q14498;E1P5S2;H0Y4X3;Q5QP23;Q5QP22;Q5QP21;Q86U06;G3V5Z6;H0YJJ3;G3XAP0;F8WF24;F2Z2Z5;A8MYG5;G3V546	Q14498;E1P5S2;H0Y4X3	RNA-binding protein 39	RBM39
31.8829	31.8657	32.1119	32.1012	31.7607	31.7622	32.0559	31.7291		34	33	32	38.5	37.8	37	139.31	0	83829000000	346	0.795673	0.594174	-0.163414	-0.809185	Q14562;F5H658;K7EJH9;K7END7	Q14562;F5H658	ATP-dependent RNA helicase DHX8	DHX8
27.8894	26.8797	27.029	24.3403	28.3273	26.9291	26.5614	26.1459		6	6	6	9.9	9.9	9.9	92.888	0	2540000000	14	0.200716	0.766429	0.456333	0.456703	Q14566	Q14566	DNA replication licensing factor MCM6	MCM6
24.5634	24.6182	24.4937	24.6592	24.5261	24.6188	24.6703	25.1376		3	3	3	2.6	2.6	2.6	220.43	0	414380000	8	0.501374	0.678524	0.154561	0.64117	Q14669;H7C2Y1	Q14669	E3 ubiquitin-protein ligase TRIP12	TRIP12
22.8437	24.1857	23.8001	24.4458	23.7454	23.6088	25.3529	24.1746		5	5	5	12.8	12.8	12.8	68.259	0	1576000000	8	-4.34294e-08	1	0	0	Q14677;H0YD52	Q14677	Clathrin interactor 1	CLINT1
27.7223	27.6693	26.5658	27.4477	28.3092	27.5555	27.2132	27.3897		9	9	9	17.8	17.8	17.8	84.427	0	3665900000	12	0.310294	0.707823	0.265625	0.576363	Q14684	Q14684	Ribosomal RNA processing protein 1 homolog B	RRP1B
26.8102	26.6881	26.6734	26.5779	26.8359	26.4942	26.7343	26.5347		7	7	7	4.5	4.5	4.5	208.7	0	1950400000	10	0.152714	0.907458	-0.0376129	-0.193671	Q14690	Q14690	Protein RRP5 homolog	PDCD11
25.3584	25.5352	25.4549	25.2163	25.5905	25.5381	25.6888	25.5133		3	3	3	7.3	7.3	7.3	87.133	0	876050000	19	1.29042	0.475191	0.191484	1.07074	Q14694;H3BNA1;H3BNL0;Q68D90;H3BVF1;J3KT19	Q14694;H3BNA1	Ubiquitin carboxyl-terminal hydrolase 10	USP10
29.4716	29.8038	28.9175	29.9109	29.4045	29.6081	29.2281	29.3661		8	8	8	17.2	17.2	17.2	70.702	0	14713000000	73	0.208663	0.812337	-0.124256	-0.368999	Q14739;C9JXK0;C9JES9;H7C442	Q14739;C9JXK0	Lamin-B receptor	LBR
29.5476	29.6279	30.1556	29.4974	29.2942	29.1931	29.4697	29.0014		14	14	14	25.3	25.3	25.3	97.169	0	13416000000	140	1.38378	0.313948	-0.467535	-1.66585	Q14974;F5H4R7;J3KTM9;J3QR48;J3QKQ5	Q14974;F5H4R7;J3KTM9	Importin subunit beta-1	KPNB1
29.3604	29.106	29.4928	29.171	28.896	29.3149	29.1372	29.2409		13	13	13	19	19	19	73.602	0	11435000000	113	0.483829	0.705737	-0.13529	-0.59562	Q14978;Q96J17;S4R349;S4R402;S4R341;S4R3C2	Q14978;Q96J17	Nucleolar and coiled-body phosphoprotein 1	NOLC1
30.8591	31.5766	31.5796	31.6103	30.7731	31.2552	31.3165	31.4484		48	48	48	32.8	32.8	32.8	238.26	0	51459000000	174	0.38794	0.692269	-0.208073	-0.621797	Q14980;H0YFY6;F5H4J1;F5H6Y5;K4DIE0	Q14980;H0YFY6	Nuclear mitotic apparatus protein 1	NUMA1
30.1354	30.3953	30.5925	30.5913	29.9491	30.1182	30.2662	30.2772		13	13	13	38.1	38.1	38.1	44.243	0	25786000000	131	1.08173	0.428825	-0.275959	-1.18572	Q15007	Q15007	Pre-mRNA-splicing regulator WTAP	WTAP
33.2006	33.3884	33.6278	33.1673	33.1649	32.908	33.2296	33.1509		66	66	64	74.7	74.7	73.7	109.43	0	186870000000	932	0.931758	0.499251	-0.232689	-1.02432	Q15029;K7EP67;K7EJ74;K7EIT3;K7EIV5	Q15029	116 kDa U5 small nuclear ribonucleoprotein component	EFTUD2
30.1344	30.9119	30.4129	31.0625	29.663	29.8157	29.6615	29.8395	+	15	15	15	54.6	54.6	54.6	35.079	0	26316000000	108	2.14968	0.113438	-0.885481	-2.75734	Q6UXN9;C9JBU3	Q6UXN9	WD repeat-containing protein 82	WDR82
27.0669	26.7242	27.3117	27.0446	24.4594	26.5315	27.5466	26.8827		6	6	6	21.6	21.6	21.6	41.193	0	2328200000	24	0.452627	0.558723	-0.681763	-0.877627	Q15050	Q15050	Ribosome biogenesis regulatory protein homolog	RRS1
27.3179	24.1117	27.6813	25.9941	27.4163	27.6959	27.5048	27.5582		4	4	4	15.7	15.7	15.7	48.121	0	3889100000	16	0.773473	0.362153	1.26753	1.39351	Q15084	Q15084	Protein disulfide-isomerase A6	PDIA6
29.0842	27.3937	29.0392	26.855	29.5342	27.7833	29.6308	27.7153		29	29	28	8.2	8.2	7.8	531.78	0	6806800000	35	0.310328	0.68315	0.572866	0.652323	Q15149;E9PMV1;E9PQ28;E9PIA2;E9PKG0	Q15149	Plectin	PLEC
30.8031	30.6884	31.1447	30.7602	30.712	30.5565	30.6317	30.5348		15	15	14	40.1	40.1	38.4	54.231	0	29659000000	143	1.15682	0.441585	-0.240331	-1.14975	Q15233;H7C367;C9JYS8;C9IZL7;C9J4X2	Q15233;H7C367;C9JYS8	Non-POU domain-containing octamer-binding protein	NONO
31.7233	31.3235	31.8589	31.2574	31.1562	30.7934	31.3367	31.0259		17	17	13	87.1	87.1	73.9	37.497	0	50404000000	220	1.31866	0.338037	-0.462712	-1.61327	Q15365;F8VTZ0;H3BSP4;C9K0A2;F8WC71;C9IZV9;C9J7A9;C9JSA6;C9J5V4;C9JTY5;C9JZY3;C9J0A4;P57723	Q15365	Poly(rC)-binding protein 1	PCBP1
26.8986	27.6701	27.4094	29.3576	27.2883	28.4312	27.7167	28.4283		5	5	5	67.9	67.9	67.9	12.473	0	5369800000	17	0.0790491	0.9094	0.132191	0.188194	Q15369;E5RHG8;R4GMY8	Q15369;E5RHG8;R4GMY8	Transcription elongation factor B polypeptide 1	TCEB1
26.0381	26.4483	26.2121	26.9967	25.9122	26.3563	26.2143	27.3698		3	3	3	21.2	21.2	21.2	13.133	0	1872900000	6	0.035907	0.976932	0.0393438	0.0821842	Q15370;B8ZZU8;I3L0M9	Q15370;B8ZZU8;I3L0M9	Transcription elongation factor B polypeptide 2	TCEB2
33.4469	33.1526	33.8071	33.1877	33.1926	33.0613	33.3932	33.1673		59	59	59	59.3	59.3	59.3	135.58	0	203700000000	790	0.544577	0.642307	-0.195	-0.732285	Q15393;J3QL37;I3L4G7;J3QKV4;H3BMB0;J3QRB2	Q15393	Splicing factor 3B subunit 3	SF3B3
30.8596	31.2853	31.5549	31.3327	30.9719	30.8032	31.2028	31.4644		17	17	10	22.2	22.2	12.7	102.64	0	38996000000	127	0.303564	0.748376	-0.147596	-0.48512	Q15424;F5GZU3;B7Z2F6;K7EII0;K7ES42	Q15424;F5GZU3;B7Z2F6	Scaffold attachment factor B1	SAFB
29.5228	29.2224	30.0212	29.5459	28.7475	28.6664	29.0413	29.5278		8	8	8	19.1	19.1	19.1	44.385	0	12483000000	100	1.20248	0.3247	-0.582285	-1.63883	Q15427;Q5SZ64	Q15427	Splicing factor 3B subunit 4	SF3B4
30.6625	30.5041	30.9283	30.6371	30.6534	30.2246	30.5311	30.4528		12	12	12	33.8	33.8	33.8	49.255	0	29311000000	121	0.864163	0.524489	-0.217541	-0.95972	Q15428;K7EMT0	Q15428;K7EMT0	Splicing factor 3A subunit 2	SF3A2
32.3534	32.6224	32.7623	32.9122	32.1879	32.0696	32.4688	32.6201		28	28	28	37.2	37.2	37.2	88.885	0	110760000000	376	0.962088	0.425572	-0.325974	-1.19243	Q15459;H7C1L2;F8WB66;F8WC79	Q15459	Splicing factor 3A subunit 1	SF3A1
30.5712	30.5324	30.864	30.4349	30.3953	30.2834	30.3844	29.9803		22	22	22	43.4	43.4	43.4	86.829	0	28793000000	151	1.3551	0.3448	-0.339762	-1.45308	Q15542;H3BNJ6;O60303	Q15542	Transcription initiation factor TFIID subunit 5	TAF5
25.5635	25.3253	24.3278	24.4391	25.5245	24.3869	25.6422	27.0161		3	3	3	21.9	21.9	21.9	39.039	0	775130000	11	0.54415	0.507601	0.728498	1.0095	Q15633;F8VYK3;F8VZ57;F8VYK6;F8VZZ7;F8VTT7;F8VP94;H3BV98	Q15633;F8VYK3;F8VZ57	RISC-loading complex subunit TARBP2	TARBP2
27.9661	28.0607	28.0506	28.2881	27.9188	28.0006	26.7336	27.4625		7	7	7	14.1	14.1	14.1	68.329	0	5547300000	49	0.965134	0.35612	-0.562527	-1.41204	Q15637;B4DX42;C9J792;F8WEV5	Q15637;B4DX42	Splicing factor 1	SF1
27.526	27.5673	27.9836	27.9307	27.562	27.5347	27.8714	27.3033		10	10	10	10.8	10.8	10.8	168.48	0	3987100000	20	0.505417	0.665415	-0.184025	-0.689627	Q15648;J3KSD7;J3QKZ7	Q15648	Mediator of RNA polymerase II transcription subunit 1	MED1
28.8648	28.1014	28.5196	28.5309	28.518	28.2983	28.1081	27.7356		7	7	7	58.4	58.4	58.4	17.924	0	7297000000	42	0.727602	0.491925	-0.33918	-1.03441	Q16514	Q16514	Transcription initiation factor TFIID subunit 12	TAF12
27.9681	28.7222	28.3524	28.7491	27.8751	27.9939	28.1781	27.9336		10	5	5	52.7	32.2	32.2	28.974	0	6982800000	37	1.22598	0.34023	-0.452767	-1.53407	Q16594;D6RIE8;D6RGK3;D6RIV9;D6RHW1;D6RIY1	Q16594;D6RIE8;D6RGK3;D6RIV9;D6RHW1;D6RIY1	Transcription initiation factor TFIID subunit 9	TAF9
35.0283	35.3815	34.3468	34.2306	35.4932	35.4263	35.1731	35.1613		42	42	42	63	63	63	71.428	0	639960000000	940	1.01408	0.345741	0.566701	1.45993	Q16643;D6R9W4;F8W9Z3;D6R9Q9;D6RFI1;D6RCR4	Q16643;D6R9W4	Drebrin	DBN1
33.2718	32.4526	34.0826	33.5764	32.756	32.5398	34.0195	33.3368		7	7	1	58.1	58.1	22.5	13.988	0	189870000000	146	0.146232	0.847416	-0.182796	-0.317437	Q16777;Q6FI13	Q16777;Q6FI13	Histone H2A type 2-C;Histone H2A type 2-A	HIST2H2AC;HIST2H2AA3
31.4088	31.6024	31.4515	32.2609	31.2525	31.6786	31.2953	31.9057		13	13	13	27.1	27.1	27.1	51.588	0	59530000000	191	0.237052	0.784096	-0.147858	-0.419572	Q1ED39;H3BNU8;H3BPL4;H3BMC9	Q1ED39;H3BNU8	Lysine-rich nucleolar protein 1	KNOP1
31.0795	31.1253	31.5953	30.9457	30.9196	30.6211	31.2757	31.0901		21	21	21	38	38	38	85.104	0	36479000000	168	0.480256	0.660121	-0.209818	-0.703177	Q1KMD3;H3BQZ7	Q1KMD3;H3BQZ7	Heterogeneous nuclear ribonucleoprotein U-like protein 2	HNRNPUL2;hCG_2044799
25.2504	26.1598	24.9509	24.6037	25.3113	26.7808	24.8982	25.5941		4	4	3	5.4	5.4	4.5	150.83	0	895490000	21	0.328721	0.680964	0.404911	0.648772	Q29RF7;H0Y9L6;H0Y9L9	Q29RF7;H0Y9L6	Sister chromatid cohesion protein PDS5 homolog A	PDS5A
29.2824	29.0549	29.4044	28.9166	29.8147	29.7831	29.4457	29.3151		13	13	13	26.6	26.6	26.6	93.384	0	13776000000	130	1.37137	0.342651	0.42506	1.60034	Q2Q1W2	Q2Q1W2	E3 ubiquitin-protein ligase TRIM71	TRIM71
29.1424	29.0118	29.3748	28.8181	28.334	28.1369	29.1109	29.3134		9	9	9	22.2	22.2	22.2	57.543	0	8947700000	48	0.542348	0.554884	-0.362991	-0.88407	Q2TAY7;B4E3L0	Q2TAY7	WD40 repeat-containing protein SMU1	SMU1
31.2587	31.468	31.3378	31.548	31.1215	31.1049	31.1778	31.0933		29	29	29	30.8	30.8	30.8	103.79	0	53487000000	222	2.21347	0.312981	-0.278721	-1.66485	Q2TBE0;H7C3G7;H0YE03	Q2TBE0;H7C3G7;H0YE03	CWF19-like protein 2	CWF19L2
30.2069	28.5717	30.4512	29.9114	30.0264	29.8546	30.4253	29.7115		7	7	7	28.1	28.1	28.1	37.432	0	19497000000	64	0.192994	0.795983	0.219149	0.400776	Q3B726	Q3B726	DNA-directed RNA polymerase I subunit RPA43	TWISTNB
28.8293	28.9969	29.0414	29.8138	28.7613	28.6773	29.1083	29.6736		11	11	11	14.5	14.5	14.5	92.819	0	11213000000	67	0.138373	0.85773	-0.115221	-0.277578	Q3KQU3;C9JIR3;H0YF21	Q3KQU3	MAP7 domain-containing protein 1	MAP7D1
32.8607	32.8223	32.6097	32.8011	32.8606	32.6214	32.4668	32.414		23	23	23	25.5	25.5	25.5	79.548	0	140790000000	371	0.789959	0.566641	-0.182763	-0.851226	Q3YEC7;F2Z2T0;G8JLF3;G3V154;B1AMX5;H0Y7H6;H0Y4Z8	Q3YEC7;F2Z2T0;G8JLF3	Rab-like protein 6	RABL6
30.1069	28.8974	28.622	27.862	29.4109	28.8052	28.6436	28.0586		11	2	2	25.2	7.4	7.4	49.775	0	11976000000	41	0.0959822	0.893898	-0.142492	-0.22167	Q3ZCM7;F5H0I4;Q5SQY0;I3L2F9;A6NNZ2;Q9H4B7;CON__ENSEMBL:ENSBTAP00000025008	Q3ZCM7;F5H0I4;Q5SQY0;I3L2F9;A6NNZ2	Tubulin beta-8 chain;Tubulin beta-8 chain-like protein LOC260334	TUBB8
29.5689	30.0201	30.0396	30.8245	29.7995	29.9418	29.8547	30.1231		12	12	12	21.8	21.8	21.8	87.198	0	21928000000	86	0.281884	0.744706	-0.183466	-0.495511	Q4KMP7;H3BSE1	Q4KMP7	TBC1 domain family member 10B	TBC1D10B
22.8761	26.7892	27.1117	25.0055	25.7793	24.6532	23.5944	23.6338		4	4	4	7.3	7.3	7.3	70.592	0	1562100000	4	0.413478	0.565918	-1.03043	-0.857097	Q53F19;K7ELP6	Q53F19	Uncharacterized protein C17orf85	C17orf85
27.3454	26.8743	26.6151	26.9146	27.5407	27.6276	27.3866	27.0553		3	3	3	11.2	11.2	11.2	34.324	0	2952700000	26	1.25094	0.337525	0.465213	1.5667	Q53GQ0;Q96EA9;E9PI21	Q53GQ0	Estradiol 17-beta-dehydrogenase 12	HSD17B12
23.5347	23.5109	23.9602	26.2338	24.6721	25.1485	24.6668	25.921		2	2	2	16.1	16.1	16.1	31.323	0	696630000	4	0.509456	0.522336	0.792189	0.973732	Q53HL2	Q53HL2	Borealin	CDCA8
28.8535	28.839	29.0735	28.9132	28.0918	28.089	27.9958	27.76	+	4	4	4	27.5	27.5	27.5	21.711	0	7278600000	37	4.20821	0.0167742	-0.935661	-4.80646	Q12962	Q12962	Transcription initiation factor TFIID subunit 10	TAF10
31.8609	31.4926	31.6185	31.5648	30.8427	30.4967	30.6468	30.5598	+	20	20	20	55.9	55.9	55.9	47.46	0	42808000000	196	4.00217	0.0175	-0.997702	-4.75655	O96019;H7C5S0;C9JQT2;O94805	O96019	Actin-like protein 6A	ACTL6A
28.5971	28.0668	28.4023	28.4086	27.8829	27.9705	28.4277	28.6849		11	11	11	13.2	13.2	13.2	143.7	0	5214400000	37	0.233786	0.797051	-0.12719	-0.397819	Q5JTH9;F5H456	Q5JTH9;F5H456	RRP12-like protein	RRP12
24.4481	24.9967	24.0859	23.6957	24.6756	25.2826	23.8595	23.296		2	2	2	7.3	7.3	7.3	46.029	0	435320000	17	0.0184421	0.982494	-0.0281725	-0.0455572	Q5JVF3	Q5JVF3	PCI domain-containing protein 2	PCID2
29.3663	29.1792	29.6983	29.2647	29.3827	28.7444	29.5332	29.267		12	12	12	17.2	17.2	17.2	99.172	0	11614000000	76	0.295526	0.756101	-0.145285	-0.475342	Q5JY65;Q9BZJ0	Q5JY65;Q9BZJ0	Crooked neck-like protein 1	CRNKL1
32.5827	32.3055	33.0936	32.4967	32.3956	32.0642	32.8787	32.5686		22	22	22	64.1	64.1	64.1	24.665	0	103360000000	303	0.242479	0.783382	-0.142861	-0.421181	Q5QPL9;Q9UKM9;Q5QPM0;Q5QPM1;Q5QPM2	Q5QPL9;Q9UKM9;Q5QPM0;Q5QPM1	RNA-binding protein Raly	RALY
26.4343	26.3433	25.6351	25.5409	26.732	26.4559	25.9472	26.0288		3	3	3	2.5	2.5	2.5	196.04	0	1289400000	36	0.4589	0.624924	0.302566	0.762152	Q5SRE5;H7C4K7	Q5SRE5	Nucleoporin NUP188 homolog	NUP188
28.6485	28.9443	28.4652	29.6313	28.4988	28.5482	28.5819	29.1373		9	9	9	23.3	23.3	23.3	61.206	0	8212500000	42	0.33157	0.706241	-0.230784	-0.581936	Q5SSJ5;X6RGJ2;B0QZK4;Q5SWC8;B0QZK9;B0QZK8	Q5SSJ5;X6RGJ2;B0QZK4;Q5SWC8	Heterochromatin protein 1-binding protein 3	HP1BP3
25.3481	23.8281	25.874	23.5495	25.3801	25.7413	25.1574	23.0427		2	2	2	6.1	6.1	6.1	79.322	0	749410000	6	0.0780608	0.906415	0.180449	0.193613	Q5SY16	Q5SY16	Polynucleotide 5-hydroxyl-kinase NOL9	NOL9
29.5822	29.5278	29.9826	30.3863	29.7223	29.8357	30.062	29.8674		11	11	11	9.2	9.2	9.2	196.63	0	18604000000	84	0.0033855	0.99772	0.00215006	0.00689246	Q5T200;F8W781;Q5T9K0	Q5T200	Zinc finger CCCH domain-containing protein 13	ZC3H13
28.1623	27.4289	28.7686	29.3398	27.3087	28.0183	28.7218	29.2356		7	7	7	28.2	28.2	28.2	42.008	0	6417200000	29	0.0627532	0.934771	-0.103735	-0.151077	Q5T280;R4GNG4	Q5T280	Uncharacterized protein C9orf114	C9orf114
29.946	29.8177	30.3395	30.7999	29.8153	29.978	29.9439	30.2967		7	7	7	21.3	21.3	21.3	50.381	0	22095000000	62	0.390454	0.683325	-0.21729	-0.632178	Q5T3I0;E9PAV9;E9PPY4;F2Z3C6;F8W895	Q5T3I0;E9PAV9;E9PPY4;F2Z3C6;F8W895	G patch domain-containing protein 4	GPATCH4
24.9147	24.9814	25.4437	25.7423	24.0745	24.3687	24.4545	24.1757	+	2	2	2	9	9	9	39.249	0	439270000	10	2.46257	0.0845333	-1.00218	-3.18356	O15160;E7EQB9	O15160;E7EQB9	DNA-directed RNA polymerases I and III subunit RPAC1	POLR1C
27.0035	27.261	28.4648	26.6934	24.3417	23.5166	27.4684	27.2403		29	2	0	62.1	4.9	0	47.557	0	2285200000	6	0.789446	0.344661	-1.71391	-1.45708	Q5T6W5	Q5T6W5		HNRNPK
31.1275	31.1908	31.3947	31.006	31.4099	31.0627	31.3745	31.3342		43	43	43	51.9	51.9	51.9	98.848	0	58987000000	216	0.459129	0.726778	0.115579	0.541602	Q5T7N2	Q5T7N2	LINE-1 type transposase domain-containing protein 1	L1TD1
26.1956	27.4117	25.7578	26.2955	26.3678	26.3905	26.0292	26.4687		10	3	1	17.6	7.1	1.2	72.572	0	1465600000	4	0.101643	0.894111	-0.101067	-0.2172	Q5T9A4;J3QSF3	Q5T9A4	ATPase family AAA domain-containing protein 3B	ATAD3B
23.9956	24.4794	28.6932	24.0615	26.2135	23.4595	28.1529	27.1933		5	1	1	27.2	8.1	8.1	15.43	0.0021292	2761200000	14	0.25491	0.707914	0.947364	0.584829	Q5TEC6	Q5TEC6		HIST2H3PS2
29.5915	29.075	29.7893	29.4384	29.3934	29.1684	29.7107	29.3894		15	15	15	34.9	34.9	34.9	76.046	0	14335000000	127	0.114848	0.903178	-0.058053	-0.201744	Q5THR1;Q9H5Z1;Q5THQ9;F2Z2Z2;Q5THQ7	Q5THR1;Q9H5Z1	Probable ATP-dependent RNA helicase DHX35	DHX35
28.5214	28.4451	28.9395	28.8604	28.6271	28.7785	28.5299	29.0326		18	18	18	11.7	11.7	11.7	274.46	0	7753600000	98	0.113948	0.908019	0.0504155	0.190807	Q5UIP0;H7C2B5;H7BZN3;B4DS49	Q5UIP0	Telomere-associated protein RIF1	RIF1
29.2212	28.4395	29.1288	29	29.3997	29.4495	29.5522	29.0656		11	11	11	24.7	24.7	24.7	64.467	0	13732000000	86	1.06496	0.36721	0.419376	1.37744	Q5VTL8	Q5VTL8	Pre-mRNA-splicing factor 38B	PRPF38B
30.1081	30.3116	29.0127	29.1507	30.8705	30.2853	30.2507	30.3446		15	9	0	52.6	34.5	0	27.174	0	21357000000	121	1.15339	0.296966	0.791991	1.72083	Q5VU59	Q5VU59		TPM3
28.0971	27.5556	27.8697	28.1345	28.0511	23.9661	27.763	27.8326		8	8	8	12.7	12.7	12.7	103.58	0	4999100000	27	0.460274	0.532881	-1.01102	-0.927587	Q5VWG9	Q5VWG9	Transcription initiation factor TFIID subunit 3	TAF3
23.2541	23.4255	23.7135	23.6251	23.0249	24.4191	24.0022	24.2518		4	4	4	2	2	2	268.84	0	456760000	3	-4.34294e-08	1	0	0	Q5VWN6	Q5VWN6	Protein FAM208B	FAM208B
26.8255	27.2057	26.6213	26.2219	27.4603	26.4122	26.9029	26.9508		7	7	7	9.7	9.7	9.7	111.54	0	2071400000	17	0.301281	0.724382	0.21295	0.53699	Q92974;Q5VY93;V9GYM8;V9GYF5;V9GYG5;V9GZ14;V9GYF0	Q92974;Q5VY93;V9GYM8	Rho guanine nucleotide exchange factor 2	ARHGEF2
29.7309	29.5357	30.4602	29.7807	28.7919	28.5185	29.0559	28.9918	+	23	23	23	50	50	50	82.704	0	16225000000	190	2.34717	0.0909787	-1.03737	-3.09685	P13010;C9JZ81;H7C0H9	P13010	X-ray repair cross-complementing protein 5	XRCC5
29.6995	29.6774	29.917	29.3555	29.3176	29.5523	29.2844	29.1291		23	23	23	21.5	21.5	21.5	202.02	0	12971000000	98	1.24674	0.363694	-0.341501	-1.39387	Q69YN4;H0YBN5;H0YB68	Q69YN4	Protein virilizer homolog	KIAA1429
30.4283	30.6486	30.4016	30.1009	30.0837	30.115	31.1664	29.831		8	8	8	54.9	54.9	54.9	23.743	0	24024000000	69	0.112146	0.886727	-0.0958343	-0.229974	Q6I9Y2;H7C5E3	Q6I9Y2	THO complex subunit 7 homolog	THOC7
25.1874	23.9088	25.9335	24.7509	25.4018	25.5391	25.9181	25.6715		5	5	5	11	11	11	75.585	0	862390000	30	0.777819	0.395215	0.687455	1.28006	Q6NXG1;H0YBR2;H0YBB3	Q6NXG1	Epithelial splicing regulatory protein 1	ESRP1
25.8031	26.0863	26.4323	26.1042	26.6664	26.4243	26.5972	26.5237		2	2	2	5.9	5.9	5.9	78.576	0	1069100000	19	1.74095	0.251079	0.446457	1.87045	Q6NZY4;F5H6J5;F5GX80	Q6NZY4;F5H6J5;F5GX80	Zinc finger CCHC domain-containing protein 8	ZCCHC8
24.4094	23.0193	23.6907	24.9968	25.2285	23.536	23.6628	24.0948		2	2	2	3.2	3.2	3.2	155.6	0	200850000	8	0.062397	0.935345	0.10148	0.149904	Q6P158;F8WAZ3;H7C109	Q6P158;F8WAZ3;H7C109	Putative ATP-dependent RNA helicase DHX57	DHX57
29.626	29.276	30.3514	29.9279	29.4286	29.5771	29.8388	29.693		18	18	18	20.1	20.1	20.1	136.97	0	16645000000	129	0.272148	0.760676	-0.160964	-0.467549	Q6P1X5;E5RI28;H0YB55;H0YEX2	Q6P1X5	Transcription initiation factor TFIID subunit 2	TAF2
33.3526	33.216	33.8077	33.4151	33.2356	33.1572	33.3445	33.4294		109	109	109	54	54	54	273.6	0	216670000000	1111	0.510809	0.683332	-0.156164	-0.649715	Q6P2Q9;I3L0J9;I3L3Z8	Q6P2Q9	Pre-mRNA-processing-splicing factor 8	PRPF8
26.0746	26.2869	26.2287	26.3798	25.7618	25.8836	26.0219	25.3908		4	4	4	5.4	5.4	5.4	94.868	0	1282000000	8	1.72529	0.239933	-0.477943	-1.91329	Q6PCB5;H7C2D3;C9JM20;Q5VWQ0	Q6PCB5	Round spermatid basic protein 1-like protein	RSBN1L
26.9036	27.0838	26.7433	28.7547	27.0032	28.1185	27.271	28.6391		8	8	8	13.6	13.6	13.6	133.5	0	3573400000	18	0.264978	0.720338	0.386631	0.552187	Q6PD62;H0YCE8	Q6PD62	RNA polymerase-associated protein CTR9 homolog	CTR9
28.7067	29.1816	29.0086	28.7992	29.0785	29.1997	28.7327	28.8213		13	13	13	18	18	18	123.51	0	10705000000	64	0.0805564	0.937364	0.0340333	0.134839	Q6PKG0;E5RH50;H0YBW1;H0YC33;H0YC73;E5RHK4;H0YAN4;H0YBR8;H0YBJ5;H0YBM7	Q6PKG0;E5RH50	La-related protein 1	LARP1
30.3839	30.1363	30.2512	30.1452	29.2258	29.1329	29.4662	28.9117	+	12	12	10	31.8	31.8	28.2	58.232	0	16175000000	118	3.73019	0.0189091	-1.04502	-4.57239	Q96GM5;F8VUB0;F8VRQ4;F8VZ70;H0YHV1;F8VW95;Q6STE5;C9JYI7	Q96GM5;F8VUB0;F8VRQ4;F8VZ70	SWI/SNF-related matrix-associated actin-dependent regulator of chromatin subfamily D member 1	SMARCD1
27.8274	27.7244	28.6046	28.4	28.2495	28.2083	28.3887	28.0354		9	9	9	7.7	7.7	7.7	297.91	0	5751500000	79	0.135555	0.874198	0.0814342	0.24916	Q6UB99;H3BVB8	Q6UB99	Ankyrin repeat domain-containing protein 11	ANKRD11
32.7288	33.2065	32.9798	33.4153	32.8823	33.0202	32.8324	33.0443		24	24	24	52.4	52.4	52.4	66.526	0	180040000000	313	0.384623	0.726273	-0.137791	-0.53722	Q6UN15;H0Y8P7	Q6UN15	Pre-mRNA 3-end-processing factor FIP1	FIP1L1
33.1039	33.0069	32.9761	32.9651	32.1503	31.9124	31.9372	31.83	+	42	42	41	28.9	28.9	28.4	184.64	0	104740000000	439	5.08921	0.00486957	-1.05554	-6.02555	P51532;Q9HBD4;P51531;K7EP28;F6VDE0;F6XE55;F6UH26;B1ALG1;B1ALG2;F6XG14;B1ALF6	P51532;Q9HBD4	Transcription activator BRG1	SMARCA4
32.978	32.4485	33.8201	33.3005	32.4976	32.7208	33.7363	33.4304		8	8	1	55.9	55.9	23.5	15.388	0	186980000000	148	0.0340925	0.979311	-0.0404768	-0.0794274	Q71DI3;Q16695;K7EMV3;B4DEB1;Q6NXT2;K7ES00;K7EP01	Q71DI3;Q16695;K7EMV3;B4DEB1;Q6NXT2;K7ES00	Histone H3.2;Histone H3.1t;Histone H3;Histone H3.3C	HIST2H3A;HIST3H3;H3F3B;H3F3A;H3F3C
34.8028	34.598	34.1147	33.9499	34.9061	34.7212	34.3875	34.1853		31	31	1	69.6	69.6	3.1	50.135	0	466740000000	687	0.298767	0.740789	0.183682	0.513633	Q71U36;Q13748;F8VQQ4;Q6PEY2;V9GZ17	Q71U36;Q13748	Tubulin alpha-1A chain;Tubulin alpha-3C/D chain	TUBA1A;TUBA3C
36.0394	35.9263	35.9425	35.9604	35.9318	35.8709	35.8301	35.6867		79	79	79	62.6	62.6	62.6	117.36	0	1344100000000	1950	1.25777	0.560184	-0.137259	-0.8697	Q7L014;D6RJA6;H0Y9U3	Q7L014	Probable ATP-dependent RNA helicase DDX46	DDX46
27.7922	27.9247	27.865	27.9265	27.9292	28.2556	27.8851	27.924		5	5	5	35.5	35.5	35.5	33.54	0	5475000000	26	0.629252	0.684265	0.121358	0.632373	Q7L190	Q7L190	Developmental pluripotency-associated protein 4	DPPA4
33.0363	33.2706	33.0813	33.3054	32.9962	32.8351	32.8452	32.6267		17	17	17	38.7	38.7	38.7	50.559	0	202250000000	383	1.8544	0.298873	-0.347586	-1.72621	Q7L4I2;H0YGP9;E1B6W4	Q7L4I2	Arginine/serine-rich coiled-coil protein 2	RSRC2
30.8684	30.702	31.4264	31.7656	30.7413	30.7466	31.22	31.1		8	8	8	69.1	69.1	69.1	12.405	0	39720000000	101	0.377431	0.68228	-0.238594	-0.635832	Q7RTV0	Q7RTV0	PHD finger-like domain-containing protein 5A	PHF5A
31.2924	31.7609	31.8168	32.024	31.2814	31.389	31.7047	31.5258		30	30	30	23.6	23.6	23.6	201.56	0	64963000000	200	0.665923	0.554622	-0.248284	-0.8884	Q7Z6E9;H3BSK8;H3BUN0;I3L3Y2	Q7Z6E9	E3 ubiquitin-protein ligase RBBP6	RBBP6
25.5189	25.2281	25.1113	25.3638	24.4704	23.2815	23.8058	25.1262	+	2	2	2	15.1	15.1	15.1	29.062	0	511540000	5	1.48679	0.182253	-1.13458	-2.22378	O75822;H0YGJ7;H0YLP3	O75822;H0YGJ7;H0YLP3	Eukaryotic translation initiation factor 3 subunit J	EIF3J
27.5664	27.6417	28.3921	28.8225	27.2024	27.4941	27.7253	28.1931		4	4	4	19.6	19.6	19.6	29.946	0	4757500000	45	0.575618	0.524772	-0.451923	-0.965149	Q7Z7K6	Q7Z7K6	Centromere protein V	CENPV
31.7	31.9148	32.0855	31.7873	31.675	31.5683	31.7446	31.8933		13	13	5	57.5	57.5	24.5	32.749	0	74642000000	140	0.677809	0.644217	-0.151545	-0.728721	Q86U42;H0YJH9;A6NDY0	Q86U42	Polyadenylate-binding protein 2	PABPN1
27.0579	26.984	26.664	27.7932	26.0249	25.9596	26.0123	25.9385	+	3	3	3	17.8	17.8	17.8	32.221	0	1720900000	25	2.50635	0.0749	-1.14091	-3.36026	B9TX62;O75448;F5GY88;H0YEG1	B9TX62;O75448;F5GY88	Mediator of RNA polymerase II transcription subunit 24	MED24
25.2533	24.1722	25.7593	27.8906	23.4733	23.7401	21.4819	28.1962		3	3	3	8.8	8.8	8.8	63.836	0	1577700000	10	0.424583	0.547169	-1.546	-0.899927	Q86UE4;E5RJU9;H0YBJ8;H0YB56	Q86UE4;E5RJU9	Protein LYRIC	MTDH
25.4573	25.4261	26.0415	26.3472	25.7903	25.9847	25.8153	26.097		2	2	2	12.2	12.2	12.2	27.194	0	1049700000	16	0.169138	0.849188	0.103792	0.307504	Q86UY6;F5H2C9	Q86UY6;F5H2C9	N-alpha-acetyltransferase 40	NAA40
32.6473	32.7343	32.8496	32.5707	32.4645	32.1926	32.4985	32.5531		11	11	2	53.7	53.7	6.2	26.888	0	115930000000	254	1.46522	0.374081	-0.273294	-1.36533	Q86V81	Q86V81	THO complex subunit 4	ALYREF
31.0841	30.7638	30.4983	29.9474	30.7563	30.5449	30.0882	29.6851		25	25	25	32.1	32.1	32.1	136.37	0	23110000000	181	0.39396	0.664015	-0.30479	-0.693751	Q86VP6;H0YH27;O75155;F8WBB8;F5H6I6	Q86VP6	Cullin-associated NEDD8-dissociated protein 1	CAND1
32.3635	32.5578	32.6689	31.6317	31.9258	32.0089	32.15	31.4572		22	22	22	79.8	79.8	79.8	37.535	0	90528000000	295	0.742808	0.455755	-0.419992	-1.11284	Q86W42	Q86W42	THO complex subunit 6 homolog	THOC6
32.4963	32.3225	32.2272	32.1462	31.2685	31.1376	31.1301	30.8687	+	34	34	24	37.5	37.5	30.6	122.87	0	58276000000	304	4.38851	0.00651852	-1.19682	-5.62926	Q92922;F8WE13	Q92922	SWI/SNF complex subunit SMARCC1	SMARCC1
28.3425	28.314	28.3677	28.4054	28.3257	28.4284	28.0659	28.1712		6	6	6	12.9	12.9	12.9	52.313	0	5898300000	28	0.631709	0.704162	-0.109594	-0.599745	Q86X95;H3BLY3	Q86X95	Corepressor interacting with RBPJ 1	CIR1
24.0984	25.023	24.5491	24.727	23.1032	23.421	23.0257	23.717	+	3	3	3	9.7	9.7	9.7	48.984	0	1027900000	12	2.66554	0.0491892	-1.28267	-3.6637	Q86X53;H0YBT6;H0YB25;E5RHA3	Q86X53;H0YBT6;H0YB25;E5RHA3	Glutamate-rich protein 1	ERICH1
30.9548	32.2239	31.342	33.4332	31.3195	32.174	31.5972	33.2462		29	29	28	54.3	54.3	52.6	68.062	0	89803000000	274	0.048144	0.94761	0.0957274	0.120297	Q86YP4;B4DKZ7;F5H7D9;C9JHD7;C9JJK9;C9JVY3;V9GY85;H7C3H1;C9JMI3;C9JGN4;V9GYX5	Q86YP4;B4DKZ7	Transcriptional repressor p66-alpha	GATAD2A
28.7735	28.178	29.5897	29.2619	28.9364	28.4168	29.2491	28.653		9	9	9	11.8	11.8	11.8	130.93	0	8878000000	33	0.146422	0.853979	-0.13695	-0.300269	Q8IUX7;H7C4B5;H7C391;H7C1J5;H7C0W8;Q8N436	Q8IUX7	Adipocyte enhancer-binding protein 1	AEBP1
24.1639	23.7703	25.5578	25.4937	24.3695	23.9989	24.0862	25.0873		1	1	1	2.3	2.3	2.3	94.498	0	562770000	17	0.289636	0.707418	-0.360962	-0.582507	Q8IWA0	Q8IWA0	WD repeat-containing protein 75	WDR75
34.1892	33.7936	34.2073	33.836	33.8581	33.7835	33.8406	33.663		33	33	33	42.9	42.9	42.9	103.7	0	325300000000	830	0.939599	0.5095	-0.220224	-1.00329	Q8IWX8;J3QK89	Q8IWX8;J3QK89	Calcium homeostasis endoplasmic reticulum protein	CHERP
30.4405	30.5277	30.5102	30.3217	29.7981	28.7835	28.6048	28.5097	+	13	13	13	46.8	46.8	46.8	44.141	0	13315000000	48	2.6442	0.0362222	-1.52602	-3.81043	Q12824;G5E975;B5MCL5;C9JTA6	Q12824;G5E975;B5MCL5	SWI/SNF-related matrix-associated actin-dependent regulator of chromatin subfamily B member 1	SMARCB1
28.8824	28.8926	29.448	29.7813	28.9916	29.0767	29.249	29.499		4	4	4	45.3	45.3	45.3	17.9	0	12279000000	50	0.0677153	0.937365	-0.0469923	-0.135261	Q8IXM2;F8W038;F8W1H0;H0YIS7	Q8IXM2;F8W038	Chromatin complexes subunit BAP18	BAP18;C17orf49
30.0806	30.7687	30.5805	31.3069	30.2375	30.4397	30.4725	31.131		21	21	21	30.7	30.7	30.7	96.557	0	30030000000	210	0.134818	0.859217	-0.113994	-0.272007	Q8IY81;J3QSE2;J3KS36	Q8IY81	pre-rRNA processing protein FTSJ3	FTSJ3
24.2721	25.5704	25.464	22.9475	25.6161	23.335	25.6116	25.8105		6	6	6	1.8	1.8	1.8	409.8	0	772760000	15	0.254926	0.719666	0.529807	0.557722	Q8IZT6;Q5VYL4	Q8IZT6	Abnormal spindle-like microcephaly-associated protein	ASPM
25.4259	24.356	25.4503	23.1695	25.6208	25.2541	25.3371	24.2129		2	2	2	4.2	4.2	4.2	102.9	0	760640000	14	0.349274	0.660934	0.50584	0.7002	Q8N163;E5RHJ4;G3V119;H0YB24	Q8N163;E5RHJ4;G3V119;H0YB24	DBIRD complex subunit KIAA1967	KIAA1967
27.544	27.4479	26.5455	25.7296	28.2529	27.457	27.6352	26.5342		4	4	4	7.8	7.8	7.8	93.487	0	3098300000	28	0.546641	0.51138	0.653079	0.996767	Q8N1F7;H3BV11;H3BRI8;H3BM93;H3BVG0;H3BV15	Q8N1F7;H3BV11;H3BRI8;H3BM93;H3BVG0	Nuclear pore complex protein Nup93	NUP93
30.2806	29.6142	30.0172	30.0677	30.0174	30.0611	29.8684	29.7609		4	4	4	15.9	15.9	15.9	47.138	0	19864000000	45	0.169326	0.862657	-0.067945	-0.266094	Q8N5F7;Q5M9Q1	Q8N5F7;Q5M9Q1	NF-kappa-B-activating protein;NKAP-like protein	NKAP;NKAPL
25.6167	23.7057	23.5609	26.3209	24.2717	23.9733	24.4661	24.5013		3	3	3	18.8	18.8	18.8	33.812	0	221810000	4	-4.34294e-08	1	0	0	Q8N6M0	Q8N6M0	OTU domain-containing protein 6B	OTUD6B
24.9704	22.9136	24.4357	23.6079	25.0396	24.3698	24.2675	24.4144		18	18	18	57.9	57.9	57.9	47.998	0	12248000000	37	-4.34294e-08	1	0	0	Q8N806;E9PCJ7;H0YJA0;H0YJM2;G3V2G3;G3V336;H0YJY4;G3V3Q6;G3V253	Q8N806;E9PCJ7	Putative E3 ubiquitin-protein ligase UBR7	UBR7
31.8458	31.2663	32.0256	31.2812	31.7201	31.1352	31.8494	31.0885		11	11	11	40.1	40.1	40.1	37.476	0	62226000000	235	0.227757	0.78852	-0.156452	-0.415654	Q8NAV1	Q8NAV1	Pre-mRNA-splicing factor 38A	PRPF38A
24.3508	25.5012	26.3954	25.4998	23.9459	25.3465	24.6109	23.8321		3	3	3	11	11	11	44.965	0	857780000	9	0.937052	0.333797	-1.00295	-1.55379	Q8NC51	Q8NC51	Plasminogen activator inhibitor 1 RNA-binding protein	SERBP1
34.2633	34.2959	34.6686	35.3298	34.3779	34.8298	34.7542	35.19		48	48	47	61.1	61.1	61.1	95.925	0	517010000000	1058	0.196201	0.811071	0.148552	0.37272	Q8NE71;H0YGW7;Q5STZ7;Q5STZ8;F5GYK6;H0Y412	Q8NE71;H0YGW7	ATP-binding cassette sub-family F member 1	ABCF1
32.6574	32.7749	33.0574	32.4286	32.2813	32.571	32.4856	32.2198		53	53	50	40.3	40.3	38.3	182.77	0	125950000000	577	1.1515	0.379797	-0.34013	-1.33421	Q8NI27;H0Y815;F2Z2V2;H0Y594	Q8NI27	THO complex subunit 2	THOC2
24.2318	23.4529	25.2058	25.7389	24.6465	24.1653	26.6245	24.8379		2	2	2	2.8	2.8	2.8	105.32	0	667690000	23	0.222931	0.74803	0.4112	0.489547	Q8NI36;D6R922	Q8NI36;D6R922	WD repeat-containing protein 36	WDR36
29.1325	28.6267	28.677	29.1613	28.9475	29.2152	28.9346	29.1938		4	4	4	21.3	21.3	21.3	26.106	0	10506000000	20	0.485834	0.677721	0.173404	0.660822	Q8TA86;C9J6V2	Q8TA86	Retinitis pigmentosa 9 protein	RP9
25.573	26.9576	24.1019	24.205	23.5067	23.6365	25.1761	27.1574		4	4	4	13.1	13.1	13.1	45.777	0	1165100000	4	0.116628	0.854155	-0.340221	-0.287077	Q8TAD8	Q8TAD8	Smad nuclear-interacting protein 1	SNIP1
23.7308	27.1835	27.3591	27.5538	26.4505	27.1729	27.253	27.083		2	2	2	19	19	19	27.59	0	2844600000	15	0.231116	0.738114	0.533085	0.517552	Q8TAT2	Q8TAT2	Fibroblast growth factor-binding protein 3	FGFBP3
29.0469	28.3799	29.1211	29.6107	29.0406	28.9921	29.1168	29.1559		7	7	7	17.7	17.7	17.7	57.891	0	11469000000	42	0.0502968	0.95702	0.0366726	0.103108	Q8TBB5;H3BQH3;H3BV82	Q8TBB5;H3BQH3	Kelch domain-containing protein 4	KLHDC4
27.7314	27.7448	28.2848	28.2853	27.6925	27.3377	27.7089	27.7284		20	12	12	10.3	6.5	6.5	305.41	0	4619200000	67	1.1254	0.359899	-0.394689	-1.39258	Q8TD26;H7C294;C9JFU2	Q8TD26	Chromodomain-helicase-DNA-binding protein 6	CHD6
28.434	27.9422	27.7645	27.6998	28.5575	28.4663	27.6028	27.9615		10	10	10	18	18	18	98.594	0	5222300000	52	0.277867	0.74556	0.18691	0.493566	Q8TDD1;F8VRX4;H0YHH7	Q8TDD1	ATP-dependent RNA helicase DDX54	DDX54
24.5164	24.1694	27.5965	24.7259	24.9535	25.4574	27.1222	26.917		3	3	3	14.2	14.2	14.2	41.401	0	1620100000	7	0.395844	0.591967	0.860456	0.816213	Q8TDN6	Q8TDN6	Ribosome biogenesis protein BRX1 homolog	BRIX1
26.1692	25.7022	24.9113	24.8264	26.2505	26.579	25.4994	25.3657		6	6	6	8.7	8.7	8.7	118.71	0	1027000000	36	0.558134	0.52199	0.521395	0.973217	Q8TEX9;H0YN07;H0YMR4;H0YN14;H0YK93;H0YLV0;H0YL92;H0YKG5	Q8TEX9;H0YN07;H0YMR4;H0YN14	Importin-4	IPO4
31.5567	31.3753	31.3269	31.5462	31.5991	31.5301	31.4656	31.3302		16	16	16	20.6	20.6	20.6	92.576	0	60512000000	235	0.138173	0.92509	0.0299473	0.164543	Q8TF01	Q8TF01	Arginine/serine-rich protein PNISR	PNISR
28.0417	27.8305	28.1334	27.5735	27.9686	28.0063	27.9354	28.0588		7	7	7	12.2	12.2	12.2	85.097	0	4434500000	47	0.325502	0.77792	0.0974846	0.429016	Q8TF39;Q6P088;Q5VZN3	Q8TF39;Q6P088	Zinc finger protein 483	ZNF483
32.9752	33.1367	33.094	33.4935	33.2753	33.2113	33.1988	33.3351		18	18	18	41.5	41.5	41.5	57.224	0	206650000000	479	0.288711	0.81152	0.0803099	0.37192	Q8WUA2	Q8WUA2	Peptidyl-prolyl cis-trans isomerase-like 4	PPIL4
26.2019	25.8951	26.4889	26.0406	23.8862	24.5455	26.0961	23.9453	+	5	5	5	9.3	9.3	9.3	94.33	0	1060500000	19	1.56433	0.156548	-1.53835	-2.44133	P34932	P34932	Heat shock 70 kDa protein 4	HSPA4
26.0551	26.8883	26.0884	28.5439	23.1396	26.6991	26.7199	28.5729		6	6	6	16.8	16.8	16.8	75.403	0	2736000000	15	0.187633	0.768661	-0.611053	-0.443813	Q8WVC0	Q8WVC0	RNA polymerase-associated protein LEO1	LEO1
30.3221	29.7281	30.7498	30.6019	30.2762	30.6055	30.6958	30.5899		7	7	7	41.9	41.9	41.9	18.86	0	31864000000	105	0.335538	0.718806	0.191366	0.557123	Q8WVK2;H0YBW5;B8ZZ98	Q8WVK2	U4/U6.U5 small nuclear ribonucleoprotein 27 kDa protein	SNRNP27
26.8798	27.1956	28.5565	28.7877	26.8909	27.1124	28.3514	28.0249		9	9	9	9.4	9.4	9.4	122.57	0	4205400000	30	0.169489	0.810663	-0.260014	-0.37468	Q8WVS4;H7C022;H7C1E8	Q8WVS4;H7C022	WD repeat-containing protein 60	WDR60
31.9111	31.4746	31.8551	31.0497	31.3366	31.6698	31.4315	31.2253		10	10	10	24.6	24.6	24.6	59.38	0	64110000000	220	0.297502	0.747556	-0.156826	-0.488957	Q8WXA9;H0YC47	Q8WXA9	Splicing regulatory glutamine/lysine-rich protein 1	SREK1
28.8158	29.9043	29.1024	31.2267	29.0143	30.1724	29.5146	31.173		16	15	15	37.1	35.2	35.2	65.26	0	19994000000	52	0.106706	0.871633	0.206279	0.253645	Q8WXI9	Q8WXI9	Transcriptional repressor p66-beta	GATAD2B
26.1425	26.4263	27.4965	26.9979	25.914	25.9488	26.4816	27.1513		4	4	4	22.7	22.7	22.7	29.909	0	1794500000	16	0.41452	0.627083	-0.39187	-0.756061	Q8WXX5	Q8WXX5	DnaJ homolog subfamily C member 9	DNAJC9
23.0519	24.622	23.6461	25.1042	25.9063	25.3301	23.8435	23.2964		3	3	3	3.2	3.2	3.2	252.5	0	664840000	18	0.260349	0.717092	0.488009	0.561583	Q8WYP5;C9J5C5	Q8WYP5	Protein ELYS	AHCTF1
28.1157	27.2628	28.7381	27.6597	27.791	28.0242	28.5331	27.7159		9	9	9	19.6	19.6	19.6	82.431	0	4750100000	77	0.0701298	0.933171	0.0719566	0.154203	Q92499	Q92499	ATP-dependent RNA helicase DDX1	DDX1
28.8357	28.7865	28.4303	28.9429	29.2867	29.4774	28.6486	29.4452		5	5	5	26.8	26.8	26.8	22.487	0	10230000000	53	1.08791	0.348413	0.465592	1.44216	Q92522	Q92522	Histone H1x	H1FX
28.7524	28.9969	29.2638	29.3542	29.0521	28.3114	28.9085	28.2261		5	5	5	33.7	33.7	33.7	21.732	0	11432000000	50	0.960786	0.381905	-0.467293	-1.33965	Q92572;F5H459	Q92572	AP-3 complex subunit sigma-1	AP3S1
25.8746	25.9801	26.1897	25.8762	26.089	25.6184	25.8687	22.802		3	3	3	4.2	4.2	4.2	96.864	0	1109000000	6	0.528749	0.506127	-0.885625	-1.0136	Q92598;R4GN69;B4DY72	Q92598	Heat shock protein 105 kDa	HSPH1
29.6045	29.5091	28.5218	28.5867	29.8561	30.0499	28.767	28.9216		31	31	31	19.2	19.2	19.2	292.75	0	12628000000	171	0.336918	0.679718	0.343131	0.64125	Q92616	Q92616	Translational activator GCN1	GCN1L1
28.5314	28.9522	28.0128	28.0657	28.8835	28.9845	28.1905	28.2385		16	16	16	13.5	13.5	13.5	227.92	0	7665900000	62	0.246058	0.76591	0.183736	0.455017	Q92621;U3KPX2;E7ET25	Q92621	Nuclear pore complex protein Nup205	NUP205
28.9144	29.5097	28.6586	27.8344	28.9959	29.4827	29.148	28.8484		9	8	8	35.9	29.7	29.7	41.569	0	9447300000	49	0.4726	0.589384	0.389437	0.823131	Q92747;E9PF58;B4DLQ7;F8WFD3	Q92747;E9PF58;B4DLQ7	Actin-related protein 2/3 complex subunit 1A	ARPC1A
30.7591	30.8804	30.6886	30.7917	29.384	28.742	29.4047	28.911	+	15	15	15	35.2	35.2	35.2	74.138	0	16014000000	62	4.16013	0.00509091	-1.66954	-6.13265	Q9NPI1;I3L4V5	Q9NPI1	Bromodomain-containing protein 7	BRD7
26.3517	25.5326	25.2101	25.5462	26.8525	25.9385	25.5618	25.6499		4	4	4	5.1	5.1	5.1	153.89	0	1158700000	12	0.38982	0.658505	0.340515	0.705814	Q92878;E7ESD9;E7EN38;C9JNH8;H7C0P8	Q92878;E7ESD9;E7EN38	DNA repair protein RAD50	RAD50
28.5055	28.2565	28.6618	27.9591	28.5922	28.8294	28.4675	27.998		13	13	13	13.9	13.9	13.9	124.34	0	8421200000	53	0.216479	0.807621	0.126072	0.378953	Q92900	Q92900	Regulator of nonsense transcripts 1	UPF1
26.6223	25.7924	26.3614	24.1556	24.7271	23.5387	24.369	23.4135	+	3	3	3	18.5	18.5	18.5	33.81	0	338490000	9	1.44504	0.16565	-1.72084	-2.3289	Q9H4A6	Q9H4A6	Golgi phosphoprotein 3	GOLPH3
23.1161	23.7717	25.2902	26.3596	24.8266	22.3369	25.027	24.3551		3	3	3	18.9	18.9	18.9	26.598	0	261950000	13	0.206369	0.759362	-0.497987	-0.470725	V9GYP5;Q92979	V9GYP5;Q92979	Ribosomal RNA small subunit methyltransferase NEP1	EMG1
25.8094	25.385	24.982	24.7539	25.7399	25.6289	25.1157	25.2109		4	4	4	3.1	3.1	3.1	292.28	0	761700000	16	0.285892	0.743982	0.191256	0.505447	Q93008;O00507	Q93008	Probable ubiquitin carboxyl-terminal hydrolase FAF-X	USP9X
28.138	28.5612	26.738	27.649	23.8504	27.4952	25.9876	28.3067		7	1	1	38.7	9.4	9.4	12.469	0.00073584	3509800000	21	0.612304	0.428151	-1.36161	-1.1793	Q969Q0;R4GN19	Q969Q0	60S ribosomal protein L36a-like	RPL36AL
23.06	25.3325	24.235	24.6114	23.9956	25.1907	24.3759	23.2843		4	4	4	9.6	9.6	9.6	46.687	0	695580000	12	-4.34294e-08	1	0	0	Q96A09	Q96A09	Protein FAM46B	FAM46B
31.1233	31.0312	31.523	30.9148	31.2326	31.1106	31.3918	31.0048		13	13	1	73	73	6.1	17.276	0	51318000000	211	0.0856097	0.932018	0.0368752	0.144	Q96A72;A6NEC0;F5H6P7;F5H6N1;F5H3U9;F5H124	Q96A72;A6NEC0;F5H6P7;F5H6N1	Protein mago nashi homolog 2	MAGOHB
27.2316	28.3091	28.0648	30.3668	27.4476	28.2378	28.026	29.0909		7	7	7	34.1	34.1	34.1	25.835	0	7755500000	22	0.149218	0.825115	-0.292492	-0.344987	Q96CT7;M0R2F5	Q96CT7	Coiled-coil domain-containing protein 124	CCDC124
27.0466	26.7878	27.6145	27.2249	27.1954	27.4255	27.4316	27.37		9	9	9	23.9	23.9	23.9	49.654	0	5660900000	18	0.463519	0.677333	0.187174	0.663231	Q96CW1;E9PFW3;C9JJ47;C9JGT8;C9JJD3;C9JTK4;H7C4C3;C9JPV8	Q96CW1;E9PFW3;C9JJ47	AP-2 complex subunit mu	AP2M1
27.7791	28.9745	28.4019	30.5852	28.3316	29.5319	28.4635	30.3644		13	13	13	24.5	24.5	24.5	86.661	0	11897000000	58	0.114727	0.859402	0.237684	0.27337	Q96D71;E9PMG1;H0YDT0;H0YE89;H0YCR2;H0YCF0;H0YE73;H7C1V2;F2Z3L2;H7C225	Q96D71;E9PMG1;H0YDT0	RalBP1-associated Eps domain-containing protein 1	REPS1
30.73	30.6354	31.1917	30.7987	30.9302	30.3823	30.8869	30.6772		16	16	16	66.9	66.9	66.9	39.31	0	34736000000	135	0.284875	0.774684	-0.119833	-0.43583	Q96DI7;B4DQJ1;Q9NSS8	Q96DI7;B4DQJ1	U5 small nuclear ribonucleoprotein 40 kDa protein	SNRNP40
32.231	32.6183	32.5077	32.5846	31.9994	32.137	32.2017	31.8783		30	30	30	52.1	52.1	52.1	75.665	0	103240000000	376	2.043	0.221	-0.431289	-2.01772	Q96FV9;R4GMN4;R4GN58;J3KT14;J3KRD7;J3QQZ3	Q96FV9	THO complex subunit 1	THOC1
26.6878	26.813	27.5318	24.8938	24.8695	25.3686	25.9099	25.5111		4	4	4	23.9	23.9	23.9	29.08	0	1288200000	20	0.899372	0.330289	-1.06683	-1.52253	Q96G25	Q96G25	Mediator of RNA polymerase II transcription subunit 8	MED8
32.7356	33.0004	33.0808	33.5315	32.4408	32.5566	32.7213	32.8286		24	24	24	45.9	45.9	45.9	54.854	0	144690000000	408	1.28192	0.342056	-0.450259	-1.57171	Q96GA3	Q96GA3	Protein LTV1 homolog	LTV1
26.2781	26.0776	25.9959	25.8016	25.4783	24.546	23.4686	23.6268	+	3	3	3	6.5	6.5	6.5	92.48	0	622360000	8	1.99676	0.088898	-1.75839	-3.05756	P55884;C9JQN7;C9JZG1	P55884	Eukaryotic translation initiation factor 3 subunit B	EIF3B
26.6576	27.3575	27.7157	29.0481	27.4478	28.0532	28.599	29.2359		15	15	15	20	20	20	89.834	0	5411200000	42	0.456258	0.558684	0.639227	0.875132	Q96GQ7	Q96GQ7	Probable ATP-dependent RNA helicase DDX27	DDX27
25.3564	25.0033	26.9331	26.9273	26.4796	26.6092	26.1273	26.1588		3	3	3	8.3	8.3	8.3	53.716	0	1716100000	33	0.220685	0.76417	0.288717	0.462612	Q96HR8	Q96HR8	H/ACA ribonucleoprotein complex non-core subunit NAF1	NAF1
31.136	31.0899	31.5249	31.2905	31.3068	31.3372	31.4364	31.5073		19	19	19	77.9	77.9	77.9	32.004	0	49356000000	212	0.595092	0.681047	0.136642	0.655861	Q96HS1;F5GXG4	Q96HS1	Serine/threonine-protein phosphatase PGAM5, mitochondrial	PGAM5
33.958	34.1556	33.9056	34.1141	33.8748	33.7476	33.7449	33.5072		37	37	37	69.6	69.6	69.6	44.961	0	314190000000	617	1.74565	0.341018	-0.314693	-1.59341	Q96I25;Q5W012;Q5W010;Q5W011;H0Y6J6	Q96I25	Splicing factor 45	RBM17
30.427	30.8474	30.3463	30.9116	30.5081	30.3636	30.2484	30.233		13	13	13	35.3	35.3	35.3	38.677	0	32280000000	108	0.958438	0.440713	-0.294816	-1.14578	Q96IZ7;C9J713;H7C5Q0;C9J367	Q96IZ7;C9J713;H7C5Q0	Serine/Arginine-related protein 53	RSRC1
31.563	31.8339	31.677	31.6029	31.2874	31.4656	31.3642	30.989		18	18	18	65.2	65.2	65.2	38.771	0	58655000000	207	1.78931	0.280727	-0.392645	-1.79541	Q96J01;Q6NZ53;D6RGZ2;D6REC9;H0Y9T1;H7C0C5	Q96J01;Q6NZ53;D6RGZ2	THO complex subunit 3	THOC3
24.5671	24.5745	23.8151	31.3482	24.9921	31.0957	23.4925	24.4297		2	2	2	4.8	4.8	4.8	67.889	0	42668000000	8	0.0100372	0.988037	-0.0737147	-0.0286898	Q96K58	Q96K58	Zinc finger protein 668	ZNF668
28.9605	28.7634	29.3878	29.125	28.7318	28.3201	29.1527	29.2506		15	15	15	19.4	19.4	19.4	117.01	0	8046200000	42	0.331761	0.717885	-0.195355	-0.55668	Q96KR1;H0Y8W1	Q96KR1	Zinc finger RNA-binding protein	ZFR
25.366	25.6485	25.5092	25.8654	25.6082	25.6646	23.1642	24.5646		3	3	3	5.7	5.7	5.7	67.819	0	857650000	7	0.688352	0.419163	-0.846876	-1.21733	Q96MX3;E9PQ92;E9PJ50	Q96MX3	Zinc finger protein 48	ZNF48
29.4191	29.6053	28.918	29.1769	29.7579	29.7338	29.1636	29.1121		9	9	9	19	19	19	69.491	0	13498000000	58	0.293666	0.748162	0.162056	0.49018	Q96PK6;F8WDX3;B8ZZ74	Q96PK6	RNA-binding protein 14	RBM14
27.1791	27.4147	27.5439	27.5367	27.0177	26.9271	27.1362	27.2095		4	4	4	16.4	16.4	16.4	35.818	0	2917400000	8	1.77107	0.304052	-0.346013	-1.68235	Q96QD9;F6VVD0;H9KVC6;H9KVD1;H9KVD5	Q96QD9;F6VVD0;H9KVC6	UAP56-interacting factor	FYTTD1
29.2701	29.4188	29.0756	29.1382	29.177	28.8845	28.9913	28.5926		9	9	9	32.5	32.5	32.5	58.147	0	10556000000	62	1.1443	0.392456	-0.314316	-1.28839	Q96S94;F2Z3J5;C9J148;J3QSH2	Q96S94;F2Z3J5	Cyclin-L2	CCNL2
29.182	28.9922	28.9044	29.3567	29.2213	29.0096	28.7803	29.3053		9	9	6	16.6	16.6	12.2	74.324	0	10874000000	62	0.0684859	0.950925	-0.0297217	-0.11663	Q96SB4;B4DS61;H3BLV9;Q5R363	Q96SB4;B4DS61;H3BLV9;Q5R363	SRSF protein kinase 1	SRPK1
26.2301	24.3039	27.0699	26.2187	26.7174	26.1691	26.1225	26.3004		5	3	3	12.9	8.8	8.8	73.652	0	1446700000	18	0.252593	0.728093	0.371691	0.530245	Q96SI9;E9PKQ0;Q5JPA5	Q96SI9	Spermatid perinuclear RNA-binding protein	STRBP
24.8117	25.0438	24.3516	24.1365	24.8645	25.0218	25.1491	24.8368		2	2	2	4	4	4	55.816	0	555450000	9	0.875607	0.425385	0.382136	1.19391	Q96SQ9;M0R152;B4DJI0	Q96SQ9;M0R152;B4DJI0	Cytochrome P450 2S1	CYP2S1
27.8318	28.4265	27.5189	28.1572	28.3799	27.4818	27.8612	28.0923		12	12	12	29.8	29.8	29.8	80.386	0	9163600000	35	0.0376674	0.980022	-0.0297494	-0.079655	Q96SZ4;I3L1J3;I3L0Q3	Q96SZ4;I3L1J3	Zinc finger and SCAN domain-containing protein 10	ZSCAN10
27.9675	27.5759	27.0332	26.9878	27.8751	27.7302	26.9072	27.4167		8	8	8	15.9	15.9	15.9	113.29	0	3653600000	87	0.106017	0.893557	0.0912142	0.218601	Q96T76;Q5T454;H0Y746;F8WCH8;B0QZ77;H0Y7V3;H7C0A9;H7C1W5	Q96T76;Q5T454	MMS19 nucleotide excision repair protein homolog	MMS19
23.1858	24.0091	23.4005	23.8799	23.1417	23.975	23.6567	23.2815		1	1	1	6.9	6.9	6.9	29.965	0.0040568	96064000	2	0.147803	0.857469	-0.105089	-0.283277	Q99436	Q99436	Proteasome subunit beta type-7	PSMB7
30.8447	30.7748	31.0071	31.0553	30.6761	30.2263	31.1795	30.7608		24	24	24	44.4	44.4	44.4	92.25	0	33740000000	201	0.457824	0.668268	-0.209779	-0.684856	Q99459	Q99459	Cell division cycle 5-like protein	CDC5L
24.0708	24.3696	24.1706	25.5195	25.1394	24.8076	25.0882	25.3825		2	2	2	4	4	4	105.84	0	480230000	11	0.800492	0.404792	0.571805	1.25687	Q99460;F8WCE3;H7C378;C9J9M4	Q99460;F8WCE3;H7C378;C9J9M4	26S proteasome non-ATPase regulatory subunit 1	PSMD1
26.2779	26.7979	26.7318	30.3877	26.1956	27.3069	26.7102	29.7671		8	8	8	14.7	14.7	14.7	97.181	0	5804100000	24	0.0147033	0.980377	-0.0538826	-0.0402543	Q99549;H0Y6J1	Q99549	M-phase phosphoprotein 8	MPHOSPH8
31.9593	31.5257	31.5862	31.6155	29.8887	29.8136	29.9544	29.9051	+	25	25	25	22.7	22.7	22.7	197.39	0	30101000000	112	5.64705	0	-1.78122	-8.82041	Q68CP9;F8WCU9;F8W108;F8VWP4	Q68CP9;F8WCU9;F8W108	AT-rich interactive domain-containing protein 2	ARID2
23.8505	23.5833	24.9748	23.8166	25.5323	25.102	23.8794	25.0991		4	3	3	14.1	11.5	11.5	42.823	0	546610000	12	0.907302	0.338673	0.846937	1.47713	Q99733;A8MXH2;C9J6D1;E9PNW0;E9PJJ2;E9PS34;E9PNJ7;H0YCI4;C9JZI7;E9PKI2;E9PP22	Q99733;A8MXH2;C9J6D1;E9PNW0;E9PJJ2;E9PS34;E9PNJ7;H0YCI4;C9JZI7	Nucleosome assembly protein 1-like 4	NAP1L4
25.667	24.4784	25.3611	23.2841	25.7602	25.205	25.1177	24.3714		3	3	3	9.9	9.9	9.9	59.366	0	671900000	11	0.285699	0.704859	0.415932	0.589331	Q99832;B7Z1C9;F5GZK5;F8WBP8	Q99832;B7Z1C9;F5GZK5	T-complex protein 1 subunit eta	CCT7
33.3788	32.9072	34.5784	34.5158	33.598	33.8392	34.8645	34.4923		10	10	4	59.5	59.5	18.3	13.989	0	404650000000	314	0.289818	0.706079	0.353465	0.580777	Q99879;Q99877;Q93079;Q5QNW6;P62807;P58876;P57053;O60814;U3KQK0;B4DR52;Q99880	Q99879;Q99877;Q93079;Q5QNW6;P62807;P58876;P57053;O60814;U3KQK0;B4DR52;Q99880	Histone H2B type 1-M;Histone H2B type 1-N;Histone H2B type 1-H;Histone H2B type 2-F;Histone H2B type 1-C/E/F/G/I;Histone H2B type 1-D;Histone H2B type F-S;Histone H2B type 1-K;Histone H2B;Histone H2B type 1-L	HIST1H2BM;HIST1H2BN;HIST1H2BH;HIST2H2BF;HIST1H2BC;HIST1H2BD;H2BFS;HIST1H2BK;HIST1H2BL
26.1661	26.3241	25.6217	24.5903	26.4095	26.8656	26.2752	25.8995		3	3	3	21.6	21.6	21.6	16.941	0	1611200000	25	0.771571	0.40065	0.686891	1.2729	Q9BPX5	Q9BPX5	Actin-related protein 2/3 complex subunit 5-like protein	ARPC5L
28.5524	29.0833	28.4075	29.0213	28.9495	28.707	28.253	28.745		11	9	9	21	17.4	17.4	82.564	0	8062000000	82	0.178864	0.847007	-0.102522	-0.317031	Q9BQ39;S4R3V4;S4R3G6	Q9BQ39	ATP-dependent RNA helicase DDX50	DDX50
29.7342	30.2943	29.9698	30.1821	29.7831	29.8175	29.6473	29.4246		9	9	9	42.4	42.4	42.4	36.724	0	19929000000	93	1.31761	0.335257	-0.376988	-1.49411	Q9BQA1;B4DP38;H0Y711	Q9BQA1;B4DP38	Methylosome protein 50	WDR77
28.7659	27.9926	27.7157	27.8622	29.01	28.7288	27.9123	28.2615		15	15	15	15.2	15.2	15.2	148.85	0	6344000000	46	0.540655	0.546797	0.394022	0.899576	Q9BQG0;I3L1L3;I3L2H8	Q9BQG0;I3L1L3	Myb-binding protein 1A	MYBBP1A
26.3254	25.9886	26.3724	23.0074	23.0238	23.3029	23.7416	23.3616	+	2	2	2	3.6	3.6	3.6	178.19	0	1204600000	8	1.33793	0.183812	-2.06599	-2.23778	P39060;H7C457;H7BXV5	P39060;H7C457;H7BXV5	Collagen alpha-1(XVIII) chain;Endostatin	COL18A1
30.0715	29.536	29.9642	30.213	29.634	29.4383	29.698	29.3393		11	11	11	14.9	14.9	14.9	70.52	0	17069000000	42	1.32672	0.331524	-0.418785	-1.56175	Q9BRD0;H7C462	Q9BRD0	BUD13 homolog	BUD13
27.9466	28.2005	27.8155	28.8158	27.4459	28.0162	27.6116	28.2528		3	3	3	24.5	24.5	24.5	22.655	0	4453800000	25	0.592918	0.532293	-0.362948	-0.933897	Q9BRP8	Q9BRP8	Partner of Y14 and mago	WIBG
30.2898	30.4514	30.7784	30.8131	30.2656	30.2985	30.5553	30.1161		23	23	23	37.5	37.5	37.5	103.34	0	28906000000	179	0.884683	0.476437	-0.274283	-1.06893	Q9BRR8	Q9BRR8	G patch domain-containing protein 1	GPATCH1
31.0308	31.195	31.0121	31.565	30.818	30.6424	30.8214	30.7474		20	20	20	45.6	45.6	45.6	65.582	0	41468000000	166	1.77807	0.247639	-0.443399	-1.88775	Q9BRS2;E9PFQ8	Q9BRS2	Serine/threonine-protein kinase RIO1	RIOK1
26.5292	26.7905	26.4877	27.0466	26.83	26.3149	26.6399	26.8212		3	3	3	12.4	12.4	12.4	34.342	0	2606100000	11	0.131917	0.892701	-0.0620065	-0.223864	Q9BRX9;H7C0S9;F8VSE4;G3V221	Q9BRX9;H7C0S9;F8VSE4	WD repeat domain-containing protein 83	WDR83
27.2002	26.9838	27.6027	27.6736	27.2433	27.1482	27.1032	27.2748		4	4	4	45.2	45.2	45.2	15.688	0	3005700000	36	0.460043	0.681527	-0.172712	-0.641619	Q9BTT4	Q9BTT4	Mediator of RNA polymerase II transcription subunit 10	MED10
28.4794	28.0365	28.2827	28.5097	25.6769	25.853	26.075	26.3572	+	7	7	7	7.6	7.6	7.6	132.82	0	2559600000	21	4.84891	0.0048	-2.33654	-8.25688	Q8IX12;F5H2E6;F5H3E1;F5H1H2;H0YFJ7	Q8IX12;F5H2E6;F5H3E1;F5H1H2	Cell division cycle and apoptosis regulator protein 1	CCAR1
26.9179	26.9436	27.6964	27.2672	27.1146	26.823	24.6602	23.7663		4	4	4	32.7	32.7	32.7	23.662	0	2121800000	5	0.990279	0.2975	-1.61524	-1.72164	Q9BUE0	Q9BUE0	Mediator of RNA polymerase II transcription subunit 18	MED18
28.6742	29.3426	29.0903	30.2149	28.92	29.5959	28.5276	29.3767		12	12	12	14.8	14.8	14.8	95.581	0	12977000000	74	0.22436	0.768769	-0.22543	-0.44778	Q9BUQ8;H0YIL9;F8VVA2	Q9BUQ8	Probable ATP-dependent RNA helicase DDX23	DDX23
31.0111	31.0381	30.4949	30.1694	31.3031	30.8988	30.7939	30.4033		28	7	2	80.2	24.9	3.6	49.953	0	35686000000	97	0.249215	0.765737	0.171419	0.450669	Q9BVA1	Q9BVA1	Tubulin beta-2B chain	TUBB2B
29.6965	29.8284	29.6473	29.8592	29.8011	29.4543	29.3942	29.5997		12	12	12	36.2	36.2	36.2	61.992	0	15245000000	114	0.963144	0.524215	-0.195549	-0.959015	Q9BVP2	Q9BVP2	Guanine nucleotide-binding protein-like 3	GNL3
27.6847	27.8043	27.8785	27.6583	27.6442	27.4774	27.5234	27.6617		4	4	4	17.6	17.6	17.6	40.313	0	3945800000	9	1.40312	0.477184	-0.179774	-1.06636	Q9BWF3;E9PB51;Q9BQ04;E9PLB0;E9PM61;D6R9K7;U3KQD5;J3QRR5	Q9BWF3;E9PB51;Q9BQ04	RNA-binding protein 4;RNA-binding protein 4B	RBM4;RBM4B
30.5555	30.4409	30.9342	30.6237	29.9721	30.2876	30.8826	30.8443		7	7	7	96.5	96.5	96.5	10.135	0	31480000000	88	0.233666	0.790079	-0.141956	-0.411069	Q9BWJ5	Q9BWJ5	Splicing factor 3B subunit 5	SF3B5
26.5095	26.2568	27.6434	27.655	27.1006	26.6333	26.6638	27.6151		4	4	4	22.5	22.5	22.5	34.222	0	2338000000	27	0.0100576	0.987777	-0.0130115	-0.0243207	Q9BYG3;C9J6C5;C9J808	Q9BYG3;C9J6C5;C9J808	MKI67 FHA domain-interacting nucleolar phosphoprotein	MKI67IP
28.7552	29.0902	28.3169	29.1905	28.4884	28.3667	28.3336	28.6617		8	8	8	17.7	17.7	17.7	73.964	0	7932400000	32	0.90369	0.419412	-0.375594	-1.20913	Q9BZE4;B4DY13;B7Z7A3;Q5T3R7	Q9BZE4;B4DY13;B7Z7A3	Nucleolar GTP-binding protein 1	GTPBP4
25.9813	26.528	26.2036	27.2808	25.6541	26.4201	23.5655	26.7524		4	4	4	9.5	9.5	9.5	57.761	0	1609200000	12	0.542956	0.492562	-0.900441	-1.03529	Q9BZI7	Q9BZI7	Regulator of nonsense transcripts 3B	UPF3B
27.1445	27.2972	27.9025	27.6826	27.3646	27.3886	27.7455	27.9484		3	3	3	41.1	41.1	41.1	8.5468	0	3479900000	17	0.182959	0.841578	0.105092	0.323869	Q9BZL1;K7EQ43	Q9BZL1	Ubiquitin-like protein 5	UBL5
28.2535	27.5489	29.7626	27.7673	28.6014	28.1633	28.3027	27.8982		3	3	3	47.5	47.5	47.5	11.25	0	7381200000	44	0.0625979	0.931977	-0.0917006	-0.147954	Q9C005	Q9C005	Protein dpy-30 homolog	DPY30
32.1192	32.413	32.4001	32.7195	31.8963	31.9902	31.9401	32.0362		51	51	51	50.8	50.8	50.8	145.89	0	107220000000	510	1.91325	0.226509	-0.447232	-1.97613	Q9C0J8;C9J8B4;B9A053	Q9C0J8	pre-mRNA 3 end processing protein WDR33	WDR33
23.2091	25.431	23.7676	24.9854	22.054	24.6186	24.0061	25.9468		6	6	6	12.8	12.8	12.8	64.062	0	850060000	10	-4.34294e-08	1	0	0	Q9GZV8;C9JMM8	Q9GZV8;C9JMM8	PR domain zinc finger protein 14	PRDM14
32.4266	32.3812	32.9588	32.9197	32.2227	32.6256	32.6891	32.7104		43	43	43	51.9	51.9	51.9	115.73	0	121830000000	610	0.229124	0.809554	-0.109649	-0.374587	Q9H0A0;E9PMU0;E9PJN6	Q9H0A0	N-acetyltransferase 10	NAT10
30.1159	30.4562	30.5386	31.1059	30.4183	30.4939	30.6481	30.6607		15	15	15	25.8	25.8	25.8	66.389	0	32318000000	122	0.0016773	0.999882	0.0010767	0.00343105	Q9H0G5;K7ERM9;J3KT62;J3QLV5;J3QRI6	Q9H0G5	Nuclear speckle splicing regulatory protein 1	NSRP1
25.0717	24.5941	27.0308	24.0268	23.1551	23.4176	26.9108	26.8449		8	8	3	18.7	18.7	8	64.436	0	1605800000	11	0.0275862	0.980528	-0.0987206	-0.0744328	Q9H0L4	Q9H0L4	Cleavage stimulation factor subunit 2 tau variant	CSTF2T
26.7011	26.1232	27.2253	28.734	26.4845	26.7434	28.1945	28.5739		3	3	3	11.9	11.9	11.9	27.296	0	3486000000	15	0.151713	0.821772	0.303185	0.350974	Q9H1E3	Q9H1E3	Nuclear ubiquitous casein and cyclin-dependent kinase substrate 1	NUCKS1
27.0511	27.2364	26.986	27.9237	26.9629	27.1158	26.9461	28.364		5	5	5	2.7	2.7	2.7	261.37	0	3077000000	11	0.0413376	0.964088	0.0479388	0.0952953	Q9H2D6;F6WYE2;F6TR96;H0Y5J9	Q9H2D6	TRIO and F-actin-binding protein	TRIOBP
30.2858	31.1544	30.3954	32.2357	30.377	31.264	30.5334	32.0562		32	32	32	35.8	35.8	35.8	123.56	0	42620000000	191	0.0229424	0.981724	0.0398178	0.0575555	Q9H2P0;E9PQK8	Q9H2P0	Activity-dependent neuroprotector homeobox protein	ADNP
31.6296	31.5597	31.9701	32.3065	31.6216	31.5013	31.7829	32.1109		25	25	25	30.4	30.4	30.4	81.613	0	78444000000	240	0.205473	0.821081	-0.112299	-0.354444	Q9H307;G3V5F0;G3V579	Q9H307	Pinin	PNN
33.0975	32.8565	32.8765	32.548	30.4665	30.2976	30.463	30.4347	+	65	65	65	48.3	48.3	48.3	192.95	0	52603000000	243	6.0296	0	-2.42919	-11.0526	Q86U86;E7EVG2;H0Y5B5;C9JPI5;C9JQF1;C9J053;C9JCJ2;C9J409	Q86U86;E7EVG2;H0Y5B5	Protein polybromo-1	PBRM1
22.5084	22.4098	24.1997	24.2763	22.4845	23.2303	23.1606	24.1556		11	11	11	22.2	22.2	22.2	64.424	0	1467600000	22	0.0515645	0.942512	-0.0907993	-0.12642	Q9H4H8	Q9H4H8	Protein FAM83D	FAM83D
26.0076	26.0846	25.5121	25.4357	25.4088	25.9646	26.0686	25.7804		3	3	3	3.5	3.5	3.5	117.4	0	1075200000	23	0.0739795	0.932733	0.0455818	0.142025	Q9H4L7;F8W9M2;D6RAY8	Q9H4L7	SWI/SNF-related matrix-associated actin-dependent regulator of chromatin subfamily A containing DEAD/H box 1	SMARCAD1
26.5809	25.7514	27.1994	26.2945	26.8608	26.5923	26.5392	26.4893		9	9	9	6.6	6.6	6.6	242.37	0	1872500000	54	0.208336	0.79539	0.163882	0.397135	Q9H583;Q5T3Q7;Q6P664	Q9H583;Q5T3Q7	HEAT repeat-containing protein 1	HEATR1
26.2895	23.2545	23.2339	26.6006	26.3303	24.0755	26.2765	25.2313		2	2	2	10.8	10.8	10.8	25.624	0.0021216	1022400000	4	0.240658	0.725984	0.633739	0.542616	Q9H5V9	Q9H5V9	UPF0428 protein CXorf56	CXorf56
26.8875	24.4328	26.9572	28.1515	26.4068	27.1732	26.9789	28.4059		3	3	3	10.6	10.6	10.6	40.235	0	3357100000	17	0.299648	0.682067	0.63398	0.642361	Q9H6F5;H0YG79;B4DY99	Q9H6F5	Coiled-coil domain-containing protein 86	CCDC86
24.1428	23.7815	26.3868	25.1544	24.4278	25.1609	25.9679	25.8514		4	4	4	17.6	17.6	17.6	35.582	0	1008300000	7	0.297254	0.69359	0.485644	0.619418	Q9H7B2;Q5VXN0	Q9H7B2;Q5VXN0	Ribosome production factor 2 homolog	RPF2
28.2297	28.547	29.1856	29.0849	28.0216	28.3298	29.1011	28.6193		6	6	6	5.8	5.8	5.8	139.27	0	7822100000	34	0.320825	0.708525	-0.243865	-0.577669	Q9H7N4	Q9H7N4	Splicing factor, arginine/serine-rich 19	SCAF1
28.6203	28.3747	29.2459	29.4878	28.4675	28.9212	28.9796	29.1906		13	13	13	11.3	11.3	11.3	132.67	0	9301500000	82	0.0492802	0.956196	-0.0424562	-0.105665	Q9H7Z3;E9PBK4;H0YJT6;G3V338	Q9H7Z3;E9PBK4	Protein NRDE2 homolog	NRDE2
24.7973	24.5755	24.1345	25.8103	24.9433	22.9434	24.1296	24.7813		2	2	2	35.1	35.1	35.1	14.536	0	402410000	6	0.500011	0.532783	-0.630012	-0.931597	Q9H840	Q9H840	Gem-associated protein 7	GEMIN7
25.8206	26.1115	28.283	27.6062	24.8778	24.5776	24.7276	23.3282	+	6	6	6	31.2	31.2	31.2	39.617	0	1799000000	10	2.01664	0.0786047	-2.57752	-3.26598	O75367;D6RCF2;B4DJC3;Q9P0M6;Q5SQT3	O75367;D6RCF2	Core histone macro-H2A.1;Histone H2A	H2AFY
24.691	25.052	24.9839	24.2968	24.0931	23.0961	24.0288	24.5853		4	4	4	17.1	17.1	17.1	49.248	0	334480000	8	-4.34294e-08	1	0	0	Q9H8K7	Q9H8K7	Uncharacterized protein C10orf88	C10orf88
27.1441	27.1265	27.3405	27.3388	25.0063	24.6983	23.8221	24.6582	+	5	5	5	9.7	9.7	9.7	71.45	0	712820000	9	4.319	0.0045	-2.69127	-7.46758	Q9Y5K6	Q9Y5K6	CD2-associated protein	CD2AP
26.7325	26.7804	26.0367	26.5177	26.7733	27.7786	26.1331	26.3024		7	7	7	16.2	16.2	16.2	78.259	0	2094800000	18	0.227464	0.766099	0.230024	0.453852	Q9H8Y1;G3V537	Q9H8Y1	Vertnin	VRTN
28.0301	27.7723	28.0609	27.3962	27.2823	27.2049	27.8413	27.4523		5	5	5	28.3	28.3	28.3	23.222	0	4145200000	24	0.893906	0.425093	-0.369651	-1.19547	Q9H944;A6PVP4;B7ZBQ3;B4DE08;B7ZBQ1	Q9H944;A6PVP4;B7ZBQ3	Mediator of RNA polymerase II transcription subunit 20	MED20
25.3716	25.2838	26.1053	25.9703	24.1026	25.0912	25.2731	25.6572		2	2	2	2.9	2.9	2.9	145.39	0	1089000000	16	0.834108	0.377908	-0.65169	-1.32758	Q9H9J4;C9JPC9	Q9H9J4;C9JPC9	Ubiquitin carboxyl-terminal hydrolase 42	USP42
31.6431	32.2255	31.7187	31.7847	31.7072	31.8461	31.6943	31.9433		13	13	13	83.7	83.7	83.7	22.743	0	75963000000	146	0.117235	0.910778	-0.0452433	-0.185708	Q9H9Z2;Q6ZN17	Q9H9Z2	Protein lin-28 homolog A	LIN28A
26.0186	26.3376	26.2768	26.6375	22.5776	25.6689	22.9552	23.2673	+	2	2	2	8.6	8.6	8.6	36.087	0	1081800000	13	2.04978	0.0728571	-2.7004	-3.33496	O75190;C9JN01;C9JB42;C9JDR7;C9JDX6;F8WCZ4;C9J2P2;E9PH18;C9J2C4	O75190;C9JN01;C9JB42;C9JDR7;C9JDX6;F8WCZ4;C9J2P2;E9PH18;C9J2C4	DnaJ homolog subfamily B member 6	DNAJB6
28.8344	28.8345	29.086	28.9904	26.0333	26.3823	26.2738	25.8776	+	15	5	5	11.4	5.2	5.2	132.88	0	3480900000	26	6.17886	0	-2.79456	-12.1482	Q8TAQ2;F8VXC8;F8VZW6	Q8TAQ2;F8VXC8	SWI/SNF complex subunit SMARCC2	SMARCC2
28.9304	26.4489	28.7408	29.2238	28.9564	28.9129	29.0778	29.1689		4	4	4	62.5	62.5	62.5	7.7059	0	8893700000	45	0.494748	0.533705	0.693049	0.937228	Q9NPE3;H0YM60	Q9NPE3	H/ACA ribonucleoprotein complex subunit 3	NOP10
30.6847	30.6011	30.2842	30.182	27.5502	27.3691	27.633	27.729	+	10	10	10	36.1	36.1	36.1	33.433	0	9057700000	25	5.99408	0	-2.86765	-11.7831	J3QKS7;B4DGM3;Q969G3;K7EMQ8;H7C048;J3QR61;J3KT85;J3KS99;J3QL66;J3QKX6	J3QKS7;B4DGM3;Q969G3;K7EMQ8;H7C048	SWI/SNF-related matrix-associated actin-dependent regulator of chromatin subfamily E member 1	SMARCE1
27.3856	26.983	27.7331	27.4558	27.1887	27.7089	27.2811	23.5017		6	6	6	27.4	27.4	27.4	29.745	0	3372700000	9	0.436451	0.552475	-0.96926	-0.887978	Q9NPJ6;Q5T911	Q9NPJ6;Q5T911	Mediator of RNA polymerase II transcription subunit 4	MED4
33.9133	33.726	33.9676	34.6074	33.8203	34.164	33.958	34.3503		39	39	29	65	65	57.7	43.727	0	361220000000	637	0.0300151	0.982309	0.0195913	0.0604225	Q9NQ29;A8MYV2;B8ZZ10;B8ZZ09;B8ZZ08;B8ZZ12;F8WBC1;F2Z322	Q9NQ29;A8MYV2;B8ZZ10	Putative RNA-binding protein Luc7-like 1	LUC7L
27.2021	27.0806	27.4656	27.6948	26.7889	26.6911	27.2234	27.0027		7	7	7	10.6	10.6	10.6	105.43	0	3162400000	13	1.27022	0.337778	-0.434223	-1.54352	Q9NQS7	Q9NQS7	Inner centromere protein	INCENP
26.8391	26.5412	25.8763	25.3639	26.452	26.6178	26.9906	26.6652		11	6	6	8.8	4.8	4.8	202.81	0	1459800000	16	0.735757	0.433065	0.526286	1.16857	Q9NQX4;H0YMK3;Q6P1W8;H0YM96	Q9NQX4	Unconventional myosin-Vc	MYO5C
25.2148	24.9077	25.3041	24.0575	25.4659	25.1359	25.9436	25.8279		3	3	3	13.2	13.2	13.2	54.557	0	816070000	10	1.11604	0.32321	0.722331	1.64862	Q9NQZ2	Q9NQZ2	Something about silencing protein 10	UTP3
29.9578	29.7038	30.1246	29.8829	30.0619	30.0779	30.0227	29.8433		16	16	14	28.5	28.5	25	87.343	0	20178000000	127	0.353303	0.787588	0.0841799	0.415507	Q9NR30	Q9NR30	Nucleolar RNA helicase 2	DDX21
24.1958	25.0923	24.9122	23.0679	24.6782	23.4188	23.3326	24.2631		2	2	2	3	3	3	178.7	0	350260000	13	0.291417	0.704677	-0.39388	-0.593072	Q9NRL2	Q9NRL2	Bromodomain adjacent to zinc finger domain protein 1A	BAZ1A
28.3109	28.1897	27.129	26.6596	28.4679	28.0607	27.4293	27.0205		17	17	17	5	5	5	632.81	0	4490900000	63	0.124857	0.85702	0.172275	0.279373	Q9NU22;Q5T795	Q9NU22;Q5T795	Midasin	MDN1
27.864	27.4342	27.4933	27.4285	27.9158	28.1302	27.966	27.5134		9	9	9	28.7	28.7	28.7	43.618	0	4985500000	32	1.00498	0.421737	0.326329	1.22118	Q9NUD5	Q9NUD5	Zinc finger CCHC domain-containing protein 3	ZCCHC3
23.9483	28.7098	29.3357	30.1146	29.3506	30.0875	29.6887	30.6845		4	4	4	7.5	7.5	7.5	101.98	0	15061000000	35	0.65063	0.401835	1.92571	1.26785	Q9NV70	Q9NV70	Exocyst complex component 1	EXOC1
28.3509	28.5412	28.9851	27.8583	28.2675	28.2289	28.2903	27.969		11	11	11	29.3	29.3	29.3	72.889	0	6398000000	82	0.448668	0.658501	-0.244964	-0.710131	Q9NVC6;E9PKQ4;E9PM72;E9PJZ4	Q9NVC6	Mediator of RNA polymerase II transcription subunit 17	MED17
28.8958	28.9318	28.2421	28.5026	28.7088	28.7882	28.5863	28.3188		14	14	2	20.3	20.3	1.7	71.368	0	8185400000	86	0.078691	0.932639	-0.0425153	-0.14433	Q9NVI7;Q5SV16	Q9NVI7	ATPase family AAA domain-containing protein 3A	ATAD3A
29.5316	29.6177	29.7735	30.674	29.6862	29.9441	29.9839	30.6783		13	13	13	29.9	29.9	29.9	75.406	0	19084000000	137	0.203938	0.794288	0.173926	0.39708	Q9NVP1;H7C452	Q9NVP1;H7C452	ATP-dependent RNA helicase DDX18	DDX18
24.2255	24.4263	24.5234	24.3359	26.1014	24.8414	25.0044	24.0026		2	2	2	4.1	4.1	4.1	85.737	0	332950000	6	0.674717	0.444132	0.609669	1.13752	Q9NW13;H7C5G8;C9JE21;C9JAA9	Q9NW13;H7C5G8;C9JE21;C9JAA9	RNA-binding protein 28	RBM28
30.274	30.3952	30.5936	30.4722	30.1346	29.7713	30.3384	30.276		15	15	15	39.3	39.3	39.3	46.895	0	21883000000	71	1.10312	0.406389	-0.303685	-1.2466	Q9NW64;F5GWK3;E5RJW4;E5RHA8	Q9NW64;F5GWK3;E5RJW4	Pre-mRNA-splicing factor RBM22	RBM22
33.3728	32.6454	33.4268	33.4032	33.1144	33.3914	33.3306	33.1735		18	18	18	41.4	41.4	41.4	33.216	0	192580000000	304	0.0722837	0.936493	0.0403919	0.134609	Q9NWB6;X6R9F1	Q9NWB6	Arginine and glutamate-rich protein 1	ARGLU1
30.0505	30.0092	30.2187	30.0679	30.1364	29.805	29.9933	30.2785		12	12	12	12.7	12.7	12.7	117.15	0	20567000000	77	0.110939	0.930529	-0.0332742	-0.157659	Q9NWH9;H7C3F4;A8K5V8;H0YL55;H7BXE3;H0YLW7;H0YMW8;H0YNF3;H0YMR6;H0YLE6;H0YKH2;H0YMM0;H0YKU6	Q9NWH9;H7C3F4;A8K5V8	SAFB-like transcription modulator	SLTM
27.3877	27.2192	27.5422	27.7427	27.4508	27.6745	27.5798	27.9334		1	1	1	7	7	7	22.354	0	3749300000	17	0.579857	0.633906	0.186686	0.743164	Q9NWT8	Q9NWT8	Aurora kinase A-interacting protein	AURKAIP1
30.4845	30.5012	30.4555	30.668	30.1635	30.1101	30.6037	30.5489		5	5	5	39.9	39.9	39.9	17.201	0	27959000000	75	0.589323	0.647086	-0.170763	-0.7221	Q9NX24;J3QSY4;D6RC52;D6RCB9	Q9NX24;J3QSY4;D6RC52;D6RCB9	H/ACA ribonucleoprotein complex subunit 2	NHP2
30.7204	30.1959	31.0335	30.8945	30.6988	31.1984	30.6471	30.9733		9	9	9	22.4	22.4	22.4	43.614	0	35069000000	74	0.318632	0.73685	0.168326	0.520093	Q9NX58;D6RDJ1	Q9NX58	Cell growth-regulating nucleolar protein	LYAR
24.2548	24.3936	25.8129	23.9714	23.5098	24.0481	24.2741	23.9608		3	3	3	8.3	8.3	8.3	93.351	0	329280000	10	0.732017	0.421866	-0.659975	-1.2194	Q9NXE4;H7C235;H7C2J2;H7C0W5;G8JLC4;H7C1Q6;H7BXF4;F8WF03;F2Z2I0;F2Z2W5;C9J647	Q9NXE4;H7C235;H7C2J2;H7C0W5;G8JLC4;H7C1Q6;H7BXF4	Sphingomyelin phosphodiesterase 4	SMPD4
27.6325	27.4849	27.6403	28.0298	27.6312	27.7561	27.4208	27.6007		4	4	4	8.9	8.9	8.9	49.647	0	4168600000	13	0.291396	0.795872	-0.0946569	-0.401802	Q9NXE8;J3QLP6;B4DJK2;B4DZL1	Q9NXE8;J3QLP6;B4DJK2	Pre-mRNA-splicing factor CWC25 homolog	CWC25
27.6961	27.6695	27.8317	27.7798	27.7159	28.6215	27.7624	28.0547		9	9	9	13	13	13	105.67	0	4572000000	78	0.670391	0.530712	0.294351	0.944631	Q9NXF1;B7Z9D5	Q9NXF1	Testis-expressed sequence 10 protein	TEX10
28.799	27.871	29.0602	29.326	28.7299	29.3556	29.2777	29.5372		5	5	5	21.7	21.7	21.7	22.348	0	11217000000	61	0.604024	0.510342	0.46104	0.999867	Q9NY12	Q9NY12	H/ACA ribonucleoprotein complex subunit 1	GAR1
31.9382	32.3715	31.9274	31.9459	31.8055	31.616	31.3767	31.2246		25	25	2	27.3	27.3	3.3	106.12	0	69907000000	158	1.73672	0.219619	-0.54003	-2.01383	Q9NYF8;B0AZU3;H0YF14	Q9NYF8	Bcl-2-associated transcription factor 1	BCLAF1
31.7864	31.7667	30.8204	30.1055	32.0979	31.8388	31.6224	31.0442		19	19	19	78.4	78.4	78.4	39.594	0	49113000000	204	0.528528	0.531187	0.531094	0.941391	Q9NYL9;H0YNJ8;H0YKU1;H0YNU8;Q5T7W3;G5EA42;Q9NZR1;P28289	Q9NYL9;H0YNJ8;H0YKU1	Tropomodulin-3	TMOD3
28.4097	27.2297	27.2411	27.1488	23.0398	24.6502	25.4024	25.3501	+	5	3	3	12.9	8.8	8.8	52.238	0	1926800000	3	2.43822	0.0346286	-2.89667	-3.97857	J3KMX2;Q92925;J3QWB6	J3KMX2;Q92925;J3QWB6	SWI/SNF-related matrix-associated actin-dependent regulator of chromatin subfamily D member 2	SMARCD2
29.0182	29.1325	28.4446	28.7092	29.6855	29.6026	28.9554	29.1079		11	11	11	31.8	31.8	31.8	36.034	0	11550000000	98	1.12394	0.330088	0.511725	1.51361	Q9NZ01;B3KSQ1;M0R3C3;M0QXM3;M0R329;B4DR74	Q9NZ01;B3KSQ1	Very-long-chain enoyl-CoA reductase	TECR
33.9984	33.8328	34.0867	33.9524	33.9075	33.7281	33.9889	34.2283		37	37	35	57.5	57.5	55.3	63.48	0	288160000000	628	0.0126345	0.991716	-0.00436497	-0.0201617	Q9NZI8;REV__M0QZ54;REV__M0R118;REV__M0R0M7;Q15517;G8JLG2;REV__Q15833	Q9NZI8	Insulin-like growth factor 2 mRNA-binding protein 1	IGF2BP1
29.6464	29.8407	30.0776	30.3244	29.5368	29.3329	29.7435	29.7149		12	12	12	10.4	10.4	10.4	158.49	0	18700000000	66	1.17412	0.354987	-0.390259	-1.4204	Q9NZM4	Q9NZM4	Glioma tumor suppressor candidate region gene 1 protein	GLTSCR1
26.7938	25.9002	25.8266	25.6014	26.0757	25.9773	25.3337	25.8629		5	5	5	12.6	12.6	12.6	54.389	0	1538800000	21	0.294004	0.727875	-0.218083	-0.53187	Q9NZM5	Q9NZM5	Glioma tumor suppressor candidate region gene 2 protein	GLTSCR2
28.5373	27.8686	27.591	23.4899	27.9606	23.7425	28.0684	23.9321		3	3	3	16.6	16.6	16.6	26.624	0	4553200000	12	0.228996	0.724481	-0.94583	-0.536429	Q9P013;U3KQ79	Q9P013	Spliceosome-associated protein CWC15 homolog	CWC15
21.7381	21.5458	21.4132	19.7408	21.7029	23.7414	21.8202	23.846		11	11	11	32.5	32.5	32.5	41.945	0	9840200000	59	1.17441	0.227784	1.66816	1.96992	Q9P0J7;C9J3I2	Q9P0J7	E3 ubiquitin-protein ligase KCMF1	KCMF1
30.1899	30.3438	29.9283	30.0009	26.8544	26.9038	26.832	26.8466	+	13	13	13	24.5	24.5	24.5	56.05	0	6687500000	31	7.38132	0	-3.25655	-16.6834	Q8WUB8	Q8WUB8	PHD finger protein 10	PHF10
27.4046	27.55	28.0362	27.8103	27.6281	28.5074	27.789	27.8218		9	9	9	21.1	21.1	21.1	56.084	0	6832600000	28	0.440415	0.665947	0.236303	0.695134	Q9P258	Q9P258	Protein RCC2	RCC2
19.9999	20.1615	19.6563	24.2811	20.9324	20.6642	24.1922	19.6062		11	11	2	43.6	43.6	14	35.979	0	10163000000	58	0.0792697	0.901314	0.324057	0.206016	Q9P287	Q9P287	BRCA2 and CDKN1A-interacting protein	BCCIP
33.7141	33.8078	33.6049	33.6054	33.7504	33.7019	33.5524	33.2868		108	108	100	42.4	42.4	38.9	335.92	0	275600000000	1182	0.425359	0.741249	-0.110186	-0.512163	Q9P2D1;Q3L8U1;H0YJG4;H3BTW3;Q9HCK8	Q9P2D1	Chromodomain-helicase-DNA-binding protein 7	CHD7
32.3639	32.6664	32.6078	32.8855	32.228	32.3465	32.2885	32.3272		42	42	42	74.7	74.7	74.7	88.486	0	118200000000	544	1.63145	0.340694	-0.333382	-1.58488	Q9P2I0;H0YJF4;G3V3T7;G3V5T3	Q9P2I0	Cleavage and polyadenylation specificity factor subunit 2	CPSF2
26.4891	25.0837	26.6422	23.2915	24.9798	24.0713	24.1227	26.6547		5	5	5	10.8	10.8	10.8	64.121	0	1451700000	9	0.164344	0.801956	-0.419531	-0.386756	Q9P2K5;H0YN19;H0YKS1	Q9P2K5;H0YN19	Myelin expression factor 2	MYEF2
25.7279	25.8516	25.4576	25.7894	25.4566	23.3305	25.1391	23.4433		2	2	2	6.5	6.5	6.5	76.876	0	588030000	11	1.28793	0.210099	-1.36425	-2.0588	Q9P2Y4	Q9P2Y4	Zinc finger protein 219	ZNF219
33.0067	32.9241	33.1013	32.5073	32.6625	32.4599	32.6792	32.3303		50	50	50	66.2	66.2	66.2	96.819	0	147150000000	594	1.19122	0.366492	-0.351871	-1.37682	Q9UBB9;H0Y4U8;F6SQZ1;F6XM96;F6UKU9;F6UQ07	Q9UBB9	Tuftelin-interacting protein 11	TFIP11
31.5754	31.6749	31.9963	31.8528	31.5691	31.4881	31.6192	31.7519		29	29	28	51.3	51.3	50.4	95.75	0	62583000000	300	0.761132	0.599398	-0.167818	-0.804388	Q9UBC3;F8W7Y4	Q9UBC3	DNA (cytosine-5)-methyltransferase 3B	DNMT3B
19.2545	23.6106	23.1223	21.003	20.4638	20.3986	19.1207	24.6585		32	32	32	85	85	85	38.449	0	159820000000	227	0.141869	0.822472	-0.58719	-0.351529	Q9UBE0;B3KNJ4;M0QX65;M0QZS6;B4DY66;M0R054;M0QYM8;M0R286;M0R375;M0QYP2	Q9UBE0;B3KNJ4;M0QX65;M0QZS6;B4DY66	SUMO-activating enzyme subunit 1;SUMO-activating enzyme subunit 1, N-terminally processed	SAE1
28.6103	28.4417	27.7539	27.7462	28.8661	29.0341	28.3611	28.3998		12	12	10	21.2	21.2	19.9	97.621	0	6447400000	109	0.954908	0.366793	0.527236	1.37947	Q9UBF2;H7C1T7	Q9UBF2	Coatomer subunit gamma-2	COPG2
23.8518	24.1219	23.9809	25.5437	26.4026	23.9201	24.1151	24.5389		3	3	3	8.5	8.5	8.5	81.534	0	524740000	5	-4.34294e-08	1	0	0	Q9UBH6	Q9UBH6	Xenotropic and polytropic retrovirus receptor 1	XPR1
28.1843	28.2275	26.8413	27.8875	28.6073	28.8504	27.6733	28.0628		4	4	4	8.6	8.6	8.6	54.489	0	6334500000	31	0.575056	0.515509	0.513313	0.989806	Q9UBM7;H0YE57;E9PRL8;E9PQ71;E9PIP9;E9PJ54;E9PM00	Q9UBM7;H0YE57	7-dehydrocholesterol reductase	DHCR7
22.5622	23.7534	20.9109	24.5694	22.9359	21.4997	21.985	24.6556		31	31	31	70.3	70.3	70.3	71.223	0	47062000000	141	0.0603212	0.932232	-0.179959	-0.155635	Q9UBT2;B3KWB9;K7EPL2;U3KQ93;K7ESK7;U3KQ55;K7ES38	Q9UBT2;B3KWB9	SUMO-activating enzyme subunit 2	UBA2
27.2048	27.0422	26.9144	26.0607	28.5814	27.6133	27.4486	26.4883		8	8	8	17.3	17.3	17.3	102.13	0	2912800000	41	0.709767	0.419907	0.727368	1.21461	Q9UDR5;F8WAH1;F8WE53	Q9UDR5;F8WAH1;F8WE53	Alpha-aminoadipic semialdehyde synthase, mitochondrial;Lysine ketoglutarate reductase;Saccharopine dehydrogenase	AASS
27.0831	27.415	28.7181	27.8999	27.8817	27.4979	28.8788	28.4704		9	9	9	8.6	8.6	8.6	133.96	0	6437300000	23	0.373622	0.659038	0.403179	0.708513	Q9UDY2	Q9UDY2	Tight junction protein ZO-2	TJP2
26.3374	25.4307	26.5839	25.9331	25.8262	26.6096	26.7365	26.143		3	3	3	8.5	8.5	8.5	65.711	0	1429900000	32	0.334547	0.706347	0.257573	0.601047	Q9UGU5;F8WDU7;B0QXZ8;B0QXZ9	Q9UGU5	HMG domain-containing protein 4	HMGXB4
26.0046	26.1026	26.3482	23.9338	25.5861	26.3321	23.2366	24.0175		2	2	2	23.8	23.8	23.8	23.82	0	1585600000	5	0.390221	0.599228	-0.804233	-0.802236	V9GYY5;Q9UGY1	V9GYY5;Q9UGY1	Nucleolar protein 12	NOL12
27.4108	28.2586	26.5745	28.9877	27.8056	28.5476	27.8264	29.3449		10	10	10	21.7	21.7	21.7	70.729	0	5800800000	39	0.39486	0.618036	0.573248	0.777796	Q9UHB9;F5H5Y3	Q9UHB9;F5H5Y3	Signal recognition particle subunit SRP68	SRP68
28.0709	28.1798	27.2255	27.1982	28.6326	28.2144	27.5269	27.4756		5	5	5	12.1	12.1	12.1	92.239	0	4805300000	59	0.323762	0.704465	0.293786	0.605559	Q9UHI6;B4DWV7;E9PJ60	Q9UHI6;B4DWV7	Probable ATP-dependent RNA helicase DDX20	DDX20
26.7445	27.2537	26.4959	27.1637	23.364	22.9437	23.9455	22.5499	+	6	6	6	8.9	8.9	8.9	110.61	0	562500000	14	4.39948	0.00514286	-3.71367	-8.29169	F5H801;Q02218;E9PDF2;E9PCR7;E9PFG7;C9J4G7	F5H801;Q02218;E9PDF2;E9PCR7;E9PFG7	2-oxoglutarate dehydrogenase, mitochondrial	OGDH
25.7258	29.9491	30.2321	30.0561	23.6043	24.8722	25.1812	24.5022	+	3	3	3	13.8	13.8	13.8	33.165	0	25454000000	6	2.0963	0.0511579	-4.45079	-3.5833	C9JI91;Q9BRZ2	C9JI91;Q9BRZ2	E3 ubiquitin-protein ligase TRIM56	TRIM56
26.892	27.0292	27.1514	29.1948	26.8422	27.7374	27.1141	28.1616		8	8	8	14.6	14.6	14.6	112.23	0	3939300000	26	0.0585883	0.932515	-0.103042	-0.142781	Q9UJQ4;Q6Y8G5	Q9UJQ4	Sal-like protein 4	SALL4
31.7571	31.3739	31.6238	31.7261	31.8338	31.6665	31.5811	31.5098		32	32	32	59.2	59.2	59.2	69.837	0	67113000000	257	0.0899914	0.940307	0.0275731	0.130399	Q9UJV9;J3KNN5;D6RGI7;D6RD33;H0YA06;H0Y8L8	Q9UJV9;J3KNN5	Probable ATP-dependent RNA helicase DDX41	DDX41
28.7101	28.9854	28.6711	28.8938	24.6993	24.4603	24.1558	23.2915	+	1	1	1	13.8	13.8	13.8	17.419	0	1751100000	7	5.2118	0	-4.6634	-11.1968	Q6RW13	Q6RW13	Type-1 angiotensin II receptor-associated protein	AGTRAP
27.73	26.9661	27.5096	27.1821	28.1876	27.0911	27.0355	27.4865		4	4	4	69.9	69.9	69.9	11.602	0	3255500000	18	0.122463	0.87379	0.103249	0.248736	Q9UK45;K7ENY5;K7EML7	Q9UK45	U6 snRNA-associated Sm-like protein LSm7	LSM7
27.6061	26.7484	27.8315	27.1823	27.4003	25.8691	27.1715	27.3278		4	4	4	17.7	17.7	17.7	57.49	0	2183200000	35	0.407451	0.627209	-0.399909	-0.750299	Q9UKA9;B4DI28;B4DSS8	Q9UKA9;B4DI28;B4DSS8	Polypyrimidine tract-binding protein 2	PTBP2
28.4711	28.7923	28.6263	29.2614	28.8641	29.0568	28.657	28.9237		15	15	15	13.8	13.8	13.8	164.2	0	9835100000	49	0.179741	0.853777	0.0876307	0.302051	Q9UKJ3;K7EKU0	Q9UKJ3	G patch domain-containing protein 8	GPATCH8
22.2835	23.5619	24.382	23.9269	23.0024	24.3767	22.6018	25.0365		20	20	20	14.4	14.4	14.4	196.54	0	4936600000	46	0.109623	0.864904	0.215825	0.260604	Q9ULH0;E9PH70;H0Y8E4;H7C584;F8WAY8	Q9ULH0;E9PH70;H0Y8E4	Kinase D-interacting substrate of 220 kDa	KIDINS220
28.0763	26.9932	27.2263	27.4916	26.7844	26.8299	27.1085	26.9478		5	5	5	26.3	26.3	26.3	32.992	0	2804000000	15	1.13471	0.340126	-0.529199	-1.5376	Q9ULR0;H0YA89;A8MVI5	Q9ULR0	Pre-mRNA-splicing factor ISY1 homolog	ISY1
25.6907	26.3826	25.2979	24.335	26.5403	26.8662	26.2246	26.1698		9	6	6	6.1	4.4	4.4	213.67	0	1138100000	22	1.17915	0.265508	1.02367	1.83893	Q9ULV0;Q9H6Y6;K7EIJ6;K7EPI3;Q0P656	Q9ULV0;Q9H6Y6;K7EIJ6	Unconventional myosin-Vb	MYO5B
32.2884	32.7607	32.2679	31.5732	32.5951	32.5563	32.4043	32.33		25	25	25	54.2	54.2	54.2	53.248	0	96394000000	305	0.440995	0.660465	0.248879	0.706172	Q9ULV4;B4E3S0;H0YHL7;F8W1H8;F8VUX3;F8VSA4;F8VRE9;F8VTT6;F8VVB7;F8VV53;H3BRY3;J3QLV6;P31146;J3KSS5;Q6QEF8	Q9ULV4;B4E3S0	Coronin-1C;Coronin	CORO1C
22.6672	24.5359	24.6471	25.2094	25.3928	22.5453	23.1226	24.3969		3	3	1	12.5	12.5	5.8	53.926	0	480290000	4	-4.34294e-08	1	0	0	Q9UMR2;H3BN59;H3BQK0;H3BTX1	Q9UMR2;H3BN59;H3BQK0	ATP-dependent RNA helicase DDX19B	DDX19B
32.3706	32.1006	32.705	31.9008	31.9647	31.7575	32.3799	31.847		24	24	24	63.1	63.1	63.1	55.18	0	87836000000	362	0.600211	0.55908	-0.281998	-0.875711	Q9UMS4;F5GY56;H0YGF3;F5H2I0;H0YGZ5	Q9UMS4	Pre-mRNA-processing factor 19	PRPF19
31.0746	31.4548	31.3722	31.1282	26.1656	26.4032	26.3748	25.7746	+	19	19	19	45.4	45.4	45.4	54.234	0	11378000000	52	7.00116	0	-5.07789	-18.6765	Q9BR76;F5H390;E7EW44;F5H0D2;A9Z1Z3	Q9BR76	Coronin-1B	CORO1B
26.7671	26.8121	27.2215	26.2549	26.4673	26.484	26.737	26.4483		4	4	4	9.7	9.7	9.7	64.953	0	2162100000	14	0.502168	0.633146	-0.229762	-0.742554	Q9UNF1;Q5H907;Q5H909	Q9UNF1;Q5H907;Q5H909	Melanoma-associated antigen D2	MAGED2
24.1103	24.3153	27.6722	28.453	27.3215	28.1773	27.5571	27.7013		16	3	3	61.4	13.1	13.1	17.256	0	3683800000	22	0.654351	0.404758	1.55162	1.25343	Q9UNX3;E5RIT6;E5RHH1;J3KS10	Q9UNX3;E5RIT6	60S ribosomal protein L26-like 1	RPL26L1
28.6099	29.3728	28.7857	30.3284	28.8543	29.351	28.9536	29.8937		15	15	15	17.2	17.2	17.2	140.52	0	14600000000	67	0.00817089	0.990778	-0.0110464	-0.0199531	Q9UPN6;B7Z888;O95104	Q9UPN6;B7Z888	Protein SCAF8	SCAF8
32.3948	32.8695	32.7112	33.1117	32.5472	32.5905	32.5143	32.5757		29	29	29	33.2	33.2	33.2	140.26	0	134670000000	455	0.688073	0.566155	-0.214864	-0.855407	Q9UPT8;M0QY97	Q9UPT8;M0QY97	Zinc finger CCCH domain-containing protein 4	ZC3H4
35.8876	36.1404	36.0745	36.2198	35.697	35.6487	35.8831	35.6881		107	107	90	40	40	33.3	299.61	0	1310500000000	1817	2.14148	0.249984	-0.351332	-1.86775	Q9UQ35;I3L4D8;I3L0N7;I3L4U6;I3L3Q8	Q9UQ35	Serine/arginine repetitive matrix protein 2	SRRM2
25.2335	23.2204	23.8907	24.296	24.4881	24.294	23.6618	24.1429		7	7	7	14.1	14.1	14.1	79.274	0	1327500000	8	-4.34294e-08	1	0	0	Q9Y223	Q9Y223	Bifunctional UDP-N-acetylglucosamine 2-epimerase/N-acetylmannosamine kinase;UDP-N-acetylglucosamine 2-epimerase (hydrolyzing);N-acetylmannosamine kinase	GNE
24.3641	25.9944	26.3769	25.2293	27.4421	26.7601	27.1647	22.2422		4	4	4	27.5	27.5	27.5	28.068	0	1912200000	24	0.117131	0.85263	0.411129	0.292373	Q9Y224;H0YJB9;G3V4C6	Q9Y224;H0YJB9;G3V4C6	UPF0568 protein C14orf166	C14orf166
23.3651	27.8866	28.1142	28.6402	24.1718	25.4588	27.9407	28.1488		3	3	3	44.1	44.1	44.1	22.968	0	4352400000	19	0.138643	0.825481	-0.57151	-0.344247	Q9Y294	Q9Y294	Histone chaperone ASF1A	ASF1A
24.3437	24.6342	25.0288	25.053	24.8658	25.0915	25.4324	25.5411		2	2	2	4.6	4.6	4.6	40.542	0	693420000	11	1.05262	0.356468	0.467769	1.41594	Q9Y295	Q9Y295	Developmentally-regulated GTP-binding protein 1	DRG1
25.8394	25.7358	24.5071	23.9704	24.7339	25.879	22.5712	24.3051		5	5	5	12.9	12.9	12.9	67.497	0	1081300000	6	0.330155	0.664381	-0.640865	-0.691688	Q9Y2R4;A8MTP9;F5H5G9;K7ELL1;F5H0R7;K7EMK0	Q9Y2R4;A8MTP9	Probable ATP-dependent RNA helicase DDX52	DDX52
31.5717	31.9376	31.5302	31.9101	31.4703	31.5675	31.3685	31.3349		21	21	21	21.7	21.7	21.7	108.66	0	63000000000	219	1.33949	0.370661	-0.302088	-1.3716	Q9Y2W1	Q9Y2W1	Thyroid hormone receptor-associated protein 3	THRAP3
27.6748	27.5198	27.6629	27.912	27.2949	27.0644	27.6726	28.5986		6	6	6	12	12	12	69.997	0	3666100000	18	0.0345031	0.980101	-0.0347304	-0.0776235	Q9Y2W2;F5H5G4	Q9Y2W2	WW domain-binding protein 11	WBP11
30.4686	30.472	30.984	31.3338	30.2878	30.6344	30.7827	31.1952		19	19	19	43.9	43.9	43.9	59.578	0	35720000000	178	0.117985	0.886221	-0.0895743	-0.234047	Q9Y2X3;H7BZ72	Q9Y2X3	Nucleolar protein 58	NOP58
24.1636	22.9094	25.5243	23.1888	23.5007	25.5286	24.8421	22.9473		1	1	1	1.9	1.9	1.9	96.914	0.0014535	543060000	4	-4.34294e-08	1	0	0	Q9Y2X9	Q9Y2X9	Zinc finger protein 281	ZNF281
29.9581	30.4445	30.4747	29.0354	23.6009	25.6314	24.8169	23.1238	+	16	16	16	21.4	21.4	21.4	140.47	0	4450500000	43	3.86171	0.00423529	-5.68487	-7.45666	P26640;A2ABF4;H0Y426;B4DZ61	P26640	Valine--tRNA ligase	VARS
34.648	34.0876	34.4892	34.4964	34.3597	34.5221	34.4247	34.4557		37	27	27	56.4	46.7	46.7	46.513	0	479700000000	602	0.0282585	0.984326	0.0102692	0.0457186	Q9Y383;V9GZ75;F8WEU3	Q9Y383	Putative RNA-binding protein Luc7-like 2	LUC7L2
27.2416	27.1674	27.1562	26.4113	27.1419	27.418	27.3829	27.1911		5	5	5	14.9	14.9	14.9	37.335	0	2831900000	13	0.674683	0.530782	0.289347	0.942756	Q9Y388;Q5JY83	Q9Y388	RNA-binding motif protein, X-linked 2	RBMX2
29.8866	30.0088	29.9235	29.1192	29.6496	29.3583	29.491	29.2337		8	8	8	66.4	66.4	66.4	14.585	0	13859000000	68	0.63975	0.532355	-0.301361	-0.926842	Q9Y3B4	Q9Y3B4	Pre-mRNA branch site protein p14	SF3B14
32.8538	32.7008	32.382	32.3799	23.6704	24.0402	23.6684	24.4224	+	21	21	21	55.8	55.8	55.8	50.118	0	25837000000	77	7.78928	0	-8.62876	-27.3446	P26641;B4DTG2	P26641;B4DTG2	Elongation factor 1-gamma	EEF1G
27.9707	28.3702	27.8167	28.2567	28.0068	28.4535	27.9914	28.0339		8	8	8	14	14	14	84.918	0	5690000000	18	0.0365044	0.983498	0.0178318	0.0663028	Q9Y3T9	Q9Y3T9	Nucleolar complex protein 2 homolog	NOC2L
31.4285	31.5524	30.9985	31.072	31.5247	31.2873	31.3667	31.2768		8	8	8	43.8	43.8	43.8	12.254	0	57159000000	146	0.287689	0.788353	0.101059	0.410269	Q9Y3U8;J3QSB5;J3KTD3	Q9Y3U8;J3QSB5	60S ribosomal protein L36	RPL36
32.1671	32.1543	32.2505	32.1795	32.0768	31.7865	32.0347	32.0464		7	7	7	33.6	33.6	33.6	23.661	0	97055000000	175	1.54158	0.429241	-0.201733	-1.18323	X6R700;Q9Y3Y2;Q5T7Y7	X6R700;Q9Y3Y2	Chromatin target of PRMT1 protein	CHTOP
23.9212	23.6333	24.383	23.9424	23.8057	24.1292	24.0659	23.8504		3	3	3	5.4	5.4	5.4	75.472	0	316500000	16	0.0140094	0.988928	-0.00721216	-0.0263354	Q9Y450;B7Z1K2;B7Z524;H0YDX7;J3QT46;E9PJ90;E9PN23;G5E991;E9PMN1;H0YES5;E9PLR4	Q9Y450;B7Z1K2;B7Z524;H0YDX7;J3QT46	HBS1-like protein	HBS1L
27.7969	28.9759	29.2923	29.0668	28.1719	28.0587	28.3526	28.418		4	4	4	56	56	56	9.9374	0	7160700000	69	0.759709	0.426335	-0.532658	-1.19611	Q9Y4Y9;B8ZZF8	Q9Y4Y9;B8ZZF8	U6 snRNA-associated Sm-like protein LSm5	LSM5
26.7757	28.5481	27.9003	27.3527	26.7857	26.6819	27.1711	27.0967		6	6	6	41	41	41	15.35	0	3064200000	18	0.907693	0.353796	-0.710351	-1.42962	Q9Y4Z0;V9GZ56;U3KQS7;U3KQK1;M0QXB0	Q9Y4Z0;V9GZ56;U3KQS7;U3KQK1;M0QXB0	U6 snRNA-associated Sm-like protein LSm4	LSM4
32.8109	32.6247	32.939	32.3442	32.4745	32.342	32.4784	31.9287		44	44	44	48.5	48.5	48.5	104.8	0	126930000000	502	1.05984	0.383203	-0.37378	-1.32082	Q9Y5B6;H7C2W4	Q9Y5B6	PAX3- and PAX7-binding protein 1	PAXBP1
28.2092	28.469	29.1549	29.8638	28.5199	29.0241	29.364	29.8012		11	11	11	12.9	12.9	12.9	119.91	0	11704000000	71	0.220631	0.766345	0.25311	0.452336	Q9Y5B9;G3V5A4;G3V401;G3V2X0	Q9Y5B9	FACT complex subunit SPT16	SUPT16H
33.054	32.5475	31.2755	31.274	23.925	24.2601	23.0592	21.6775	+	13	12	12	71.6	68.4	68.4	24.763	0	21334000000	49	4.69698	0	-8.80728	-10.5782	P24534;C9JZW3;F2Z2G2;F8WF65	P24534	Elongation factor 1-beta	EEF1B2
33.9202	34.0574	34.0381	33.8666	21.3103	23.0782	21.9091	20.9797	+	20	20	7	65.1	65.1	32.6	28.821	0	66133000000	89	6.68983	0	-12.1512	-21.5488	E9PK01;P29692;E9PRY8;E9PQ49;E9PI39;E9PPR1;E9PL12;E9PMW7;E9PIZ1;H0YCK7;E9PQZ1;E9PK06;E9PK72;E9PKK3;H0YE58;H0YE72;E9PNW6;E9PJD0;E9PQC9	E9PK01;P29692;E9PRY8;E9PQ49;E9PI39;E9PPR1;E9PL12;E9PMW7;E9PIZ1;H0YCK7;E9PQZ1	Elongation factor 1-delta	EEF1D
26.9908	26.4748	26.3774	25.4611	27.07	26.7493	26.7727	25.6969		8	8	8	14.6	14.6	14.6	104.2	0	2013100000	36	0.22604	0.766427	0.246207	0.4578	Q9Y5L0;C9J7E5;E9PFH4	Q9Y5L0;C9J7E5;E9PFH4	Transportin-3	TNPO3
30.2512	30.6219	30.9352	30.5738	30.0426	29.9304	30.3147	30.0689		7	7	7	60.3	60.3	60.3	19.889	0	32169000000	123	1.69287	0.235861	-0.506372	-1.93496	Q9Y5S9	Q9Y5S9	RNA-binding protein 8A	RBM8A
24.397	24.4452	24.0888	28.3405	23.0173	25.1572	24.3028	23.3428		6	6	6	12.3	12.3	12.3	93.569	0	2819800000	5	0.56912	0.453801	-1.36285	-1.11627	Q9Y5T5;B4DUS4	Q9Y5T5;B4DUS4	Ubiquitin carboxyl-terminal hydrolase 16	USP16
22.9902	26.2825	24.9413	23.4468	26.3849	26.5267	24.9993	23.2091		2	2	2	21.1	21.1	21.1	8.4977	0	898270000	5	0.344928	0.64028	0.864781	0.735821	Q9Y5V0;H0YC70	Q9Y5V0;H0YC70	Zinc finger protein 706	ZNF706
26.3453	26.1886	26.4717	26.2563	26.9336	26.0076	26.6909	26.8463		5	3	3	9.3	5.9	5.9	97.717	0	1777700000	19	0.669609	0.526155	0.304082	0.953804	Q9Y678;H0Y8X7	Q9Y678	Coatomer subunit gamma-1	COPG1
30.5468	30.5544	30.5567	30.2443	30.7867	30.4725	30.6845	30.1615		16	16	16	72	72	72	22.774	0	33400000000	169	0.119576	0.907437	0.0507216	0.196472	Q9Y6A4;H3BPA3	Q9Y6A4	UPF0468 protein C16orf80	C16orf80
33.3593	33.5089	33.7047	33.8526	33.4418	33.1741	33.6049	33.6134		52	52	21	41.5	41.5	20	145.44	0	232530000000	777	0.443327	0.703612	-0.147823	-0.592991	S4R3H4;E7EQT4;Q9UKV3	S4R3H4;E7EQT4;Q9UKV3	Apoptotic chromatin condensation inducer in the nucleus	ACIN1
31.1619	30.6269	31.2926	31.3531	31.0133	30.8538	31.128	31.4134		14	14	14	66.3	66.3	66.3	19.526	0	47074000000	175	0.0107466	0.990202	-0.00649071	-0.0214046	X6RAL5;O00422;H7BZW6;U3KPY7;U3KQ12	X6RAL5;O00422;H7BZW6	Histone deacetylase complex subunit SAP18	SAP18

## Sheet: Significant RNF181 interactome
Significant interactors of RNF181 in hESCs
FLAG_1	FLAG_2	FLAG_3	FLAG_4	RNF181_1	RNF181_2	RNF181_3	RNF181_4	C: Student's T-test Significant RNF181_FLAG	N: Peptides	N: Razor + unique peptides	N: Unique peptides	N: Sequence coverage [%]	N: Unique + razor sequence coverage [%]	N: Unique sequence coverage [%]	N: Mol. weight [kDa]	N: Q-value	N: Intensity	N: MS/MS Count	N: -Log Student's T-test p-value RNF181_FLAG	N: Student's T-test q-value RNF181_FLAG	N: Student's T-test Difference RNF181_FLAG	N: Student's T-test Test statistic RNF181_FLAG	T: Protein IDs	T: Majority protein IDs	T: Protein names	T: Gene names
21.4022	25.1163	24.6047	25.3018	30.9694	31.8599	31.8135	32.538	+	9	9	9	77.1	77.1	77.1	17.909	0	19474000000	38	3.67392	0.00589474	7.68894	7.19828	Q9P0P0;C9J1C6;F8WBU5;C9J391;H7C426	Q9P0P0;C9J1C6	E3 ubiquitin-protein ligase RNF181	RNF181
24.3953	25.2271	23.538	23.0317	30.7731	28.2848	31.9782	31.7321	+	15	15	15	57.1	57.1	57.1	34.258	0	11565000000	41	3.31683	0.00533333	6.64404	6.19683	F8W1I6;Q13561;F5H2S7;F5H223;F8VW18;H0YI98;F8VX93;F8VRV7;H0YHL1;F8W0U6	F8W1I6;Q13561;F5H2S7;F5H223;F8VW18;H0YI98	Dynactin subunit 2	DCTN2
26.8764	27.32	26.1952	25.5658	32.6294	31.8408	32.2013	32.9575	+	23	23	14	75.8	75.8	51.9	42.613	0	31230000000	108	4.89007	0	5.9179	10.6445	P61163;B4DXP9;F5H3I4;R4GMT0	P61163;B4DXP9;F5H3I4;R4GMT0	Alpha-centractin	ACTR1A
23.709	23.1758	22.736	23.6678	28.0611	29.1395	27.9988	29.2554	+	4	4	4	10.4	10.4	10.4	39.731	0	3334900000	18	4.88296	0	5.29155	10.3991	P27169;F5H4W9	P27169;F5H4W9	Serum paraoxonase/arylesterase 1	PON1
22.863	24.2931	25.0289	22.536	29.4211	28.1533	28.339	28.8049	+	13	4	4	48.7	22.3	22.3	42.293	0	2884200000	20	3.58284	0.0056	4.99931	6.63177	P42025	P42025	Beta-centractin	ACTR1B
23.6868	23.0872	23.8715	23.5122	28.169	27.607	27.1343	28.1508	+	4	4	4	6.3	6.3	6.3	138.6	0	1089100000	6	5.10679	0	4.22586	10.5939	Q86Y13;C9J9M8;C9J702	Q86Y13;C9J9M8	E3 ubiquitin-protein ligase DZIP3	DZIP3
26.2441	26.8208	26.5418	26.1464	29.8522	29.0027	30.1759	31.4203	+	16	16	16	27.6	27.6	27.6	92.468	0	7706100000	27	3.37785	0.00448	3.67451	5.88969	P14625;H0YIV0;Q58FF3	P14625	Endoplasmin	HSP90B1
30.8863	30.7414	30.2627	29.2338	33.9037	33.6672	33.8089	34.0379	+	44	44	44	58	58	58	110.42	0	98537000000	269	4.07427	0.004	3.57337	7.41798	P55060;B4DUC5	P55060;B4DUC5	Exportin-2	CSE1L
22.9964	24.4968	24.4714	23.4466	27.8621	26.3761	27.1358	27.6963	+	5	5	5	12.2	12.2	12.2	52.337	0	828760000	10	3.29762	0.00676923	3.41478	5.65577	Q9UJW0;E5RI97;E5RK21;E5RGG1;H9KVE0	Q9UJW0	Dynactin subunit 4	DCTN4
25.439	23.2096	25.0633	24.669	28.7337	26.6051	27.7994	28.596	+	8	8	8	9.5	9.5	9.5	139.09	0	2256700000	23	2.53875	0.0267059	3.33834	4.22413	E7EX90;Q14203;Q6AWB1;E7EWF7;C9JUI8;C9J1B7;C9JZA4;C9JTE5;C9JJN7;C9JJD0	E7EX90;Q14203;Q6AWB1	Dynactin subunit 1	DCTN1;DKFZp686E0752
23.4674	28.2171	22.7461	27.7014	29.5503	29.2235	28.3076	28.1279	+	15	2	2	79.6	23.7	23.7	17.089	0	14101000000	61	1.18307	0.194788	3.26931	2.10354	G8JLA2;F8VZU9;F8W180;F8VXL3	G8JLA2		MYL6
23.8171	26.4084	24.2871	24.0996	26.3143	26.8764	26.956	28.5464	+	2	2	2	15.5	15.5	15.5	11.917	0	1805600000	9	1.78753	0.0984444	2.52025	2.92166	D6RDG3;H0Y9Y1;P20290	D6RDG3;H0Y9Y1;P20290	Transcription factor BTF3	BTF3
23.9352	23.79	22.9265	22.835	26.7278	25.7933	25.4336	25.5791	+	3	3	3	7.8	7.8	7.8	57.21	0	803350000	10	3.07605	0.0125517	2.51176	4.94717	P48444;B0YIW6	P48444;B0YIW6	Coatomer subunit delta	ARCN1
23.9436	25.3539	25.7567	24.5493	27.4171	27.1936	27.355	27.564	+	2	2	2	27.8	27.8	27.8	9.396	0	801330000	4	3.01814	0.0173333	2.48151	4.83595	G3V524;G3V2Q5;G3V5Y4;F6S9Y6;Q9NZ32;G3V4K6;V9GYX7	G3V524;G3V2Q5;G3V5Y4;F6S9Y6;Q9NZ32;G3V4K6;V9GYX7	Actin-related protein 10	ACTR10
23.5953	24.1007	24.0576	24.9645	26.7443	24.6085	26.736	27.3482	+	2	2	2	17.6	17.6	17.6	19.952	0	477160000	4	1.77205	0.10678	2.17975	2.84812	X6RLR1;O75935;X6RA56;X6RCK5;Q8NB28	X6RLR1;O75935;X6RA56;X6RCK5;Q8NB28	Dynactin subunit 3	DCTN3
24.5039	22.8267	23.5373	23.7942	24.1797	25.3447	26.4855	25.5791	+	2	2	2	8.1	8.1	8.1	62.003	0	1005100000	9	1.59016	0.141943	1.73171	2.51882	Q9Y5J1;J3QLD6;J3QRG0	Q9Y5J1;J3QLD6;J3QRG0	U3 small nucleolar RNA-associated protein 18 homolog	UTP18
29.7205	29.2673	29.762	29.6648	31.3478	30.8224	31.4155	31.7233	+	20	20	20	44.2	44.2	44.2	60.977	0	24678000000	120	3.65212	0.00857143	1.72361	5.40307	O43242;B4DT72;H0YGV8	O43242;B4DT72	26S proteasome non-ATPase regulatory subunit 3	PSMD3
26.6102	26.0002	26.2162	26.1836	27.9175	27.7179	27.543	27.7854	+	4	4	4	13.7	13.7	13.7	68.047	0	2322900000	27	4.21566	0.00466667	1.48839	5.95027	Q15046;H3BRC9;J3KRL2;H3BPV7	Q15046	Lysine--tRNA ligase	KARS
27.6255	27.0794	27.2143	26.9381	29.2137	28.1705	29.0041	27.8015	+	12	12	12	28.8	28.8	28.8	60.533	0	5177500000	17	1.96232	0.107517	1.33313	2.8559	P49368;B4DUR8;E9PRC8;Q5SZX9;Q5SZX6;E9PM09;E9PQ35;Q5SZW8	P49368;B4DUR8	T-complex protein 1 subunit gamma	CCT3
26.9607	25.9846	26.7291	26.8142	28.3148	27.9329	28.015	27.3689	+	5	5	5	16	16	16	57.924	0	3571900000	50	2.32723	0.0782727	1.28575	3.26277	P50991;B7Z9L0;B7Z2F4	P50991;B7Z9L0;B7Z2F4	T-complex protein 1 subunit delta	CCT4
27.5883	27.7001	27.1006	26.7743	28.5076	28.2833	28.1754	29.1137	+	4	4	4	69.6	69.6	69.6	10.803	0	5549900000	56	2.18956	0.09075	1.2292	3.06625	P62304;A6NHK2	P62304;A6NHK2	Small nuclear ribonucleoprotein E	SNRPE
29.5608	28.451	27.8721	28.0352	30.0938	29.8512	29.4025	29.1853	+	17	3	0	83.1	16.2	0	16.365	0	11017000000	17	1.42787	0.182105	1.15341	2.16399	H0YKX5	H0YKX5		TPM1
29.8947	30.222	29.1184	29.2347	30.9664	30.8892	30.5265	30.6315	+	16	9	8	60.5	46.8	40.7	28.521	0	22585000000	70	2.14722	0.0950943	1.13593	2.95788	P67936;K7ENT6;K7EP68;K7ERG3;K7EPV9;K7EMU5;K7EPB9	P67936;K7ENT6;K7EP68;K7ERG3	Tropomyosin alpha-4 chain	TPM4
27.3744	27.6139	26.1292	26.8734	28.4151	27.6828	27.9634	28.4004	+	13	1	0	36.1	5.6	0	33.222	0	2971500000	11	1.61607	0.1688	1.11768	2.3612	J3KN67;P06753	J3KN67;P06753	Tropomyosin alpha-3 chain	TPM3
24.7982	23.7596	24.0745	23.6677	25.6855	25.4617	24.5595	24.7858	+	3	3	3	3.9	3.9	3.9	143.19	0	442130000	26	1.52119	0.183767	1.04811	2.22583	O14976;D6RF16;D6RAQ7;D6RE78;D6RAW3	O14976	Cyclin-G-associated kinase	GAK
30.8989	30.2847	31.089	30.4051	31.77	31.1778	31.8927	31.8081	+	9	9	9	29.6	29.6	29.6	48.227	0	39143000000	133	2.11074	0.112333	0.992709	2.8133	Q07666;Q5VWX1	Q07666	KH domain-containing, RNA-binding, signal transduction-associated protein 1	KHDRBS1
32.7162	32.7825	31.4843	31.8257	33.4218	33.4011	32.8315	33.0957	+	19	19	4	46	46	5.3	30.38	0	123140000000	220	1.50227	0.181149	0.985361	2.17609	H0YL52;P09493;H0YKP3;H0YKZ6	H0YL52;P09493;H0YKP3	Tropomyosin alpha-1 chain	TPM1
30.6906	30.3731	30.3362	30.3074	31.8341	31.3573	31.3225	31.0427	+	18	18	18	70.9	70.9	70.9	33.296	0	40399000000	210	2.67628	0.0730732	0.962346	3.35636	Q99623;J3KPX7;F5GY37;F5GWA7;F5H3X6;F5H0C5;F5H2D2;U3KPZ5	Q99623;J3KPX7;F5GY37;F5GWA7;F5H3X6	Prohibitin-2	PHB2
27.7858	27.1119	27.4548	27.2948	28.8824	28.2593	28.4068	27.9193	+	6	6	6	17.7	17.7	17.7	35.076	0	5174300000	27	2.09118	0.114222	0.955109	2.7626	P63244;D6RHH4;D6RAC2;D6RAU2;E9PD14;J3KPE3;D6REE5;D6RGK8;D6R909;D6RBD0;D6RFZ9;H0YAF8;D6RHJ5;D6RF23;D6RFX4;D6R9Z1;H0YAM7;H0Y8W2;D6R9L0;D6RDI0;H0Y9P0;H0Y8R5	P63244;D6RHH4;D6RAC2;D6RAU2;E9PD14;J3KPE3;D6REE5;D6RGK8;D6R909;D6RBD0;D6RFZ9;H0YAF8	Guanine nucleotide-binding protein subunit beta-2-like 1	GNB2L1
27.3205	27.2705	27.9168	26.8776	28.466	28.0202	28.4849	28.0992	+	8	8	8	26.3	26.3	26.3	55.21	0	4412300000	35	2.01717	0.129273	0.921186	2.66049	Q9Y3I0;E7EQS9	Q9Y3I0	tRNA-splicing ligase RtcB homolog	C22orf28
31.5104	31.6566	30.5556	30.9222	31.838	32.1223	31.8277	32.119	+	37	19	19	21.4	13.9	13.9	227.87	0	51728000000	90	1.63191	0.181067	0.815588	2.20494	Q7Z406;F2Z2U8;G8JLL9;M0QY43	Q7Z406;F2Z2U8;G8JLL9;M0QY43	Myosin-14	MYH14
28.6187	28.6735	28.7336	29.7114	29.8502	29.6107	29.6569	29.8582	+	7	7	6	24.3	24.3	22	61.829	0	14604000000	61	1.63193	0.179077	0.809685	2.20062	Q92804;K7EPT6;K7EKB2;K7EL85;K7EN07;K7ENI1	Q92804;K7EPT6	TATA-binding protein-associated factor 2N	TAF15
33.2741	32.4365	33.1806	32.8671	33.7698	34.049	33.7889	33.3819	+	59	59	59	61.4	61.4	61.4	90.725	0	318760000000	807	1.86935	0.159027	0.807853	2.4212	P11387;Q969P6;E5RIC7;E5RJ95;E5RFS0;E5RJ33;H0YBR3;H0YAR3;H0YC03;E5RGE7;E5RGR4;E5RFE3;E5RGR2	P11387	DNA topoisomerase 1	TOP1
29.1983	29.3341	29.382	29.5898	30.2256	29.8151	29.9302	30.5519	+	11	11	11	30.8	30.8	30.8	65.653	0	14746000000	69	2.19983	0.127343	0.754647	2.65932	Q5BKZ1;E2QRN4	Q5BKZ1	DBIRD complex subunit ZNF326	ZNF326
32.6951	32.4782	32.1185	31.9623	32.9052	33.0259	32.989	33.2015	+	20	20	20	67.8	67.8	67.8	17.718	0	135660000000	332	2.15939	0.134706	0.716859	2.57724	P62269;J3JS69	P62269	40S ribosomal protein S18	RPS18
29.6387	29.2592	29.3554	28.8369	30.3346	29.8662	30.1104	29.6236	+	17	17	17	48.6	48.6	48.6	60.343	0	15775000000	158	1.70044	0.183097	0.711175	2.18082	P17987;F5H282;E7EQR6;E7ERF2;F5GZ03;F5GZI8;F5H726;F5H676;F5H136;F5GYL4	P17987;F5H282;E7EQR6;E7ERF2	T-complex protein 1 subunit alpha	TCP1
25.677	25.774	25.742	26.1176	26.2598	26.6962	26.6843	26.4622	+	3	3	3	6.3	6.3	6.3	57.224	0	1332000000	40	2.5564	0.105895	0.697979	2.87066	K7EMM8;Q49A26;K7EQB2	K7EMM8;Q49A26;K7EQB2	Putative oxidoreductase GLYR1	GLYR1
28.0234	27.5675	27.9127	27.5013	28.7398	28.6486	28.2391	28.1128	+	6	6	6	29.9	29.9	29.9	31.703	0	6528200000	51	1.8546	0.168482	0.683833	2.28412	J3QT28;O43684;J3QSX4;B4DDM6	J3QT28;O43684;J3QSX4;B4DDM6	Mitotic checkpoint protein BUB3	BUB3
25.5786	25.771	26.0976	25.6138	26.7099	26.6134	26.0191	26.3337	+	3	3	3	16	16	16	40.055	0	1438100000	27	1.81018	0.183773	0.653755	2.21356	Q9UN81	Q9UN81		ORF1
29.8642	29.5517	29.8954	29.4125	30.4267	30.2595	30.5764	30.0032	+	38	38	38	12.6	12.6	12.6	532.4	0	18793000000	195	2.00839	0.165333	0.635484	2.34793	Q14204	Q14204	Cytoplasmic dynein 1 heavy chain 1	DYNC1H1
30.4699	29.7316	29.7106	30.0016	30.454	30.8079	30.5661	30.5281	+	18	3	3	39.4	9.5	9.5	22.35	0	22629000000	41	1.71436	0.19964	0.610635	2.08698	P16402	P16402	Histone H1.3	HIST1H1D
29.3534	29.0613	29.6203	29.2861	30.0415	30.0682	29.7227	29.7823	+	108	108	108	28.4	28.4	28.4	573.83	0	53778000000	371	2.12408	0.164962	0.573393	2.33975	Q5T4S7;X6R960;B4DYV5;B4DPF6;X6RE05;Q5TBN9	Q5T4S7	E3 ubiquitin-protein ligase UBR4	UBR4
30.2571	30.1225	29.9021	30.3886	30.7321	30.9305	30.6235	30.637	+	11	11	11	48.2	48.2	48.2	12.538	0	34330000000	114	2.37783	0.147268	0.563185	2.49535	P18077;F8WBS5;F8WB72;C9K025	P18077;F8WBS5;F8WB72;C9K025	60S ribosomal protein L35a	RPL35A
23.8368	23.9654	23.8022	23.9868	24.365	24.4931	24.4061	24.555	+	1	1	1	8.9	8.9	8.9	21.23	0	347130000	10	3.94296	0.068	0.556993	3.4219	H7C0C1;P48047	H7C0C1;P48047	ATP synthase subunit O, mitochondrial	ATP5O
32.955	32.8396	32.6955	32.8124	33.4049	33.5862	33.1662	33.1703	+	21	21	21	59.8	59.8	59.8	29.995	0	182710000000	329	2.34843	0.167368	0.506278	2.35909	P62424;Q5T8U2;Q5T8U3	P62424;Q5T8U2;Q5T8U3	60S ribosomal protein L7a	RPL7A

## Sheet: GOBP of interactors
GOBP analysis of the interacting partners of RNF181 in hESCs
GO biological process complete	Homo sapiens - REFLIST (21002)	upload_1 (43)	upload_1 (expected)	upload_1 (over/under)	upload_1 (fold Enrichment)	upload_1 (P-value)
positive regulation of protein localization to Cajal body (GO:1904871)	8	3	.02	+	> 100	5.82E-03
regulation of protein localization to Cajal body (GO:1904869)	8	3	.02	+	> 100	5.82E-03
positive regulation of telomerase RNA localization to Cajal body (GO:1904874)	15	3	.03	+	97.68	3.80E-02
'de novo' protein folding (GO:0006458)	37	4	.08	+	52.80	9.72E-03
actin-myosin filament sliding (GO:0033275)	38	4	.08	+	51.41	1.08E-02
muscle filament sliding (GO:0030049)	38	4	.08	+	51.41	1.08E-02
antigen processing and presentation of exogenous peptide antigen via MHC class II (GO:0019886)	98	7	.20	+	34.89	1.16E-05
antigen processing and presentation of peptide antigen via MHC class II (GO:0002495)	99	7	.20	+	34.53	1.24E-05
antigen processing and presentation of peptide or polysaccharide antigen via MHC class II (GO:0002504)	100	7	.20	+	34.19	1.33E-05
actin filament-based movement (GO:0030048)	104	5	.21	+	23.48	2.12E-02
antigen processing and presentation of exogenous peptide antigen (GO:0002478)	175	8	.36	+	22.33	2.24E-05
antigen processing and presentation of exogenous antigen (GO:0019884)	182	8	.37	+	21.47	3.04E-05
antigen processing and presentation of peptide antigen (GO:0048002)	185	8	.38	+	21.12	3.45E-05
ER to Golgi vesicle-mediated transport (GO:0006888)	177	7	.36	+	19.32	6.44E-04
antigen processing and presentation (GO:0019882)	214	8	.44	+	18.26	1.06E-04
Golgi vesicle transport (GO:0048193)	333	8	.68	+	11.73	3.05E-03
intracellular transport (GO:0046907)	1535	16	3.14	+	5.09	2.23E-04
establishment of localization in cell (GO:0051649)	1730	16	3.54	+	4.52	1.18E-03
cellular localization (GO:0051641)	2287	16	4.68	+	3.42	4.92E-02
transport (GO:0006810)	4408	23	9.03	+	2.55	2.42E-02
establishment of localization (GO:0051234)	4517	23	9.25	+	2.49	3.75E-02
