# Supplementary material for: Insights into the ubiquitin-proteasome system of human embryonic stem cells
Source: Sci Rep. 2018 Mar 6;8:4092. doi: 10.1038/s41598-018-22384-9 (PMC5840266; doi:10.1038/s41598-018-22384-9)
Supplement: Supplementary file 12 — Dataset 11 [file 41598_2018_22384_MOESM12_ESM.xlsx]

## Sheet: All proteins
Supplementary Data 11. Proteomics data of RNF181 in neurons
LFQ intensity Neurons_control_01	LFQ intensity Neurons_control_02	LFQ intensity Neurons_control_03	LFQ intensity Neurons_hectd1_01	LFQ intensity Neurons_hectd1_02	LFQ intensity Neurons_hectd1_03	LFQ intensity Neurons_RNF181_01	LFQ intensity Neurons_RNF181_02	LFQ intensity Neurons_RNF181_03	C: Only identified by site	C: Reverse	C: Potential contaminant	C: Student's T-test Significant RNF181_Flag	C: Student's T-test significant	N: Peptides	N: Razor + unique peptides	N: Unique peptides	N: Sequence coverage [%]	N: Unique + razor sequence coverage [%]	N: Unique sequence coverage [%]	N: Mol. weight [kDa]	N: Q-value	N: Score	N: Intensity	N: MS/MS Count	N: -Log Student's T-test p-value RNF181_Flag	N: Student's T-test q-value RNF181_Flag	N: Student's T-test Difference RNF181_Flag	N: Student's T-test Test statistic RNF181_Flag	T: Protein IDs	T: Majority protein IDs	T: Protein names	T: Gene names
23.8026	24.1061	24.0097	24.2274	23.927	24.0445	28.7101	28.9517	31.911				+	RNF181_Flag	8	8	8	43.1	43.1	43.1	17.909	0	23.28	9513400000	41	2.32876	0.0336	5.88479	5.19417	Q9P0P0;C9J1C6;F8WBU5;C9J391;H7C426	Q9P0P0;C9J1C6	E3 ubiquitin-protein ligase RNF181	RNF181
30.7987	23.3453	22.9905	23.6845	24.5864	23.134	30.9363	30.8711	30.6128				+	RNF181_Flag	17	17	17	17.5	17.5	17.5	110.42	0	102.12	19411000000	104	0.935121	0.168983	5.0952	1.92449	P55060	P55060	Exportin-2	CSE1L
22.0471	23.8017	22.9044	24.1029	24.0206	23.9117	27.3966	27.0488	26.9356				+	RNF181_Flag	5	5	5	17.3	17.3	17.3	42.613	0	17.768	686870000	22	2.8812	0.0237333	4.20929	6.73282	P61163;R4GMT0;A0A1B0GVS3;P42025	P61163;R4GMT0;A0A1B0GVS3	Alpha-centractin	ACTR1A
23.9763	22.9689	22.9465	23.5908	23.5705	23.998	27.311	27.3423	27.0217				+	RNF181_Flag	7	7	7	10.8	10.8	10.8	72.132	0	17.982	486030000	23	3.42269	0.0105455	3.92776	8.63997	Q96S55	Q96S55	ATPase WRNIP1	WRNIP1
23.0485	22.6234	22.9992	24.1812	24.3583	22.8965	26.6811	26.4484	26.1161				+	RNF181_Flag	16	16	16	79.4	79.4	79.4	29.804	0	66.176	599130000	68	4.11624	0	3.5248	11.301	P35232;C9JW96;E9PCW0;C9JZ20;E7ESE2;D6RBK0	P35232;C9JW96;E9PCW0;C9JZ20;E7ESE2	Prohibitin	PHB
23.8353	26.1494	26.8265	22.5088	24.6628	23.6041	28.9987	28.5498	28.5994				+	RNF181_Flag	7	7	6	23.9	23.9	21.9	48.227	0	35.893	3986600000	69	1.56227	0.0695385	3.11219	3.06122	Q07666;Q5VWX1;H0YAQ1	Q07666	KH domain-containing, RNA-binding, signal transduction-associated protein 1	KHDRBS1
25.4162	23.7772	24.1868	22.8191	22.8846	24.2153	27.8714	27.2861	27.2035				+	RNF181_Flag	23	21	21	32.9	31.1	31.1	92.468	0	82.466	1209300000	81	2.29911	0.0407742	2.99362	4.71095	P14625;Q96GW1;A0A1W2PRR1;H0YIV0;F8W026;Q58FF3	P14625	Endoplasmin	HSP90B1
22.8207	22.5443	22.7249	22.8614	23.5761	24.6518	26.7574	26.5171	23.7844				+	RNF181_Flag	14	14	1	13.7	13.7	0.8	139.09	0	78.456	239100000	29	1.45127	0.0837288	2.98966	2.82873	E7EX90;Q6AWB1;C9JJD0;E7EWF7;C9JUI8;C9J1B7;C9JZA4;C9JTE5;C9JJN7;C9JKG6;E9PCY0	E7EX90;Q6AWB1		DCTN1;DKFZp686E0752
24.8572	25.4452	23.4564	23.6051	23.3505	23.0949	27.7421	27.7223	27.0737				+	RNF181_Flag	12	12	12	23.2	23.2	23.2	65.653	0	155.67	1369700000	85	2.01475	0.0522105	2.92644	4.01197	Q5BKZ1;A0A0A0MRN4;E2QRN4	Q5BKZ1	DBIRD complex subunit ZNF326	ZNF326
26.6462	26.356	26.0751	23.5687	22.9553	26.9514	26.8837	29.8625	29.8597				+	RNF181_Flag	18	18	5	14.7	14.7	4.6	156.27	0	66.407	1801400000	61	1.17282	0.114435	2.50955	2.26885	Q86UP2;G3V5P0;G3V5G2;H0YJZ8	Q86UP2	Kinectin	KTN1
27.1832	27.3307	27.3043	27.2507	26.6317	26.872	30.2122	29.4329	29.3642				+	RNF181_Flag	25	25	25	40.2	40.2	40.2	67.257	0	189.27	2581800000	125	3.01611	0.0295	2.39705	6.38005	O15240;Q05BJ3	O15240;Q05BJ3	Neurosecretory protein VGF;Neuroendocrine regulatory peptide-1;Neuroendocrine regulatory peptide-2;Antimicrobial peptide VGF[554-577]	VGF
26.2921	26.4055	26.1566	25.4308	23.7055	25.6288	29.026	28.6019	28.3699				+	RNF181_Flag	15	15	15	48.2	48.2	48.2	30.526	0	95.095	2724700000	77	3.5023	0.00892308	2.38121	7.80452	F8VW18;F8W1I6;Q13561;F8VX93;F8VRV7;H0YI98;H0YHL1;F8W0U6	F8VW18;F8W1I6;Q13561;F8VX93;F8VRV7	Dynactin subunit 2	DCTN2
22.7218	22.7247	22.883	22.5815	23.6104	23.9805	26.0017	24.7883	24.3948				+	RNF181_Flag	9	9	9	10.4	10.4	10.4	104.78	0	20.686	168030000	29	2.03015	0.0636923	2.28511	3.89613	A0A087X054;Q9Y4L1;E9PJ21;A0A087WWI4;K7EQK2;Q9BST8;J3QQH7;J3QLE9;J3QL06;J3KTF1	A0A087X054;Q9Y4L1;E9PJ21;A0A087WWI4;K7EQK2	Hypoxia up-regulated protein 1	HYOU1
22.2956	22.6109	23.8761	23.9522	23.4756	23.3265	23.0168	26.4165	26.1528						2	2	2	18.6	18.6	18.6	12.77	0	7.6153	217530000	17	0.884954	0.201274	2.26782	1.7526	F5H702;F5H8D0;Q96GC5	F5H702;F5H8D0;Q96GC5	39S ribosomal protein L48, mitochondrial	MRPL48
27.4479	26.9968	25.0775	27.3003	25.3006	26.1414	29.3531	28.2155	28.2164				+	RNF181_Flag	32	31	31	48.3	48.3	48.3	72.332	0	138.98	2951400000	224	1.19717	0.115692	2.08761	2.27003	P11021	P11021	78 kDa glucose-regulated protein	HSPA5
23.0089	21.583	22.6763	23.6131	23.0524	23.5487	25.3964	24.5633	23.5218				+	RNF181_Flag	8	8	8	46.1	46.1	46.1	18.898	0	29.556	956410000	63	1.39461	0.0946857	2.07112	2.61337	P46783;F6U211;A0A1W2PQS6;S4R435;Q9NQ39	P46783;F6U211;A0A1W2PQS6;S4R435	40S ribosomal protein S10	RPS10;RPS10-NUDT3
30.3266	30.181	23.7791	29.8805	24.6213	24.0614	30.519	29.7011	30.2196						2	2	2	11.2	11.2	11.2	10.905	0	8.1358	13446000000	45	0.399618	0.509517	2.05098	0.902791	E9PR30;P62861	E9PR30;P62861	40S ribosomal protein S30	FAU
26.0059	23.1497	22.9413	26.2278	25.8969	25.7074	26.0992	26.0425	26.0094				+	RNF181_Flag	12	12	12	22.3	22.3	22.3	63.472	0	50.299	344570000	34	0.955168	0.188194	2.01807	1.85317	Q8N1G4	Q8N1G4	Leucine-rich repeat-containing protein 47	LRRC47
27.4144	27.5925	24.0324	27.5843	28.304	28.3736	27.5633	28.8201	28.6673						3	2	2	10.3	6.4	6.4	22.619	0	28.022	1613600000	42	0.752159	0.260025	2.00378	1.51347	A0A024R216;Q9Y3E1;H3BPQ6;M0R0J3;H3BPM9	A0A024R216;Q9Y3E1	Hepatoma-derived growth factor-related protein 3	HDGFRP3
23.3706	25.5798	23.5471	23.2109	24.5796	23.8895	25.0759	26.9027	26.421				+	RNF181_Flag	18	18	18	9.2	9.2	9.2	287.6	0	64.125	310430000	30	1.03212	0.163088	1.96733	1.97702	A0A0D9SGF6;Q13813;A0A0D9SF54;A0A1B0GTB7;A0A0D9SFF6;A0A1B0GUH3	A0A0D9SGF6;Q13813;A0A0D9SF54	Spectrin alpha chain, non-erythrocytic 1	SPTAN1
23.1001	23.1687	22.9487	23.9959	22.9731	23.8943	23.7948	25.2589	25.6832				+	RNF181_Flag	6	6	6	7.9	7.9	7.9	123.34	0	13.227	70023000	10	1.48099	0.0859048	1.83979	2.72272	Q9ULJ8;C9J3G5;C9J730	Q9ULJ8	Neurabin-1	PPP1R9A
23.4345	23.4504	23.249	24.5614	24.5648	22.9717	24.3215	25.5899	25.7283				+	RNF181_Flag	4	4	4	6.2	6.2	6.2	69.997	0	8.1604	151080000	18	1.81309	0.0638261	1.83529	3.32297	Q9Y2W2	Q9Y2W2	WW domain-binding protein 11	WBP11
22.5323	24.0145	25.7381	25.5882	25.6245	25.2992	25.4119	25.9378	26.1275						9	9	9	8.4	8.4	8.4	129.93	0	28.469	284630000	31	0.845277	0.228028	1.73076	1.64721	Q9NQC3;H7C106;F8W914;A0A0U1RQR6	Q9NQC3	Reticulon-4	RTN4
25.5694	25.6482	26.5421	25.4354	26.8831	26.6954	26.2566	28.01	28.2806				+	RNF181_Flag	12	12	12	18	18	18	81.948	0	88.37	875850000	72	1.06085	0.164531	1.59584	1.97769	H0YDT0;Q96D71;E9PMG1;H0YCR2;F2Z3L2;H0YE73;H0YCF0;H7C1V2	H0YDT0;Q96D71;E9PMG1	RalBP1-associated Eps domain-containing protein 1	REPS1
27.6377	27.2885	22.6306	27.5441	22.5715	27.4261	27.2153	27.4118	27.4619						8	5	5	30.5	23.6	23.6	28.218	0	39.39	1133800000	38	0.395002	0.513367	1.51072	0.880517	Q04917;F8WEB6;A2IDB1;A2IDB2	Q04917;F8WEB6;A2IDB1	14-3-3 protein eta	YWHAH
25.1126	25.7618	25.6315	23.4527	22.6343	24.4804	26.7846	27.6475	26.5799				+	RNF181_Flag	22	22	22	6.5	6.5	6.5	430.25	0	134.42	416340000	52	1.76564	0.06752	1.50205	3.11277	I6L894;Q01484;D6RHE1;E9PHW9;H0Y8Y2;E9PCH6;H0Y931;B7Z651;A0A0U1RQN6	I6L894;Q01484	Ankyrin-2	ANK2
23.3261	22.9213	23.6478	24.1674	23.1674	23.517	25.309	24.534	24.5097				+	RNF181_Flag	13	13	13	22.5	22.5	22.5	89.321	0	40.696	172590000	29	1.93846	0.0640909	1.48582	3.40584	P55072;C9JUP7;C9IZA5	P55072	Transitional endoplasmic reticulum ATPase	VCP
23.9298	22.5866	23.2498	24.411	24.3689	24.45	24.6391	24.6242	24.9448				+	RNF181_Flag	5	5	5	4.5	4.5	4.5	137.17	0	8.5261	148560000	27	1.67625	0.0772075	1.48063	2.95191	Q6WKZ4;E7EX40	Q6WKZ4;E7EX40	Rab11 family-interacting protein 1	RAB11FIP1
24.9107	24.9807	23.1036	25.441	25.8084	25.3957	25.1318	26.2617	25.9709				+	RNF181_Flag	29	29	17	29.6	29.6	21	121.9	0	119.67	1841300000	162	0.972611	0.188837	1.45642	1.81697	O60264	O60264	SWI/SNF-related matrix-associated actin-dependent regulator of chromatin subfamily A member 5	SMARCA5
24.9884	24.6759	24.8347	24.7275	24.6782	24.8512	26.6602	26.0893	25.6793				+	RNF181_Flag	11	11	11	31.1	31.1	31.1	33.296	0	22.402	1327500000	87	1.9287	0.0624681	1.30989	3.28794	Q99623;J3KPX7;F5GY37;F5GWA7;F5H3X6;U3KPZ5;F5H2D2;F5H0C5	Q99623;J3KPX7;F5GY37;F5GWA7	Prohibitin-2	PHB2
24.0683	23.2951	23.2464	23.3284	22.7223	23.3712	24.6145	24.8934	24.9718				+	RNF181_Flag	4	4	4	2	2	2	235.96	0	9.198	66055000	8	1.96152	0.0626667	1.28998	3.32933	F8W8Y7	F8W8Y7		ARMCX4
26.9401	27.0807	23.9938	26.9697	26.9968	27.1958	27.1742	27.4347	27.2306						15	15	13	33.8	33.8	33.8	54.231	0	39.526	1683300000	102	0.560357	0.381187	1.27493	1.14916	Q15233;H7C367;C9IZL7;C9JYS8	Q15233;H7C367;C9IZL7	Non-POU domain-containing octamer-binding protein	NONO
26.0609	22.2243	25.8872	26.3599	25.4091	25.4915	26.2385	25.4069	26.1844						28	28	28	56.5	56.5	56.5	61.054	0	323.31	2892700000	231	0.403824	0.510744	1.21913	0.883789	P10809;E7ESH4;E7EXB4;C9JL25;C9JL19;C9JCQ4;C9J0S9	P10809	60 kDa heat shock protein, mitochondrial	HSPD1
22.3513	23.3678	22.5205	23.6125	24.4523	23.0923	24.3092	24.0799	23.4614				+	RNF181_Flag	3	3	3	3.8	3.8	3.8	101.9	0	11.643	37856000	7	1.39055	0.104857	1.20363	2.38946	J3KRR7;Q9NQC7;H3BS09;H3BTB8;H3BSW9	J3KRR7;Q9NQC7;H3BS09	Ubiquitin carboxyl-terminal hydrolase CYLD	CYLD
26.7226	26.0522	22.5165	26.4081	23.9596	26.0693	26.3985	26.4018	26.0435						9	9	9	56.9	56.9	56.9	18.565	0	48.027	2314200000	136	0.379666	0.535462	1.18418	0.83975	P46778;G3V1B3;M0R181;M0R3I5	P46778;G3V1B3;M0R181	60S ribosomal protein L21	RPL21
22.2642	24.0952	24.5086	25.2126	24.3244	24.2383	24.3182	25.025	24.9098						3	3	3	14.8	14.8	14.8	27.228	0	6.8253	135230000	21	0.712423	0.296306	1.12836	1.3701	O95292	O95292	Vesicle-associated membrane protein-associated protein B/C	VAPB
25.5683	25.1259	23.3774	25.8341	25.7329	24.234	25.859	25.7181	25.8361						3	3	3	7.8	7.8	7.8	46.81	0	6.8733	278900000	22	0.764702	0.275696	1.11384	1.44598	Q5SQI0	Q5SQI0	Alpha-tubulin N-acetyltransferase 1	ATAT1
25.7483	24.329	25.5903	26.1268	24.2701	25.3582	25.5759	26.6706	26.7538						9	9	9	6.8	6.8	6.8	119.91	0	38.938	725310000	55	0.879907	0.237351	1.11089	1.6147	Q9Y5B9;G3V5A4;G3V401;G3V2X0	Q9Y5B9	FACT complex subunit SPT16	SUPT16H
25.2931	24.9545	24.3136	23.1422	25.4794	24.3745	25.6481	25.9946	26.2454				+	RNF181_Flag	8	8	8	16.5	16.5	16.5	68.569	0	35.116	691730000	54	1.52661	0.0927568	1.10897	2.54725	P04843;B7Z4L4;F8WF32	P04843;B7Z4L4	Dolichyl-diphosphooligosaccharide--protein glycosyltransferase subunit 1	RPN1
27.91	28.2508	28.1822	28.3834	28.4754	28.2543	28.4576	29.5757	29.6164				+	RNF181_Flag	15	15	15	39.5	39.5	39.5	25.835	0	99.996	3279700000	139	1.31133	0.117796	1.10217	2.23257	Q96CT7;M0R2F5	Q96CT7;M0R2F5	Coiled-coil domain-containing protein 124	CCDC124
24.1823	23.0688	23.3682	22.2896	24.1365	23.4712	24.0503	25.0388	24.8092				+	RNF181_Flag	2	2	2	3.2	3.2	3.2	75.378	0	4.4988	92169000	14	1.14969	0.16191	1.09299	1.99787	P54136;E5RH09;E5RJM9	P54136;E5RH09;E5RJM9	Arginine--tRNA ligase, cytoplasmic	RARS
26.3846	26.4295	26.5423	26.632	26.4612	26.5381	26.724	27.9863	27.9221				+	RNF181_Flag	14	14	14	19.9	19.9	19.9	70.055	0	56.569	1012700000	80	1.24117	0.137192	1.09204	2.1281	E7EV99;E7ENY0;P35611;H0Y9H2;D6RJE2;D6RAH3;D6RF25;A0A0A0MSR2;H0YFD8;H0YG19	E7EV99;E7ENY0;P35611;H0Y9H2	Alpha-adducin	ADD1
22.9257	25.8302	23.0326	23.5978	23.9502	24.0103	25.6599	25.3951	23.9403						5	5	5	14.8	14.8	14.8	50.582	0	29.652	183690000	18	0.41726	0.505275	1.06894	0.897658	P31150;Q5SX91;Q5SX87;P50395;G5E9U5	P31150	Rab GDP dissociation inhibitor alpha	GDI1
23.7478	22.8075	23.3383	24.2323	24.287	23.4807	24.67	23.9458	24.4456				+	RNF181_Flag	3	3	3	26.7	26.7	26.7	11.528	0	5.2968	170760000	29	1.41974	0.107812	1.05594	2.36625	Q9NPA8;J3KNT2;E5RI00;E5RHT9;E5RJ84;E5RHX8	Q9NPA8	Transcription and mRNA export factor ENY2	ENY2
25.299	24.6203	25.9223	26.5369	24.1795	26.1233	26.1996	26.4007	26.392				+	RNF181_Flag	5	5	3	10.2	10.2	5.1	55.364	0	21.401	534540000	45	1.28997	0.126059	1.05022	2.18035	Q92769;E5RFI6;E5RJ04;E5RGV4;E5RHE7;E5RH52;E5RG37;E5RFP9;H3BM24;Q5TEE2;E5RK19	Q92769	Histone deacetylase 2	HDAC2
25.4903	25.3304	23.2138	26.3707	25.8998	25.6812	25.789	25.6592	25.7269						6	6	6	17.4	17.4	17.4	41.796	0	11.445	337700000	33	0.643454	0.333502	1.04685	1.2543	O00154;K7EKP8	O00154	Cytosolic acyl coenzyme A thioester hydrolase	ACOT7
29.9825	30.26	30.5081	30.4691	30.353	30.5152	30.8812	31.5045	31.476				+	RNF181_Flag	47	47	44	43.7	43.7	41.6	98.38	0	323.31	10082000000	361	1.82409	0.0816296	1.03697	2.93234	E7ESP9;P07197;E7EMV2	E7ESP9;P07197;E7EMV2	Neurofilament medium polypeptide	NEFM
26.9925	22.5769	24.6872	27.1923	23.7199	26.2096	27.1872	23.6354	26.5149						12	12	12	40.5	40.5	40.5	56.559	0	79.464	1148500000	59	0.241543	0.707399	1.02695	0.577902	P06576;H0YH81;F8W079;F8W0P7;H0YI37	P06576;H0YH81	ATP synthase subunit beta, mitochondrial;ATP synthase subunit beta	ATP5B
24.538	23.4743	25.5873	25.4895	25.8258	25.5914	25.2371	25.6424	25.7441						11	11	11	2.5	2.5	2.5	553.27	0	20.381	203490000	40	0.734088	0.296222	1.00802	1.38214	Q9Y6V0;E9PE96	Q9Y6V0	Protein piccolo	PCLO
26.8038	27.1506	27.2058	27.0129	27.3844	26.9744	27.23	28.6815	28.2684				+	RNF181_Flag	9	9	9	16.8	16.8	16.8	80.853	0	88.253	1223800000	52	1.05159	0.189968	1.00657	1.83104	P35612;A0A1C7CYY0;C9J299;C9J080;C9JTM0	P35612	Beta-adducin	ADD2
23.4629	23.1344	23.2901	23.4316	24.1684	23.6852	23.4351	24.3382	25.0403						3	2	2	6.6	4	4	46.877	0.0019828	2.7729	40299000	4	0.963294	0.216555	0.975381	1.69876	O94805;C9JQT4	O94805	Actin-like protein 6B	ACTL6B
24.5822	23.2873	23.5781	22.8992	23.5373	23.284	24.7138	24.9065	24.7387				+	RNF181_Flag	4	4	4	43	43	43	10.112	0	12.428	213300000	25	1.14986	0.164137	0.970486	1.95305	P49458;E9PE20	P49458;E9PE20	Signal recognition particle 9 kDa protein	SRP9
25.9651	25.4447	23.0306	25.5292	22.8412	25.4415	25.8507	25.8101	25.5606						6	6	6	27.7	27.7	27.7	25.734	0	42.05	261690000	26	0.437391	0.501015	0.927006	0.919153	Q15102;M0R389;M0R1K3;M0QZT2;M0QXS6;M0R323	Q15102;M0R389;M0R1K3	Platelet-activating factor acetylhydrolase IB subunit gamma	PAFAH1B3
25.3061	22.6512	24.5696	25.3319	24.8578	23.8066	25.5499	24.9468	24.8107						20	3	2	53.8	8.1	6.3	49.585	0	35.098	187540000	18	0.490498	0.457101	0.926823	1.00387	P04350;M0QY85;M0R0X0;M0QY37;M0QX14;M0R2D3;M0QZL7;M0QYM7;M0R278;M0R042;M0R2T4;M0R1I1;A0A075B724	P04350	Tubulin beta-4A chain	TUBB4A
24.6827	22.9745	24.6645	24.8559	24.4672	22.6797	25.0137	24.9514	25.0806						5	5	5	12.8	12.8	12.8	61.877	0	13.356	158240000	21	0.733039	0.296409	0.90799	1.36009	O14531;Q5T0Q6	O14531;Q5T0Q6	Dihydropyrimidinase-related protein 4	DPYSL4
23.2021	22.9028	23.8215	23.8643	23.7169	23.0734	22.973	24.6307	24.9422						4	4	4	2	2	2	330.46	0	32.09	41316000	7	0.58259	0.388505	0.873141	1.13639	Q8NFC6	Q8NFC6	Biorientation of chromosomes in cell division protein 1-like 1	BOD1L1
26.3319	22.6786	25.2326	26.1587	26.0536	25.7589	26.5479	26.0787	24.2124						8	8	8	57.3	57.3	57.3	15.807	0	40.081	1947800000	99	0.266867	0.686675	0.865284	0.6198	P62266;D6RD47;D6RIX0;D6R9I7;D6RDJ2	P62266;D6RD47;D6RIX0;D6R9I7	40S ribosomal protein S23	RPS23
25.7811	25.515	23.1531	25.7354	23.4545	22.9607	25.8469	25.8618	25.3167						6	6	6	21.5	21.5	21.5	32.444	0	13.679	392150000	32	0.429889	0.505676	0.858738	0.899948	O00560;B4DHN5;E9PBU7;G5EA09	O00560;B4DHN5;E9PBU7;G5EA09	Syntenin-1	SDCBP
23.6526	23.2903	22.9484	24.0502	23.4224	23.4227	24.972	23.5833	23.8814						2	2	2	15.6	15.6	15.6	14.173	0	10.179	70554000	11	0.840545	0.261614	0.848478	1.49252	P55769;B1AHD1	P55769;B1AHD1	NHP2-like protein 1;NHP2-like protein 1, N-terminally processed	NHP2L1
23.121	22.4027	23.9487	24.8516	23.6726	24.2239	24.2212	24.4264	23.3697						12	12	12	7.3	7.3	7.3	192.09	0	28.131	317580000	54	0.701506	0.316928	0.848286	1.30206	P29375;E7EV89	P29375	Lysine-specific demethylase 5A	KDM5A
25.0463	23.4429	22.9727	25.2175	23.4305	23.4586	25.9407	24.6869	23.3281						11	11	10	31.3	31.3	29	38.434	0	49.72	439200000	60	0.351968	0.583451	0.831283	0.768734	Q14103;H0YA96;H0Y8G5;D6RAF8;D6RF44;D6RBQ9;D6RD83	Q14103;H0YA96;H0Y8G5;D6RAF8	Heterogeneous nuclear ribonucleoprotein D0	HNRNPD
27.2578	27.3287	27.8226	27.8121	27.4613	27.6216	28.1395	28.2392	28.4175				+	RNF181_Flag	38	38	38	55.6	55.6	55.6	77.515	0	138.17	5702300000	477	1.81862	0.0844923	0.795684	2.69405	P52272;A0A087X0X3;M0QZM1;M0R2I7;M0R2T0;M0R019;M0R0N3;M0QY96;M0QYQ7;M0R0Y6;M0QYL3	P52272;A0A087X0X3;M0QZM1	Heterogeneous nuclear ribonucleoprotein M	HNRNPM
23.2209	23.3735	23.6918	23.5374	23.5374	23.868	24.32	24.371	23.972				+	RNF181_Flag	3	3	3	8.4	8.4	8.4	27.893	0	5.6306	151370000	12	1.87649	0.0866885	0.792299	2.7609	Q9P0L0	Q9P0L0	Vesicle-associated membrane protein-associated protein A	VAPA
23.2796	24.973	24.9436	24.2395	24.0848	25.0815	24.437	25.6289	25.4743						4	4	3	3.5	3.5	2.8	152.22	0	18.69	168130000	26	0.50812	0.452424	0.78128	1.01045	O60885;M0QZD9	O60885	Bromodomain-containing protein 4	BRD4
24.8207	23.3478	23.2379	25.2618	23.5924	23.709	25.0788	25.3476	23.2796						5	5	5	13	13	13	57.544	0	19.274	154800000	17	0.391694	0.548887	0.766532	0.828027	Q9C0H2;H7C3T6	Q9C0H2	Protein tweety homolog 3	TTYH3
24.4514	24.2686	23.0205	22.0466	22.6039	22.9503	24.6598	23.9607	25.4177						1	1	1	27.3	27.3	27.3	6.8487	0	20.342	104870000	10	0.550586	0.417562	0.765908	1.07009	X6R631;Q7Z7F7	X6R631;Q7Z7F7	39S ribosomal protein L55, mitochondrial	MRPL55
27.58	27.228	24.3264	27.2663	27.0085	26.7484	27.3668	26.9442	27.0929						6	6	6	41	41	41	16.46	0	31.495	2848200000	82	0.29531	0.668235	0.756466	0.664563	P47813;X6RAC9;O14602;A6NJH9	P47813;X6RAC9;O14602;A6NJH9	Eukaryotic translation initiation factor 1A, X-chromosomal;Eukaryotic translation initiation factor 1A, Y-chromosomal	EIF1AX;EIF1AY
24.6798	24.4048	24.6834	25.3103	25.22	24.8668	24.9929	25.7562	25.2781				+	RNF181_Flag	6	6	6	5.9	5.9	5.9	122.95	0	31.251	208620000	50	1.45127	0.122667	0.753094	2.20822	O60524;G3V5V3;G3V4D9	O60524;G3V5V3	Nuclear export mediator factor NEMF	NEMF
27.5016	27.876	27.8972	27.8711	27.9108	27.7103	28.1857	28.6806	28.658				+	RNF181_Flag	52	52	52	32.2	32.2	32.2	177.44	0	323.31	11831000000	548	1.6565	0.103506	0.749835	2.44836	P48681	P48681	Nestin	NES
24.0709	23.7409	23.0931	23.3805	23.2833	23.6405	25.6724	24.7105	22.7219						16	16	16	23.3	23.3	23.3	106.87	0	119.96	552530000	49	0.329941	0.626994	0.733273	0.72245	Q14697;F5H6X6;E9PKU7;E9PNH1	Q14697;F5H6X6;E9PKU7	Neutral alpha-glucosidase AB	GANAB
28.74	28.8658	28.4962	28.6056	28.835	29.191	29.0372	29.7291	29.5315				+	RNF181_Flag	20	17	17	32.2	28.9	28.9	61.516	0	147.76	3123800000	116	1.46046	0.1238	0.731934	2.20042	P07196;A0A0S2Z436;A0A087X0W2	P07196;A0A0S2Z436;A0A087X0W2	Neurofilament light polypeptide	NEFL
26.1657	26.2361	25.9417	26.2425	25.8657	26.3242	26.1682	27.0792	27.2763						4	4	4	41.7	41.7	41.7	22.655	0	33.552	644830000	36	0.965175	0.239973	0.726719	1.60554	Q9BRP8	Q9BRP8	Partner of Y14 and mago	WIBG
30.8865	30.6839	30.3181	30.8853	30.281	30.7803	31.2774	31.357	31.3492				+	RNF181_Flag	36	36	14	52.9	52.9	23.4	70.897	0	323.31	16281000000	505	1.84613	0.0920556	0.698367	2.60341	P11142;E9PKE3;E9PNE6;E9PN89;A8K7Q2;E9PLF4;E9PQQ4;E9PQK7;P54652;E9PPY6;E9PN25;E9PI65;E9PS65;E9PM13	P11142;E9PKE3;E9PNE6;E9PN89;A8K7Q2	Heat shock cognate 71 kDa protein	HSPA8
31.6185	31.8804	31.7633	31.737	31.7207	32.044	32.0562	32.6359	32.5808				+	RNF181_Flag	46	43	43	66.9	63.3	63.3	55.39	0	323.31	24138000000	378	1.54691	0.115835	0.670284	2.23673	Q16352	Q16352	Alpha-internexin	INA
28.7626	28.7576	28.3263	28.8417	28.6609	29.0622	29.0231	29.44	29.3739				+	RNF181_Flag	28	22	11	39.6	32.9	15.7	70.108	0	130.5	3856400000	199	1.57205	0.113234	0.66348	2.25658	A0A0G2JIW1;P0DMV9;P0DMV8;V9GZ37	A0A0G2JIW1;P0DMV9;P0DMV8;V9GZ37	Heat shock 70 kDa protein 1B;Heat shock 70 kDa protein 1A	HSPA1B;HSPA1A
24.9383	24.9201	23.189	23.4711	24.9565	24.8528	25.2231	25.037	24.7761						18	18	16	25.9	25.9	22.6	69.147	0	61.194	1883900000	142	0.485168	0.480788	0.662923	0.954666	P17844;J3KTA4;J3QRQ7;J3QR02;J3KRX8;J3QSF1;X6RLV5;J3QKN9;J3QS79;J3QRN5;J3KRZ1	P17844;J3KTA4	Probable ATP-dependent RNA helicase DDX5	DDX5
26.5551	22.6305	22.5727	26.3446	26.2233	22.838	26.0813	24.1451	23.5041						9	9	9	51	51	51	17.222	0	26.269	2391500000	79	0.161579	0.787305	0.657427	0.40364	P62277;J3KMX5;E9PS50	P62277;J3KMX5	40S ribosomal protein S13	RPS13
23.7428	23.6999	24.1091	23.2989	23.624	23.1889	24.6608	24.8312	24.0187						8	8	8	2.1	2.1	2.1	480.4	0	10.993	52859000	10	1.09903	0.215441	0.652996	1.72123	Q12955;A0A087WTF3;A0A087WTP5	Q12955;A0A087WTF3	Ankyrin-3	ANK3
22.851	22.9894	23.6664	23.6991	23.2893	23.7741	23.4819	23.8746	24.076						2	2	2	8.4	8.4	8.4	37.504	0	24.419	106280000	31	0.981746	0.249079	0.641862	1.57922	A0A087WX59;Q16186;A0A087WUX6	A0A087WX59;Q16186;A0A087WUX6	Proteasomal ubiquitin receptor ADRM1	ADRM1
23.239	23.9032	23.583	24.4182	23.0204	23.453	23.8344	24.121	24.6676						4	4	4	5	5	5	96.022	0	6.9885	34160000	7	0.953138	0.25559	0.632604	1.54052	Q8WUM4;F8WEQ7;F8WBR8;C9IZF9	Q8WUM4	Programmed cell death 6-interacting protein	PDCD6IP
31.1931	31.6324	31.9866	31.6752	32.0611	32.0914	31.6206	32.3659	32.7183						41	41	0	49.7	49.7	0	102.29	0	323.31	22451000000	441	0.728214	0.33002	0.63088	1.27012	A0A0A0MRA8;A0A0A0MSA4;A0A1B0GTF8;A0A0J9YW26;J3KT37;J3QS83;J3KS70;J3QKY2;J3KRD1;J3QKK4;J3QR33;J3QS55;J3QRQ6;J3QLU5	A0A0A0MRA8;A0A0A0MSA4		EPB41L3
27.5585	27.221	26.9132	27.5302	26.7057	26.9897	27.8936	27.6941	27.9474				+	RNF181_Flag	14	14	14	29.1	29.1	29.1	61.421	0	57.535	1182000000	55	1.41795	0.149982	0.614113	2.03584	Q9BPU6;E9PHT0;E7ESV0;E7EWB4	Q9BPU6	Dihydropyrimidinase-related protein 5	DPYSL5
24.93	25.3682	23.7185	24.7032	23.5004	23.4271	24.9628	25.418	25.4659						7	7	5	5.3	5.3	4	141.15	0	10.952	186950000	27	0.515887	0.468496	0.60998	0.985801	G5E948;A0A0D9SEY1;A0A0D9SG62;H7C0P6;E7ENQ1;G3XAA2;H7C360;O95819;C9J840;E7EX83;E7EN19;H7C3Z6;Q8N4C8;I3L203;E7ETN6;C9J338;I3L2I2	G5E948;A0A0D9SEY1;A0A0D9SG62;H7C0P6;E7ENQ1;G3XAA2;H7C360;O95819;C9J840;E7EX83;E7EN19	Mitogen-activated protein kinase kinase kinase kinase 4	MAP4K4
25.9783	25.8367	25.8684	26.0041	26.4283	26.0081	26.6802	26.339	26.48				+	RNF181_Flag	13	13	13	30.1	30.1	30.1	59.578	0	111.93	1827600000	148	2.30433	0.0791579	0.605204	2.91114	Q9Y2X3;H7BZ72	Q9Y2X3	Nucleolar protein 58	NOP58
25.2719	25.1384	23.8916	25.8073	24.0048	23.5374	25.5118	25.269	25.3025						11	11	8	65.8	65.8	52.8	22.11	0	55.749	1103000000	51	0.5953	0.407426	0.593786	1.08743	Q06830;A0A0A0MSI0;A0A0A0MRQ5	Q06830;A0A0A0MSI0;A0A0A0MRQ5	Peroxiredoxin-1	PRDX1
28.1282	28.0641	28.417	28.9926	29.1066	28.7601	28.8229	28.7257	28.8358				+	RNF181_Flag	14	14	6	31.5	31.5	23.1	46.938	0	91.529	3820200000	180	2.18353	0.0881333	0.591678	2.76529	E9PC52;Q16576;Q5JP01;Q5JP02;C9JAJ9;Q5JNZ6	E9PC52;Q16576	Histone-binding protein RBBP7	RBBP7
25.4886	25.4662	25.4397	24.8119	24.8581	25.3617	25.8183	26.0735	26.198				+	RNF181_Flag	9	9	8	4.2	4.2	3.9	274.83	0	26.01	356740000	37	2.13056	0.0887164	0.565121	2.65749	A0A087WUZ3;Q01082;P11277;E9PJZ2;F8W6C1;A4QPE4;H0YJE6	A0A087WUZ3;Q01082	Spectrin beta chain, non-erythrocytic 1	SPTBN1
22.7829	22.5256	24.4128	24.3648	24.2123	22.4601	23.6431	22.9367	24.8081						4	4	1	3.9	3.9	0.9	100.87	0	5.1436	86067000	12	0.277602	0.689482	0.555534	0.614364	Q9Y5G2;Q9Y5G3;Q9Y5G0	Q9Y5G2;Q9Y5G3;Q9Y5G0	Protocadherin gamma-B2;Protocadherin gamma-B1;Protocadherin gamma-B5	PCDHGB2;PCDHGB1;PCDHGB5
30.8564	30.9461	30.9354	30.7248	30.8649	31.1051	31.017	31.7612	31.6188						47	46	43	87.3	85.4	82	53.651	0	323.31	44667000000	651	1.13164	0.225496	0.553034	1.67673	P08670;B0YJC4;A0A1B0GUA0;B0YJC5;A0A1B0GTT5;Q5JVS8;A0A1B0GVG8;H7C5W5;P17661;P41219;F8W835;U3KPR1;B4DIR1;K7ELP4;K7EJU1;K7EKH9;CON__Q61726;A0A087X106;CON__O43790;CON__Q6NT21;CON__P78385;CON__Q14533;CON__P78386;O43790;P78385;Q14533;P78386	P08670;B0YJC4	Vimentin	VIM
28.0556	28.5	27.908	27.7932	28.2996	28.2547	27.8807	28.9086	29.2916						6	6	6	60.9	60.9	60.9	14.787	0	85.19	3766300000	92	0.517492	0.471984	0.539096	0.967413	P35268;K7ERI7;K7EMH1;K7EP65;K7EKS7;K7ELC4;K7EJT5	P35268;K7ERI7;K7EMH1;K7EP65;K7EKS7;K7ELC4	60S ribosomal protein L22	RPL22
23.7893	23.2719	24.1361	23.1593	22.6633	24.2129	23.9245	24.2891	24.5929						4	4	4	3.8	3.8	3.8	164.67	0	6.2763	62833000	11	0.780583	0.319055	0.536364	1.28674	Q9NTI5;A9IYQ1	Q9NTI5;A9IYQ1	Sister chromatid cohesion protein PDS5 homolog B	PDS5B
25.8645	26.3866	24.0633	26.1225	23.5596	23.3608	25.6511	25.9456	26.3132						9	9	9	32.2	32.2	32.2	32.004	0	31.849	1389300000	123	0.295642	0.676761	0.531893	0.64134	Q96HS1;F5GXG4	Q96HS1	Serine/threonine-protein phosphatase PGAM5, mitochondrial	PGAM5
28.9717	29.3515	28.7915	29.4879	29.483	29.4056	29.0829	29.8216	29.7886						8	8	8	52	52	52	13.742	0	38.859	9908800000	120	0.835711	0.305766	0.526134	1.34201	P62851	P62851	40S ribosomal protein S25	RPS25
24.5831	22.7212	24.0357	24.1409	23.7092	23.0168	22.7118	24.8068	25.384						4	4	4	6	6	6	89.333	0	12.608	94930000	16	0.204877	0.758185	0.520853	0.481383	D3DTX6;Q96SB3	D3DTX6;Q96SB3	Neurabin-2	PPP1R9B
23.542	23.8758	23.6053	23.3413	23.911	23.2467	23.8176	24.2701	24.4702						3	3	1	3.5	3.5	1.1	102.71	0	7.5324	54225000	10	1.10099	0.240644	0.511602	1.6063	Q9UN73	Q9UN73	Protocadherin alpha-6	PCDHA6
26.5032	26.8312	27.0871	27.0336	27.2322	27.3148	26.9906	27.4362	27.5022						13	11	10	23.4	19.9	18.6	80.785	0	41.42	1155500000	88	1.01138	0.260393	0.502482	1.50828	Q13330;E7ESY4;H0Y4T7;F8W9Y9	Q13330;E7ESY4;H0Y4T7;F8W9Y9	Metastasis-associated protein MTA1	MTA1
28.6245	28.4375	27.5723	29.1336	28.3228	28.2895	29.3642	28.5639	28.194						9	9	9	30.7	30.7	30.7	42.644	0	37.247	2274200000	41	0.450871	0.521589	0.495958	0.86465	P12277;G3V4N7;H0YJG0;H0YJK0;G3V2I1;G3V461	P12277;G3V4N7	Creatine kinase B-type	CKB
25.2452	25.4071	23.5273	25.284	24.9786	24.9235	25.1136	25.6049	24.9224						8	8	5	29.2	29.2	18.3	37.497	0	26.401	514750000	88	0.313593	0.667938	0.487071	0.662797	Q15365	Q15365	Poly(rC)-binding protein 1	PCBP1
24.5797	24.5044	22.7533	23.4071	23.2022	22.754	24.3605	24.4574	24.4702						5	5	5	9.6	9.6	9.6	76.036	0	10.598	92068000	15	0.333616	0.647774	0.483538	0.693092	Q6T4P5;H0YBY4	Q6T4P5	Lipid phosphate phosphatase-related protein type 3	LPPR3
24.5156	24.3933	22.4512	24.5312	23.2914	23.6239	24.4773	23.8028	24.525						6	6	4	30.7	30.7	20.9	24.893	0	13.811	195050000	29	0.272666	0.700603	0.481667	0.595982	P09429;Q5T7C4;B2RPK0;P23497	P09429;Q5T7C4;B2RPK0	High mobility group protein B1;Putative high mobility group protein B1-like 1	HMGB1;HMGB1P1
27.1464	27.7704	27.9969	28.0364	27.9118	28.0779	27.539	28.3217	28.4753						9	9	9	13	13	13	87.198	0	156.3	2070700000	116	0.543205	0.467094	0.474117	0.976274	Q4KMP7;H3BSE1	Q4KMP7	TBC1 domain family member 10B	TBC1D10B
30.0389	28.1672	28.3223	28.3649	29.161	28.6178	29.738	29.6388	28.5259						8	8	1	62.8	62.8	22.5	13.988	0	54.372	7357700000	130	0.254635	0.718151	0.4581	0.562359	Q16777;Q6FI13	Q16777;Q6FI13	Histone H2A type 2-C;Histone H2A type 2-A	HIST2H2AC;HIST2H2AA3
25.06	25.2244	25.5449	25.8945	25.6879	25.7303	25.4177	25.756	26.0265						36	36	36	21	21	21	188.15	0	144.85	3322700000	290	0.944013	0.2936	0.456977	1.39983	Q9HBD4;P51532;A0A0A0MT49;A0A0U1RQZ9;P51531;F6VDE0;K7EP28	Q9HBD4;P51532;A0A0A0MT49	Transcription activator BRG1	SMARCA4
26.2521	26.2808	25.7042	26.0043	25.858	23.311	26.7776	26.5517	26.2652						18	18	18	13.1	13.1	13.1	192.06	0	55.282	701500000	71	0.88152	0.309079	0.452497	1.33442	A0A087WVQ6;Q00610;J3KS13;A0A087WX41;P53675;J3KRF5;K7EJJ5	A0A087WVQ6;Q00610	Clathrin heavy chain;Clathrin heavy chain 1	CLTC
29.7364	29.6326	29.9505	30.0299	30.2501	30.0709	30.1553	30.2812	30.2344				+	RNF181_Flag	43	43	36	21.5	21.5	19.4	217.1	0	323.31	12010000000	561	1.95947	0.112083	0.450485	2.24654	F5GWX5;A0A0C4DGG9;Q14839;K7EPV1;F5H6N4	F5GWX5;A0A0C4DGG9;Q14839	Chromodomain-helicase-DNA-binding protein 4	CHD4
29.94	30.0162	30.5999	30.602	30.919	30.758	30.4807	30.6101	30.8062						28	28	28	30.1	30.1	30.1	140.26	0	323.31	21657000000	473	0.911469	0.294824	0.44692	1.35883	Q9UPT8;M0QY97	Q9UPT8;M0QY97	Zinc finger CCCH domain-containing protein 4	ZC3H4
25.6302	26.1621	26.4488	26.7015	26.7425	26.3998	26.3753	26.5663	26.6333						4	4	4	7.6	7.6	7.6	86.504	0	42.253	463300000	27	0.816988	0.329044	0.444583	1.26318	Q96JE9	Q96JE9	Microtubule-associated protein 6	MAP6
26.3595	26.3205	26.479	26.4555	26.3285	26.527	26.6391	26.9319	26.9212				+	RNF181_Flag	8	8	8	35.1	35.1	35.1	24.544	0	22.685	2077200000	92	1.84606	0.135068	0.444395	2.14612	M0R0P1;M0QXL5;M0R2Q4;P22087;M0R2U2;M0R1H0;M0R2B0;M0R299	M0R0P1;M0QXL5;M0R2Q4;P22087;M0R2U2;M0R1H0;M0R2B0;M0R299	rRNA 2-O-methyltransferase fibrillarin	FBL
23.0912	24.075	24.0432	23.6057	23.5403	23.5202	24.2491	23.9561	24.3206						4	4	4	16.1	16.1	16.1	22.444	0	6.4887	88610000	23	0.571662	0.462988	0.438806	0.993989	A0A0C4DGV1;A0A087WUT0;A0A0A0MQW0;A0A0A0MR39;H0YKS1;H0YN19;Q9P2K5	A0A0C4DGV1;A0A087WUT0;A0A0A0MQW0;A0A0A0MR39;H0YKS1;H0YN19;Q9P2K5	Myelin expression factor 2	MYEF2
32.346	31.9584	31.2758	31.6186	31.5471	31.0746	32.3814	32.4102	32.1015						14	14	0	77	77	0	13.92	0	85.823	49274000000	305	0.596923	0.442041	0.437606	1.02257	Q16778	Q16778	Histone H2B type 2-E	HIST2H2BE
28.0781	28.1097	28.4247	28.5181	28.5955	28.8966	28.9315	28.4736	28.4737						7	7	5	42.1	42.1	34.7	14.272	0	23.488	2186000000	69	1.05217	0.274548	0.422109	1.46316	Q9H492	Q9H492	Microtubule-associated proteins 1A/1B light chain 3A	MAP1LC3A
36.3018	36.5901	36.8249	36.6855	36.773	36.9821	36.5938	37.0948	37.2924						172	172	166	63.2	63.2	60.5	270.63	0	323.31	689440000000	4348	0.752995	0.368	0.421365	1.17988	P46821;D6RA32;D6RA40;D6RCL2	P46821	Microtubule-associated protein 1B;MAP1B heavy chain;MAP1 light chain LC1	MAP1B
22.4687	24.2437	23.5177	23.2974	25.0434	25.0287	24.9092	22.7671	23.7923						10	4	4	6.7	3.7	3.7	226.59	0	14.842	112560000	11	0.19715	0.764216	0.412825	0.456139	Q12873;I3L229;H7C3H7;H7C0J3	Q12873	Chromodomain-helicase-DNA-binding protein 3	CHD3
23.3865	23.1399	23.8471	23.608	23.5227	23.8198	23.5948	24.1742	23.8428						8	8	8	5.6	5.6	5.6	170.59	0	17.306	105550000	21	0.70638	0.394804	0.412755	1.12561	P07814;V9GYZ6	P07814;V9GYZ6	Bifunctional glutamate/proline--tRNA ligase;Glutamate--tRNA ligase;Proline--tRNA ligase	EPRS
26.3885	26.4595	26.7011	31.634	31.1764	31.6658	26.6525	26.8913	27.2367						51	51	42	31.3	31.3	25.2	175.29	0	323.31	5513000000	307	0.991285	0.294114	0.410491	1.3954	Q5SW79;H0Y2V6;E7EWM2;E7EMW0;H0YB66;Q96L14;E5RG47;E5RGW7;E5RFU8;H0YB92;Q00G26	Q5SW79;H0Y2V6	Centrosomal protein of 170 kDa	CEP170
24.9451	24.8631	23.1793	23.0022	23.3054	25.0561	25.3035	26.0287	22.8768						11	11	11	57.7	57.7	57.7	22.127	0	39.294	561430000	54	0.13483	0.818137	0.407126	0.335554	P62081;B5MCP9	P62081;B5MCP9	40S ribosomal protein S7	RPS7
27.1919	26.7839	26.8156	27.0432	27.6158	27.1435	27.5113	27.2711	27.2035						25	25	25	19.7	19.7	19.7	116.99	0	208.71	4215100000	271	1.16355	0.259443	0.398175	1.52607	Q13523;H0YDJ3	Q13523;H0YDJ3	Serine/threonine-protein kinase PRP4 homolog	PRPF4B
24.6298	23.3786	23.1217	23.9237	23.3917	25.0218	22.7859	24.4841	25.0339						8	8	8	10.9	10.9	10.9	87.229	0	16.219	140210000	22	0.181336	0.77605	0.391306	0.424671	A0A024RAC6;Q14241	A0A024RAC6;Q14241	Transcription elongation factor B polypeptide 3	TCEB3
26.4679	27.0065	26.2361	26.166	25.548	25.5551	27.5638	26.6782	26.6122						15	14	14	38.4	36.5	36.5	39.594	0	148.1	1385800000	144	0.425745	0.575133	0.381193	0.790296	P51991;H7C1J8	P51991	Heterogeneous nuclear ribonucleoprotein A3	HNRNPA3
24.9188	25.0143	25.4262	25.0037	24.6066	24.9632	25.2748	25.9191	25.3048						4	4	4	33.9	33.9	33.9	13.058	0	40.921	376370000	45	0.657851	0.426852	0.379767	1.05096	H0YLA2;P37108	H0YLA2;P37108	Signal recognition particle 14 kDa protein	SRP14
23.602	23.0262	23.4104	23.7022	23.9882	24.0173	23.5312	23.6798	23.9607						8	8	8	22.3	22.3	22.3	59.271	0	57.889	159620000	39	0.830127	0.349118	0.377727	1.2147	O15355	O15355	Protein phosphatase 1G	PPM1G
29.8639	29.5554	29.6491	29.8831	29.9924	29.7072	30.4973	29.8525	29.8252						27	27	20	52	52	40.8	46.513	0	201.24	30232000000	566	0.708071	0.407179	0.368912	1.09191	Q9Y383;A0A0A6YYJ8;V9GZ75;F8WEU3	Q9Y383;A0A0A6YYJ8	Putative RNA-binding protein Luc7-like 2	LUC7L2
28.6372	28.6328	29.2983	29.0188	29.3073	29.3472	28.7093	29.4553	29.5029						17	17	9	18.5	18.5	10.8	98.374	0	68.898	3465300000	149	0.467732	0.541732	0.366391	0.834572	A0A0C4DH22;Q9H4G0;A0A1B0GTW6;H0Y482;Q4VXN8;Q4VXN7;Q4VXN6;Q4VXN5	A0A0C4DH22;Q9H4G0;A0A1B0GTW6	Band 4.1-like protein 1	EPB41L1
26.1817	26.2837	26.6925	26.5904	26.9971	26.7114	26.3793	27.056	26.8033						7	7	7	39.5	39.5	39.5	27.296	0	103.97	591860000	50	0.646783	0.442446	0.360249	1.02444	Q9H1E3	Q9H1E3	Nuclear ubiquitous casein and cyclin-dependent kinase substrate 1	NUCKS1
26.921	27.117	26.7594	26.9719	26.9929	27.297	27.0914	27.3469	27.4395						14	14	11	21.1	21.1	16.3	75.022	0	41.47	1499900000	142	1.15429	0.273373	0.360125	1.45968	O94776;H7C3F3	O94776	Metastasis-associated protein MTA2	MTA2
24.293	24.5718	24.4771	25.0608	24.3484	24.9506	23.8287	25.2604	25.323						7	7	6	9	9	8	96.864	0	16.264	205530000	37	0.291718	0.699291	0.356727	0.599728	Q92598;A0A0A0MSM0;Q5TBM3;R4GN69	Q92598;A0A0A0MSM0	Heat shock protein 105 kDa	HSPH1
26.1638	26.5904	26.6421	25.8352	22.8569	24.0397	27.3221	26.9401	26.2021						15	15	15	27.2	27.2	27.2	95.337	0	101.15	1734200000	132	0.419062	0.584026	0.356023	0.770664	Q12906;K7ELV3;K7ER69;K7EKJ9;K7EJ09;K7EKY0;K7ERM6;K7ENK6;K7EM82;K7EQR9;Q96SI9	Q12906	Interleukin enhancer-binding factor 3	ILF3
29.8723	30.1122	29.8827	29.7811	29.5659	28.8576	30.5874	30.3314	30.0123						34	34	12	65.7	65.7	21.2	42.331	0	229.14	17461000000	504	0.899556	0.335398	0.354588	1.24917	P38159;H3BT71;H0Y6E7;H3BUY5;H3BR27;H3BNC1;O75526;G3V220;Q75N03;Q8N7X1;O14776	P38159;H3BT71;H0Y6E7;H3BUY5	RNA-binding motif protein, X chromosome;RNA-binding motif protein, X chromosome, N-terminally processed	RBMX
26.3284	26.466	26.6607	26.6061	26.6022	26.4922	26.6555	26.876	26.9822						14	14	14	17.9	17.9	17.9	81.613	0	35.492	1498400000	126	1.21739	0.261745	0.352837	1.49395	Q9H307;G3V5F0;G3V579	Q9H307	Pinin	PNN
26.0973	26.3373	26.4572	26.3646	26.8694	26.6887	26.6824	26.6404	26.6112						16	9	8	10.6	7.7	6.9	223.05	0	77.222	520040000	43	1.49235	0.226857	0.347434	1.67201	Q8TDI0;K7EMY3;F2Z2R5;K7ESA5	Q8TDI0;K7EMY3	Chromodomain-helicase-DNA-binding protein 5	CHD5
24.9478	24.3184	24.7581	25.4595	22.8681	24.3832	26.2913	24.3976	24.3705						10	10	9	41.9	41.9	39.1	28.329	0	32.643	714420000	68	0.200644	0.762506	0.345041	0.452481	J3KTL2;Q07955;J3QQV5;J3KSW7;J3KSR8	J3KTL2;Q07955;J3QQV5;J3KSW7	Serine/arginine-rich splicing factor 1	SRSF1
29.0419	28.9715	29.1422	28.7876	28.8804	28.7278	29.0047	29.5107	29.6729						26	26	26	55.3	55.3	55.3	46.108	0	76.731	17370000000	390	0.764487	0.394442	0.344247	1.12053	P39023;G5E9G0;H7C422;B5MCW2;H7C3M2;F8WCR1;Q92901	P39023;G5E9G0	60S ribosomal protein L3	RPL3
24.5101	24.99	24.8482	25.1733	25.4232	24.9718	24.8871	25.3126	25.1686						4	4	4	5.9	5.9	5.9	101.98	0	22.291	456700000	38	0.832426	0.370009	0.339986	1.17478	Q9NV70	Q9NV70	Exocyst complex component 1	EXOC1
24.4796	25.0147	25.4423	25.2993	25.1718	24.8234	25.2875	25.2828	25.369						12	11	11	11.8	11.1	11.1	117.15	0	37.741	351180000	69	0.525267	0.511527	0.334247	0.879879	Q9NWH9;H7C3F4;H0YL55;H7BXE3;H0YLW7;H0YMW8;H0YKH2;H0YNF3;H0YMR6;H0YLE6;H0YMM0;H0YKU6	Q9NWH9;H7C3F4	SAFB-like transcription modulator	SLTM
24.0846	24.2476	24.5772	24.814	24.8069	24.8789	24.4859	24.5183	24.9071						2	2	2	23.5	23.5	23.5	12.867	0	6.2429	182490000	27	0.776374	0.392705	0.333951	1.11975	H0Y5S9;H0Y682;P49674	H0Y5S9;H0Y682;P49674	Casein kinase I isoform epsilon	CSNK1E
23.7109	21.9292	23.7985	24.4689	23.3565	24.4385	22.9723	24.5305	22.9257						4	4	4	1.4	1.4	1.4	416.46	0	17.471	55478000	14	0.152981	0.805092	0.329946	0.364345	Q9UPA5	Q9UPA5	Protein bassoon	BSN
24.807	25.0364	25.735	25.4388	25.4291	24.9895	25.0212	25.7227	25.8229						14	14	14	19.5	19.5	19.5	102.4	0	56.772	231200000	43	0.365976	0.647624	0.329456	0.691917	Q7Z2K8	Q7Z2K8	G protein-regulated inducer of neurite outgrowth 1	GPRIN1
25.8678	25.7862	26.236	25.8851	26.0809	25.8478	26.2345	26.3755	26.2458						17	17	17	28.8	28.8	28.8	66.049	0	51.891	1576000000	113	1.03897	0.317571	0.321967	1.3112	O00567;H0YDU4;H0Y653;Q5JXT2	O00567;H0YDU4	Nucleolar protein 56	NOP56
25.6055	26.1473	26.4037	25.8905	26.2365	26.5863	25.571	26.6748	26.8577						12	12	9	9.3	9.3	7.8	136.18	0	29.956	981850000	95	0.271605	0.718852	0.31566	0.558022	F8VXC8;Q8TAQ2	F8VXC8;Q8TAQ2	SWI/SNF complex subunit SMARCC2	SMARCC2
23.6184	23.4443	23.5816	23.1209	22.9738	24.723	23.9458	23.7976	23.8207				+	RNF181_Flag	4	4	4	4.4	4.4	4.4	107.13	0	7.0018	45024000	10	1.92091	0.191818	0.306572	1.8012	H0YL34;A0A075B7B1;O15061	H0YL34;A0A075B7B1;O15061	Synemin	SYNM
26.2208	25.9845	26.2625	26.5223	25.6786	25.8224	27.036	26.0768	26.2667						18	17	16	54.4	51.5	49.2	33.155	0	122.44	2172600000	120	0.42421	0.605545	0.303909	0.748968	F8W6I7;P09651;F8VZ49;Q32P51;F8VTQ5;H0YH80;F8W646;F8VYN5	F8W6I7;P09651;F8VZ49;Q32P51;F8VTQ5;H0YH80	Heterogeneous nuclear ribonucleoprotein A1;Heterogeneous nuclear ribonucleoprotein A1, N-terminally processed;Heterogeneous nuclear ribonucleoprotein A1-like 2	HNRNPA1;HNRNPA1L2
25.4174	25.4091	25.6852	25.7582	25.2723	25.3923	26.2655	25.6191	25.5233						7	7	5	19.4	19.4	16	33.665	0	48.241	743460000	73	0.525318	0.526937	0.298707	0.853208	P62995;H7C2L4;H7BXF3	P62995	Transformer-2 protein homolog beta	TRA2B
25.8135	25.9606	26.4651	26.2863	26.5688	26.3888	26.4726	26.231	26.4091						9	9	9	9.6	9.6	9.6	148.86	0	42.939	930180000	80	0.623163	0.489099	0.291168	0.938795	A0A0A0MT33;Q9UPN6	A0A0A0MT33;Q9UPN6	Protein SCAF8	SCAF8
24.838	24.5253	24.6807	25.2418	24.3469	23.7129	25.4662	24.768	24.6744						4	4	4	7.1	7.1	7.1	61.312	0	8.9715	165240000	24	0.469933	0.574344	0.288204	0.788307	Q5T5C7;P49591	Q5T5C7;P49591	Serine--tRNA ligase, cytoplasmic	SARS
27.2453	27.3539	27.6988	28.0831	27.9284	27.9679	27.9121	27.5107	27.734						16	16	16	39.8	39.8	39.8	38.677	0	132.86	4222800000	144	0.731104	0.443801	0.286273	1.02469	Q96IZ7;H7C5Q0;C9J713;C9J367	Q96IZ7;H7C5Q0;C9J713	Serine/Arginine-related protein 53	RSRC1
26.1732	26.3863	26.8362	26.7503	27.2918	27.0418	26.274	26.9851	26.9654						61	61	6	20	20	1.8	338.26	0	300.78	7036700000	537	0.381034	0.654688	0.276285	0.682628	Q12830;E7ETD6;J3QQK4;E9PE19;A0A0A0MR81;J3KSK9;F5H176;J3QQQ8	Q12830;E7ETD6	Nucleosome-remodeling factor subunit BPTF	BPTF
26.5959	26.6859	26.9939	26.9189	27.0823	26.7519	27.0102	27.005	27.0871						20	20	20	16.4	16.4	16.4	145.44	0	84.249	1700200000	188	1.0491	0.339522	0.275514	1.23338	S4R3H4;E7EQT4;Q9UKV3;G3V3B0;G3V3T3	S4R3H4;E7EQT4;Q9UKV3	Apoptotic chromatin condensation inducer in the nucleus	ACIN1
27.1488	26.9168	27.0859	27.5308	27.214	27.1082	27.0983	27.3031	27.5559						12	12	7	47.6	47.6	33.3	28.036	0	104.33	1454400000	81	0.834032	0.41231	0.268593	1.0771	E7EX29;P63104;E7ESK7;E5RIR4;E9PD24;E7EVZ2;B0AZS6;E5RGE1;B7Z2E6;H0YB80	E7EX29;P63104;E7ESK7;E5RIR4;E9PD24;E7EVZ2;B0AZS6	14-3-3 protein zeta/delta	YWHAZ
28.6603	28.6089	29.0167	28.8522	29.0038	29.0697	28.6898	29.1923	29.1976						19	18	18	43	41.1	41.1	63.461	0	130.1	3623300000	220	0.553779	0.530188	0.264604	0.849012	A0A0U1RRM1;Q8WXI9;A0A0U1RR30;A0A0U1RRK3;A0A0U1RR34;A0A1B0GW07;A0A1B0GVS4	A0A0U1RRM1;Q8WXI9	Transcriptional repressor p66-beta	GATAD2B
28.1756	28.603	28.4367	28.5697	28.8073	28.545	28.5355	28.5479	28.9247						9	9	9	20.3	20.3	20.3	57.224	0	166.56	7101300000	148	0.672904	0.485554	0.264298	0.94972	Q8WUA2	Q8WUA2	Peptidyl-prolyl cis-trans isomerase-like 4	PPIL4
26.7584	26.7389	26.928	27.2566	27.1541	27.083	27.0652	27.0818	27.063						16	16	16	17.5	17.5	17.5	115.73	0	210.73	6050200000	175	1.91045	0.231507	0.261586	1.63158	Q9H0A0;A0A087WV29;E9PMU0;E9PJN6	Q9H0A0;A0A087WV29	N-acetyltransferase 10	NAT10
24.369	24.1285	24.0763	23.9318	25.0806	25.1549	24.3088	24.3932	24.6567						10	10	10	17.3	17.3	17.3	59.38	0	84.15	1125500000	123	0.881639	0.405123	0.261581	1.09816	Q8WXA9;H0YC47	Q8WXA9	Splicing regulatory glutamine/lysine-rich protein 1	SREK1
28.4986	28.0486	28.0743	28.7612	27.6211	28.08	28.7914	28.2867	28.3101						28	28	28	33.6	33.6	33.6	117.85	0	177.35	2065000000	129	0.508976	0.573212	0.255533	0.798881	P22314;Q5JRR6;Q5JRR9;Q5JRS0;Q5JRS2;Q5JRS1;Q5JRS3	P22314	Ubiquitin-like modifier-activating enzyme 1	UBA1
28.3109	27.7712	28.2585	28.7074	29.0473	28.5508	28.8708	28.1795	28.0212						20	13	13	48.8	33.7	33.7	43.727	0	63.137	5106900000	109	0.319619	0.69877	0.243589	0.590724	Q9NQ29;A8MYV2;B8ZZ10;B8ZZ09;B8ZZ08;B8ZZ12;F8WBC1;F2Z322	Q9NQ29;A8MYV2;B8ZZ10	Putative RNA-binding protein Luc7-like 1	LUC7L
29.0498	28.8967	29.3253	29.5405	29.281	29.3601	29.3412	29.1401	29.5064						18	18	18	52.2	52.2	52.2	35.671	0	100.7	3794600000	184	0.658333	0.510045	0.238649	0.903526	I3L170;A0A0G2JQJ7;A0A0G2JPD5;P10636;A0A0G2JS76;A0A0G2JMX7	I3L170;A0A0G2JQJ7;A0A0G2JPD5;P10636;A0A0G2JS76;A0A0G2JMX7	Microtubule-associated protein;Microtubule-associated protein tau	MAPT
26.8858	27.0305	27.3304	27.2042	27.4231	27.5142	27.2203	27.2366	27.5039						11	11	11	17.7	17.7	17.7	74.605	0	48.049	1389100000	100	0.675727	0.502596	0.238047	0.915605	O76094;D6RDY6;R4GNC1	O76094	Signal recognition particle subunit SRP72	SRP72
29.6009	29.2702	29.4178	29.8335	29.3112	29.5064	29.8009	29.5393	29.6603						27	27	24	44.8	44.8	39.3	73.502	0	234.94	4768800000	220	0.908189	0.417573	0.237204	1.06896	A0A1C7CYX9;Q16555;E5RFU4	A0A1C7CYX9;Q16555	Dihydropyrimidinase-related protein 2	DPYSL2
28.7937	29.1486	29.5308	28.9736	29.2992	29.3873	29.0123	29.5571	29.6063						19	19	19	18.9	18.9	18.9	123.56	0	137.08	5869800000	313	0.338952	0.691067	0.234182	0.607416	Q9H2P0;E9PQK8	Q9H2P0	Activity-dependent neuroprotector homeobox protein	ADNP
25.3267	25.3298	25.1202	23.7427	25.8822	23.0454	25.2362	25.7258	25.512						2	2	2	23.2	23.2	23.2	10.871	0	12.922	305260000	26	0.668057	0.506199	0.232424	0.901588	P61956;A8MUA9;A8MU27;Q6EEV6;P55854	P61956;A8MUA9;A8MU27;Q6EEV6;P55854	Small ubiquitin-related modifier 2;Small ubiquitin-related modifier 4;Small ubiquitin-related modifier 3	SUMO2;SUMO3;SUMO4
32.0598	31.2033	30.016	31.2725	30.7748	30.8764	31.6692	31.2065	31.067						25	25	1	67	67	2.9	50.151	0	323.31	17985000000	434	0.131236	0.838093	0.221233	0.307316	P68363;P68366	P68363;P68366	Tubulin alpha-1B chain;Tubulin alpha-4A chain	TUBA1B;TUBA4A
24.4171	24.4726	24.0776	23.5255	23.4525	23.6322	24.8594	23.6794	25.0844						6	6	6	11.1	11.1	11.1	52.44	0	16.854	132720000	14	0.184119	0.787468	0.218658	0.395494	P51608;I6LM39;A0A087X1U4	P51608	Methyl-CpG-binding protein 2	MECP2
32.613	32.8567	33.3223	33.3731	33.5538	33.4698	32.9609	33.1394	33.3437						125	124	124	41	40.7	40.7	331.25	0	323.31	54844000000	1520	0.388797	0.67578	0.217365	0.647604	E9PGC8;P78559	E9PGC8;P78559	Microtubule-associated protein 1A;MAP1A heavy chain;MAP1 light chain LC2	MAP1A
26.9189	26.4523	26.3108	26.638	26.5952	27.0442	26.7381	26.6642	26.9306						7	7	7	34.5	34.5	34.5	13.373	0	40.025	2464500000	95	0.469485	0.626594	0.216977	0.722962	P60866;E5RJX2;E5RIP1;G3XAN0	P60866;E5RJX2;E5RIP1	40S ribosomal protein S20	RPS20
24.7505	24.9752	24.9992	23.013	25.1785	23.2239	24.8994	25.1074	25.3671						3	3	3	9.4	9.4	9.4	45.72	0	4.306	149930000	17	0.620437	0.536736	0.216377	0.842683	B4DM24;Q8NCB2;E7ETR1	B4DM24;Q8NCB2;E7ETR1	CaM kinase-like vesicle-associated protein	CAMKV
25.1127	25.2289	25.1005	22.9504	23.131	23.7332	25.6309	25.1856	25.2578						15	13	13	23.3	22.2	22.2	80.457	0	67.006	869190000	78	0.663629	0.51869	0.210756	0.864015	A0A1W2PQ51;Q92841;A0A0U1RQJ0	A0A1W2PQ51;Q92841	Probable ATP-dependent RNA helicase DDX17	DDX17
26.6443	26.5691	26.7747	27.1969	27.401	27.1212	27.0053	26.6903	26.9138						5	5	5	56.1	56.1	56.1	11.676	0	57.98	1166100000	90	0.866741	0.466261	0.207101	0.980779	P17096;A0A1W2PRV2	P17096	High mobility group protein HMG-I/HMG-Y	HMGA1
27.9006	27.7589	27.4153	27.6332	27.3604	27.1342	28.5516	27.7298	27.3955						22	22	21	66.6	66.6	66.6	37.429	0	158.93	5227400000	259	0.208608	0.777693	0.200706	0.424806	P22626;A0A087WUI2	P22626;A0A087WUI2	Heterogeneous nuclear ribonucleoproteins A2/B1	HNRNPA2B1
26.1581	26.1202	26.121	26.352	26.3406	26.0541	26.4265	26.0617	26.5131						10	10	10	38.6	38.6	38.6	26.224	0	39.022	3542900000	113	0.653798	0.53683	0.200684	0.840161	B5MDF5;P62826;J3KQE5;F5H018;B4DV51;H0YFC6;A0A087X0W0	B5MDF5;P62826;J3KQE5;F5H018;B4DV51	GTP-binding nuclear protein Ran	RAN
25.4631	25.7159	25.4921	24.914	24.4863	23.7576	26.1426	25.7148	25.4005						26	4	4	55.1	10	10	42.141	0	19.068	257210000	22	0.3547	0.699445	0.195616	0.59384	Q96E39;A0A1B0GUK8	Q96E39	RNA binding motif protein, X-linked-like-1	RBMXL1
26.5362	26.1192	25.723	23.2219	25.9667	26.3969	26.1669	26.2083	26.5891						5	5	5	19.6	19.6	19.6	37.646	0	28.066	932320000	56	0.29222	0.730674	0.195292	0.527121	O95400	O95400	CD2 antigen cytoplasmic tail-binding protein 2	CD2BP2
25.8728	26.0175	26.4424	26.2929	27.035	26.6986	26.306	26.4187	26.1872						17	17	17	24.2	24.2	24.2	80.735	0	72.768	2320600000	133	0.453174	0.653009	0.193068	0.680876	Q02040;X6RAJ1	Q02040	A-kinase anchor protein 17A	AKAP17A
24.2526	24.0529	24.2318	23.2442	23.5933	24.2159	24.1202	24.6103	24.3776						8	8	8	4.7	4.7	4.7	212.67	0	41.189	729610000	67	0.541859	0.606774	0.190257	0.745859	P21675;Q8IZX4;H0Y9L7	P21675	Transcription initiation factor TFIID subunit 1	TAF1
29.1032	28.6764	28.9551	29.0345	29.514	29.6776	29.3447	28.6739	29.2838						13	5	5	29.6	20.9	20.9	47.655	0	111.27	5916800000	134	0.3116	0.728532	0.18925	0.543771	Q09028;E9PNS2;E9PIC4;E9PNS6;H0YCT5;H0YF10;H0YDK2;H0YEU5	Q09028	Histone-binding protein RBBP4	RBBP4
29.4319	29.7486	29.6532	29.2006	29.4738	29.8506	29.0046	30.1365	30.2601						18	18	18	28.2	28.2	28.2	61.206	0	97.188	6365900000	204	0.174746	0.803786	0.189189	0.370691	Q5SSJ5;X6RGJ2;B0QZK4;Q5SWC8;B0QZK9;B0QZK8	Q5SSJ5;X6RGJ2;B0QZK4;Q5SWC8	Heterochromatin protein 1-binding protein 3	HP1BP3
24.0734	23.9267	23.8438	24.3746	23.7942	23.8055	24.1503	24.3898	23.8655						3	3	3	7.5	7.5	7.5	40.471	0	37.028	117860000	26	0.492434	0.639899	0.187225	0.704541	A0A087WZG9;B4DSP0;A0A087WUL4;A0A087WX23;A0A087WXK2;Q86TG7	A0A087WZG9;B4DSP0;A0A087WUL4;A0A087WX23;A0A087WXK2;Q86TG7	Retrotransposon-derived protein PEG10	PEG10
27.6022	26.9812	26.6473	26.8528	25.1861	26.0868	27.5124	27.3398	26.9383						31	31	31	7.6	7.6	7.6	532.4	0	97.485	985630000	121	0.222439	0.770491	0.1866	0.436608	Q14204;H0YJ21	Q14204	Cytoplasmic dynein 1 heavy chain 1	DYNC1H1
24.3637	24.1684	23.6601	24.2035	24.1374	22.7611	24.6059	24.0315	24.0867						20	20	20	24.7	24.7	24.7	90.725	0	63.317	2636400000	205	0.252767	0.758473	0.177275	0.468602	P11387;E5RIC7;Q969P6;E5RJ95;E5RFS0	P11387	DNA topoisomerase 1	TOP1
27.8781	27.8249	27.7944	28.1319	28.1618	27.9604	28.1349	28.1156	27.7722						12	12	12	33.9	33.9	33.9	24.591	0	159.21	6357500000	289	0.658785	0.574863	0.17508	0.794596	A0A0C4DG62;F8WCT1;Q66PJ3;F5GYV5;H7BZV4;F8WEP2;A0A0C4DH18;F5H7X4	A0A0C4DG62;F8WCT1;Q66PJ3;F5GYV5;H7BZV4;F8WEP2;A0A0C4DH18	ADP-ribosylation factor-like protein 6-interacting protein 4	ARL6IP4
26.7944	26.7246	26.3756	26.7068	26.6449	26.6064	26.7684	27.1918	26.4515						11	11	11	48.1	48.1	48.1	15.197	0	40.476	3895700000	167	0.276354	0.753878	0.17237	0.491767	E7ETK0;A0A087WUS0;P62847	E7ETK0;A0A087WUS0;P62847	40S ribosomal protein S24	RPS24
25.439	24.9173	24.5665	25.4852	23.0495	25.2136	25.4649	25.0343	24.9341						14	14	14	32.7	32.7	32.7	57.488	0	38.773	296660000	50	0.220158	0.775248	0.170186	0.4241	P78371;F8VQ14;F5GWF6	P78371;F8VQ14;F5GWF6	T-complex protein 1 subunit beta	CCT2
23.9406	23.8607	23.4197	23.0008	22.7694	24.263	23.2793	24.2726	24.1432						2	2	2	1.4	1.4	1.4	177.6	0	9.1659	89706000	14	0.16995	0.807905	0.15803	0.350133	P11047	P11047	Laminin subunit gamma-1	LAMC1
24.8942	25.1393	23.8534	24.9627	23.2865	22.9997	24.7491	24.848	24.7619						6	6	6	40.4	40.4	40.4	18.98	0	23.174	158510000	21	0.148141	0.831878	0.157368	0.317637	C9J9W2;Q14847;F6S2S5	C9J9W2;Q14847	LIM and SH3 domain protein 1	LASP1
25.9958	25.8157	25.7483	26.4098	25.5621	23.8576	25.8729	25.6777	26.4789						8	8	8	40.4	40.4	40.4	16.273	0	43.599	1557500000	85	0.24525	0.768641	0.15654	0.444369	P62263;H0YB22;E5RH77	P62263;H0YB22;E5RH77	40S ribosomal protein S14	RPS14
26.967	26.2484	26.937	26.7993	24.0803	23.4941	26.509	26.9819	27.1102						19	19	19	61.6	61.6	61.6	32.575	0	152.77	3748400000	178	0.192765	0.799251	0.149552	0.376263	P06748;E5RI98;E5RGW4	P06748	Nucleophosmin	NPM1
26.6588	26.676	27.157	27.5346	27.2998	27.1949	27.1392	26.8669	26.9338						18	18	18	17.4	17.4	17.4	92.576	0	130.57	4654400000	171	0.337738	0.732984	0.149359	0.528379	Q8TF01	Q8TF01	Arginine/serine-rich protein PNISR	PNISR
25.192	24.8027	25.0859	25.9069	25.8423	25.6143	25.2838	25.1139	25.1282						36	36	36	34.6	34.6	34.6	103.79	0	197.8	3722100000	322	0.506288	0.676859	0.148445	0.650196	Q2TBE0;H7C3G7;H0YE03	Q2TBE0;H7C3G7;H0YE03	CWF19-like protein 2	CWF19L2
26.4366	26.6315	26.8452	26.8062	26.7842	23.74	26.5141	27.0383	26.8034						8	8	7	22.1	22.1	20.6	60.103	0	21.431	796900000	55	0.31401	0.740755	0.147539	0.505115	O75475;V9GYT7	O75475	PC4 and SFRS1-interacting protein	PSIP1
26.3835	26.3663	26.6334	27.2491	27.1147	26.9085	26.0931	26.7899	26.9364						3	3	3	22.2	22.2	22.2	17.617	0	13.898	601900000	29	0.204901	0.790304	0.145402	0.388664	Q5JXX1;Q5JXX2;Q15014;Q5JXX6	Q5JXX1;Q5JXX2;Q15014;Q5JXX6	Mortality factor 4-like protein 2	MORF4L2
30.9077	30.8495	31.3138	31.4258	31.5358	31.3636	31.0324	31.0931	31.3795						69	69	8	37.1	37.1	4.5	152.1	0	323.31	95682000000	1445	0.32888	0.738491	0.144707	0.514851	Q13428	Q13428	Treacle protein	TCOF1
26.7818	27.0573	27.382	27.3679	27.279	27.1442	27.2284	27.1194	27.3068						16	16	16	14.8	14.8	14.8	106.92	0	52.272	1233300000	137	0.326874	0.736601	0.144491	0.51284	O94906	O94906	Pre-mRNA-processing factor 6	PRPF6
23.5202	24.3943	25.1351	22.5815	24.9879	24.9735	24.2875	25.305	23.8782						38	4	0	47	6.9	0	84.711	0	37.522	132610000	30	0.0784215	0.926989	0.140351	0.192086	A8K968	A8K968
27.138	27.5232	27.708	27.2865	27.2944	27.1771	27.532	27.4898	27.7603						16	16	16	8.2	8.2	8.2	273.6	0	76.855	2706400000	133	0.297485	0.755801	0.137658	0.478389	Q6P2Q9;I3L0J9;I3L3Z8	Q6P2Q9	Pre-mRNA-processing-splicing factor 8	PRPF8
26.8949	27.0407	27.2135	27.3547	27.3803	27.5856	27.0038	27.1128	27.4411						15	14	14	11.6	11.6	11.6	178.22	0	74.991	2063500000	145	0.352759	0.733312	0.136187	0.522859	E9PJ24;B7ZM65;F8WEF5;A0A0J9YYB5;A0A0J9YWD5;Q9P1Y6;A0A0J9YX88	E9PJ24;B7ZM65;F8WEF5;A0A0J9YYB5;A0A0J9YWD5;Q9P1Y6;A0A0J9YX88	PHD and RING finger domain-containing protein 1	PHRF1
27.4342	27.2574	27.6069	27.9027	28.08	27.9021	27.4551	27.595	27.6548						17	17	17	27.9	27.9	27.9	53.542	0	112.79	6519500000	261	0.506797	0.683228	0.135454	0.624274	Q05519;Q5T757;Q5T760;B4DWT1	Q05519;Q5T757;Q5T760	Serine/arginine-rich splicing factor 11	SRSF11
27.9039	28.1074	28.2636	27.9835	28.2762	28.1221	27.8618	28.4126	28.3999						22	22	21	40.3	40.3	38.5	68.062	0	157.54	5545400000	357	0.252484	0.773626	0.133162	0.430589	Q86YP4;C9JVY3;V9GY85;H7C3H1;C9JMI3;C9JGN4;C9JHD7;C9JJK9;V9GYX5	Q86YP4	Transcriptional repressor p66-alpha	GATAD2A
25.9908	25.6016	25.6683	26.2384	25.412	25.7152	26.227	25.8306	25.6003						10	10	10	20.3	20.3	20.3	60.343	0	34.175	448600000	92	0.238117	0.781835	0.13241	0.415169	P17987;E7ERF2;E7EQR6;F5H282;F5GYL4;F5GZI8;F5GZ03;F5H726;F5H676;F5H136	P17987;E7ERF2;E7EQR6;F5H282	T-complex protein 1 subunit alpha	TCP1
30.1377	29.7332	29.9396	30.5252	30.4327	30.2308	30.2024	30.1937	29.7964						12	12	12	44.9	44.9	44.9	17.695	0	72.214	22474000000	256	0.289683	0.763969	0.127333	0.458543	P62750;H7BY10;K7ERT8;A8MUS3;K7EJV9;K7EMA7	P62750;H7BY10;K7ERT8;A8MUS3;K7EJV9;K7EMA7	60S ribosomal protein L23a	RPL23A
25.4464	25.752	25.8903	25.6721	25.4987	25.7681	25.7473	25.8684	25.8532						8	8	1	16.4	16.4	1.6	62.506	0	22.364	319980000	41	0.391488	0.73642	0.126738	0.53569	G5E9S8;G3V2E7;G3V3H3;G3V5R9;E7EVH7;Q07866;H0YJU9;H0YJT3;H0YGB8;A8MZ87;Q9H0B6	G5E9S8;G3V2E7;G3V3H3;G3V5R9;E7EVH7;Q07866;H0YJU9;H0YJT3	Kinesin light chain 1	KLC1
28.1933	27.8924	27.8981	28.2268	28.4407	28.358	28.4067	27.9242	28.0305						19	19	19	33.8	33.8	33.8	51.466	0	155.63	6975300000	306	0.28733	0.763712	0.125893	0.454617	O95232;J3KPP4;D6RDI2;C9JL41;H0YA81;E7EN55;H7C5U7	O95232;J3KPP4;D6RDI2	Luc7-like protein 3	LUC7L3
25.1063	22.2509	25.6078	25.1204	25.3918	25.7148	23.4142	25.3498	24.5589						11	11	11	17.9	17.9	17.9	81.744	0	26.574	492460000	75	0.0339685	0.961031	0.11931	0.0927126	P14923;C9JTX4;C9J826;C9JK18;C9JKY1	P14923	Junction plakoglobin	JUP
27.502	27.4189	27.5345	28.0733	28.0519	27.7749	27.6399	27.4706	27.7013						23	23	23	24.1	24.1	24.1	104.82	0	132.33	5731000000	241	0.703267	0.663429	0.118803	0.670956	Q12872;H0YFR9;F5H1A5	Q12872	Splicing factor, suppressor of white-apricot homolog	SFSWAP
29.0022	28.9467	29.1941	29.3604	29.4994	29.4644	29.1511	29.173	29.1575						17	17	17	16.8	16.8	16.8	79.635	0	199.22	12043000000	360	0.682079	0.676097	0.112857	0.644071	H0Y4Z8;Q3YEC7;F2Z2T0;G3V154	H0Y4Z8;Q3YEC7;F2Z2T0	Rab-like protein 6	RABL6
32.0667	32.263	32.5724	32.6753	32.8182	32.7151	32.2716	32.4308	32.5339						131	131	131	44	44	44	299.61	0	323.31	142010000000	3056	0.26881	0.77961	0.111394	0.419075	Q9UQ35;I3L4D8;I3L182;I3L1I8;A0A087X1W1;I3L0N7;I3L1C0;I3L3Q8;I3L4U6;REV__O95996	Q9UQ35	Serine/arginine repetitive matrix protein 2	SRRM2
27.3798	27.1006	27.7498	27.6359	27.8063	27.7558	27.7366	27.4134	27.4028						11	11	11	11.9	11.9	11.9	104.8	0	130.49	3851600000	165	0.18895	0.817431	0.107499	0.338453	Q9Y5B6	Q9Y5B6	PAX3- and PAX7-binding protein 1	PAXBP1
24.97	24.7396	24.2734	24.8032	25.3738	23.356	24.8597	24.9831	24.4511						7	7	7	14.8	14.8	14.8	57.673	0	24.623	423570000	46	0.148143	0.846226	0.103638	0.28755	O60832;C9IYT0;H7C0M1;H7BZF2	O60832;C9IYT0	H/ACA ribonucleoprotein complex subunit 4	DKC1
27.1201	27.5158	26.7651	26.4332	25.2388	23.6871	27.9282	27.0431	26.7384						23	23	23	34.7	34.7	34.7	94.622	0	113.47	1949300000	156	0.0875568	0.919318	0.102931	0.198885	A0A0R4J2E8;A8MXP9;P43243;D6REM6;D6R991;B3KM87;H0Y8T4;Q68E03;D6RBI2;D6RBK5;D6RE02;D6RIA2;D6RAM9;D6RAY2;D6RB45;A0A1B0GX04;D6R9F3;D6RBS2;D6RCM3;D6REK4;D6R8Z5	A0A0R4J2E8;A8MXP9;P43243;D6REM6;D6R991	Matrin-3	MATR3
29.7046	30.0871	30.2578	30.5084	30.3427	30.4711	29.9163	30.0401	30.3973						48	48	48	30.2	30.2	30.2	199.52	0	258.14	6649300000	374	0.17646	0.831615	0.101402	0.318818	P11137;E7EV03;A8MZ31	P11137	Microtubule-associated protein 2	MAP2
25.5209	25.5314	25.6569	26.0725	25.7672	26.1673	25.7757	25.4287	25.805						12	12	12	13.3	13.3	13.3	103.34	0	40.169	1338200000	96	0.319223	0.770599	0.100087	0.438056	Q9BRR8;K7EQ19	Q9BRR8	G patch domain-containing protein 1	GPATCH1
25.4649	24.0746	23.1898	25.9762	24.8257	25.1157	25.8153	23.0461	24.164						9	9	9	35.1	35.1	35.1	30.84	0	38.441	1118000000	91	0.0319475	0.959608	0.0986996	0.0864412	Q13151	Q13151	Heterogeneous nuclear ribonucleoprotein A0	HNRNPA0
22.6463	23.5609	24.3669	23.8817	24.3675	24.6246	24.2761	23.4208	23.1719						4	4	4	2.8	2.8	2.8	161.1	0	9.8578	148950000	20	0.0566558	0.939097	0.0982335	0.140526	O15069	O15069	NAC-alpha domain-containing protein 1	NACAD
28.4257	28.2892	27.7288	28.2003	28.4318	28.4541	28.3743	28.265	28.0917						9	9	5	53.8	53.8	28.2	17.965	0	92.025	3625100000	183	0.157007	0.845843	0.0957902	0.291584	P62979;J3QS39;J3QTR3;F5H6Q2;F5GYU3;F5H2Z3;F5H265;B4DV12;F5H388;F5H747;F5GXK7;J3QKN0;Q5PY61;Q96C32;P0CG47;P0CG48;J3QSA3;F5GZ39;M0R1V7;Q49A90	P62979	Ubiquitin-40S ribosomal protein S27a;Ubiquitin;40S ribosomal protein S27a	RPS27A
28.9086	29.016	29.1429	29.2287	29.6362	29.2093	28.8883	29.2786	29.1819						41	41	41	19.4	19.4	19.4	263.83	0	323.31	21710000000	1230	0.278262	0.787042	0.0937862	0.39825	P18583;H7C1M2;J3QSZ5;H7C2G8	P18583;H7C1M2	Protein SON	SON
27.2266	27.0718	26.9884	26.5889	27.3763	27.5047	26.9616	27.4371	27.1642						26	26	18	30.8	30.8	21.2	95.925	0	221.1	6151100000	303	0.234017	0.806217	0.0920035	0.361597	Q8NE71;H0YGW7;A0A0G2JIC2;F5GYK6	Q8NE71;H0YGW7	ATP-binding cassette sub-family F member 1	ABCF1
31.8934	31.3622	29.8432	31.1014	31.1168	30.9558	31.5068	31.0932	30.769						23	6	5	60.8	21.1	17.6	47.766	0	87.479	22641000000	122	0.0474333	0.944856	0.0900764	0.120047	Q5JP53;P07437;Q5ST81;A6NNZ2	Q5JP53;P07437;Q5ST81	Tubulin beta chain	TUBB
30.1864	30.5214	30.7794	29.2186	29.2752	29.1947	30.8964	30.4328	30.4209						19	19	18	53.1	53.1	50.3	31.971	0	89.739	22032000000	395	0.139577	0.866789	0.0876541	0.263746	B4DY08;G3V4W0;B2R5W2;P07910;G3V4C1;G3V2Q1;G3V576;G3V555;G3V575;G3V5X6;G3V3K6;G3V251;B4DSU6;G3V5V7;G3V2D6;G3V4M8;A0A0G2JPF8;A0A0G2JNQ3;P0DMR1;O60812;B7ZW38;B2RXH8;G3V2H6	B4DY08;G3V4W0;B2R5W2;P07910;G3V4C1;G3V2Q1;G3V576;G3V555;G3V575	Heterogeneous nuclear ribonucleoproteins C1/C2	HNRNPC
29.1964	29.1241	28.7382	29.1322	29.2579	29.5298	29.2951	28.9519	29.0622						14	14	14	28.6	28.6	28.6	48.023	0	198.87	13124000000	214	0.182285	0.837828	0.0835228	0.304245	G3XAC6;Q14498;A0A0U1RQH7;H0Y4X3;A0A0U1RQW2;Q5QP23;Q5QP22;Q86U06;A0A087X122;G3V5Z6;H0YJJ3;G3XAP0	G3XAC6;Q14498;A0A0U1RQH7;H0Y4X3;A0A0U1RQW2	RNA-binding protein 39	RBM39
29.9061	29.8741	30.0571	30.2763	30.4034	30.4033	30.0523	30.0995	29.9328						21	21	21	30.1	30.1	30.1	66.526	0	323.31	23590000000	404	0.476066	0.758708	0.0824286	0.470693	Q6UN15;A0A0B4J203;H0Y8P7	Q6UN15;A0A0B4J203	Pre-mRNA 3-end-processing factor FIP1	FIP1L1
29.5537	29.342	29.5938	29.8346	29.841	29.8775	29.6774	29.4238	29.6284						16	16	16	14.5	14.5	14.5	130.16	0	153.93	10445000000	355	0.294457	0.797193	0.080066	0.38096	O14617;K7ERW8	O14617	AP-3 complex subunit delta-1	AP3D1
27.0301	27.4291	27.0086	27.2583	27.5127	27.6053	27.1721	27.2076	27.3263						12	12	9	17.6	17.6	15.1	77.526	0	75.632	1447200000	96	0.213324	0.828604	0.0793781	0.324717	P78362;H7C5L6;H7C521;H7C2I2;F8WBW4;C9J2M4;A8MPP7;A8MPY5;E7ETV6;Q9UPE1	P78362	SRSF protein kinase 2;SRSF protein kinase 2 N-terminal;SRSF protein kinase 2 C-terminal	SRPK2
25.8622	25.792	23.0855	25.3667	23.7867	25.6311	25.8306	25.7147	23.4116						5	5	5	12.8	12.8	12.8	37.476	0	31.114	942690000	63	0.019991	0.966472	0.072436	0.0554346	Q8NAV1	Q8NAV1	Pre-mRNA-splicing factor 38A	PRPF38A
23.3057	22.7859	23.4815	22.7066	23.8858	23.4713	23.5075	23.506	22.771						12	12	12	7.6	7.6	7.6	182.77	0	109.07	585930000	85	0.0770355	0.930912	0.0705045	0.167025	Q8NI27;A0A0C4DG98;H0Y7U4;H7C477;H0Y815;F2Z2V2;B7ZBA0;H0Y594	Q8NI27;A0A0C4DG98	THO complex subunit 2	THOC2
26.5102	26.1704	26.5331	26.8427	26.3477	26.2548	26.529	26.3692	26.5177						8	6	6	12.2	9.7	9.7	82.223	0	25.649	495110000	30	0.202964	0.845293	0.0673803	0.295416	O15075;Q5VZY9	O15075;Q5VZY9	Serine/threonine-protein kinase DCLK1	DCLK1
25.875	26.1346	25.932	26.3964	26.2734	26.3242	26.0771	25.9781	26.0842						4	4	4	20.1	20.1	20.1	30.255	0	60.324	1228900000	68	0.314025	0.808411	0.0659765	0.354912	O95639;H7C419;B7Z7B0;C9JEV9	O95639;H7C419;B7Z7B0;C9JEV9	Cleavage and polyadenylation specificity factor subunit 4	CPSF4
25.2419	25.3186	25.1465	24.4418	25.2371	24.9489	25.4019	25.2649	25.2246						10	10	10	43.8	43.8	43.8	20.252	0	63.842	2050300000	162	0.348581	0.81035	0.0614904	0.355033	P62913;Q5VVC8;Q5VVC9	P62913;Q5VVC8;Q5VVC9	60S ribosomal protein L11	RPL11
26.7534	26.3	25.5312	26.006	25.6338	25.8655	26.4298	26.3605	25.9782						15	15	15	54.1	54.1	54.1	22.591	0	43.409	3151100000	149	0.0551656	0.942587	0.0612939	0.126814	A0A024R4M0;P46781;B5MCT8;C9JM19;F2Z3C0;A8MXK4	A0A024R4M0;P46781;B5MCT8;C9JM19	40S ribosomal protein S9	RPS9
28.69	28.3733	28.1725	28.7837	28.2079	28.4029	28.7969	28.2232	28.396						18	15	14	33	26.6	25.3	62.183	0	84.651	2195100000	106	0.0945443	0.92677	0.0600872	0.183719	Q14194;E9PD68;Q14117	Q14194;E9PD68	Dihydropyrimidinase-related protein 1	CRMP1
28.5542	29.1728	28.728	29.1981	29.1386	29.3147	28.9586	28.8101	28.8507						12	12	12	48.4	48.4	48.4	22.487	0	66.066	7192300000	237	0.104128	0.926771	0.0547791	0.189265	Q92522	Q92522	Histone H1x	H1FX
24.4664	23.8649	23.6594	25.0416	26.1155	24.9523	24.5053	25.1261	22.5162						4	4	3	11.5	11.5	7.2	47.377	0	19.099	165220000	24	0.0211725	0.967943	0.0522944	0.0566213	P78356;A0A087WT35	P78356	Phosphatidylinositol 5-phosphate 4-kinase type-2 beta	PIP4K2B
22.3238	23.8341	23.8736	24.0022	23.7442	24.7186	22.699	24.081	23.4041						3	3	3	15	15	15	22.774	0	6.8799	171620000	30	0.0263113	0.966395	0.0508277	0.0679838	Q9Y6A4	Q9Y6A4	Cilia- and flagella-associated protein 20	CFAP20
30.9418	30.2948	29.6858	30.4451	30.0267	30.2922	30.5254	30.37	30.1776						25	25	2	62.7	62.7	3.6	49.83	0	323.31	12667000000	520	0.0456092	0.954962	0.0502084	0.105407	P68371	P68371	Tubulin beta-4B chain	TUBB4B
28.1751	27.9212	27.8169	28.1917	28.5007	28.219	28.2957	27.9672	27.7887						35	35	35	22	22	22	138.68	0	229.36	10175000000	475	0.0898622	0.927809	0.046126	0.163182	A0A087WUT6;O60841	A0A087WUT6;O60841	Eukaryotic translation initiation factor 5B	EIF5B
28.6497	28.642	28.9774	29.1066	29.1887	28.936	28.9545	28.6063	28.8446						30	30	30	44.6	44.6	44.6	51.958	0	249.77	12902000000	503	0.108731	0.925621	0.0454102	0.180961	P55081;Q00653	P55081	Microfibrillar-associated protein 1	MFAP1
26.8564	26.3173	26.1926	26.8002	24.225	26.4943	26.6312	26.6701	26.1611						13	13	7	18.1	18.1	10.7	98.679	0	68.437	592860000	54	0.0417535	0.960651	0.0320263	0.0886606	A0A0G2JMZ6;O60282;Q12840;J3KNA1;C9JWB9	A0A0G2JMZ6;O60282;Q12840;J3KNA1	Kinesin heavy chain isoform 5C;Kinesin heavy chain isoform 5A;Kinesin-like protein	KIF5C;KIF5A
23.4226	25.9224	25.9279	23.6534	24.0696	24.1919	24.6444	26.77	23.9416						3	3	3	23.3	23.3	23.3	10.071	0	44.591	1662600000	46	0.00764406	0.984295	0.0277119	0.0214635	J3QSY4;D6RC52;D6RCB9;Q9NX24	J3QSY4;D6RC52;D6RCB9;Q9NX24	H/ACA ribonucleoprotein complex subunit 2	NHP2
25.6065	25.9189	26.0728	25.8023	25.2814	25.3657	26.0606	25.8875	25.7264						24	24	24	18.3	18.3	18.3	145.83	0	83.889	1618600000	172	0.052122	0.961092	0.0254116	0.0949183	O75533;B4DGZ4;H7C341;F8WC19	O75533	Splicing factor 3B subunit 1	SF3B1
28.503	28.1625	27.8716	28.4912	28.2601	28.2423	28.6883	27.8451	28.0735						19	19	19	37.4	37.4	37.4	59.75	0	162.01	3070300000	185	0.025064	0.969918	0.0232779	0.0566427	P25705;K7EK77;K7ENJ4;K7ERX7;K7EJP1;K7EQH4;K7ESA0	P25705;K7EK77;K7ENJ4	ATP synthase subunit alpha, mitochondrial	ATP5A1
26.6403	26.295	26.163	27.2125	27.3055	26.9865	26.7809	26.9618	25.4142						30	30	30	26	26	26	145.89	0	148.37	3402500000	316	0.0126791	0.977739	0.0195268	0.0320724	Q9C0J8;B9A053	Q9C0J8	pre-mRNA 3 end processing protein WDR33	WDR33
26.9784	27.1665	27.3559	27.2022	27.3908	27.7044	27.1232	27.195	27.2288						11	11	11	13.6	13.6	13.6	131.67	0	101.45	1086100000	93	0.0463924	0.965711	0.0153701	0.0720429	P61129	P61129	Zinc finger CCCH domain-containing protein 6	ZC3H6
30.1528	30.2367	30.0723	30.233	30.4058	30.3567	30.1459	30.0826	30.2728						31	31	31	57.1	57.1	57.1	44.961	0	323.31	19129000000	465	0.062253	0.96342	0.0131474	0.0758439	Q96I25;Q5W011;Q5W010;Q5W012;H0Y6J6	Q96I25;Q5W011;Q5W010;Q5W012	Splicing factor 45	RBM17
26.7405	26.7793	26.5943	26.2695	26.3373	26.4423	26.1078	26.9648	27.0765						8	8	6	6.1	6.1	5.4	119.06	0	17.729	606770000	48	0.0123741	0.978264	0.0116564	0.0283522	Q13367;F5GWU4;F5GYB0	Q13367	AP-3 complex subunit beta-2	AP3B2
24.7027	24.2869	23.3091	24.1771	23.1445	23.7784	24.8039	24.1453	23.3832						48	48	1	26	26	0.7	276.55	0	196.28	1779500000	145	0.00632444	0.986502	0.011226	0.0164523	Q5HY54;P21333;F8WE98;H0Y5C6;H0Y5F3;Q14315;H7C5L4	Q5HY54;P21333	Filamin-A	FLNA
27.2202	27.3624	27.0322	27.1302	26.7605	26.7556	27.1573	27.165	27.2985						17	17	17	12.7	12.7	12.7	213.57	0	130.29	945250000	102	0.00620403	0.992167	0.00200526	0.00973309	Q12888;A6NNK5;C9JXV0;M0R142;H7C3N7;H7BZY0	Q12888;A6NNK5	Tumor suppressor p53-binding protein 1	TP53BP1
22.9003	23.4746	23.9764	28.4204	28.5424	28.4234	24.1341	23.1774	22.4623						41	41	41	15.1	15.1	15.1	289.63	0	143.28	3106000000	189	-4.34294e-08	1	0	0	A0A087X2H1;Q9ULT8;H0YJP0;H0YJD4;G3V4V5;A0A087WVU6;H0YJV8;H0YJ72	A0A087X2H1;Q9ULT8	E3 ubiquitin-protein ligase HECTD1	HECTD1
23.392	22.4006	23.0187	23.8398	25.6422	25.9164	22.9082	22.977	23.5161						2	2	2	2	2	2	74.34	0	5.3509	174560000	17	-4.34294e-08	1	0	0	F8W9B8;A0A0A0MSI8;O00471	F8W9B8;A0A0A0MSI8;O00471	Exocyst complex component 5	EXOC5
23.9816	24.138	22.9996	25.6634	25.1845	25.3719	23.46	24.6092	23.8141						5	5	5	2	2	2	338.17	0	22.312	58827000	14	-4.34294e-08	1	0	0	A0A0C4DFX2;Q5TBA9;B1ALA1	A0A0C4DFX2;Q5TBA9	Protein furry homolog	FRY
23.8011	23.1284	22.7343	25.1466	25.206	24.7283	23.5262	23.1198	23.2529						2	2	2	0.8	0.8	0.8	327.55	0	14.515	42754000	6	-4.34294e-08	1	0	0	Q5T321;A0A0D9SF28;F5GXV7;Q8NFP9	Q5T321;A0A0D9SF28;F5GXV7;Q8NFP9	Neurobeachin	NBEA
23.8179	24.2096	23.6044	26.6772	26.3783	26.1453	23.4913	23.608	24.2961						7	7	7	28.8	28.8	28.8	39.76	0	24.992	275920000	33	-4.34294e-08	1	0	0	A0A1W2PQ72	A0A1W2PQ72
22.9533	23.342	23.1551	26.92	26.6569	26.5973	22.8483	23.0551	22.7591						5	5	5	13.1	13.1	13.1	48.338	0	18.913	222900000	22	-4.34294e-08	1	0	0	B7Z503;Q9BSF8;E9PKU9	B7Z503;Q9BSF8;E9PKU9	BTB/POZ domain-containing protein 10	BTBD10
22.3642	23.362	24.8509	27.8307	27.4763	27.352	22.9342	22.3738	22.9431						11	11	11	4.4	4.4	4.4	296.74	0	46.043	335490000	34	-4.34294e-08	1	0	0	E7EMZ9;E9PBC6;D6RAA5;Q4VXL8;O95359;E9PGB3;H0Y911;Q4VXL4;H0Y9Y7;H0Y8P9	E7EMZ9;E9PBC6;D6RAA5;Q4VXL8;O95359;E9PGB3;H0Y911;Q4VXL4	Transforming acidic coiled-coil-containing protein 2	TACC2
22.6025	23.7226	24.7587	24.0589	25.6487	25.7563	24.0991	23.2524	23.2343						10	1	1	41.8	4.9	4.9	29.05	0	5.1038	91457000	9	-4.34294e-08	1	0	0	H0Y4T4	H0Y4T4		CEP170
22.8806	23.155	23.9462	31.9458	32.0141	32.3261	22.8081	24.182	23.9632						12	12	12	21.1	21.1	21.1	51.201	0	53.796	9413800000	70	-4.34294e-08	1	0	0	H0YDD4;P10515;E9PEJ4	H0YDD4;P10515;E9PEJ4	Acetyltransferase component of pyruvate dehydrogenase complex;Dihydrolipoyllysine-residue acetyltransferase component of pyruvate dehydrogenase complex, mitochondrial	DLAT
23.0412	21.9749	23.2112	24.9552	25.2672	25.1577	24.1096	23.8026	23.2457						7	7	7	6.2	6.2	6.2	111.28	0	14.363	523600000	35	-4.34294e-08	1	0	0	H7BXF5;Q9H0E3	H7BXF5;Q9H0E3	Histone deacetylase complex subunit SAP130	SAP130
23.1327	23.4406	22.5571	26.3101	25.8591	25.9586	24.7102	24.1138	23.2534						6	6	6	6.1	6.1	6.1	143.23	0	35.875	132000000	24	-4.34294e-08	1	0	0	J3KNS1;Q9UPW5	J3KNS1;Q9UPW5	Cytosolic carboxypeptidase 1	AGTPBP1
23.644	23.9828	23.7031	26.1193	25.9712	25.9989	23.1972	22.9598	23.9719						11	11	9	16.4	16.4	13.5	79.954	0	25.973	106510000	22	-4.34294e-08	1	0	0	O00139;D6R9M0;H0Y8H2;H0Y5Z9	O00139	Kinesin-like protein KIF2A	KIF2A
22.6485	23.4956	23.5214	28.6658	28.7622	29.0472	22.9152	23.1915	24.4729						11	11	11	17.2	17.2	17.2	54.122	0	69.519	971150000	69	-4.34294e-08	1	0	0	O00330;H0YD97;E9PLU0;E9PRI6	O00330;H0YD97	Pyruvate dehydrogenase protein X component, mitochondrial	PDHX
23.7932	22.3526	23.6793	27.3452	27.1202	26.8162	23.3059	23.0656	24.1618						6	6	6	19.6	19.6	19.6	53.536	0	93.613	184830000	14	-4.34294e-08	1	0	0	O15079	O15079	Syntaphilin	SNPH
22.7839	23.1087	23.2805	24.8031	25.0921	24.8712	22.9479	24.1634	23.0053						6	6	6	11.8	11.8	11.8	65.446	0	13.001	274280000	42	-4.34294e-08	1	0	0	O95402;B8ZZF3;M0R2Y4	O95402;B8ZZF3	Mediator of RNA polymerase II transcription subunit 26	MED26
23.4311	23.4278	22.6523	24.0389	23.4004	24.8622	23.4495	23.6819	23.5328						3	3	3	9.3	9.3	9.3	34.735	0	5.48	79726000	18	-4.34294e-08	1	0	0	P05089	P05089	Arginase-1	ARG1
22.5589	22.6882	22.467	30.3387	29.7458	29.5713	24.4425	23	22.7828						22	22	22	35.1	35.1	35.1	43.295	0	60.622	2029800000	135	-4.34294e-08	1	0	0	P08559;Q5JPU0;Q5JPT9;Q5JPU1;Q5JPU3;Q5JPU2;P29803	P08559	Pyruvate dehydrogenase E1 component subunit alpha, somatic form, mitochondrial	PDHA1
23.9618	22.7865	22.7448	28.577	28.0096	27.8924	23.9231	24.9213	23.0328						8	8	8	24.8	24.8	24.8	39.233	0	35.645	618730000	44	-4.34294e-08	1	0	0	P11177;C9J634;F8WF02	P11177;C9J634	Pyruvate dehydrogenase E1 component subunit beta, mitochondrial	PDHB
23.851	23.3748	23.6148	27.715	27.5891	28.3467	23.5019	24.5234	23.5089						6	6	6	24	24	24	46.744	0	68.553	407290000	30	-4.34294e-08	1	0	0	P49841	P49841	Glycogen synthase kinase-3 beta	GSK3B
23.3409	24.0208	23.1821	24.5449	24.6114	25.1166	23.7666	23.2713	22.4109						3	3	3	22.7	22.7	22.7	11.284	0	7.4904	56843000	8	-4.34294e-08	1	0	0	P81605	P81605	Dermcidin;Survival-promoting peptide;DCD-1	DCD
21.9589	23.4181	23.9616	25.8351	25.253	22.839	23.3486	22.5784	24.3063						8	8	8	15.7	15.7	15.7	80.595	0	68.055	383660000	28	-4.34294e-08	1	0	0	Q71RC2;X6RLN4;Q96J85;F8W1Z5;F8VNV1;F8VY40	Q71RC2;X6RLN4;Q96J85	La-related protein 4	LARP4
24.3488	23.652	23.9638	24.1456	24.8596	24.4838	22.7261	23.9904	23.8007						3	3	3	4.2	4.2	4.2	79.347	0	6.6225	34821000	11	-4.34294e-08	1	0	0	Q86VW0;H7BZR8;H7BXT9	Q86VW0;H7BZR8	SEC14 domain and spectrin repeat-containing protein 1	SESTD1
22.6778	22.927	23.334	25.0297	24.7885	24.9401	23.2849	23.877	24.2012						20	20	20	12.9	12.9	12.9	202.47	0	53.566	426160000	73	-4.34294e-08	1	0	0	Q8NEY1;A0A0A0MRJ3;H0Y6F6	Q8NEY1;A0A0A0MRJ3;H0Y6F6	Neuron navigator 1	NAV1
23.785	22.479	23.8398	25.7292	25.5902	25.0671	23.6098	23.9752	23.79						5	5	5	8.9	8.9	8.9	64.948	0	17.795	58180000	8	-4.34294e-08	1	0	0	Q96B18;G5E9H6;A0A0C4DFP1	Q96B18	Dapper homolog 3	DACT3
22.9804	22.409	22.9989	24.7553	24.7745	25.1347	23.9138	23.3282	23.8767						15	15	15	11.4	11.4	11.4	145.17	0	90.955	845500000	62	-4.34294e-08	1	0	0	Q96ST3;H3BMA2;H3BT34;H3BQ76;H3BQ88;H3BNA0;H3BNZ3;H3BQL7;H3BP90	Q96ST3	Paired amphipathic helix protein Sin3a	SIN3A
27.6993	27.2724	27.6235	28.1558	28.0372	28.0074	28.0709	27.3904	27.1299						11	11	11	25.9	25.9	25.9	53.5	0	48.366	3599900000	157	0.0013798	0.996238	-0.00131035	-0.0031974	P26368;K7ENG2;K7ELP8	P26368;K7ENG2	Splicing factor U2AF 65 kDa subunit	U2AF2
25.2547	25.3022	25.3641	25.2677	25.4821	24.9449	25.4601	25.3673	25.063						12	12	12	15.7	15.7	15.7	73.602	0	22.808	645430000	71	0.0274762	0.970481	-0.0101535	-0.0453197	Q14978;A0A0A0MRM9;S4R349;S4R402;S4R341;S4R3C2	Q14978;A0A0A0MRM9	Nucleolar and coiled-body phosphoprotein 1	NOLC1
27.3546	27.321	27.3706	27.3791	27.7547	27.5389	27.4526	27.17	27.389						17	17	16	13	13	13	139.27	0	129.28	1738300000	162	0.045496	0.970472	-0.0115579	-0.061861	Q9H7N4	Q9H7N4	Splicing factor, arginine/serine-rich 19	SCAF1
26.495	26.1596	26.5485	26.9879	26.9996	26.4085	26.8141	26.2074	26.1414						17	17	17	25.1	25.1	25.1	66.389	0	62.854	2426900000	205	0.0181355	0.972628	-0.0134373	-0.0388069	Q9H0G5;A0A024QZ33;K7ERM9;J3KT62;K7EK40;J3QLV5;J3QRI6;K7EMD8	Q9H0G5;A0A024QZ33	Nuclear speckle splicing regulatory protein 1	NSRP1;CCDC55
26.6819	26.4331	26.271	26.6596	26.1644	25.9456	26.9218	26.2032	26.2123						19	19	19	45.4	45.4	45.4	50.976	0	73.042	2211800000	258	0.0203185	0.969766	-0.0162455	-0.0443429	P61978;Q5T6W2;S4R457;S4R359	P61978;Q5T6W2	Heterogeneous nuclear ribonucleoprotein K	HNRNPK
25.7606	25.985	26.0901	26.1186	26.1402	25.9525	25.2445	26.1326	26.4053						12	7	7	11.7	8.7	8.7	97.016	0	39.186	412270000	38	0.0161993	0.971044	-0.0177619	-0.0383078	P11171;Q4VB86;E9PN54;A0A1B0GWG0	P11171;Q4VB86	Protein 4.1	EPB41
29.4445	28.8789	29.0445	29.1679	28.918	28.8758	29.3981	28.9315	28.9784						19	19	1	46.7	46.7	6.8	40.672	0	172.83	3262800000	132	0.0300611	0.968648	-0.0200094	-0.0617525	A8K340;O43602	A8K340;O43602	Neuronal migration protein doublecortin	DCX
23.0268	23.3969	22.9714	23.1049	23.6139	23.6136	23.4512	22.311	23.5589						5	5	5	21.5	21.5	21.5	17.302	0	13.005	110510000	17	0.0194746	0.970016	-0.0246315	-0.0472794	P16949;A2A2D0;E5RGX5;Q93045	P16949	Stathmin	STMN1
30.9596	30.9762	30.9991	30.6882	30.7343	30.416	31.0691	30.7875	31.0024						40	40	3	40.2	40.2	2.9	90.583	0	323.31	25167000000	687	0.106349	0.941536	-0.0252755	-0.136086	Q00839;Q5RI18;A0A1W2PQL0;A0A1W2PP34;A0A1W2PPL4;A0A1W2PPH7;A0A1W2PRZ7;A0A1W2PQD4;A0A1W2PQ74;A0A1W2PPE9;A0A1W2PRI6;A0A1W2PP22	Q00839;Q5RI18;A0A1W2PQL0;A0A1W2PP34;A0A1W2PPL4;A0A1W2PPH7;A0A1W2PRZ7;A0A1W2PQD4;A0A1W2PQ74	Heterogeneous nuclear ribonucleoprotein U	HNRNPU
28.5046	28.0819	27.6273	28.3212	27.5985	27.6923	28.5626	27.9158	27.6514						32	32	16	46.7	46.7	25.7	83.263	0	222.53	3420200000	244	0.0252792	0.968164	-0.0279833	-0.0594481	P08238;Q58FF7	P08238	Heat shock protein HSP 90-beta	HSP90AB1
30.9489	30.8234	31.1942	31.3887	31.4191	31.3141	31.0105	30.9195	30.9505						56	56	56	52.2	52.2	52.2	90.254	0	323.31	33480000000	912	0.0910271	0.940463	-0.0286522	-0.135072	O43290;E9PQI8	O43290	U4/U6.U5 tri-snRNP-associated protein 1	SART1
26.8209	26.92	27.0157	26.8498	26.8689	27.1666	26.7608	26.6591	27.2468						33	33	33	19.6	19.6	19.6	201.56	0	178.84	6373600000	275	0.0544851	0.954299	-0.0300045	-0.103509	Q7Z6E9;H3BSK8;H3BUN0;I3L3Y2;A0A087WY32	Q7Z6E9	E3 ubiquitin-protein ligase RBBP6	RBBP6
27.275	26.8288	26.5432	27.2329	26.2239	26.565	27.2539	26.66	26.6425						16	16	16	36.7	36.7	36.7	44.614	0	71.424	969690000	79	0.0348306	0.964548	-0.0301533	-0.0767665	P00558;P07205	P00558	Phosphoglycerate kinase 1	PGK1
28.2547	28.3196	28.553	28.5546	28.6967	28.7659	28.4168	28.3197	28.2915						19	19	19	36.2	36.2	36.2	70.729	0	104.57	2796900000	179	0.12316	0.926847	-0.0330842	-0.166939	Q9UHB9;K7EN53;K7EQC2	Q9UHB9	Signal recognition particle subunit SRP68	SRP68
27.5884	27.0072	26.3251	26.907	26.3932	26.29	27.6143	26.946	26.2569						12	12	12	66.1	66.1	66.1	14.369	0	54.894	4948700000	195	0.0214754	0.965809	-0.0344823	-0.0542538	C9JXB8;C9JNW5;P83731	C9JXB8;C9JNW5;P83731	60S ribosomal protein L24	RPL24
26.5039	26.4588	26.2496	26.3713	26.1848	26.6057	26.3546	26.2409	26.5112						24	24	24	84	84	84	26.688	0	72.669	3418400000	183	0.115409	0.928875	-0.035195	-0.166962	P23396;E9PL09;E9PPU1;F2Z2S8;H0YEU2;H0YCJ7;E9PQ96;E9PJH4;H0YF32;E9PK82;E9PSF4;E9PQX2;H0YES8;E9PJN9	P23396;E9PL09;E9PPU1;F2Z2S8;H0YEU2;H0YCJ7	40S ribosomal protein S3	RPS3
28.4071	28.0038	27.2136	27.9187	27.547	27.5178	28.3714	27.6477	27.4946						12	12	12	67.3	67.3	67.3	18.012	0	96.38	2611000000	145	0.0280063	0.968388	-0.0369123	-0.0680224	P62937;F8WE65;C9J5S7;E5RIZ5;P0DN26;A0A0H2UH34;A0A0B4J2A2;A0A075B767;A0A075B759;Q9Y536;F5H284	P62937;F8WE65;C9J5S7	Peptidyl-prolyl cis-trans isomerase A;Peptidyl-prolyl cis-trans isomerase A, N-terminally processed;Peptidyl-prolyl cis-trans isomerase	PPIA
24.0466	24.4363	24.5402	23.1555	23.6681	24.0322	24.698	24.5682	23.6419						12	12	12	19.7	19.7	19.7	73.206	0	37.272	538560000	68	0.03555	0.960532	-0.0383244	-0.082441	H0YJA2;Q6PJT7;G3V256;G3V5I6;A0A087WTC9;G3V3Y4;G3V4R5;G3V411;G3V572;G3V3R9;H0YJ87	H0YJA2;Q6PJT7;G3V256;G3V5I6	Zinc finger CCCH domain-containing protein 14	ZC3H14
26.2595	26.3766	26.5518	26.5128	26.7329	26.6761	26.0707	26.3961	26.5996						8	8	8	13	13	13	73.68	0	28.534	1179700000	53	0.0813146	0.940372	-0.0404841	-0.146742	P38646;D6RJI2;D6RA73;H0Y8S0;H0YBG6	P38646;D6RJI2	Stress-70 protein, mitochondrial	HSPA9
25.9341	26.061	26.1124	26.4847	25.9447	25.8348	26.377	26.1003	25.4943						13	13	13	16.2	16.2	16.2	100.23	0	68.508	1384800000	113	0.0589647	0.94276	-0.0452976	-0.123767	Q13435;E9PPJ0;H0YCG1;E9PJ04;E9PJT3	Q13435;E9PPJ0;H0YCG1	Splicing factor 3B subunit 2	SF3B2
24.7543	23.6905	24.8377	24.8033	22.7023	22.746	24.578	24.5942	23.9651						19	19	19	19.4	19.4	19.4	139.31	0	115.98	2211300000	215	0.0388524	0.95918	-0.0484365	-0.0925508	Q14562;F5H658;Q92620	Q14562;F5H658	ATP-dependent RNA helicase DHX8	DHX8
29.44	29.3811	29.2083	28.6999	29.2137	29.3884	29.2473	29.5845	29.0424						14	14	14	23.1	23.1	23.1	51.556	0	93.639	5851200000	165	0.108265	0.927723	-0.0517381	-0.189761	P08621;M0QYR1;M0QX04	P08621	U1 small nuclear ribonucleoprotein 70 kDa	SNRNP70
27.1731	27.1404	26.0715	27.2911	26.4596	23.9813	26.9598	26.8567	26.4101						19	19	19	12.8	12.8	12.8	202.29	0	122.12	762830000	86	0.045186	0.956981	-0.052796	-0.105747	A0A087X208;O00468	A0A087X208;O00468	Agrin;Agrin N-terminal 110 kDa subunit;Agrin C-terminal 110 kDa subunit;Agrin C-terminal 90 kDa fragment;Agrin C-terminal 22 kDa fragment	AGRN
30.9328	30.8822	31.0038	31.1142	31.3833	31.2293	31.1293	30.7359	30.7942						22	22	18	23.7	23.7	20.4	56.678	0	164.95	23666000000	518	0.155875	0.900575	-0.0531317	-0.233472	Q08170;A0A0D9SEM4;A0A0D9SGD2	Q08170;A0A0D9SEM4	Serine/arginine-rich splicing factor 4	SRSF4
26.512	25.847	25.928	26.5562	25.8551	26.0226	26.4263	25.6218	26.078						32	32	32	69.7	69.7	69.7	57.936	0	233.68	2618800000	185	0.0592623	0.941373	-0.0536041	-0.129706	P14618;H3BTN5;B4DNK4;H3BQ34;H3BR70;H3BT25;H3BUW1;H3BTJ2;H3BU13;H3BN34;H3BQZ3;P30613	P14618;H3BTN5;B4DNK4;H3BQ34;H3BR70	Pyruvate kinase PKM;Pyruvate kinase	PKM
24.0475	23.8246	23.271	23.7779	24.2416	23.7155	23.9133	23.6061	23.4543						8	8	8	15.3	15.3	15.3	88.549	0	89.854	261980000	30	0.0741485	0.935809	-0.0564842	-0.153728	Q13263;M0R3C0;M0R0K9;M0R2I3	Q13263	Transcription intermediary factor 1-beta	TRIM28
26.2743	26.2284	26.5424	26.6768	26.8782	26.6047	26.577	26.0782	26.2083						18	18	18	46.2	46.2	46.2	33.216	0	43.357	2239700000	142	0.124011	0.904694	-0.0605634	-0.217376	Q9NWB6;X6R9F1	Q9NWB6	Arginine and glutamate-rich protein 1	ARGLU1
28.9605	28.9273	29.2361	29.2302	29.5498	29.632	28.7121	29.0351	29.1933						28	28	28	29.1	29.1	29.1	100.18	0	219.45	12001000000	405	0.130485	0.901511	-0.0611121	-0.224575	P49756;E9PQU5;E9PSE8;H0YE46	P49756	RNA-binding protein 25	RBM25
26.8175	27.3111	27.2598	27.0947	27.4804	27.4748	26.7951	27.1159	27.2882						12	12	12	12.1	12.1	12.1	120.77	0	51.582	1050600000	80	0.106715	0.919784	-0.0630334	-0.201299	O75151;A0A087WW48;E7ET14;Q9UPP1;B0QZZ4;Q5JPR8;B0QZZ2;B0QZZ3;B0QZE1;H0Y589;H0Y3N9	O75151	Lysine-specific demethylase PHF2	PHF2
24.0347	22.9707	23.4772	24.1245	23.869	23.0119	22.6583	23.6723	23.9172						3	3	3	16.6	16.6	16.6	21.768	0	5.2103	28903000	10	0.0547671	0.941444	-0.0782668	-0.132015	P61586;Q5JR08;P08134	P61586	Transforming protein RhoA	RHOA
27.4576	27.2662	27.7131	27.8028	28.136	27.851	27.6767	27.2654	27.2508						19	19	19	17.7	17.7	17.7	103.39	0	186.57	8627100000	266	0.160419	0.850621	-0.0813427	-0.280137	A9Z1X7;Q8IYB3;E9PCT1;M0R088;M0R1E7;M0QXG5	A9Z1X7;Q8IYB3;E9PCT1	Serine/arginine repetitive matrix protein 1	SRRM1
27.709	27.4449	27.7949	28.0885	28.1593	28.1287	27.6388	27.3275	27.717						15	15	15	16.7	16.7	16.7	89.437	0	58.413	4231500000	224	0.216681	0.813283	-0.0885035	-0.341877	A0A0D9SEI3;B7ZVY7;A0A0D9SER5;A0A0D9SEN2;J3QR44;P21127;Q5QPR3;Q9UQ88;J3QR29;Q5QPR4;A0A087WYI9;A0A087X1I0;J3KS35;E7ESP2;Q5QPQ9;E9PFJ2	A0A0D9SEI3;B7ZVY7;A0A0D9SER5;A0A0D9SEN2;J3QR44;P21127;Q5QPR3;Q9UQ88;J3QR29;Q5QPR4	Cyclin-dependent kinase 11B;Cyclin-dependent kinase 11A	CDK11B;CDC2L1;CDK11A
26.1185	26.2275	25.9013	26.4592	25.7998	25.4266	25.9675	26.1409	25.8658						4	4	4	7.6	7.6	7.6	88.1	0	23.797	440160000	40	0.295055	0.787881	-0.0910619	-0.404575	A0A1B0GV68;C9JME2;Q9Y4F1;M0QYB0	A0A1B0GV68;C9JME2;Q9Y4F1;M0QYB0	FERM, RhoGEF and pleckstrin domain-containing protein 1	FARP1
26.2758	26.0703	26.1767	26.0293	25.2178	25.1833	27.0125	25.62	25.6031						14	14	14	28.2	28.2	28.2	64.132	0	60.918	886030000	93	0.0712071	0.932554	-0.0957419	-0.167737	P14866;M0QXS5;M0QYT0;M0R076;H7C464;B4DVF8;M0QYL7;M0R1W6;B7WPG3;C9IYN3;D6W592;Q8WVV9	P14866;M0QXS5;M0QYT0	Heterogeneous nuclear ribonucleoprotein L	HNRNPL
27.8894	28.4617	28.3126	27.898	28.1527	27.8508	27.8731	28.0064	28.4831						9	9	9	31.4	31.4	31.4	17.752	0	32.856	13300000000	173	0.148036	0.848046	-0.100348	-0.284826	P47914;F8WF43;C9IYI4	P47914	60S ribosomal protein L29	RPL29
30.6637	31.3692	31.5173	30.5866	30.8897	31.4445	30.5357	30.9666	31.7457						4	4	4	8.2	8.2	8.2	41.287	0	5.7109	24128000000	82	0.0806007	0.926297	-0.100738	-0.186116	P01860;A0A0A0MS07;A0A0A0MS08;P01857;P01859;P01861	P01860;A0A0A0MS07;A0A0A0MS08;P01857;P01859;P01861	Ig gamma-3 chain C region;Ig gamma-1 chain C region;Ig gamma-2 chain C region;Ig gamma-4 chain C region	IGHG3;IGHG1;IGHG2;IGHG4
25.975	25.7414	25.833	26.1073	26.4485	26.3758	25.6818	25.7209	25.8329						26	26	26	17.3	17.3	17.3	160.88	0	98.63	2695900000	209	0.569591	0.707062	-0.104597	-0.575817	Q10570;A0A087X101;A0A087WTV4;E9PIM1	Q10570	Cleavage and polyadenylation specificity factor subunit 1	CPSF1
25.3987	25.4178	25.6853	25.4598	26.0892	26.2174	25.1992	25.466	25.5173						6	6	6	20.3	20.3	20.3	32.844	0	35.201	580550000	75	0.323017	0.760561	-0.106422	-0.452411	O95983;A0A087WT34;A0A087X1H1;A0A0A0MTS6;K7EIE8;A0A087WZ12;J3KSA7;Q9UBB5	O95983;A0A087WT34;A0A087X1H1;A0A0A0MTS6;K7EIE8	Methyl-CpG-binding domain protein 3	MBD3
26.5371	25.9917	26.0858	22.9091	26.3047	25.7289	26.4804	25.9151	25.8743						11	11	11	43	43	43	23.134	0	53.122	3456200000	152	0.168025	0.83184	-0.114907	-0.32091	J3QR09;J3KTE4;P84098;J3QL15	J3QR09;J3KTE4;P84098	Ribosomal protein L19;60S ribosomal protein L19	RPL19
28.2999	28.4182	28.2912	28.4811	27.8489	27.8789	27.9026	28.3368	28.4067						12	8	7	41.6	33.1	30.2	27.764	0	89.414	3302600000	80	0.3022	0.764238	-0.121069	-0.460499	P27348;E9PG15	P27348;E9PG15	14-3-3 protein theta	YWHAQ
28.4668	28.6408	28.1942	28.3539	27.5324	27.5119	28.3551	28.2237	28.3469						10	10	10	59.4	59.4	59.4	23.174	0	117.71	1869600000	98	0.38607	0.733721	-0.125373	-0.529584	D6RE83;P09936;D6R974;D6R956;D6RF53	D6RE83;P09936;D6R974;D6R956	Ubiquitin carboxyl-terminal hydrolase;Ubiquitin carboxyl-terminal hydrolase isozyme L1	UCHL1
27.3546	27.3271	27.2992	27.3392	27.3191	27.6857	27.4674	26.979	27.1482						11	7	7	25.9	19.2	19.2	39.586	0	34.837	2994000000	86	0.374622	0.732447	-0.128732	-0.527444	Q13247	Q13247	Serine/arginine-rich splicing factor 6	SRSF6
23.6366	23.1054	23.6362	23.1186	23.7274	24.0408	24.4389	22.4519	23.1006						2	2	2	13	13	13	21.214	0	12.647	17935000	4	0.0740205	0.927664	-0.128881	-0.18122	F5H157;Q15286	F5H157;Q15286	Ras-related protein Rab-35	RAB35
27.5716	27.5496	27.7085	27.8448	27.9699	28.0189	27.4878	27.4289	27.4979						21	21	21	20	20	20	96.819	0	70.326	4787700000	242	1.20016	0.503869	-0.13836	-0.897363	Q9UBB9;H0Y4U8;F6SQZ1;F6XM96;F6UKU9;F6UQ07	Q9UBB9	Tuftelin-interacting protein 11	TFIP11
28.4192	28.0566	28.0335	28.4221	27.6205	27.9384	27.9957	27.7619	28.3184						15	12	12	32.1	26.7	26.7	61.963	0	70.65	1729800000	70	0.285653	0.75695	-0.14444	-0.475112	Q14195;H0YBT4;D6RF19	Q14195	Dihydropyrimidinase-related protein 3	DPYSL3
25.6523	24.9891	25.3258	25.1935	23.4915	23.5635	25.6155	25.1567	24.7349						10	10	10	59.1	59.1	59.1	28.804	0	117.2	335580000	37	0.183728	0.804455	-0.153395	-0.36671	P18669;P15259;Q8N0Y7	P18669	Phosphoglycerate mutase 1	PGAM1
29.3797	28.8426	28.863	29.2688	28.5172	28.9771	29.3329	28.8428	28.4403						22	22	22	82.7	82.7	82.7	36.053	0	175.23	4181600000	221	0.191976	0.798049	-0.15641	-0.379423	P04406;E7EUT5;O14556	P04406;E7EUT5	Glyceraldehyde-3-phosphate dehydrogenase	GAPDH
25.436	24.9261	23.9293	24.8399	24.7762	25.0863	25.5657	23.1839	25.0724						8	8	8	16.1	16.1	16.1	60.533	0	29.857	390610000	48	0.0640369	0.927477	-0.156476	-0.164705	P49368;B4DUR8;E9PRC8;Q5SZX6;Q5SZX9;E9PM09;Q5SZW8;E9PQ35	P49368;B4DUR8;E9PRC8;Q5SZX6	T-complex protein 1 subunit gamma	CCT3
30.7215	30.5421	30.5508	30.7303	30.9236	30.8984	30.5631	30.299	30.4756						60	60	60	42.9	42.9	42.9	117.46	0	323.31	52236000000	1167	0.751192	0.566662	-0.15892	-0.805944	A0A0C4DG89;Q7L014;D6RJA6;H0Y9U3	A0A0C4DG89;Q7L014	Probable ATP-dependent RNA helicase DDX46	DDX46
24.6798	23.6499	24.1914	23.5625	24.1989	23.2426	24.5195	24.5737	22.9404						7	7	6	12.8	12.8	10.8	73.027	0	33.109	209780000	36	0.0947884	0.901424	-0.162518	-0.22804	A0A087WTP3;Q92945;M0R0I5;M0R3J3;M0R251;M0QYG1;M0QXW7;M0R263;M0QYH3;M0R0C6	A0A087WTP3;Q92945;M0R0I5	Far upstream element-binding protein 2	KHSRP
27.4937	27.7502	27.3083	26.8746	27.0814	27.2842	27.0201	27.4035	27.6312						11	11	4	34.2	34.2	13.4	32.852	0	23.895	2672500000	95	0.307982	0.735373	-0.165847	-0.518996	P05141;Q9H0C2	P05141	ADP/ATP translocase 2;ADP/ATP translocase 2, N-terminally processed	SLC25A5
25.645	26.1779	25.8748	25.1849	25.1166	22.2225	26.0674	25.5261	25.5952						12	12	12	19.4	19.4	19.4	88.885	0	39.3	984000000	86	0.30021	0.736505	-0.169697	-0.514791	Q15459;H7C1L2;F8WB66	Q15459	Splicing factor 3A subunit 1	SF3A1
29.6912	29.2729	29.6494	30.1866	30.2927	29.8649	29.6383	29.1254	29.3375						27	27	27	28.9	28.9	28.9	118.25	0	257.4	18085000000	546	0.356098	0.710663	-0.170762	-0.569992	E7ET15;O15042;E7EW00;H0Y8D9;H7C4V2;C9J5L1;C9JDJ7;U3KPT1	E7ET15;O15042;E7EW00;H0Y8D9	U2 snRNP-associated SURP motif-containing protein	U2SURP
26.506	26.6664	26.6565	26.682	27.0496	26.9716	26.3925	26.493	26.4245						5	4	4	30	21.1	21.1	9.5388	0	78.615	760730000	42	1.3529	0.4089	-0.172978	-1.0827	O00479	O00479	High mobility group nucleosome-binding domain-containing protein 4	HMGN4
26.2514	26.2312	26.0048	25.0111	22.4452	23.3414	26.7779	26.1151	25.0623						17	17	9	22.4	22.4	13.1	102.64	0	110.89	952910000	82	0.128706	0.846886	-0.177347	-0.292781	Q15424;K7ES42;K7EII0	Q15424	Scaffold attachment factor B1	SAFB
25.0997	25.2255	24.9213	25.4063	23.7961	24.5178	25.1568	24.4638	25.0869						4	4	4	10.5	10.5	10.5	65.308	0	51.085	213680000	21	0.308796	0.73378	-0.179647	-0.53263	P30153;C9J9C1;B3KQV6;M0QXG4;M0R0K6;E9PH38	P30153;C9J9C1;B3KQV6	Serine/threonine-protein phosphatase 2A 65 kDa regulatory subunit A alpha isoform	PPP2R1A
26.1029	25.6761	24.8005	25.7924	24.8742	23.1626	25.6278	25.3353	25.0737						12	12	12	22.6	22.6	22.6	62.829	0	48.755	262340000	29	0.163895	0.808516	-0.180916	-0.351022	Q8N158;A0A0J9YXG7	Q8N158	Glypican-2;Secreted glypican-2	GPC2
28.4864	28.5437	28.1797	28.0983	28.0224	27.9306	28.5352	28.2317	27.8913						20	20	20	62.4	62.4	62.4	29.597	0	62.067	5888400000	217	0.350878	0.707455	-0.183849	-0.578834	P62701;C9JEH7;P22090;Q8TD47	P62701	40S ribosomal protein S4, X isoform	RPS4X
26.142	25.9803	26.1939	26.5207	26.1834	25.8299	26.325	25.8414	25.5933						3	3	2	16.7	16.7	12	29.946	0	11.242	598720000	53	0.342369	0.710118	-0.185521	-0.572123	Q7Z7K6	Q7Z7K6	Centromere protein V	CENPV
27.7978	27.9495	28.2502	28.3383	28.2524	27.7591	27.9519	27.7721	27.7161						10	10	10	34.5	34.5	34.5	35.092	0	27.183	1419000000	78	0.544727	0.609865	-0.185828	-0.740988	Q96GY0;H0YAP0	Q96GY0;H0YAP0	Zinc finger C2HC domain-containing protein 1A	ZC2HC1A
26.1968	25.37	24.0441	25.7363	23.7719	25.2271	25.9483	25.3851	23.6984						30	19	19	44.4	30.3	30.3	84.659	0	163.98	948630000	81	0.0734687	0.92488	-0.193057	-0.188911	P07900;Q58FG0;G3V2J8;Q14568;Q58FF6;Q58FG1	P07900	Heat shock protein HSP 90-alpha	HSP90AA1
26.02	25.5292	23.628	25.7892	25.4594	23.8955	25.9037	25.9356	22.7259						26	26	26	15.7	15.7	15.7	238.26	0	111.62	1514800000	166	0.0545124	0.938341	-0.204033	-0.14673	Q14980;A0A087WY61;H0YFY6;F5H4J1;F5H6Y5;K4DIE0;F5H2F3;F5H3L6;F5H0Z7;F5H763	Q14980;A0A087WY61;H0YFY6	Nuclear mitotic apparatus protein 1	NUMA1
26.0156	26.4649	26.4281	26.707	26.512	26.459	25.9197	26.039	26.3262						19	19	19	26	26	26	92.819	0	75.395	942060000	100	0.480681	0.625816	-0.207869	-0.722071	Q3KQU3;C9JIR3;H0YF21;E9PLH3	Q3KQU3	MAP7 domain-containing protein 1	MAP7D1
26.2208	26.1794	26.462	27.0743	26.2618	26.1126	26.0625	25.7135	26.4617						7	7	1	16.4	16.4	2.2	48.646	0	27.717	530280000	45	0.373772	0.685262	-0.208167	-0.624341	H0Y2V1;F8W9U4	H0Y2V1;F8W9U4	Microtubule-associated protein	MAP4
23.6756	27.3747	27.2646	23.2959	23.6208	22.7972	26.4892	26.4982	24.6973						3	3	2	14.7	14.7	11.2	32.922	0	33.629	1511200000	44	0.0534127	0.938129	-0.210068	-0.144412	P52907;A0A0D9SET8	P52907	F-actin-capping protein subunit alpha-1	CAPZA1
28.9067	28.822	29.2669	29.0702	29.2678	29.276	28.671	28.5938	29.0837						15	15	15	15.4	15.4	15.4	104.93	0	75.668	10571000000	255	0.455285	0.637544	-0.215717	-0.708954	J3QK89;Q8IWX8	J3QK89;Q8IWX8	Calcium homeostasis endoplasmic reticulum protein	CHERP
28.8084	29.0383	28.9016	28.831	29.0127	28.546	28.7247	28.5762	28.7975						19	19	19	30.9	30.9	30.9	50.559	0	239.84	16535000000	387	1.09222	0.395733	-0.216657	-1.12103	Q7L4I2;E9PI52;H0YGP9;E1B6W4	Q7L4I2	Arginine/serine-rich coiled-coil protein 2	RSRC2
25.5139	23.154	25.5762	27.8168	27.4647	27.8341	25.383	24.2477	23.9196						16	16	16	47.3	47.3	47.3	46.089	0	91.843	1346100000	144	0.0902646	0.902409	-0.231305	-0.22851	Q9BY77;F6VRR5;F8WCX5;Q8WUT1;Q6R954;F8WEE2	Q9BY77;F6VRR5;F8WCX5	Polymerase delta-interacting protein 3	POLDIP3
29.5649	29.1607	28.4075	28.9663	28.6637	29.1651	29.0755	28.6621	28.6893						22	6	2	52.4	13.5	3.6	49.953	0	88.062	3848000000	128	0.256857	0.741653	-0.235419	-0.506841	Q9BVA1	Q9BVA1	Tubulin beta-2B chain	TUBB2B
24.7808	24.9013	24.251	24.8514	24.2371	23.724	24.8612	24.4188	23.9451						6	6	2	28.6	28.6	8.9	13.228	0	23.16	1016400000	70	0.287566	0.727189	-0.236	-0.547028	H0Y5B4;H7BZ11;J3KQN4;P83881;R4GN19;H7BY91;H0Y3V9	H0Y5B4;H7BZ11;J3KQN4;P83881	60S ribosomal protein L36a	RPL36A;RPL36A-HNRNPH2
28.3549	28.4352	27.626	28.4365	27.869	27.1966	27.7148	28.1104	27.8745						8	8	1	54.4	54.4	23.5	15.404	0	36.249	7643500000	99	0.35211	0.686603	-0.238855	-0.625469	P68431;K7EK07;Q16695;P84243;K7EMV3;B4DEB1;K7ES00;Q6NXT2;K7EP01	P68431;K7EK07;Q16695;P84243;K7EMV3;B4DEB1;K7ES00;Q6NXT2	Histone H3.1;Histone H3;Histone H3.1t;Histone H3.3;Histone H3.3C	HIST1H3A;H3F3B;HIST3H3;H3F3A;H3F3C
28.1313	28.4464	27.7936	28.4984	28.2954	28.0792	28.2299	27.5322	27.8772						13	13	4	53.8	53.8	15.2	17.258	0	66.774	15338000000	347	0.370244	0.675144	-0.244023	-0.649246	P61254;J3QRI7;J3QQQ9;J3QQV1;J3KTJ8;J3QRC4;J3KSS0;J3KS10	P61254;J3QRI7;J3QQQ9;J3QQV1;J3KTJ8;J3QRC4	60S ribosomal protein L26	RPL26
25.9721	25.5128	24.6009	25.6769	24.3303	23.7158	26.2765	25.7028	23.3595						10	10	10	23.9	23.9	23.9	55.348	0	25.608	263930000	29	0.0905757	0.902442	-0.249027	-0.230792	B7ZAR1;E9PCA1;P48643;E7ENZ3	B7ZAR1;E9PCA1;P48643;E7ENZ3	T-complex protein 1 subunit epsilon	CCT5
23.7428	23.935	23.0518	23.0872	23.9611	23.8406	24.1961	22.7154	23.0672						5	2	2	34	13.5	13.5	15.862	0	7.2687	199390000	28	0.183095	0.786495	-0.250294	-0.403078	E7EX70	E7EX70		POLR1E
23.8849	23.9076	24.1655	24.3444	23.7489	23.9623	24.228	24.126	22.8514						4	4	4	10.2	10.2	10.2	48.207	0	14.46	112670000	30	0.215859	0.761754	-0.250886	-0.454609	Q9UJU6;H0Y5J4;B4DDD6;F2Z2V3;F8WB73;F8WCK3;F2Z3E3;F8WC20;F8WBB2;F8WFE1;F8WBG8	Q9UJU6;H0Y5J4;B4DDD6	Drebrin-like protein	DBNL
28.8104	28.5206	28.1449	28.2753	27.7565	27.9635	28.4016	28.2576	28.0607						10	10	8	28.5	28.5	22	40.05	0	48.506	1948200000	77	0.509895	0.573624	-0.252026	-0.796267	P09471;H3BTM2;A0A1W2PRJ7;H3BN82;A0A1W2PS82;A0A1W2PRE1;A0A1W2PQK2;A0A1W2PP87;H3BQG8;A0A087WTB6;A0A1W2PP38	P09471;H3BTM2	Guanine nucleotide-binding protein G(o) subunit alpha	GNAO1
27.0834	27.3494	27.1448	27.0909	27.0871	26.7424	26.9259	27.3551	26.5402						7	7	7	58.3	58.3	58.3	11.367	0	42.521	3713700000	174	0.434098	0.628603	-0.252125	-0.723023	P62805	P62805	Histone H4	HIST1H4A
26.1591	26.4152	26.4514	25.3052	23.0971	25.5414	26.341	25.9504	25.9542						8	8	8	16.4	16.4	16.4	84.69	0	32.392	498720000	44	0.751805	0.457528	-0.260025	-1.00435	H3BQZ7;Q1KMD3	H3BQZ7;Q1KMD3	Heterogeneous nuclear ribonucleoprotein U-like protein 2	HNRNPUL2-BSCL2;HNRNPUL2
24.9826	24.5959	22.8625	25.1614	23.816	24.0451	25.1878	23.5427	22.9244						10	10	10	39.9	39.9	39.9	30.791	0	70.552	359360000	38	0.100209	0.879753	-0.26207	-0.252303	P60174;U3KPZ0;U3KPS5;U3KQF3	P60174	Triosephosphate isomerase	TPI1
24.0674	24.1174	23.341	22.7095	24.4139	23.3718	24.0109	23.4329	23.2911						11	11	11	34.7	34.7	34.7	49.541	0	63.111	553630000	57	0.324431	0.693088	-0.263661	-0.607814	P49411;H3BNU3	P49411	Elongation factor Tu, mitochondrial	TUFM
25.2248	25.328	25.346	25.3486	24.9834	24.7362	25.0194	24.9795	25.0896				+	RNF181_Flag	6	6	6	34.3	34.3	34.3	19.251	0	58.746	210660000	29	2.25736	0.192	-0.270116	-1.80536	K7EP07;K7EK42;Q99426	K7EP07;K7EK42;Q99426	Tubulin-folding cofactor B	TBCB
23.2756	23.0453	23.5486	23.3533	24.4327	23.5758	22.823	22.9107	23.3255						4	4	4	11.6	11.6	11.6	44.243	0	12.979	156350000	30	0.564447	0.520155	-0.270128	-0.864317	Q15007;A0A087X1R4	Q15007;A0A087X1R4	Pre-mRNA-splicing regulator WTAP	WTAP
27.5191	27.6209	27.4851	27.7384	27.7598	27.4829	27.2701	27.4829	27.057						17	17	17	33.9	33.9	33.9	54.626	0	79.909	6041300000	218	0.983065	0.366854	-0.271685	-1.18359	A0A0J9YYL3;A0A0J9YXJ8;A0A0J9YVP6;A0A0J9YXX5;Q9UHX1;A0A0J9YVR6;E9PQ56;A0A0J9YWM1;H0YEM1;H0YCP8;E9PL19;E9PMU7;E9PN18	A0A0J9YYL3;A0A0J9YXJ8;A0A0J9YVP6;A0A0J9YXX5;Q9UHX1	Poly(U)-binding-splicing factor PUF60	PUF60
27.4453	26.6253	26.6153	27.7818	27.4484	27.237	28.8079	25.4446	25.6086						10	10	10	15.1	15.1	15.1	59.209	0	39.239	1868900000	98	0.0864314	0.900442	-0.274956	-0.223759	Q16630;F8WJN3;F8W084	Q16630;F8WJN3	Cleavage and polyadenylation specificity factor subunit 6	CPSF6
28.579	28.4106	28.735	29.0867	29.5464	29.088	28.7415	28.5736	27.5524						7	7	6	20.7	20.7	20.7	28.388	0	36.897	4639600000	259	0.30332	0.700438	-0.285664	-0.591237	M0R268;P09012;M0QZG7;M0QXK2;M0R221;M0R2B8	M0R268;P09012;M0QZG7	U1 small nuclear ribonucleoprotein A	SNRPA
29.007	29.1151	28.7886	28.5461	28.3004	28.8504	28.6614	28.9071	28.4523						10	10	10	56.8	56.8	56.8	14.463	0	42.503	12713000000	182	0.846146	0.395067	-0.296595	-1.12874	P62899;H7C2W9;C9JU56;B7Z4E3;B7Z4C8;B8ZZK4	P62899;H7C2W9;C9JU56;B7Z4E3;B7Z4C8;B8ZZK4	60S ribosomal protein L31	RPL31
26.9702	26.7332	26.5069	26.8913	26.4829	26.0778	26.9483	26.3098	26.0593						14	14	14	65.7	65.7	65.7	15.747	0	94.084	3852800000	156	0.42908	0.604912	-0.297608	-0.750557	P46779;H0YKD8;H0YMF4;H0YLP6	P46779;H0YKD8;H0YMF4;H0YLP6	60S ribosomal protein L28	RPL28
26.4392	26.1072	26.1623	26.3257	26.0276	25.0698	26.6012	25.8342	25.3794						8	8	6	45.4	45.4	35.2	35.924	0	290.65	1651700000	77	0.330828	0.683506	-0.298023	-0.63272	P67809;H0Y449;C9J5V9;A0A0D9SEI8;Q9Y2T7	P67809;H0Y449	Nuclease-sensitive element-binding protein 1	YBX1
24.7051	24.6662	24.1929	23.0286	24.2263	24.4321	24.0645	24.4144	24.1551						7	6	6	15	13.4	13.4	54.945	0	14.875	145090000	33	0.72736	0.425059	-0.310092	-1.05046	A0A087X1A5;Q5JW30;O95793;Q5JW28;F6UDC6	A0A087X1A5;Q5JW30;O95793	Double-stranded RNA-binding protein Staufen homolog 1	STAU1
26.5595	26.3303	26.2043	26.4249	25.7171	25.6446	26.1385	26.0675	25.9129						14	14	14	51.9	51.9	51.9	31.324	0	39.031	3173500000	110	1.23646	0.273953	-0.325084	-1.45469	P15880;H0YEN5;E9PQD7;E9PMM9;I3L404;E9PPT0;E9PM36;H3BNG3;H0YE27	P15880;H0YEN5;E9PQD7;E9PMM9;I3L404	40S ribosomal protein S2	RPS2
24.7698	25.1874	23.2817	24.9014	25.0228	24.9098	24.9482	23.5074	23.8057						5	2	2	18	5.3	5.3	47.268	0	7.7106	131740000	14	0.169501	0.786319	-0.325849	-0.394417	P09104;F5H0C8;F5H1C3	P09104;F5H0C8	Gamma-enolase;Enolase	ENO2
30.0592	29.9263	29.9184	30.1777	29.9068	30.0951	29.573	29.6415	29.6965				+	RNF181_Flag	24	24	24	67.4	67.4	67.4	29.945	0	205.63	15556000000	456	2.33234	0.136374	-0.330961	-2.09519	P61247;D6RAT0;H0Y9Y4;D6RG13;D6R9B6;E9PFI5;D6RB09;H0Y8L7;D6RAS7;D6RED7;D6RI02;D6RGE0	P61247;D6RAT0;H0Y9Y4;D6RG13;D6R9B6;E9PFI5;D6RB09;H0Y8L7	40S ribosomal protein S3a	RPS3A
24.6524	24.8771	22.8294	23.0055	24.7589	24.2293	23.6011	24.7756	22.9765						6	6	6	56.5	56.5	56.5	12.784	0	13.946	643010000	45	0.149451	0.80849	-0.335238	-0.358248	P62888;E5RI99;A0A0C4DH44;A0A0B4J213;E5RJH3	P62888;E5RI99;A0A0C4DH44;A0A0B4J213;E5RJH3	60S ribosomal protein L30	RPL30
28.0035	27.3912	27.0987	27.5032	26.4652	26.5035	27.4807	26.9863	27.0088						11	11	11	26.2	26.2	26.2	54.529	0	65.659	982280000	63	0.471839	0.550095	-0.339209	-0.824287	Q16658;C9JFC0;A0A0A0MSB2	Q16658	Fascin	FSCN1
25.2591	25.7347	25.5192	23.1858	25.8289	25.7208	23.9094	25.7796	25.7659						8	8	7	11	11	10.1	84.975	0	21.515	784080000	69	0.215504	0.757785	-0.352706	-0.479107	A0A087WWP8;Q5VWQ0;A0A0C4DGT8;A0A0C4DH79	A0A087WWP8;Q5VWQ0;A0A0C4DGT8	Round spermatid basic protein 1	RSBN1
25.2528	25.3464	23.7381	23.8547	23.5007	24.0464	24.6184	24.9865	23.6404						5	4	4	26.8	21.2	21.2	21.892	0	5.4308	167970000	23	0.214973	0.757989	-0.364028	-0.48024	P32119;A6NIW5	P32119	Peroxiredoxin-2	PRDX2
24.8403	25.2094	24.8406	23.214	23.531	22.8116	24.7915	24.3828	24.6035						16	16	16	32.3	32.3	32.3	61.494	0	69.808	817020000	108	1.02106	0.297934	-0.370869	-1.37101	Q13573;G3V3A4;G3V4X8;G3V5R3	Q13573;G3V3A4;G3V4X8	SNW domain-containing protein 1	SNW1
28.1903	28.1706	28.1046	28.0361	27.8886	27.5491	27.5601	27.9379	27.822				+	RNF181_Flag	18	18	18	52.1	52.1	52.1	32.728	0	60.917	6692900000	168	1.53558	0.196627	-0.381864	-1.7785	Q02878;F8VZ45;U3KQR5;F8VZA3;F8VWR1;F8VU16;F8VR69	Q02878	60S ribosomal protein L6	RPL6
29.8626	29.5177	29.3056	29.5536	28.7974	28.9929	29.4315	29.0145	29.0629						18	18	16	90.4	90.4	83.7	18.502	0	208.04	4844600000	219	0.873738	0.329075	-0.392282	-1.26956	P23528;E9PP50;E9PK25;G3V1A4;E9PS23;E9PQB7;E9PLJ3;Q9Y281;F8WDN3	P23528;E9PP50;E9PK25;G3V1A4;E9PS23;E9PQB7	Cofilin-1	CFL1
24.2447	24.7925	23.4573	23.5698	23.5813	24.5198	23.5845	23.7741	23.955						16	16	16	14.9	14.9	14.9	145.01	0	134.06	1442800000	75	0.416882	0.579023	-0.393632	-0.784131	A0A0A0MRM8;E7EW20;Q9UM54;A0A0D9SGC1;Q5JVM0	A0A0A0MRM8;E7EW20;Q9UM54;A0A0D9SGC1	Unconventional myosin-VI	MYO6
26.3134	25.7197	25.8779	26.2067	25.7933	23.7465	25.8406	25.8466	24.996						17	17	17	25.1	25.1	25.1	152.45	0	57.708	522570000	84	0.54174	0.48731	-0.409278	-0.943735	A0A0A0MRV0;Q9P2E9;A0A087WVV2;F8W7S5;A2A2S5;A0A087WU26;V9GY78	A0A0A0MRV0;Q9P2E9;A0A087WVV2	Ribosome-binding protein 1	RRBP1
28.4267	28.4044	28.1118	28.5139	27.7088	27.8372	28.287	27.7104	27.7167						3	3	3	9.9	9.9	9.9	41.92	0	21.383	1609200000	30	0.881641	0.317482	-0.409614	-1.29457	Q99536;K7EJM4;K7ESA3;K7ERT7;K7ENX2;K7EM19	Q99536	Synaptic vesicle membrane protein VAT-1 homolog	VAT1
23.7644	23.56	24.74	24.4568	24.0326	22.9506	23.1153	24.9108	22.8009						3	3	3	4.9	4.9	4.9	52.964	0	10.878	129260000	16	0.213119	0.758455	-0.412499	-0.484552	Q7L099	Q7L099	Protein RUFY3	RUFY3
24.3454	24.1362	24.6483	24.9526	23.359	22.9225	25.0379	23.3789	23.4651						11	11	11	50.5	50.5	50.5	39.42	0	89.718	529340000	50	0.302467	0.684276	-0.416003	-0.630938	P04075;H3BQN4;J3KPS3;H3BPS8;H3BUH7;H3BR04;H3BMQ8;H3BU78;H3BR68;P09972	P04075;H3BQN4;J3KPS3;H3BPS8;H3BUH7;H3BR04	Fructose-bisphosphate aldolase A;Fructose-bisphosphate aldolase	ALDOA
23.5992	22.9773	24.7578	23.3002	23.4825	22.3834	23.8819	22.4935	23.7071						3	3	3	2.7	2.7	2.7	125.87	0	5.0105	25382000	12	0.241977	0.734733	-0.417236	-0.534716	O95104	O95104	Splicing factor, arginine/serine-rich 15	SCAF4
28.5707	28.7121	29.2389	28.9075	28.5684	28.4942	28.3552	28.6093	28.2908						12	12	12	66.4	66.4	66.4	24.802	0	246.4	2204100000	87	0.871859	0.317878	-0.422145	-1.29751	P17677	P17677	Neuromodulin	GAP43
27.9703	27.5868	27.5694	27.9349	27.5144	27.8407	27.129	27.3348	27.3952						9	6	5	34.8	27.9	21.5	28.302	0	53.99	1137500000	32	1.28925	0.224507	-0.422535	-1.66582	P61981	P61981	14-3-3 protein gamma;14-3-3 protein gamma, N-terminally processed	YWHAG
27.6651	27.4508	27.7593	27.7183	28.1245	27.7026	27.7614	26.6623	27.1815						27	27	27	25.6	25.6	25.6	95.581	0	59.302	2690300000	214	0.569889	0.467235	-0.423316	-0.983778	Q9BUQ8;H0YIL9;F8VVA2	Q9BUQ8	Probable ATP-dependent RNA helicase DDX23	DDX23
28.0328	27.8139	27.5953	27.9905	27.9506	27.2397	27.8098	26.8381	27.5136						9	9	9	20	20	20	64.594	0	107.88	2022000000	96	0.609585	0.44015	-0.426828	-1.03084	G3XAG1;Q96ME7	G3XAG1;Q96ME7	Zinc finger protein 512	ZNF512
28.1492	27.9726	27.5726	27.177	26.8942	26.6079	28.1021	27.413	26.8784						16	16	7	20.5	20.5	12	70.942	0	112.15	2583400000	185	0.479022	0.510129	-0.433649	-0.879414	O43390;B4DT28	O43390;B4DT28	Heterogeneous nuclear ribonucleoprotein R	HNRNPR
29.5061	29.5279	29.0388	29.0178	29.2593	29.3455	29.0616	28.8061	28.9033						15	15	15	53.4	53.4	53.4	24.205	0	130.23	10357000000	206	1.15924	0.248366	-0.433954	-1.57211	P62241;Q5JR95	P62241;Q5JR95	40S ribosomal protein S8	RPS8
24.5472	24.9769	24.727	24.8448	24.3141	23.8875	23.0027	24.7554	25.1855						3	3	3	21.9	21.9	21.9	16.523	0	28.415	251410000	32	0.254962	0.718883	-0.435823	-0.559395	A0A087WXU5;A0A087WYV3;A0A0D9SEW3;A0A087WXF8;Q9NP64	A0A087WXU5;A0A087WYV3;A0A0D9SEW3;A0A087WXF8;Q9NP64	Nucleolar protein of 40 kDa	ZCCHC17
23.5156	23.9463	23.9911	24.6264	22.7468	24.1559	23.4184	23.6243	23.0567						13	13	13	10.8	10.8	10.8	168.48	0	44.343	240180000	62	0.938831	0.29409	-0.451142	-1.3893	Q15648;J3KSD7;J3QKZ7	Q15648	Mediator of RNA polymerase II transcription subunit 1	MED1
27.7704	27.7068	27.3839	27.216	27.1145	27.3338	27.3069	27.1235	27.0609				+	RNF181_Flag	13	13	13	62	62	62	18.431	0	34.935	5873500000	162	1.50242	0.17177	-0.456602	-1.89779	P62280;M0QZC5;M0R1H6;M0R1H5	P62280;M0QZC5	40S ribosomal protein S11	RPS11
24.6263	24.5551	24.809	24.9256	25.0715	25.2039	24.6959	22.8454	25.0711						3	3	3	19.7	19.7	19.7	21.732	0	9.6442	341650000	34	0.265087	0.71024	-0.459388	-0.579969	Q92572	Q92572	AP-3 complex subunit sigma-1	AP3S1
28.5698	28.348	28.1631	28.3805	28.2614	27.8599	28.4428	27.6417	27.6152						23	23	23	57.3	57.3	57.3	24.261	0	198.89	23126000000	371	0.710656	0.376885	-0.460419	-1.16297	P26373;J3KS98;J3QSB4;H3BUK8;H3BTH3	P26373	60S ribosomal protein L13	RPL13
24.3663	23.9596	23.3738	24.4086	24.3088	22.4974	23.415	23.8587	23.0381						9	8	8	11.2	10.2	10.2	109.43	0	15.872	256210000	27	0.548549	0.467874	-0.462643	-0.977834	Q15029;K7EP67	Q15029	116 kDa U5 small nuclear ribonucleoprotein component	EFTUD2
25.632	26.039	26.2342	25.6398	25.9999	25.5876	25.3419	25.5938	25.5798						4	4	4	5	5	5	97.181	0	15	380130000	46	1.1155	0.248286	-0.463247	-1.56878	Q99549;A0A0A0MT47	Q99549;A0A0A0MT47	M-phase phosphoprotein 8	MPHOSPH8
25.5348	25.1888	24.51	25.1246	23.5375	24.7378	25.3636	25.1304	23.335						9	9	9	18.2	18.2	18.2	59.62	0	21.12	222470000	34	0.263906	0.708217	-0.46818	-0.579385	P50990;H7C4C8;H7C2U0	P50990	T-complex protein 1 subunit theta	CCT8
24.2765	25.0184	24.9757	24.7477	24.7932	24.5647	24.6543	24.6305	23.5684						7	7	7	9.4	9.4	9.4	97.263	0	13.024	130770000	28	0.475159	0.508567	-0.472514	-0.889296	Q96KM6	Q96KM6	Zinc finger protein 512B	ZNF512B
27.3969	27.5501	27.5626	27.2188	27.3181	27.5426	27.0027	27.1312	26.9257				+	RNF181_Flag	16	16	16	7.9	7.9	7.9	244.5	0	89.674	1971600000	144	2.41778	0.0850909	-0.483315	-2.68204	O75643;B4E0P5	O75643	U5 small nuclear ribonucleoprotein 200 kDa helicase	SNRNP200
28.3868	28.5299	28.4739	27.8021	27.5916	27.35	27.9006	27.9836	28.0397				+	RNF181_Flag	24	24	24	55.3	55.3	55.3	47.697	0	203.56	12351000000	360	2.96452	0.0661961	-0.488917	-3.09424	P36578;H3BM89;H3BTP7;H3BU31	P36578;H3BM89	60S ribosomal protein L4	RPL4
27.4661	27.3087	27.113	26.6814	25.8429	26.4774	26.7584	27.0145	26.6199				+	RNF181_Flag	14	14	14	59.1	59.1	59.1	20.762	0	93.474	5619900000	249	1.49558	0.165552	-0.498335	-1.96012	Q02543;M0R117;M0R0P7;M0R3D6;M0R1A7	Q02543;M0R117;M0R0P7;M0R3D6;M0R1A7	60S ribosomal protein L18a	RPL18A
24.2839	24.3683	23.5921	23.0346	23.3013	23.8936	23.6411	23.7984	23.2966						4	4	4	17.8	17.8	17.8	22.225	0	8.9206	127980000	26	0.810332	0.31879	-0.502759	-1.29891	P45973	P45973	Chromobox protein homolog 5	CBX5
26.9958	26.7594	27.1747	27.0071	27.7778	27.216	26.597	26.8429	25.9527						8	8	6	55.6	55.6	36.7	9.3926	0	73.315	2374800000	100	0.813935	0.31428	-0.512431	-1.30922	P05204;Q15651	P05204	Non-histone chromosomal protein HMG-17	HMGN2
24.5884	24.5432	24.8733	24.6791	23.7279	24.9588	23.9036	24.2901	24.2503				+	RNF181_Flag	8	8	7	45.9	45.9	37.2	20.811	0	73.605	337630000	55	1.50053	0.160464	-0.520312	-1.99781	Q13185;S4R2Y4;C9JMM0;B8ZZ43	Q13185;S4R2Y4	Chromobox protein homolog 3	CBX3
24.599	23.1541	24.6618	23.3286	24.0531	24.0671	23.3746	23.8438	23.6325						6	6	6	8.9	8.9	8.9	121.02	0	19.552	105740000	13	0.437577	0.528365	-0.521353	-0.85358	H7C4X9;A0A087WVZ6;A0A087WYS3;Q9ULU4;A0A087WV57	H7C4X9;A0A087WVZ6;A0A087WYS3;Q9ULU4	Protein kinase C-binding protein 1	ZMYND8
26.6298	26.8066	26.2648	25.765	26.5496	26.1608	26.2169	25.9846	25.9135				+	RNF181_Flag	6	6	6	19.1	19.1	19.1	26.888	0	120.01	1754400000	117	1.34434	0.187154	-0.528776	-1.86227	Q86V81;E9PB61	Q86V81;E9PB61	THO complex subunit 4	ALYREF
28.1317	27.7355	27.4845	27.5736	27.4531	27.4856	27.6298	26.9364	27.18						13	13	13	74	74	74	16.445	0	39.686	3417100000	168	0.901298	0.285919	-0.53519	-1.41959	P62249;M0R210;A0A087WZ27;M0R3H0;M0R1M5;Q6IPX4;M0QX76	P62249;M0R210;A0A087WZ27;M0R3H0;M0R1M5;Q6IPX4	40S ribosomal protein S16	RPS16;ZNF90
28.855	28.8603	28.5392	28.4576	27.9132	27.8941	28.6095	27.9931	28.0075						18	18	9	58.9	58.9	32	50.14	0	179.2	7187600000	250	1.12463	0.223748	-0.548117	-1.66498	P68104;Q5VTE0;A0A087WVQ9;A0A087WV01;Q5JR01;A6PW80	P68104;Q5VTE0;A0A087WVQ9;A0A087WV01	Elongation factor 1-alpha 1;Putative elongation factor 1-alpha-like 3;Elongation factor 1-alpha	EEF1A1;EEF1A1P5
28.4097	28.4527	27.9956	28.2617	27.8995	27.6393	27.8765	27.6845	27.6483				+	RNF181_Flag	18	18	18	49.6	49.6	49.6	29.225	0	124.51	8439600000	227	1.5609	0.13766	-0.549564	-2.09734	P18124;A8MUD9;C9JIJ5;C9JZ88	P18124;A8MUD9	60S ribosomal protein L7	RPL7
26.528	26.4325	26.5102	26.7242	25.7862	26.8513	25.8502	25.9854	25.9391				+	RNF181_Flag	8	8	8	30.8	30.8	30.8	35.772	0	26.669	1623200000	69	3.48103	0.061619	-0.565358	-3.78641	J3QQJ0;Q9UHR5;X6R3T8;J3QLH3;F5H478;J3KRU5;J3KS14;J3KRR6;J3QLM2	J3QQJ0;Q9UHR5;X6R3T8;J3QLH3	SAP30-binding protein	SAP30BP
27.1264	26.2102	25.6447	25.9943	25.999	23.8119	26.6664	25.3188	25.2685						14	14	14	62.5	62.5	62.5	17.718	0	51.375	2462600000	136	0.385241	0.574033	-0.575895	-0.7897	P62269;A0A0G2JQH2;Q5GGW2;J3JS69	P62269	40S ribosomal protein S18	RPS18
26.2451	26.9002	26.6098	24.7213	24.1084	24.1024	26.9187	25.6189	25.4587						9	9	9	35.8	35.8	35.8	35.818	0	68.9	506580000	43	0.514662	0.466039	-0.586267	-0.977727	Q96QD9;H9KVC6;H9KVD1	Q96QD9	UAP56-interacting factor	FYTTD1
25.4805	25.4043	24.6476	23.8962	25.0494	23.4904	24.7744	24.9992	23.9978						5	5	5	14.9	14.9	14.9	45.777	0	10.27	341660000	35	0.658952	0.378093	-0.586996	-1.16613	Q8TAD8	Q8TAD8	Smad nuclear-interacting protein 1	SNIP1
25.1856	25.0434	23.789	23.6587	23.3621	24.0235	23.476	24.9854	23.7497						6	6	6	14	14	14	58.848	0	21.184	616730000	38	0.396387	0.563675	-0.602283	-0.811466	Q12874	Q12874	Splicing factor 3A subunit 3	SF3A3
25.2913	25.5409	24.4811	22.8027	23.16	24.4831	25.1572	24.8379	23.4931						5	3	2	15.2	8.7	6.5	40.45	0	15.64	200940000	23	0.432587	0.521651	-0.60836	-0.866714	P04899	P04899	Guanine nucleotide-binding protein G(i) subunit alpha-2	GNAI2
24.0614	24.1456	25.9815	23.5059	26.397	26.244	25.0739	24.3938	22.8835						16	16	16	16.8	16.8	16.8	108.8	0	64.319	1689500000	120	0.272552	0.690592	-0.612448	-0.611958	O75400;F5H578;H0YG38;H7C2N3	O75400	Pre-mRNA-processing factor 40 homolog A	PRPF40A
27.7861	27.9385	27.3593	27.0455	22.9669	23.4041	27.4847	26.6461	27.1094						14	14	14	42.3	42.3	42.3	41.603	0	88.777	1130900000	60	0.965606	0.257239	-0.614611	-1.54384	B4E3S0;Q9ULV4;H0YHL7;F8VV53;F8W1H8;F8VUX3;F8VSA4;F8VRE9;F8VTT6;F8VVB7;J3QLV6;J3KSS5;Q6QEF8	B4E3S0;Q9ULV4;H0YHL7	Coronin;Coronin-1C	CORO1C
25.3628	23.2007	25.4294	25.3171	25.1084	23.5608	25.08	23.7847	23.2622						7	7	7	17.9	17.9	17.9	35.079	0	27.979	473670000	52	0.274273	0.689876	-0.621983	-0.615907	Q6UXN9;C9JBU3	Q6UXN9	WD repeat-containing protein 82	WDR82
25.3234	25.0238	23.8394	23.4295	22.6839	23.2685	24.5848	23.3625	24.3566						7	7	7	18.3	18.3	18.3	58.024	0	28.45	240010000	29	0.460681	0.505308	-0.627549	-0.911757	P40227;Q92526	P40227	T-complex protein 1 subunit zeta	CCT6A
29.6621	29.6575	29.6742	29.8011	29.795	29.4821	29.3594	28.8782	28.8596				+	RNF181_Flag	9	9	9	34.5	34.5	34.5	20.863	0	56.245	4322900000	95	1.74225	0.10612	-0.632208	-2.39779	P07305	P07305	Histone H1.0;Histone H1.0, N-terminally processed	H1F0
25.5752	24.5087	24.8678	25.8489	25.4484	24.1003	24.1481	25.0961	23.8049						2	2	2	7.1	7.1	7.1	30.348	0	6.1273	192770000	18	0.566711	0.422621	-0.634183	-1.06186	A0A0A0MR02;P45880;Q5JSD2;Q5JSD1	A0A0A0MR02;P45880;Q5JSD2;Q5JSD1	Voltage-dependent anion-selective channel protein 2	VDAC2
27.8701	27.662	26.8736	26.8653	25.7974	22.5223	26.9829	26.8824	26.6106						7	7	5	28.2	28.2	18.5	37.377	0	201.99	825190000	37	0.930223	0.25965	-0.64327	-1.51992	P62873;F6UT28;B3KVK2;B1AKQ8;F6X3N5	P62873;F6UT28;B3KVK2	Guanine nucleotide-binding protein G(I)/G(S)/G(T) subunit beta-1	GNB1
24.0159	24.2087	24.0058	27.145	26.4214	26.4627	23.3851	22.7905	24.1244						10	10	10	12.1	12.1	12.1	111.82	0	30.616	202730000	31	0.75566	0.315917	-0.643501	-1.30945	E5KLK1;E5KLJ9;E5KLJ5;E5KLJ6;O60313;H7C141	E5KLK1;E5KLJ9;E5KLJ5;E5KLJ6;O60313	Dynamin-like 120 kDa protein, mitochondrial;Dynamin-like 120 kDa protein, form S1	OPA1
27.7064	27.5831	27.2695	27.1265	27.028	26.8299	26.7222	26.951	26.9381				+	RNF181_Flag	31	31	31	35.2	35.2	35.2	76.613	0	133.59	4329900000	238	1.91023	0.0907945	-0.649172	-2.59946	P19338;H7BY16;C9JYW2;C9JLB1;C9J1H7;C9JWL1	P19338;H7BY16	Nucleolin	NCL
23.6667	23.0188	25.8208	23.0142	26.4908	26.9549	22.9032	23.6893	23.9661						3	3	3	14.6	14.6	14.6	23.398	0	6.3954	473150000	25	0.290125	0.674505	-0.649231	-0.646128	H0YLI7;A0A0A6YYH1;P59780	H0YLI7;A0A0A6YYH1;P59780	AP-3 complex subunit sigma-2	AP3S2;C15orf38-AP3S2
31.0611	31.3839	30.9897	30.6406	30.8454	30.7255	30.6655	30.5041	30.3049				+	RNF181_Flag	16	11	11	40.3	26.1	26.1	22.58	0	184.1	30886000000	339	1.82296	0.0957922	-0.653401	-2.51367	P16401	P16401	Histone H1.5	HIST1H1B
24.1517	24.2984	24.6665	24.8647	23.584	23.6216	23.7125	23.7204	23.7036				+	RNF181_Flag	4	4	4	5.8	5.8	5.8	72.683	0	7.4832	412680000	41	1.90079	0.0933521	-0.660012	-2.6066	O14744;G3V580;G3V2L6;C9JSX3;G3V5L5;G3V507;G3V2F5;H0YJ77;G3V2X6;H0YJX6	O14744;G3V580;G3V2L6;C9JSX3;G3V5L5	Protein arginine N-methyltransferase 5;Protein arginine N-methyltransferase 5, N-terminally processed	PRMT5
25.7439	25.8082	25.9957	26.4037	26.6583	26.302	26.2886	25.9916	23.2366						5	5	5	16.8	16.8	16.8	34.109	0	30.686	1416300000	88	0.279416	0.683665	-0.676973	-0.630003	Q6ZUT1;E9PQL5;E9PKA8;E9PSC8	Q6ZUT1;E9PQL5;E9PKA8;E9PSC8	Uncharacterized protein C11orf57	C11orf57
24.5135	24.4122	24.1883	24.8252	24.5807	22.8214	23.2036	24.5172	23.3558						5	5	5	5.1	5.1	5.1	103.96	0	11.974	94752000	24	0.730643	0.318263	-0.67916	-1.29168	O94973;A0A0G2JS82;O95782;M0R2D9;E9PR62;A0A0G2JQM1;E9PPY8;A0A0G2JS17;A0A0G2JQT9;H0YDE9;H0YEG0;A0A0G2JRF9;A0A0G2JQA4	O94973;A0A0G2JS82;O95782	AP-2 complex subunit alpha-2;AP-2 complex subunit alpha-1	AP2A2;AP2A1
26.8014	27.4637	26.9704	25.9601	26.0044	25.8214	26.3824	26.46	26.3493				+	RNF181_Flag	10	10	10	42.9	42.9	42.9	23.671	0	38.993	1632800000	114	1.55762	0.113204	-0.681282	-2.26078	P82979;F8VZQ9;H0YHG0;F8VS12	P82979;F8VZQ9;H0YHG0	SAP domain-containing ribonucleoprotein	SARNP
28.8397	29.0192	28.5244	24.9155	23.0713	23.884	27.8589	28.5768	27.8912				+	RNF181_Flag	37	37	37	18	18	18	231.1	0	270.26	2278000000	157	1.17118	0.187906	-0.685429	-1.82692	A0A0D9SFK2;Q92614;H0YEV9;A0A1B0GWJ6	A0A0D9SFK2;Q92614	Unconventional myosin-XVIIIa	MYO18A
26.9972	26.5207	25.9407	26.5895	23.9104	22.4336	26.1719	25.682	25.5003						26	26	25	40.8	40.8	39.6	95.337	0	118.34	1021400000	122	0.895044	0.258805	-0.701456	-1.50712	P13639;K7EJ74	P13639	Elongation factor 2	EEF2
27.1645	27.2057	27.1635	26.2645	26.495	26.4499	26.3273	26.7519	26.327				+	RNF181_Flag	9	9	9	38.1	38.1	38.1	23.432	0	42.759	3236200000	131	2.12091	0.0805714	-0.709188	-2.92736	P50914;E7EPB3	P50914;E7EPB3	60S ribosomal protein L14	RPL14
23.4998	23.8353	23.9928	23.3047	23.3113	23.9577	22.9234	23.3689	22.894				+	RNF181_Flag	2	2	2	7.3	7.3	7.3	33.272	0	10.698	50106000	11	1.55418	0.115644	-0.71386	-2.29159	B7Z613	B7Z613		GPM6B
24.4801	24.7985	24.3547	23.8882	24.8124	23.5604	24.4842	22.8157	24.1827						4	4	3	4.1	4.1	2.7	203.37	0	15.269	73933000	9	0.606199	0.389792	-0.716901	-1.13781	H0Y2S9	H0Y2S9		MPRIP
25.0741	25.3101	23.4392	23.8797	23.0168	23.8685	24.2845	23.7602	23.5589						8	8	8	21.3	21.3	21.3	44.76	0	37.324	227440000	30	0.518284	0.446672	-0.739924	-1.0181	P61160;F5H6T1;A0A1B0GWD0;A0A1B0GWH0	P61160;F5H6T1	Actin-related protein 2	ACTR2
34.8324	34.6459	34.3436	33.736	33.0615	33.2791	34.0472	33.7967	33.7302				+	RNF181_Flag	35	35	1	89.6	89.6	4.5	41.792	0	323.31	223020000000	1471	1.91705	0.0852903	-0.749257	-2.75437	P63261;I3L3I0;I3L1U9;I3L4N8;I3L3R2;K7EM38;J3KT65	P63261;I3L3I0;I3L1U9	Actin, cytoplasmic 2;Actin, cytoplasmic 2, N-terminally processed	ACTG1
28.6387	28.7127	27.6195	25.8449	23.8913	24.3904	27.7076	27.5911	27.4057						14	14	11	70.3	70.3	70.3	16.29	0	116.55	10633000000	234	0.973745	0.23151	-0.755487	-1.62989	F8W1R7;G3V1V0;P60660;J3KND3;G8JLA2;B7Z6Z4;F8VPF3;G3V1Y7;F8VZU9;F8W180;H0YI43;F8VXL3	F8W1R7;G3V1V0;P60660;J3KND3;G8JLA2;B7Z6Z4;F8VPF3	Myosin light polypeptide 6	MYL6
25.3623	24.8998	25.3303	25.5991	25.4501	25.1848	25.3492	24.3808	23.5633						15	15	15	15.6	15.6	15.6	87.088	0	50.432	1071400000	124	0.644149	0.356189	-0.766377	-1.20257	E9PG73;Q13427;C9JM79;C9JN15;C9JT64;C9J679	E9PG73;Q13427	Peptidyl-prolyl cis-trans isomerase G	PPIG
26.1238	25.7435	25.5523	26.1136	25.2171	25.4565	25.5694	24.1611	25.3533						9	9	9	16.9	16.9	16.9	59.366	0	14.792	305330000	28	0.763928	0.296543	-0.778616	-1.36841	Q99832;F8WAM2;F8WBP8;A0A0D9SG95	Q99832	T-complex protein 1 subunit eta	CCT7
29.1341	29.4527	29.6873	28.4794	28.6486	28.498	28.3458	28.6735	28.856				+	RNF181_Flag	31	31	31	28.4	28.4	28.4	108.66	0	150.54	5443700000	281	1.66233	0.0945641	-0.799601	-2.50631	Q9Y2W1	Q9Y2W1	Thyroid hormone receptor-associated protein 3	THRAP3
33.4532	33.6842	33.391	33.0558	32.9973	33.0921	33.0706	32.5243	32.5162				+	RNF181_Flag	19	19	5	45.7	45.7	13.7	21.865	0	200.66	167500000000	694	1.77409	0.0908235	-0.805711	-2.6504	P10412	P10412	Histone H1.4	HIST1H1E
29.1146	29.2495	29.6141	28.246	28.3747	28.2312	28.3778	28.4407	28.7033				+	RNF181_Flag	35	35	35	34.5	34.5	34.5	106.12	0	167.29	6084800000	419	1.98646	0.0820364	-0.818795	-2.93003	Q9NYF8;E9PK91;E9PK09;E9PQN2;E9PKI6;A0A1W2PQ43;E9PJA7;H0YF00;H0YF14;H0YF63	Q9NYF8;E9PK91;E9PK09;E9PQN2;E9PKI6;A0A1W2PQ43	Bcl-2-associated transcription factor 1	BCLAF1
27.9427	28.2737	28.1621	27.5368	26.8797	27.2435	27.2102	27.5551	27.1403				+	RNF181_Flag	12	12	12	33.5	33.5	33.5	28.024	0	73.765	6456200000	152	2.16304	0.068898	-0.82429	-3.15956	P62917;E9PKZ0;G3V1A1;E9PKU4;E9PP36	P62917;E9PKZ0;G3V1A1;E9PKU4;E9PP36	60S ribosomal protein L8	RPL8
25.6919	25.7325	25.8216	25.6728	26.118	23.6324	25.394	23.2929	26.0703						3	3	3	42.2	42.2	42.2	9.8329	0	20.254	361550000	35	0.422813	0.511174	-0.829622	-0.885342	K7EN45;Q13526;K7EMU7	K7EN45;Q13526;K7EMU7	Peptidyl-prolyl cis-trans isomerase NIMA-interacting 1	PIN1
24.8753	24.4408	25.032	23.7169	25.1758	25.1383	23.4848	25.1424	23.1796						4	4	4	14.8	14.8	14.8	41.361	0	58.028	446530000	39	0.596834	0.379761	-0.847137	-1.15267	A0A0D9SGE8;Q8IWS0;Q5JRC6	A0A0D9SGE8;Q8IWS0;Q5JRC6	PHD finger protein 6	PHF6
28.5657	28.8049	28.5372	27.7593	27.3536	27.5058	27.667	27.7398	27.9172				+	RNF181_Flag	20	20	11	23.4	23.4	10.1	108.28	0	163.05	1596400000	102	2.80142	0.0536216	-0.861251	-4.04747	M0R116;A0A0A0MT26;P13637;M0QXF2;B1AKY9;P50993;H0Y7C1;Q13733;E9PRA5;P54707	M0R116;A0A0A0MT26;P13637	Sodium/potassium-transporting ATPase subunit alpha-3	ATP1A3
24.7269	25.0376	24.6644	23.6476	23.6142	23.6559	24.3887	24.0143	23.3715				+	RNF181_Flag	5	5	5	18.9	18.9	18.9	47.371	0	26.313	136270000	29	1.30102	0.137981	-0.884759	-2.11327	P61158;B4DXW1;F8WEW2;F8WE84;F8WDR7;Q9P1U1	P61158;B4DXW1	Actin-related protein 3	ACTR3
30.9546	31.0675	31.0882	30.7626	30.8458	30.9941	30.268	29.9809	30.1891				+	RNF181_Flag	25	25	25	41.2	41.2	41.2	63.836	0	291.83	12717000000	469	3.13924	0.0418182	-0.890802	-4.56413	Q86UE4;E5RJU9;H0YB56;H0YBJ8;H0YBE0	Q86UE4;E5RJU9	Protein LYRIC	MTDH
24.7168	24.3069	23.1689	24.9631	24.4274	24.5662	23.4848	23.0378	22.9552						6	6	6	48	48	48	11.477	0	11.365	523710000	72	0.855911	0.257248	-0.904934	-1.53018	I3L3P7;P62244;I3L246;H3BN98;H3BV27;H3BT37;I3L303	I3L3P7;P62244;I3L246;H3BN98;H3BV27;H3BT37;I3L303	40S ribosomal protein S15a	RPS15A
24.2392	24.2706	24.3056	25.1511	23.6214	22.9653	22.8968	23.6644	23.5225				+	RNF181_Flag	11	11	10	28.2	28.2	23.6	58.535	0	27.88	253630000	31	1.7371	0.0845625	-0.910584	-2.7054	A0A087WTT1;E7EQV3;E7ERJ7;P11940;H0YAR2;Q9H361;H0YAP2;H0YAS6;H0YB75;H0YAS7;H0YC10;E5RGH3;H0YB86;H0YBN4;B1ANR0;Q13310;H0YEQ8;E5RH24;E5RJB9;B1ANR1;Q4VXU2	A0A087WTT1;E7EQV3;E7ERJ7;P11940;H0YAR2;Q9H361	Polyadenylate-binding protein;Polyadenylate-binding protein 1;Polyadenylate-binding protein 3	PABPC1;PABPC3
24.9252	24.5979	23.7464	23.989	23.9959	23.8803	23.0463	23.2387	24.2272						3	3	3	2.7	2.7	2.7	136.38	0	8.9853	96935000	11	0.841043	0.26164	-0.919121	-1.51366	P14543	P14543	Nidogen-1	NID1
25.7452	26.034	23.068	24.3638	23.2853	24.6842	24.3335	22.7446	24.9592						3	3	3	33.8	33.8	33.8	8.2033	0	35.912	351490000	28	0.335711	0.605023	-0.936668	-0.748421	G3V279;P84090	G3V279;P84090	Enhancer of rudimentary homolog	ERH
27.7102	27.967	27.6731	27.8031	28.008	28.2999	23.3204	28.5437	28.6516						3	3	3	24.1	24.1	24.1	17.27	0	27.872	1637500000	36	0.207473	0.742374	-0.944828	-0.507485	Q96K17;E9PL10	Q96K17;E9PL10	Transcription factor BTF3 homolog 4;Transcription factor BTF3	BTF3L4
25.7758	25.4361	25.2025	25.3486	24.4527	25.1854	24.0111	24.7256	24.7722				+	RNF181_Flag	2	2	2	18.2	18.2	18.2	20.6	0	37.581	189020000	15	1.50677	0.105073	-0.968526	-2.43802	H0YFA4;P52943;H0YHD8	H0YFA4;P52943;H0YHD8	Cysteine-rich protein 2	CRIP2
28.2022	27.7702	24.2202	24.0711	24.1887	24.1897	26.7599	26.682	23.7497						12	12	12	51.6	51.6	51.6	24.831	0	44.216	2821800000	140	0.246679	0.701994	-1.00033	-0.587051	P62906	P62906	60S ribosomal protein L10a	RPL10A
24.9762	24.7203	23.158	23.1134	23.8933	23.5262	23.1748	22.5843	24.0924						4	4	4	23	23	23	22.123	0	8.4786	116250000	13	0.62771	0.345448	-1.00103	-1.2239	P62745	P62745	Rho-related GTP-binding protein RhoB	RHOB
25.212	25.1998	25.3757	25.5645	25.4666	25.4156	23.4381	23.8404	25.5008						16	16	16	23.5	23.5	23.5	69.837	0	40.421	1495800000	139	0.724033	0.295503	-1.00276	-1.36652	Q9UJV9;J3KNN5;D6RGI7;D6RD33;H0YA06;H0Y8L8	Q9UJV9;J3KNN5	Probable ATP-dependent RNA helicase DDX41	DDX41
25.2994	25.0032	24.172	23.8561	23.2758	22.7972	23.7146	23.6364	24.1046				+	RNF181_Flag	5	5	5	11.7	11.7	11.7	66.193	0	10.557	97886000	11	1.28495	0.131843	-1.00631	-2.15384	O75083;D6RD66	O75083	WD repeat-containing protein 1	WDR1
26.831	26.7539	26.2597	23.8665	22.6158	23.5434	26.7427	26.2697	23.7288						22	22	22	16.7	16.7	16.7	140.96	0	47.653	1212500000	117	0.47026	0.466746	-1.03448	-0.982625	Q08211;REV__H0YA90	Q08211	ATP-dependent RNA helicase A	DHX9
26.9542	26.8775	25.885	25.1896	24.1207	23.4403	26.2821	25.2886	25.008						22	22	19	38.3	38.3	33.6	63.48	0	117.66	4148800000	217	0.945327	0.216725	-1.04597	-1.69348	Q9NZI8	Q9NZI8	Insulin-like growth factor 2 mRNA-binding protein 1	IGF2BP1
25.4553	25.3	24.0174	23.9262	23.1958	23.6562	23.9482	24.0258	23.6164				+	RNF181_Flag	7	7	6	19	19	17.3	52.009	0	20.362	184180000	24	1.05464	0.186688	-1.06076	-1.85254	A0A0A0MTD1;F8VPI7;E7EPX0;E7EVJ4;E9PH62;A0A0A0MTC5;Q9NUL3;G5EA18;E5RJN7;A0A0A0MTC4;A0A0A0MTC6;E7EVI1;E5RJ67;H0YBY0;E5RGQ5;E5RGT3;E5RFK1	A0A0A0MTD1;F8VPI7;E7EPX0;E7EVJ4;E9PH62;A0A0A0MTC5;Q9NUL3;G5EA18;E5RJN7;A0A0A0MTC4;A0A0A0MTC6;E7EVI1	Double-stranded RNA-binding protein Staufen homolog 2	STAU2
25.3474	24.8323	24.6913	23.4637	24.8822	23.8815	23.7648	23.9353	23.9507				+	RNF181_Flag	5	5	3	15.1	15.1	8.4	45.518	0	21.447	82791000	8	2.17365	0.0655814	-1.07342	-3.4842	P13861;H7C330;H7C1L0;C9J830	P13861	cAMP-dependent protein kinase type II-alpha regulatory subunit	PRKAR2A
28.0518	27.7498	27.7933	27.6979	27.7623	27.7108	26.9006	26.6565	26.7883				+	RNF181_Flag	15	15	15	72.2	72.2	72.2	19.586	0	76.631	10678000000	189	3.11076	0.0289655	-1.08316	-4.97516	A0A087WXM6;J3QQT2;J3KRX5;A0A0A6YYL6;P18621;J3KRB3;A0A087WWH0;J3QS96;J3QLC8;A0A087WY81;A0A0A0MRF8;J3KSJ0	A0A087WXM6;J3QQT2;J3KRX5;A0A0A6YYL6;P18621;J3KRB3;A0A087WWH0;J3QS96;J3QLC8;A0A087WY81;A0A0A0MRF8	60S ribosomal protein L17	RPL17;RPL17-C18orf32
25.18	25.3823	23.028	23.4566	23.9657	24.4426	24.5838	22.3954	23.3488						5	5	4	14.9	14.9	12.9	40.282	0	13.069	294340000	26	0.479869	0.456048	-1.0874	-1.0029	Q12792;F8VS81;F8VRG3	Q12792	Twinfilin-1	TWF1
27.9162	27.3825	26.983	26.9458	26.5876	26.083	26.7871	26.3297	25.8918				+	RNF181_Flag	14	14	14	47.3	47.3	47.3	23.577	0	44.976	3563400000	146	1.36292	0.115371	-1.09104	-2.30184	P40429;M0QYS1;Q8J015;Q6NVV1;M0QZU1;A0A096LPE0	P40429;M0QYS1;Q8J015	60S ribosomal protein L13a	RPL13A;RPL13a
32.6964	32.68	31.8239	30.2179	29.6939	29.2083	31.538	31.4035	30.9621				+	RNF181_Flag	192	170	161	62.3	56.9	53.5	229	0	323.31	163350000000	3206	1.50954	0.0954737	-1.09886	-2.51708	P35580;E7ERA5;A0A087X0T3;P12883;P13535;P13533;A7E2Y1;J3KRL0;REV__Q8IYT3;REV__Q5T655;A0A140TA25;B9A012;A0A087WT71;H0Y6I0;A0A087WYA1;Q8N1T3;Q9Y2K3;Q6PIF6;Q13402;Q13439;Q9UKN7	P35580	Myosin-10	MYH10
26.3785	26.0175	22.971	23.2645	23.9853	23.4139	23.0294	25.0678	23.9511						9	9	9	69.1	69.1	69.1	17.818	0	55.384	1150200000	68	0.37715	0.545301	-1.10628	-0.83119	P30050	P30050	60S ribosomal protein L12	RPL12
31.8312	32.163	32.1351	29.874	29.9266	29.6127	30.9633	30.907	30.933				+	RNF181_Flag	40	40	40	45.9	45.9	45.9	71.428	0	323.31	23217000000	690	3.3021	0.0340952	-1.10866	-5.34286	Q16643;D6R9W4;D6R9Q9;D6RCR4;D6RFI1	Q16643;D6R9W4	Drebrin	DBN1
24.9895	25.1109	23.6939	25.4096	22.7047	26.0191	25.0793	23.124	22.2543						12	12	12	5.8	5.8	5.8	297.91	0	47.624	600430000	72	0.513022	0.423508	-1.11225	-1.0588	Q6UB99	Q6UB99	Ankyrin repeat domain-containing protein 11	ANKRD11
24.4712	23.9862	23.4416	23.5431	22.9542	22.5653	23.0329	23.1348	22.3139				+	RNF181_Flag	3	3	3	12.5	12.5	12.5	45.31	0	10.312	85877000	13	1.35172	0.114045	-1.13907	-2.30616	E7EU96;Q8NEV1;P68400;V9GYA2;V9GY80	E7EU96;Q8NEV1;P68400	Casein kinase II subunit alpha 3;Casein kinase II subunit alpha	CSNK2A1;CSNK2A3
27.4017	26.9429	26.5165	24.5564	26.5211	27.2021	27.1765	26.687	23.5755						22	2	2	52.4	3.6	3.6	49.906	0	21.877	662370000	17	0.420543	0.505948	-1.14068	-0.908018	Q13885	Q13885	Tubulin beta-2A chain	TUBB2A
25.4551	25.0661	23.1776	23.5665	23.8777	24.1112	23.2978	23.3959	23.4326						4	4	4	23.4	23.4	23.4	16.57	0	18.617	2405100000	53	0.7793	0.265269	-1.19084	-1.48023	K7EQJ5;P62841;K7EM56;A0A0B4J2B4;K7EJ78;S4R417;K7ELC2;S4R456	K7EQJ5;P62841;K7EM56;A0A0B4J2B4;K7EJ78;S4R417;K7ELC2;S4R456	40S ribosomal protein S15	RPS15
26.9922	27.1286	26.2011	26.1443	26.8457	27.1105	26.5662	25.9678	24.1918						7	7	7	38.7	38.7	38.7	18.86	0	23.832	1923800000	70	0.711662	0.296597	-1.19867	-1.37876	Q8WVK2;B8ZZ98;H0YBW5	Q8WVK2	U4/U6.U5 small nuclear ribonucleoprotein 27 kDa protein	SNRNP27
25.8103	25.5606	24.812	24.7415	23.4812	25.1793	25.3533	22.8005	24.275						2	2	2	24.2	24.2	24.2	9.7982	0	13.132	255370000	21	0.716507	0.293153	-1.25139	-1.39295	C9J712;P35080;C9J0J7;C9JQ45;G5E9Q6	C9J712;P35080;C9J0J7;C9JQ45;G5E9Q6	Profilin-2;Profilin	PFN2
26.311	26.4444	26.0059	24.7294	24.3892	24.8673	24.9809	25.1225	24.8856				+	RNF181_Flag	27	12	11	52.4	26.2	21.8	28.521	0	104.77	2229000000	129	2.99028	0.0323077	-1.25742	-5.09298	P67936;K7ERG3;K7ENT6;K7EP68;K7EPV9;K7EMU5;K7EQW8;K7EPB9	P67936;K7ERG3;K7ENT6	Tropomyosin alpha-4 chain	TPM4
25.8555	24.9467	25.1028	25.2543	23.9438	23.3034	25.2885	23.5596	23.2056						7	7	7	11.1	11.1	11.1	65.215	0	17.446	168830000	14	0.849479	0.242305	-1.28376	-1.60077	A0A1B0GWF2;A0A1B0GVQ5;P61764;A0A0D9SG72;A0A1B0GTP9;A0A1B0GW76;A0A0D9SEP9;A0A0D9SEH5;A0A0D9SFQ7;A0A0D9SFW6	A0A1B0GWF2;A0A1B0GVQ5;P61764;A0A0D9SG72;A0A1B0GTP9;A0A1B0GW76	Syntaxin-binding protein 1	STXBP1
27.574	26.6082	23.2573	26.0788	24.5225	26.2235	27.1844	23.5099	22.8713						6	4	4	28.8	19.1	19.1	37.331	0	72.674	534910000	16	0.276567	0.676652	-1.29127	-0.653675	P62879;E7EP32;C9JZN1;C9JIS1;C9JXA5;Q9HAV0;C9JD14;H7C5J5	P62879;E7EP32;C9JZN1;C9JIS1;C9JXA5;Q9HAV0	Guanine nucleotide-binding protein G(I)/G(S)/G(T) subunit beta-2;Guanine nucleotide-binding protein subunit beta-4	GNB2;GNB4
29.4616	29.4905	29.4995	29.8404	29.8818	29.1609	28.6928	27.6401	28.2248				+	RNF181_Flag	17	3	3	42.7	9.9	9.9	21.364	0	16.845	18796000000	117	1.88408	0.0681667	-1.29795	-3.20701	P16403	P16403	Histone H1.2	HIST1H1C
24.7915	24.438	24.8902	22.9776	23.5693	25.5314	24.1711	23.1025	22.8835				+	RNF181_Flag	6	6	6	11.1	11.1	11.1	64.135	0	33.132	450470000	57	1.4575	0.0925867	-1.32085	-2.5364	Q5T749	Q5T749	Keratinocyte proline-rich protein	KPRP
27.093	26.8014	26.2841	23.3694	23.4357	23.8607	26.4397	23.5385	26.2276						22	22	22	26.9	26.9	26.9	88.486	0	102.09	2572300000	164	0.617649	0.336792	-1.3242	-1.24547	Q9P2I0;H0YJF4	Q9P2I0;H0YJF4	Cleavage and polyadenylation specificity factor subunit 2	CPSF2
24.7472	25.1239	24.801	24.6055	23.7995	23.8823	24.3835	21.8278	24.4316						5	5	5	5	5	5	117.01	0	46.282	346910000	47	0.706156	0.294413	-1.34308	-1.38739	Q96KR1	Q96KR1	Zinc finger RNA-binding protein	ZFR
27.0737	27.1435	26.7682	26.9898	26.6374	27.1228	28.4965	22.7313	25.6349						10	10	9	45.1	45.1	45.1	19.329	0	60.959	1291300000	77	0.340688	0.581408	-1.37421	-0.77716	P84103;A0A087X2D0	P84103;A0A087X2D0	Serine/arginine-rich splicing factor 3	SRSF3
26.5551	26.4864	26.5228	26.3227	26.3833	25.5254	26.2352	25.7689	23.3661						12	12	12	17.4	17.4	17.4	93.859	0	58.518	509330000	47	0.719039	0.288529	-1.398	-1.4134	M0R3F6;M0R2Z9;Q8IX01;M0R065;M0R216	M0R3F6;M0R2Z9;Q8IX01	SURP and G-patch domain-containing protein 2	SUGP2
26.9686	27.0129	26.5866	23.5569	23.9658	26.4886	26.7383	26.6305	23.0011						20	20	20	19.4	19.4	19.4	113.08	0	63.73	1642600000	112	0.493938	0.425975	-1.39941	-1.0478	P09874;Q5VX84;Q5VX85	P09874	Poly [ADP-ribose] polymerase 1	PARP1
24.9367	24.9066	25.1484	24.6818	23.5285	23.8517	23.5956	23.5477	23.6473				+	RNF181_Flag	13	13	13	23.4	23.4	23.4	60.576	0	29.137	199600000	28	4.17552	0.00828571	-1.40035	-7.7227	Q6P1J9;A0A1B0GUB2	Q6P1J9;A0A1B0GUB2	Parafibromin	CDC73
25.3583	24.9716	25.0628	24.4146	23.4926	23.2409	23.2888	23.2637	24.6171				+	RNF181_Flag	32	32	32	19.9	19.9	19.9	273.2	0	190.24	1163400000	113	1.41867	0.0933671	-1.40771	-2.50491	A0A0U1RQF0;P49327;A0A0U1RRG3;J3KTF0	A0A0U1RQF0;P49327	Fatty acid synthase;[Acyl-carrier-protein] S-acetyltransferase;[Acyl-carrier-protein] S-malonyltransferase;3-oxoacyl-[acyl-carrier-protein] synthase;3-oxoacyl-[acyl-carrier-protein] reductase;3-hydroxyacyl-[acyl-carrier-protein] dehydratase;Enoyl-[acyl-carrier-protein] reductase;Oleoyl-[acyl-carrier-protein] hydrolase	FASN
24.8985	25.1008	25.6836	23.4673	25.5323	25.6605	22.8827	25.3988	23.1246						4	4	4	9	9	9	68.558	0	21.068	197330000	17	0.787651	0.259321	-1.4256	-1.52426	A7MD48	A7MD48	Serine/arginine repetitive matrix protein 4	SRRM4
25.8811	26.0457	23.8593	26.3287	23.3778	26.4929	23.5204	23.8238	24.0449				+	RNF181_Flag	64	4	1	34.9	3.1	0.8	152.3	0	72.452	2133000000	55	0.95385	0.193684	-1.46569	-1.78912	E7ETY2;H0YA99;H0YAB7	E7ETY2		TCOF1
26.9606	26.929	23.1122	26.4042	24.2067	23.7916	25.916	23.3311	23.3049						8	8	8	41	41	41	13.293	0	14.249	2227000000	59	0.407849	0.50763	-1.48324	-0.902517	P49207	P49207	60S ribosomal protein L34	RPL34
25.4177	25.5559	23.4738	24.0397	24.1397	23.3721	23.6395	23.106	23.1721				+	RNF181_Flag	19	19	19	29.5	29.5	29.5	54.854	0	101.72	6862700000	244	1.02309	0.1727	-1.5099	-1.90441	Q96GA3;A0A075B6Q4	Q96GA3	Protein LTV1 homolog	LTV1
31.267	31.6189	30.8088	27.8148	28.012	28.1496	29.6604	29.7756	29.7125				+	RNF181_Flag	56	55	49	29.4	28.9	26.3	215.4	0	323.31	9049700000	399	2.51342	0.0474118	-1.5154	-4.49823	Q9Y4I1;A0A087WY00;G3V394;F8W6H6;F8WE88;O95317;E7ERV5;Q9UES5;G3V3C9	Q9Y4I1;A0A087WY00;G3V394;F8W6H6;F8WE88	Unconventional myosin-Va	MYO5A
31.6707	31.1655	30.2721	29.8349	27.4907	26.9093	29.9919	29.6139	28.9418				+	RNF181_Flag	213	213	183	67	67	58.2	226.53	0	323.31	222780000000	4381	1.38699	0.09475	-1.52027	-2.48672	P35579;Q5BKV1;B1AH99;REV__S4R3H4;REV__E7EQT4;REV__Q9UKV3	P35579	Myosin-9	MYH9
28.0344	28.0802	27.6901	27.0736	23.0773	23.2748	27.3085	27.7033	24.1792						3	3	3	23.1	23.1	23.1	8.7769	0	9.846	1854100000	38	0.615828	0.331078	-1.53785	-1.25897	K7ERG4;P62316	K7ERG4;P62316	Small nuclear ribonucleoprotein Sm D2	SNRPD2
24.8401	25.0482	25.4541	25.1313	24.8469	24.4937	24.589	22.749	23.3442				+	RNF181_Flag	20	20	20	30.9	30.9	30.9	70.839	0	53.679	1632000000	126	1.27545	0.114483	-1.5534	-2.31408	A0A0D9SFB3;A0A0D9SG12;A0A0D9SF53;O00571;O15523;A0A0J9YVQ7;A0A0J9YYH6;B4DLA0;A0A087WVZ1;C9J081;A0A087WX09;C9J8G5;H0Y960;D6RCM4;Q9NQI0	A0A0D9SFB3;A0A0D9SG12;A0A0D9SF53;O00571;O15523	ATP-dependent RNA helicase DDX3X;ATP-dependent RNA helicase DDX3Y	DDX3X;DDX3Y
27.1838	27.7498	27.6103	26.6697	23.3618	24.4349	27.1923	24.0287	26.6468						10	10	10	39.2	39.2	39.2	24.665	0	18.411	2096400000	58	0.719175	0.283419	-1.55871	-1.42851	Q5QPL9;Q5QPM1;Q9UKM9;Q5QPM0;Q5QPM2	Q5QPL9;Q5QPM1;Q9UKM9;Q5QPM0	RNA-binding protein Raly	RALY
27.4108	27.2644	27.4503	27.5597	27.4196	27.2526	26.9508	23.6656	26.8305						27	27	24	19.9	19.9	18.3	164.15	0	195.02	4228800000	275	0.655212	0.311853	-1.55951	-1.32492	Q9NYV4;J3QSD7;Q9BVE2;A0A087X209;K7EJ83;H0YAZ9;E7EUK8;E5RGN0;A0A087WZU2;F5H6Z0;Q00534;P50750;Q96Q40;O94921;Q07002;Q00536;Q00537	Q9NYV4;J3QSD7	Cyclin-dependent kinase 12	CDK12
27.38	27.2259	26.3343	26.6237	26.2172	26.0245	26.5031	23.8556	25.8559						11	11	11	51.1	51.1	51.1	21.634	0	54.152	2858700000	116	0.849922	0.229766	-1.57521	-1.63927	Q07020;G3V203;J3QQ67;F8VYV2;H0YHA7;A0A075B7A0;F8VUA6;F8VXR6	Q07020;G3V203;J3QQ67;F8VYV2;H0YHA7;A0A075B7A0;F8VUA6	60S ribosomal protein L18	RPL18
27.4304	27.104	27.2287	27.1884	27.0833	22.9494	27.0387	23.3196	26.6499						6	6	6	39.8	39.8	39.8	15.616	0	10.944	4505400000	62	0.59905	0.340788	-1.58491	-1.23429	D3YTB1;F8W727;P62910;D3YTI8	D3YTB1;F8W727;P62910	60S ribosomal protein L32	RPL32
28.7426	28.2786	27.2102	27.8893	27.4419	27.4673	27.807	27.5779	24.0187						18	8	5	21.6	8.8	6.5	88.381	0	50.545	1391500000	42	0.543853	0.385382	-1.60926	-1.14327	A0A0B4J269;Q13509;G3V2A3;G3V5W4;G3V2R8;G3V3R4;G3V2N6	A0A0B4J269;Q13509	Tubulin beta-3 chain	TUBB3
25.5564	25.0148	23.5288	24.0841	23.7878	24.1018	23.3316	22.9493	22.9513				+	RNF181_Flag	12	12	12	22.1	22.1	22.1	57.924	0	19.077	228010000	28	1.23067	0.112042	-1.62261	-2.25584	P50991	P50991	T-complex protein 1 subunit delta	CCT4
24.7844	25.1987	25.168	25.6053	25.3407	25.3726	23.0224	24.0057	23.1271				+	RNF181_Flag	2	2	2	12.4	12.4	12.4	25.981	0	27.758	322670000	31	2.09798	0.063122	-1.66527	-3.79258	C9JSU1;Q9Y608;C9JJC9;C9JC17;C9J321;C9J0U5	C9JSU1;Q9Y608;C9JJC9;C9JC17;C9J321;C9J0U5	Leucine-rich repeat flightless-interacting protein 2	LRRFIP2
25.6877	25.4841	24.2344	22.7771	23.558	24.1857	23.8639	22.6408	23.8768				+	RNF181_Flag	3	3	2	3.2	3.2	2.3	137.92	0	9.0116	226380000	13	1.28361	0.109256	-1.67491	-2.35283	P23634	P23634	Plasma membrane calcium-transporting ATPase 4	ATP2B4
26.9333	26.6638	27.0903	27.1019	23.1056	26.9171	28.5095	22.8229	24.283						11	11	11	44.1	44.1	44.1	26.227	0	38.005	1310400000	86	0.421708	0.492213	-1.69066	-0.934246	O43809;H3BND3;H3BV41	O43809	Cleavage and polyadenylation specificity factor subunit 5	NUDT21
28.7499	28.4575	26.7867	25.2401	25.6722	23.1302	27.1273	25.7497	26.0276				+	RNF181_Flag	37	37	0	89.9	89.9	0	26.42	0	323.31	10627000000	423	1.07442	0.154909	-1.69647	-2.01433	A0A087WWU8;D6R904	A0A087WWU8		TPM3
25.9958	25.9259	25.8568	22.6049	25.6567	24.1555	25.9386	22.772	23.9236						12	12	12	51	51	51	24.146	0	35.412	2697700000	86	0.860803	0.225248	-1.71475	-1.6709	P61313;E7EQV9;E7ENU7;E7EX53;E7ERA2	P61313;E7EQV9;E7ENU7;E7EX53	60S ribosomal protein L15;Ribosomal protein L15	RPL15
25.4208	25.7242	25.7589	25.8388	25.9798	26.1443	23.8162	23.0125	24.9054				+	RNF181_Flag	16	16	16	25.2	25.2	25.2	70.52	0	64.913	4572200000	237	1.434	0.096058	-1.72327	-2.61536	Q9BRD0;H7C462	Q9BRD0	BUD13 homolog	BUD13
27.3995	26.7128	26.5443	27.3467	26.8531	26.4414	27.2384	26.4148	21.7033						18	18	18	56.2	56.2	56.2	28.68	0	98.098	4628000000	215	0.43376	0.477953	-1.76672	-0.958115	P62753;A2A3R5;A2A3R7	P62753;A2A3R5	40S ribosomal protein S6	RPS6
27.0537	26.4819	25.7939	26.2343	25.9352	24.0761	27.0002	22.6114	24.2937						5	5	5	24.3	24.3	24.3	16.561	0	14.483	4653400000	99	0.610179	0.330673	-1.80808	-1.26505	P46776;E9PLL6;E9PJD9;E9PLX7	P46776;E9PLL6;E9PJD9;E9PLX7	60S ribosomal protein L27a	RPL27A
25.2334	25.4074	25.6203	22.5327	23.1056	23.2156	23.4317	23.4307	23.9745				+	RNF181_Flag	5	5	5	5.4	5.4	5.4	141.69	0	18.386	242850000	17	2.97732	0.0311579	-1.80808	-5.77891	Q9HCE3	Q9HCE3	Zinc finger protein 532	ZNF532
25.2766	25.2936	24.5775	23.0735	23.2268	23.7288	22.7082	23.3165	22.5602				+	RNF181_Flag	4	4	4	8.7	8.7	8.7	51.976	0	13.103	243900000	21	2.56851	0.0311111	-2.18758	-5.08181	Q9Y512	Q9Y512	Sorting and assembly machinery component 50 homolog	SAMM50
27.4809	26.6875	23.8825	25.952	23.5409	23.6104	24.3889	23.811	23.0426				+	RNF181_Flag	32	20	5	58.8	41.2	6.7	32.708	0	210.58	13817000000	331	0.9142	0.193282	-2.26947	-1.80243	P09493;H0YL52;H0YKP3;H0YKZ6;A0A087WTJ7;H0YLS7;D6RGJ6	P09493;H0YL52;H0YKP3	Tropomyosin alpha-1 chain	TPM1
26.3384	26.826	26.3208	26.603	26.4336	26.5171	26.4883	23.0153	23.0407				+	RNF181_Flag	19	5	5	45.2	13.6	13.6	22.35	0	21.163	1540600000	79	0.927921	0.189386	-2.31368	-1.8286	P16402	P16402	Histone H1.3	HIST1H1D
24.9994	25.31	25.7764	23.7166	23.5094	24.474	23.1285	23.2833	22.7244				+	RNF181_Flag	7	4	4	39.4	22.3	22.3	19.036	0	8.0875	230600000	44	2.93013	0.0262222	-2.31658	-6.08641	F8W1I5;P14649	F8W1I5;P14649	Myosin light chain 6B	MYL6B
26.3533	26.2811	23.5073	23.1434	23.7997	24.5852	24.0527	22.9395	22.0807				+	RNF181_Flag	3	3	3	27	27	27	13.015	0	10.872	1003200000	31	1.00778	0.165322	-2.35626	-1.96837	P62854;Q5JNZ5	P62854;Q5JNZ5	40S ribosomal protein S26;Putative 40S ribosomal protein S26-like 1	RPS26;RPS26P11
25.4342	25.6406	25.1357	23.636	23.1611	24.5591	22.5969	23.7181	22.8047				+	RNF181_Flag	13	13	13	27.8	27.8	27.8	65.582	0	76.012	905190000	78	2.49283	0.03	-2.36358	-4.98391	Q9BRS2;E9PFQ8	Q9BRS2	Serine/threonine-protein kinase RIO1	RIOK1
26.0413	25.9696	25.69	23.7732	23.3445	24.091	23.1513	22.681	24.4645				+	RNF181_Flag	18	18	18	30.2	30.2	30.2	69.697	0	133.37	920870000	100	1.977	0.0621	-2.46802	-3.83045	E7EX17;P23588;F8VX11;F8VP89;F8W0K0;F8VSC7;F8VRU1;F8VYE9;REV__F8VX11;REV__P23588;REV__E7EX17	E7EX17;P23588;F8VX11	Eukaryotic translation initiation factor 4B	EIF4B
26.2933	26.483	26.6235	23.3783	23.6342	23.3297	23.5111	24.6875	23.7378				+	RNF181_Flag	8	8	8	14.4	14.4	14.4	75.403	0	28.888	813070000	52	2.5815	0.0311304	-2.48784	-5.26165	Q8WVC0	Q8WVC0	RNA polymerase-associated protein LEO1	LEO1
28.0113	27.6659	27.0066	25.6671	25.5764	23.914	26.1638	26.3184	22.725				+	RNF181_Flag	9	9	8	60.4	60.4	55.7	16.837	0	108.76	2058200000	76	0.965152	0.171273	-2.49221	-1.9034	P0DP25;P0DP24;P0DP23;H0Y7A7;E7ETZ0;E7EMB3;Q96HY3;G3V361;G3V226;M0QZ52;F8WBR5;G3V479;C9J7T9;P02585	P0DP25;P0DP24;P0DP23;H0Y7A7;E7ETZ0;E7EMB3;Q96HY3;G3V361		CALM2;CALM1
25.5917	26.0578	25.6507	24.0595	23.4444	24.7331	22.4559	23.2643	23.887				+	RNF181_Flag	5	5	5	24.8	24.8	24.8	29.062	0	56.306	348930000	22	2.36685	0.0382667	-2.56434	-4.75401	O75822;H0YLP3	O75822	Eukaryotic translation initiation factor 3 subunit J	EIF3J
28.2755	27.3611	27.2507	25.5177	26.6391	25.9596	26.5022	25.9603	22.6277				+	RNF181_Flag	18	18	18	48.9	48.9	48.9	29.995	0	74.498	6663600000	209	0.970853	0.169378	-2.599	-1.91934	P62424;Q5T8U3;Q5T8U2	P62424;Q5T8U3;Q5T8U2	60S ribosomal protein L7a	RPL7A
25.6599	25.8623	25.7246	22.6498	23.3036	23.7767	23.7828	23.3427	22.2138				+	RNF181_Flag	6	6	6	5.2	5.2	5.2	131.83	0	19.307	139730000	20	2.30054	0.043125	-2.63583	-4.61588	A0A140T936;P26640;A0A140T954	A0A140T936;P26640	Valine--tRNA ligase	VARS
26.113	26.049	26.1241	23.269	23.1381	23.0765	23.3463	23.2652	23.717				+	RNF181_Flag	7	7	7	14.5	14.5	14.5	59.718	0	63.325	451170000	33	4.32719	0	-2.65252	-11.0042	G3V4K3;Q9H9C1;G3V549	G3V4K3;Q9H9C1	Spermatogenesis-defective protein 39 homolog	VIPAS39
27.2884	27.5303	27.1605	23.9982	23.1296	23.0376	25.1329	23.7349	24.7504				+	RNF181_Flag	11	11	11	16.9	16.9	16.9	67.605	0	41.99	912700000	62	2.53071	0.0298333	-2.78701	-5.24851	F5H008;Q9H267	F5H008;Q9H267	Vacuolar protein sorting-associated protein 33B	VPS33B
27.0206	27.1123	26.4743	23.3547	25.1993	24.002	25.6534	23.8084	22.7085				+	RNF181_Flag	15	15	15	43.2	43.2	43.2	50.118	0	118.97	1117500000	75	1.47816	0.0811034	-2.81227	-2.86406	P26641	P26641	Elongation factor 1-gamma	EEF1G
25.9519	25.9047	26.0234	23.3783	22.4711	23.7457	22.8137	22.2831	24.2244				+	RNF181_Flag	9	9	9	8	8	8	133.5	0	33.236	730430000	47	2.09962	0.0518889	-2.85295	-4.19366	Q6PD62	Q6PD62	RNA polymerase-associated protein CTR9 homolog	CTR9
26.7853	26.8676	26.3822	25.1341	23.1355	24.3311	23.5342	23.103	24.5588				+	RNF181_Flag	11	11	11	7.8	7.8	7.8	132.82	0	43.794	755520000	52	2.52587	0.0325455	-2.9464	-5.28948	Q8IX12;A0A0C4DGG8;F5H3E1;F5H2E6;F5H1H2;F5H7M9;H0YFJ7	Q8IX12;A0A0C4DGG8;F5H3E1;F5H2E6	Cell division cycle and apoptosis regulator protein 1	CCAR1
26.8131	26.8173	26.7326	22.9863	22.9868	24.7118	23.4433	23.9338	23.3166				+	RNF181_Flag	6	6	6	36	36	36	24.763	0	37.98	558620000	26	4.14793	0	-3.22308	-11.1056	P24534;F2Z2G2;C9JZW3	P24534	Elongation factor 1-beta	EEF1B2
27.3227	27.7934	27.1446	23.539	23.688	23.2643	23.4385	23.6885	25.3538				+	RNF181_Flag	4	4	4	60.2	60.2	60.2	11.466	0	35.504	982790000	38	2.17474	0.0493714	-3.25996	-4.45658	P82909;D6R941	P82909	28S ribosomal protein S36, mitochondrial	MRPS36
26.6749	27.3561	27.4623	25.0742	24.2605	24.4261	23.8145	23.2696	23.1816				+	RNF181_Flag	7	7	7	33.2	33.2	33.2	28.817	0	30.206	593470000	36	3.53467	0	-3.74253	-8.99061	J3QTA6;Q9BRQ6;J3QTB2;H0Y922	J3QTA6;Q9BRQ6;J3QTB2;H0Y922	MICOS complex subunit MIC25	CHCHD6
26.9535	27.2267	26.6241	23.6061	23.2425	23.5964	23.3517	22.3538	22.8368				+	RNF181_Flag	12	12	10	15.1	15.1	13.3	117.24	0	36.787	820890000	41	3.57809	0	-4.08736	-9.35985	E9PDF2;E9PCR7;Q02218;E9PFG7;A0A0D9SFS3;C9J4G7	E9PDF2;E9PCR7;Q02218;E9PFG7;A0A0D9SFS3	2-oxoglutarate dehydrogenase, mitochondrial	OGDH
27.8272	28.2445	27.7561	23.6863	24.3065	22.8042	23.431	23.4599	24.5052				+	RNF181_Flag	13	13	3	26.6	26.6	5.2	69.282	0	139.4	2021400000	73	3.37518	0.00966667	-4.14392	-8.54796	A0A087X1X7;E9PRY8;E9PQR8;E9PJV8;E9PN56;E9PN71;E9PRL0;A0A0J9YXU2;E9PKH7;E9PNC8;E9PPY1	A0A087X1X7;E9PRY8		EEF1D
27.7291	27.9303	27.4442	23.8005	24.041	23.9523	23.3405	23.3641	23.6173				+	RNF181_Flag	5	5	5	17.6	17.6	17.6	29.625	0	76.214	1122900000	35	4.85819	0	-4.26056	-15.9855	Q86SW4;P36957;H0YJF9;G3V3F0;G3V5M3	Q86SW4;P36957;H0YJF9;G3V3F0	Dihydrolipoyllysine-residue succinyltransferase component of 2-oxoglutarate dehydrogenase complex, mitochondrial	DLST
27.2585	27.8313	27.43	23.9462	24.6275	23.0556	22.9319	23.2497	23.3508				+	RNF181_Flag	16	16	1	14.9	14.9	0.8	143.29	0	63.265	366870000	40	4.47295	0	-4.32912	-13.8969	O75334;H0YHK3	O75334;H0YHK3	Liprin-alpha-2	PPFIA2
27.8364	28.5001	26.8028	24.2375	23.5464	23.7991	24.1739	22.3147	22.8159				+	RNF181_Flag	7	7	6	23.9	23.9	21.4	39.595	0	41.891	717230000	21	2.46456	0.0358	-4.61154	-5.46928	Q9NZR1;G5EA42;H0YMA2	Q9NZR1;G5EA42	Tropomodulin-2	TMOD2
28.9047	28.8556	28.7551	24.2649	23.1802	25.2238	24.5635	23.4098	24.5854				+	RNF181_Flag	22	22	22	22.9	22.9	22.9	78.973	0	68.067	3024900000	100	3.54505	0	-4.65222	-9.47983	B9A067;Q16891;C9J406;H7C463;A0A087WYS0;D6RAW4	B9A067;Q16891;C9J406;H7C463	MICOS complex subunit MIC60	IMMT
27.0603	27.6431	28.5337	26.0871	23.4865	23.8191	24.0711	22.7098	22.4411				+	RNF181_Flag	10	10	10	18.5	18.5	18.5	59.975	0	76.765	2086100000	78	2.67261	0.0277647	-4.67172	-6.13175	Q8N7H5;B4DGJ5;M0QYC7	Q8N7H5;B4DGJ5	RNA polymerase II-associated factor 1 homolog	PAF1
30.8729	32.8222	23.5661	23.2096	23.7532	23.9208	23.2349	23.4689	22.5361				+	RNF181_Flag	35	1	1	89.6	4.5	4.5	41.736	0	40.491	12122000000	100	0.995082	0.147074	-6.00706	-2.04939	P60709;E7EVS6;G5E9R0;C9JZR7;C9JUM1;C9JTX5;Q562R1;P0CG38;P0CG39;F8WCH0;Q9BYX7	P60709	Actin, cytoplasmic 1;Actin, cytoplasmic 1, N-terminally processed	ACTB
30.5847	30.5448	30.3271	27.7915	27.4343	27.0894	24.5672	24.0244	23.327				+	RNF181_Flag	41	41	38	30.6	30.6	28.1	136.37	0	243.26	8098400000	274	4.22381	0	-6.5127	-13.9232	Q86VP6;A0A0C4DGH5;H0YH27;F5H6I6	Q86VP6;A0A0C4DGH5	Cullin-associated NEDD8-dissociated protein 1	CAND1
30.0073	29.9278	30.0618	26.9352	25.9557	26.1332	23.7451	23.7587	22.9462				+	RNF181_Flag	20	20	20	56.9	56.9	56.9	26.694	0	92.803	5183200000	121	4.74823	0	-6.51563	-17.5433	C9JRZ6;F8WAR4;Q9NX63;F8WD73	C9JRZ6;F8WAR4;Q9NX63	MICOS complex subunit MIC19	CHCHD3

## Sheet: Statistically enriched in neuro
Significant RNF181 interactors in neurons
LFQ intensity Neurons_control_01	LFQ intensity Neurons_control_02	LFQ intensity Neurons_control_03	LFQ intensity Neurons_hectd1_01	LFQ intensity Neurons_hectd1_02	LFQ intensity Neurons_hectd1_03	LFQ intensity Neurons_RNF181_01	LFQ intensity Neurons_RNF181_02	LFQ intensity Neurons_RNF181_03	C: Only identified by site	C: Reverse	C: Potential contaminant	C: Student's T-test Significant RNF181_Flag	C: Student's T-test significant	N: Peptides	N: Razor + unique peptides	N: Unique peptides	N: Sequence coverage [%]	N: Unique + razor sequence coverage [%]	N: Unique sequence coverage [%]	N: Mol. weight [kDa]	N: Q-value	N: Score	N: Intensity	N: MS/MS Count	N: -Log Student's T-test p-value RNF181_Flag	N: Student's T-test q-value RNF181_Flag	N: Student's T-test Difference RNF181_Flag	N: Student's T-test Test statistic RNF181_Flag	T: Protein IDs	T: Majority protein IDs	T: Protein names	T: Gene names
23.8026	24.1061	24.0097	24.2274	23.927	24.0445	28.7101	28.9517	31.911				+	RNF181_Flag	8	8	8	43.1	43.1	43.1	17.909	0	23.28	9513400000	41	2.32876	0.0336	5.88479	5.19417	Q9P0P0;C9J1C6;F8WBU5;C9J391;H7C426	Q9P0P0;C9J1C6	E3 ubiquitin-protein ligase RNF181	RNF181
30.7987	23.3453	22.9905	23.6845	24.5864	23.134	30.9363	30.8711	30.6128				+	RNF181_Flag	17	17	17	17.5	17.5	17.5	110.42	0	102.12	19411000000	104	0.935121	0.168983	5.0952	1.92449	P55060	P55060	Exportin-2	CSE1L
22.0471	23.8017	22.9044	24.1029	24.0206	23.9117	27.3966	27.0488	26.9356				+	RNF181_Flag	5	5	5	17.3	17.3	17.3	42.613	0	17.768	686870000	22	2.8812	0.0237333	4.20929	6.73282	P61163;R4GMT0;A0A1B0GVS3;P42025	P61163;R4GMT0;A0A1B0GVS3	Alpha-centractin	ACTR1A
23.9763	22.9689	22.9465	23.5908	23.5705	23.998	27.311	27.3423	27.0217				+	RNF181_Flag	7	7	7	10.8	10.8	10.8	72.132	0	17.982	486030000	23	3.42269	0.0105455	3.92776	8.63997	Q96S55	Q96S55	ATPase WRNIP1	WRNIP1
23.0485	22.6234	22.9992	24.1812	24.3583	22.8965	26.6811	26.4484	26.1161				+	RNF181_Flag	16	16	16	79.4	79.4	79.4	29.804	0	66.176	599130000	68	4.11624	0	3.5248	11.301	P35232;C9JW96;E9PCW0;C9JZ20;E7ESE2;D6RBK0	P35232;C9JW96;E9PCW0;C9JZ20;E7ESE2	Prohibitin	PHB
23.8353	26.1494	26.8265	22.5088	24.6628	23.6041	28.9987	28.5498	28.5994				+	RNF181_Flag	7	7	6	23.9	23.9	21.9	48.227	0	35.893	3986600000	69	1.56227	0.0695385	3.11219	3.06122	Q07666;Q5VWX1;H0YAQ1	Q07666	KH domain-containing, RNA-binding, signal transduction-associated protein 1	KHDRBS1
25.4162	23.7772	24.1868	22.8191	22.8846	24.2153	27.8714	27.2861	27.2035				+	RNF181_Flag	23	21	21	32.9	31.1	31.1	92.468	0	82.466	1209300000	81	2.29911	0.0407742	2.99362	4.71095	P14625;Q96GW1;A0A1W2PRR1;H0YIV0;F8W026;Q58FF3	P14625	Endoplasmin	HSP90B1
22.8207	22.5443	22.7249	22.8614	23.5761	24.6518	26.7574	26.5171	23.7844				+	RNF181_Flag	14	14	1	13.7	13.7	0.8	139.09	0	78.456	239100000	29	1.45127	0.0837288	2.98966	2.82873	E7EX90;Q6AWB1;C9JJD0;E7EWF7;C9JUI8;C9J1B7;C9JZA4;C9JTE5;C9JJN7;C9JKG6;E9PCY0	E7EX90;Q6AWB1		DCTN1;DKFZp686E0752
24.8572	25.4452	23.4564	23.6051	23.3505	23.0949	27.7421	27.7223	27.0737				+	RNF181_Flag	12	12	12	23.2	23.2	23.2	65.653	0	155.67	1369700000	85	2.01475	0.0522105	2.92644	4.01197	Q5BKZ1;A0A0A0MRN4;E2QRN4	Q5BKZ1	DBIRD complex subunit ZNF326	ZNF326
26.6462	26.356	26.0751	23.5687	22.9553	26.9514	26.8837	29.8625	29.8597				+	RNF181_Flag	18	18	5	14.7	14.7	4.6	156.27	0	66.407	1801400000	61	1.17282	0.114435	2.50955	2.26885	Q86UP2;G3V5P0;G3V5G2;H0YJZ8	Q86UP2	Kinectin	KTN1
27.1832	27.3307	27.3043	27.2507	26.6317	26.872	30.2122	29.4329	29.3642				+	RNF181_Flag	25	25	25	40.2	40.2	40.2	67.257	0	189.27	2581800000	125	3.01611	0.0295	2.39705	6.38005	O15240;Q05BJ3	O15240;Q05BJ3	Neurosecretory protein VGF;Neuroendocrine regulatory peptide-1;Neuroendocrine regulatory peptide-2;Antimicrobial peptide VGF[554-577]	VGF
26.2921	26.4055	26.1566	25.4308	23.7055	25.6288	29.026	28.6019	28.3699				+	RNF181_Flag	15	15	15	48.2	48.2	48.2	30.526	0	95.095	2724700000	77	3.5023	0.00892308	2.38121	7.80452	F8VW18;F8W1I6;Q13561;F8VX93;F8VRV7;H0YI98;H0YHL1;F8W0U6	F8VW18;F8W1I6;Q13561;F8VX93;F8VRV7	Dynactin subunit 2	DCTN2
22.7218	22.7247	22.883	22.5815	23.6104	23.9805	26.0017	24.7883	24.3948				+	RNF181_Flag	9	9	9	10.4	10.4	10.4	104.78	0	20.686	168030000	29	2.03015	0.0636923	2.28511	3.89613	A0A087X054;Q9Y4L1;E9PJ21;A0A087WWI4;K7EQK2;Q9BST8;J3QQH7;J3QLE9;J3QL06;J3KTF1	A0A087X054;Q9Y4L1;E9PJ21;A0A087WWI4;K7EQK2	Hypoxia up-regulated protein 1	HYOU1
27.4479	26.9968	25.0775	27.3003	25.3006	26.1414	29.3531	28.2155	28.2164				+	RNF181_Flag	32	31	31	48.3	48.3	48.3	72.332	0	138.98	2951400000	224	1.19717	0.115692	2.08761	2.27003	P11021	P11021	78 kDa glucose-regulated protein	HSPA5
23.0089	21.583	22.6763	23.6131	23.0524	23.5487	25.3964	24.5633	23.5218				+	RNF181_Flag	8	8	8	46.1	46.1	46.1	18.898	0	29.556	956410000	63	1.39461	0.0946857	2.07112	2.61337	P46783;F6U211;A0A1W2PQS6;S4R435;Q9NQ39	P46783;F6U211;A0A1W2PQS6;S4R435	40S ribosomal protein S10	RPS10;RPS10-NUDT3
26.0059	23.1497	22.9413	26.2278	25.8969	25.7074	26.0992	26.0425	26.0094				+	RNF181_Flag	12	12	12	22.3	22.3	22.3	63.472	0	50.299	344570000	34	0.955168	0.188194	2.01807	1.85317	Q8N1G4	Q8N1G4	Leucine-rich repeat-containing protein 47	LRRC47
23.3706	25.5798	23.5471	23.2109	24.5796	23.8895	25.0759	26.9027	26.421				+	RNF181_Flag	18	18	18	9.2	9.2	9.2	287.6	0	64.125	310430000	30	1.03212	0.163088	1.96733	1.97702	A0A0D9SGF6;Q13813;A0A0D9SF54;A0A1B0GTB7;A0A0D9SFF6;A0A1B0GUH3	A0A0D9SGF6;Q13813;A0A0D9SF54	Spectrin alpha chain, non-erythrocytic 1	SPTAN1
23.1001	23.1687	22.9487	23.9959	22.9731	23.8943	23.7948	25.2589	25.6832				+	RNF181_Flag	6	6	6	7.9	7.9	7.9	123.34	0	13.227	70023000	10	1.48099	0.0859048	1.83979	2.72272	Q9ULJ8;C9J3G5;C9J730	Q9ULJ8	Neurabin-1	PPP1R9A
23.4345	23.4504	23.249	24.5614	24.5648	22.9717	24.3215	25.5899	25.7283				+	RNF181_Flag	4	4	4	6.2	6.2	6.2	69.997	0	8.1604	151080000	18	1.81309	0.0638261	1.83529	3.32297	Q9Y2W2	Q9Y2W2	WW domain-binding protein 11	WBP11
25.5694	25.6482	26.5421	25.4354	26.8831	26.6954	26.2566	28.01	28.2806				+	RNF181_Flag	12	12	12	18	18	18	81.948	0	88.37	875850000	72	1.06085	0.164531	1.59584	1.97769	H0YDT0;Q96D71;E9PMG1;H0YCR2;F2Z3L2;H0YE73;H0YCF0;H7C1V2	H0YDT0;Q96D71;E9PMG1	RalBP1-associated Eps domain-containing protein 1	REPS1
25.1126	25.7618	25.6315	23.4527	22.6343	24.4804	26.7846	27.6475	26.5799				+	RNF181_Flag	22	22	22	6.5	6.5	6.5	430.25	0	134.42	416340000	52	1.76564	0.06752	1.50205	3.11277	I6L894;Q01484;D6RHE1;E9PHW9;H0Y8Y2;E9PCH6;H0Y931;B7Z651;A0A0U1RQN6	I6L894;Q01484	Ankyrin-2	ANK2
23.3261	22.9213	23.6478	24.1674	23.1674	23.517	25.309	24.534	24.5097				+	RNF181_Flag	13	13	13	22.5	22.5	22.5	89.321	0	40.696	172590000	29	1.93846	0.0640909	1.48582	3.40584	P55072;C9JUP7;C9IZA5	P55072	Transitional endoplasmic reticulum ATPase	VCP
23.9298	22.5866	23.2498	24.411	24.3689	24.45	24.6391	24.6242	24.9448				+	RNF181_Flag	5	5	5	4.5	4.5	4.5	137.17	0	8.5261	148560000	27	1.67625	0.0772075	1.48063	2.95191	Q6WKZ4;E7EX40	Q6WKZ4;E7EX40	Rab11 family-interacting protein 1	RAB11FIP1
24.9107	24.9807	23.1036	25.441	25.8084	25.3957	25.1318	26.2617	25.9709				+	RNF181_Flag	29	29	17	29.6	29.6	21	121.9	0	119.67	1841300000	162	0.972611	0.188837	1.45642	1.81697	O60264	O60264	SWI/SNF-related matrix-associated actin-dependent regulator of chromatin subfamily A member 5	SMARCA5
24.9884	24.6759	24.8347	24.7275	24.6782	24.8512	26.6602	26.0893	25.6793				+	RNF181_Flag	11	11	11	31.1	31.1	31.1	33.296	0	22.402	1327500000	87	1.9287	0.0624681	1.30989	3.28794	Q99623;J3KPX7;F5GY37;F5GWA7;F5H3X6;U3KPZ5;F5H2D2;F5H0C5	Q99623;J3KPX7;F5GY37;F5GWA7	Prohibitin-2	PHB2
24.0683	23.2951	23.2464	23.3284	22.7223	23.3712	24.6145	24.8934	24.9718				+	RNF181_Flag	4	4	4	2	2	2	235.96	0	9.198	66055000	8	1.96152	0.0626667	1.28998	3.32933	F8W8Y7	F8W8Y7		ARMCX4
22.3513	23.3678	22.5205	23.6125	24.4523	23.0923	24.3092	24.0799	23.4614				+	RNF181_Flag	3	3	3	3.8	3.8	3.8	101.9	0	11.643	37856000	7	1.39055	0.104857	1.20363	2.38946	J3KRR7;Q9NQC7;H3BS09;H3BTB8;H3BSW9	J3KRR7;Q9NQC7;H3BS09	Ubiquitin carboxyl-terminal hydrolase CYLD	CYLD
25.2931	24.9545	24.3136	23.1422	25.4794	24.3745	25.6481	25.9946	26.2454				+	RNF181_Flag	8	8	8	16.5	16.5	16.5	68.569	0	35.116	691730000	54	1.52661	0.0927568	1.10897	2.54725	P04843;B7Z4L4;F8WF32	P04843;B7Z4L4	Dolichyl-diphosphooligosaccharide--protein glycosyltransferase subunit 1	RPN1
27.91	28.2508	28.1822	28.3834	28.4754	28.2543	28.4576	29.5757	29.6164				+	RNF181_Flag	15	15	15	39.5	39.5	39.5	25.835	0	99.996	3279700000	139	1.31133	0.117796	1.10217	2.23257	Q96CT7;M0R2F5	Q96CT7;M0R2F5	Coiled-coil domain-containing protein 124	CCDC124
24.1823	23.0688	23.3682	22.2896	24.1365	23.4712	24.0503	25.0388	24.8092				+	RNF181_Flag	2	2	2	3.2	3.2	3.2	75.378	0	4.4988	92169000	14	1.14969	0.16191	1.09299	1.99787	P54136;E5RH09;E5RJM9	P54136;E5RH09;E5RJM9	Arginine--tRNA ligase, cytoplasmic	RARS
26.3846	26.4295	26.5423	26.632	26.4612	26.5381	26.724	27.9863	27.9221				+	RNF181_Flag	14	14	14	19.9	19.9	19.9	70.055	0	56.569	1012700000	80	1.24117	0.137192	1.09204	2.1281	E7EV99;E7ENY0;P35611;H0Y9H2;D6RJE2;D6RAH3;D6RF25;A0A0A0MSR2;H0YFD8;H0YG19	E7EV99;E7ENY0;P35611;H0Y9H2	Alpha-adducin	ADD1
23.7478	22.8075	23.3383	24.2323	24.287	23.4807	24.67	23.9458	24.4456				+	RNF181_Flag	3	3	3	26.7	26.7	26.7	11.528	0	5.2968	170760000	29	1.41974	0.107812	1.05594	2.36625	Q9NPA8;J3KNT2;E5RI00;E5RHT9;E5RJ84;E5RHX8	Q9NPA8	Transcription and mRNA export factor ENY2	ENY2
25.299	24.6203	25.9223	26.5369	24.1795	26.1233	26.1996	26.4007	26.392				+	RNF181_Flag	5	5	3	10.2	10.2	5.1	55.364	0	21.401	534540000	45	1.28997	0.126059	1.05022	2.18035	Q92769;E5RFI6;E5RJ04;E5RGV4;E5RHE7;E5RH52;E5RG37;E5RFP9;H3BM24;Q5TEE2;E5RK19	Q92769	Histone deacetylase 2	HDAC2
29.9825	30.26	30.5081	30.4691	30.353	30.5152	30.8812	31.5045	31.476				+	RNF181_Flag	47	47	44	43.7	43.7	41.6	98.38	0	323.31	10082000000	361	1.82409	0.0816296	1.03697	2.93234	E7ESP9;P07197;E7EMV2	E7ESP9;P07197;E7EMV2	Neurofilament medium polypeptide	NEFM
26.8038	27.1506	27.2058	27.0129	27.3844	26.9744	27.23	28.6815	28.2684				+	RNF181_Flag	9	9	9	16.8	16.8	16.8	80.853	0	88.253	1223800000	52	1.05159	0.189968	1.00657	1.83104	P35612;A0A1C7CYY0;C9J299;C9J080;C9JTM0	P35612	Beta-adducin	ADD2
24.5822	23.2873	23.5781	22.8992	23.5373	23.284	24.7138	24.9065	24.7387				+	RNF181_Flag	4	4	4	43	43	43	10.112	0	12.428	213300000	25	1.14986	0.164137	0.970486	1.95305	P49458;E9PE20	P49458;E9PE20	Signal recognition particle 9 kDa protein	SRP9
27.2578	27.3287	27.8226	27.8121	27.4613	27.6216	28.1395	28.2392	28.4175				+	RNF181_Flag	38	38	38	55.6	55.6	55.6	77.515	0	138.17	5702300000	477	1.81862	0.0844923	0.795684	2.69405	P52272;A0A087X0X3;M0QZM1;M0R2I7;M0R2T0;M0R019;M0R0N3;M0QY96;M0QYQ7;M0R0Y6;M0QYL3	P52272;A0A087X0X3;M0QZM1	Heterogeneous nuclear ribonucleoprotein M	HNRNPM
23.2209	23.3735	23.6918	23.5374	23.5374	23.868	24.32	24.371	23.972				+	RNF181_Flag	3	3	3	8.4	8.4	8.4	27.893	0	5.6306	151370000	12	1.87649	0.0866885	0.792299	2.7609	Q9P0L0	Q9P0L0	Vesicle-associated membrane protein-associated protein A	VAPA
24.6798	24.4048	24.6834	25.3103	25.22	24.8668	24.9929	25.7562	25.2781				+	RNF181_Flag	6	6	6	5.9	5.9	5.9	122.95	0	31.251	208620000	50	1.45127	0.122667	0.753094	2.20822	O60524;G3V5V3;G3V4D9	O60524;G3V5V3	Nuclear export mediator factor NEMF	NEMF
27.5016	27.876	27.8972	27.8711	27.9108	27.7103	28.1857	28.6806	28.658				+	RNF181_Flag	52	52	52	32.2	32.2	32.2	177.44	0	323.31	11831000000	548	1.6565	0.103506	0.749835	2.44836	P48681	P48681	Nestin	NES
28.74	28.8658	28.4962	28.6056	28.835	29.191	29.0372	29.7291	29.5315				+	RNF181_Flag	20	17	17	32.2	28.9	28.9	61.516	0	147.76	3123800000	116	1.46046	0.1238	0.731934	2.20042	P07196;A0A0S2Z436;A0A087X0W2	P07196;A0A0S2Z436;A0A087X0W2	Neurofilament light polypeptide	NEFL
30.8865	30.6839	30.3181	30.8853	30.281	30.7803	31.2774	31.357	31.3492				+	RNF181_Flag	36	36	14	52.9	52.9	23.4	70.897	0	323.31	16281000000	505	1.84613	0.0920556	0.698367	2.60341	P11142;E9PKE3;E9PNE6;E9PN89;A8K7Q2;E9PLF4;E9PQQ4;E9PQK7;P54652;E9PPY6;E9PN25;E9PI65;E9PS65;E9PM13	P11142;E9PKE3;E9PNE6;E9PN89;A8K7Q2	Heat shock cognate 71 kDa protein	HSPA8
31.6185	31.8804	31.7633	31.737	31.7207	32.044	32.0562	32.6359	32.5808				+	RNF181_Flag	46	43	43	66.9	63.3	63.3	55.39	0	323.31	24138000000	378	1.54691	0.115835	0.670284	2.23673	Q16352	Q16352	Alpha-internexin	INA
28.7626	28.7576	28.3263	28.8417	28.6609	29.0622	29.0231	29.44	29.3739				+	RNF181_Flag	28	22	11	39.6	32.9	15.7	70.108	0	130.5	3856400000	199	1.57205	0.113234	0.66348	2.25658	A0A0G2JIW1;P0DMV9;P0DMV8;V9GZ37	A0A0G2JIW1;P0DMV9;P0DMV8;V9GZ37	Heat shock 70 kDa protein 1B;Heat shock 70 kDa protein 1A	HSPA1B;HSPA1A
27.5585	27.221	26.9132	27.5302	26.7057	26.9897	27.8936	27.6941	27.9474				+	RNF181_Flag	14	14	14	29.1	29.1	29.1	61.421	0	57.535	1182000000	55	1.41795	0.149982	0.614113	2.03584	Q9BPU6;E9PHT0;E7ESV0;E7EWB4	Q9BPU6	Dihydropyrimidinase-related protein 5	DPYSL5
25.9783	25.8367	25.8684	26.0041	26.4283	26.0081	26.6802	26.339	26.48				+	RNF181_Flag	13	13	13	30.1	30.1	30.1	59.578	0	111.93	1827600000	148	2.30433	0.0791579	0.605204	2.91114	Q9Y2X3;H7BZ72	Q9Y2X3	Nucleolar protein 58	NOP58
28.1282	28.0641	28.417	28.9926	29.1066	28.7601	28.8229	28.7257	28.8358				+	RNF181_Flag	14	14	6	31.5	31.5	23.1	46.938	0	91.529	3820200000	180	2.18353	0.0881333	0.591678	2.76529	E9PC52;Q16576;Q5JP01;Q5JP02;C9JAJ9;Q5JNZ6	E9PC52;Q16576	Histone-binding protein RBBP7	RBBP7
25.4886	25.4662	25.4397	24.8119	24.8581	25.3617	25.8183	26.0735	26.198				+	RNF181_Flag	9	9	8	4.2	4.2	3.9	274.83	0	26.01	356740000	37	2.13056	0.0887164	0.565121	2.65749	A0A087WUZ3;Q01082;P11277;E9PJZ2;F8W6C1;A4QPE4;H0YJE6	A0A087WUZ3;Q01082	Spectrin beta chain, non-erythrocytic 1	SPTBN1
29.7364	29.6326	29.9505	30.0299	30.2501	30.0709	30.1553	30.2812	30.2344				+	RNF181_Flag	43	43	36	21.5	21.5	19.4	217.1	0	323.31	12010000000	561	1.95947	0.112083	0.450485	2.24654	F5GWX5;A0A0C4DGG9;Q14839;K7EPV1;F5H6N4	F5GWX5;A0A0C4DGG9;Q14839	Chromodomain-helicase-DNA-binding protein 4	CHD4
26.3595	26.3205	26.479	26.4555	26.3285	26.527	26.6391	26.9319	26.9212				+	RNF181_Flag	8	8	8	35.1	35.1	35.1	24.544	0	22.685	2077200000	92	1.84606	0.135068	0.444395	2.14612	M0R0P1;M0QXL5;M0R2Q4;P22087;M0R2U2;M0R1H0;M0R2B0;M0R299	M0R0P1;M0QXL5;M0R2Q4;P22087;M0R2U2;M0R1H0;M0R2B0;M0R299	rRNA 2-O-methyltransferase fibrillarin	FBL
23.6184	23.4443	23.5816	23.1209	22.9738	24.723	23.9458	23.7976	23.8207				+	RNF181_Flag	4	4	4	4.4	4.4	4.4	107.13	0	7.0018	45024000	10	1.92091	0.191818	0.306572	1.8012	H0YL34;A0A075B7B1;O15061	H0YL34;A0A075B7B1;O15061	Synemin	SYNM

## Sheet: Common interact. hESC and Neuro
Common RNF181 in hESCs and neurons
	hESCs		Neurons
Gene names	Student's T test Difference	-Log Student's T- test p value	Student's T test Difference	-Log Student's T- test p value
ACTR1A	5.9179	4.89007	4.20929	2.8812
CSE1L	3.57337	4.07427	5.0952	0.935121
DCTN1;DKFZp686E0752	3.33834	2.53875	2.98966	1.45127
DCTN2	6.64404	3.31683	2.38121	3.5023
HSP90B1	3.67451	3.37785	2.99362	2.29911
KHDRBS1	0.992709	2.11074	3.11219	1.56227
PHB2	0.962346	2.67628	1.30989	1.9287
RNF181	7.68894	3.67392	5.88479	2.32876
ZNF326	0.754647	2.19983	2.92644	2.01475
