# Supplementary material for: Insights into the ubiquitin-proteasome system of human embryonic stem cells
Source: Sci Rep. 2018 Mar 6;8:4092. doi: 10.1038/s41598-018-22384-9 (PMC5840266; doi:10.1038/s41598-018-22384-9)
Supplement: Supplementary file 13 — Dataset 12 [file 41598_2018_22384_MOESM13_ESM.xlsx]

## Sheet: UBR7 KD all proteins
Supplementary Data 12. Proteomics data of hESCs with reduced levels of UBR7, UBE3A or RNF181
UBR7 KD: all proteins
NT_1	NT_2	UBR7 KD_1	UBR7 KD_2	UBR7 KD_3	C: Student's T-test Significant UBR7 KD1_NT	N: Peptides	N: Razor + unique peptides	N: Unique peptides	N: Sequence coverage [%]	N: Unique + razor sequence coverage [%]	N: Unique sequence coverage [%]	N: Mol. weight [kDa]	N: Q-value	N: Intensity	N: MS/MS Count	N: -Log Student's T-test p-value UBR7 KD1_NT	N: Student's T-test q-value UBR7 KD1_NT	N: Student's T-test Difference UBR7 KD1_NT	N: Student's T-test Test statistic UBR7 KD1_NT	T: Protein IDs	T: Majority protein IDs	T: Protein names	T: Gene names
27.8877	28.5912	29.0307	28.9386	28.6706		14	14	14	28.3	28.3	28.3	64.098	0	4225800000	71	0.921098	0.281456	0.640471	1.61353	A0AV96;D6R9D6;B7Z8Z7;D6REZ6;D6RBS9;D6R9M7;D6RBP6;D6RA49;D6RFL5;D6RCT1	A0AV96;D6R9D6;B7Z8Z7;D6REZ6;D6RBS9;D6R9M7	RNA-binding protein 47	RBM47
30.3539	30.4825	30.4288	30.3409	30.4354		36	36	36	41.3	41.3	41.3	117.97	0	15929000000	207	0.093161	0.942963	-0.0165386	-0.102092	A0AVT1;H0Y8S8;H0Y9U5	A0AVT1	Ubiquitin-like modifier-activating enzyme 6	UBA6
24.8802	23.0426	30.1551	28.4631	26.05	+	3	2	2	9.6	5	5	26.927	0.0099746	5631500000	7	1.06901	0.198477	4.26138	2.38959	Q9BUP0	Q9BUP0	EF-hand domain-containing protein D1	EFHD1
25.2153	25.5324	26.0422	25.6897	24.6176		1	1	1	9.2	9.2	9.2	20.324	0.00021281	133100000	6	0.0449722	0.934461	0.0759786	0.114167	A1KXE4	A1KXE4	Myelin-associated neurite-outgrowth inhibitor	FAM168B
24.6859	25.006	24.8445	24.9648	25.1343		1	1	1	2.2	2.2	2.2	60.307	0.00020964	356240000	5	-4.34294e-08	1	0	0	H0YAV0;K4DIA6;A1KZ92	H0YAV0;K4DIA6;A1KZ92	Peroxidasin-like protein	PXDNL
24.8066	26.0631	28.6634	29.1026	28.3579	+	5	5	5	4.4	4.4	4.4	137.17	0.00022114	2052800000	10	2.03376	0.194857	3.27314	5.0739	Q6WKZ4;E7EX40	Q6WKZ4;E7EX40	Rab11 family-interacting protein 1	RAB11FIP1
28.0052	27.3179	24.2466	24.9235	27.6621		8	8	8	22.9	22.9	22.9	56.732	0	1894500000	12	0.634763	0.333847	-2.0508	-1.39314	M0R026;A1L0T0;M0R1B5;E9PJS0;M0QZX5;E9PL44	M0R026;A1L0T0;M0R1B5;E9PJS0	Acetolactate synthase-like protein	ILVBL
26.1303	27.0207	26.1503	25.6795	26.4881		4	4	3	23.2	23.2	12.9	29.057	0.00021598	1021300000	7	0.428691	0.521067	-0.469563	-0.855033	A1L170;F8W6W0	A1L170;F8W6W0	Uncharacterized protein C1orf226	C1orf226
25.3851	24.3114	25.5855	23.6661	23.9413		3	3	3	3	3	3	134.41	0.00021106	988810000	11	-4.34294e-08	1	0	0	A1L390;G3V311;G3V3I3;G3V278	A1L390;G3V311	Pleckstrin homology domain-containing family G member 3	PLEKHG3
28.8025	29.5897	29.6427	29.9716	29.7942		21	21	21	27.6	27.6	27.6	101.58	0	9494900000	113	0.816837	0.319952	0.606687	1.45137	A1X283;G3V144;H0Y507;Q5TCZ1;F8WCK5;F5GZ35;B7Z9C6	A1X283	SH3 and PX domain-containing protein 2B	SH3PXD2B
23.7311	24.783	27.616	27.1888	27.4313	+	3	3	3	3	3	3	104.94	0.00021603	1721700000	8	2.30097	0.237684	3.15497	6.02879	O75170;T1ECW5	O75170	Serine/threonine-protein phosphatase 6 regulatory subunit 2	PPP6R2
23.8754	25.5026	25.6194	27.5502	24.6631		3	3	3	12.6	12.6	12.6	53.512	0	279000000	5	-4.34294e-08	1	0	0	B4E2E8;A2A2E9;Q86X10;A2A2F0	B4E2E8;A2A2E9;Q86X10;A2A2F0	Ral GTPase-activating protein subunit beta	RALGAPB
25.9646	25.7732	24.9041	24.7021	26.2262		5	5	5	19	19	19	43.472	0	843110000	11	0.385906	0.537923	-0.591467	-0.82017	Q9Y312;A2A2Q9	Q9Y312;A2A2Q9	Protein AAR2 homolog	AAR2
26.3618	26.8569	26.8056	26.7808	26.4593		6	4	0	8.2	5	0	95.047	0.00022422	934250000	15	0.109695	0.870955	0.072567	0.217249	A2A3N6;B4DY52	A2A3N6	Putative PIP5K1A and PSMD4-like protein	PIPSL
24.5652	25.1188	22.8874	26.7026	25.6594		1	1	1	7.3	7.3	7.3	18.668	0.0043298	40910000	3	0.0549009	0.909097	0.241144	0.15223	A2A3Z5;Q8IV20	A2A3Z5;Q8IV20	Laccase domain-containing protein 1	LACC1
25.5228	25.3345	24.64	24.9762	24.1588		1	1	1	5.9	5.9	5.9	24.003	0.0094735	54283000	3	-4.34294e-08	1	0	0	A2AAT0;Q92504	A2AAT0;Q92504	Zinc transporter SLC39A7	SLC39A7
25.6036	26.0589	26.0166	25.5083	24.4656		5	5	5	20.6	20.6	20.6	28.666	0.00021336	588790000	6	0.324457	0.599937	-0.501089	-0.702513	A2AE48;Q12899;A2AE51;Q5SPU2	A2AE48;Q12899;A2AE51	Tripartite motif-containing protein 26	TRIM26
26.022	27.3045	26.6645	26.2803	25.263		6	6	6	20.8	20.8	20.8	28.506	0	1136500000	16	0.327525	0.587308	-0.594006	-0.723514	A2IDC6;Q4TT38;Q13084;A2IDC7;Q4TT37	A2IDC6;Q4TT38;Q13084;A2IDC7;Q4TT37	39S ribosomal protein L28, mitochondrial	MRPL28
23.8951	24.2026	26.2824	25.0753	24.6059		7	7	7	3.2	3.2	3.2	268.57	0	3382300000	10	-4.34294e-08	1	0	0	A2RRP1;H0Y5G7;H7C1Y9;H7C007;H7BZR3	A2RRP1;H0Y5G7	Neuroblastoma-amplified sequence	NBAS
25.6398	24.2814	26.4977	25.9686	23.4423		5	3	3	7	3.9	3.9	88.743	0.00020816	379900000	7	-4.34294e-08	1	0	0	B7ZLP8;A2RTX5	B7ZLP8;A2RTX5	Probable threonine--tRNA ligase 2, cytoplasmic	TARSL2
25.5376	24.7374	26.2248	24.668	24.2503		1	1	1	3.2	3.2	3.2	36.547	0.0044969	197240000	3	0.0358519	0.945378	-0.0897992	-0.0964603	A2RUC4	A2RUC4	tRNA wybutosine-synthesizing protein 5	TYW5
29.891	30.079	29.8087	29.997	29.6508		7	7	7	31.9	31.9	31.9	29.408	0	9677500000	95	0.468016	0.61754	-0.166176	-0.672876	A3KFL4;Q13868;A3KFL5;A3KFL2;A3KFL1	A3KFL4;Q13868;A3KFL5;A3KFL2;A3KFL1	Exosome complex component RRP4	EXOSC2
26.6782	26.7948	26.3811	25.8709	26.2671		5	5	5	4.5	4.5	4.5	154.31	0	973650000	17	1.15331	0.247511	-0.563407	-1.85169	A3KN83;K7ES28;Q9Y2G9	A3KN83;K7ES28;Q9Y2G9	Protein strawberry notch homolog 1;Protein strawberry notch homolog 2	SBNO1;SBNO2
24.8088	24.6512	25.4028	23.7962	24.8339		1	1	1	5.8	5.8	5.8	26.341	0.0032295	92083000	1	0.0282548	0.958071	-0.0523554	-0.073738	B8ZZQ8;A4D161	B8ZZQ8;A4D161	Protein FAM221A	FAM221A
25.4716	26.7376	26.255	26.1141	25.7992		3	3	3	19.5	19.5	19.5	22.475	0	410610000	8	0.0318704	0.954124	-0.0485036	-0.0804536	C9J8R7;C9JNI1;A4D1E9	C9J8R7;C9JNI1;A4D1E9	GTP-binding protein 10	GTPBP10
24.505	25.7311	25.223	25.5918	24.3401		2	2	2	3.2	3.2	3.2	79.239	0.00021739	226580000	2	-4.34294e-08	1	0	0	C9J1X0;A4D1P6	C9J1X0;A4D1P6	WD repeat-containing protein 91	WDR91
25.8629	26.1822	26.724	27.0901	25.3385		12	12	12	7	7	7	244.29	0	954740000	20	0.193462	0.74627	0.361691	0.452748	Q8N201;A4D212;H7C582	Q8N201;A4D212	Integrator complex subunit 1	INTS1;DKFZP586J0619
24.9843	25.1733	25.4432	25.2568	24.8372		2	2	2	15.5	15.5	15.5	17.143	0	243400000	5	-4.34294e-08	1	0	0	F5H4Q5;A5D8V6	F5H4Q5;A5D8V6	Vacuolar protein sorting-associated protein 37C	VPS37C
31.4485	31.5694	31.3797	31.428	31.45		70	70	70	32.1	32.1	32.1	266.94	0	34024000000	424	0.731148	0.664196	-0.0896826	-0.58834	A5YKK6;B5MDN3;H3BMZ2;H3BVC9;H3BNB1;H3BTH2;H3BR89;H3BMH0;H3BT18;H3BU44;H3BPF1	A5YKK6;B5MDN3	CCR4-NOT transcription complex subunit 1	CNOT1
29.3244	29.429	29.5143	29.6213	30.1131		5	5	1	44	44	18.7	9.0115	0	9637400000	71	0.657937	0.422544	0.372884	1.09291	H3BTL1;Q9GZQ8;A6NCE7	H3BTL1;Q9GZQ8;A6NCE7	Microtubule-associated proteins 1A/1B light chain 3B;Microtubule-associated proteins 1A/1B light chain 3 beta 2	MAP1LC3B;MAP1LC3B2
24.6988	25.3011	25.9504	25.8818	24.6429		1	1	1	11.7	11.7	11.7	14.882	0.002309	511130000	1	-4.34294e-08	1	0	0	S4R360;J3KPP0;Q9Y6G3;A6NCI0;S4R2Z7	S4R360;J3KPP0;Q9Y6G3;A6NCI0;S4R2Z7	39S ribosomal protein L42, mitochondrial	MRPL42
27.0928	27.6671	27.1095	26.9572	27.568		4	4	4	50.5	50.5	50.5	11.15	0	1586300000	20	0.197523	0.777436	-0.168359	-0.401469	A6ND22;B4E032;Q9Y3D3	A6ND22;B4E032;Q9Y3D3	28S ribosomal protein S16, mitochondrial	MRPS16
24.0488	24.6734	26.9114	27.5621	26.7393	+	9	9	9	9.6	9.6	9.6	116.07	0	1500600000	25	2.18678	0.202625	2.70982	5.4356	Q7L7X3;Q9H2K8;H0YF68;Q9UL54	Q7L7X3	Serine/threonine-protein kinase TAO1	TAOK1
24.9201	27.328	25.2562	26.8062	24.9642		4	4	4	9.9	9.9	9.9	33.62	0.00022139	772950000	9	0.139535	0.798677	-0.448513	-0.355453	A6NDU8	A6NDU8	UPF0600 protein C5orf51	C5orf51
24.9047	25.4623	25.0671	24.8545	24.7662		1	1	1	4	4	4	52.47	0.0019305	21690000	2	0.504621	0.52155	-0.287584	-0.85173	A6NE02	A6NE02	BTB/POZ domain-containing protein 17	BTBD17
24.527	24.7211	25.1677	25.042	25.5848		2	2	2	6.4	6.4	6.4	39.906	0.0096434	238280000	0	-4.34294e-08	1	0	0	G3V2I3;A6NED2	G3V2I3;A6NED2	RCC1 domain-containing protein 1	RCCD1
32.1929	32.0719	32.381	32.2134	32.3537		46	46	4	25.8	25.8	1.9	213.47	0	51602000000	586	0.967875	0.44782	0.183612	1.01556	A6NEM2;Q9Y5Z7	A6NEM2		HCFC1
24.9895	24.4489	26.0446	25.2632	24.5473		2	2	2	8.8	8.8	8.8	14.562	0.0044902	6506500	2	-4.34294e-08	1	0	0	E9PL33;E9PM05;E9PS58;A6NES3;O14681;E9PQN7;E9PK61;E9PLB8	E9PL33;E9PM05;E9PS58;A6NES3;O14681;E9PQN7;E9PK61;E9PLB8	Etoposide-induced protein 2.4 homolog	EI24
23.8954	24.895	24.9742	26.443	24.659		2	2	2	2.6	2.6	2.6	100.96	0.0021174	43734000	1	-4.34294e-08	1	0	0	A6NF31;O75665	A6NF31;O75665	Oral-facial-digital syndrome 1 protein	OFD1
27.9715	27.6366	28.7032	25.3762	29.1248		8	5	5	20.1	15.2	15.2	43.473	0	3686000000	27	0.0146531	0.974575	-0.0693356	-0.0423922	F5H1G9;F8WA55;F8WA56;Q8IZP0;A6NFN2	F5H1G9;F8WA55;F8WA56;Q8IZP0;A6NFN2	Abl interactor 1	ABI1
29.2546	28.5466	28.5183	28.5105	28.2686		14	9	9	34	24	24	49.915	0	4823200000	45	0.702944	0.382124	-0.468143	-1.21819	A6NMH6;A6NFQ9;F8W8I8;Q92599;C9JV02;C9J4G8	A6NMH6;A6NFQ9;F8W8I8;Q92599	Septin-8	2008-09-01
25.3721	26.1727	25.4672	25.0206	25.3201		3	3	3	17.3	17.3	17.3	24.3	0	592390000	6	0.621699	0.403734	-0.503116	-1.13512	D6RCT8;Q96EV8;A6NFV8;D6RID1;D6RAX1;D6RJC6	D6RCT8;Q96EV8;A6NFV8;D6RID1	Dysbindin	DTNBP1
29.3534	29.5144	29.0876	29.0362	29.2657		7	7	7	38.3	38.3	38.3	18.224	0	7209900000	67	1.17435	0.317635	-0.304024	-1.46203	K7EIJ0;K7ENL2;A6NG10;K7EMC9;Q969T9;B4DFG2;K7EIN1;K7ESN4;K7EIK1	K7EIJ0;K7ENL2;A6NG10;K7EMC9;Q969T9;B4DFG2	WW domain-binding protein 2	WBP2
24.0284	25.0296	27.2463	27.3005	26.8747	+	6	6	6	39.3	39.3	39.3	15.278	0	1595000000	24	2.10261	0.209846	2.61148	5.10892	Q8N5K1;I3L1N9;D6RCF4	Q8N5K1;I3L1N9	CDGSH iron-sulfur domain-containing protein 2	CISD2
25.9137	24.2747	28.1817	27.2798	27.3161	+	6	6	6	21.1	21.1	21.1	43.955	0	2143400000	38	1.39464	0.155619	2.49833	3.04791	Q9H488;B4DUV4	Q9H488	GDP-fucose protein O-fucosyltransferase 1	POFUT1
28.4052	28.3283	27.9404	28.4759	28.3323		16	16	15	14.5	14.5	13.8	141.79	0	3572900000	40	0.212242	0.787423	-0.1172	-0.379813	A6NHN7;Q14202;A6NHB5;A6NL54	A6NHN7;Q14202;A6NHB5	Zinc finger MYM-type protein 3	ZMYM3
25.3254	23.6853	24.3234	25.9276	24.0736		6	1	1	11.7	3.8	3.8	49.908	0	683130000	12	0.0976229	0.855511	0.269479	0.252454	A6NHL2	A6NHL2	Tubulin alpha chain-like 3	TUBAL3
24.3584	24.6648	24.1253	25.1407	23.7901		1	1	1	3	3	3	56.823	0.0030517	3990500	1	-4.34294e-08	1	0	0	A6NHN2;Q4VXB0;Q5TC82;Q9HBD1	A6NHN2;Q4VXB0;Q5TC82;Q9HBD1	Probable E3 ubiquitin-protein ligase Roquin;RING finger and CCCH-type zinc finger domain-containing protein 2	RC3H2;RC3H1
30.2193	30.171	29.3516	30.1934	25.778		5	2	2	15	3.6	3.6	34.675	0	8842300000	40	0.409581	0.479193	-1.75415	-0.949495	A6NHQ2;R4GMW7	A6NHQ2;R4GMW7	rRNA/tRNA 2-O-methyltransferase fibrillarin-like protein 1	FBLL1
30.1289	29.9527	29.9544	29.9721	30.0366		51	51	51	28.9	28.9	28.9	226.37	0	13390000000	147	0.283718	0.829124	-0.0531165	-0.306749	A6NHR9;J3KTL8;J3QSH1;J3KRK8	A6NHR9;J3KTL8	Structural maintenance of chromosomes flexible hinge domain-containing protein 1	SMCHD1
25.5573	26.0199	26.8253	25.784	26.7071		7	7	7	6.5	6.5	6.5	134.8	0	705820000	20	0.599832	0.397158	0.650205	1.16394	E7EUA2;Q9UPX8;H7BXK2;A6NHU9;H7C1X5;H0Y7S5;B7ZKU9;C9JW40;E7EX50;H7BZV1	E7EUA2;Q9UPX8;H7BXK2;A6NHU9;H7C1X5	SH3 and multiple ankyrin repeat domains protein 2	SHANK2
25.6717	25.1483	25.1484	26.6679	23.8902		3	3	3	13.4	13.4	13.4	36.042	0	822260000	6	-4.34294e-08	1	0	0	A6NNH0;A6NHX0;F2Z3I9;F2Z2C1;F8WD52;B7WPJ3;Q8WTX7	A6NNH0;A6NHX0	GATS-like protein 1;GATS-like protein 2	GATSL1;GATSL2
29.0257	28.3887	28.2283	27.9763	27.6904		9	9	8	46.2	46.2	42.6	28.136	0	2787400000	37	1.01372	0.254689	-0.742211	-1.80688	A6NIH7;K7EJU3;K7EN86	A6NIH7	Protein unc-119 homolog B	UNC119B
24.8999	25.318	24.2068	25.1558	25.5937		4	4	4	5.5	5.5	5.5	93.139	0	425960000	3	-4.34294e-08	1	0	0	A6NJ97;Q86XN7;Q5JS34;Q5JS36	A6NJ97;Q86XN7;Q5JS34;Q5JS36	Proline and serine-rich protein 1	C13orf23;PROSER1
24.2199	25.7914	25.2238	24.3312	24.7144		3	3	3	5.2	5.2	5.2	92.547	0.00039872	110970000	3	-4.34294e-08	1	0	0	Q8WTT2;A6NJZ9;F5H677	Q8WTT2;A6NJZ9;F5H677	Nucleolar complex protein 3 homolog	NOC3L
26.4384	26.1739	25.8695	25.9191	24.0988		4	4	4	15.8	15.8	15.8	45.209	0	591710000	12	0.544487	0.399503	-1.01039	-1.14927	A6NKD9;H0YJE0;G3V5D5;G3V2D7;G3V4C8;H0YJY5	A6NKD9;H0YJE0	Coiled-coil domain-containing protein 85C	CCDC85C
25.4758	24.9654	25.1797	23.8048	26.2038		34	1	1	20	0.7	0.7	197.48	0.00022046	1909500000	19	-4.34294e-08	1	0	0	A6NKT7;J3KNE0;Q7Z3J3;J3KNY6	A6NKT7;J3KNE0;Q7Z3J3;J3KNY6	RanBP2-like and GRIP domain-containing protein 3;RanBP2-like and GRIP domain-containing protein 4	RGPD3;RGPD4
25.8021	24.2116	27.1399	27.579	27.6883	+	4	4	4	20.8	20.8	20.8	28.964	0	1575900000	14	1.52467	0.153155	2.46223	3.36839	F5H4E4;Q9HA64;I3L2G3;I3L139;I3L3W5	F5H4E4;Q9HA64;I3L2G3;I3L139	Ketosamine-3-kinase	FN3KRP
24.2661	24.6691	24.9797	26.7402	26.6857		4	4	4	21.5	21.5	21.5	24.204	0.0044978	253410000	2	0.935004	0.231944	1.6676	1.93658	E7EQQ5;F8W6N8;Q9C035;A6NLP3;C9JWN8;H7C134	E7EQQ5;F8W6N8;Q9C035;A6NLP3;C9JWN8	Tripartite motif-containing protein 5	TRIM5
26.2732	25.2716	25.9023	24.8061	26.9763		5	5	5	19.8	19.8	19.8	37.061	0	554480000	12	0.0460891	0.929265	0.122526	0.123662	A6NMA8;O95825;F8WF64;B3KQ77;A6NND8;A6NHJ8;H7C3S0;C9K0F7;C9JAL0;C9JZK8;H7C3I5;C9JQD0;H7C338	A6NMA8;O95825;F8WF64;B3KQ77;A6NND8;A6NHJ8;H7C3S0;C9K0F7;C9JAL0;C9JZK8;H7C3I5	Quinone oxidoreductase-like protein 1	CRYZL1
24.7985	24.3094	25.0357	25.3865	25.4831		1	1	1	9.7	9.7	9.7	17.963	0	1358000000	8	-4.34294e-08	1	0	0	E9PJK1;E9PRJ8;H0YDL9;H0YDJ9;P60033;E9PIF1;A6NMH8	E9PJK1;E9PRJ8;H0YDL9;H0YDJ9;P60033;E9PIF1;A6NMH8	CD81 antigen	CD81
27.4319	26.985	25.8967	25.1357	27.0861		6	6	6	5	5	5	124.85	0	1721200000	13	0.662295	0.338677	-1.16896	-1.37301	A6NML8;C9J6U3;O60879;K4DI95	A6NML8;C9J6U3;O60879;K4DI95	Protein diaphanous homolog 2	DIAPH2
30.2861	30.8832	30.5653	30.3676	31.028		24	24	24	18.3	18.3	18.3	165.91	0	13994000000	95	0.0701406	0.904666	0.0689386	0.157872	P09884;A6NMQ1	P09884;A6NMQ1	DNA polymerase alpha catalytic subunit;DNA polymerase	POLA1
31.5347	31.3942	31.6435	31.424	31.4993		11	11	10	70.2	70.2	61.2	13.389	0	28732000000	240	0.2235	0.83777	0.057814	0.291572	O43768;A6NMQ3;C9JUF4;Q5T5H1	O43768;A6NMQ3;C9JUF4;Q5T5H1	Alpha-endosulfine	ENSA
26.1568	24.7265	25.9453	25.7302	24.7447		4	4	4	2.5	2.5	2.5	279.14	0	279640000	1	-4.34294e-08	1	0	0	A6NMY3;B8ZZJ3;Q8TCU4	A6NMY3;B8ZZJ3;Q8TCU4	Alstrom syndrome protein 1	ALMS1
26.3845	25.396	26.82	25.3957	26.0855		3	3	3	2.4	2.4	2.4	152.95	0.0011673	245470000	3	0.115563	0.844309	0.210153	0.281645	J3KN49;A6NN50;O75147;A8MSZ8	J3KN49;A6NN50;O75147	Obscurin-like protein 1	OBSL1
32.7195	32.6261	32.4503	32.5815	32.582		39	39	39	55.5	55.5	55.5	75.276	0	69082000000	517	0.868434	0.54199	-0.134849	-0.810205	A6NN80;P08133;E5RK69;E7EMC6;E5RJF5;E5RK63;E5RFF0;E5RI05;E5RJR0;E5RIU8;H0YC77	A6NN80;P08133;E5RK69;E7EMC6	Annexin;Annexin A6	ANXA6
25.6875	25.1153	26.3601	25.9323	25.8599		2	2	2	6.2	6.2	6.2	34.975	0	178200000	8	-4.34294e-08	1	0	0	A6NNH3;P17707;B4DZ60;Q5VXN5	A6NNH3;P17707;B4DZ60;Q5VXN5	S-adenosylmethionine decarboxylase proenzyme;S-adenosylmethionine decarboxylase alpha chain;S-adenosylmethionine decarboxylase beta chain	AMD1
24.4532	25.6029	26.2663	27.7338	27.6161	+	5	5	5	30.9	30.9	30.9	20.368	0	1054000000	23	1.214	0.18001	2.17735	2.58102	P61599;A8MZB2	P61599;A8MZB2	N-alpha-acetyltransferase 20	NAA20
30.4555	30.5218	31.0623	30.513	31.0592		14	14	14	54.1	54.1	54.1	37.375	0	17061000000	159	0.701432	0.399949	0.389524	1.15572	A6PVN5;Q15257;B4DZF8;Q5T949;Q5T948;A6PVN9;Q68CR8;A6PVN6;A6PVN8;B7ZBQ0;C9IZ76;A6PVN7;B7ZBP9;B7ZBP7;B4DDQ6;H0Y6E5	A6PVN5;Q15257;B4DZF8;Q5T949;Q5T948;A6PVN9;Q68CR8;A6PVN6	Serine/threonine-protein phosphatase 2A activator	PPP2R4;DKFZp781M17165
25.0121	25.091	25.1332	26.1554	25.7705		6	2	1	12.2	4.4	1.8	61.257	0.00020986	220050000	5	0.702157	0.356443	0.634833	1.30641	A6PW57;Q99755;O14986	A6PW57;Q99755	Phosphatidylinositol 4-phosphate 5-kinase type-1 alpha	PIP5K1A
25.3097	24.8808	25.5037	25.5156	24.4354		3	3	3	10	10	10	25.129	0.00021711	594410000	1	-4.34294e-08	1	0	0	A6PWM2;Q6UXH1	A6PWM2;Q6UXH1	Cysteine-rich with EGF-like domain protein 2	CRELD2
26.2572	26.3302	26.5674	24.7349	26.1584		4	4	2	37.2	37.2	23	13.171	0.00020367	761370000	8	0.254558	0.668102	-0.473458	-0.579157	A6ZKI3;Q17RB0	A6ZKI3;Q17RB0	Protein FAM127A;Protein FAM127C	FAM127A;FAM127C
25.0707	26.5741	26.084	24.8273	24.8991		2	2	1	3.2	3.2	2	125.06	0.00078094	115580000	4	0.280446	0.638216	-0.552304	-0.635912	A8CG34;A6NF01	A8CG34;A6NF01	Nuclear envelope pore membrane protein POM 121C;Putative nuclear envelope pore membrane protein POM 121B	POM121C;POM121B
23.9007	25.9182	24.3954	25.6621	26.4772		2	2	1	7.8	7.8	7.8	19.491	0	436940000	7	0.209317	0.711284	0.602102	0.508196	Q8IWT0;A8K0B5	Q8IWT0;A8K0B5	Protein archease	ZBTB8OS
24.3279	25.533	25.3492	25.7084	25.7853		1	1	1	16.7	16.7	16.7	8.2912	0.0030499	262600000	1	-4.34294e-08	1	0	0	F8WAX7;A8K0M9;Q9Y6D0	F8WAX7;A8K0M9;Q9Y6D0	Selenoprotein K	SELK
25.2921	25.6549	27.6941	27.6584	27.5327	+	4	4	4	9.1	9.1	9.1	53.716	0	1719700000	18	3.14244	0.217714	2.15489	8.64519	Q96HR8;D6RIB3	Q96HR8	H/ACA ribonucleoprotein complex non-core subunit NAF1	NAF1
27.4701	27.4002	25.4257	26.9224	24.8045		6	6	6	24.5	24.5	24.5	33.886	0	1475800000	14	0.904128	0.241287	-1.71763	-1.8836	Q9BY42;A8MSH5;A2A2L5;A2A2L6	Q9BY42;A8MSH5;A2A2L5;A2A2L6	Protein RTF2 homolog	RTFDC1
24.4619	24.748	25.5885	25.959	24.6227		4	4	4	5.5	5.5	5.5	76.396	0.00022143	135180000	2	-4.34294e-08	1	0	0	Q5JTW2;A8MST6	Q5JTW2;A8MST6	Centrosomal protein of 78 kDa	CEP78
27.6355	28.2119	27.7551	27.6061	27.0967		9	7	7	26.4	21.2	21.2	44.919	0	1981700000	32	0.548637	0.452177	-0.437723	-1.00577	A8MT37;P49840;M0QYV0	A8MT37;P49840;M0QYV0	Glycogen synthase kinase-3 alpha	GSK3A
24.6613	24.708	25.4443	25.353	24.6914		2	2	2	2.6	2.6	2.6	88.569	0.0045121	125120000	5	-4.34294e-08	1	0	0	A8MT40;Q8NCN5;B3KSE1;B7ZAR9	A8MT40;Q8NCN5;B3KSE1;B7ZAR9	Pyruvate dehydrogenase phosphatase regulatory subunit, mitochondrial	PDPR
26.3683	24.455	25.1114	25.5735	25.7845		2	2	2	25.9	25.9	25.9	8.9593	0.00079255	85699000	3	-4.34294e-08	1	0	0	A8MT69;J3QR01;J3QRS1	A8MT69;J3QR01;J3QRS1	Centromere protein X	STRA13
25.3994	25.2175	25.0318	26.864	24.681		1	1	1	1.6	1.6	1.6	78.631	0.0099764	72072000	2	-4.34294e-08	1	0	0	Q8TDR0;A8MTK4	Q8TDR0;A8MTK4	TRAF3-interacting protein 1	TRAF3IP1
24.9802	25.9818	24.4868	24.1593	24.5863		1	1	1	12.2	12.2	12.2	12.887	0	268860000	4	1.10172	0.218064	-1.07016	-2.10361	K7EMK0;A8MTP9;Q9Y2R4	K7EMK0;A8MTP9;Q9Y2R4	Probable ATP-dependent RNA helicase DDX52	DDX52
25.7227	26.0728	25.8599	26.4266	26.2451		4	4	4	18.1	18.1	18.1	27.958	0	548200000	5	0.457852	0.551992	0.279473	0.793786	A8MTY9;B7Z6B1;O14972;A8MY26;B7Z606;E7EWN9	A8MTY9;B7Z6B1;O14972;A8MY26;B7Z606;E7EWN9	Down syndrome critical region protein 3	DSCR3
25.9122	24.549	27.4852	27.2337	27.4272	+	10	10	9	15.9	15.9	15.9	68.117	0	1320500000	18	1.59692	0.151539	2.15141	3.48446	Q8IXI1;H3BST5;I3L2C6;H3BU27;H3BMP9;H3BVI5;H3BUX4	Q8IXI1;H3BST5;I3L2C6	Mitochondrial Rho GTPase 2	RHOT2
28.7817	28.8808	29.068	29.4463	28.6837		19	19	19	32.7	32.7	32.7	80.021	0	5428200000	73	0.325432	0.654976	0.234785	0.607316	A8MU44;Q9UJC3;B1AK95	A8MU44;Q9UJC3	Protein Hook homolog 1	HOOK1
27.4904	25.0451	27.8441	28.2751	27.4963		6	6	6	13.2	13.2	13.2	43.603	0	2199200000	20	0.716324	0.303288	1.60407	1.51814	Q53HC9;A8MUM1;C9J0U9;D3YTH5;F8WDS8;F8WDX0;F8WB12	Q53HC9;A8MUM1;C9J0U9;D3YTH5;F8WDS8	Protein TSSC1	TSSC1
33.7547	33.8656	33.7393	33.7556	33.5448		10	10	10	46.8	46.8	46.8	17.695	0	128310000000	360	0.567512	0.624289	-0.13027	-0.662235	P62750;H7BY10;K7EJV9;K7ERT8;A8MUS3;K7EMA7	P62750;H7BY10;K7EJV9;K7ERT8;A8MUS3;K7EMA7	60S ribosomal protein L23a	RPL23A
26.6228	26.4213	26.1575	24.7074	25.8879		5	5	5	30.5	30.5	30.5	21.653	0	959540000	14	0.689998	0.33692	-0.937812	-1.37964	C9JZ85;F8W9A9;A8MV29;E7EU78;C9J1R1;Q9Y6K9;C9J2V2;C9JH59;C9JN51	C9JZ85;F8W9A9;A8MV29;E7EU78;C9J1R1;Q9Y6K9	NF-kappa-B essential modulator	IKBKG
25.6441	24.2618	27.6399	27.2799	26.2705	+	3	3	3	35	35	35	11.801	0	281630000	7	1.18917	0.183844	2.11052	2.51706	Q96FQ6	Q96FQ6	Protein S100-A16	S100A16
24.9176	25.6048	26.2642	25.8763	26.3811		3	3	3	5.8	5.8	5.8	78.927	0.0011612	322940000	5	-4.34294e-08	1	0	0	E9PNL8;A8MVN1;Q13574;F5H033;E9PFX6;E7EM72;O75912;E7EWQ4	E9PNL8;A8MVN1;Q13574	Diacylglycerol kinase zeta	DGKZ
26.2443	26.6223	27.2075	26.9232	27.0492		5	5	3	6.4	6.4	4.1	94.885	0	1055800000	15	1.41999	0.210227	0.626681	2.26729	A8MVZ6;Q96G01;F8VZX7;F8W056	A8MVZ6;Q96G01	Protein bicaudal D homolog 1	BICD1
30.7109	30.0474	30.1747	29.9366	30.224		16	16	16	43.2	43.2	43.2	57.193	0	11715000000	140	0.399116	0.590558	-0.267342	-0.717678	O43660;A8MW61;H0YA24;D6RA26;B7Z982;H0YAA2	O43660;A8MW61	Pleiotropic regulator 1	PLRG1
30.7849	30.4105	31.777	30.5816	29.7655		4	4	4	36.8	36.8	36.8	8.496	0	18115000000	50	0.0483196	0.92678	0.110348	0.127295	P62308;A8MWD9;Q49AN9;F5H013;C9JVQ0	P62308;A8MWD9;Q49AN9;F5H013;C9JVQ0	Small nuclear ribonucleoprotein G;Small nuclear ribonucleoprotein G-like protein	SNRPG
24.0072	23.0938	25.4687	29.7229	25.6409		5	5	5	7.2	7.2	7.2	97.039	0	2013300000	11	0.795356	0.261594	3.39366	1.7613	A8MWK3;P19022;C9J8J8;C9J126;P55283	A8MWK3;P19022	Cadherin-2	CDH2
24.2194	25.7385	26.9271	27.1475	27.186	+	3	3	3	31.8	31.8	31.8	18.235	0	773800000	16	1.45344	0.156034	2.10791	3.11982	B7Z1J9;Q8NB37;H0YER3;H0YE25;H0YF25;E9PQD8;E9PLI5	B7Z1J9;Q8NB37;H0YER3;H0YE25;H0YF25	Parkinson disease 7 domain-containing protein 1	PDDC1
24.8083	25.354	26.9408	27.1386	27.228	+	3	3	3	7.8	7.8	7.8	46.277	0	1061400000	14	2.50267	0.234889	2.02131	6.10676	Q86TX2;G3V4F2;P49753;B3KSA0	Q86TX2;G3V4F2;P49753	Acyl-coenzyme A thioesterase 1;Acyl-coenzyme A thioesterase 2, mitochondrial	ACOT1;ACOT2
25.0218	24.5454	25.1487	25.7359	24.0962		2	2	2	27.1	27.1	27.1	11.598	0.00021427	348570000	3	-4.34294e-08	1	0	0	A8MZH8;A8MXQ1;P53801	A8MZH8;A8MXQ1;P53801	Pituitary tumor-transforming gene 1 protein-interacting protein	PTTG1IP
27.5639	27.2232	27.2388	27.9525	27.6367		8	8	7	17.9	17.9	15.5	57.393	0	1931200000	28	0.285829	0.689346	0.215764	0.545895	A8MXR0;Q9Y608;H7C3N9;C9JSU1	A8MXR0;Q9Y608	Leucine-rich repeat flightless-interacting protein 2	LRRFIP2
27.5292	28.4719	28.4944	27.9907	24.799		8	8	8	29	29	29	29.044	0	2998500000	43	0.224401	0.685869	-0.905859	-0.554217	Q9BZG1;A8MYQ9;J3KQW8;C9JBG0;E7ES60;C9JY26;K7EIF2;H7C0Y7;V9GY61;K7EJW7;J3QLC6	Q9BZG1;A8MYQ9;J3KQW8;C9JBG0;E7ES60;C9JY26;K7EIF2;H7C0Y7	Ras-related protein Rab-34	RAB34
28.3093	28.0721	27.1033	27.9333	27.0238		6	6	6	18.1	18.1	18.1	38.129	0	1621700000	13	0.926669	0.266868	-0.837248	-1.72369	A8MZF9;P55039;J3QKW7;J3QL90;J3KRL5;J3QR71;J3QKV7;J3QRI9;J3QLF3	A8MZF9;P55039;J3QKW7	Developmentally-regulated GTP-binding protein 2	DRG2
24.234	25.9752	24.8681	25.1409	25.9365		1	1	1	31.7	31.7	31.7	4.57	0.00021418	211730000	6	0.0957578	0.859814	0.210582	0.242165	J3QLN4;J3QLD1;J3KSU6;J3QKW3;J3KSB8;J3QRZ6;A9UHW6;J3QLJ5	J3QLN4;J3QLD1;J3KSU6;J3QKW3;J3KSB8;J3QRZ6;A9UHW6;J3QLJ5	MIF4G domain-containing protein	MIF4GD
30.4215	30.3624	30.6452	31.099	30.6955		13	13	13	16.5	16.5	16.5	102.33	0	16615000000	193	0.961324	0.315344	0.421285	1.46929	Q8IYB3;A9Z1X7;E9PCT1;M0R088;M0R1E7;M0QXG5;B4DED5	Q8IYB3;A9Z1X7;E9PCT1;M0R088	Serine/arginine repetitive matrix protein 1	SRRM1
24.6486	25.5002	26.6612	24.9696	22.9724		1	1	1	3.1	3.1	3.1	32.451	0.0099873	156970000	3	0.0491663	0.921017	-0.206637	-0.136625	B0QY16;B0AZU2;Q6ICG6	B0QY16;B0AZU2;Q6ICG6	Uncharacterized protein KIAA0930	KIAA0930
24.546	25.1133	25.2096	26.0224	25.1998		4	3	1	8.7	6.6	1.7	54.777	0	187070000	3	-4.34294e-08	1	0	0	B0FLL2;O60825;H0Y483;F2Z2I2;Q5W015;Q16875;Q5VX20	B0FLL2;O60825	6-phosphofructo-2-kinase/fructose-2,6-bisphosphatase 2;6-phosphofructo-2-kinase;Fructose-2,6-bisphosphatase	PFKFB2
25.8292	23.9226	24.5233	25.3904	25.1525		4	4	3	6.4	6.4	4.8	85.075	0.00021911	343400000	3	0.0633808	0.898941	0.14614	0.16511	E7ER32;B0QY83;Q969V6;B0QY84;I3L2S3	E7ER32;B0QY83;Q969V6;B0QY84	MKL/myocardin-like protein 1	MKL1
32.419	32.5398	32.0188	32.251	32.2707		34	34	34	56	56	56	66.726	0	54327000000	426	1.10665	0.3319	-0.299215	-1.40012	Q9Y262;B0QY89;B0QY90;C9JHP4;C9K0Q7;H7C3A0;H0Y7E6	Q9Y262;B0QY89;B0QY90	Eukaryotic translation initiation factor 3 subunit L	EIF3L
31.0532	31.1702	30.6709	30.8032	30.5764		7	7	2	15.2	15.2	7	64.929	0	19792000000	138	1.68474	0.213537	-0.428164	-2.19065	B0QYK0;Q01844;C9JGE3	B0QYK0;Q01844;C9JGE3	RNA-binding protein EWS	EWSR1
32.0712	32.6836	31.9351	32.6537	32.4875		11	11	11	73.7	73.7	73.7	15.516	0	51738000000	283	0.0167881	0.975834	-0.0186602	-0.0404301	H3BQQ9;P63279;B0QYN7;H3BPC4;H3BRD1	H3BQQ9;P63279;B0QYN7;H3BPC4	SUMO-conjugating enzyme UBC9	UBE2I
28.7586	28.155	29.1062	28.8174	28.8415		12	12	12	29.1	29.1	29.1	37.865	0	4693800000	65	0.781416	0.354301	0.464872	1.31075	B0QYV1;O43251;S4R469;B0QYY4;F8VR27;F8VZY7;Q9NWB1;J3KNW3;B7Z1U7;F8VZG9;I3L1D4;S4R3K7;F8VRS4;B0QYY7;A6NFN3;B4DF29;J3QRF4;J3QQZ2;B0QYY6	B0QYV1;O43251;S4R469;B0QYY4;F8VR27;F8VZY7;Q9NWB1;J3KNW3;B7Z1U7;F8VZG9;I3L1D4;S4R3K7;F8VRS4;B0QYY7;A6NFN3;B4DF29;J3QRF4	RNA binding protein fox-1 homolog;RNA binding protein fox-1 homolog 2;RNA binding protein fox-1 homolog 1;RNA binding protein fox-1 homolog 3	RBM9;RBFOX2;RBFOX1;RBFOX3
29.402	28.976	29.6206	29.7703	29.693		11	11	11	19.9	19.9	19.9	58.634	0	7750200000	85	1.24058	0.241414	0.505624	1.88459	F2Z2V0;Q99829;B0QZ18;A6PVH9;E7ENH5;Q5JX58;Q5JX59;Q5JX60;Q5JX44;Q5JX56;Q5JX45;Q5JX55;Q5JX61;Q5JX52;Q5JX54;Q5JX57;E7EV27;H0Y524	F2Z2V0;Q99829;B0QZ18;A6PVH9;E7ENH5;Q5JX58;Q5JX59;Q5JX60;Q5JX44;Q5JX56;Q5JX45	Copine-1	CPNE1
24.9308	25.6751	25.8435	25.5329	25.5058		1	1	1	21.7	21.7	21.7	10.42	0.00022502	499970000	10	-4.34294e-08	1	0	0	B0S8I7;Q14657	B0S8I7;Q14657	L antigen family member 3	LAGE3
31.8157	31.5854	32.2798	31.87	31.9996		10	10	10	75.8	75.8	75.8	14.173	0	34540000000	182	0.839345	0.375539	0.349318	1.25579	P55769;B1AHD1	P55769;B1AHD1	NHP2-like protein 1;NHP2-like protein 1, N-terminally processed	NHP2L1
29.6899	29.16	29.5846	29.484	29.8208		11	11	4	16.6	16.6	5.5	78.329	0	7855900000	89	0.347915	0.652284	0.204902	0.610159	B1AHL2;F8W7M9;B1AHM7;B1AHM9;B1AHN3;H7C1M6;B1AHM5;B1AHM6;B1AHM4;B1AHM8	B1AHL2;F8W7M9		FBLN1
28.6295	28.3579	28.9594	28.5475	28.4935		7	7	7	27.6	27.6	27.6	32.997	0	4415000000	68	0.318818	0.687955	0.173147	0.549304	B7Z686;B1AHR1;Q9UH03;B1AHR2	B7Z686;B1AHR1;Q9UH03	Neuronal-specific septin-3	2003-09-01
25.7055	25.353	25.4222	26.7544	26.7975		4	4	4	27	27	27	24.576	0	818390000	7	0.560469	0.400926	0.795489	1.14067	B1AJQ6;Q86Y82	B1AJQ6;Q86Y82	Syntaxin-12	STX12
25.0885	25.591	25.3473	26.3333	28.2124		6	6	6	25	25	25	31.735	0	1214100000	11	0.487432	0.426923	1.29127	1.07518	B1AK13;P35914;H0Y2L7;G5E9S9;B7Z4D4;B7Z212;Q8TB92	B1AK13;P35914	Hydroxymethylglutaryl-CoA lyase, mitochondrial	HMGCL
25.8893	26.9797	24.4849	25.5027	26.0612		3	3	3	20.4	20.4	20.4	24.334	0	868090000	6	0.639188	0.352198	-1.08488	-1.32124	Q9UI95;B1AK44;B1AK47;B1AK45;B1AK43;B1AK46	Q9UI95;B1AK44;B1AK47;B1AK45;B1AK43	Mitotic spindle assembly checkpoint protein MAD2B	MAD2L2
24.754	26.2516	26.2758	25.8906	25.4893		3	3	3	4.4	4.4	4.4	91.732	0	341400000	8	0.231427	0.703701	0.382462	0.5236	B1AK53;H0Y7L4	B1AK53	Espin	ESPN
32.9379	32.6607	32.7067	32.5789	32.842		20	20	3	71.9	71.9	8.8	29.295	0	67137000000	415	0.242585	0.790333	-0.0900828	-0.371564	B1AK87;B1AK88;F6USW4;F6Q0E3	B1AK87;B1AK88;F6USW4		CAPZB
24.728	25.3269	24.3584	25.8808	26.5965		2	1	1	2.7	1.4	1.4	77.741	0.00097428	137680000	1	-4.34294e-08	1	0	0	H0Y638;Q9UJF2;B1AKC7	H0Y638;Q9UJF2;B1AKC7	Ras GTPase-activating protein nGAP	RASAL2
30.5095	30.9973	30.4179	30.5564	30.2852		27	27	27	27.2	27.2	27.2	131.57	0	17361000000	255	0.683762	0.426024	-0.333555	-1.08297	O43847;B1AKJ5;G3V1R5;F5H7V1;H0Y5G9	O43847;B1AKJ5;G3V1R5;F5H7V1	Nardilysin	NRD1
25.8897	25.1284	26.5109	24.3538	25.3949		2	2	2	9.1	9.1	9.1	27.909	0.0075354	196030000	5	-4.34294e-08	1	0	0	B1AKV6;B1AKV3;Q9NVA1;F8WCR2;B7Z1C6;F5H4C5;H7BYA2;B7Z314;B1AKV4;B1AKV2	B1AKV6;B1AKV3;Q9NVA1;F8WCR2;B7Z1C6;F5H4C5;H7BYA2;B7Z314;B1AKV4;B1AKV2	Ubiquinol-cytochrome c reductase complex chaperone CBP3 homolog	UQCC
26.3513	25.2169	25.7088	25.7648	24.5645		17	4	3	17.2	4.3	3.2	110.86	0.00022232	573780000	4	-4.34294e-08	1	0	0	B1AKY9;P50993;H0Y7C1;P54707;P20648;Q5TC05;M0QXF2	B1AKY9;P50993;H0Y7C1	Sodium/potassium-transporting ATPase subunit alpha-2	ATP1A2
29.0692	27.6193	27.8764	27.5322	27.0034		4	4	4	53.7	53.7	53.7	12.53	0	2953900000	30	0.583667	0.390618	-0.873609	-1.19346	B1AKZ5;Q15121;B1AKZ3	B1AKZ5;Q15121;B1AKZ3	Astrocytic phosphoprotein PEA-15	PEA15
29.2984	29.5455	29.0823	29.1611	29.3208		7	7	7	39.1	39.1	39.1	18.657	0	7445100000	70	0.77507	0.446859	-0.23387	-1.02059	H0Y6Y8;B1AL05;Q8N983;H0YBU8;M0R051	H0Y6Y8;B1AL05;Q8N983;H0YBU8	39S ribosomal protein L43, mitochondrial	MRPL43
26.8631	26.0068	25.9422	27.3564	25.2222		6	6	6	21.8	21.8	21.8	35.58	0	1202100000	7	0.105998	0.849028	-0.261389	-0.269497	B1AL69;Q7L3B6	B1AL69;Q7L3B6	Hsp90 co-chaperone Cdc37-like 1	CDC37L1
24.3897	25.4613	25.5111	26.7682	25.6928		5	5	5	15.6	15.6	15.6	36.965	0	565450000	8	0.705091	0.32472	1.06521	1.42983	B1ALH6;O14832;C9IYS5;C9JR86	B1ALH6;O14832;C9IYS5	Phytanoyl-CoA dioxygenase, peroxisomal	PHYH
29.454	28.737	29.2132	29.0992	29.3444		19	19	19	35.2	35.2	35.2	79.831	0	6505400000	101	0.160158	0.81664	0.123454	0.322816	B1ALK7;B7Z6G2;Q14155;E7EUY6;E9PDQ5;C9JDI6;B1ANY6;E7EU80;B7Z3C7;Q15052;E7ENL8;B7Z6D9;C9JAD7	B1ALK7;B7Z6G2;Q14155;E7EUY6;E9PDQ5	Rho guanine nucleotide exchange factor 7	ARHGEF7
25.4226	26.0077	26.4529	25.5061	25.3239		1	1	1	7.1	7.1	7.1	20.574	0.0030558	454330000	2	0.0300941	0.957504	0.0457703	0.0760756	Q9P0T7;B1ALM5	Q9P0T7;B1ALM5	Transmembrane protein 9	TMEM9
28.1795	27.9263	28.5628	28.1369	28.5956		14	14	13	13.3	13.3	12.4	155.55	0	2960200000	30	0.761723	0.383357	0.378819	1.21105	B1ALU1;B1ALU3;O95490;H0Y5C0;H0Y3V3	B1ALU1;B1ALU3;O95490;H0Y5C0	Latrophilin-2	LPHN2
23.5098	26.5165	24.4735	25.1174	26.1402		9	9	9	6.6	6.6	6.6	180.68	0	748240000	11	0.0610169	0.898396	0.23054	0.166603	O14795;F8W8M9;B1AM27;F8VZH8;F8W0P6;Q9UPW8;H7BXE5;F8W059;J3KQI7;F5H7F0;Q8NB66;F5H090	O14795;F8W8M9;B1AM27	Protein unc-13 homolog B	UNC13B
24.4492	25.5959	24.447	26.5618	25.9015		7	5	5	24	18.9	18.9	39.503	0	560270000	9	0.260291	0.65467	0.61421	0.60651	Q12926;B1AM49;C9JB16;B1AM48;B1APY9;P26378;B1APY8;Q14576	Q12926;B1AM49	ELAV-like protein 2	ELAVL2
28.1374	28.3888	28.4695	28.4822	28.7239		14	6	6	39.2	23.4	23.4	49.303	0	3767900000	46	0.88882	0.382127	0.295422	1.22012	B1AMS2;Q14141;F5H1J5;B4E049	B1AMS2;Q14141;F5H1J5;B4E049	Septin-6	2006-09-01
25.2138	24.1676	25.5832	24.8961	25.1714		2	2	2	7.5	7.5	7.5	27.018	0.0045028	321080000	1	-4.34294e-08	1	0	0	B1AMW1;P19256;H0YDI1	B1AMW1;P19256;H0YDI1	Lymphocyte function-associated antigen 3	CD58
27.4766	27.4777	24.8627	27.8708	27.0556		5	5	1	36	36	8.1	21.725	0	1340600000	13	0.298655	0.601944	-0.880787	-0.699273	Q16774;B1ANH5;B1ANH6	Q16774;B1ANH5;B1ANH6	Guanylate kinase	GUK1
31.411	31.8603	31.6957	31.7112	31.5266		31	19	18	52.7	34.5	33	67.97	0	34671000000	259	0.015585	0.982807	0.0088288	0.0310847	B1ANR0;Q13310;H0Y5F5;H0YEU6;H0YCC8;B1ANR1;H0Y6X6;H0YEQ8;H0YER0;P0CB38;J3KTH5	B1ANR0;Q13310;H0Y5F5	Polyadenylate-binding protein 4	PABPC4
23.8079	24.7854	25.7147	26.1345	26.952	+	5	5	5	6.2	6.2	6.2	92.306	0	1206100000	4	1.3456	0.169117	1.97041	2.83977	Q9Y6X8;H0YKA3	Q9Y6X8	Zinc fingers and homeoboxes protein 2	ZHX2
27.2893	28.053	28.2214	28.0292	28.6804		13	13	13	19.7	19.7	19.7	83.653	0	3153200000	59	0.721705	0.347012	0.639175	1.33598	B1AUU8;P42566;H7BYP0;S4R3U1	B1AUU8;P42566	Epidermal growth factor receptor substrate 15	EPS15
25.3435	25.7262	26.2671	25.6262	25.8984		2	2	2	4.4	4.4	4.4	59.874	0.00022031	423670000	8	0.600227	0.437248	0.395727	1.04426	B1AVT0;P49760	B1AVT0;P49760	Dual specificity protein kinase CLK2	CLK2
29.4784	28.7777	30.9234	31.0873	31.2212	+	14	14	14	47.1	47.1	47.1	34.814	0	13701000000	146	2.19925	0.19961	1.94927	5.07874	P18065;C9JMY1;C9JW52;H7C1H0	P18065;C9JMY1	Insulin-like growth factor-binding protein 2	IGFBP2
31.4605	31.2257	31.4408	31.4925	31.5139		19	19	19	39.6	39.6	39.6	53.166	0	28934000000	236	0.644266	0.586934	0.139255	0.725761	E9PIR7;B2R5P6;E2QRB9;B7Z2S5;E9PNQ6;E7ESI6;E7EW10;Q16881;E9PKD3;E9PIZ5;E9PLT3;E9PKI4;E9PQI3;E9PRI8;E9PJU2;E7EWK1;F5H1L4;E7ENA2;D3YTF8;F5H2V0;D3YTF9;Q9NNW7	E9PIR7;B2R5P6;E2QRB9;B7Z2S5;E9PNQ6;E7ESI6;E7EW10;Q16881;E9PKD3	Thioredoxin reductase 1, cytoplasmic	TXNRD1
24.6167	24.4317	26.8698	25.7076	25.4865		4	4	4	14.9	14.9	14.9	32.344	0	460400000	2	-4.34294e-08	1	0	0	B2RD65;Q5PSV4;H0YHD0	B2RD65;Q5PSV4;H0YHD0	Breast cancer metastasis-suppressor 1-like protein	BRMS1L
25.4296	23.9854	25.2193	26.2674	24.6045		4	4	4	9.6	9.6	9.6	50.219	0	1047300000	11	-4.34294e-08	1	0	0	Q99808;B3KQV7	Q99808;B3KQV7	Equilibrative nucleoside transporter 1	SLC29A1
24.2939	24.9168	24.3265	26.5663	26.8268		2	2	2	5.4	5.4	5.4	46.794	0.00998	92414000	2	0.51775	0.405723	1.30118	1.13097	H0Y6C0;B3KR94;F8WB94;Q9P2L0	H0Y6C0;B3KR94;F8WB94;Q9P2L0	WD repeat-containing protein 35	WDR35
25.446	25.9172	24.5939	26.4741	26.6133		2	2	2	9.9	9.9	9.9	19.77	0.00020396	441850000	6	0.0857548	0.867232	0.212164	0.221279	F5H5N1;B3KRI2;O75251;F5GXJ1	F5H5N1;B3KRI2;O75251;F5GXJ1	NADH dehydrogenase [ubiquinone] iron-sulfur protein 7, mitochondrial	NDUFS7
31.6166	31.6829	31.6402	31.3558	31.6459		15	15	15	39.5	39.5	39.5	39.93	0	33579000000	257	0.322399	0.746156	-0.102422	-0.453078	O15372;B3KS98;E5RJT0;E5RGU4;E5RFW7;E5RFH0;E5RHC7;E5RH59	O15372;B3KS98;E5RJT0	Eukaryotic translation initiation factor 3 subunit H	EIF3H;EIF3S3
25.3099	25.0174	25.6094	25.4372	25.3476		2	2	2	6.6	6.6	6.6	39.208	0.00021377	150160000	4	-4.34294e-08	1	0	0	B3KSB1;E7ER77;Q7Z2K6	B3KSB1;E7ER77;Q7Z2K6	Endoplasmic reticulum metallopeptidase 1	ERMP1
32.8702	32.9977	32.9243	32.9861	32.7512		17	17	17	43.4	43.4	43.4	37.563	0	65998000000	327	0.168131	0.865029	-0.0467625	-0.23102	O00303;B3KSH1;B4DEW9;H0YDT6;E9PQV8	O00303;B3KSH1;B4DEW9	Eukaryotic translation initiation factor 3 subunit F	EIF3F
26.6883	27.1124	27.0943	27.3265	27.5046		7	7	7	25.3	25.3	25.3	39.915	0	1432200000	23	0.793377	0.365447	0.408094	1.27442	B3KSI3;O15382;M0QXF9;M0QZ10;M0QZP4;M0R2K7	B3KSI3;O15382;M0QXF9;M0QZ10;M0QZP4	Branched-chain-amino-acid aminotransferase;Branched-chain-amino-acid aminotransferase, mitochondrial	BCAT2
27.6998	28.3301	28.1876	28.1358	28.11		10	10	8	36.1	36.1	26.8	31.333	0	2992500000	39	0.206032	0.786504	0.129569	0.384777	H0YLJ3;B3KTM8;H0YMJ0;Q9UBU8;H0YM21;H0YMT8;H0YLV1;H0YNE0;H0YNX3	H0YLJ3;B3KTM8;H0YMJ0;Q9UBU8;H0YM21	Mortality factor 4-like protein 1	MORF4L1
24.6933	25.4805	24.3536	24.9578	25.6005		11	1	1	60.3	6.7	6.7	24.694	0.0011675	88283000	5	0.0726051	0.892469	-0.116248	-0.178946	F8W118;B3KV44;F8VV59;B7Z9C2;H0YHC3;H0YH88;F8VRJ2	F8W118;B3KV44;F8VV59;B7Z9C2;H0YHC3;H0YH88;F8VRJ2		NAP1L1
24.5297	27.6498	28.0466	28.1487	28.0805		5	5	5	14	14	14	43.447	0	2512300000	23	0.735778	0.28684	2.00221	1.58472	B3KVH8;Q9BUL5;I3L4Q4;I3L0Y2;I3L1N0;B4DLK6;I3L410	B3KVH8;Q9BUL5;I3L4Q4;I3L0Y2	PHD finger protein 23	PHF23
24.8048	25.2282	24.2759	24.8451	23.1422		2	2	2	3.5	3.5	3.5	53.847	0.00020268	188370000	3	0.59008	0.382678	-0.92878	-1.21385	B7ZKQ9;F5H4X0;B3KW46;B4DZ71;Q8WTV0	B7ZKQ9;F5H4X0;B3KW46;B4DZ71;Q8WTV0	Scavenger receptor class B member 1	SCARB1
25.3394	25.2003	26.3459	26.4346	24.378		1	1	1	3.5	3.5	3.5	48.738	0.00020991	148630000	1	-4.34294e-08	1	0	0	B3KXE0;P32780	B3KXE0;P32780	General transcription factor IIH subunit 1	GTF2H1
30.4996	30.8556	30.6127	30.8358	30.5463		24	24	24	27.3	27.3	27.3	91.35	0	16051000000	149	0.0237859	0.972432	-0.0126511	-0.0461231	O43747;J3KQU9;B3KXW5;H3BNR4;H3BR36;H3BUN9;H3BN71;B4DGE1;H3BS13;H3BV30;H3BRM7;H3BN75;B3KNW1	O43747;J3KQU9;B3KXW5	AP-1 complex subunit gamma-1	AP1G1
25.5354	25.7174	26.0547	25.5382	25.3889		2	2	2	2.1	2.1	2.1	106.94	0.00020868	123140000	4	-4.34294e-08	1	0	0	B3KXX3;I3L4N6;Q9UP95;Q9UHW9;J3QSF2;H0YMQ9;H0YKQ8;Q9H2X9	B3KXX3;I3L4N6;Q9UP95;Q9UHW9;J3QSF2;H0YMQ9;H0YKQ8;Q9H2X9	Solute carrier family 12 member 4;Solute carrier family 12 member 6;Solute carrier family 12 member 5	SLC12A6;SLC12A4;SLC12A5
31.9032	32.3545	32.311	32.3809	31.8461		19	17	17	63.4	59.7	59.7	32.616	0	54238000000	252	0.0626372	0.921762	0.0504904	0.134898	B4DDF4;Q99439;B4DUT8;H3BVI6;H3BQH0;K7ES69;U3KPS3	B4DDF4;Q99439;B4DUT8;H3BVI6	Calponin-2	CNN2
24.2999	24.4416	25.2738	24.5808	26.0236		2	2	2	7	7	7	37.084	0.0024919	290910000	5	0.729177	0.322522	0.921951	1.43957	F8WAK5;B4DDH2;Q9BYT3;H0YEZ7	F8WAK5;B4DDH2;Q9BYT3;H0YEZ7	Serine/threonine-protein kinase 33	STK33
25.0358	24.127	26.6329	25.4025	26.5898		3	3	3	10.4	10.4	10.4	32.663	0.00040453	631540000	16	1.10244	0.213617	1.62696	2.25675	B4DDM2;Q8TB61	B4DDM2;Q8TB61	Adenosine 3-phospho 5-phosphosulfate transporter 1	SLC35B2
25.1029	25.0041	25.0589	25.4672	25.8376		3	3	3	4.1	4.1	4.1	65.596	0.0036026	343840000	3	-4.34294e-08	1	0	0	B4DDS3;F5H8J3;O96005;K7EJ16;K7EQQ1;K7ERL5	B4DDS3;F5H8J3;O96005	Cleft lip and palate transmembrane protein 1	CLPTM1
25.2155	25.1231	26.151	25.247	25.1844		2	2	2	9.2	9.2	9.2	31.319	0.00079381	267790000	2	-4.34294e-08	1	0	0	B4DDV3;Q8N6T7;M0R1N9;M0QZ09	B4DDV3;Q8N6T7;M0R1N9;M0QZ09	NAD-dependent protein deacetylase sirtuin-6	SIRT6
28.0922	28.0885	28.4251	27.8548	28.2275		7	3	2	26.6	13	9.7	23.668	0	3672800000	46	0.131132	0.856859	0.0787783	0.249394	P61006;B4DEK7	P61006;B4DEK7	Ras-related protein Rab-8A	RAB8A
26.0366	24.644	23.8597	26.7385	25.5132		3	3	3	25.6	25.6	25.6	18.185	0.00022158	157930000	3	-4.34294e-08	1	0	0	B4DEX5;H0Y4B0;O43414;F6QUN3;F6UGJ8	B4DEX5;H0Y4B0;O43414;F6QUN3	ERI1 exoribonuclease 3	PRNPIP;ERI3
26.177	24.3824	24.398	24.6942	23.756		1	1	1	1.6	1.6	1.6	118.48	0.00079302	28424000	0	0.552687	0.39872	-0.996948	-1.16148	E9PDG2;H7C3C0;B4DEY9;E7EQF4;Q9HBG6	E9PDG2;H7C3C0;B4DEY9;E7EQF4;Q9HBG6	Intraflagellar transport protein 122 homolog	IFT122
26.5962	27.5947	26.1916	26.2025	27.3864		2	2	2	16.7	16.7	16.7	16.698	0	1013500000	16	0.313712	0.60976	-0.50193	-0.684948	Q9P0J0;B4DF76;J3KN00;U3KQP3;B4DEZ3;K7EJE1;E7ENQ6	Q9P0J0;B4DF76;J3KN00;U3KQP3;B4DEZ3;K7EJE1;E7ENQ6	NADH dehydrogenase [ubiquinone] 1 alpha subcomplex subunit 13	NDUFA13;YJEFN3
25.4405	24.2363	25.0716	25.0745	25.2135		1	1	1	9.4	9.4	9.4	17.665	0.00021515	212070000	1	0.237875	0.710846	0.281449	0.509126	B4DFQ4;Q8N668	B4DFQ4;Q8N668	COMM domain-containing protein 1	COMMD1
24.2746	26.9554	26.2908	25.0208	24.9926		2	2	2	7.8	7.8	7.8	32.953	0.0077008	478540000	6	-4.34294e-08	1	0	0	B4DGG9;P48728;H0Y695	B4DGG9;P48728;H0Y695	Aminomethyltransferase;Aminomethyltransferase, mitochondrial	AMT
30.9512	31.4585	31.5969	31.618	31.2347		21	21	21	34.5	34.5	34.5	67.567	0	30308000000	253	0.463988	0.547272	0.278351	0.799661	P27824;B4DGP8;B4E2T8;H0Y9Q7;D6RFL1;D6RGY2;D6RB85;D6RDP7;H0Y9H1;D6RAU8;D6RAQ8;D6RHJ3;D6RD16;O14967	P27824;B4DGP8;B4E2T8	Calnexin	CANX
24.9353	26.5062	25.8682	25.8106	24.1287		8	3	3	25.4	12.7	12.7	39.802	0	700270000	12	-4.34294e-08	1	0	0	B4DGX2;P48426;Q5JUT3;H7BXS3;S4R320	B4DGX2;P48426;Q5JUT3	Phosphatidylinositol 5-phosphate 4-kinase type-2 alpha	PIP4K2A
24.6221	26.3341	25.0625	25.3399	24.9767		1	1	1	3.1	3.1	3.1	53.69	0.0050345	58707000	1	-4.34294e-08	1	0	0	B4DH21;O60583	B4DH21;O60583	Cyclin-T2	CCNT2
29.5541	29.1312	29.7836	29.5548	29.8832		19	19	19	25	25	25	109.79	0	8669600000	82	0.845353	0.352472	0.397881	1.31978	B4DH53;Q66K74;M0QXQ9;M0QY41;M0R1J2;M0QZ50;M0R1M7	B4DH53;Q66K74	Microtubule-associated protein 1S;MAP1S heavy chain;MAP1S light chain	MAP1S
24.8338	25.5941	27.0874	27.8715	25.4116		5	5	3	10.2	10.2	5.9	58.764	0	1327400000	15	0.686961	0.317733	1.57622	1.46145	B4DH70;Q9UKB1;E5RGC1	B4DH70;Q9UKB1	F-box/WD repeat-containing protein 11	FBXW11
24.5153	25.3608	24.0035	24.7271	26.0835		1	1	1	12	12	12	17.25	0	240920000	3	5.02781e-06	1	1.33514e-05	1.4087e-05	V9GY93;B4DHW1;Q9HC07	V9GY93;B4DHW1;Q9HC07	Transmembrane protein 165	TMEM165
28.9593	29.344	28.8426	29.3591	28.7973		18	18	18	29.1	29.1	29.1	74.671	0	5827500000	89	0.209826	0.773926	-0.152005	-0.407223	B4DJ07;Q9UPT5;C9JME6;C9JKC2;B5MCY9;K7ERQ5	B4DJ07;Q9UPT5	Exocyst complex component 7	EXOC7
25.5763	25.42	26.3171	25.6785	24.9558		6	2	2	29.4	9	9	22.178	0	810360000	9	-4.34294e-08	1	0	0	B4DJA5;P20339;F8WCY6;F8WD79;F8VWZ7;K7EN06;O95057;Q96HU8	B4DJA5;P20339	Ras-related protein Rab-5A	RAB5A
25.7286	26.0722	25.3801	26.0461	25.811		2	2	2	19.4	19.4	19.4	14.179	0.00022341	305710000	3	0.206077	0.775366	-0.154611	-0.404276	Q9BUE6;B4DJI5;Q5TBE2;Q5TBE9	Q9BUE6;B4DJI5;Q5TBE2;Q5TBE9	Iron-sulfur cluster assembly 1 homolog, mitochondrial	ISCA1
24.3081	24.2119	26.6611	26.5353	25.3084	+	6	6	6	15	15	15	49.18	0	758310000	17	1.37798	0.166584	1.90831	2.89933	Q9P291	Q9P291	Armadillo repeat-containing X-linked protein 1	ARMCX1
31.3503	31.3185	31.2869	31.6634	31.3899		6	6	6	57.5	57.5	57.5	13.291	0	30787000000	93	0.304165	0.742676	0.112332	0.457514	B4DJP7;P62318;H3BT13	B4DJP7;P62318;H3BT13	Small nuclear ribonucleoprotein Sm D3	SNRPD3
31.7844	32.0528	31.6001	31.9691	32.0954		17	17	16	34.2	34.2	32.2	50.431	0	42869000000	182	0.0471051	0.945304	-0.0303812	-0.0960431	B4DJV2;O75390;H0YIC4;F8VTT8;F8W4S1;H0YH82;F8VPF9;F8VPA1;F8W1S4;F8W642;F8VZK9;F8VX07;F8VRP1;F8VX68;F8VRI6;F8VWQ5;F8VU34;F8VR34	B4DJV2;O75390	Citrate synthase;Citrate synthase, mitochondrial	CS
25.9434	26.4363	25.1924	25.7738	24.0485		5	5	5	8.9	8.9	8.9	75.915	0	370960000	12	-4.34294e-08	1	0	0	B4DK95;Q9C0D3;A8DPD7	B4DK95;Q9C0D3;A8DPD7	Protein zyg-11 homolog B	ZYG11B
26.9095	26.6143	26.9584	27.2486	26.8859		8	7	7	17	15.2	15.2	51.401	0	1418500000	16	0.632932	0.472567	0.269048	0.959196	B4DKC2;Q7L099;D6REM9;D6RCQ1	B4DKC2;Q7L099	Protein RUFY3	RUFY3
25.0633	24.5165	23.8399	25.6928	24.2216		1	1	1	6.3	6.3	6.3	17.5	0.0044893	96978000	4	0.0947235	0.860201	-0.205124	-0.239297	H7C3X5;E9PNU4;B4DKR0;Q13190	H7C3X5;E9PNU4;B4DKR0;Q13190	Syntaxin-5	STX5
27.4174	27.5733	28.2205	27.6516	27.7035		8	8	8	15.8	15.8	15.8	48.773	0	1993100000	22	0.638844	0.432421	0.363213	1.06344	P49356;B4DL54;H0YHI0	P49356;B4DL54;H0YHI0	Protein farnesyltransferase subunit beta	FNTB;CHURC1-FNTB
24.864	25.5969	27.9747	26.1871	25.5702		13	1	0	49.2	4	0	32.165	0.00021473	1261500000	10	0.586458	0.374928	1.34687	1.25866	B4DLC0	B4DLC0		PCBP2
31.4435	31.2787	31.2295	31.5096	31.5137		14	14	14	80	80	80	20.063	0	27607000000	210	0.151323	0.860216	0.0565157	0.239411	Q9H910;B4DLH4;A6NGP5;H3BU16;H3BMV3;H3BMT0;H3BTV5;H3BMM8;B4E1P3;H3BS08	Q9H910;B4DLH4;A6NGP5;H3BU16;H3BMV3;H3BMT0;H3BTV5	Hematological and neurological expressed 1-like protein	HN1L
23.3726	24.6687	26.6214	26.4011	24.2239		2	2	1	12.8	12.8	6	17.216	0.00021552	597140000	10	0.669474	0.322555	1.72815	1.4407	M0QYU7;M0QXT0;Q15853;B4DLJ1	M0QYU7;M0QXT0;Q15853;B4DLJ1	Upstream stimulatory factor 2	USF2
30.3893	30.8377	30.5482	30.1866	30.522		8	8	2	18.8	18.8	4.3	48.099	0	15386000000	107	0.346424	0.658414	-0.194557	-0.599078	B4DLN1;B4E1E9;Q9UBX3	B4DLN1		SLC25A10
26.7457	26.7213	24.3508	26.7205	24.5705		3	3	3	13.9	13.9	13.9	29.304	0	1030200000	17	0.662842	0.328716	-1.51956	-1.41225	Q5TDE7;Q5TDE8;B4DLZ9;Q5VTB9	Q5TDE7;Q5TDE8;B4DLZ9;Q5VTB9	E3 ubiquitin-protein ligase RNF220	RNF220
24.1705	25.9122	25.6469	25.0015	24.8174		6	6	6	10.2	10.2	10.2	77.168	0	543250000	5	-4.34294e-08	1	0	0	B4DME2;Q9BZL4;B5MEC7;K7EL81;K7ER83	B4DME2;Q9BZL4;B5MEC7;K7EL81;K7ER83	Protein phosphatase 1 regulatory subunit 12C	PPP1R12C
27.0591	27.5603	27.608	27.7136	27.6226		3	3	3	10.5	10.5	10.5	40.147	0	2372300000	36	0.755487	0.3983	0.338351	1.1603	E7ETU5;P29558;B4DN88;E7EPF2;C9J9B2;F8VV01;F8W1T6;Q15434;J3QT21;C9JIJ9;Q6XE24	E7ETU5;P29558;B4DN88	RNA-binding motif, single-stranded-interacting protein 1	RBMS1
26.4556	26.1193	26.367	24.1054	26.0491		3	3	3	11.8	11.8	11.8	38.769	0	740500000	14	0.338002	0.567505	-0.780238	-0.764089	C9JGY1;F5H3X4;B4DNG9;Q5RIB0;C9J3G2;Q9BRT8;Q8IUF1;Q5RIA9;Q5JTY5;Q4V339;Q4V342;S4R432;Q5RIB5;Q5JTY2;Q6NVZ8;F8WEU0;E7EUZ7;Q4V340;F2Z2T4;Q5RIB3;Q4V338;F8WEG4;Q5RIB2;F2Z3H7;H0Y5V3;A6NM15	C9JGY1;F5H3X4;B4DNG9;Q5RIB0;C9J3G2;Q9BRT8;Q8IUF1;Q5RIA9;Q5JTY5;Q4V339;Q4V342;S4R432;Q5RIB5;Q5JTY2;Q6NVZ8;F8WEU0;E7EUZ7;Q4V340;F2Z2T4;Q5RIB3;Q4V338;F8WEG4	COBW domain-containing protein 1;COBW domain-containing protein 2;COBW domain-containing protein 5;COBW domain-containing protein 3;COBW domain-containing protein 6	CBWD1;CBWD6;CBWD3;CBWD5;CBWD2
24.5102	25.9575	27.4415	25.0425	26.2179		3	3	3	16	16	16	27.845	0	516270000	6	0.388438	0.512007	1.00009	0.874037	H0YCR5;B4DNI8;Q9BQC3	H0YCR5;B4DNI8;Q9BQC3	Diphthamide biosynthesis protein 2	DPH2
25.0981	23.5643	26.0807	24.8994	25.8063		5	5	5	9	9	9	68.495	0.00021734	1014200000	2	-4.34294e-08	1	0	0	B4DNI9;Q8N1B4	B4DNI9;Q8N1B4	Vacuolar protein sorting-associated protein 52 homolog	VPS52
29.7299	29.7242	29.8494	29.9521	29.7233		17	17	17	50.2	50.2	50.2	45.884	0	9827000000	93	0.564587	0.647143	0.114569	0.617751	Q03154;B4DNW0;C9JMV9;C9JYZ0;F8WC59	Q03154;B4DNW0;C9JMV9	Aminoacylase-1	ACY1;ABHD14A-ACY1
24.388	25.2423	26.2862	25.1137	24.8913		1	1	1	4.5	4.5	4.5	40.208	0	77388000	0	0.388035	0.532459	0.615218	0.828069	B4DQ47	B4DQ47		ZAK
25.4006	25.5049	24.3556	26.2947	25.6709		3	3	3	8.9	8.9	8.9	40.5	0	451070000	2	0.00536107	0.992879	-0.0123313	-0.0147007	B4DQ94;Q7L8J4	B4DQ94;Q7L8J4	SH3 domain-binding protein 5-like	SH3BP5L
24.7727	25.1771	26.1867	25.2335	25.3228		2	2	2	15.4	15.4	15.4	20.141	0	451960000	8	0.610854	0.397733	0.606082	1.16483	B4DQE7;Q9BY41;A6NGJ7;A6NMT1	B4DQE7;Q9BY41;A6NGJ7;A6NMT1	Histone deacetylase 8	HDAC8
25.0528	25.2424	26.1372	26.3698	25.1917		3	3	3	5.9	5.9	5.9	64.541	0.00021777	431550000	8	0.681485	0.352721	0.751944	1.31829	B4DQH9;Q6VN20;R4GMX8;B3KP49;B4DID0;R4GMX7;R4GNA3;R4GN91	B4DQH9;Q6VN20;R4GMX8;B3KP49;B4DID0	Ran-binding protein 10	RANBP10
25.3187	25.4818	25.8537	25.4603	24.1021		2	2	2	12.8	12.8	12.8	19.756	0.00021725	293540000	5	0.13725	0.811882	-0.261551	-0.332039	B4DQI4;F8W9U3;Q96IU4	B4DQI4;F8W9U3;Q96IU4	Alpha/beta hydrolase domain-containing protein 14B	ABHD14B
31.5806	30.1714	29.1494	29.8627	28.9286		8	6	6	29.4	23.9	23.9	20.589	0	9881600000	43	1.03593	0.217886	-1.56244	-2.11442	B4DQI6;B4DUA9;Q13595	B4DQI6;B4DUA9;Q13595	Transformer-2 protein homolog alpha	TRA2A
25.4269	24.1686	25.9143	25.7301	25.5514		3	3	3	26.8	26.8	26.8	17.016	0.00021349	479250000	1	-4.34294e-08	1	0	0	K7ERA1;B4DR12;K7EIM7;E9PB19;O60291;K7EPJ5;K7EJN3	K7ERA1;B4DR12;K7EIM7;E9PB19;O60291;K7EPJ5;K7EJN3	E3 ubiquitin-protein ligase MGRN1	MGRN1
23.9416	25.4115	25.0172	27.3132	26.0233		3	3	3	6.3	6.3	6.3	52.264	0	1395100000	12	0.599086	0.359941	1.44135	1.28941	P61619;B4DR61;H7C1Q9;C9JXC6;H7C069;A6NK38;F2Z2C7;A6NIF9;C9JJV4;F8W776;Q8TC24;Q9H9S3	P61619;B4DR61	Protein transport protein Sec61 subunit alpha isoform 1	SEC61A1
28.1065	28.3686	28.6157	28.6694	28.7032		18	11	9	45.6	34	27.7	45.835	0	4938200000	69	1.58831	0.218206	0.425198	2.09422	B4DR80;Q9Y6E0;H0Y630;Q5JV98;Q5JV99	B4DR80;Q9Y6E0;H0Y630;Q5JV98	Serine/threonine-protein kinase 24;Serine/threonine-protein kinase 24 36 kDa subunit;Serine/threonine-protein kinase 24 12 kDa subunit	STK24
28.9381	28.9465	28.8353	29.1183	28.9079		18	18	18	28.7	28.7	28.7	83.549	0	5951300000	73	0.0348344	0.967816	0.0115178	0.0549566	Q02809;B4DR87;Q5JXB9;Q5JXB7;Q5JXB8	Q02809;B4DR87	Procollagen-lysine,2-oxoglutarate 5-dioxygenase 1	PLOD1
25.6725	26.1125	25.8454	26.0083	25.5608		3	1	1	30.9	19.1	19.1	15.295	0	190300000	6	0.134116	0.852041	-0.087649	-0.261377	B4DRF9;P18846;E9PAR2;G5E998;C9JK96	B4DRF9;P18846;E9PAR2;G5E998;C9JK96	Cyclic AMP-dependent transcription factor ATF-1	ATF1;CREM
27.1552	25.2828	24.3782	26.691	25.1704		2	2	2	17.8	17.8	17.8	16.437	0	917330000	11	0.2808	0.624193	-0.805793	-0.660485	B5MCE2;B4DRG3;Q9H6V9;B5MDU6;C9JUM0	B5MCE2;B4DRG3;Q9H6V9;B5MDU6;C9JUM0	UPF0554 protein C2orf43	C2orf43;FLJ21820
25.3309	25.3764	24.7654	24.2542	25.9247		2	2	2	4.3	4.3	4.3	55.76	0.0021223	203200000	4	-4.34294e-08	1	0	0	G3V1P0;B4DS22;Q9P215	G3V1P0;B4DS22;Q9P215	Pogo transposable element with KRAB domain	POGK
25.0345	25.577	24.9002	24.6551	24.261		1	1	1	4.2	4.2	4.2	37.249	0.0066494	242380000	2	0.950632	0.271435	-0.700275	-1.69115	B4DS52;H0Y997;Q96J42	B4DS52;H0Y997;Q96J42	Thioredoxin domain-containing protein 15	TXNDC15
24.438	25.9451	27.3116	25.4878	25.9756		1	1	1	21.2	21.2	21.2	5.7856	0.00022193	1062200000	35	0.492902	0.430423	1.06675	1.06628	J3KSI4;I3L405;I3L261;I3L1D2;I3L4E0;J3QS48;I3L295;J3KTK8;J3QQZ4;J3KT75;B4DT74;J3QW43;J3QRD5;O75352	J3KSI4;I3L405;I3L261;I3L1D2;I3L4E0;J3QS48;I3L295;J3KTK8;J3QQZ4;J3KT75;B4DT74;J3QW43;J3QRD5;O75352	Mannose-P-dolichol utilization defect 1 protein	MPDU1
31.1012	30.6268	30.3655	30.0137	29.6127		19	19	19	56.5	56.5	56.5	37.805	0	15563000000	130	1.09948	0.226368	-0.866736	-2.0073	B4DT77;P20073	B4DT77;P20073	Annexin;Annexin A7	ANXA7
29.4442	29.1516	29.1158	29.2764	29.1975		10	10	10	19.4	19.4	19.4	46.411	0	5870300000	64	0.32347	0.746237	-0.101374	-0.451746	B4DTG6;Q8ND56;K7EMZ9	B4DTG6;Q8ND56;K7EMZ9	Protein LSM14 homolog A	LSM14A
26.8677	27.0995	27.3634	27.2555	26.859		7	7	7	11.1	11.1	11.1	101.54	0	1217100000	16	0.322778	0.684963	0.175665	0.555936	B4DTL2;E9PGC0;P20936;Q68CU6	B4DTL2;E9PGC0;P20936	Ras GTPase-activating protein 1	RASA1
25.0331	24.8567	26.8658	26.7327	26.6642	+	6	6	6	11.4	11.4	11.4	68.297	0	972740000	19	3.4235	0.2368	1.80934	9.01053	Q9H9F9	Q9H9F9	Actin-related protein 5	ACTR5
24.3314	24.3584	25.1923	26.3993	26.8159	+	8	4	4	21	10.8	10.8	48.139	0	695740000	8	1.18606	0.192	1.79098	2.45811	P45984;J3KNK1;D7R525;C9JWQ4;D6RBH2;D6R9C1;E5RJ57;D6RAJ0;D6RCB1;D6RAU3;A8MPV1	P45984;J3KNK1;D7R525	Mitogen-activated protein kinase 9	MAPK9
31.188	31.4467	30.9631	30.8769	31.044		26	26	26	48.9	48.9	48.9	58.14	0	26309000000	198	1.27382	0.274844	-0.356034	-1.65756	B4DVY1;O15371;B0QYA5;B0QYA4;B0QYA6;B0QYA7;B0QYA8	B4DVY1;O15371	Eukaryotic translation initiation factor 3 subunit D	EIF3D
26.6653	24.8673	27.0548	25.9721	26.5006		4	4	4	33.1	33.1	33.1	15.876	0	607380000	13	0.384746	0.525654	0.742826	0.842027	Q86WQ0;B4DW92;U3KQ53;F5H0B6	Q86WQ0;B4DW92;U3KQ53	Nuclear receptor 2C2-associated protein	NR2C2AP
25.4176	25.4061	25.1843	25.2607	24.5136		3	2	2	9	4.5	4.5	19.393	0.0096381	8913300000	19	-4.34294e-08	1	0	0	B4DWU7;O60248	B4DWU7;O60248	Protein SOX-15	SOX15
27.5053	26.344	26.7322	25.3097	26.5241		4	4	4	31.1	31.1	31.1	18.565	0	1283300000	16	0.419482	0.504095	-0.735995	-0.899989	B4DWW1;P40616;F8VYN9;B4DZG7;F8VP99;F8VP63	B4DWW1;P40616;F8VYN9;B4DZG7	ADP-ribosylation factor-like protein 1	ARL1
26.1959	26.678	25.6956	27.3576	26.0056		5	5	5	12.6	12.6	12.6	43.261	0.00021137	569210000	7	0.0410501	0.940737	-0.0840524	-0.107378	B4DX32;O60870;F5GXB3;S4R357	B4DX32;O60870;F5GXB3	DNA/RNA-binding protein KIN17	KIN
24.7604	24.9625	25.3195	25.2047	25.2057		12	2	2	34.6	6.7	6.7	46.42	0.0050251	662390000	3	-4.34294e-08	1	0	0	B4DX42;H7BZT1	B4DX42		SF1
25.5141	26.2407	25.291	26.4325	24.5431		2	2	2	6.2	6.2	6.2	29.334	0.004486	295770000	1	0.228409	0.700692	-0.455224	-0.529856	I3L4X7;B4DXA1;Q13227;I3L3Y9	I3L4X7;B4DXA1;Q13227;I3L3Y9	G protein pathway suppressor 2	GPS2
26.2207	25.7993	25.3322	24.6727	26.5956		15	1	0	59.3	9	0	33.926	0	1001400000	6	-4.34294e-08	1	0	0	B4DXP5	B4DXP5		PCBP2
34.9726	35.0233	35.2213	35.1216	35.1504		24	24	3	61.1	61.1	9.2	28.916	0	359160000000	819	1.52556	0.39762	0.166489	1.16726	G3V4W0;B4DY08;G3V4C1;G3V2D6;G3V251;G3V5X6;G3V3K6;G3V5V7;B4DSU6;O60812;G3V4M8;G3V2H6;E5RG71;B3KT61;Q86SE5	G3V4W0;B4DY08;G3V4C1;G3V2D6;G3V251;G3V5X6;G3V3K6		HNRNPC
29.9916	30.2957	30.2984	30.5399	30.3801		13	13	13	63.1	63.1	63.1	33.12	0	13604000000	139	0.771127	0.429077	0.262504	1.06842	B4DYB4;Q8NFH5;B4DP57;C9IYQ7;F8WCF5;F8WEL4;C9JIY9;C9JWU7	B4DYB4;Q8NFH5;B4DP57	Nucleoporin NUP53	NUP35
27.7871	28.7872	29.0055	29.1926	29.249		8	8	8	15.1	15.1	15.1	56.374	0	5368800000	52	0.955167	0.257496	0.861896	1.77846	H7C3P4;B4DYH8;P15586;F6S8M0;F5H4C6;H0YFA9	H7C3P4;B4DYH8;P15586;F6S8M0;F5H4C6;H0YFA9	N-acetylglucosamine-6-sulfatase	GNS
27.9239	27.51	24.2	25.6801	27.289		7	7	7	5.9	5.9	5.9	131.42	0	1236600000	7	0.733687	0.287426	-1.99394	-1.58017	Q9UBN7;B4DZH6;A6NDI8;E7EPS2;C9J172;E9PEH1;E7EP63;E7ER52;E7EUZ1;C9JEF4;H7C0Z9	Q9UBN7;B4DZH6	Histone deacetylase 6	HDAC6
32.0024	32.3649	31.7576	31.9108	31.7072		40	40	40	50.6	50.6	50.6	99.045	0	38354000000	351	1.05828	0.302487	-0.391819	-1.52748	B4DZI8;P35606;D6R997;D6RBZ7;D6RCL6;D6RBG7;D6RBT6;H0YAC7;H0Y938	B4DZI8;P35606	Coatomer subunit beta	COPB2
26.9503	25.312	25.6064	24.3836	25.8636		8	8	8	17.7	17.7	17.7	70.864	0	605880000	16	0.40672	0.506084	-0.846584	-0.89244	P50542;B4E0T2;F5H432;F5GXX3;F5H205;F5H637;F5H3X7;F5H5C0;J3KPV0;H0YGT8	P50542;B4E0T2	Peroxisomal targeting signal 1 receptor	PEX5
25.6542	26.8544	27.054	26.0142	26.5054		4	4	4	6.2	6.2	6.2	80.446	0	819200000	16	0.168096	0.782293	0.270215	0.390525	B4E0T7;Q96II8;E9PD99;H7C0J8;F5H3V2	B4E0T7;Q96II8;E9PD99	Leucine-rich repeat and calponin homology domain-containing protein 3	LRCH3
32.2227	32.3273	32.1201	32.2742	32.1183		21	21	13	52	52	38.5	43.867	0	49091000000	269	0.568155	0.664336	-0.104171	-0.587687	Q8NBY1;Q9P289;B4E0Y9;C9JJV0	Q8NBY1;Q9P289;B4E0Y9	Serine/threonine-protein kinase MST4	MST4
26.7664	26.1012	26.5374	26.4433	23.9865		4	4	4	22.2	22.2	22.2	27.822	0	1128000000	6	0.273666	0.631682	-0.778025	-0.645026	B4E1D7;Q9NVS9;B4E0V0;B4E152;J3QQV6	B4E1D7;Q9NVS9;B4E0V0;B4E152;J3QQV6	Pyridoxine-5-phosphate oxidase	PNPO
26.8014	26.5996	27.4093	26.9016	27.5497		7	7	7	17	17	17	49.757	0	1209900000	21	0.943684	0.283709	0.586372	1.60633	B4E1H2;H9KV48;P05155;B4E1F0;E9PGN7;CON__P50448	B4E1H2;H9KV48;P05155;B4E1F0;E9PGN7	Plasma protease C1 inhibitor	SERPING1
24.9386	24.7488	25.9532	24.2239	25.6769		2	2	2	12.6	12.6	12.6	17.221	0.00040298	709490000	3	0.243077	0.685842	0.440957	0.55396	E5RGY0;B4E1G1;Q9BUN8	E5RGY0;B4E1G1;Q9BUN8	Derlin-1	DERL1
24.5249	24.4902	25.4401	25.3565	24.5515		3	3	3	5.4	5.4	5.4	62.667	0.00021155	251200000	1	-4.34294e-08	1	0	0	B4E1J0;F5H2F6;Q96AQ6	B4E1J0;F5H2F6;Q96AQ6	Pre-B-cell leukemia transcription factor-interacting protein 1	PBXIP1
24.2442	25.0984	27.1482	26.0337	26.1391	+	3	2	2	21.1	12.2	12.2	9.5388	0.00078927	460110000	12	1.29648	0.172163	1.76905	2.68744	O00479	O00479	High mobility group nucleosome-binding domain-containing protein 4	HMGN4
33.968	33.4353	33.8849	33.9001	33.8696		12	11	11	62.9	62.9	62.9	14.203	0	122830000000	311	0.371881	0.650547	0.183259	0.613188	B4E241;P84103	B4E241;P84103	Serine/arginine-rich splicing factor 3	SFRS3;SRSF3
27.6793	27.005	27.3078	26.0585	27.0112		9	9	9	40	40	40	21.494	0	1928600000	39	0.40953	0.521994	-0.549631	-0.848729	Q8WZA0;B4E2N0;K7ES95	Q8WZA0;B4E2N0;K7ES95	Protein LZIC	LZIC
28.7481	25.0666	25.8876	25.3593	28.8667		4	4	4	11.3	11.3	11.3	32.979	0.00020907	4604200000	32	0.034151	0.94444	-0.202832	-0.0981283	B7Z2R9;B4E2S7;P13473;H0YCG2	B7Z2R9;B4E2S7;P13473;H0YCG2	Lysosome-associated membrane glycoprotein 2	LAMP2
28.2757	28.3993	28.6712	28.8862	25.1962		12	12	12	19.2	19.2	19.2	78.687	0	3137300000	35	0.180918	0.742366	-0.752932	-0.457867	B4E2X3;Q8N6R0	B4E2X3;Q8N6R0	Methyltransferase-like protein 13	METTL13
24.9819	25.8087	26.1638	26.5546	25.0782		1	1	1	8.4	8.4	8.4	17.723	0.0082357	175230000	0	-4.34294e-08	1	0	0	B4E3F5;Q96JC9	B4E3F5;Q96JC9	ELL-associated factor 1	EAF1
29.7261	30.5941	30.6012	31.0779	30.9009		12	7	6	66	54.2	40.5	17.135	0	18305000000	144	0.809826	0.311972	0.699861	1.48898	F5H357;Q93062;B4E3T4;H0YBU9;H0YC46;E5RJD7;E5RJ31	F5H357;Q93062;B4E3T4;H0YBU9	RNA-binding protein with multiple splicing	RBPMS
25.8458	25.5396	24.4791	26.8276	26.1137		1	1	1	6.3	6.3	6.3	14.149	0.0094683	426760000	7	0.0421111	0.934956	0.114119	0.113598	Q8WYQ3;B5MBW9	Q8WYQ3;B5MBW9	Coiled-coil-helix-coiled-coil-helix domain-containing protein 10, mitochondrial	CHCHD10
25.211	24.9885	26.1196	27.0218	25.0091		4	4	4	20.6	20.6	20.6	27.6	0	340760000	7	0.526282	0.415101	0.9504	1.1103	Q96FF9;B5MBX0	Q96FF9;B5MBX0	Sororin	CDCA5
24.5836	25.2989	25.3006	23.1932	26.3475		1	1	1	14.7	14.7	14.7	11.713	0.00040331	90519000	2	0.0015182	0.997749	0.00582377	0.0043894	C9J6W9;B5MBX2;P20062	C9J6W9;B5MBX2;P20062	Transcobalamin-2	TCN2
25.1296	24.3555	25.8767	24.3061	25.0946		1	1	1	21.6	21.6	21.6	10.193	0.00020648	13963000	0	-4.34294e-08	1	0	0	B5MBX5	B5MBX5		LBH
26.7149	25.2076	24.7892	24.1564	26.0498		1	1	1	8.8	8.8	8.8	14.976	0.0094752	352150000	7	0.433439	0.477473	-0.962793	-0.951383	B5MC79;B5MC16;Q7Z624	B5MC79;B5MC16;Q7Z624	Calmodulin-lysine N-methyltransferase	CAMKMT
25.1368	25.0181	25.0859	25.4213	25.6441		6	6	6	21.3	21.3	21.3	34.932	0	3345800000	19	-4.34294e-08	1	0	0	P16422;B5MCA4;C9JKY3	P16422;B5MCA4	Epithelial cell adhesion molecule	EPCAM
24.432	24.9334	27.1448	26.4304	25.7271	+	7	7	7	5.2	5.2	5.2	170.9	0	811250000	13	1.28181	0.175791	1.75138	2.65193	Q9UIG0	Q9UIG0	Tyrosine-protein kinase BAZ1B	BAZ1B
24.418	26.4128	24.286	26.3162	25.4251		2	2	2	21.6	21.6	21.6	12.779	0.0002089	70649000	2	-4.34294e-08	1	0	0	F8WCF4;C9JZQ0;B5MCS1;E7EWX6;Q8IXJ6;F8WF57;F8WDM4;C9JR33;C9J3U7	F8WCF4;C9JZQ0;B5MCS1;E7EWX6;Q8IXJ6;F8WF57;F8WDM4;C9JR33;C9J3U7	NAD-dependent protein deacetylase sirtuin-2	SIRT2
26.1346	24.7576	25.0517	24.71	25.1683		1	1	1	3.4	3.4	3.4	35.055	0	139650000	7	-4.34294e-08	1	0	0	B5MCT9;E7EPP7;Q6ZWJ1	B5MCT9;E7EPP7;Q6ZWJ1	Syntaxin-binding protein 4	STXBP4
27.0435	27.4952	27.5101	26.3189	27.2403		9	9	9	11.9	11.9	11.9	93.293	0	1578600000	20	0.185087	0.770366	-0.246288	-0.413911	H7C128;H7C179;B5MCW3;H7C127;Q9H0E9;F8W820;F8WBH2;C9JV05;H0YAH7;F8WDX5;D6RID0;F8WCS7;H0YA84	H7C128;H7C179;B5MCW3;H7C127;Q9H0E9;F8W820	Bromodomain-containing protein 8	BRD8
34.7033	34.589	34.9449	34.9934	35.0082		19	19	19	58.3	58.3	58.3	24.423	0	307600000000	633	2.19125	0.212302	0.336001	2.25145	P62826;B5MDF5;J3KQE5;F5H018;B4DV51;H0YFC6	P62826;B5MDF5;J3KQE5;F5H018;B4DV51	GTP-binding nuclear protein Ran	RAN
30.0977	29.2849	30.1391	30.1556	29.8811		18	16	16	46.4	41.8	41.8	52.145	0	10665000000	131	0.469447	0.515753	0.367264	0.866365	E7EW69;Q9P0V9;B5ME97;E7EX04;B7Z371;B7Z277;C9JEW2;C9JNR7;F5H1W3;F8WC85;C9JEQ7;F5H1F2;F5GYV2	E7EW69;Q9P0V9;B5ME97;E7EX04;B7Z371;B7Z277	Septin-10	2010-09-01
27.3684	24.9667	25.0429	25.3002	24.0568		7	7	7	7	7	7	145.56	0	1125400000	13	0.564652	0.38159	-1.36755	-1.22103	E7EST9;B5MEG5;O94966;E7ESU0	E7EST9;B5MEG5;O94966;E7ESU0	Ubiquitin carboxyl-terminal hydrolase;Ubiquitin carboxyl-terminal hydrolase 19	USP19
24.9456	25.0426	26.4122	25.2489	25.8283		2	2	2	15	15	15	16.772	0.00022432	725430000	8	-4.34294e-08	1	0	0	H0YAR8;Q5JRY4;H0YBC8;Q5JRY5;D4PHA3;P36402;Q9UJU2;B7WNT5;Q9HCS4;Q9NQB0;H0YBP2;H0YEE5;Q5JRY3;E5RHL1	H0YAR8;Q5JRY4;H0YBC8;Q5JRY5;D4PHA3;P36402;Q9UJU2;B7WNT5;Q9HCS4;Q9NQB0;H0YBP2;H0YEE5;Q5JRY3;E5RHL1	Transcription factor 7;Lymphoid enhancer-binding factor 1;Transcription factor 7-like 1;Transcription factor 7-like 2	TCF7;TCF7L2;LEF1;TCF7L1
27.5536	28.0089	28.0342	28.0981	28.6076		17	17	17	23.1	23.1	23.1	85.576	0	2918300000	43	0.686159	0.38986	0.465376	1.19563	B7WP74;Q9HCG8;B7WP27	B7WP74;Q9HCG8;B7WP27	Pre-mRNA-splicing factor CWC22 homolog	CWC22
23.7267	26.2535	24.5645	25.3509	26.9296		4	3	3	8.7	6	6	58.824	0.00020764	192470000	3	-4.34294e-08	1	0	0	Q9NVN3;B7WPL0;F8VY51;H0YHS3	Q9NVN3;B7WPL0	Synembryn-B	RIC8B
26.3906	25.9003	24.5736	23.6374	25.0427		2	2	2	6.6	6.6	6.6	26.521	0.0039593	1333800000	4	-4.34294e-08	1	0	0	H0Y750;B7Z1I9;B7Z9I3;O75787;H7C240;H7C3E1;B7Z413	H0Y750;B7Z1I9;B7Z9I3;O75787;H7C240;H7C3E1;B7Z413	Renin receptor	ATP6AP2
24.6166	25.0106	27.1561	25.8839	26.5649	+	5	5	4	16.9	16.9	14.4	40.265	0	1042400000	4	1.39275	0.166451	1.72138	2.88468	B1AT46;Q9Y692	B1AT46;Q9Y692	Glucocorticoid modulatory element-binding protein 1	GMEB1
31.9556	32.3733	32.1525	31.9385	32.0043		26	26	26	44.3	44.3	44.3	64.735	0	48687000000	314	0.296516	0.728157	-0.132697	-0.481123	B7Z1R5;P38606;C9JVW8;C9JA17	B7Z1R5;P38606	V-type proton ATPase catalytic subunit A	ATP6V1A
25.3219	26.1518	25.9078	24.6312	25.4824		3	3	3	21.6	21.6	21.6	18.376	0	348030000	3	-4.34294e-08	1	0	0	M0R021;M0QZ28;B7Z202;E9PEY4;E7EVB6;O60941;Q9Y4J8;F8WE01;K7ERH7	M0R021;M0QZ28;B7Z202;E9PEY4;E7EVB6;O60941;Q9Y4J8;F8WE01;K7ERH7	Dystrobrevin beta;Dystrobrevin alpha	DTNA;DTNB
25.4004	24.9082	24.5546	26.3923	26.2318		2	2	2	4.5	4.5	4.5	53.796	0	65489000	2	-4.34294e-08	1	0	0	B7Z291;Q96QG7	B7Z291;Q96QG7	Myotubularin-related protein 9	MTMR9
24.62	23.8402	26.1136	26.1815	25.5391	+	3	3	3	15.6	15.6	15.6	26.663	0.00021853	230990000	7	1.65545	0.152463	1.7146	3.4851	U3KQ35;H3BR06;Q15554;J3KSZ6;H3BTA7;J3KSJ9	U3KQ35;H3BR06;Q15554;J3KSZ6;H3BTA7	Telomeric repeat-binding factor 2	TERF2
24.5648	25.7522	24.9021	27.1305	25.2316		2	2	2	6	6	6	38.771	0.00020525	364510000	1	-4.34294e-08	1	0	0	B7Z2A7;Q5T8D3	B7Z2A7;Q5T8D3	Acyl-CoA-binding domain-containing protein 5	ACBD5
25.7861	26.5975	26.9124	26.21	25.9414		7	7	7	12.8	12.8	12.8	76.078	0	1094100000	23	0.120819	0.845231	0.162822	0.280385	B7Z2Y2;Q14746;B7Z7N2;F5H1E5;V9GY21	B7Z2Y2;Q14746;B7Z7N2;F5H1E5	Conserved oligomeric Golgi complex subunit 2	COG2
28.3759	29.0127	28.8784	29.0659	28.3712		3	3	1	25.2	25.2	12.2	16.21	0	4932400000	49	0.0745192	0.897016	0.0775674	0.169393	C9J2P0;H7C061;B7Z306;P51965;R4GND1;R4GN80;Q969T4;R4GN77	C9J2P0;H7C061;B7Z306;P51965;R4GND1;R4GN80;Q969T4	Ubiquitin-conjugating enzyme E2 E1;Ubiquitin-conjugating enzyme E2 E3	UBE2E1;UBE2E3
27.7114	28.3862	29.0835	27.9944	28.7662		7	7	7	38.4	38.4	38.4	29.72	0	3554100000	55	0.482037	0.471545	0.565922	0.963459	B7Z341;F8WBF9;Q9UGV2;Q5TH30;Q5TH29	B7Z341;F8WBF9;Q9UGV2;Q5TH30	Protein NDRG3	NDRG3
26.3047	25.373	25.4562	24.9352	26.122		6	6	6	26.2	26.2	26.2	34.52	0	1030600000	14	0.225898	0.713457	-0.33441	-0.504273	B7Z3I9;P13716;B7ZBK6	B7Z3I9;P13716	Delta-aminolevulinic acid dehydratase	ALAD
25.3487	25.5552	24.9343	25.953	24.7563		3	1	1	19.9	8.2	8.2	17.393	0.0003988	54446000	0	-4.34294e-08	1	0	0	H7BZG6;B7Z3M9;H0Y673;A6NH01	H7BZG6;B7Z3M9;H0Y673;A6NH01		AP1S2
28.3183	27.1506	28.4102	27.8139	27.6831		8	8	8	17.6	17.6	17.6	69.749	0	2063000000	25	0.165065	0.788705	0.23459	0.37695	E7ES10;E9PCH5;E7EVY3;B7Z574;P20810;B7Z468;E7ESM9;H0Y7F0;H0Y9H6;E9PDE4;E7EQ12;E7EQA0;H0YD33;F8W7E0;D6RC54;H0YA91;D6RAA8;E7EQK6;H0Y944;E9PSG1	E7ES10;E9PCH5;E7EVY3;B7Z574;P20810;B7Z468;E7ESM9;H0Y7F0;H0Y9H6;E9PDE4;E7EQ12;E7EQA0;H0YD33	Calpastatin	CAST
28.048	27.8599	27.7959	27.8714	28.0023		8	8	8	12.3	12.3	12.3	86.625	0	2065700000	21	0.233842	0.824502	-0.0641301	-0.313218	Q96M96;B7Z493;E9PJX4;F8VWL3;F8W1R0;E9PNX0;E9PQT1;G3XA97;H0YDQ0	Q96M96;B7Z493;E9PJX4;F8VWL3;F8W1R0;E9PNX0	FYVE, RhoGEF and PH domain-containing protein 4	FGD4
27.9753	28.5072	27.609	27.9697	27.826		5	5	5	17.7	17.7	17.7	33.615	0	3476100000	24	0.784083	0.358507	-0.439655	-1.29296	B7Z4K6;O00115;K7ENE5	B7Z4K6;O00115	Deoxyribonuclease-2-alpha	DNASE2
24.1484	25.8004	26.4746	24.6976	26.2027		2	1	1	20	5.5	5.5	23.108	0	738870000	6	-4.34294e-08	1	0	0	F8VUC3;B7Z4K9	F8VUC3;B7Z4K9		NAP1L1
24.6436	25.0884	23.771	25.1444	25.7576		2	1	1	43.9	12.2	12.2	12.747	0.0043266	54589000	0	-4.34294e-08	1	0	0	B7Z4M1	B7Z4M1		RTN3
26.4111	25.2001	24.5685	25.2932	25.9707		1	1	1	4.8	4.8	4.8	40.03	0.00022282	220480000	2	-4.34294e-08	1	0	0	B7Z4M2;O75554	B7Z4M2;O75554	WW domain-binding protein 4	WBP4
24.9731	26.0733	26.9043	27.3541	27.4057	+	5	5	5	15.2	15.2	15.2	29.012	0	964600000	25	1.46568	0.153781	1.69815	3.03962	E9PCG9;Q02338;H7C2W1;C9K0G7;C9JM78;C9JQ90	E9PCG9;Q02338;H7C2W1;C9K0G7	D-beta-hydroxybutyrate dehydrogenase, mitochondrial	BDH1
24.2107	25.8895	25.6149	26.1294	24.3357		1	1	1	4.4	4.4	4.4	26.723	0.0077149	144910000	3	0.118635	0.833592	0.309894	0.300789	C9JZB0;B7Z4V9;Q9BT40	C9JZB0;B7Z4V9;Q9BT40	Inositol polyphosphate 5-phosphatase K	INPP5K
26.5198	26.4596	26.4444	26.7316	26.517		6	6	6	15.9	15.9	15.9	47.875	0	1506000000	23	0.253438	0.801836	0.0746234	0.349479	Q16773;B7Z4W5;Q5T278	Q16773;B7Z4W5	Kynurenine--oxoglutarate transaminase 1	CCBL1
27.2972	24.7962	27.628	27.4842	23.7726		5	5	3	12.4	12.4	7.8	50.203	0	1742800000	17	0.0442463	0.928015	0.248266	0.125588	Q64EX5;B7Z5C3;Q66S35;Q16877;Q5XLC2;C9K0D8;Q4VBA9;C9JJ23;B7Z5L3;C9JX77	Q64EX5;B7Z5C3;Q66S35;Q16877;Q5XLC2;C9K0D8	6-phosphofructo-2-kinase/fructose-2,6-bisphosphatase 4;6-phosphofructo-2-kinase;Fructose-2,6-bisphosphatase	PFKFB4
24.7764	24.2012	26.0299	25.48	25.1559		3	3	3	22.5	22.5	22.5	19.806	0	36352000	3	-4.34294e-08	1	0	0	B7Z5G4;Q9NZ72	B7Z5G4;Q9NZ72	Stathmin;Stathmin-3	STMN3
24.9871	24.5295	25.7692	23.9108	25.0374		2	2	2	14.6	14.6	14.6	24.067	0	364010000	6	-4.34294e-08	1	0	0	B7Z5T0;F5H476;Q5VTE6	B7Z5T0;F5H476;Q5VTE6	Protein angel homolog 2	ANGEL2
28.8663	29.5238	29.1815	29.8245	29.8252		11	11	9	62.7	62.7	49.5	23.399	0	8692300000	76	0.46464	0.508827	0.415355	0.884246	P62070;B7Z5Z2;E9PK85;E9PQ87;E9PQK5;E9PQC5	P62070;B7Z5Z2;E9PK85	Ras-related protein R-Ras2	RRAS2
24.7197	25.4879	26.3444	26.66	25.3419		4	4	4	19.6	19.6	19.6	20.592	0	882280000	10	0.736253	0.315675	1.01166	1.47153	H7C5H4;B7Z613;B7Z248;H7C5A8;Q13491	H7C5H4;B7Z613		GPM6B
29.0623	28.9463	29.2766	29.7984	29.6912		14	14	14	50.6	50.6	50.6	34.994	0	7813100000	83	1.16272	0.241115	0.584449	1.88582	B7Z6B8;Q16698;E5RJG7;E5RFV2;E5RJD2;H0YAW3;E5RID6	B7Z6B8;Q16698;E5RJG7;E5RFV2;E5RJD2	2,4-dienoyl-CoA reductase, mitochondrial	DECR1
25.4757	25.2775	25.6642	24.6678	25.8543		1	1	1	4.5	4.5	4.5	26.05	0.00078895	163310000	2	-4.34294e-08	1	0	0	B7Z6J6;Q8N7C3;B7ZLC3	B7Z6J6;Q8N7C3;B7ZLC3	Probable E3 ubiquitin-protein ligase TRIML2	TRIML2
24.7446	24.7613	25.9075	25.6379	23.7627		2	1	1	2.6	1.4	1.4	104.51	0.00021482	95479000	3	0.145777	0.796154	0.34972	0.360248	B7Z6Q8;E9PG71;P54764	B7Z6Q8;E9PG71;P54764	Ephrin type-A receptor 4	EPHA4
31.2755	31.4555	31.2365	30.6551	30.8318		20	20	20	43.1	43.1	43.1	52.894	0	25228000000	171	0.844293	0.336999	-0.457709	-1.37837	B7Z7F3;Q9H6Z4;F5H4C2;K7EIJ4;K7EJV3;K7ESQ0;K7EN31;K7ENJ2;K7EID7;K7ENB9;K7EPW1;K7EMH9;K7EMT3	B7Z7F3;Q9H6Z4;F5H4C2	Ran-binding protein 3	RANBP3
25.5084	25.8591	25.3678	26.9899	26.1022		5	4	4	18.3	15.3	15.3	41.303	0	548730000	4	-4.34294e-08	1	0	0	B7Z7N6;Q15118;C9JKT3;B7Z207;C9IYB4	B7Z7N6;Q15118;C9JKT3;B7Z207	[Pyruvate dehydrogenase [lipoamide]] kinase isozyme 1, mitochondrial	PDK1
24.956	25.5737	25.725	26.1299	26.0209		4	4	4	4.1	4.1	4.1	126.41	0.00021245	285420000	4	-4.34294e-08	1	0	0	D6RE77;B7Z7Y1;Q8TEU7;E9PCH4;Q9Y4G8;H0Y8N8	D6RE77;B7Z7Y1;Q8TEU7;E9PCH4;Q9Y4G8	Rap guanine nucleotide exchange factor 6;Rap guanine nucleotide exchange factor 2	RAPGEF6;FNIP1;RAPGEF2
27.6895	28.6658	28.1168	28.7006	28.5522		11	11	11	18.9	18.9	18.9	54.75	0	4355000000	53	0.250669	0.701356	0.278898	0.527788	B7Z817;Q15392;F5H0H1;H7C4B7	B7Z817;Q15392;F5H0H1	Delta(24)-sterol reductase	DHCR24
25.1348	25.2634	25.6657	25.5816	25.7885		1	1	1	3	3	3	44.794	0.0002076	561610000	2	-4.34294e-08	1	0	0	Q9NZH0;B7Z831	Q9NZH0;B7Z831	G-protein coupled receptor family C group 5 member B	GPRC5B
25.3027	26.029	25.6613	25.4563	24.9396		2	2	2	4.3	4.3	4.3	60.512	0.0055617	745530000	4	-4.34294e-08	1	0	0	B7Z848;F8W689;P48382;F6S3S0;F6X9D6;F6R6G4;F6UE82	B7Z848;F8W689;P48382;F6S3S0;F6X9D6;F6R6G4;F6UE82	DNA-binding protein RFX5	RFX5
27.3255	28.0268	29.8511	28.7023	29.5674	+	6	6	6	37.7	37.7	37.7	22.49	0	4040400000	60	1.33441	0.172868	1.69747	2.75135	K7ER15;Q9H0R4;K7EQD2;K7EMY7;K7ENF3;K7EJQ8	K7ER15;Q9H0R4;K7EQD2;K7EMY7;K7ENF3	Haloacid dehalogenase-like hydrolase domain-containing protein 2	HDHD2
24.8691	25.4931	25.0643	24.6862	24.4096		3	3	3	11.3	11.3	11.3	34.175	0	244280000	4	-4.34294e-08	1	0	0	B7Z8V7;Q4G0N4;H0Y9H7	B7Z8V7;Q4G0N4	NAD kinase 2, mitochondrial	NADK2
29.2421	28.566	30.4681	30.9559	30.33	+	8	5	5	30.3	15.9	15.9	28.787	0	13544000000	97	1.75966	0.145455	1.68063	3.72233	Q92688;Q5T6W8	Q92688	Acidic leucine-rich nuclear phosphoprotein 32 family member B	ANP32B
27.0144	27.3428	28.6945	28.8128	29.0033	+	11	11	11	17.3	17.3	17.3	79.573	0	2652700000	50	2.64985	0.248706	1.65829	6.17073	P25098;E9PRV7;P35626	P25098;E9PRV7	Beta-adrenergic receptor kinase 1	ADRBK1
31.5916	31.8859	31.3449	31.6231	31.3032		9	9	9	70.1	70.1	70.1	15.875	0	30180000000	139	0.79422	0.39755	-0.315019	-1.16754	K7ES31;K7EMQ9;K7ERF1;B7ZAM9;Q9UBQ5;K7EQM4	K7ES31;K7EMQ9;K7ERF1;B7ZAM9;Q9UBQ5	Eukaryotic translation initiation factor 3 subunit K	EIF3K
28.7328	28.3625	28.4276	28.5251	28.6805		11	11	10	29.1	29.1	27.1	43.973	0	4604900000	36	0.00619584	0.99498	-0.00322882	-0.0120683	Q9NR46;B7ZC38;B7ZC39;F8WFB9;G5E9J1	Q9NR46;B7ZC38;B7ZC39	Endophilin-B2	SH3GLB2
25.1848	24.8804	25.6598	24.7394	24.8941		3	3	3	6.6	6.6	6.6	68.054	0.0011637	250010000	3	-4.34294e-08	1	0	0	E7EN44;B7ZKL7;Q86WA8;H3BUW8;H3BQ67	E7EN44;B7ZKL7;Q86WA8;H3BUW8	Lon protease homolog 2, peroxisomal	LONP2
30.9116	31.1112	30.8046	30.8883	30.8176		40	40	16	44.4	44.4	15.3	105.58	0	21436000000	274	0.91389	0.472523	-0.174597	-0.961371	B7ZKM0;Q15020;H0YHU8;F8W667;F8VVK9;F8VZM2	B7ZKM0;Q15020	Squamous cell carcinoma antigen recognized by T-cells 3	SART3
24.1834	24.8224	25.6091	26.5329	24.1787		2	2	2	20.8	20.8	20.8	11.095	0.00078401	190300000	5	-4.34294e-08	1	0	0	B8ZZ19;P20472;H0Y3U0	B8ZZ19;P20472;H0Y3U0	Parvalbumin alpha	PVALB
28.5355	27.5727	27.7864	28.0122	28.0201		7	7	7	45.1	45.1	45.1	24.602	0	3068400000	34	0.108786	0.85969	-0.11454	-0.242558	C9JEL3;B9A044;B8ZZ50;O60573;B4E1E4;B9A023;B8ZZL3	C9JEL3;B9A044;B8ZZ50;O60573;B4E1E4;B9A023;B8ZZL3	Eukaryotic translation initiation factor 4E type 2	EIF4E2
26.3049	26.8257	26.8358	24.5099	25.6683		3	3	3	32.9	32.9	32.9	16.22	0	966830000	19	0.410769	0.501522	-0.893985	-0.904584	Q6P582;Q6NZ67;B8ZZ87;H7C173;H7C202;H7BZ50	Q6P582;Q6NZ67;B8ZZ87;H7C173;H7C202	Mitotic-spindle organizing protein 2A;Mitotic-spindle organizing protein 2B	MZT2A;MZT2B
25.4905	23.665	25.3542	25.1901	25.8991		2	2	2	16.5	16.5	16.5	11.873	0.00059749	144530000	1	0.513782	0.42551	0.903378	1.08261	B8ZZC5;B8ZZA8	B8ZZC5;B8ZZA8		GLS
26.7138	26.6891	27.2321	26.8348	26.4594		4	4	4	19.2	19.2	19.2	22.384	0	1349200000	22	0.181119	0.795093	0.140613	0.362271	B8ZZE3;Q9NRN9;B8ZZC8;H7C0M7;B8ZZY8;E7EMN2;F5H4E8	B8ZZE3;Q9NRN9;B8ZZC8;H7C0M7;B8ZZY8;E7EMN2	Methyltransferase-like protein 5	METTL5
25.4714	26.1317	25.3081	29.1899	23.6001		1	1	1	29.7	29.7	29.7	7.0202	0	2138800000	11	0.0356733	0.943391	0.231148	0.102768	B8ZZF8;Q9Y4Y9	B8ZZF8;Q9Y4Y9	U6 snRNA-associated Sm-like protein LSm5	LSM5
24.502	26.425	25.9035	26.6038	25.278		3	3	3	6.3	6.3	6.3	61.488	0	138830000	3	-4.34294e-08	1	0	0	B8ZZI9;Q6ULP2	B8ZZI9;Q6ULP2	Aftiphilin	AFTPH
24.4708	25.7339	25.96	25.9955	26.741		4	4	4	11.9	11.9	11.9	46.919	0	591950000	11	0.842394	0.273148	1.12982	1.67593	B8ZZJ1;H7C0W7;Q9BYI3;B8ZZA2;C9JTA1;Q8IXS8	B8ZZJ1;H7C0W7;Q9BYI3	Hyccin	FAM126A
24.9454	24.9905	24.2787	25.8236	26.1063		3	3	3	13.7	13.7	13.7	23.03	0.00020947	43914000	3	0.225544	0.704503	0.434917	0.521843	B8ZZL5;H7C3Q6;Q8WV92	B8ZZL5;H7C3Q6;Q8WV92	MIT domain-containing protein 1	MITD1
31.5197	31.4638	31.2328	31.292	31.4086		5	5	5	43.6	43.6	43.6	11.557	0	28391000000	123	1.0896	0.432204	-0.180611	-1.0634	P63165;B8ZZN6;B8ZZJ0;B9A032;B8ZZ67	P63165;B8ZZN6;B8ZZJ0;B9A032	Small ubiquitin-related modifier 1	SUMO1
28.2255	29.0422	30.249	30.2953	30.3155	+	5	5	5	72.9	72.9	72.9	9.1175	0	10955000000	51	1.90747	0.148458	1.65275	4.07675	P61960;H0Y614	P61960;H0Y614	Ubiquitin-fold modifier 1	UFM1
26.1302	25.5773	24.7916	26.3033	24.069		1	1	1	14.5	14.5	14.5	6.8468	0.0087783	245720000	6	0.368391	0.537773	-0.799138	-0.820102	C9JFF6;C9J3V0;C9JL92;C9JID4;F8W8J7;B8ZZS2;Q13506;Q15742	C9JFF6;C9J3V0;C9JL92;C9JID4;F8W8J7;B8ZZS2;Q13506;Q15742	NGFI-A-binding protein 1;NGFI-A-binding protein 2	NAB1;NAB2
27.2134	26.6022	27.2497	27.954	27.5428		3	3	2	12.8	12.8	8.7	29.978	0	1485100000	19	0.82864	0.308151	0.674413	1.50385	H7C2N6;F5H629;B8ZZU6;E9PBF9;P15336;E9PEK8;C9JCI8	H7C2N6;F5H629;B8ZZU6;E9PBF9;P15336;E9PEK8	Cyclic AMP-dependent transcription factor ATF-2	ATF2
25.4193	27.0421	25.9676	27.1365	24.5225		8	8	8	13	13	13	69.8	0	1297100000	17	0.109396	0.843433	-0.355139	-0.284526	B8ZZW5;Q8NBF6;H7C0I1;Q8N6Z3	B8ZZW5;Q8NBF6;H7C0I1	Late secretory pathway protein AVL9 homolog	AVL9
26.4186	26.6794	26.9092	26.9044	25.2743		11	11	11	6.6	6.6	6.6	187.81	0	1071400000	25	0.0916463	0.864901	-0.186346	-0.230279	B9ZVN9;O95602	B9ZVN9;O95602	DNA-directed RNA polymerase;DNA-directed RNA polymerase I subunit RPA1	POLR1A
25.5345	25.3343	25.2445	24.1289	25.3843		6	1	1	25.9	3.7	3.7	29.865	0.0011655	348660000	3	0.405135	0.530725	-0.515198	-0.833344	B9ZVU2;E7EPX3;E3W974	B9ZVU2;E7EPX3		DNPEP
30.1561	30.2709	30.6074	30.357	30.1813		26	26	26	24	24	24	138.93	0	12814000000	129	0.416652	0.638997	0.168444	0.634996	B9ZVX0;E9PHQ0;E7ET75;E9PEZ3;O60610;H9KV28;E7ERW8;E7EMV0;B4E2I7;E5RJ79	B9ZVX0;E9PHQ0;E7ET75;E9PEZ3;O60610;H9KV28;E7ERW8;E7EMV0	Protein diaphanous homolog 1	DIAPH1
24.6398	25.6548	25.0845	24.5313	26.6348		3	3	3	6.9	6.9	6.9	49.994	0.00021088	469830000	8	0.106085	0.848629	0.269573	0.270526	C4AMC7;Q6VEQ5;Q9NQA3;H3BV49;A8K0Z3;A8MWX3	C4AMC7;Q6VEQ5;Q9NQA3	Putative WAS protein family homolog 3;WAS protein family homolog 2;WAS protein family homolog 6	WASH3P;WASH2P;WASH6P
24.9016	24.7417	25.95	26.769	25.2289		2	2	2	2.7	2.7	2.7	102.95	0	42291000	2	-4.34294e-08	1	0	0	H7BYR4;F8W8P5;C9IYE1;Q86UW7;H0Y8B5	H7BYR4;F8W8P5;C9IYE1;Q86UW7;H0Y8B5	Calcium-dependent secretion activator 2	CADPS2
24.9609	25.5042	24.9422	24.5339	24.6403		2	2	2	22.5	22.5	22.5	8.9643	0.0099692	235680000	1	-4.34294e-08	1	0	0	C9JLH5;C9JA82;C9J2D6;C9J9N8;C9JEX8;C9IYN7;Q0PNE2;F8WE64	C9JLH5;C9JA82;C9J2D6;C9J9N8;C9JEX8;C9IYN7;Q0PNE2;F8WE64	Elongator complex protein 6	ELP6;C3orf75
25.9513	25.4163	25.0409	25.3625	25.0101		1	1	1	14.9	14.9	14.9	9.7167	0.0002129	68901000	0	0.943586	0.290503	-0.545975	-1.5743	C9IZ57;Q9NRH1	C9IZ57;Q9NRH1	Yae1 domain-containing protein 1	YAE1D1
24.3776	24.8906	25.026	28.1916	28.0056		2	2	2	7.2	7.2	7.2	29.573	0.00020872	2432400000	25	0.780839	0.269133	2.44028	1.69725	C9J3L8;C9J5W0;P43307;E9PAL7;C9IZQ1;F5H5Y2	C9J3L8;C9J5W0;P43307;E9PAL7;C9IZQ1;F5H5Y2	Translocon-associated protein subunit alpha	SSR1
28.2824	28.7305	28.5867	28.1879	27.6869		9	9	4	36.9	36.9	14.3	33.711	0	3127400000	47	0.380132	0.577476	-0.352584	-0.741888	C9J050;P49585;C9JEJ2;H7C1T3;H7BZN1;C9J2E1;C9JPY0;C9JVS0;F8WAZ5	C9J050;P49585;C9JEJ2;H7C1T3;H7BZN1	Choline-phosphate cytidylyltransferase A	PCYT1A
24.9265	25.8837	25.7676	25.3243	24.6416		1	1	1	1.9	1.9	1.9	63.217	0.0050223	118700000	2	0.102105	0.859074	-0.160601	-0.245869	G5E965;H0Y882;C9J0F0;Q9H334;E9PFD3	G5E965;H0Y882;C9J0F0;Q9H334;E9PFD3	Forkhead box protein P1	FOXP1
27.6938	28.1857	28.9845	28.3377	28.7633		13	13	13	30.9	30.9	30.9	50.562	0	3338600000	32	1.04494	0.246332	0.755437	1.86065	C9J0I9;Q86WB0;C9J672;F8WAU5;F8WBD7;F8WDK5;F8WF13	C9J0I9;Q86WB0	Nuclear-interacting partner of ALK	ZC3HC1
24.8331	24.5079	26.5904	25.917	26.3466	+	5	5	5	23	23	23	26.933	0.00022168	663890000	7	1.97733	0.153667	1.61415	4.23052	Q9NVX0;J3QT48;H3BP24;H3BP16;H3BQU2	Q9NVX0	HAUS augmin-like complex subunit 2	HAUS2
31.3304	31.6422	31.3415	31.5009	31.1684		13	13	13	70.3	70.3	70.3	17.605	0	29746000000	165	0.352566	0.685702	-0.149379	-0.55343	C9J0K6;P30626;B4DHQ6	C9J0K6;P30626;B4DHQ6	Sorcin	SRI
26.3031	26.3289	26.4348	27.2567	26.6952		10	9	9	5.2	4.8	4.8	268.04	0	1166900000	19	0.651198	0.398489	0.479599	1.16057	C9JE98;C9J239;C9J0Q5;C9JFD3;Q9Y618;C9J7T7;C9JQE8;C9J330;H7C184;H7C0P3;H7C1J7;H7C2D4	C9JE98;C9J239;C9J0Q5;C9JFD3;Q9Y618;C9J7T7	Nuclear receptor corepressor 2	NCOR2
24.9443	25.513	26.6259	26.3215	25.7345		2	2	2	3.2	3.2	3.2	84.696	0	132270000	3	-4.34294e-08	1	0	0	C9J167;P54278	C9J167;P54278	Mismatch repair endonuclease PMS2	PMS2
24.1767	26.0735	25.1952	25.4603	25.2454		2	2	2	7.1	7.1	7.1	36.301	0.00020747	593520000	10	0.085045	0.871762	0.175195	0.215052	C9J2P9;Q75N03	C9J2P9;Q75N03	E3 ubiquitin-protein ligase Hakai	CBLL1
30.7905	30.4937	30.3052	30.4703	30.3826		40	40	40	36	36	36	133.06	0	16790000000	256	0.865538	0.405984	-0.256063	-1.13007	C9J2Y9;P30876;C9J4M6	C9J2Y9;P30876;C9J4M6	DNA-directed RNA polymerase;DNA-directed RNA polymerase II subunit RPB2	POLR2B
27.2888	27.2308	27.3014	27.6933	27.3524		6	6	6	27.1	27.1	27.1	26.228	0	1457800000	13	0.491032	0.586515	0.189253	0.727067	C9J384;Q9BQ75;H7C515	C9J384;Q9BQ75	Protein CMSS1	CMSS1
25.8756	24.9441	26.0645	25.6664	23.3632		1	1	1	8	8	8	15.753	0.0024981	50157000	2	0.118079	0.830248	-0.378486	-0.304968	C9J3F7;Q9NYL2	C9J3F7;Q9NYL2	Mitogen-activated protein kinase kinase kinase MLT	ZAK;MLTK
23.9104	26.8522	25.3102	25.4548	25.7473		1	1	1	18.5	18.5	18.5	6.2274	0.0077036	1125300000	9	-4.34294e-08	1	0	0	G3V135;C9J3I9	G3V135;C9J3I9	Putative uncharacterized protein C5orf58	C5orf58
25.4972	25.1881	25.4719	24.879	25.2943		3	3	2	12	12	9.6	35.047	0.00021575	312570000	4	0.186801	0.796244	-0.127611	-0.360084	C9J3R8;O60513;E7ETS9;C9J5S0;C9J4S5	C9J3R8;O60513;E7ETS9	Beta-1,4-galactosyltransferase 4;N-acetyllactosamine synthase;Lactotriaosylceramide beta-1,4-galactosyltransferase	B4GALT4
24.9291	24.638	25.9939	25.4774	24.2674		45	2	2	57.7	2.1	2.1	73.253	0	2337900000	28	-4.34294e-08	1	0	0	C9J406	C9J406		IMMT
24.6539	25.0389	24.9543	25.5213	24.2619		2	2	2	4.1	4.1	4.1	46.68	0.0011628	179220000	3	0.0449728	0.935934	0.06604	0.111643	C9J494;Q9H000	C9J494;Q9H000	Probable E3 ubiquitin-protein ligase makorin-2	MKRN2
27.068	25.4906	26.7568	26.3509	25.4635		4	4	4	27.5	27.5	27.5	20.08	0	1253200000	13	0.0385566	0.94309	-0.0889301	-0.102545	H7C1U8;C9J574;Q9BUR5;G3V1B6	H7C1U8;C9J574;Q9BUR5;G3V1B6	Apolipoprotein O	APOO
24.2674	24.4788	24.5919	25.1368	23.403		1	1	1	8.1	8.1	8.1	18.583	0.0045037	69560000	1	0.00197292	0.998606	0.00410334	0.00536038	C9J5A4;F8W894;E7EU88;Q9P2N6	C9J5A4;F8W894;E7EU88;Q9P2N6	KAT8 regulatory NSL complex subunit 3	KANSL3
25.0344	24.7588	25.4066	26.4556	25.6494		1	1	1	15.8	15.8	15.8	15.864	0	352730000	3	-4.34294e-08	1	0	0	C9JJV6;C9JZL8;C9J5M0;C9JC07;Q96S97	C9JJV6;C9JZL8;C9J5M0;C9JC07;Q96S97	Myeloid-associated differentiation marker	MYADM
29.5276	29.2769	29.0334	28.5065	28.638		11	11	11	34.2	34.2	34.2	45.479	0	5664600000	52	1.24229	0.219804	-0.676294	-2.08263	Q9BTE6;C9J5N1;K7EQ85;L7N2F4;K7N799;H7C054	Q9BTE6;C9J5N1	Alanyl-tRNA editing protein Aarsd1	AARSD1;PTGES3L-AARSD1
24.4877	25.0723	24.3678	25.0569	24.4348		1	1	1	5.7	5.7	5.7	21.386	0.0071784	1479000000	16	-4.34294e-08	1	0	0	C9J650;C9JNY7;P05408	C9J650;C9JNY7;P05408	Neuroendocrine protein 7B2;N-terminal peptide;C-terminal peptide	SCG5
28.652	27.495	27.458	25.2464	25.7894		4	4	4	34.7	34.7	34.7	14.844	0	1567500000	12	0.85006	0.254674	-1.90892	-1.79883	C9J6N5;C9JQ40;C9JW51;Q9H098;C9J3Q3;X6RET8;C9JP05;C9JYP1;C9J6Y8	C9J6N5;C9JQ40;C9JW51;Q9H098;C9J3Q3;X6RET8;C9JP05	Protein FAM107B	FAM107B
25.3346	25.2741	24.0656	26.9102	24.3293		2	2	2	1.5	1.5	1.5	210.63	0	48855000	1	-4.34294e-08	1	0	0	Q96Q89;C9J6W2	Q96Q89;C9J6W2	Kinesin-like protein KIF20B	KIF20B
30.6455	30.8574	30.6955	31.0053	30.8807		21	21	21	29.7	29.7	29.7	104.2	0	17649000000	199	0.306117	0.746635	0.109056	0.453475	Q9Y5L0;C9J7E5;E9PFH4	Q9Y5L0;C9J7E5;E9PFH4	Transportin-3	TNPO3
24.0683	25.4331	26.5531	26.2849	26.2359	+	3	3	3	16	16	16	25.929	0	679510000	6	1.26155	0.179079	1.60731	2.57445	E5RIL2;B7Z8R1;Q9UFF9;B7Z9U0;B0AZS3;E5RFJ4;E5RHL9;E5RJC5;E5RHP3;E5RGE4	E5RIL2;B7Z8R1;Q9UFF9;B7Z9U0;B0AZS3	CCR4-NOT transcription complex subunit 8	CNOT8
24.0323	25.0583	25.4806	26.1577	23.7487		1	1	1	9.3	9.3	9.3	16.28	0.0064743	195130000	1	-4.34294e-08	1	0	0	C9J973;Q5JS37	C9J973;Q5JS37	NHL repeat-containing protein 3	NHLRC3
25.0284	26.3035	25.6932	24.9341	25.3022		2	2	2	6.4	6.4	6.4	36.89	0.004491	363010000	4	-4.34294e-08	1	0	0	C9J975;E9PAL8;Q96P47;H7C4F1;E7ESL9	C9J975;E9PAL8;Q96P47;H7C4F1;E7ESL9	Arf-GAP with GTPase, ANK repeat and PH domain-containing protein 3	AGAP3
24.6352	24.9746	26.2206	25.6717	25.3615		3	3	3	6.6	6.6	6.6	46.669	0.00020619	265730000	4	-4.34294e-08	1	0	0	E7ETR1;C9J9E2;Q8NCB2;B4DM24;F8WDJ4;C9JSB2;B4DSW8	E7ETR1;C9J9E2;Q8NCB2;B4DM24	CaM kinase-like vesicle-associated protein	CAMKV
34.8495	35.1241	35.2465	34.5888	34.9293		17	17	17	71.1	71.1	71.1	29.404	0	300360000000	540	0.0852445	0.892859	-0.0652593	-0.178485	C9J9K3;P08865;A6NE09;C9JQR9	C9J9K3;P08865;A6NE09	40S ribosomal protein SA	RPSA;RPSAP58
24.8844	25.6309	26.2187	24.4709	25.9885		4	4	4	5.5	5.5	5.5	75.551	0.00021048	706770000	9	0.143806	0.800991	0.301723	0.350613	C9J9M8;Q86Y13;C9J702	C9J9M8;Q86Y13;C9J702	E3 ubiquitin-protein ligase DZIP3	DZIP3
28.5489	28.2406	24.9704	27.8908	24.8221		13	13	13	27	27	27	57.603	0	2587800000	22	0.826711	0.254746	-2.50036	-1.79247	Q96D46;C9JA08;C9J0B9;C9IZW9;C9K0C2;C9IY70	Q96D46;C9JA08	60S ribosomal export protein NMD3	NMD3
26.3383	24.9344	24.9627	25.4365	25.4864		2	2	2	36.9	36.9	36.9	7.3325	0.0093015	185660000	1	0.229826	0.708638	-0.341167	-0.512387	C9JA47;G3XAK0;P30711;G5E9I8;G5E9P7;F8WCF3;F6UD80;G5E9K8	C9JA47;G3XAK0;P30711;G5E9I8;G5E9P7;F8WCF3;F6UD80;G5E9K8	Glutathione S-transferase theta-1	GSTT1
33.2376	32.9941	32.8841	33.0797	32.683		13	13	12	43.4	43.4	43.4	26.928	0	77049000000	277	0.567194	0.520909	-0.233559	-0.854014	C9JAB2;Q16629;F8WEA1	C9JAB2;Q16629	Serine/arginine-rich splicing factor 7	SRSF7
24.3598	25.4861	25.3028	26.1229	24.8101		2	2	2	48.2	48.2	48.2	8.8131	0	135550000	1	-4.34294e-08	1	0	0	C9JAW5;Q9Y241;C9JNU6	C9JAW5;Q9Y241;C9JNU6	HIG1 domain family member 1A, mitochondrial	HIGD1A
27.1287	27.4037	28.3839	25.8237	25.2082		4	4	4	38.5	38.5	38.5	14.91	0	2334900000	14	0.241785	0.665423	-0.794198	-0.584193	C9JAX1;Q16595;H7C585	C9JAX1;Q16595;H7C585	Frataxin, mitochondrial;Frataxin intermediate form;Frataxin(56-210);Frataxin(78-210);Frataxin mature form	FXN
26.9972	24.7074	26.2409	24.7828	24.136		3	3	3	10.7	10.7	10.7	46.159	0	905350000	5	0.264143	0.642221	-0.799122	-0.628144	C9JB13;Q9NW68;B4DM89;E9PS77;E9PQA7	C9JB13;Q9NW68;B4DM89	BSD domain-containing protein 1	BSDC1
30.1226	30.6844	30.9627	31.0787	30.9235		11	11	11	58.8	58.8	58.8	20.745	0	18649000000	109	1.12646	0.248959	0.584817	1.8401	C9JBI3;P78330;C9JEJ7;F8WD74	C9JBI3;P78330	Phosphoserine phosphatase	PSPH
25.5305	23.7618	25.8013	24.9063	22.4188		2	2	2	21.9	21.9	21.9	11.456	0.00078864	297320000	2	0.0629533	0.895051	-0.270626	-0.173124	C9JBY7;Q9Y291	C9JBY7;Q9Y291	28S ribosomal protein S33, mitochondrial	MRPS33
26.0828	27.4438	25.7359	25.0607	24.538		3	3	3	10.1	10.1	10.1	50.322	0	310430000	4	1.03455	0.21882	-1.65178	-2.12731	C9JEU5;P02679;C9JC84;C9JPQ9;C9JU00	C9JEU5;P02679;C9JC84;C9JPQ9;C9JU00	Fibrinogen gamma chain	FGG
28.641	28.4815	28.636	25.6529	28.1598		3	3	3	20.6	20.6	20.6	16.561	0	4279900000	31	0.362819	0.530932	-1.0784	-0.832095	E9PNC7;Q14919;C9JCC6;E9PQX9	E9PNC7;Q14919;C9JCC6;E9PQX9	Dr1-associated corepressor	DRAP1
24.9514	25.1727	25.1105	25.5644	25.2762		3	3	3	3.1	3.1	3.1	136.92	0	338460000	6	-4.34294e-08	1	0	0	Q9NSV4;C9JDG0	Q9NSV4;C9JDG0	Protein diaphanous homolog 3	DIAPH3
25.5607	24.6361	26.7739	26.0575	24.8862		10	2	2	64.1	6.4	6.4	17.671	0.00021441	1382400000	6	0.418297	0.500231	0.807447	0.907804	C9JDS9	C9JDS9		TUBA4A
30.4703	29.4919	29.4805	29.106	29.6953		12	12	12	36.1	36.1	36.1	44.693	0	8114900000	75	0.544504	0.434047	-0.55382	-1.05077	C9JG97;Q13685;C9JEH3;C9JTS3;H7C0R2	C9JG97;Q13685;C9JEH3;C9JTS3	Angio-associated migratory cell protein	AAMP
23.93	24.7046	24.7381	26.0061	24.6865		2	2	2	13.8	13.8	13.8	16.733	0.0098128	553130000	2	-4.34294e-08	1	0	0	C9JF50;E9PLU1;E9PRK5;Q9H019;E9PPQ0;E9PRW1;E9PSD6;E9PPF9;E9PLD2	C9JF50;E9PLU1;E9PRK5;Q9H019;E9PPQ0;E9PRW1;E9PSD6;E9PPF9;E9PLD2	Mitochondrial fission regulator 1-like	MTFR1L
30.3058	30.4114	30.4252	30.5849	30.7812		17	17	17	37.6	37.6	37.6	53.371	0	14487000000	122	0.735516	0.45624	0.23845	0.999341	C9JFE4;Q13098;J3KSA5;J3QLT0;J3KRJ4;J3QQX0;J3QS84;J3QS88;J3KTB0;J3QLE8;J3QL53;J3KRE8	C9JFE4;Q13098	COP9 signalosome complex subunit 1	GPS1
31.0117	31.7277	31.9729	32.2841	32.1981		8	8	8	64.4	64.4	64.4	11.333	0	36119000000	157	1.12227	0.22672	0.782034	1.9924	C9JFR7;P99999;CON__P62894	C9JFR7;P99999	Cytochrome c	CYCS
25.5768	25.7815	25.5785	25.2395	25.18		2	2	2	16.1	16.1	16.1	20.056	0	272090000	5	-4.34294e-08	1	0	0	C9JG41;Q9NQX7;F5H4I5;E7EUS6;B8ZZM6	C9JG41;Q9NQX7;F5H4I5;E7EUS6;B8ZZM6	Integral membrane protein 2C;CT-BRI3	ITM2C
24.876	25.665	26.6708	25.1417	24.6689		1	1	1	10.7	10.7	10.7	17.774	0.00079618	117180000	1	-4.34294e-08	1	0	0	H7C0E6;C9JGC8;C9JYA6;O75319	H7C0E6;C9JGC8;C9JYA6;O75319	RNA/RNP complex-1-interacting phosphatase	DUSP11
24.1704	25.38	24.5228	25.6544	26.2375		2	2	2	12.3	12.3	12.3	17.41	0.0071731	235530000	3	-4.34294e-08	1	0	0	C9JJU1;C9JMY2;C9JHH7;C9JWG4;C9JNK4;Q8WUX1	C9JJU1;C9JMY2;C9JHH7;C9JWG4;C9JNK4;Q8WUX1	Sodium-coupled neutral amino acid transporter 5	SLC38A5
31.2924	31.2913	31.6667	31.5209	31.6136		17	17	17	25.5	25.5	25.5	81.224	0	35367000000	219	1.95101	0.226516	0.308545	1.99064	P13798;C9JIF9;H7C393;H7C1U0;C9JLK2;F8WEH5;H0YFE5	P13798;C9JIF9	Acylamino-acid-releasing enzyme	APEH
27.1594	28.1878	28.3086	28.2758	27.8168		6	6	6	27.1	27.1	27.1	25.65	0	2696100000	40	0.434822	0.517523	0.460118	0.86067	P82930;C9JJ19	P82930;C9JJ19	28S ribosomal protein S34, mitochondrial	MRPS34
24.9951	25.465	24.2756	24.6926	25.0695		4	4	4	2.4	2.4	2.4	183.66	0.00022124	355530000	12	0.682851	0.378829	-0.550804	-1.24081	C9JJB1;Q6YHU6;H0Y3V5;C9JER1;H7BYZ4;B5MC89	C9JJB1;Q6YHU6;H0Y3V5;C9JER1	Thyroid adenoma-associated protein	THADA
26.3206	28.2438	26.5701	26.6611	26.75		5	5	5	28.5	28.5	28.5	21.908	0	1103600000	12	0.345615	0.570327	-0.621836	-0.758471	C9JJV1;Q9Y5U2;A6NCC9;E9PME3;C9JHT9;E9PL88;C9JDU0	C9JJV1;Q9Y5U2;A6NCC9;E9PME3;C9JHT9	Protein TSSC4	TSSC4
27.1981	26.8307	27.0095	27.4086	27.1655		8	8	8	12.5	12.5	12.5	96.827	0	1555600000	20	0.356178	0.661485	0.1801	0.59434	C9JJX6;E9PDC3;O00192	C9JJX6;E9PDC3;O00192	Armadillo repeat protein deleted in velo-cardio-facial syndrome	ARVCF
31.1777	30.4009	30.3114	30.277	30.2952		7	7	7	52	52	52	16.925	0	12963000000	68	0.729866	0.368065	-0.494807	-1.26944	C9JLU1;P52434	C9JLU1;P52434	DNA-directed RNA polymerases I, II, and III subunit RPABC3	POLR2H
23.9177	24.7401	26.9564	25.1962	25.1984		3	3	3	3.1	3.1	3.1	132.46	0	419620000	5	-4.34294e-08	1	0	0	C9JLV4;O14727	C9JLV4;O14727	Apoptotic protease-activating factor 1	APAF1
28.6692	27.8533	28.4259	27.6416	27.5715		3	3	3	41.3	41.3	41.3	10.463	0	3656400000	46	0.324971	0.617309	-0.381562	-0.67373	I3L2L5;C9JLW8;I3L4Q0;I3L317;I3L3A7	I3L2L5;C9JLW8;I3L4Q0;I3L317	Protein FAM195B	FAM195B
26.4835	27.5217	28.6475	26.8965	28.0019		10	10	8	9.4	9.4	7.4	122.09	0	2070100000	37	0.456541	0.465707	0.846012	0.978004	C9JME2;Q9Y4F1;M0QYB0;M0R262	C9JME2;Q9Y4F1	FERM, RhoGEF and pleckstrin domain-containing protein 1	FARP1
25.7671	24.8265	24.6387	24.3116	27.9386		3	3	3	3	3	3	105.15	0.0039795	2159300000	5	0.0745108	0.877417	0.332837	0.203452	H7C107;Q6DN90;C9JMG9;Q5JU85	H7C107;Q6DN90;C9JMG9;Q5JU85	IQ motif and SEC7 domain-containing protein 1;IQ motif and SEC7 domain-containing protein 2	IQSEC1;IQSEC2
24.0269	25.6077	24.9767	25.698	25.0179		10	1	1	55.8	6.7	6.7	18.873	0.00040429	47266000	1	-4.34294e-08	1	0	0	C9JMV5	C9JMV5		IPO5
28.0464	27.0762	28.9278	28.8542	28.1175		10	10	10	70.2	70.2	70.2	14.67	0	4824800000	66	0.929569	0.253012	1.07186	1.80995	C9JNE2;Q9Y530;C9J5P1;C9JXC3;C9JA90;C9IZY1;H7C5Q1	C9JNE2;Q9Y530;C9J5P1;C9JXC3;C9JA90;C9IZY1	O-acetyl-ADP-ribose deacetylase 1	OARD1
25.4347	26.0069	26.5923	26.2591	25.421		3	1	1	24.7	9.4	9.4	17.86	0.0050214	80769000	1	-4.34294e-08	1	0	0	C9JNL5	C9JNL5		SCLY
27.7579	26.9747	27.3072	26.7955	26.0931		6	6	6	43.5	43.5	43.5	13.568	0	937710000	25	0.48826	0.459495	-0.634304	-0.991097	C9JNV2;P41223;C9JCD9	C9JNV2;P41223;C9JCD9	Protein BUD31 homolog	BUD31
23.6575	24.9044	24.7922	25.7938	24.6275		18	1	1	82.5	6.1	6.1	24.235	0	939950000	15	-4.34294e-08	1	0	0	C9JNZ1;C9JVG3;C9JWG0;C9JUW1;C9JTZ5;F2Z3H1;C9J3M0;F2Z3P4;F8WC70	C9JNZ1;C9JVG3;C9JWG0;C9JUW1;C9JTZ5		UGP2
24.8451	24.8882	24.4337	26.726	24.288		2	2	2	5.8	5.8	5.8	47.788	0.00021173	139820000	1	0.0971386	0.855679	0.282644	0.252503	C9JPL0;Q9UK58	C9JPL0;Q9UK58	Cyclin-L1	CCNL1
27.1524	24.8204	24.4861	25.0424	23.9913		3	3	3	17.5	17.5	17.5	21.306	0	1067200000	8	0.66068	0.331191	-1.4798	-1.4048	C9JPP2;Q9NYR9;H7BXP1;K7ERG2;K7EKE9;K7ER26;K7ELL8	C9JPP2;Q9NYR9;H7BXP1;K7ERG2	NF-kappa-B inhibitor-interacting Ras-like protein 2	NKIRAS2
26.1996	24.3713	26.6909	26.3133	25.1339		3	3	3	5.7	5.7	5.7	45.324	0	1123000000	15	-4.34294e-08	1	0	0	C9JPW4;Q96A83	C9JPW4;Q96A83	Collagen alpha-1(XXVI) chain	COL26A1
28.907	29.4579	30.0452	30.795	29.3065		5	5	5	45.4	45.4	45.4	15.296	0	10046000000	70	0.621261	0.375776	0.866449	1.25303	C9JQ41;H7C525;Q4VC31;C9JBU9	C9JQ41;H7C525;Q4VC31	Coiled-coil domain-containing protein 58	CCDC58
30.3249	29.4778	31.1293	31.5934	31.7257	+	10	10	10	71.9	71.9	71.9	14.716	0	22800000000	189	1.5607	0.16261	1.58146	3.21046	P09382;F8WEI7	P09382	Galectin-1	LGALS1
25.235	26.0285	24.4826	25.6564	25.7341		2	2	2	33.9	33.9	33.9	6.8708	0.0032258	187910000	1	0.214564	0.723522	-0.340693	-0.486366	F8WF90;C9JQU6;F8WF33;O75915	F8WF90;C9JQU6;F8WF33;O75915	PRA1 family protein 3	ARL6IP5
27.217	27.56	27.1321	26.7791	24.2852		5	5	2	42.2	42.2	22.4	21.883	0	1342700000	21	0.470859	0.43578	-1.32302	-1.04693	C9JQV0;Q9BRJ6	C9JQV0;Q9BRJ6	Uncharacterized protein C7orf50	C7orf50
26.6291	26.5923	26.9436	27.1114	26.738		6	6	6	22.5	22.5	22.5	37.741	0	1534900000	29	0.973618	0.3473	0.320273	1.3342	G3V3R7;C9JQV6;P54252;F5H211;G3V328;G3V4U9;G3V526;E9PJN5;G3V2G1;G3V4F5;G3V2G2;G3V4F4;G3V5H3;S4R399;G3V3T6;G3V3A6;D3VVP3;G3V3T0;D6R9I5;G3V4B1;G3V390;G3V3S5	G3V3R7;C9JQV6;P54252;F5H211;G3V328;G3V4U9;G3V526;E9PJN5;G3V2G1;G3V4F5;G3V2G2;G3V4F4;G3V5H3;S4R399;G3V3T6	Ataxin-3	ATXN3
25.7603	25.6502	25.9794	26.5649	23.6465		4	3	3	20.2	15.8	15.8	25.411	0.00020585	222210000	4	-4.34294e-08	1	0	0	C9JRD2;C9JXB9;P25686;C9J1G2;E7ETU0;C9JX00	C9JRD2;C9JXB9;P25686	DnaJ homolog subfamily B member 2	DNAJB2
24.9687	25.1546	25.1714	27.493	26.0867		14	1	1	67.7	8.6	8.6	24.043	0.00022477	969370000	6	0.573255	0.381898	1.18871	1.22	C9JSZ1	C9JSZ1		FUBP1
25.0879	24.7017	27.2912	25.9215	25.8883		1	1	1	6.6	6.6	6.6	17.459	0.0028708	57681000	2	1.01772	0.218597	1.47219	2.06251	C9JU35;Q9NPL8	C9JU35;Q9NPL8	Translocase of inner mitochondrial membrane domain-containing protein 1	TIMMDC1
26.1136	25.3416	24.7455	24.9401	23.9623		3	3	3	7.5	7.5	7.5	58.772	0	393800000	5	1.03708	0.225286	-1.17827	-2.02711	F5H6I7;Q6DD88;C9JUU1	F5H6I7;Q6DD88;C9JUU1	Atlastin-3	ATL3
24.6612	25.0241	25.3574	25.2174	24.1404		1	1	1	7.5	7.5	7.5	14.265	0	1302200000	14	-4.34294e-08	1	0	0	F8VNT9;F8VV56;F8W022;F8VWK8;C9JV86;P08962	F8VNT9;F8VV56;F8W022;F8VWK8;C9JV86;P08962	CD63 antigen	CD63
28.4496	28.1611	28.3119	29.1033	28.5324		5	5	5	18.4	18.4	18.4	28.305	0	3327100000	39	0.437801	0.54016	0.343892	0.813271	C9JVE2;Q96GG9;C9J8R4;C9JRU6;C9J0B2;C9JUW4	C9JVE2;Q96GG9;C9J8R4	DCN1-like protein 1	DCUN1D1
25.647	25.1262	26.2708	26.5043	25.9865		6	6	6	16.1	16.1	16.1	48.475	0	666020000	19	1.29557	0.202848	0.867294	2.31939	C9JVN9;Q9H9P8;G3V5S1;G3V272	C9JVN9;Q9H9P8	L-2-hydroxyglutarate dehydrogenase, mitochondrial	L2HGDH
26.4697	26.7643	28.4231	27.8915	28.2261	+	3	3	3	16.5	16.5	16.5	26.352	0	2524500000	43	2.19467	0.166764	1.56325	4.75949	Q15125;C9J719;C9JJ78	Q15125;C9J719;C9JJ78	3-beta-hydroxysteroid-Delta(8),Delta(7)-isomerase	EBP
25.3934	24.9906	25.8065	24.854	25.4532		41	1	1	26.5	0.9	0.9	197.64	0.0093032	59564000	2	0.169803	0.793795	0.1792	0.366451	C9JX92;H0Y7R8	C9JX92		MLLT4
26.8925	27.8858	28.6567	25.9404	28.6314		2	2	2	17.2	17.2	17.2	10.741	0	2578200000	26	0.10187	0.849484	0.353711	0.267767	Q0VGL1;C9JXA7	Q0VGL1;C9JXA7	Ragulator complex protein LAMTOR4	LAMTOR4
27.3681	26.965	27.526	25.8918	26.4395		4	4	4	24.8	24.8	24.8	15.324	0	1376600000	15	0.34308	0.577839	-0.547483	-0.741939	C9JYM0;O75817	C9JYM0;O75817	Ribonuclease P protein subunit p20	POP7
27.0027	27.9752	27.8377	29.3687	28.0338		4	4	4	19.6	19.6	19.6	24.784	0	2981300000	32	0.539424	0.405862	0.924458	1.12876	C9JYN0;Q16563;H7C4J8	C9JYN0;Q16563	Synaptophysin-like protein 1	SYPL1
23.8963	25.0103	26.0614	25.6783	26.2039	+	7	7	7	2.1	2.1	2.1	422.39	0	511620000	24	1.34222	0.171258	1.52791	2.71896	Q709C8	Q709C8	Vacuolar protein sorting-associated protein 13C	VPS13C
27.9204	28.1691	26.3473	28.4795	28.2369		5	5	5	49.5	49.5	49.5	11.545	0	2463700000	27	0.148285	0.792961	-0.356864	-0.366016	C9JZG9;C9JZY6;P62256;H7C4M9;C9J8Q9	C9JZG9;C9JZY6;P62256;H7C4M9;C9J8Q9	Ubiquitin-conjugating enzyme E2 H	UBE2H
32.2307	32.0844	32.4296	32.2675	32.3203		46	46	46	59.8	59.8	59.8	104.85	0	49924000000	508	0.941425	0.456777	0.181587	0.996175	C9JZR2;O60716;E9PKY0;E9PRE2;H0YC95;E9PKL1	C9JZR2;O60716	Catenin delta-1	CTNND1
26.2651	24.879	25.2783	25.1685	25.7798		7	6	6	19.8	17.6	17.6	48.884	0	657980000	10	0.100391	0.859242	-0.163162	-0.243217	C9JZR4;Q9NP61;H0Y6A0;B0QYV8	C9JZR4;Q9NP61;H0Y6A0	ADP-ribosylation factor GTPase-activating protein 3	ARFGAP3
25.179	25.2358	24.5546	26.7463	24.8249		4	4	4	4	4	4	135.25	0.00020921	482720000	2	-4.34294e-08	1	0	0	Q70E73;C9K0J5;C9J164;C9J0R8;C9JLG4	Q70E73;C9K0J5;C9J164	Ras-associated and pleckstrin homology domains-containing protein 1	RAPH1
27.7688	25.3257	25.9322	23.5898	24.3585		6	6	6	62.3	62.3	62.3	16.91	0	756140000	7	0.640945	0.332068	-1.9204	-1.39851	C9K0U0;Q7Z422;F8WEE8	C9K0U0;Q7Z422;F8WEE8	SUZ domain-containing protein 1	SZRD1
26.3712	24.3262	26.1053	26.1582	25.9515		2	2	2	11.7	11.7	11.7	35.269	0	371090000	10	0.381918	0.52989	0.723001	0.834586	C9K0W8;O14662;G8JLE0;H3BU86;Q96NX8;F8W9Z6;B7ZBM8	C9K0W8;O14662;G8JLE0;H3BU86;Q96NX8;F8W9Z6;B7ZBM8	Syntaxin-16	STX16;STX16-NPEPL1
26.5731	26.9807	26.7489	27.11	26.1584		3	3	3	8.3	8.3	8.3	41.142	0	860940000	20	0.0938246	0.872621	-0.104434	-0.213601	O95149;C9K0X5;H3BUB4;H3BRI5;H3BQR0;H3BTA6;H3BSK1	O95149;C9K0X5;H3BUB4;H3BRI5	Snurportin-1	SNUPN
24.3053	25.1074	25.2389	25.2231	25.6959		4	4	4	4.7	4.7	4.7	127.39	0	137450000	2	-4.34294e-08	1	0	0	D3DWF9;Q96QU8;I3L2K0;H3BPG8	D3DWF9;Q96QU8;I3L2K0	Exportin-6	XPO6
28.3359	27.3669	27.5452	26.9458	28.3223		5	5	5	37.5	37.5	37.5	18.208	0	2202800000	28	0.142256	0.80788	-0.246909	-0.338924	F6U1T9;P63098;D3YTA9;H7BYZ3;Q96LZ3	F6U1T9;P63098;D3YTA9;H7BYZ3	Calcineurin subunit B type 1	PPP3R1
33.4893	33.9173	33.576	33.7749	33.8352		11	11	11	61.7	61.7	61.7	15.616	0	137330000000	351	0.0450005	0.949423	0.0253894	0.0878955	D3YTB1;P62910;F8W727;D3YTI8	D3YTB1;P62910;F8W727	60S ribosomal protein L32	RPL32
26.8404	27.4585	27.3457	26.8844	26.756		5	5	5	8.8	8.8	8.8	82.597	0	1334500000	23	0.174563	0.795593	-0.154097	-0.361435	Q8N9T8;D3YTE0;H0YFD2	Q8N9T8;D3YTE0	Protein KRI1 homolog	KRI1
28.5628	28.2797	28.398	29.1553	29.2596		12	12	7	25.3	25.3	13.7	56.298	0	5679000000	82	0.59669	0.416376	0.516388	1.10809	D6R938;Q13557;E9PBG7;E9PF82;H0Y9C2;Q9UQM7;H0Y9J2;E9PBE8;E7EQE4;D6RHX9;D6RFJ0;E7ERS6;E7ETC9	D6R938;Q13557;E9PBG7;E9PF82;H0Y9C2	Calcium/calmodulin-dependent protein kinase type II subunit delta	CAMK2D
24.1686	25.3709	25.2369	24.4835	24.2921		1	1	1	12.7	12.7	12.7	11.544	0.0043323	121540000	3	0.0575397	0.914185	-0.0989695	-0.144995	D6RCT6;D6RIA0;D6R9E3;Q9BWT6	D6RCT6;D6RIA0;D6R9E3;Q9BWT6	Meiotic nuclear division protein 1 homolog	MND1
25.8195	26.1364	25.9396	24.5813	25.9418		3	3	3	13.8	13.8	13.8	28.502	0	465780000	13	0.326554	0.599042	-0.49039	-0.703783	D6R9G1;D6RAD4;P50613;D6REC6	D6R9G1;D6RAD4;P50613;D6REC6	Cyclin-dependent kinase 7	CDK7
32.8978	32.6534	32.8634	32.4038	32.7732		15	14	14	37.9	37.9	37.9	30.302	0	58853000000	212	0.173789	0.823506	-0.09552	-0.315145	D6R9P3;D6RD18;D6RBZ0;Q99729	D6R9P3;D6RD18;D6RBZ0;Q99729	Heterogeneous nuclear ribonucleoprotein A/B	HNRNPAB
29.2143	28.4833	28.6456	28.1927	28.9761		8	8	8	38.2	38.2	38.2	25.579	0	3445800000	38	0.232723	0.722395	-0.243969	-0.487766	D6R9U7;O15318;D6R921;D6RIT0;D6RJH6;D6REQ0	D6R9U7;O15318;D6R921;D6RIT0;D6RJH6	DNA-directed RNA polymerase III subunit RPC7	POLR3G
24.9936	24.3269	25.9853	25.7146	27.4427		1	1	1	16.1	16.1	16.1	6.3824	0.0051996	1561300000	10	0.993829	0.21824	1.7206	2.0581	D6R9Z7;P15954	D6R9Z7;P15954	Cytochrome c oxidase subunit 7C, mitochondrial	COX7C
24.7293	25.0766	25.8593	26.4362	24.1243		2	2	2	5.6	5.6	5.6	38.247	0.00078201	212360000	2	-4.34294e-08	1	0	0	D6RIZ4;D6RA47;Q14728;D6RE79;D6R9N3	D6RIZ4;D6RA47;Q14728;D6RE79;D6R9N3	Major facilitator superfamily domain-containing protein 10	MFSD10
24.444	25.6617	25.959	24.8951	24.9295		2	2	2	71.4	71.4	71.4	4.5253	0	380430000	11	-4.34294e-08	1	0	0	D6RAF1;Q53GG5	D6RAF1;Q53GG5	PDZ and LIM domain protein 3	PDLIM3
28.0338	27.288	27.032	25.4324	27.296		3	3	3	35.5	35.5	35.5	10.474	0	1434500000	19	0.564449	0.390723	-1.07408	-1.1916	D6RAN8;H7C5U8;Q9P0M9	D6RAN8;H7C5U8;Q9P0M9	39S ribosomal protein L27, mitochondrial	MRPL27
24.406	23.2641	25.9721	24.5067	25.015		6	1	1	14.4	3.4	3.4	41.443	0.0050298	323460000	3	-4.34294e-08	1	0	0	D6RAX3	D6RAX3		PCDH1
24.5968	25.4876	26.1874	25.9048	23.9512		11	1	1	70.6	8.1	8.1	18.045	0.0024928	218630000	3	-4.34294e-08	1	0	0	D6RBD0	D6RBD0		GNB2L1
26.4523	26.6063	25.0119	24.9372	26.2818		3	3	3	7.4	7.4	7.4	48.009	0.00022391	1715100000	5	0.845995	0.273239	-1.11896	-1.67968	D6RBL4;Q9HCE5	D6RBL4;Q9HCE5	Methyltransferase-like protein 14	METTL14
26.2642	26.5084	25.7558	24.6729	25.5557		4	4	4	23.4	23.4	23.4	20.147	0	1012500000	17	1.02235	0.228206	-1.0582	-1.96321	D6RBS5;Q8IZ81;V9GY58;D6RHX2	D6RBS5;Q8IZ81;V9GY58	ELMO domain-containing protein 2	ELMOD2
28.833	29.3424	28.7993	28.8638	28.5136		4	4	4	36.4	36.4	36.4	15.017	0	5392300000	48	0.654968	0.425767	-0.362113	-1.08022	D6RC52;D6RCB9;Q9NX24;J3QSY4;H0YC83	D6RC52;D6RCB9;Q9NX24;J3QSY4	H/ACA ribonucleoprotein complex subunit 2	NHP2
23.9544	24.3704	25.7852	25.9661	23.5193		2	2	2	9	9	9	28.074	0.0052025	36104000	1	0.363219	0.536392	0.927826	0.822533	D6RCD0;Q8NBQ5	D6RCD0;Q8NBQ5	Estradiol 17-beta-dehydrogenase 11	HSD17B11
25.3166	26.1558	25.5136	25.4869	24.4208		4	4	4	16.8	16.8	16.8	12.389	0.00022523	425340000	7	0.4371	0.50242	-0.595731	-0.902513	H0YAG5;D6RCM2;Q9Y3D5	H0YAG5;D6RCM2;Q9Y3D5	28S ribosomal protein S18c, mitochondrial	MRPS18C
24.8569	25.1165	25.7136	25.738	25.8228		1	1	1	7.1	7.1	7.1	23.003	0.00022017	87542000	1	-4.34294e-08	1	0	0	O95379;D6RCM8	O95379;D6RCM8	Tumor necrosis factor alpha-induced protein 8	TNFAIP8
24.5119	25.4977	25.4854	25.1562	25.0002		1	1	1	7.5	7.5	7.5	20.19	0.00020855	183630000	2	0.189674	0.773458	0.209077	0.40902	D6RD65;D6RF48;Q9P2W9	D6RD65;D6RF48;Q9P2W9	Syntaxin-18	STX18
24.3957	24.9096	25.1539	24.3588	25.2923		2	2	2	6.9	6.9	6.9	30.832	0.00078339	118000000	3	-4.34294e-08	1	0	0	D6REB0;Q13137	D6REB0;Q13137	Calcium-binding and coiled-coil domain-containing protein 2	CALCOCO2
25.7714	25.3764	24.58	25.8625	25.0021		1	1	1	6.3	6.3	6.3	18.736	0.0044944	25760000	1	-4.34294e-08	1	0	0	D6REJ4;D6RFG7;Q96NX9;Q9UI36	D6REJ4;D6RFG7;Q96NX9;Q9UI36	Dachshund homolog 2;Dachshund homolog 1	DACH2;DACH1
25.2791	24.2605	24.3807	24.8853	24.7691		1	1	1	33.3	33.3	33.3	5.8705	0	172110000	4	0.0735036	0.894771	-0.0915009	-0.173407	D6REL0;Q9NRR3	D6REL0;Q9NRR3	CDC42 small effector protein 2	CDC42SE2
24.6168	25.6507	25.3919	25.9358	25.203		2	2	2	6.1	6.1	6.1	41.578	0	175590000	2	-4.34294e-08	1	0	0	D6REL5;Q6UWZ7	D6REL5;Q6UWZ7	BRCA1-A complex subunit Abraxas	FAM175A
25.4028	25.0288	25.1019	25.8392	24.0498		1	1	1	5.5	5.5	5.5	31.18	0.00078217	28648000	1	0.113415	0.845547	-0.218871	-0.278954	D6REL8;P02675	D6REL8;P02675	Fibrinogen beta chain;Fibrinopeptide B;Fibrinogen beta chain	FGB
25.537	27.3061	24.5911	25.8264	25.6503		2	2	2	10.8	10.8	10.8	21.772	0.00020442	451570000	4	-4.34294e-08	1	0	0	H0YAE9;D6REQ6;D6RHI9;O00584	H0YAE9;D6REQ6;D6RHI9;O00584	Ribonuclease T2	RNASET2
32.5787	32.2209	31.8726	31.7077	32.1167		24	24	14	52.7	52.7	31.8	49.005	0	48126000000	327	1.04313	0.275273	-0.500814	-1.65147	D6RGI3;Q9NVA2;D6RER5;D6RDU5;H0Y961;D6RDP1;D6R9Y6;H0Y9G8	D6RGI3;Q9NVA2;D6RER5;D6RDU5	Septin-11	2011-09-01
31.3822	31.4183	31.2484	31.2059	31.2001		33	33	33	28.7	28.7	28.7	133.01	0	28421000000	252	2.33337	0.315725	-0.182088	-1.47074	O94979;D6REX3;D6RHZ5;H7BXG7;H0YAB3;H0Y9K1;H0Y8V7;H0Y8W8;H0Y9T9;D6RE64;D6RCQ9;H0YAF5;D6RBT0;D6RHE8;H0Y9V3	O94979;D6REX3;D6RHZ5;H7BXG7	Protein transport protein Sec31A	SEC31A
24.917	24.3469	24.4661	26.772	24.0588		2	2	2	3	3	3	86.059	0.00022277	149610000	2	-4.34294e-08	1	0	0	D6REY2;P23508	D6REY2;P23508	Colorectal mutant cancer protein	MCC
25.6982	25.3635	26.1463	26.3469	25.4144		9	1	1	48.6	9.9	9.9	12.553	0.0039728	36617000	2	-4.34294e-08	1	0	0	D6RF44	D6RF44		HNRNPD
27.8153	27.9595	28.228	28.5308	28.4199		10	10	10	31.2	31.2	31.2	30.518	0	2816900000	29	1.55422	0.211887	0.505488	2.23465	P27707;D6RFG8;D6RCP9;D6RG38	P27707;D6RFG8;D6RCP9	Deoxycytidine kinase	DCK
25.0865	26.083	24.7315	25.0834	24.7505		1	1	1	1.9	1.9	1.9	87.218	0	107090000	1	-4.34294e-08	1	0	0	D6RFZ4;P78312	D6RFZ4;P78312	Protein FAM193A	FAM193A
26.2231	25.6626	25.9789	24.8332	25.2111		1	1	1	6.4	6.4	6.4	28.869	0.00020713	185890000	5	0.521482	0.442825	-0.601764	-1.03277	D6RHI7;D6RG18;P51946	D6RHI7;D6RG18;P51946	Cyclin-H	CCNH
29.4063	30.0969	30.6196	30.8661	30.1512		2	2	2	27.7	27.7	27.7	9.3959	0	11116000000	44	0.908435	0.273236	0.794039	1.67703	P14406;D6RIE3;D6RGV5;H0UI06;D6R9C3	P14406;D6RIE3;D6RGV5;H0UI06;D6R9C3	Cytochrome c oxidase subunit 7A2, mitochondrial	COX7A2
26.9989	27.6153	27.7915	27.6639	24.8131		8	8	8	28.4	28.4	28.4	44.162	0	2018200000	15	0.157992	0.777571	-0.550969	-0.400421	D6RGX2;Q9NUQ7;H0YA18;D6RB53;D6RA67;D6R9J7;H0Y9B0	D6RGX2;Q9NUQ7;H0YA18	Ufm1-specific protease 2	UFSP2
24.1371	25.5525	25.3961	25.4795	25.5061		3	2	2	7.2	5.7	5.7	54.483	0	206320000	3	-4.34294e-08	1	0	0	D6RHX8;F8W9W2;P43250;Q5T060;P34947	D6RHX8;F8W9W2;P43250	G protein-coupled receptor kinase 6	GRK6
25.1677	25.0198	25.4842	25.6501	26.3418		1	1	1	7.5	7.5	7.5	18.517	0.0066568	153950000	2	-4.34294e-08	1	0	0	Q86TN9;D6RIC8;Q96DR4	Q86TN9;D6RIC8;Q96DR4	StAR-related lipid transfer protein 4	STARD4
24.3743	25.5598	26.6053	26.4512	26.4099	+	7	6	6	10.2	8.9	8.9	97.326	0	929630000	12	1.36994	0.174018	1.52175	2.77476	Q92995;H7C5J3	Q92995;H7C5J3	Ubiquitin carboxyl-terminal hydrolase 13	USP13
26.7327	24.1586	25.5031	25.2901	25.3014		5	5	5	22.1	22.1	22.1	32.932	0	649910000	8	-4.34294e-08	1	0	0	Q9UL40;D6RJ07;B7Z4J8;B7Z4N4;B7Z6B6;B7Z6Q2	Q9UL40;D6RJ07;B7Z4J8;B7Z4N4	Zinc finger protein 346	ZNF346
25.5697	26.5384	25.0082	24.8515	25.365		3	3	3	14.9	14.9	14.9	21.529	0.00022257	111870000	3	-4.34294e-08	1	0	0	D6RJ90;Q9Y6G5;H0Y9N4;D6RC04	D6RJ90;Q9Y6G5;H0Y9N4	COMM domain-containing protein 10	COMMD10
24.2309	24.4717	27.3068	27.542	25.2108		4	1	1	21	7	7	22.612	0	1238400000	16	1.0302	0.214377	2.33526	2.20144	D6RJF2;D6RJ02;D6RD97	D6RJF2;D6RJ02;D6RD97		PAIP1
31.0112	30.4299	30.9927	30.5517	30.1648		22	21	21	51.7	51.7	51.7	60.082	0	15523000000	138	0.145082	0.822343	-0.15082	-0.316083	Q8WVV9;D6W592;B7WPG3;H7C464;C9IYN3;H7BXH8;C9JJZ7	Q8WVV9;D6W592;B7WPG3	Heterogeneous nuclear ribonucleoprotein L-like	HNRNPLL;HNRPLL
26.5766	27.5592	28.078	27.4114	27.8425		5	5	5	30.2	30.2	30.2	20.539	0	1916500000	25	0.680285	0.356891	0.709394	1.30279	E2QRF9;O75496;H7C608;C9K0U5	E2QRF9;O75496;H7C608	Geminin	GMNN
28.5992	29.1629	28.8143	28.6538	29.1327		4	4	4	33.3	33.3	33.3	13.293	0	4550500000	59	0.016492	0.978758	-0.0140877	-0.0372926	P52435;Q9H1A6;E2QRJ6;Q9H1A7;Q9GZM3;A6NFM0;D6RAG0;E7EP90;F8WF84;E7EWC6;H0Y980	P52435;Q9H1A6;E2QRJ6;Q9H1A7;Q9GZM3;A6NFM0;D6RAG0;E7EP90;F8WF84;E7EWC6;H0Y980	DNA-directed RNA polymerase II subunit RPB11-a;DNA-directed RNA polymerase II subunit RPB11-b2;DNA-directed RNA polymerase II subunit RPB11-b1	POLR2J;POLR2J1;POLR2J3;POLR2J2
29.9631	29.5622	29.5757	29.5194	29.6729		9	9	9	34.2	34.2	34.2	35.731	0	8682500000	90	0.44544	0.622162	-0.173299	-0.666019	E2QRM6;Q9H2U2;D6R967;H0Y9D8;D6RGV9;B4DFH3;H0YAK2;D6RGI1;D6RAD3	E2QRM6;Q9H2U2;D6R967;H0Y9D8	Inorganic pyrophosphatase 2, mitochondrial	PPA2
24.7662	25.3969	25.1191	26.1301	25.4867		3	3	3	6.2	6.2	6.2	58.689	0	416420000	10	0.458197	0.500304	0.49708	0.907	E9PM53;Q9UIF7;E5KP25;H0YCY5;E9PNY0;G8JLP0;Q5T418;Q5T413	E9PM53;Q9UIF7;E5KP25;H0YCY5;E9PNY0;G8JLP0	A/G-specific adenine DNA glycosylase	MUTYH
26.5923	25.7557	26.1112	25.3636	25.5775		3	3	3	20.3	20.3	20.3	21.807	0	507910000	13	0.479748	0.488242	-0.489934	-0.935425	E5RFJ1;Q96MF7;E5RIM1;E5RHW9	E5RFJ1;Q96MF7	E3 SUMO-protein ligase NSE2	NSMCE2
24.8925	25.67	24.4108	26.6369	25.6625		1	1	1	9.5	9.5	9.5	18.99	0.0024971	32226000	0	-4.34294e-08	1	0	0	E5RFJ5;E7EWM7;P54274	E5RFJ5;E7EWM7;P54274	Telomeric repeat-binding factor 1	TERF1
26.1395	26.1717	25.4425	24.7397	23.6186		3	2	2	46.1	27.8	27.8	12.65	0	572290000	10	0.966097	0.229943	-1.55536	-1.97941	E5RFP4	E5RFP4		RBPMS
25.0007	26.1738	26.303	26.5943	26.6729		4	4	4	14.7	14.7	14.7	34.823	0	596970000	14	0.869436	0.273867	0.936187	1.66967	H0YAW7;E5RFU2;P34913;E5RI53;E5RFH6	H0YAW7;E5RFU2;P34913;E5RI53;E5RFH6	Bifunctional epoxide hydrolase 2;Cytosolic epoxide hydrolase 2;Lipid-phosphate phosphatase	EPHX2
26.0054	27.0161	26.8371	26.9435	27.0477		2	2	2	28.1	28.1	28.1	9.632	0	1522700000	23	0.46443	0.506415	0.432056	0.891296	E5RFZ8;E5RGA7;E5RJ40;E5RJG5;E5RIP4;Q15043	E5RFZ8;E5RGA7;E5RJ40;E5RJG5;E5RIP4;Q15043	Zinc transporter ZIP14	SLC39A14
25.4486	25.7333	24.5469	25.7136	25.43		1	1	1	6	6	6	17.757	0.0039743	7957900000	19	-4.34294e-08	1	0	0	E5RHB3;E5RG15;E9PGV4;Q8NBP0	E5RHB3;E5RG15;E9PGV4;Q8NBP0	Tetratricopeptide repeat protein 13	TTC13
27.4641	28.4993	28.3396	28.1555	28.2089		13	13	13	49.5	49.5	49.5	33.601	0	2956200000	40	0.248064	0.707943	0.252978	0.513964	Q6P1N9;E5RG17;G5EA19;E5RGF2;U3KQS5;H0YBX2;E5RK70;E5RID7;E5RG62;E5RI69;E5RJY6	Q6P1N9;E5RG17;G5EA19;E5RGF2;U3KQS5;H0YBX2	Putative deoxyribonuclease TATDN1	TATDN1
24.6563	26.7069	25.8295	25.8174	26.1389		2	2	2	12.4	12.4	12.4	10.859	0.00021218	248310000	11	-4.34294e-08	1	0	0	E5RK75;E5RJ74;E5RGE5;E5RI74;Q8TCF1	E5RK75;E5RJ74;E5RGE5;E5RI74;Q8TCF1	AN1-type zinc finger protein 1	ZFAND1
30.2882	29.5009	29.2697	28.1369	29.6678		4	4	4	57.6	57.6	57.6	6.3304	0	7322200000	32	0.55347	0.400672	-0.869785	-1.14332	E5RGN3;O00244;E5RIM7	E5RGN3;O00244;E5RIM7	Copper transport protein ATOX1	ATOX1
24.4746	25.6044	25.0809	25.0495	25.2377		2	2	2	46.4	46.4	46.4	6.2643	0	1281800000	11	-4.34294e-08	1	0	0	E5RGS9;Q9NRG0	E5RGS9;Q9NRG0	Chromatin accessibility complex protein 1	CHRAC1
24.0309	25.1845	25.0949	26.4144	25.4115		3	1	1	16.1	6	6	19.574	0.00020678	13771000000	22	-4.34294e-08	1	0	0	E5RGX5;Q93045	E5RGX5;Q93045	Stathmin;Stathmin-2	STMN2
24.7677	24.3774	25.7888	26.5676	24.7575		3	3	3	12.2	12.2	12.2	38.353	0.00022173	86738000	3	-4.34294e-08	1	0	0	E5RHA3;Q86X53;H0YBT6;H0YB25	E5RHA3;Q86X53;H0YBT6;H0YB25	Glutamate-rich protein 1	ERICH1
27.9685	27.5032	29.3617	29.433	28.9751	+	7	7	7	54.8	54.8	54.8	12.53	0	4547300000	40	2.03708	0.156872	1.52074	4.3133	Q8NFU3;R4GNF9	Q8NFU3;R4GNF9	Thiosulfate sulfurtransferase/rhodanese-like domain-containing protein 1	TSTD1
24.6267	24.4136	26.393	25.6106	24.9126		1	1	1	22.9	22.9	22.9	5.2721	0.00040404	407520000	1	0.858347	0.26773	1.11858	1.70071	E5RHV4;H0YAP1;E5RHR6;Q9Y5V0	E5RHV4;H0YAP1;E5RHR6;Q9Y5V0	Zinc finger protein 706	ZNF706
30.7866	31.1444	30.293	30.5759	30.7603		23	23	19	62.7	62.7	57.1	37.725	0	20188000000	148	0.820839	0.352953	-0.422447	-1.31869	E5RHW4;O94905;E5RJ09	E5RHW4;O94905;E5RJ09	Erlin-2	ERLIN2
26.7246	26.3996	26.7786	26.5316	26.368		6	6	6	13.4	13.4	13.4	53.305	0	823140000	15	0.00441614	0.997334	-0.00269667	-0.00911244	E5RIH5;Q6NXR4;E5RHM7	E5RIH5;Q6NXR4	TELO2-interacting protein 2	TTI2
24.6734	25.4958	25.2767	25.9625	25.4928		2	2	2	14.7	14.7	14.7	18.336	0.00022202	344390000	7	0.510667	0.464825	0.49273	0.979967	E5RK82;O15182;E5RJF8;H0YBL5;E5RH67;E5RFM2	E5RK82;O15182;E5RJF8;H0YBL5;E5RH67;E5RFM2	Centrin-3	CETN3
25.6165	25.8105	25.6749	26.0937	26.706		3	3	3	6.7	6.7	6.7	57.521	0.0002173	812900000	10	0.468139	0.502781	0.444696	0.901673	E5RJU9;Q86UE4;H0YB56	E5RJU9;Q86UE4;H0YB56	Protein LYRIC	MTDH
30.5522	30.2599	30.2404	30.2639	30.0456		10	10	10	40.5	40.5	40.5	36.064	0	13546000000	112	0.673742	0.493596	-0.22274	-0.924755	E7EM64;Q7L5N1;H7C3T0	E7EM64;Q7L5N1	COP9 signalosome complex subunit 6	COPS6
26.2533	26.1524	26.7897	26.5298	26.8829		6	6	6	14.2	14.2	14.2	50.051	0	830760000	11	1.48182	0.213651	0.531312	2.20053	E7EM93;Q9BQG2	E7EM93;Q9BQG2	Peroxisomal NADH pyrophosphatase NUDT12	NUDT12
25.5658	25.6386	23.9087	24.9913	24.6525		3	3	3	5.2	5.2	5.2	80.654	0	336170000	3	-4.34294e-08	1	0	0	Q32M88;E7EMA9;H0YCL6;B8ZZ60	Q32M88;E7EMA9	Acid trehalase-like protein 1	ATHL1
28.7315	29.316	29.4165	29.685	29.9927		13	13	13	33.6	33.6	33.6	47.064	0	7974200000	89	0.94021	0.275252	0.674332	1.66099	Q14254;J3QLD9;E7EMK3;K7EKW9	Q14254;J3QLD9;E7EMK3;K7EKW9	Flotillin-2	FLOT2
25.7427	26.549	25.0829	25.6869	25.4109		6	6	6	14.3	14.3	14.3	41.796	0	1229800000	13	0.857187	0.286891	-0.752317	-1.58178	E7EMM4;Q13510;E7ERV9	E7EMM4;Q13510;E7ERV9	Acid ceramidase;Acid ceramidase subunit alpha;Acid ceramidase subunit beta	ASAH1
29.2077	28.9107	28.8349	28.9469	28.8582		5	5	5	31.8	31.8	31.8	19.245	0	5417900000	61	0.638885	0.53946	-0.179136	-0.817514	E7EMN6;Q6NXS1;P41236;E7EUI7;Q96PQ5	E7EMN6;Q6NXS1;P41236	Putative protein phosphatase inhibitor 2-like protein 3;Protein phosphatase inhibitor 2	PPP1R2;PPP1R2P3
27.1204	27.1603	27.3393	27.0485	27.361		8	8	8	27.2	27.2	27.2	35.571	0	1421300000	32	0.332432	0.733704	0.109257	0.4732	E7EMP6;Q96FZ2;D6R9T3;D6RAZ3;D6RAI0;D6RGK7	E7EMP6;Q96FZ2;D6R9T3	UPF0361 protein C3orf37	C3orf37
29.706	29.7855	29.014	29.611	28.941		7	7	7	56.1	56.1	56.1	16.23	0	7250800000	62	0.865158	0.312238	-0.557156	-1.48352	J3KMY5;P61916;G3V3E8;E7EMS2;G3V3D1;H0YIZ1;G3V2V8;B4DQV7	J3KMY5;P61916;G3V3E8;E7EMS2;G3V3D1;H0YIZ1;G3V2V8;B4DQV7	Epididymal secretory protein E1	NPC2
25.2747	25.2712	24.4425	25.1168	25.2953		6	4	4	7.6	5.9	5.9	78.881	0.00021533	434350000	7	-4.34294e-08	1	0	0	E7EMV2;E7ESP9;P07197	E7EMV2;E7ESP9;P07197	Neurofilament medium polypeptide	NEFM
25.407	26.2891	25.3141	25.2058	26.103		1	1	1	5.4	5.4	5.4	27.826	0	305120000	15	0.239422	0.705974	-0.307067	-0.519393	E7EW15;E7EMV7;Q15025	E7EW15;E7EMV7;Q15025	TNFAIP3-interacting protein 1	TNIP1
29.1935	29.3832	29.1857	28.9667	29.4573		25	25	25	29.5	29.5	29.5	109.16	0	7095700000	83	0.158641	0.840686	-0.0851123	-0.287169	E7EMX7;Q9P0K7;D6RB27;D6R9G4;D6RBY4;D6REL2;D6R9G6;D6RF74;D6RE17;D6RB25;D6RBW6	E7EMX7;Q9P0K7	Ankycorbin	RAI14
27.0146	27.182	27.3088	27.4337	27.0922		8	8	7	3.5	3.5	3	296.74	0	1309300000	10	0.526582	0.578515	0.179985	0.740399	E7EMZ9;E9PBC6;Q4VXL4;D6RAA5;Q4VXL8;O95359;H0Y911;H0Y9C3;E9PGB3;H0Y8P9	E7EMZ9;E9PBC6;Q4VXL4;D6RAA5;Q4VXL8;O95359;H0Y911	Transforming acidic coiled-coil-containing protein 2	TACC2
24.829	25.7225	25.8488	24.9913	25.4229		1	1	1	2.5	2.5	2.5	61.418	0.0077135	489070000	2	-4.34294e-08	1	0	0	E7EN32;O00255	E7EN32;O00255	Menin	MEN1
23.7417	25.7389	25.3547	25.3222	25.6739		3	3	3	3.1	3.1	3.1	113.23	0.00022056	174450000	5	-4.34294e-08	1	0	0	E7EN73;Q8IZA0;C9J519;B1AN15;H0Y4S8	E7EN73;Q8IZA0;C9J519;B1AN15	Dyslexia-associated protein KIAA0319-like protein	KIAA0319L
26.7819	27.0081	26.0188	26.7409	26.5004		6	6	6	11.6	11.6	11.6	65.885	0	957110000	14	0.707355	0.381554	-0.474991	-1.22824	E7EN86;P52747;E7EX64;Q5R3B9;P36508;E9PPB0;C9JRS3;E9PLN4;E9PS81;E9PMY8;E9PJF2;C9JTC5;C9J2G7;C9JCG1;E9PLS7	E7EN86;P52747;E7EX64;Q5R3B9;P36508	Zinc finger protein 143;Zinc finger protein 76	ZNF143;ZNF76
25.2401	25.2887	25.0634	25.0892	25.367		3	3	3	28.8	28.8	28.8	12.853	0	633030000	10	-4.34294e-08	1	0	0	E9PGW7;Q5T8T7;E7EN96;Q5T8T8;Q15528	E9PGW7;Q5T8T7;E7EN96;Q5T8T8;Q15528	Mediator of RNA polymerase II transcription subunit 22	MED22
27.1533	28.0123	27.1842	27.3454	24.2618		5	5	5	34.1	34.1	34.1	25.114	0	1724600000	31	0.403094	0.494954	-1.31901	-0.920627	E7ENF1;Q96C57;F5H7W8;H0YGK4;F6TFQ5;G5EA44;F5H8B7;F5H3K2;H0YF83	E7ENF1;Q96C57;F5H7W8;H0YGK4;F6TFQ5;G5EA44;F5H8B7;F5H3K2	Uncharacterized protein C12orf43	C12orf43
29.5666	28.7025	28.2201	28.4605	28.4045		13	10	10	38.1	30.5	30.5	42.636	0	5739100000	33	0.980513	0.257918	-0.772834	-1.77496	E7ENJ6;Q9BXS5;B4DDG7;K7EJL1;K7EPJ8;K7ENA7;K7ER75;K7EQ90;K7EQX3	E7ENJ6;Q9BXS5;B4DDG7;K7EJL1	AP-1 complex subunit mu-1	AP1M1
28.2627	30.5382	28.5188	28.509	27.6986		3	3	1	0.4	0.4	0.1	966.64	0.00039912	7134600000	32	0.528542	0.402412	-1.15829	-1.13808	E7ENN3	E7ENN3		SYNE1
31.882	31.5629	32.2152	32.0303	32.2925		42	42	4	39.5	39.5	3.4	136.06	0	44019000000	404	1.21654	0.254574	0.456903	1.78718	P55265;E7ENU4	P55265;E7ENU4	Double-stranded RNA-specific adenosine deaminase	ADAR
29.8776	30.4479	30.5978	30.7196	31.0513		25	24	23	29.7	28.2	27.5	106.62	0	16731000000	191	0.9698	0.273671	0.626822	1.67042	E7EP00;P53992;G5EA31;B4DZT4;F6RFB3	E7EP00;P53992;G5EA31	Protein transport protein Sec24C	SEC24C
26.2359	25.1197	27.2175	26.8365	27.5313	+	5	5	5	8.9	8.9	8.9	81.487	0	1014900000	20	1.2717	0.179475	1.5173	2.57081	Q9BRZ2;C9JI91	Q9BRZ2	E3 ubiquitin-protein ligase TRIM56	TRIM56
26.2648	24.5354	24.1687	25.282	25.0984		4	4	2	9.6	9.6	5.3	51.156	0.00021066	345210000	2	0.2734	0.645412	-0.550336	-0.62316	Q9UHQ1;E7EP87;J3QRB0;E9PH27;J3KS48;J3KT43;J3QL28;J3QSD9;J3KTP5;J3KRH7	Q9UHQ1;E7EP87;J3QRB0;E9PH27;J3KS48;J3KT43	Nuclear prelamin A recognition factor	NARF
26.6355	27.6151	27.174	27.7376	27.7323		9	9	9	18	18	18	64.827	0	1909900000	31	0.39207	0.55738	0.422666	0.786074	G3V2F4;E7EPD8;Q9NUW8;G3V2J6;Q86TV8;G3V2U6;Q9BRS7;G3V4W8;G3V5H9;H0YJ44;G3V3Q0;G3V5F9;G3V5B8;G3V554	G3V2F4;E7EPD8;Q9NUW8;G3V2J6;Q86TV8	Tyrosyl-DNA phosphodiesterase 1	TDP1
25.1002	24.8083	25.6978	26.6159	26.3276		2	2	2	1.9	1.9	1.9	161.49	0	278210000	4	-4.34294e-08	1	0	0	E9PEW5;E7EPL7;Q9HD67	E9PEW5;E7EPL7;Q9HD67	Unconventional myosin-X	MYO10
25.6478	26.0604	24.6656	24.9624	26.2386		3	3	3	4.5	4.5	4.5	74.281	0.00021626	123750000	5	-4.34294e-08	1	0	0	E7EPM6;P33121;D6RER0;B7Z3Z9;H0Y9Z9;D6RG07	E7EPM6;P33121;D6RER0;B7Z3Z9	Long-chain-fatty-acid--CoA ligase 1	ACSL1
31.225	31.3451	31.3195	30.8894	31.3538		59	59	57	24.4	24.4	24	308.77	0	25939000000	281	0.182814	0.81376	-0.0974461	-0.326964	E7EPN9;Q9Y520;H7C5N8	E7EPN9;Q9Y520	Protein PRRC2C	PRRC2C
27.2643	28.3528	28.8389	28.3693	28.2261		5	5	5	26.5	26.5	26.5	27.391	0	2856700000	36	0.601881	0.395471	0.66958	1.17307	P19404;E7EPT4	P19404;E7EPT4	NADH dehydrogenase [ubiquinone] flavoprotein 2, mitochondrial	NDUFV2
28.7762	27.6693	28.704	28.3198	27.182		4	4	2	40.9	40.9	25.2	11.777	0	3168000000	40	0.0735821	0.88779	-0.154174	-0.188046	E7EPV7;P37840;D6RA31	E7EPV7;P37840;D6RA31	Alpha-synuclein	SNCA
25.6278	26.5687	25.4492	25.2209	26.6539		3	3	3	19.3	19.3	19.3	24.775	0.00021331	610560000	7	0.178251	0.766915	-0.323549	-0.418818	O14653;E7EQ34;I3L1K7;I3L4Z6;I3L0K1;I3L3V4	O14653;E7EQ34;I3L1K7;I3L4Z6;I3L0K1	Golgi SNAP receptor complex member 2	GOSR2
28.5774	29.1207	28.768	28.3731	28.527		9	9	9	18.7	18.7	18.7	38.753	0	4095100000	46	0.484873	0.530253	-0.293007	-0.834741	E7EWE1;E7EQ61;Q9GZZ9;C9J5W5;C9J0F6;C9JRV9	E7EWE1;E7EQ61;Q9GZZ9;C9J5W5;C9J0F6;C9JRV9	Ubiquitin-like modifier-activating enzyme 5	UBA5
26.1537	25.7056	26.7425	24.9013	25.133		2	2	2	2.5	2.5	2.5	71.699	0.0050354	1289300000	28	-4.34294e-08	1	0	0	E7EQ62;E7EWH5;E7EM82;P29122	E7EQ62;E7EWH5;E7EM82;P29122	Proprotein convertase subtilisin/kexin type 6	PCSK6
24.1733	24.1059	26.022	24.9537	25.9861	+	5	5	5	5.3	5.3	5.3	96.619	0.00022237	528530000	6	1.35388	0.172324	1.5143	2.73881	Q96RS0	Q96RS0	Trimethylguanosine synthase	TGS1
28.08	27.8847	27.738	27.9094	27.8175		3	3	3	20.5	20.5	20.5	18.488	0	2909600000	44	0.708165	0.539637	-0.160702	-0.816162	E7EQ72;Q15363;F5GX39	E7EQ72;Q15363;F5GX39	Transmembrane emp24 domain-containing protein 2	TMED2
24.9371	25.5422	26.797	25.3056	27.0401		2	2	2	23	23	23	13.917	0.00039944	393870000	1	0.660538	0.338306	1.14123	1.36607	E7EQJ3;H0YBZ8;E7ESL3;P04233;H0YBZ2;E7ER71	E7EQJ3;H0YBZ8;E7ESL3;P04233;H0YBZ2;E7ER71	HLA class II histocompatibility antigen gamma chain	CD74
24.6229	26.0717	25.3889	25.3642	26.197		13	1	1	38	8.5	8.5	34.913	0	158380000	2	-4.34294e-08	1	0	0	E7EQL5;E7ET01;E7EQU2;E7ESD3;E7EUM4	E7EQL5;E7ET01;E7EQU2;E7ESD3		DYNC1I2
27.2515	24.4397	25.2712	25.9924	24.8601		4	4	4	10.8	10.8	10.8	56.255	0	606460000	11	0.151669	0.786308	-0.471022	-0.38243	E7EQL6;O43272	E7EQL6;O43272	Proline dehydrogenase 1, mitochondrial	PRODH
26.0646	24.855	24.8306	24.6689	24.5151		2	2	2	2.3	2.3	2.3	163.91	0.0043274	44741000	0	-4.34294e-08	1	0	0	E7EQL8;Q96RT7	E7EQL8;Q96RT7	Gamma-tubulin complex component 6	TUBGCP6
28.2648	28.5559	28.6436	28.587	28.4291		14	11	11	30.7	27	27	55.405	0	3916300000	45	0.429249	0.655632	0.142882	0.604101	P20839;E7EQS0;C9J381;C9K0R9;C9J029;H7C5T1;H7C511	P20839;E7EQS0;C9J381;C9K0R9	Inosine-5-monophosphate dehydrogenase 1;Inosine-5-monophosphate dehydrogenase	IMPDH1
31.8315	31.6413	31.9907	31.7156	31.92		10	10	10	49	49	49	17.522	0	39834000000	198	0.447744	0.652281	0.139001	0.609909	E9PES6;E7ES08;E7EQU1;O15347	E9PES6;E7ES08;E7EQU1;O15347	High mobility group protein B3	HMGB3
27.7631	28.1479	27.5115	28.07	28.247		16	9	9	31.9	17.3	17.3	58.726	0	3249200000	37	0.0128149	0.983027	-0.0126642	-0.0301483	E7EQY4;E7EV10;Q9BTC8;D6W5A2;E9PCS8;E9PF88	E7EQY4;E7EV10;Q9BTC8;D6W5A2;E9PCS8	Metastasis-associated protein MTA3	MTA3
26.4526	25.7483	26.0031	28.1788	25.8922		6	6	6	26.2	26.2	26.2	31.848	0	1166600000	15	0.225607	0.693981	0.590911	0.539035	Q16637;E7EQZ4;B4DP61;H0YBZ9	Q16637;E7EQZ4;B4DP61	Survival motor neuron protein	SMN1
26.195	26.2098	26.4357	24.4588	26.3962		8	7	7	15.6	13.4	13.4	69.5	0	1009800000	17	0.194924	0.736101	-0.438883	-0.465721	O95340;E7ER89	O95340;E7ER89	Bifunctional 3-phosphoadenosine 5-phosphosulfate synthase 2;Sulfate adenylyltransferase;Adenylyl-sulfate kinase	PAPSS2
25.8739	25.5671	25.6662	25.908	23.8442		2	2	2	3.9	3.9	3.9	97.543	0.00079083	41369000	2	-4.34294e-08	1	0	0	E7ERC6;H0Y9V7;P98194;H0Y8X9	E7ERC6;H0Y9V7;P98194;H0Y8X9	Calcium-transporting ATPase type 2C member 1	ATP2C1
28.8142	27.7081	27.5669	28.6941	29.2023		14	14	14	17	17	17	106.38	0	3981600000	49	0.106999	0.849536	0.226628	0.267329	Q86VM9;E7ERS3;H3BRH3;H3BRN6;H3BPD0;H3BP01	Q86VM9;E7ERS3	Zinc finger CCCH domain-containing protein 18	ZC3H18
26.1962	27.0629	25.3854	27.9736	26.2866		15	12	12	2.3	2	2	847.96	0	1879500000	15	0.0258041	0.959267	-0.0810283	-0.0716332	F8W9J4;Q03001;E7ERU2;E9PEB9;J3QTQ0;E7ERU0;E9PHM6;F6QMI7;E7ETB9;Q5T0V7;Q6P0N6;H0YBX0;E7ESK0	F8W9J4;Q03001;E7ERU2;E9PEB9;J3QTQ0;E7ERU0;E9PHM6	Dystonin	DST
28.7517	28.7736	27.8555	28.2968	28.7049		10	10	10	30.4	30.4	30.4	45.88	0	4071300000	40	0.639822	0.400527	-0.476922	-1.1445	E7ES35;Q5R3I4;A9UJP8;H7C089;F8WBU8	E7ES35;Q5R3I4	Tetratricopeptide repeat protein 38	TTC38
24.8859	25.2343	27.6032	24.8206	27.0828		11	6	6	15.5	8.1	8.1	91.953	0	1159900000	10	0.545429	0.390497	1.44209	1.19151	E9PDE8;O95757;E7ES43;D6RJ96	E9PDE8;O95757;E7ES43;D6RJ96	Heat shock 70 kDa protein 4L	HSPA4L
25.2528	25.0489	26.3895	26.8564	26.7352	+	4	4	4	3.7	3.7	3.7	162.46	0	644470000	18	2.34257	0.2046	1.50951	5.10117	Q14191	Q14191	Werner syndrome ATP-dependent helicase	WRN
28.0115	28.0842	27.7509	28.1564	28.5086		14	14	14	17.4	17.4	17.4	136.97	0	3094100000	66	0.113449	0.861521	0.0907841	0.236484	Q5SNT6;F8W7U3;J3KP36;E7ESD2;Q9Y4E1;Q641Q2;F5GY39;B1AP61;Q5SRD0	Q5SNT6;F8W7U3;J3KP36;E7ESD2;Q9Y4E1;Q641Q2	WASH complex subunit FAM21B;WASH complex subunit FAM21C;WASH complex subunit FAM21A	FAM21B;FAM21A;FAM21C
25.057	25.1075	24.8966	24.3718	23.3185		6	1	1	41.4	9.7	9.7	16.854	0.00020362	16344000	1	0.627808	0.368065	-0.886598	-1.26778	E7ESG8;E5RFI3;B7Z2C5	E7ESG8;E5RFI3	Serine/threonine-protein phosphatase	PPP2CA;PPP2CB
25.0412	25.3626	26.8169	26.4291	26.8119	+	4	4	4	31.7	31.7	31.7	19.737	0	848840000	11	2.26743	0.170122	1.48409	4.87302	Q9NSP4;B1AHQ7;B1AHQ6	Q9NSP4;B1AHQ7;B1AHQ6	Centromere protein M	CENPM
24.0675	24.8718	25.3449	25.8101	24.9635		2	2	2	2.1	2.1	2.1	102.83	0.0070124	153100000	3	0.886803	0.272213	0.903191	1.68651	E7ESP4;P17301;E9PB77;E7EMF1	E7ESP4;P17301;E9PB77;E7EMF1	Integrin alpha-2	ITGA2
29.8224	30.462	30.1953	30.0638	29.737		29	29	0	26.9	26.9	0	145.95	0	11724000000	157	0.179647	0.795051	-0.143506	-0.362187	E7ESS2;H7C360;H7C0P6;H7C3Z6;I3L2I2;I3L1U1	E7ESS2;H7C360;H7C0P6		MAP4K4
30.9661	30.5622	31.0754	30.8175	31.075		27	27	21	44.5	44.5	34.9	79.372	0	19992000000	195	0.501888	0.55758	0.225134	0.784555	E7ESY4;Q13330;H0Y4T7;F8W9Y9;F8VSM3;C9JJM0;H0YIV8;F8VPC5;H0YIT0	E7ESY4;Q13330;H0Y4T7	Metastasis-associated protein MTA1	MTA1
24.4531	24.5033	24.8567	25.1139	26.4418		2	2	2	2.3	2.3	2.3	133.43	0.00021272	79165000	3	0.666367	0.3406	0.992596	1.35171	E7ESZ3;H7BXC7;Q9H7P9	E7ESZ3;H7BXC7;Q9H7P9	Pleckstrin homology domain-containing family G member 2	PLEKHG2
27.6014	27.4115	27.3291	26.6539	27.6084		9	9	9	22	22	22	40.75	0	1928000000	32	0.3304	0.627426	-0.309326	-0.654549	O95299;E7ESZ7;Q8WXC9;H7C2W5;H7C1Y7;H7C2X4;Q8N1B9;C9J6X0	O95299;E7ESZ7;Q8WXC9	NADH dehydrogenase [ubiquinone] 1 alpha subcomplex subunit 10, mitochondrial	NDUFA10
25.7786	24.8432	26.0016	25.6439	25.695		3	3	3	9.4	9.4	9.4	44.86	0	287180000	5	0.52017	0.463917	0.469274	0.983262	E7ET07;Q9NXR8	E7ET07;Q9NXR8	Inhibitor of growth protein 3	ING3
30.0414	30.0388	29.7307	30.0738	30.1391		36	36	2	18.2	18.2	1	227.73	0	12726000000	151	0.129259	0.867504	-0.0588888	-0.223489	E7ETA6;Q15154;E7EV93;E9PGW9;E5RGQ4;H0YBA1;A6NNN6	E7ETA6;Q15154	Pericentriolar material 1 protein	PCM1
27.4056	27.4127	28.796	28.5734	29.2844	+	18	18	18	19.2	19.2	19.2	118.99	0	3281300000	72	1.91445	0.148731	1.47544	3.97615	F5H6E2;O00159;I3L204;I3L4D4;I3L501;I3L3Y6	F5H6E2;O00159	Unconventional myosin-Ic	MYO1C
27.4661	28.0105	27.774	28.2348	28.0327		14	14	14	6	6	6	308.07	0	2845100000	48	0.424154	0.572395	0.275555	0.752675	E7ETD6;Q12830;F5GXF5;J3QQK4;J3KSK9;E9PE19;F5H176;J3QQQ8	E7ETD6;Q12830;F5GXF5	Nucleosome-remodeling factor subunit BPTF	BPTF
24.6541	25.8036	25.4496	25.4569	25.6751		2	2	2	2.9	2.9	2.9	78.571	0.00078309	191600000	2	-4.34294e-08	1	0	0	E7ETF9;Q9BV73;H0Y5R2;E9PHT2	E7ETF9;Q9BV73;H0Y5R2;E9PHT2	Centrosome-associated protein CEP250	CEP250
32.9176	31.9861	31.7677	31.6042	32.0147		7	7	7	53.4	53.4	53.4	15.197	0	44631000000	146	0.738941	0.339273	-0.656289	-1.36792	E7ETK0;P62847	E7ETK0;P62847	40S ribosomal protein S24	RPS24
29.5418	29.5499	30.9613	31.6401	30.4473	+	8	8	8	83.7	83.7	83.7	11.471	0	17030000000	136	1.33881	0.172131	1.47036	2.69315	Q99584	Q99584	Protein S100-A13	S100A13
28.8434	28.6998	27.9857	28.5995	27.7149		14	14	14	36.3	36.3	36.3	52.423	0	3584200000	44	0.840584	0.303163	-0.671593	-1.51935	E7ETT4;E7ETT1;P05166;E9PDR0;E7EX59;E9PEC3;E7EUY3;C9JQS9;F8WBI9;E7ENC1;C9JVY9;C9JAW3;C9JVW9;H7C5C9	E7ETT4;E7ETT1;P05166;E9PDR0;E7EX59;E9PEC3;E7EUY3;C9JQS9;F8WBI9	Propionyl-CoA carboxylase beta chain, mitochondrial	PCCB
26.2584	27.9382	27.1177	27.1817	24.8337		9	9	9	31.6	31.6	31.6	38.632	0	1368600000	32	0.233793	0.678581	-0.720598	-0.564202	P09001;H0Y9G6;E7ETU7;E9PF06;D6RC14	P09001;H0Y9G6;E7ETU7;E9PF06	39S ribosomal protein L3, mitochondrial	MRPL3
27.3838	27.284	28.6835	29.1259	28.565	+	8	8	8	24.6	24.6	24.6	46.655	0	3330100000	47	2.13555	0.165354	1.4576	4.50659	P34949;F5GX71;H3BPB8;H3BMZ9;H3BPP3;H3BUZ9;H3BP57;H3BT48;H3BU66;H3BPM5;H3BN01;H3BQX0;H3BNY8;H3BPU7;H3BUG1;H3BT46;B4DYB8	P34949;F5GX71;H3BPB8;H3BMZ9;H3BPP3;H3BUZ9;H3BP57;H3BT48;H3BU66;H3BPM5;H3BN01;H3BQX0;H3BNY8	Mannose-6-phosphate isomerase	MPI
28.7194	28.4921	30.2604	29.9386	29.9618	+	16	16	12	36.6	36.6	27.4	49.008	0	7848000000	92	2.55847	0.213185	1.44781	5.60478	Q9UNW9;M0R1A0	Q9UNW9	RNA-binding protein Nova-2	NOVA2
26.655	27.4895	25.4448	26.7739	25.5988		4	4	4	27.2	27.2	27.2	18.09	0	1117700000	20	0.776249	0.291962	-1.13305	-1.56331	E7ETY7;Q8TED1;J3KNB5	E7ETY7;Q8TED1	Glutathione peroxidase;Probable glutathione peroxidase 8	GPX8
30.5535	30.7137	30.2409	29.9807	30.7059		23	22	22	47.3	45.6	45.6	46.913	0	15057000000	143	0.480443	0.521255	-0.324421	-0.853215	E7ETZ4;Q9Y6E2;B5MCH7;Q75MG1;B5MCE7;E7EMS9;E9PFD4;C9JF98;F8WDX8	E7ETZ4;Q9Y6E2;B5MCH7;Q75MG1;B5MCE7	Basic leucine zipper and W2 domain-containing protein 2	BZW2
24.8365	24.7867	25.9629	25.0097	25.4342		1	1	1	1.8	1.8	1.8	82.042	0.00022227	323120000	3	0.789483	0.322646	0.657333	1.44009	E7EU09;P11362;J3KNT4	E7EU09;P11362;J3KNT4	Fibroblast growth factor receptor;Fibroblast growth factor receptor 1	FGFR1
24.2552	25.7341	24.8957	25.3253	24.8909		3	3	3	9.7	9.7	9.7	31.795	0.000205	360530000	5	0.0240076	0.963931	0.042606	0.0625012	E7EU35;Q9UKF7;J9JID9	E7EU35;Q9UKF7;J9JID9	Cytoplasmic phosphatidylinositol transfer protein 1	PITPNC1
28.1164	28.7187	30.3271	29.8563	29.3474	+	11	11	11	42.2	42.2	42.2	31.54	0	7171700000	118	1.34846	0.171301	1.42608	2.6975	Q15404	Q15404	Ras suppressor protein 1	RSU1
25.1941	25.9895	26.7925	25	25.3324		5	5	5	10.8	10.8	10.8	67.315	0	576160000	12	0.0509262	0.922613	0.116495	0.133896	F5GYC1;P28288;E7EUE1	F5GYC1;P28288;E7EUE1	ATP-binding cassette sub-family D member 3	ABCD3
26.2857	27.1504	28.0955	28.5507	27.7644	+	11	11	11	22.7	22.7	22.7	43.159	0	3470800000	50	1.32377	0.175252	1.41878	2.64502	Q9P035;H3BS72;H3BPZ1;B4DRF4;H3BRL8;H3BMZ1	Q9P035;H3BS72;H3BPZ1;B4DRF4	Very-long-chain (3R)-3-hydroxyacyl-[acyl-carrier protein] dehydratase 3	PTPLAD1
31.8178	32.3204	31.3498	31.5511	31.6991		8	8	8	54.8	54.8	54.8	15.713	0	34099000000	111	0.997093	0.278126	-0.535742	-1.63155	E7EUY5;Q04837;C9K0U8	E7EUY5;Q04837;C9K0U8	Single-stranded DNA-binding protein, mitochondrial	SSBP1
25.5527	26.2002	27.4998	27.1004	27.2185	+	5	5	5	13.9	13.9	13.9	61.206	0	1077000000	25	1.78563	0.144378	1.39643	3.62031	Q5SSJ5;X6RGJ2;B0QZK4;B0QZK9;B0QZK8;Q5SWC8	Q5SSJ5;X6RGJ2;B0QZK4	Heterochromatin protein 1-binding protein 3	HP1BP3
27.9726	28.1608	28.4311	27.6244	27.9602		10	10	10	16.6	16.6	16.6	68.264	0	2324000000	22	0.0677434	0.91096	-0.0614522	-0.149854	Q676U5;E7EVC7;C9J1B2;C9JAY7;C9JK97;F8WAF9;C9J8C6	Q676U5;E7EVC7	Autophagy-related protein 16-1	ATG16L1
28.1244	27.2731	27.2283	26.0084	25.8432		22	7	7	21.1	7.3	7.3	142.58	0	1757400000	18	0.884917	0.254187	-1.33876	-1.7922	E7EVJ5;E7EVF4;F5H583;Q96F07;E7EWA4;E7EW33;H7C229	E7EVJ5;E7EVF4;F5H583;Q96F07;E7EWA4;E7EW33;H7C229	Cytoplasmic FMR1-interacting protein 2	CYFIP2
30.9275	30.984	30.8123	30.9948	30.923		28	28	19	49	49	32.1	62.506	0	21962000000	208	0.244896	0.849032	-0.0457125	-0.266266	G5E9S8;G3V2E7;Q07866;F8W6L3;G3V3H3;G3V5R9;E7EVH7;H0YJU9;H0YJL0;H0YJT3;H0YG16;G3V2P7;H0YGB8	G5E9S8;G3V2E7;Q07866;F8W6L3;G3V3H3;G3V5R9;E7EVH7	Kinesin light chain 1	KLC1
26.1603	24.6566	25.7405	26.2697	26.5468		4	4	4	11.3	11.3	11.3	53.067	0	648560000	8	0.508173	0.433794	0.777226	1.05287	E7EVQ6;Q14534;H0YBN7;E5RJH9	E7EVQ6;Q14534	Squalene monooxygenase	SQLE
27.305	26.9651	25.1307	25.2307	27.9035		6	6	6	10.2	10.2	10.2	75.44	0	1171600000	12	0.356496	0.538918	-1.04679	-0.818375	E7EW05;Q9NVU7;F8W8T7;D6RC74	E7EW05;Q9NVU7	Protein SDA1 homolog	SDAD1
28.9294	29.0607	29.4128	29.9539	29.6981		30	30	30	25.6	25.6	25.6	148.83	0	8723400000	101	1.35241	0.213261	0.6932	2.25351	E7EW20;Q9UM54;Q5JVM0	E7EW20;Q9UM54	Unconventional myosin-VI	MYO6
24.7749	23.8581	25.8724	26.0592	25.193	+	1	1	1	14.6	14.6	14.6	15.771	0.00021464	643810000	11	1.19999	0.198958	1.39171	2.39193	A6NLH6;Q9P003	A6NLH6;Q9P003	Protein cornichon homolog 4	CNIH4
24.5456	25.7642	25.222	26.3105	25.7692		18	1	1	30.1	2.9	2.9	95.322	0	246080000	1	-4.34294e-08	1	0	0	E7EW59;F5H433;Q8N656	E7EW59		SALL2
25.9219	25.7518	25.396	25.524	25.0159		4	4	4	2.9	2.9	2.9	174.9	0.00020929	821550000	2	-4.34294e-08	1	0	0	F5H228;E7EWP2;O75962;E7EPJ7	F5H228;E7EWP2;O75962;E7EPJ7	Triple functional domain protein	TRIO
28.0479	27.7754	29.1327	28.8006	28.3086		5	5	5	27	27	27	21.405	0	3663200000	40	1.08326	0.228217	0.83571	1.96504	E7EWZ0;Q9Y6M9;E9PF49;E9PH64	E7EWZ0;Q9Y6M9;E9PF49;E9PH64	NADH dehydrogenase [ubiquinone] 1 beta subcomplex subunit 9	NDUFB9
32.8744	32.2888	32.6072	32.7076	32.7163		34	34	34	55.6	55.6	55.6	69.15	0	55766000000	359	0.156508	0.836727	0.0954272	0.29555	P23588;E7EX17;B4DS13;F8VX11;F8VP89;F8VSC7;F8W0K0;F8VYE9;F8VRU1	P23588;E7EX17;B4DS13;F8VX11	Eukaryotic translation initiation factor 4B	EIF4B
31.7694	31.1428	31.6175	31.4974	31.5655		38	38	0	55.5	55.5	0	64.168	0	30220000000	306	0.160325	0.828454	0.104043	0.308003	E7EX44	E7EX44		CALD1
31.4202	31.4536	31.3482	31.4411	31.4989		42	42	42	41.9	41.9	41.9	139.09	0	28814000000	289	0.0431441	0.972881	-0.00749175	-0.0474098	E7EX90;Q14203;Q6AWB1;E7EWF7;C9JZA4;C9JTE5;C9JJN7;C9JJD0;C9J1B7;C9JKG6;E9PCY0;C9JUI8	E7EX90;Q14203;Q6AWB1	Dynactin subunit 1	DCTN1;DKFZp686E0752
30.6812	30.3215	30.5778	30.3778	30.409		22	22	9	42.6	42.6	14.8	79.578	0	15634000000	187	0.104897	0.891665	-0.0464827	-0.18144	E9PAU2;K7EKA4;K7EQG2	E9PAU2		RAVER1
33.457	32.8994	32.6917	31.6522	32.1154		6	6	6	52.9	52.9	52.9	15.016	0	67360000000	204	0.990047	0.238565	-1.02508	-1.89726	F8VZJ2;H0YHX9;Q13765;E9PAV3;F8W0W4;F8W1N5;F8VNW4;F8VZ58;Q9BZK3	F8VZJ2;H0YHX9;Q13765;E9PAV3;F8W0W4;F8W1N5;F8VNW4	Nascent polypeptide-associated complex subunit alpha	NACA
28.2194	27.5993	27.4302	27.217	24.6895		9	9	9	30.4	30.4	30.4	42.601	0	1965500000	14	0.528667	0.398494	-1.46381	-1.16214	E9PAV9;Q5T3I0;F8W895;E9PPY4;F2Z3C6	E9PAV9;Q5T3I0;F8W895	G patch domain-containing protein 4	GPATCH4
24.9016	25.4254	25.935	24.0977	26.0679		4	4	4	3.1	3.1	3.1	190.54	0	258280000	16	0.0835327	0.871667	0.203395	0.215539	E9PB09;Q86XA9;F5H619;H0YIW3;B5MC49;H7C5W6	E9PB09;Q86XA9;F5H619;H0YIW3;B5MC49;H7C5W6	HEAT repeat-containing protein 5A	HEATR5A
26.7577	29.4267	25.8196	25.4026	26.7009		2	2	2	1	1	1	226.37	0.0050289	887150000	9	0.816486	0.262836	-2.11785	-1.74941	Q15858;E9PF08;E9PBA5;H7C064;F8VWM7;Q9UI33;P35499;J3QQZ1;Q9Y5Y9;K4DIA1;Q9UQD0;E9PHB6;E9PG18;Q9NY46;Q99250;P35498;Q14524;H9KVD2	Q15858;E9PF08;E9PBA5;H7C064;F8VWM7;Q9UI33;P35499;J3QQZ1;Q9Y5Y9;K4DIA1;Q9UQD0;E9PHB6;E9PG18;Q9NY46;Q99250;P35498;Q14524;H9KVD2	Sodium channel protein type 9 subunit alpha;Sodium channel protein type 11 subunit alpha;Sodium channel protein type 4 subunit alpha;Sodium channel protein type 10 subunit alpha;Sodium channel protein type 8 subunit alpha;Sodium channel protein type 3 subunit alpha;Sodium channel protein type 2 subunit alpha;Sodium channel protein type 1 subunit alpha;Sodium channel protein type 5 subunit alpha	SCN9A;SCN8A;SCN11A;SCN4A;SCN10A;SCN5A;SCN3A;SCN2A;SCN1A
25.4595	25.2909	25.4245	25.0815	25.1484		2	2	2	6.6	6.6	6.6	44.888	0	373080000	10	0.431478	0.641953	-0.157058	-0.62981	F6PQP6;E9PBC1;I3L2B2;O95208	F6PQP6;E9PBC1;I3L2B2;O95208	Epsin-2	EPN2
24.7357	25.7351	25.24	24.7946	24.9467		3	3	3	4.8	4.8	4.8	60.976	0.0011619	332190000	5	-4.34294e-08	1	0	0	E9PBE3;F8WBR7;Q8N3I7;O60662	E9PBE3;F8WBR7;Q8N3I7	Bardet-Biedl syndrome 5 protein	BBS5
25.029	26.1659	25.3747	25.9084	24.4609		3	3	3	11.5	11.5	11.5	26.925	0.001168	112410000	3	-4.34294e-08	1	0	0	E9PG39;E9PC15;Q53H12	E9PG39;E9PC15;Q53H12	Acylglycerol kinase, mitochondrial	AGK
27.0016	26.1427	25.6464	25.8968	26.2188		2	2	2	7.3	7.3	7.3	35.597	0.002117	1130500000	4	0.723163	0.344575	-0.651513	-1.34337	E9PC41;Q01638	E9PC41;Q01638	Interleukin-1 receptor-like 1	IL1RL1
25.9055	23.8978	25.048	25.8094	24.6088		2	1	1	2.6	1.5	1.5	72.584	0.0050326	157360000	0	0.102023	0.852047	0.253708	0.260332	P53667;E9PC47	P53667;E9PC47	LIM domain kinase 1	LIMK1
29.3329	29.5345	29.5284	28.2878	28.7244		11	7	7	23.4	18.6	18.6	46.621	0	6846400000	53	0.516291	0.447073	-0.586866	-1.02061	V9GYD9;Q5VZZ6;O95319;E9PC62;B4DIB6;V9GY47	V9GYD9;Q5VZZ6;O95319;E9PC62;B4DIB6	CUGBP Elav-like family member 2	CELF2
27.0437	28.0175	27.7769	28.1452	27.7928		16	16	10	25.6	25.6	17	86.69	0	2449200000	25	0.384205	0.569923	0.374354	0.756756	E9PC69;Q7KZI7;E7ETY4;F5H6N2;F5H4F6	E9PC69;Q7KZI7;E7ETY4	Serine/threonine-protein kinase MARK2	MARK2
26.9591	28.6548	28.2675	28.3333	28.1043		8	8	8	9.1	9.1	9.1	78.346	0	3162700000	45	0.259406	0.668179	0.428068	0.580031	E9PC74;Q13144;C9JRD9	E9PC74;Q13144	Translation initiation factor eIF-2B subunit epsilon	EIF2B5
25.378	25.9516	27.2109	26.7137	27.2353	+	7	7	7	57	57	57	16.496	0	1216100000	17	1.69688	0.151471	1.3885	3.41711	F5GXV8;F5GY08;Q9Y580;J3KPD3;I3L521;F5H606;F5H674;G3V1T9	F5GXV8;F5GY08;Q9Y580;J3KPD3;I3L521;F5H606	RNA-binding protein 7	RBM7
26.3573	27.2151	26.5443	26.2662	25.5189		7	7	7	9	9	9	92.115	0	948360000	15	0.559936	0.414209	-0.676366	-1.11176	Q9UJX5;E9PCR4;D6RAP6;D6RFM7	Q9UJX5;E9PCR4	Anaphase-promoting complex subunit 4	ANAPC4
24.695	25.1175	25.8621	26.3107	25.5435		4	4	4	23.3	23.3	23.3	26.989	0	748370000	11	1.25632	0.200701	0.999229	2.33683	K7EJC8;E9PCW1;O95249;B4DQA8;G5E9T8;F6RU00	K7EJC8;E9PCW1;O95249;B4DQA8;G5E9T8;F6RU00	Golgi SNAP receptor complex member 1	GOSR1
26.3407	25.899	27.3853	27.2736	27.8532	+	9	9	9	30.9	30.9	30.9	39.319	0	1352000000	29	1.78976	0.145361	1.38415	3.62131	Q147X3;J3KNC2;B4DK34	Q147X3	N-alpha-acetyltransferase 30	NAA30
25.4335	25.992	24.4358	25.1187	24.6544		9	6	4	5.1	4	3	217.04	0	1117800000	9	-4.34294e-08	1	0	0	Q13332;E9PDC5;G8JL96	Q13332;E9PDC5;G8JL96	Receptor-type tyrosine-protein phosphatase S	PTPRS
30.1067	30.3568	30.1857	30.2288	30.4998		37	37	33	35.3	35.3	30.8	128.48	0	13992000000	158	0.171021	0.843433	0.0729993	0.283537	E9PDF6;O43795;E7EPB4;E7EQD9;H7C2Y7;C9JYW1;C9JUP5;C9K0I9	E9PDF6;O43795	Unconventional myosin-Ib	MYO1B
24.0566	25.4488	25.9438	25.8987	24.8304		3	3	3	2.2	2.2	2.2	157	0.003235	518250000	4	0.476956	0.452132	0.804957	1.00633	E9PDH4;Q9Y2I7	E9PDH4;Q9Y2I7	1-phosphatidylinositol 3-phosphate 5-kinase	PIKFYVE
28.0053	27.1362	27.7204	28.2277	28.0455		9	8	8	21.1	19.3	19.3	49.822	0	2445200000	30	0.469942	0.505003	0.427051	0.896624	E9PDI2;P40123;B7Z1C4;B7Z385;B7Z214;F8WDB9;F8WEW0	E9PDI2;P40123;B7Z1C4;B7Z385	Adenylyl cyclase-associated protein;Adenylyl cyclase-associated protein 2	CAP2
25.1673	25.2339	25.5394	25.1931	23.6974		1	1	1	3.8	3.8	3.8	53.242	0.00020717	45856000	2	0.200855	0.733894	-0.390641	-0.470616	E9PDL4;Q96HG3;Q05084	E9PDL4;Q96HG3;Q05084	Islet cell autoantigen 1	ICA1
30.5079	30.6108	31.9136	31.7425	32.1367	+	16	16	16	74.4	74.4	74.4	25.268	0	31872000000	249	2.53941	0.209161	1.37158	5.43726	P27144;D3DQ64	P27144;D3DQ64	GTP:AMP phosphotransferase AK4, mitochondrial	AK4
26.8345	27.497	27.99	27.7488	27.889		12	12	12	15.6	15.6	15.6	116.17	0	1841500000	34	1.13252	0.22835	0.71019	1.95697	E9PDU5;Q9NNW5;E9PBK6	E9PDU5;Q9NNW5;E9PBK6	WD repeat-containing protein 6	WDR6
27.0409	26.8309	26.4764	27.2573	25.7123		2	2	2	14.5	14.5	14.5	13.522	0.0021211	1010800000	10	0.308288	0.622189	-0.453899	-0.66642	E9PE46;M0R0N2;Q8NE65;M0R024	E9PE46;M0R0N2;Q8NE65;M0R024	Protein ZNF738	ZNF738
25.0732	25.2046	26.0033	26.5277	23.7799		3	3	3	30.3	30.3	30.3	16.646	0.00020969	631170000	2	0.0958519	0.8558	0.298102	0.250835	E9PEN0;Q8WYH8	E9PEN0;Q8WYH8	Inhibitor of growth protein 5	ING5
30.3614	30.7187	30.0714	30.7218	30.4899		29	29	29	29.7	29.7	29.7	123.91	0	16499000000	175	0.146	0.836796	-0.112391	-0.296187	Q9UIA9;E9PEN8;E7ESC6;E5RIW1;H0YBE1	Q9UIA9;E9PEN8;E7ESC6	Exportin-7	XPO7
24.7493	24.508	25.7482	25.9985	26.1851	+	3	3	3	3.8	3.8	3.8	124.11	0	539030000	11	2.26306	0.166571	1.34859	4.70664	O94875;H7BXR3;C9J3W4;C9JL62;C9IZ89;H7C1R7;H7BZK1	O94875;H7BXR3	Sorbin and SH3 domain-containing protein 2	SORBS2
24.6844	24.9361	25.4671	24.6925	25.4707		4	2	2	2.5	1.4	1.4	170.37	0.00040201	63961000	2	0.477889	0.505428	0.399828	0.894408	Q14689;E9PER1	Q14689;E9PER1	Disco-interacting protein 2 homolog A	DIP2A
24.5086	25.5664	26.2897	25.6667	24.9646		7	6	6	13	11.4	11.4	80.04	0	430600000	9	0.386589	0.536526	0.602837	0.823433	Q9Y496;J3KPF9;E9PES4;C9J9X2;H7C2F6	Q9Y496;J3KPF9;E9PES4	Kinesin-like protein KIF3A	KIF3A
24.5988	25.5728	26.4003	25.3533	24.4134		1	1	1	2.2	2.2	2.2	55.603	0.0037915	125120000	3	0.132175	0.813791	0.303227	0.327816	H0YCX2;E9PEZ8;Q96PV7	H0YCX2;E9PEZ8;Q96PV7	Protein FAM193B	FAM193B
30.2755	30.7678	30.3854	30.5185	30.591		12	12	12	55.7	55.7	55.7	34.293	0	13985000000	124	0.039016	0.956055	-0.0233593	-0.0780605	Q16836;E9PF18	Q16836;E9PF18	Hydroxyacyl-coenzyme A dehydrogenase, mitochondrial	HADH
26.354	26.1193	26.0076	25.7886	26.565		5	5	5	12.7	12.7	12.7	45.935	0	847380000	13	0.134671	0.843468	-0.116243	-0.282869	E9PF19;Q9Y4P3;C9JVF0	E9PF19;Q9Y4P3	Transducin beta-like protein 2	TBL2
24.3491	25.2628	24.5702	25.4687	26.5141		6	2	2	4.7	2.2	2.2	146.68	0	206720000	2	-4.34294e-08	1	0	0	E9PFH7;Q9UPT6	E9PFH7;Q9UPT6	C-Jun-amino-terminal kinase-interacting protein 3	MAPK8IP3
25.6505	25.9147	26.2114	25.8286	26.7833		8	8	4	7.8	7.8	4.4	135.3	0	812650000	9	0.557051	0.437842	0.491824	1.04327	E9PFN4;Q9Y6M7;C9JRP1;Q2Y0W8	E9PFN4;Q9Y6M7;C9JRP1	Sodium bicarbonate cotransporter 3	SLC4A7
25.0625	25.434	25.4127	27.9254	25.3239		9	2	2	29.6	8	8	38.187	0.00020488	395310000	7	0.351287	0.543983	0.972341	0.803877	E9PFP8;P57721;J3QT27;F8VTZ0;H3BSP4;C9K0A2;F8WC71;C9IZV9;C9J7A9;C9JSA6;C9J5V4	E9PFP8;P57721;J3QT27	Poly(rC)-binding protein 3	PCBP3
29.3577	29.5112	29.5249	29.1323	29.6043		19	19	14	29.1	29.1	20.5	69.116	0	8308100000	80	0.0232491	0.972678	-0.0139748	-0.0470752	E9PFR3;Q14738;H0Y8C4;H7C5Q9;H0YJ35	E9PFR3;Q14738;H0Y8C4	Serine/threonine-protein phosphatase 2A 56 kDa regulatory subunit delta isoform	PPP2R5D
25.4769	26.2936	25.1759	25.9018	24.7275		2	2	2	5.2	5.2	5.2	47.546	0.0044877	443930000	1	0.47689	0.469257	-0.616877	-0.969281	F5GYT8;G5E9X5;E9PG35;E9PHF7;Q96RQ3	F5GYT8;G5E9X5;E9PG35;E9PHF7;Q96RQ3	Methylcrotonoyl-CoA carboxylase subunit alpha, mitochondrial	MCCC1
24.4312	25.3535	24.3276	25.4303	24.5319		4	4	4	4.4	4.4	4.4	162.1	0	386850000	8	-4.34294e-08	1	0	0	Q15262;F5GXI4;Q5TG12;E9PGC5;H0YDP9;E9PRW2;H0Y6V4;H0Y6P5	Q15262;F5GXI4;Q5TG12;E9PGC5;H0YDP9	Receptor-type tyrosine-protein phosphatase kappa	PTPRK
26.2053	24.3017	25.0363	25.5435	26.1287		4	2	2	1.5	0.7	0.7	305.48	0.0082342	472640000	3	0.139631	0.80586	0.316024	0.344212	P78559;J3KPX8;E9PGC8	P78559;J3KPX8;E9PGC8	Microtubule-associated protein 1A;MAP1A heavy chain;MAP1 light chain LC2	MAP1A
23.6937	24.6473	24.8189	25.8203	24.7701		2	2	2	6.1	6.1	6.1	44.958	0.00079365	262250000	1	-4.34294e-08	1	0	0	E9PGI0;Q6UWY0;H0Y9F6;D6RBR4	E9PGI0;Q6UWY0;H0Y9F6;D6RBR4	Arylsulfatase K	ARSK
33.8117	33.7335	33.4712	33.427	33.6272		65	65	1	44.5	44.5	1.5	166.75	0	121790000000	763	1.29276	0.322605	-0.264105	-1.43818	E9PGM1;C9J987	E9PGM1		EIF4G1
27.8338	28.0329	26.9675	25.6769	27.5402		9	9	9	14.1	14.1	14.1	70.323	0	1984900000	17	0.719927	0.314072	-1.20515	-1.4783	E9PGQ4;Q96RU3;H0Y7W6;E7EPB7	E9PGQ4;Q96RU3;H0Y7W6	Formin-binding protein 1	FNBP1
29.2425	29.3599	29.6506	29.8973	29.5868		24	24	18	38.2	38.2	29.5	81.146	0	8965200000	83	1.29361	0.255808	0.410341	1.78529	E9PRI4;E9PGT3;Q15418;E9PAN7;E9PMM7;B7Z3B5;Q5SVM7;Q5SVM6;D6R910;Q9UK32;B7ZL90;D6RHW7;Q5TI62;V9GXZ1;O60307;Q9Y2H9;E7ERL6;Q6P0Q8	E9PRI4;E9PGT3;Q15418	Ribosomal protein S6 kinase;Ribosomal protein S6 kinase alpha-1	RPS6KA1
28.9939	29.3047	28.5594	28.8699	29.7199		6	6	1	44.5	44.5	8.1	19.344	0	5185700000	47	0.0739876	0.893332	-0.0995687	-0.177004	E9PGT6;Q99627;H7C3S9;F8WEF2	E9PGT6;Q99627;H7C3S9	COP9 signalosome complex subunit 8	COPS8
27.1562	26.3356	27.3103	27.2154	27.1242		38	2	0	56.9	2.4	0	61.705	0	1035900000	18	0.637594	0.402196	0.470707	1.13805	E9PGZ1;C9J813;C9JEK3	E9PGZ1;C9J813		CALD1
29.1251	29.2518	29.125	29.0843	29.3441		21	19	19	47.8	46.5	46.5	58.97	0	6865600000	106	0.0112041	0.990916	-0.00396252	-0.018487	E9PH62;Q9NUL3;F8VPI7;E7EPX0;E7EVJ4;E5RJN7;G5EA18;E7EVI1;E5RJ67;H0YBY0;E5RFK1;E5RGT3	E9PH62;Q9NUL3;F8VPI7;E7EPX0;E7EVJ4;E5RJN7;G5EA18;E7EVI1	Double-stranded RNA-binding protein Staufen homolog 2	STAU2
26.3571	27.1231	27.8613	28.4532	27.9409	+	11	11	11	10.9	10.9	10.9	100.98	0	2205500000	44	1.43772	0.169666	1.34507	2.84624	Q86WJ1;B5MDZ7	Q86WJ1;B5MDZ7	Chromodomain-helicase-DNA-binding protein 1-like	CHD1L
32.1607	32.1729	32.3754	32.1185	32.4705		42	42	4	28.4	28.4	4.2	152.1	0	50200000000	422	0.471941	0.626164	0.154706	0.656096	Q13428;E9PHK9;J3KQ96	Q13428;E9PHK9;J3KQ96	Treacle protein	TCOF1
28.4993	28.6993	30.0477	29.5578	30.2212	+	11	11	11	40.6	40.6	40.6	31.674	0	8791200000	85	1.81944	0.144861	1.34292	3.65852	Q8NCW5;Q5T3I4;Q5T3I3	Q8NCW5;Q5T3I4	NAD(P)H-hydrate epimerase	APOA1BP
31.6041	31.3288	31.5055	31.367	31.4705		45	45	39	46.5	46.5	42.1	104.36	0	33621000000	288	0.0548535	0.949854	-0.0187982	-0.0871154	E9PHY5;O43491;E9PK52;E9PII3;E9PQD2;E9PQN0;E9PRG1;E9PIG0;E9PJP4;Q6R5J7;H0Y5B0;Q6ZSX4;E9PPC9;E9PMG5;E9PMV8;E9PN54;J3QS55	E9PHY5;O43491;E9PK52;E9PII3	Band 4.1-like protein 2	EPB41L2
26.4963	28.4153	27.3124	27.4561	28.2365		5	5	5	21.7	21.7	21.7	17.027	0	2025800000	29	0.0920694	0.862087	0.212546	0.23473	E9PL01;Q15005;E9PI68;E9PRB9;H0YE04	E9PL01;Q15005;E9PI68	Signal peptidase complex subunit 2	SPCS2
25.4456	25.812	25.7251	25.8942	26.4496		2	2	2	14	14	14	19.478	0.008953	186950000	3	0.525776	0.47665	0.394152	0.952526	E9PJH1;E9PIA0;Q9BUB5;E9PMF1;E9PMM8;B4E1V9;E9PPI6;Q7Z319	E9PJH1;E9PIA0;Q9BUB5;E9PMF1;E9PMM8;B4E1V9;E9PPI6;Q7Z319	MAP kinase-interacting serine/threonine-protein kinase 1	MKNK1;DKFZp686E14208
25.5934	25.738	25.4569	26.1844	24.8824		2	2	2	9.7	9.7	9.7	30.824	0.00021079	673200000	12	0.114507	0.849699	-0.157807	-0.267785	E9PIB2;P57764;G3V1A6;E9PQ48;E9PNZ0;E9PQR9	E9PIB2;P57764;G3V1A6;E9PQ48;E9PNZ0;E9PQR9	Gasdermin-D	GSDMD
24.272	25.9544	25.4377	26.2461	26.2737		3	3	3	32.4	32.4	32.4	8.4147	0.0003992	545010000	6	0.505455	0.432034	0.872614	1.06415	E9PJV6;E9PIC2;P56962;E9PJW1;E9PQU9	E9PJV6;E9PIC2;P56962;E9PJW1;E9PQU9	Syntaxin-17	STX17
25.1384	24.4417	25.222	25.6816	25.2304		8	1	1	41.6	4.6	4.6	28.549	0.00040145	270450000	3	0.773562	0.335916	0.587934	1.38239	E9PIE4	E9PIE4		MTCH2
27.2961	26.455	27.5682	26.5946	26.6484		9	9	9	12.1	12.1	12.1	96.454	0	1631800000	21	0.0398384	0.944382	0.0615323	0.100146	E9PIF2;Q13206	E9PIF2;Q13206	Probable ATP-dependent RNA helicase DDX10	DDX10
25.8295	25.5321	24.5158	25.8247	24.7165		2	2	2	40.3	40.3	40.3	6.8649	0	571490000	4	0.514888	0.439569	-0.661812	-1.03895	E9PN66;E9PKN9;E9PS55;E9PMW4;E9PQ46;E9PIN5;E9PIK4;U3KQ32;E9PKZ4;O14683;E9PPM1;E9PNB3;E9PMY0	E9PN66;E9PKN9;E9PS55;E9PMW4;E9PQ46;E9PIN5;E9PIK4;U3KQ32;E9PKZ4;O14683;E9PPM1;E9PNB3;E9PMY0	Tumor protein p53-inducible protein 11	TP53I11
30.9805	31.0741	30.5954	29.8051	30.3558		3	3	3	25.7	25.7	25.7	16.927	0	17197000000	84	1.07584	0.233088	-0.77518	-1.91853	E9PIM6;P04216;E9PNQ8;J3QRJ3	E9PIM6;P04216;E9PNQ8;J3QRJ3	Thy-1 membrane glycoprotein	THY1
25.4734	25.1274	25.5488	26.3438	24.9849		3	2	1	10.1	7.2	3.6	32.095	0.00022366	266890000	6	-4.34294e-08	1	0	0	E9PIY8;E9PLF5;E9PMX5;E9PNM0	E9PIY8;E9PLF5;E9PMX5;E9PNM0		ZNF195
24.2172	24.9401	25.4242	25.058	23.8844		22	1	1	60.3	6.2	6.2	38.416	0.00040217	65971000	2	0.113449	0.845616	0.2102	0.277559	E9PJ04;H0YCG1;E9PIL8	E9PJ04;H0YCG1		SF3B2
25.6608	25.1435	25.1035	25.0395	25.3333		2	2	2	1.7	1.7	1.7	178.22	0.00078973	212910000	1	-4.34294e-08	1	0	0	E9PJ24;F8WEF5;Q9P1Y6	E9PJ24;F8WEF5;Q9P1Y6	PHD and RING finger domain-containing protein 1	PHRF1
24.676	25.2227	25.2679	24.9707	24.4416		1	1	1	9.7	9.7	9.7	21.72	0	390860000	8	0.050526	0.932011	-0.0559464	-0.11838	E9PJ42;Q5BJD5	E9PJ42;Q5BJD5	Transmembrane protein 41B	TMEM41B
25.7773	25.9506	26.1162	26.5677	24.6289		2	1	1	1	0.7	0.7	265.08	0.0037908	10763000	1	-4.34294e-08	1	0	0	Q5VU43;E9PJ64;F8WAP3;E9PQG4;E9PL24	Q5VU43;E9PJ64;F8WAP3;E9PQG4;E9PL24	Myomegalin	PDE4DIP
29.7296	29.603	30.6648	30.2855	30.1408		9	9	9	33.1	33.1	33.1	32.611	0	11084000000	101	1.36123	0.211013	0.697416	2.27043	E9PJ81;Q04323;E9PRQ7;E9PS08	E9PJ81;Q04323;E9PRQ7	UBX domain-containing protein 1	UBXN1
25.0328	24.8484	25.329	25.1746	25.2435		1	1	1	16.5	16.5	16.5	18.797	0	184820000	4	1.38419	0.279442	0.308415	1.62581	H0YEQ6;E9PJE4;Q9GZQ3	H0YEQ6;E9PJE4;Q9GZQ3	COMM domain-containing protein 5	COMMD5
25.2162	25.3298	25.0232	25.2718	25.7084		2	2	2	9	9	9	28.306	0.00022198	308240000	5	0.0811172	0.8966	0.061451	0.169777	E9PJF5;Q9HCU9;H0YCF7;G5E9I4	E9PJF5;Q9HCU9;H0YCF7;G5E9I4	Breast cancer metastasis-suppressor 1	BRMS1
25.1778	25.8615	25.9566	25.0656	28.315		2	2	2	7	7	7	41.09	0.00022095	296440000	2	0.283315	0.61801	0.926085	0.672472	G3V1E0;E9PJM3;Q9UK99;Q49AF1	G3V1E0;E9PJM3;Q9UK99;Q49AF1	F-box only protein 3	FBXO3
25.2881	26.6913	24.9303	25.6036	25.2581		3	3	3	23	23	23	23.333	0	462010000	8	-4.34294e-08	1	0	0	H7C5A7;E9PJN0;O14734;H0Y698;Q9BR14;E9PMC4;E9PIS4;E9PRD4	H7C5A7;E9PJN0;O14734	Acyl-coenzyme A thioesterase 8	ACOT8
24.3683	24.2095	25.1266	24.482	24.302		2	1	1	55.6	30.6	30.6	3.8094	0.0007902	912410000	9	-4.34294e-08	1	0	0	E9PJN9	E9PJN9		RPS3
25.099	24.4619	24.9996	25.7588	24.3746		10	1	1	77	20.9	20.9	15.214	0	105120000	1	-4.34294e-08	1	0	0	E9PK06	E9PK06		EEF1D
27.7145	28.7157	28.8136	28.5634	29.1001		18	18	18	28.6	28.6	28.6	85.718	0	4542900000	50	0.610845	0.397318	0.610566	1.16646	E9PS17;E9PK59;Q96KG9;E9PPN3;H0YCI6;H0YDH0	E9PS17;E9PK59;Q96KG9;E9PPN3	N-terminal kinase-like protein	SCYL1
25.2961	25.3563	24.647	25.233	26.7062		3	3	3	9.1	9.1	9.1	35.147	0.00078416	295950000	1	0.0891188	0.865935	0.202551	0.227297	E9PK80;E9PM75;E9PN58;Q9NTG7;E9PNA0	E9PK80;E9PM75;E9PN58;Q9NTG7;E9PNA0	NAD-dependent protein deacetylase sirtuin-3, mitochondrial	SIRT3
25.2308	24.7743	26.0481	24.8752	25.5152		4	4	4	3.5	3.5	3.5	127.13	0.0034149	601240000	5	-4.34294e-08	1	0	0	Q6IQ23;E9PKC0;H0YDE2;E9PL74	Q6IQ23;E9PKC0;H0YDE2	Pleckstrin homology domain-containing family A member 7	PLEKHA7
30.3509	30.4842	30.3637	30.0874	30.505		20	20	20	26.5	26.5	26.5	92.407	0	14171000000	164	0.226733	0.790661	-0.0988614	-0.371741	H7BXH2;E9PKF6;Q5H9R7;G8JLI3;E9PQP7;E9PK08;H0YEN2;E9PNN8;H0YDW1;H0YEV0;E9PJD8;E9PKG4	H7BXH2;E9PKF6;Q5H9R7;G8JLI3;E9PQP7	Serine/threonine-protein phosphatase 6 regulatory subunit 3	PPP6R3
33.7963	33.8907	33.5306	33.3232	33.4082		21	21	21	65.5	65.5	65.5	37.709	0	106760000000	461	1.80286	0.21203	-0.422846	-2.28231	E9PKG1;Q99873;H7C2I1;E9PIX6;E9PQ98;E9PNR9;H0YDE4;E9PMW9;E9PI83;Q9NR22;E9PMZ2	E9PKG1;Q99873;H7C2I1;E9PIX6;E9PQ98	Protein arginine N-methyltransferase 1	PRMT1
26.433	26.2463	25.8386	24.6405	24.3709		3	3	3	9.8	9.8	9.8	42.868	0	705180000	8	1.00639	0.225294	-1.38965	-2.02441	Q2TAM5;E9PKH5;Q04206;E9PI38;E9PQS6;E9PKV4	Q2TAM5;E9PKH5;Q04206	Transcription factor p65	RELA
27.9887	27.6413	28.8146	29.3261	29.2727	+	11	7	7	48	36.9	36.9	25.486	0	5592200000	71	1.89823	0.152276	1.32274	3.81953	P08579	P08579	U2 small nuclear ribonucleoprotein B	SNRPB2
25.1269	25.0505	25.1513	25.7875	26.374		46	1	1	56.9	1.3	1.3	96.543	0	374960000	11	0.634434	0.382005	0.682254	1.22558	E9PKU7;E9PNH1	E9PKU7		GANAB
31.2375	31.3566	31.1551	31.1994	31.205		11	11	9	73.1	73.1	57.9	15.779	0	27204000000	115	0.964562	0.577878	-0.110567	-0.742897	E9PL10;Q96K17	E9PL10;Q96K17	Transcription factor BTF3 homolog 4	BTF3L4
28.4394	28.2099	24.5652	27.6637	23.9255		7	7	7	16.2	16.2	16.2	47.645	0	2474800000	10	0.843116	0.247687	-2.93991	-1.84588	Q92989;E9PL17;E9PJM4;E9PKV5	Q92989;E9PL17	Polyribonucleotide 5-hydroxyl-kinase Clp1	CLP1
32.7594	33.4544	32.982	33.1279	33.0624		48	48	47	55.8	55.8	55.8	104.78	0	101150000000	623	0.063639	0.921479	-0.0494556	-0.135616	E9PL22;Q9Y4L1;E9PJ21;B7Z909;J3KTF1;J3QL06;J3QQH7;J3QLE9;J3KSJ2;J3KT27	E9PL22;Q9Y4L1;E9PJ21;B7Z909	Hypoxia up-regulated protein 1	HYOU1
29.6114	28.0899	27.3498	27.2863	27.5516		8	8	4	47.1	47.1	30	19.536	0	3757800000	40	1.06617	0.215143	-1.45477	-2.1509	E9PL57;Q86V88	E9PL57;Q86V88	Magnesium-dependent phosphatase 1	NEDD8-MDP1;MDP1
28.9531	28.0579	27.4782	25.9161	24.8403		15	1	1	74.3	11.2	11.2	20.819	0	2166200000	8	0.989275	0.219142	-2.42726	-2.12278	E9PL71;E9PN91;E9PKK3;E9PNW6;E9PJD0	E9PL71;E9PN91		EEF1D
24.8076	25.1759	25.7911	25.5191	24.0524		4	4	4	37.4	37.4	37.4	11.6	0	3232200000	13	-4.34294e-08	1	0	0	E9PLD3;E9PRG8	E9PLD3;E9PRG8		C11orf48
29.7424	28.4046	27.6894	28.2208	27.9961		5	5	5	57.5	57.5	57.5	13.062	0	3232200000	38	0.880328	0.264828	-1.10475	-1.73495	E9PLI6;E9PS76;Q8N9N8;E9PS30;E9PQD0;E9PNH5	E9PLI6;E9PS76;Q8N9N8;E9PS30	Probable RNA-binding protein EIF1AD	EIF1AD
33.2278	33.2912	33.3229	33.4048	33.5103		47	47	47	48	48	48	102.99	0	104830000000	651	0.886627	0.50989	0.153195	0.880994	E9PLK3;P55786;B7Z463;E5RJ24;E7EWZ2;I3L083;A6NEC2;F5GZY4;H0YAQ6;H0YDG0;E9PP11;H0YCQ5;E9PJ74;E9PJY4;E9PPD4;E9PRQ5;E9PI82;E9PJF9;E9PPZ2	E9PLK3;P55786;B7Z463	Puromycin-sensitive aminopeptidase	NPEPPS
27.0908	26.3852	26.1685	26.242	24.1519		2	2	2	18.3	18.3	18.3	14.374	0	922020000	21	0.555013	0.390817	-1.21721	-1.19062	E9PPJ5;P21741;E9PLM6	E9PPJ5;P21741;E9PLM6	Midkine	MDK
24.6698	25.4167	26.0044	26.5125	25.1655		1	1	1	12.5	12.5	12.5	11.082	0.0011669	195010000	1	-4.34294e-08	1	0	0	I3L3B4;F8W9H0;Q9BQB6;E9PLN8	I3L3B4;F8W9H0;Q9BQB6;E9PLN8	Vitamin K epoxide reductase complex subunit 1	VKORC1
23.7331	26.1703	26.4238	25.3331	23.9887		1	1	1	17.9	17.9	17.9	9.5744	0	166840000	3	0.0797783	0.872147	0.296834	0.214302	E9PSF0;E9PRL5;H3BSU7;E9PLR1;G3V155;Q9Y320	E9PSF0;E9PRL5;H3BSU7;E9PLR1;G3V155;Q9Y320	Thioredoxin-related transmembrane protein 2	TMX2;TMX2-CTNND1
25.7822	24.6998	25.0277	25.2168	24.4498		22	1	1	17.4	1.2	1.2	159.92	0.00020807	24375000	1	-4.34294e-08	1	0	0	E9PLY5	E9PLY5		MACF1
28.0465	27.8901	28.4253	28.0133	27.923		14	14	14	11.3	11.3	11.3	154.7	0	2243700000	28	0.286448	0.7203	0.152242	0.494406	E9PM46;Q96K76	E9PM46;Q96K76	Ubiquitin carboxyl-terminal hydrolase;Ubiquitin carboxyl-terminal hydrolase 47	USP47
27.0624	27.5158	28.4628	27.5343	27.9413		5	5	5	30.3	30.3	30.3	21.212	0	2665200000	41	0.765661	0.326831	0.690405	1.42094	E9PM90;Q9UK41;E9PQR7;E9PLM9;E9PR04;E9PI55	E9PM90;Q9UK41;E9PQR7	Vacuolar protein sorting-associated protein 28 homolog	VPS28
24.3709	24.5329	26.0448	25.3459	25.9182	+	2	2	2	2.8	2.8	2.8	92.192	0.00021683	538970000	6	1.72422	0.150186	1.31773	3.43143	Q9NPR2;J3KNP4;H0YMR1;H0YLN3;H0YMD6;H0YKP2;H0YN49;H0YMZ3	Q9NPR2;J3KNP4;H0YMR1;H0YLN3;H0YMD6;H0YKP2;H0YN49;H0YMZ3	Semaphorin-4B	SEMA4B
27.1822	27.2828	25.388	26.8984	27.3972		8	8	8	6.8	6.8	6.8	130.69	0	1303100000	15	0.343801	0.568729	-0.671248	-0.762201	E9PMC9;Q7Z589;H0YET8;H0YEP9;H0YCS3	E9PMC9;Q7Z589	Protein EMSY	C11orf30;EMSY
28.4786	28.2985	29.1294	28.7236	28.9669		15	15	14	19.4	19.4	19.4	80.435	0	4846000000	90	1.34443	0.219829	0.551394	2.07006	E9PMG1;Q96D71;H0YDT0;H0YE89;F2Z3L2;H7C1V2;H7C225;H0YCF0;H0YE73;H0YCR2	E9PMG1;Q96D71;H0YDT0	RalBP1-associated Eps domain-containing protein 1	REPS1
24.9304	26.8076	25.8536	24.8775	26.0193		4	4	4	10.7	10.7	10.7	55.397	0.00022085	360550000	6	0.121726	0.830203	-0.285513	-0.304641	E9PMG4;Q9BUR4;E9PMR3	E9PMG4;Q9BUR4	Telomerase Cajal body protein 1	WRAP53
29.6002	29.298	29.3488	29.3237	29.4573		6	6	6	49.1	49.1	49.1	18.259	0	9057500000	107	0.221053	0.81678	-0.0724821	-0.322968	E9PMI6;J3KN38;P54105;E9PJF4;E9PQ83	E9PMI6;J3KN38;P54105;E9PJF4;E9PQ83	Methylosome subunit pICln	CLNS1A
29.3355	28.6969	28.2321	28.6742	28.0897		8	8	8	26.9	26.9	26.9	39.079	0	4322700000	49	0.889112	0.285729	-0.68416	-1.59465	E9PMJ2;J3KP39;Q9BPY3;G3V179;E9PIM5;E9PMW3	E9PMJ2;J3KP39;Q9BPY3;G3V179	Protein FAM118B	FAM118B
24.8368	24.304	25.2863	25.2946	26.877		3	3	3	8.1	8.1	8.1	46.536	0	523840000	14	0.751395	0.299696	1.24893	1.53993	E9PMQ6;Q00613;E9PI02	E9PMQ6;Q00613;E9PI02	Heat shock factor protein 1	HSF1
28.2448	28.8328	29.0738	28.6211	28.8435		5	5	5	38.4	38.4	38.4	17.84	0	4460400000	37	0.459038	0.539425	0.307312	0.816137	Q8TDP1;E9PN81;H0YEF3;E9PKP0;H0YE52;H0YCP5	Q8TDP1;E9PN81;H0YEF3	Ribonuclease H2 subunit C	RNASEH2C
25.3603	26.3408	25.9917	27.105	24.4317		5	5	5	45.1	45.1	45.1	13.332	0	827510000	8	0.00232314	0.998087	-0.00773303	-0.00663481	Q9H7C9;E9PNP3;E9PR47;E9PIQ4;E9PJP1;E9PLK9;K4DI89	Q9H7C9;E9PNP3;E9PR47	Mth938 domain-containing protein	AAMDC
33.2108	33.5674	34.8327	34.7262	34.536	+	6	6	6	46.1	46.1	46.1	12.476	0	189800000000	227	2.31426	0.169852	1.30919	4.7815	P14174	P14174	Macrophage migration inhibitory factor	MIF
26.8529	26.7701	26.5653	27.0784	25.8681		3	3	3	29.6	29.6	29.6	11.985	0	1215000000	22	0.26242	0.685512	-0.307607	-0.555422	E9PNW4;P13987;E9PR17;H0YET2	E9PNW4;P13987;E9PR17	CD59 glycoprotein	CD59
25.8316	25.1227	25.6095	26.1217	25.6103		3	3	3	29.4	29.4	29.4	16.94	0	577710000	15	0.353899	0.610308	0.303389	0.683386	E9PP21;P21291;E9PS42;E9PND2	E9PP21;P21291;E9PS42;E9PND2	Cysteine and glycine-rich protein 1	CSRP1
25.9027	25.1664	25.227	26.5364	24.7911		2	2	2	34.5	34.5	34.5	12.791	0	577040000	8	0.00723285	0.990658	-0.0164153	-0.0197649	F2Z3M0;E9PPN1;H0YCV5;Q8WW01	F2Z3M0;E9PPN1;H0YCV5;Q8WW01	tRNA-splicing endonuclease subunit Sen15	TSEN15
28.0211	28.3595	27.8785	27.8785	27.6238		5	5	5	32.6	32.6	32.6	20.656	0	2528300000	41	1.0082	0.311652	-0.396681	-1.48525	E9PPW7;O00217;E9PN51;F8W9K7;E9PKH6;H0YDT4	E9PPW7;O00217;E9PN51;F8W9K7;E9PKH6	NADH dehydrogenase [ubiquinone] iron-sulfur protein 8, mitochondrial	NDUFS8
25.443	23.7728	25.9451	25.6616	24.68		17	2	2	73.3	15.2	15.2	34.428	0	441300000	2	-4.34294e-08	1	0	0	E9PQ56;H0YEM1;E9PN18;E9PMU7;E9PL19;H0YCP8	E9PQ56;H0YEM1;E9PN18;E9PMU7		PUF60
27.8377	27.9397	28.1978	28.2297	28.0849		12	12	12	29	29	29	48.832	0	3175100000	31	1.58935	0.273281	0.282113	1.67626	E9PQC4;Q9BZD4;B1AQT4;E9PP32;E9PKH1;B1AQT3	E9PQC4;Q9BZD4;B1AQT4;E9PP32	Kinetochore protein Nuf2	NUF2
31.9276	31.702	31.8131	32.332	31.8889		4	4	4	37.3	37.3	37.3	6.6478	0	35903000000	81	0.349638	0.655784	0.196527	0.604335	P62861;E9PR30;E9PM49	P62861;E9PR30	40S ribosomal protein S30	FAU
28.0089	28.3641	28.0054	27.8687	28.6557		15	15	15	15.3	15.3	15.3	139.39	0	3366800000	40	0.00940015	0.988794	-0.00991281	-0.022516	E9PRF4;Q15047;E9PQM8;X6R732;E9PAP1;X6RHV1;B0QZE6;E9PS59	E9PRF4;Q15047;E9PQM8	Histone-lysine N-methyltransferase SETDB1	SETDB1
24.0015	26.0288	26.0514	25.4216	24.4899		2	2	2	14.9	14.9	14.9	19.136	0.00021268	216550000	0	-4.34294e-08	1	0	0	E9PRK7;Q8N8R7	E9PRK7;Q8N8R7	ARL14 effector protein	ARL14EP
27.0621	26.8472	25.3984	26.8012	27.1556		5	5	5	20.6	20.6	20.6	24.037	0	1005800000	13	0.281623	0.641389	-0.502915	-0.630833	E9PRU3;P30291;E9PRI3;E9PQ51;H0YEJ2	E9PRU3;P30291	Wee1-like protein kinase	WEE1
28.5572	28.7133	28.9536	28.5137	29.1712		10	10	10	32.3	32.3	32.3	36.405	0	3793200000	64	0.3862	0.609745	0.244262	0.685459	E9PS41;Q6RFH5;H0YFP2	E9PS41;Q6RFH5	WD repeat-containing protein 74	WDR74
26.2206	26.5364	26.0696	26.4547	25.2773		2	2	2	13.9	13.9	13.9	19.485	0	638270000	9	0.3899	0.55575	-0.444599	-0.790153	E9PSD7;Q96BW1	E9PSD7;Q96BW1	Uracil phosphoribosyltransferase homolog	UPRT
25.5593	23.7504	24.1445	25.297	24.7005		3	1	1	21.5	6.8	6.8	20.277	0	357520000	8	-4.34294e-08	1	0	0	F2Z2B1	F2Z2B1		PCYT1B
26.6125	26.6071	26.7703	27.5536	26.8053		12	12	12	4.1	4.1	4.1	405.8	0	1182800000	13	0.552205	0.451513	0.43327	1.00799	H0Y4W2;F2Z2U4;Q9Y4A5	H0Y4W2;F2Z2U4;Q9Y4A5	Transformation/transcription domain-associated protein	TRRAP
29.4523	28.5169	28.6798	29.0332	28.2747		31	18	18	15.9	10.4	10.4	227.87	0	4824600000	31	0.279853	0.664693	-0.322028	-0.586644	Q7Z406;F2Z2U8;G8JLL9;M0QY43	Q7Z406;F2Z2U8;G8JLL9;M0QY43	Myosin-14	MYH14
30.344	30.28	30.0487	30.3233	30.164		9	9	9	46.5	46.5	46.5	20.658	0	12688000000	109	0.529106	0.630087	-0.133321	-0.648661	O00746;Q4TT34;F2Z2X0;H0Y6J0;A2IDC9	O00746;Q4TT34;F2Z2X0;H0Y6J0	Nucleoside diphosphate kinase, mitochondrial;Nucleoside diphosphate kinase	NME4
26.8983	27.3593	26.8381	27.4302	27.6294		9	9	9	11.5	11.5	11.5	130.14	0	1688300000	39	0.179738	0.789048	0.17042	0.377355	Q9C0E2;F2Z2X4	Q9C0E2;F2Z2X4	Exportin-4	XPO4
24.3182	24.7284	26.0157	25.757	25.6771	+	4	1	1	20.5	9.3	9.3	31.358	0	349860000	4	2.11282	0.152741	1.29329	4.28327	H0YEF7;H0YEH1;H0YE97;H0YEY8;H0YD48	H0YEF7;H0YEH1;H0YE97;H0YEY8;H0YD48		PICALM
27.7121	24.9152	26.2586	24.2193	27.9411		3	3	3	19.5	19.5	19.5	18.534	0	4137100000	15	0.0331542	0.945535	-0.174035	-0.0947517	F5GWI9;F5GXZ7;F5GZ97;Q9Y3C0;H0YGN0	F5GWI9;F5GXZ7;F5GZ97;Q9Y3C0;H0YGN0	WASH complex subunit CCDC53	CCDC53
27.6068	27.823	28.7892	28.4785	28.0221		5	5	5	3.7	3.7	3.7	181.68	0	3164300000	18	1.01586	0.255158	0.714977	1.79335	F5GWN5;O00750	F5GWN5;O00750	Phosphatidylinositol 4-phosphate 3-kinase C2 domain-containing subunit beta	PIK3C2B
25.4943	24.7515	24.601	25.4063	25.2116		19	1	0	32.8	3.9	0	66.35	0.00022212	198310000	4	-4.34294e-08	1	0	0	F5GWP8	F5GWP8		JUP
30.3459	30.4191	30.6073	30.6318	30.7553		36	36	33	27.7	27.7	25.6	162.76	0	18777000000	148	1.64524	0.268418	0.282262	1.70965	F5GWS0;F8WA11;Q7Z460;F5H2E2;F5GWM7;H0Y5T1;H0YHV8;C9J151;C9JP76	F5GWS0;F8WA11;Q7Z460;F5H2E2;F5GWM7	CLIP-associating protein 1	CLASP1
25.0462	26.7847	26.3195	24.9951	23.9004		3	3	3	12.1	12.1	12.1	48.035	0	262020000	6	-4.34294e-08	1	0	0	F5GWS3;Q6P9B6;H3BUB0;H3BM75	F5GWS3;Q6P9B6;H3BUB0;H3BM75	TLD domain-containing protein 1	TLDC1
23.9866	24.447	25.3168	24.0246	23.481		1	1	1	17.7	17.7	17.7	7.0671	0.00040396	68334000	1	0.0260367	0.960553	0.057353	0.0696436	H3BPK6;F5GWS9;F5GZY6;Q8WV07;F5GXG7	H3BPK6;F5GWS9;F5GZY6;Q8WV07;F5GXG7	Oral cancer-overexpressed protein 1	ORAOV1
29.6194	29.8738	29.7956	29.4726	30.2353		26	26	18	13.4	13.4	9.5	225.5	0	10177000000	111	0.102897	0.8692	0.0879205	0.219417	F5GWT4;Q9H4A3;F5H2M7;F6UYG0;H0YH68	F5GWT4;Q9H4A3;F5H2M7	Serine/threonine-protein kinase WNK1	WNK1
28.0142	27.8072	28.5396	28.6067	27.9293		8	8	5	20.3	20.3	14.2	52.121	0	2641400000	36	0.660179	0.399115	0.447805	1.15201	F5GWU7;Q99717;Q15797;D6RD62;D6RBB4;H0YAK7;H0YNV1;D6RAY1;D6REQ3;D6RDN7;H0YKE2;D6RIZ9;K7ERC7	F5GWU7;Q99717;Q15797	Mothers against decapentaplegic homolog 5;Mothers against decapentaplegic homolog 1	SMAD5;SMAD1
30.9875	31.0666	30.9258	30.9782	31.1426		47	47	35	25.7	25.7	19.7	217.1	0	25176000000	310	0.0429464	0.965347	-0.0114832	-0.0606532	F5GWX5;Q14839;Q8TDI0;Q5TG85;K7EMY3;F5H6N4;F2Z2R5;I3L229;H7C3H7;H7C0J3;K7EPV1;K7ESA5	F5GWX5;Q14839	Chromodomain-helicase-DNA-binding protein 4	CHD4
29.8036	31.2634	31.2718	31.7953	31.2946		11	11	11	18.8	18.8	18.8	58.635	0	21213000000	110	0.667748	0.345841	0.920395	1.33967	O00592;F5GWY5;F5H7A2	O00592;F5GWY5;F5H7A2	Podocalyxin	PODXL
29.3697	29.5544	29.3756	29.4287	29.4167		15	15	15	18.2	18.2	18.2	136.32	0	7477400000	90	0.301403	0.819301	-0.0550623	-0.3203	G3V1U0;Q6VMQ6;F5GX74;A8MV73;F5GYR7;F5H592;F5H221;F8WE35;F5H8I0;F5H2W9;F5H2H9;F5GZ10;F5H502;F5H1K9;F5H3C4;F5GZ98;F5H6X8	G3V1U0;Q6VMQ6;F5GX74	Activating transcription factor 7-interacting protein 1	ATF7IP
29.6003	29.794	29.0784	29.2325	29.4259		13	13	13	35.8	35.8	35.8	43.841	0	7840700000	77	1.25314	0.253086	-0.451568	-1.81718	F5GXC8;Q9P2R7;F5H5G8;Q5T9Q5;Q5T9Q8	F5GXC8;Q9P2R7;F5H5G8;Q5T9Q5	Succinyl-CoA ligase [ADP-forming] subunit beta, mitochondrial	SUCLA2
26.1027	27.0783	26.6312	26.907	27.5955		17	13	13	6.1	5	5	327.55	0	1757700000	35	0.350763	0.582674	0.454102	0.733758	Q5T321;Q8NFP9;F5GXV7	Q5T321;Q8NFP9;F5GXV7	Neurobeachin	NBEA
28.8739	28.5028	29.6238	29.7031	30.5815	+	3	3	3	15.4	15.4	15.4	17.417	0	10310000000	62	1.25734	0.190978	1.28108	2.46553	O14561;H3BNK3;I3L505	O14561;H3BNK3	Acyl carrier protein, mitochondrial;Acyl carrier protein	NDUFAB1
25.3919	25.419	24.978	24.4827	25.9785		4	4	4	40	40	40	9.5541	0	411000000	11	-4.34294e-08	1	0	0	F5GXX5;P61803;F5H895	F5GXX5;P61803;F5H895	Dolichyl-diphosphooligosaccharide--protein glycosyltransferase subunit DAD1	DAD1
25.4965	24.5878	25.3966	25.7121	24.8635		4	4	4	4.7	4.7	4.7	103.78	0	367610000	5	0.230874	0.717871	0.281922	0.498359	Q96EK7;F5GZX9;F5GY05	Q96EK7;F5GZX9;F5GY05	Constitutive coactivator of peroxisome proliferator-activated receptor gamma	FAM120B
33.4572	33.1691	33.6539	33.6396	33.7795		19	19	19	70.8	70.8	70.8	29.723	0	132240000000	357	1.27456	0.267068	0.377866	1.70404	F5GY37;Q99623;J3KPX7;F5GWA7;F5H3X6;F5H0C5;F5H2D2;U3KPZ5	F5GY37;Q99623;J3KPX7;F5GWA7;F5H3X6	Prohibitin-2	PHB2
26.6305	27.1793	25.1931	26.6711	25.1069		3	3	3	4.8	4.8	4.8	88.349	0	696140000	7	0.777989	0.286819	-1.24783	-1.58647	F5H5K2;O75448;F5GY88;B4DDR8;E9PFL1	F5H5K2;O75448;F5GY88;B4DDR8	Mediator of RNA polymerase II transcription subunit 24	MED24
24.9254	24.9797	25.652	25.1547	25.068		5	5	5	12	12	12	57.379	0	435410000	6	-4.34294e-08	1	0	0	F5GY99;Q10472;K7EJV8;Q8IUC8	F5GY99;Q10472;K7EJV8	Polypeptide N-acetylgalactosaminyltransferase 1;Polypeptide N-acetylgalactosaminyltransferase 1 soluble form	GALNT1
29.191	29.6261	29.2581	29.5813	28.5609		11	11	11	55.7	55.7	55.7	22.006	0	7444300000	41	0.25167	0.701401	-0.27513	-0.527922	H0YGR4;F5GYG5;Q9Y3B8;H0YG54;F5GX07;H0YG83;H0YH58;F5H784;F5H7P1;H0YF66;Q9BTR4;F5H6P8;H0YG37	H0YGR4;F5GYG5;Q9Y3B8;H0YG54;F5GX07;H0YG83;H0YH58	Oligoribonuclease, mitochondrial	REXO2
28.8941	29.6231	29.3546	29.6794	28.5786		6	6	6	20.8	20.8	20.8	31.676	0	6522700000	54	0.0359692	0.948919	-0.0543722	-0.0903878	R4GN72;P61421;F5GYQ1;J3QL14;H3BQJ1	R4GN72;P61421;F5GYQ1;J3QL14	V-type proton ATPase subunit d 1	ATP6V0D1
24.7241	24.9406	26.0782	25.7825	25.5702		5	5	5	6.7	6.7	6.7	74.999	0.00021413	737670000	4	-4.34294e-08	1	0	0	F5GZ90;Q9NZJ0	F5GZ90;Q9NZJ0	Denticleless protein homolog	DTL
25.9825	26.5123	25.4561	25.9438	25.2593		5	5	5	14	14	14	34.815	0.00022396	884110000	15	0.903039	0.279593	-0.694326	-1.61997	Q9UFM8;H7BXJ1;F5GZD0;Q9Y639;H3BU51;F5GYM7;H3BQ94	Q9UFM8;H7BXJ1;F5GZD0;Q9Y639	Neuroplastin	DKFZp566H1924;NPTN
25.1517	25.8742	25.1882	24.7812	26.1561		2	2	2	5.7	5.7	5.7	35.967	0.00020877	319420000	6	0.080521	0.880608	-0.137762	-0.19928	F5GZK1;Q9UBQ6;C9JEG3	F5GZK1;Q9UBQ6;C9JEG3	Exostosin-like 2;Processed exostosin-like 2	EXTL2
30.1962	31.4312	30.4651	30.4837	30.4268		18	18	18	35.7	35.7	35.7	64.872	0	18049000000	162	0.303726	0.639287	-0.355204	-0.633441	F5GZS6;P08195;J3KPF3;F5GZI0;F5H0E2;H0YFS2;F5H867;H0YFX4	F5GZS6;P08195;J3KPF3	4F2 cell-surface antigen heavy chain	SLC3A2
27.1563	28.4398	27.5611	27.0953	28.074		10	10	10	21.2	21.2	21.2	67.605	0	2452500000	40	0.132265	0.823377	-0.221253	-0.315358	F5H008;Q9H267;B3KQF6;G3V3F9	F5H008;Q9H267;B3KQF6	Vacuolar protein sorting-associated protein 33B	VPS33B
25.2021	25.4205	26.342	26.232	24.3273		5	5	5	10.5	10.5	10.5	54.169	0	325460000	4	-4.34294e-08	1	0	0	P19474;F5H012;H0YDP8	P19474;F5H012	E3 ubiquitin-protein ligase TRIM21	TRIM21
25.9617	25.7503	26.0116	24.9182	26.1808		4	4	4	4.1	4.1	4.1	139.67	0	444460000	4	0.103877	0.858465	-0.152445	-0.247131	F5H1H0;P32004;F5H025;E9PHJ4;E7EMY4;E7EVM4;E7EPI4	F5H1H0;P32004;F5H025	Neural cell adhesion molecule L1	L1CAM
29.4449	29.6	29.6415	29.5322	29.4007		19	19	19	32.5	32.5	32.5	79.748	0	8519700000	95	0.00711679	0.995466	0.00236289	0.0114229	Q9NQX3;F5H039;F8W7D6;G3V582;H0YJ30;H0YJR5;G3V4R0;G3V355;G3V4D2	Q9NQX3;F5H039;F8W7D6;G3V582	Gephyrin;Molybdopterin adenylyltransferase;Molybdopterin molybdenumtransferase	GPHN
24.1803	25.049	24.3015	25.6981	25.4744		11	9	9	10.9	8.9	8.9	141.05	0	857520000	4	-4.34294e-08	1	0	0	F5H070;Q9Y4C1;F8WE62;C9J7Q7	F5H070;Q9Y4C1	Lysine-specific demethylase 3A	KDM3A
29.0806	29.4885	29.3146	29.4687	28.9837		9	9	0	30.2	30.2	0	31.17	0	7397500000	79	0.0402814	0.950583	-0.0289195	-0.0852529	F5H0B0;H0YC42;U3KQQ8	F5H0B0		TPD52
28.2005	27.5995	26.6446	27.1358	24.5997		11	11	11	17.1	17.1	17.1	83.674	0	1318100000	11	0.738114	0.290751	-1.77329	-1.5731	F5H0F9;Q9UJX4;F5GY68;F5H3S5;H0YFB5;F5H0N1;F5GZ05	F5H0F9;Q9UJX4;F5GY68	Anaphase-promoting complex subunit 5	ANAPC5
24.2478	24.5788	25.2068	24.0204	24.6556		2	2	2	3.4	3.4	3.4	97.114	0.0044986	204810000	13	0.172182	0.785929	0.214266	0.383041	F5H0K8;F8WEA9;A8MY87;H7BYU0;Q8IVT5	F5H0K8;F8WEA9;A8MY87;H7BYU0;Q8IVT5	Kinase suppressor of Ras 1	KSR1
30.5941	30.5505	30.2831	30.728	30.2673		32	32	32	41.7	41.7	41.7	89.666	0	14962000000	194	0.293091	0.720084	-0.146159	-0.494394	F5H0L8;Q9Y6Y8;H7C0V8;H7C4C4;REV__H7BYP9;REV__J3KPD4;REV__O15068;REV__G5E9A1	F5H0L8;Q9Y6Y8	SEC23-interacting protein	SEC23IP
24.7261	24.1534	25.6035	26.3327	24.864		3	3	3	5.4	5.4	5.4	93.846	0	413290000	3	-4.34294e-08	1	0	0	Q9H6E5;F5H0R1;C9JBX0;H3BRB1	Q9H6E5;F5H0R1;C9JBX0;H3BRB1	Speckle targeted PIP5K1A-regulated poly(A) polymerase	TUT1;MIR3654
25.3822	25.9954	25.7708	25.1818	24.8799		4	4	4	19.5	19.5	19.5	21.659	0	391610000	3	-4.34294e-08	1	0	0	F5H0U5;Q9NZD2;F5GZ49;H0YFS9	F5H0U5;Q9NZD2;F5GZ49	Glycolipid transfer protein	GLTP
26.3251	27.4486	24.3251	27.0764	26.8648		4	4	4	18.4	18.4	18.4	21.214	0	1132400000	17	0.253094	0.654818	-0.798051	-0.606624	F5H157;Q15286;F5H7F8	F5H157;Q15286;F5H7F8	Ras-related protein Rab-35	RAB35
24.1305	25.4041	25.485	24.7457	24.942		3	3	3	1.5	1.5	1.5	258.35	0.0032307	309330000	1	-4.34294e-08	1	0	0	F5H1D6;Q07864;F5H3W5;F5H7H6;F5H0H8	F5H1D6;Q07864;F5H3W5;F5H7H6	DNA polymerase;DNA polymerase epsilon catalytic subunit A	POLE
26.1581	25.0863	24.0181	26.0849	25.0291		3	3	3	4.2	4.2	4.2	102.17	0.0045079	65987000	2	-4.34294e-08	1	0	0	F5H2X3;F5H1G4;O60462;C9JH98	F5H2X3;F5H1G4;O60462	Neuropilin-2	NRP2
24.0859	24.9002	25.7187	25.8218	25.0781		1	1	1	0.8	0.8	0.8	136.38	0.00020471	180530000	12	1.03819	0.226992	1.04649	1.98601	F5H1N7;Q6ZU35	F5H1N7;Q6ZU35	Uncharacterized protein KIAA1211	KIAA1211
28.6121	28.5738	29.3216	28.6541	29.4735		14	14	14	16.2	16.2	16.2	132.75	0	4828500000	68	0.731893	0.354526	0.556777	1.30944	F5H1R7;M0QXB9;Q9H6K5	F5H1R7		FLJ22184
27.6284	28.1423	27.574	27.0888	27.0666		6	6	6	16.4	16.4	16.4	42.243	0	2062100000	42	0.953959	0.275094	-0.642207	-1.65955	Q9NVD7;F5H1R9;J3KNQ4;B7Z952;Q9HBI1;E9PS97	Q9NVD7;F5H1R9;J3KNQ4;B7Z952;Q9HBI1	Alpha-parvin;Beta-parvin	PARVA;PARVB
30.5211	30.7445	30.926	31.1436	31.0897		50	50	46	20.2	20.2	19	317.79	0	22720000000	264	1.41704	0.233897	0.420265	1.9224	F5H1X8;P50851;E9PEM5;H0YAC6;H0Y9N9;H0YA17	F5H1X8;P50851;E9PEM5;H0YAC6	Lipopolysaccharide-responsive and beige-like anchor protein	LRBA
24.7683	25.6071	24.7716	25.0383	24.6231		1	1	1	6.4	6.4	6.4	26.432	0.00020951	173710000	2	-4.34294e-08	1	0	0	F5H1Y0;H0YGT5;Q96B01	F5H1Y0;H0YGT5;Q96B01	RAD51-associated protein 1	RAD51AP1
24.8491	25.3532	25.5899	27.6732	24.5887		5	5	5	10.8	10.8	10.8	50.519	0	831120000	14	0.278887	0.624437	0.849472	0.659608	Q9HD26;F5H1Y4	Q9HD26;F5H1Y4	Golgi-associated PDZ and coiled-coil motif-containing protein	GOPC
25.4239	27.2996	27.4024	24.3264	27.7509		8	8	8	3.2	3.2	3.2	337.83	0	1329100000	14	0.02758	0.955412	0.131538	0.0788112	Q9Y485;F5H269;Q8TDJ6;E7EMZ0	Q9Y485;F5H269	DmX-like protein 1	DMXL1
28.4004	27.2562	29.0351	29.2365	29.0325	+	4	4	4	28.3	28.3	28.3	16.937	0	3880300000	46	1.2129	0.198298	1.27307	2.37849	Q9Y3D6	Q9Y3D6	Mitochondrial fission 1 protein	FIS1
28.7832	28.364	29.4933	28.8284	28.7414		4	4	4	35.4	35.4	35.4	10.767	0	4679000000	119	0.546112	0.451703	0.447422	1.00751	F5H2U8;P52926;F5H2A4;F5H6H0	F5H2U8;P52926;F5H2A4;F5H6H0	High mobility group protein HMGI-C	HMGA2
25.8352	24.6463	24.1386	26.169	24.8376		6	6	6	8.3	8.3	8.3	97.722	0	609030000	4	0.0745433	0.882798	-0.192367	-0.19483	F5H2H5;Q86XL3;F5H417;F5H1E7;F5H1D4	F5H2H5;Q86XL3	Ankyrin repeat and LEM domain-containing protein 2	ANKLE2
31.5925	31.2771	31.28	31.6772	31.2312		20	20	20	51.1	51.1	51.1	44.23	0	29966000000	203	0.0604661	0.930187	-0.0386273	-0.121872	Q13561;F5H2S7;F5H223;F8W1I6;F8VW18;H0YI98;F8VX93;F8VRV7;H0YHL1;F8W0U6	Q13561;F5H2S7;F5H223;F8W1I6;F8VW18;H0YI98	Dynactin subunit 2	DCTN2
28.2856	28.9893	28.4088	29.0211	28.1606		15	15	15	16.4	16.4	16.4	115.44	0	5109600000	49	0.0885505	0.8766	-0.107301	-0.205718	F5H2U2;Q13523;H0YDJ3	F5H2U2;Q13523;H0YDJ3	Serine/threonine-protein kinase PRP4 homolog	PRPF4B
27.0215	26.2556	25.7911	25.2427	24.4608		5	5	5	7.7	7.7	7.7	91.124	0	656780000	3	1.08214	0.212721	-1.47364	-2.18558	H0Y5D5;Q5SYW2;Q9ULV3;F5H2X7;Q96KB7	H0Y5D5;Q5SYW2;Q9ULV3;F5H2X7	Cip1-interacting zinc finger protein	CIZ1
29.332	28.9861	29.226	28.934	27.8869		15	15	15	17	17	17	99.679	0	6622700000	31	0.353943	0.577413	-0.476761	-0.744425	F5H315;Q9HCS7	F5H315;Q9HCS7	Pre-mRNA-splicing factor SYF1	XAB2
29.3944	29.5313	29.7886	29.9289	29.8326		21	17	17	31.7	27.3	27.3	82.968	0	9266100000	102	1.8685	0.212769	0.387179	2.22641	F5H365;Q15436;F5H6C4;B3KXI2;G3V4V1;G3V1W4;G3V3G5;G3V2R6;G3V5X8;G3V4Q2	F5H365;Q15436;F5H6C4;B3KXI2	Protein transport protein Sec23A	SEC23A
28.8382	29.1257	29.5339	29.6898	29.3174		15	15	10	15.6	15.6	11.6	112.52	0	7347900000	99	1.24748	0.233347	0.53177	1.92791	F5H3L5;Q08174;H0Y2Z9;D6RBG2;H0Y9F5	F5H3L5;Q08174;H0Y2Z9	Protocadherin-1	PCDH1
27.6781	28.1173	28.9434	29.1254	29.4077	+	21	21	21	12.7	12.7	12.7	205.11	0	4802000000	85	1.87627	0.145624	1.26111	3.71831	Q8TEM1	Q8TEM1	Nuclear pore membrane glycoprotein 210	NUP210
25.3245	25.62	26.5886	25.1587	26.6351		5	5	5	8.2	8.2	8.2	88.144	0	605960000	16	0.422332	0.506199	0.65523	0.891254	L7N2F8;F5H4M2;P54198	L7N2F8;F5H4M2;P54198	Protein HIRA	HIRA
32.6226	33.0469	33.4689	32.7597	32.8638		11	9	1	55.3	51.1	8	27.724	0	82219000000	244	0.228923	0.740541	0.19606	0.459903	F8VUX1;F8VY35;F8W0J6;F5H4R6;H0YIV4;P55209;F8W020;F8VXI6;F8VVB5	F8VUX1;F8VY35;F8W0J6;F5H4R6;H0YIV4;P55209;F8W020;F8VXI6;F8VVB5	Nucleosome assembly protein 1-like 1	NAP1L1
24.1133	25.8635	27.1891	27.0806	24.7731		6	6	6	10.1	10.1	10.1	74.789	0	818010000	25	0.465332	0.439554	1.35921	1.03893	H0Y6I6;F5H4Z4;Q96ME1	H0Y6I6;F5H4Z4;Q96ME1	F-box/LRR-repeat protein 18	FBXL18
27.0597	27.6806	26.933	26.7796	24.7337		7	6	6	10.3	9	9	71.873	0	1335300000	16	0.543131	0.396728	-1.22137	-1.1699	F5H533;P49418;H0Y7T8;S4R418;F5H0W4;Q9UBW5	F5H533;P49418	Amphiphysin	AMPH
26.1386	27.2486	25.5062	26.908	26.732		6	6	6	3.9	3.9	3.9	176.57	0	1074400000	22	0.16247	0.784381	-0.311547	-0.387679	J3KNB8;F5H538;Q9Y6R4;F5H4R1;F5H1X6	J3KNB8;F5H538;Q9Y6R4;F5H4R1	Mitogen-activated protein kinase kinase kinase 4	MAP3K4
26.6283	27.6728	27.6662	28.165	27.7664		9	9	8	12.5	12.5	11.6	96.412	0	2376100000	41	0.700027	0.347532	0.71533	1.33421	Q93050;F5H569;B7Z641;B7Z2A9;K7EM24;F5H1T6;K7EN36;K7ELZ6;K7EPG4;K7EQW2;K7ERA0;K7ERA6	Q93050;F5H569;B7Z641;B7Z2A9	V-type proton ATPase 116 kDa subunit a isoform 1	ATP6V0A1
29.7804	29.4068	29.3888	29.2998	28.9451		6	6	6	66.7	66.7	66.7	8.7448	0	5180600000	40	0.731055	0.394161	-0.382388	-1.1817	Q8WUW1;F5H577	Q8WUW1;F5H577	Protein BRICK1	BRK1
24.4393	26.275	25.4838	25.7878	25.3889		20	1	1	76.5	4.7	4.7	31.674	0.00020627	50865000	2	-4.34294e-08	1	0	0	F5H5A9	F5H5A9		SUGT1
28.1975	28.2519	27.7464	27.9578	27.668		6	6	6	18.9	18.9	18.9	50.47	0	2601500000	27	1.50149	0.226154	-0.433969	-2.03243	P12694;F5H5P2;B4DP47;F5GXU9;H0YH31	P12694;F5H5P2;B4DP47;F5GXU9	2-oxoisovalerate dehydrogenase subunit alpha, mitochondrial	BCKDHA
30.5743	30.6589	30.559	29.8735	30.0397		23	23	23	41.1	41.1	41.1	60.284	0	14003000000	159	0.731394	0.377483	-0.459229	-1.24654	F5H5Y3;Q9UHB9	F5H5Y3;Q9UHB9	Signal recognition particle subunit SRP68	SRP68
29.2918	29.3499	29.3328	29.362	29.1907		24	21	21	17.5	16.3	16.3	164.73	0	6010500000	51	0.128512	0.910908	-0.0256732	-0.149563	F5H604;E7ERI8;E7EW49;E3W994;J3KR49;O75122;E9PBA6;F5H3X0;H7C5M8;B3KR06;E7ENG2;H7C4X8;D6RBU8;C9J668;H7C4I5;H7C4M5	F5H604;E7ERI8;E7EW49;E3W994;J3KR49;O75122;E9PBA6;F5H3X0	CLIP-associating protein 2	CLASP2
24.4124	30.7846	24.5683	30.6423	30.7962		7	6	6	6.9	6.2	6.2	134	0	14896000000	8	0.106189	0.836916	1.07043	0.292742	F5H658;Q14562;K7EJH9;S4R3S0;K7END7	F5H658;Q14562	ATP-dependent RNA helicase DHX8	DHX8
30.3086	30.5797	31.7642	31.7567	31.5872	+	12	12	12	58.9	58.9	58.9	27.547	0	23829000000	236	2.67477	0.211571	1.25859	5.57935	O95336;M0R261;M0R1L2;M0R0U3	O95336;M0R261	6-phosphogluconolactonase	PGLS
29.5476	29.4522	28.8174	29.0523	27.9251		3	3	3	27.7	27.7	27.7	13.714	0	4795900000	51	0.867513	0.275126	-0.901611	-1.65527	P61769;F5H6I0;H0YLF3	P61769;F5H6I0;H0YLF3	Beta-2-microglobulin;Beta-2-microglobulin form pI 5.3	B2M
24.9218	26.3735	25.3023	25.3195	25.3264		11	1	1	37	3	3	34.522	0.0044868	114390000	1	-4.34294e-08	1	0	0	F5H6T1	F5H6T1		ACTR2
24.4804	25.9142	25.6846	26.455	26.2981		3	3	3	29.2	29.2	29.2	12.77	0	560450000	8	0.656865	0.349826	0.948586	1.32761	F5H702;Q96GC5;F5H8D0	F5H702;Q96GC5	39S ribosomal protein L48, mitochondrial	MRPL48
27.6666	28.0005	28.2431	28.1142	28.435		8	8	8	35.5	35.5	35.5	32.021	0	3026700000	57	1.05207	0.288869	0.430537	1.57648	F5H715;Q96BJ3	F5H715;Q96BJ3	Axin interactor, dorsalization-associated protein	AIDA
25.108	26.4019	25.8573	25.0433	24.8213		1	1	1	40.7	40.7	40.7	3.0004	0.0098093	295750000	3	-4.34294e-08	1	0	0	F5H7E5;P53816	F5H7E5;P53816	HRAS-like suppressor 3	PLA2G16
25.5819	24.8078	24.4237	25.2074	25.6777		2	2	2	6.3	6.3	6.3	34.196	0	64731000	3	-4.34294e-08	1	0	0	F5H7I4;Q06547	F5H7I4;Q06547	GA-binding protein subunit beta-1	GABPB1
28.6334	28.7189	29.7316	30.1245	29.9406	+	17	17	17	6.8	6.8	6.8	351.15	0	6527200000	39	2.44772	0.186	1.25605	5.0256	Q5SZK8	Q5SZK8	FRAS1-related extracellular matrix protein 2	FREM2
30.2093	30.4203	31.6778	31.4788	31.5479	+	18	18	18	75.9	75.9	75.9	22.391	0	24911000000	169	2.85182	0.2334	1.25337	6.00098	P37802;X6RJP6;C9J5W6;Q9UI15	P37802;X6RJP6	Transgelin-2	TAGLN2
24.0504	25.0409	24.8391	26.4773	24.7338		1	1	1	9.7	9.7	9.7	15.564	0.00947	636970000	1	0.400846	0.510794	0.80445	0.877396	Q13503;F5H872	Q13503;F5H872	Mediator of RNA polymerase II transcription subunit 21	MED21
27.5981	27.8335	27.549	27.4536	27.6649		6	6	1	14	14	2.4	43.611	0	1876600000	20	0.571811	0.582964	-0.160011	-0.734096	F5H874;H0YE76;H0YCB3;E9PM82	F5H874;H0YE76;H0YCB3;E9PM82		ASCC1
24.9263	25.0604	25.2526	24.9288	24.435		4	4	1	3.9	3.9	0.8	117.12	0	332260000	6	0.141051	0.836464	-0.121207	-0.294969	F5H8B4;O14607;F5GWV3;F5H3N7;A6NCS7	F5H8B4;O14607;F5GWV3;F5H3N7	Histone demethylase UTY	UTY
28.6395	28.4969	28.8475	28.798	28.7316		12	12	12	30.3	30.3	30.3	55.324	0	4851700000	74	1.32937	0.348753	0.224184	1.32971	F5H8F7;Q9UBL3;H0YBF6;H0YAQ0	F5H8F7;Q9UBL3	Set1/Ash2 histone methyltransferase complex subunit ASH2	ASH2L
26.9977	26.3867	26.612	27.0701	26.7884		6	6	6	28.5	28.5	28.5	37.171	0	1613500000	17	0.169567	0.80721	0.131342	0.340725	F5H8H2;Q03426;F5H163;F5H368;F5GXC0;F5H092;B7Z1C2	F5H8H2;Q03426;F5H163;F5H368;F5GXC0;F5H092;B7Z1C2	Mevalonate kinase	MVK
27.4748	27.4794	27.6768	27.9352	27.488		10	10	10	19.7	19.7	19.7	61.983	0	2128000000	18	0.560607	0.530396	0.222899	0.833725	F5H8K1;Q9NRW7;F5GYC3;F6UM60	F5H8K1;Q9NRW7;F5GYC3;F6UM60	Vacuolar protein sorting-associated protein 45	VPS45
26.0285	25.5638	24.9521	24.8054	26.4581		1	1	1	13.3	13.3	13.3	10.468	0.00078125	223790000	3	-4.34294e-08	1	0	0	K7ER49;F6SA91;Q9BUZ4	K7ER49;F6SA91;Q9BUZ4	TNF receptor-associated factor 4	TRAF4
26.5052	27.3753	27.363	27.1999	26.9464		4	4	4	9.5	9.5	9.5	52.175	0	1146900000	22	0.244764	0.717012	0.229525	0.498882	F6T1Q0;Q6L8Q7	F6T1Q0;Q6L8Q7	2,5-phosphodiesterase 12	PDE12
27.2859	24.0417	24.5486	24.6577	25.1182		7	7	7	40.8	40.8	40.8	23.6	0	1310300000	7	0.282293	0.620888	-0.888954	-0.668468	F6TR53;Q53T59;B5MC96;F8WDN8	F6TR53;Q53T59;B5MC96	HCLS1-binding protein 3	HS1BP3
28.133	27.8667	27.0021	26.9594	24.0736		4	4	4	38.2	38.2	38.2	13.604	0	1628500000	11	0.67504	0.315536	-1.98816	-1.46724	F6VZ39;Q9H0Z9;Q9BX46;E9PSF1;H0YA61;A6NG75	F6VZ39;Q9H0Z9;Q9BX46;E9PSF1	RNA-binding protein 38;RNA-binding protein 24	RBM38;RBM24
25.4599	26.185	27	24.1398	27.8753		4	4	4	11.5	11.5	11.5	47.484	0	1017900000	23	0.124608	0.814107	0.515958	0.326342	O14733;F6WCX7	O14733;F6WCX7	Dual specificity mitogen-activated protein kinase kinase 7	MAP2K7
25.6465	25.2173	26.9355	25.1954	26.1031		9	2	2	94.8	13	13	8.6687	0.0013521	971900000	12	0.392698	0.526014	0.646111	0.841145	F6XY72	F6XY72	Nucleoside diphosphate kinase	NME2
33.7622	33.8481	33.7565	33.7307	33.7149		84	84	81	44	44	43.3	236.02	0	144340000000	1048	0.853579	0.703286	-0.0710939	-0.524105	F8VPD4;P27708;H7BZB3;H7C3Z5;H7C2E4	F8VPD4;P27708	CAD protein;Glutamine-dependent carbamoyl-phosphate synthase;Aspartate carbamoyltransferase;Dihydroorotase	CAD
34.4345	33.9824	34.2943	34.2683	34.3011		28	28	10	55.6	55.6	17.8	48.991	0	206700000000	651	0.173718	0.836718	0.0794322	0.295338	Q13838;F8VQ10;Q5STU3;B4DP52;F6WLT2;F6TRA5;F6S4E6;B4DIJ6;F6UJC5;F6QYI9;F6R6M7;H0YCC6;K7EN69;K7ENP6;F6QWI5;K7EL56;K7EIL8;F6U6E2;F6S2B7;F6SXL5;E7EMX2;K7EN25	Q13838;F8VQ10;Q5STU3;B4DP52;F6WLT2;F6TRA5;F6S4E6;B4DIJ6;F6UJC5	Spliceosome RNA helicase DDX39B	DDX39B
26.1237	26.062	25.9483	25.2041	24.6988		4	4	4	23.2	23.2	23.2	21.926	0	362770000	8	0.737578	0.326699	-0.809158	-1.42189	F8VQD9;Q9BSB4;F8VVA0	F8VQD9;Q9BSB4	Autophagy-related protein 101	C12orf44;ATG101
24.4711	25.1926	25.3415	24.8736	24.4365		1	1	1	29.7	29.7	29.7	4.0608	0.0045011	87056000	1	-4.34294e-08	1	0	0	F8VQR3;F8VS87;G3V1W1;F8VXG8;Q69YU5	F8VQR3;F8VS87;G3V1W1;F8VXG8;Q69YU5	Uncharacterized protein C12orf73	C12orf73
24.7235	25.2094	23.5695	24.6038	25.5445		1	1	1	8.3	8.3	8.3	20.662	0	150950000	5	0.19428	0.741539	-0.393884	-0.458948	F8VQX6;Q9H8H3;H0YI09	F8VQX6;Q9H8H3;H0YI09	Methyltransferase-like protein 7A	METTL7A
27.3134	26.1417	26.7429	26.0314	26.2391		6	6	6	10.6	10.6	10.6	79.727	0	910270000	11	0.297526	0.639221	-0.38974	-0.633915	Q96RL1;F8VQY2;D6RC40;D6RCQ3;D6RCF3;D6R9M3;D6RDZ5	Q96RL1;F8VQY2;D6RC40;D6RCQ3	BRCA1-A complex subunit RAP80	UIMC1
27.0352	27.2435	27.2631	25.0486	26.4888		2	2	2	13	13	13	14.548	0	1051800000	21	0.42489	0.492396	-0.872486	-0.926943	F8VSL3;P25208	F8VSL3;P25208	Nuclear transcription factor Y subunit beta	NFYB
24.9083	30.7666	31.0837	25.0451	30.7918		6	6	6	3.7	3.7	3.7	208.55	0	9826700000	11	0.121062	0.813693	1.13606	0.329491	F8VSZ4;Q9UIW2	F8VSZ4;Q9UIW2	Plexin-A1	PLXNA1
29.147	29.6034	28.5712	29.4081	28.7059		8	8	8	27.6	27.6	27.6	19.531	0	5895300000	55	0.535954	0.451079	-0.480144	-1.00947	F8VUA2;Q9HD42;F8VVT7;F5H875	F8VUA2;Q9HD42;F8VVT7	Charged multivesicular body protein 1a	CHMP1A
24.7752	23.8664	25.0437	24.5824	25.3984		26	2	2	37.7	2.7	2.7	89.04	0.0011617	159310000	1	0.64086	0.379267	0.687358	1.23679	F8VV04	F8VV04		SART3
28.262	28.9875	29.0751	28.9446	29.2401		14	14	14	34.8	34.8	34.8	58.62	0	5889600000	68	0.673899	0.394852	0.461854	1.17815	F8VV52;Q9NZN8;F8VP97;F8VQD8;F8VUB4;F8VVY1;F8VX63;F8W145;F8VRS2;F8VRS8;H0YI11;H0YH84;F8VQF4;H0YHT8;F8VWH8;H0YI80;H0YHT6	F8VV52;Q9NZN8;F8VP97	CCR4-NOT transcription complex subunit 2	CNOT2
29.7027	29.8181	30.2449	30.4161	29.9156		6	6	6	35	35	35	20.198	0	12016000000	98	0.947071	0.315435	0.431777	1.4665	P61923;F8VVA7;F8W651;F8VXB1;F8VUC5;F8W156;F8VYZ4;F8VXR1;F8VYK5	P61923;F8VVA7;F8W651;F8VXB1;F8VUC5;F8W156;F8VYZ4;F8VXR1	Coatomer subunit zeta-1	COPZ1
28.5448	28.2908	28.1475	28.2521	27.9936		7	7	7	47.5	47.5	47.5	17.77	0	2805300000	38	0.90469	0.38233	-0.286733	-1.21783	F8VVL1;O43583	F8VVL1;O43583	Density-regulated protein	DENR
25.015	24.7576	25.8597	26.367	25.0841		2	2	2	14.6	14.6	14.6	28.376	0.0002139	281220000	2	0.770484	0.311774	0.883972	1.49566	Q5JRU8;Q5JRU2;P55211;F8VVS7;H0Y3S8;H0Y6Y2	Q5JRU8;Q5JRU2;P55211;F8VVS7;H0Y3S8;H0Y6Y2	Caspase-9;Caspase-9 subunit p35;Caspase-9 subunit p10;Caspase	CASP9
25.3367	25.2795	24.7132	24.435	25.1698		1	1	1	5.1	5.1	5.1	28.062	0.00020255	174360000	5	0.826488	0.327822	-0.53537	-1.4188	F8VW29;Q16828	F8VW29;Q16828	Dual specificity protein phosphatase 6	DUSP6
26.7473	24.7012	24.1798	25.9984	24.7444		9	9	9	4.9	4.9	4.9	185.85	0	1311600000	11	0.284376	0.623862	-0.750019	-0.663188	F8W1Z6;F8VWA6;Q7Z3U7;F8VZV1;F8VZV6;F8VQS2	F8W1Z6;F8VWA6;Q7Z3U7	Protein MON2 homolog	MON2
24.2955	27.2166	25.9675	27.3201	24.751		2	2	2	4.1	4.1	4.1	54.047	0.00021204	756380000	6	0.0601338	0.899151	0.256838	0.165696	Q9H2H9;F8VX04;F8VX12	Q9H2H9;F8VX04;F8VX12	Sodium-coupled neutral amino acid transporter 1	SLC38A1
25.6015	25.9494	25.9337	25.0888	24.1895		3	3	3	10	10	10	38.441	0.00021542	435790000	5	0.436851	0.493085	-0.704758	-0.923764	H0YIQ8;F8VXI8;Q9H9L4;F8VX10;H0YHR2	H0YIQ8;F8VXI8;Q9H9L4;F8VX10;H0YHR2	KAT8 regulatory NSL complex subunit 2	KANSL2
28.3566	28.0427	28.7363	28.57	28.034		26	15	15	23.5	16.5	16.5	132.88	0	4622400000	37	0.330638	0.645285	0.247165	0.621771	Q8TAQ2;F8VXC8;F8VZW6	Q8TAQ2;F8VXC8	SWI/SNF complex subunit SMARCC2	SMARCC2
30.3092	30.2498	30.4768	30.5363	30.9225		7	7	7	45.6	45.6	45.6	20.505	0	15170000000	97	0.861322	0.357359	0.3657	1.29822	Q9UBQ0;F8VXU5;Q05DG7	Q9UBQ0;F8VXU5	Vacuolar protein sorting-associated protein 29	VPS29
25.4011	24.2817	26.0443	25.6436	23.9928		2	2	2	14.3	14.3	14.3	15.131	0.0077078	282690000	1	0.154392	0.787081	0.385527	0.381132	F8VXY6;G3V1V1;Q8TBF4	F8VXY6;G3V1V1;Q8TBF4	Zinc finger CCHC-type and RNA-binding motif-containing protein 1	ZCRB1
29.4905	29.5109	29.2473	29.2392	29.4895		14	11	11	21.4	19	19	80.595	0	6960000000	80	0.704381	0.521592	-0.175354	-0.850076	Q9NRL3;F8VYA6;F5GYK2;M0R317;M0R0P4;B4DQH7;R4GN16;M0R2A7;M0QYS2;M0R0W8;M0QZM0;M0QXN2	Q9NRL3;F8VYA6;F5GYK2	Striatin-4	STRN4
29.719	29.9441	30.4774	30.437	30.1056		17	4	4	55.9	11.2	11.2	34.95	0	9938300000	38	1.21408	0.24564	0.508451	1.85816	F8VYE8;P36873;F8VR82;F8W0W8;F8WE71;H0Y3Y6	F8VYE8;P36873;F8VR82;F8W0W8	Serine/threonine-protein phosphatase;Serine/threonine-protein phosphatase PP1-gamma catalytic subunit	PPP1CC
27.8604	27.7601	28.2478	27.7384	28.1539		16	1	1	69.1	5	5	31.6	0	2718800000	23	0.477251	0.563521	0.236448	0.774042	H3BRU6;F8VZX2;F8W0G4;F8VXH9;F8W1G6;H3BND9	H3BRU6;F8VZX2;F8W0G4;F8VXH9		PCBP2
23.4979	24.6006	25.997	24.3981	24.3271		4	1	1	85.4	33.3	33.3	5.4813	0	102870000	2	-4.34294e-08	1	0	0	F8W026	F8W026		HSP90B1
25.5865	26.0712	27.0822	27.1649	26.994	+	6	6	6	11.3	11.3	11.3	65.033	0	1216100000	19	2.13743	0.156608	1.25149	4.29255	Q969P0;C9J8Z4	Q969P0;C9J8Z4	Immunoglobulin superfamily member 8	IGSF8
24.8028	25.1967	24.9506	25.4972	25.5858		2	2	2	6.1	6.1	6.1	43.551	0.00020864	191040000	4	0.484678	0.513586	0.344761	0.871799	F8W057;Q9GZN1;F8VP72;F8W043;F8W0Q1;F8VRL1;F8VSD1;G3V1Y1	F8W057;Q9GZN1;F8VP72;F8W043;F8W0Q1;F8VRL1;F8VSD1;G3V1Y1	Actin-related protein 6	ACTR6
25.3663	24.5122	26.1723	25.5648	24.8792		1	1	1	5.7	5.7	5.7	35.683	0	112180000	2	-4.34294e-08	1	0	0	F8W126;Q96EZ8	F8W126;Q96EZ8	Microspherule protein 1	MCRS1
23.5955	25.8765	23.8433	24.6078	24.2089		3	1	1	38.6	14.5	14.5	9.3306	0.0011614	69659000	3	-4.34294e-08	1	0	0	F8W1A0	F8W1A0		PPP1CC
30.329	30.5796	30.5453	30.9252	30.9022		13	13	13	55.2	55.2	55.2	25.63	0	18081000000	151	0.782223	0.392424	0.336588	1.18434	F8W1A4;P54819;F8VY04;F8VZG5;G3V213;F8VPP1	F8W1A4;P54819;F8VY04;F8VZG5;G3V213	Adenylate kinase 2, mitochondrial;Adenylate kinase 2, mitochondrial, N-terminally processed	AK2
33.5634	34.1813	33.9347	34.0439	34.0294		12	12	9	75.9	75.9	59.3	16.29	0	152200000000	271	0.209561	0.783074	0.130285	0.389507	F8W1R7;P60660;G3V1V0;J3KND3;G8JLA2;B7Z6Z4;F8VPF3;G3V1Y7;F8VZU9;F8W180;H0YI43;F8VXL3	F8W1R7;P60660;G3V1V0;J3KND3;G8JLA2;B7Z6Z4;F8VPF3;G3V1Y7	Myosin light polypeptide 6	MYL6
25.4446	25.4943	25.2442	24.8412	24.6546		1	1	1	36.5	36.5	36.5	5.8457	0	42519000	1	-4.34294e-08	1	0	0	F8W1Z8	F8W1Z8		ARL1
24.805	24.144	25.0506	25.1733	25.0278		11	2	2	32.3	3.4	3.4	38.2	0.00021299	1366200000	8	-4.34294e-08	1	0	0	F8W543	F8W543		NAP1L1
29.1174	25.1905	23.7599	25.9835	24.9005		3	2	2	2.1	1.3	1.3	215.04	0.00020674	1939300000	13	0.569496	0.365545	-2.2727	-1.27547	F8WE88;G3V394;Q9Y4I1;F8W6H6;Q9ULV0	F8WE88;G3V394;Q9Y4I1;F8W6H6	Unconventional myosin-Va	MYO5A
27.0168	24.853	25.2021	26.218	25.0262		153	1	1	65.7	0.7	0.7	230.77	0	656660000	14	-4.34294e-08	1	0	0	F8W6L6	F8W6L6		MYH10
26.134	26.1372	23.0593	24.9102	24.9432		2	2	2	3.3	3.3	3.3	78.759	0	172850000	4	-4.34294e-08	1	0	0	F8W785;O00461	F8W785;O00461	Golgi integral membrane protein 4	GOLIM4
26.249	25.1967	25.4379	25.761	24.2744		14	1	1	65	11	11	18.592	0	279980000	9	0.318744	0.598899	-0.565053	-0.704142	F8W7C6	F8W7C6		RPL10
28.2025	27.4974	23.9506	26.7998	24.6195		9	9	9	4.2	4.2	4.2	243.23	0	1124700000	11	1.01411	0.214209	-2.72665	-2.1968	F8W7G7;P02751;H0Y7Z1	F8W7G7;P02751;H0Y7Z1	Fibronectin;Anastellin;Ugl-Y1;Ugl-Y2;Ugl-Y3	FN1
26.4439	26.3397	27.0743	26.858	25.1531		4	4	4	21.5	21.5	21.5	16.515	0	1777200000	13	0.0123549	0.981405	-0.0299733	-0.0338557	F8W7Q4;Q96A26;E9PH05	F8W7Q4;Q96A26;E9PH05	Protein FAM162A	FAM162A
29.7139	30.0657	29.6818	29.2016	30.0239		25	25	25	31.7	31.7	31.7	80.521	0	10584000000	130	0.298464	0.665579	-0.254065	-0.584501	F8W7U8;P49959;B3KTC7;F5GXT0;F5H742;F5H256	F8W7U8;P49959;B3KTC7	Double-strand break repair protein MRE11A	MRE11A
25.0893	26.0164	25.7251	26.1828	25.4333		5	2	2	8.9	3.9	3.9	71.504	0.0045096	310190000	0	0.190485	0.767921	0.227517	0.416902	R4GNG3;F8W7V0;Q14161;F8WAK2;F8VXI9	R4GNG3;F8W7V0;Q14161;F8WAK2;F8VXI9	ARF GTPase-activating protein GIT2	GIT2
30.953	30.6499	30.8089	30.8119	30.5941		14	14	2	37.7	37.7	8.8	42.835	0	20439000000	118	0.15786	0.853371	-0.0631412	-0.256321	F8W8I6;P31483;Q96B58;E5RGV5;E5RG67	F8W8I6;P31483;Q96B58;E5RGV5;E5RG67	Nucleolysin TIA-1 isoform p40	TIA1
25.0221	24.578	24.6953	26.4496	25.7305		4	4	4	8.1	8.1	8.1	52.039	0	592310000	10	-4.34294e-08	1	0	0	J3QSX6;Q5JVV3;F8W8M4;O14639;Q5T6N4;H0Y3K7;Q5T6N2;H0Y7N6;F6XFR5	J3QSX6;Q5JVV3;F8W8M4;O14639;Q5T6N4;H0Y3K7;Q5T6N2	Actin-binding LIM protein 1	ABLIM1
30.8829	30.2008	30.2947	30.6881	30.3129		18	18	6	29.5	29.5	12.1	71.456	0	14161000000	160	0.130128	0.847615	-0.109919	-0.272532	Q13409;F8W8S0;E7EV09;E7ETL8;E7EMU4;E9PGG1;E7ERR6;E7ERH4;E7EU01;E5RFE1;C9J3E7;E5RJ75;O14576	Q13409;F8W8S0;E7EV09	Cytoplasmic dynein 1 intermediate chain 2	DYNC1I2
27.5684	28.6474	29.5805	29.2323	29.2367	+	7	7	7	29.7	29.7	29.7	20.05	0	5187500000	48	1.20273	0.198651	1.24189	2.34845	Q9NRX2;E9PKV2	Q9NRX2;E9PKV2	39S ribosomal protein L17, mitochondrial	MRPL17
31.6978	31.5299	31.7338	31.748	31.9332		33	30	30	51.1	50.4	50.4	66.121	0	39502000000	371	0.787705	0.486395	0.191121	0.937462	Q9Y6M1;F8W930	Q9Y6M1;F8W930	Insulin-like growth factor 2 mRNA-binding protein 2	IGF2BP2
25.5697	25.2453	26.7378	26.056	23.8481		12	1	1	46.2	7.2	7.2	27.809	0.00078911	247540000	1	-4.34294e-08	1	0	0	F8W950	F8W950		AIMP2
29.8389	29.0435	29.5132	29.1848	29.313		22	22	22	25.5	25.5	25.5	103.28	0	8296400000	114	0.115314	0.858837	-0.104214	-0.247503	F8W998;H9KV37;O14936;Q5JS74;Q5JS72;Q5JS79	F8W998;H9KV37;O14936;Q5JS74	Peripheral plasma membrane protein CASK	CASK
24.3075	27.465	27.2551	27.1756	24.6635		4	4	4	6.9	6.9	6.9	66.147	0.00020513	1344500000	14	0.104754	0.845143	0.478483	0.279849	F8W9B5;O43663;H0YM42;H0YL53	F8W9B5;O43663	Protein regulator of cytokinesis 1	PRC1
24.7253	26.7154	26.3019	25.0426	25.1304		13	8	8	4.5	2.8	2.8	234.38	0	971440000	12	0.0875635	0.866023	-0.228734	-0.226894	F8W9F9;H0Y7T5;Q9Y3S1;H0Y7R3;E9PCD1;F8W7S2;H0Y7J9;H0Y493;C9JGD6;A6PVV2;A8MQ23	F8W9F9;H0Y7T5;Q9Y3S1;H0Y7R3;E9PCD1;F8W7S2;H0Y7J9;H0Y493	Serine/threonine-protein kinase WNK2	WNK2
27.2345	26.5162	27.146	27.3064	23.9711		7	7	7	15.2	15.2	15.2	61.868	0	1357200000	33	0.192135	0.728596	-0.734205	-0.480693	F8W9I9;Q13627;F8WAP0;Q9Y463;E7EMI5;M0R2X3;M0R131	F8W9I9;Q13627;F8WAP0	Dual specificity tyrosine-phosphorylation-regulated kinase 1A	DYRK1A
26.4595	26.4822	24.871	26.3692	26.6458		3	3	3	9.3	9.3	9.3	55.583	0	811140000	7	0.278759	0.643091	-0.508828	-0.626791	F8W9T0;O94763;I3NI51;I3L280	F8W9T0;O94763	Unconventional prefoldin RPB5 interactor 1	URI1
25.0426	24.5101	26.142	25.2011	25.7354		3	3	3	12	12	12	29.636	0.00040128	295340000	9	-4.34294e-08	1	0	0	F8W9Y0;Q13277;E7ET77	F8W9Y0;Q13277;E7ET77	Syntaxin-3	STX3
26.2104	26.0905	25.778	26.1257	24.6168		2	2	2	6.9	6.9	6.9	39.822	0.00022482	417370000	6	0.449081	0.490153	-0.643615	-0.931885	Q8NEC6;Q13613;F8WA39;H7BZJ1;E9PIH9;H7C406;E9PPP8;F6X5S1;H0YDX3;B7Z3D5	Q8NEC6;Q13613;F8WA39;H7BZJ1;E9PIH9;H7C406;E9PPP8;F6X5S1;H0YDX3;B7Z3D5	Myotubularin-related protein 1	MTMR1
27.0292	25.3027	24.7117	25.2149	24.4372		5	5	5	12.4	12.4	12.4	61.14	0	758500000	6	0.834006	0.266965	-1.37802	-1.70677	Q9NWZ5;F8WAC3;Q5JWV1	Q9NWZ5;F8WAC3	Uridine-cytidine kinase-like 1;Uridine kinase	UCKL1
25.2462	25.7304	25.5954	25.3417	24.9692		3	3	3	5.8	5.8	5.8	80.945	0.0002061	81770000	0	-4.34294e-08	1	0	0	F8WAJ0;Q9H8H2	F8WAJ0;Q9H8H2	Probable ATP-dependent RNA helicase DDX31	DDX31
28.8967	29.2947	28.7458	29.2521	29.3835		24	24	17	18.9	18.9	12.9	134.07	0	6718700000	85	0.03574	0.954154	0.0314077	0.0802231	F8WAK8;Q8N3U4;B1AMT4;B1AMT1;B1AMT2;B1AMT3;Q9UJ98;B1AMT0;H7C595;C9JJQ0	F8WAK8;Q8N3U4;B1AMT4	Cohesin subunit SA-2	STAG2
27.4966	27.743	25.0258	27.4036	25.2343		12	12	12	16.4	16.4	16.4	101.57	0	1377700000	11	0.751583	0.28582	-1.73187	-1.59512	F8WAN1;Q69YQ0;C9J8U1;C9JLY8	F8WAN1;Q69YQ0;C9J8U1	Cytospin-A	SPECC1L
25.9612	26.0806	24.9064	26.5723	25.3149		3	3	3	5.2	5.2	5.2	69.052	0.0028719	325130000	2	0.251124	0.67805	-0.422954	-0.564931	F8WB16;Q8WZ74;C9JVQ6;C9J720;C9JFC9;H0Y448	F8WB16;Q8WZ74;C9JVQ6;C9J720;C9JFC9	Cortactin-binding protein 2	CTTNBP2
27.3362	26.8303	27.6203	26.4301	26.2633		1	1	1	10.6	10.6	10.6	9.5643	0.0021203	1357800000	15	0.200922	0.743145	-0.312005	-0.456862	M0QYX1;P63302;F8WB74	M0QYX1;P63302;F8WB74	Selenoprotein W	SEPW1
31.1365	31.9067	31.9566	32.2071	31.8854		7	7	6	36.9	36.9	29.8	19.667	0	30589000000	124	0.672521	0.389488	0.494785	1.19673	P59998;F8WCF6;F8WDD7;H7C0A3;F8WE39;R4GN08	P59998;F8WCF6;F8WDD7;H7C0A3	Actin-related protein 2/3 complex subunit 4	ARPC4;ARPC4-TTLL3
28.1437	27.8545	27.7836	27.9901	28.2939		11	11	9	7.5	7.5	6	187.18	0	2788800000	38	0.0353766	0.958393	0.0234264	0.0733034	Q7Z4S6;F8WCP6;H0YHT2;H0YIM7;H0YIM6;H0YI78;Q86VH2	Q7Z4S6;F8WCP6	Kinesin-like protein KIF21A	KIF21A
25.1781	25.3647	26.8688	26.2567	26.4073	+	5	5	5	8.4	8.4	8.4	87.99	0	712620000	9	1.81386	0.143847	1.23956	3.56533	Q8IYB8;B1AR60	Q8IYB8	ATP-dependent RNA helicase SUPV3L1, mitochondrial	SUPV3L1
25.2788	25.5642	25.3601	25.955	24.9321		2	2	2	21.1	21.1	21.1	19.76	0	188240000	2	-4.34294e-08	1	0	0	Q96NT0;F8WCZ3;B8ZZ99;B4DJ47	Q96NT0;F8WCZ3;B8ZZ99;B4DJ47	Coiled-coil domain-containing protein 115	CCDC115
25.916	25.275	24.4403	25.936	24.8045		1	1	1	6.8	6.8	6.8	32.94	0.00039864	49586000	1	-4.34294e-08	1	0	0	Q9H3L0;F8WEC0	Q9H3L0;F8WEC0	Methylmalonic aciduria and homocystinuria type D protein, mitochondrial	MMADHC
28.0352	28.0852	27.6746	27.9281	27.791		7	7	7	32.8	32.8	32.8	26.941	0	2887500000	53	1.13968	0.346965	-0.262325	-1.33558	F8WF49;Q9Y2H0	F8WF49;Q9Y2H0	Disks large-associated protein 4	DLGAP4
31.7665	31.1527	31.8755	31.6482	31.6972		18	18	18	37.9	37.9	37.9	52.269	0	29273000000	313	0.473824	0.54003	0.280724	0.812438	F8WJN3;Q16630;F8W084	F8WJN3;Q16630	Cleavage and polyadenylation specificity factor subunit 6	CPSF6
25.3096	25.8865	24.9366	26.9151	25.708		3	3	3	24.3	24.3	24.3	16.445	0	586240000	21	0.117329	0.837373	0.255165	0.292029	P0DI82;P0DI81;G1K394;F5H785	P0DI82;P0DI81;G1K394;F5H785	Trafficking protein particle complex subunit 2 protein TRAPPC2P1;Trafficking protein particle complex subunit 2	TRAPPC2P1;TRAPPC2
27.4176	27.4522	27.2327	26.97	27.0854		4	4	4	15.2	15.2	15.2	38.072	0	1433200000	16	1.37955	0.267054	-0.338852	-1.70301	G3V0G5;Q8IV38	G3V0G5;Q8IV38	Ankyrin repeat and MYND domain-containing protein 2	ANKMY2
27.0036	27.2549	28.2056	28.0703	28.7977	+	7	7	7	10.2	10.2	10.2	67.887	0	3664600000	44	1.56745	0.155605	1.22863	3.04715	Q9HD45;Q5TB53	Q9HD45;Q5TB53	Transmembrane 9 superfamily member 3	TM9SF3
26.7985	24.1977	25.8647	26.301	26.8491		4	4	4	8.7	8.7	8.7	60.214	0.00022356	779960000	8	0.321487	0.579604	0.840169	0.739168	G3V167;Q9UGN5;H0YH02	G3V167;Q9UGN5;H0YH02	Poly [ADP-ribose] polymerase 2	PARP2
31.136	31.3053	31.2814	31.5251	31.6154		28	28	28	40.7	40.7	40.7	82.588	0	28084000000	227	0.755721	0.438469	0.25329	1.04066	Q9NY33;G3V1D3;G3V180;E9PQ14;E9PPK9;E9PNX5;E9PKK8;E9PQF2	Q9NY33;G3V1D3;G3V180	Dipeptidyl peptidase 3	DPP3
31.9986	32.0838	32.1799	32.3267	32.2394		23	23	23	43.3	43.3	43.3	57.56	0	48922000000	291	1.32864	0.367879	0.207466	1.26872	G3V1C3;Q9BZZ5;B4E283;H0YER7;E9PQK6	G3V1C3;Q9BZZ5;B4E283	Apoptosis inhibitor 5	API5
25.8915	24.741	25.7272	25.3425	26.0342		2	2	2	7.3	7.3	7.3	37.98	0	458950000	8	0.302969	0.634835	0.385053	0.641144	J3QT77;Q15165;G3V1K3	J3QT77;Q15165;G3V1K3	Serum paraoxonase/arylesterase 2	PON2
26.1238	24.5777	24.1517	25.8936	25.0238		2	1	1	6.4	4	4	48.295	0.0007857	30068000	0	0.136128	0.80736	-0.327665	-0.338505	G3V1L6;Q9BQL6	G3V1L6;Q9BQL6	Fermitin family homolog 1	FERMT1
24.9979	25.008	25.0203	25.2794	24.9416		3	3	3	19.2	19.2	19.2	20.247	0	383060000	11	0.223538	0.809986	0.077529	0.334495	G3V1P3;Q969J3	G3V1P3;Q969J3	Loss of heterozygosity 12 chromosomal region 1 protein	LOH12CR1
30.9835	30.5696	31.5622	31.2919	31.8904		19	19	19	59.3	59.3	59.3	44.786	0	29425000000	213	1.22697	0.212923	0.80493	2.16694	G3V1R9;Q9NPH2;B7Z3K3;J3QS51;J3KRH4	G3V1R9;Q9NPH2;B7Z3K3	Inositol-3-phosphate synthase 1	ISYNA1
25.3119	26.0554	24.9861	25.0459	25.6516		4	4	4	7.1	7.1	7.1	60.793	0.00021146	358010000	5	0.485503	0.490937	-0.455771	-0.930152	G3V1S6;Q10471;B7Z8V8	G3V1S6;Q10471	Polypeptide N-acetylgalactosaminyltransferase 2;Polypeptide N-acetylgalactosaminyltransferase 2 soluble form	GALNT2
24.8993	25.021	25.111	25.1436	23.8638		12	1	1	75.1	4.8	4.8	20.657	0.0050317	167830000	2	-4.34294e-08	1	0	0	G3V2A3	G3V2A3		TUBB3
32.257	32.8719	32.4149	32.4345	32.5847		13	13	6	73.5	73.5	32.7	16.495	0	57940000000	196	0.129534	0.853962	-0.0864023	-0.254557	Q13404;G3V2F7;E5RIF1;D6RG00	Q13404;G3V2F7	Ubiquitin-conjugating enzyme E2 variant 1	UBE2V1;TMEM189
25.0387	25.3598	24.5366	25.6246	23.7934		2	2	2	35.2	35.2	35.2	7.8501	0.00021039	222220000	6	0.310478	0.608634	-0.547696	-0.687346	P59768;G3V3J9;G3V2N0;G3V2C9;G3V415	P59768;G3V3J9;G3V2N0;G3V2C9;G3V415	Guanine nucleotide-binding protein G(I)/G(S)/G(O) subunit gamma-2;Guanine nucleotide-binding protein subunit gamma	GNG2
24.802	25.026	25.1047	25.6101	25.0925		22	1	1	55.1	10.5	10.5	33.57	0	591350000	2	-4.34294e-08	1	0	0	G3V2Q1;P07910;G3V576;G3V555;G3V575	G3V2Q1;P07910;G3V576;G3V555;G3V575	Heterogeneous nuclear ribonucleoproteins C1/C2	HNRNPC
24.5368	25.543	26.1786	26.7173	24.3634		2	2	2	17.1	17.1	17.1	23.192	0.0030546	18582000	2	-4.34294e-08	1	0	0	G3V2Q8;Q9P2Y4;G3V4T1;G3V2W3;G3V2E3;G3V4M7;G3V3F2	G3V2Q8;Q9P2Y4;G3V4T1;G3V2W3;G3V2E3;G3V4M7;G3V3F2	Zinc finger protein 219	ZNF219
28.0148	27.8402	27.9515	28.042	27.7037		6	6	6	32.3	32.3	32.3	21.921	0	2543200000	45	0.0665705	0.933717	-0.0284427	-0.11567	G3V2S6;Q9Y5K8;H0YJS0;G3V2V6;H0YJH8;G3V559;H0YJ55;G3V5S7;G3V3T8;G3V341	G3V2S6;Q9Y5K8;H0YJS0;G3V2V6;H0YJH8;G3V559	V-type proton ATPase subunit D	ATP6V1D
26.7278	26.7104	25.8116	27.4328	27.1346		4	4	4	39.4	39.4	39.4	11.261	0	1361800000	16	0.0381819	0.944454	0.0738557	0.0993761	P07311;G3V2U7;G3V3F8;G3V597	P07311;G3V2U7	Acylphosphatase-1;Acylphosphatase	ACYP1
25.7058	26.0614	25.9554	24.8571	24.8424		3	3	3	16.6	16.6	16.6	23.468	0	474610000	7	0.567438	0.409513	-0.665291	-1.12007	G3V2W9;Q56P03	G3V2W9;Q56P03	E2F-associated phosphoprotein	EAPP
24.3218	29.1301	24.4388	25.5091	25.1124		3	3	3	4.3	4.3	4.3	84.109	0	2550100000	12	0.375153	0.509504	-1.70582	-0.880748	G3V325;C9JJT5;F5H4H2;P56134;C9JU26;O75127	G3V325;C9JJT5;F5H4H2;P56134;C9JU26	ATP synthase subunit f, mitochondrial	ATP5J2-PTCD1;PTCD1;ATP5J2
24.7121	25.019	25.5708	26.1927	24.4686		2	2	2	12.8	12.8	12.8	16.414	0.0045054	199950000	3	-4.34294e-08	1	0	0	G3V5I8;G3V370;G3V5K5;P42226;Q5FBW6;G3V2L2;G3V2M3;G3V3E9;G3V2H4;G3V568	G3V5I8;G3V370;G3V5K5;P42226;Q5FBW6;G3V2L2;G3V2M3;G3V3E9;G3V2H4;G3V568	Signal transducer and activator of transcription 6	STAT6
27.8105	28.1257	27.8746	27.2406	27.5651		12	12	9	16.1	16.1	12.5	84.752	0	2406800000	41	0.658068	0.409769	-0.408001	-1.12134	G3V3G9;Q5TAQ9;V9GY54;H0YDY4;Q5TAQ8	G3V3G9;Q5TAQ9;V9GY54	DDB1- and CUL4-associated factor 8	DCAF8
25.2262	26.018	26.893	24.1933	24.9073		3	3	3	7.9	7.9	7.9	61.406	0.00021673	295230000	4	-4.34294e-08	1	0	0	G3V4E1;P23743;F8W1H7;H0YJH4	G3V4E1;P23743	Diacylglycerol kinase alpha	DGKA
23.8055	23.9335	25.5908	25.7924	25.634		3	3	3	7.3	7.3	7.3	57.005	0.0050233	182840000	1	-4.34294e-08	1	0	0	Q9H9C1;G3V4K3	Q9H9C1;G3V4K3	Spermatogenesis-defective protein 39 homolog	VIPAS39
25.5008	26.6818	26.5218	26.9295	26.7004		2	2	2	8.1	8.1	8.1	30.495	0.00021786	1052000000	5	0.566174	0.416694	0.625978	1.10648	G3V5H8;G3V4S9;Q9UN36;G3V4X3;G3V5B5;G3V239;G3V5P9;G3V5D7;G3V420;G3V2S0;G3V3C3;G3V2Y3;G3V5G7;G3V552;G3V3X3;G3V3P6;G3V237;G3V4T9;G3V2T2;G3V5A6;G3V280;G3V3P1;G3V5V9;G3V3D5;G3V3X2;G3V285;G3V4S2;G3V271;G3V358;G3V2A6;G3V5B7;G3V383;G3V5L7;G3V5S0;G3V392;G3V5G0;G3V2I9;G3V578;H0YJT9	G3V5H8;G3V4S9;Q9UN36;G3V4X3;G3V5B5;G3V239;G3V5P9;G3V5D7;G3V420;G3V2S0;G3V3C3;G3V2Y3;G3V5G7;G3V552;G3V3X3;G3V3P6;G3V237;G3V4T9;G3V2T2;G3V5A6;G3V280;G3V3P1;G3V5V9;G3V3D5;G3V3X2;G3V285;G3V4S2;G3V271;G3V358;G3V2A6;G3V5B7;G3V383;G3V5L7;G3V5S0;G3V392;G3V5G0;G3V2I9;G3V578;H0YJT9	Protein NDRG2	NDRG2
26.795	27.0462	26.5173	26.5886	26.6979		8	8	8	11.2	11.2	11.2	91.48	0	1122800000	25	1.15488	0.312712	-0.319357	-1.48123	G3V529;Q9GZR7;F5GYL3	G3V529;Q9GZR7;F5GYL3	ATP-dependent RNA helicase DDX24	DDX24
26.3345	24.5272	26.1242	24.528	22.3138		1	1	1	18.9	18.9	18.9	12.145	0.00020894	6738000	0	0.273534	0.624626	-1.1089	-0.661121	G3V5D0;G3V553;Q9NWQ4	G3V5D0;G3V553;Q9NWQ4	G patch domain-containing protein 2-like	GPATCH2L
25.9095	24.7684	26.5106	26.5983	25.8094		2	2	2	16.4	16.4	16.4	16.322	0.0032326	336340000	2	0.775841	0.301993	0.967149	1.5265	G3V583;Q8N128;G3V3Z5	G3V583;Q8N128;G3V3Z5	Protein FAM177A1	FAM177A1
25.7083	23.4971	25.2723	26.2442	24.8395		3	3	3	25.8	25.8	25.8	14.057	0.00022287	276920000	6	0.34562	0.557638	0.849287	0.784092	G3V5L1;P61244;G3V570;Q6V3B1;G3V563;G3V2R5	G3V5L1;P61244;G3V570;Q6V3B1;G3V563;G3V2R5	Protein max	MAX
24.93	24.7852	25.7725	25.4069	25.3439		2	2	2	3.3	3.3	3.3	85.591	0.0099656	106950000	1	-4.34294e-08	1	0	0	J3KNL9;Q9HBF4;G3V5N8	J3KNL9;Q9HBF4;G3V5N8	Zinc finger FYVE domain-containing protein 1	ZFYVE1
24.9565	24.7991	25.9058	25.8431	26.5648	+	5	5	5	1.7	1.7	1.7	350.68	0	393390000	13	1.56387	0.153183	1.2268	3.03883	Q13315;E9PIN0;E9PRG7;M0QXY8;E9PIQ5	Q13315;E9PIN0	Serine-protein kinase ATM	ATM
24.8988	24.2412	26.2211	26.2078	24.0711		1	1	1	25.6	25.6	25.6	4.7256	0.00040064	196620000	3	0.3961	0.509576	0.929979	0.882037	G3V5T5;Q86T03	G3V5T5;Q86T03	Transmembrane protein 55B	TMEM55B
27.8237	27.6905	27.53	29.1356	27.9145		14	12	5	46	39.6	16.8	33.929	0	3417700000	39	0.270407	0.657379	0.436245	0.600201	P24941;G3V5T9;G3V317	P24941;G3V5T9	Cyclin-dependent kinase 2	CDK2
25.5668	25.9357	26.2373	26.3245	24.4261		8	8	8	1.3	1.3	1.3	787.71	0	616830000	8	-4.34294e-08	1	0	0	G3V5X4;Q8WXH0	G3V5X4;Q8WXH0	Nesprin-2	SYNE2
32.9341	32.5096	32.7913	33.1393	32.4948		15	15	15	63	63	63	27.399	0	74339000000	286	0.106164	0.867031	0.0866089	0.22332	P60900;G3V5Z7;G3V295;G3V3I1;G3V3U4;G3V4S5;G3V2S7;H0YJC4	P60900;G3V5Z7;G3V295;G3V3I1	Proteasome subunit alpha type-6;Proteasome subunit alpha type	PSMA6
26.8538	26.9726	24.1846	27.9525	27.5928		15	13	13	7.5	6.6	6.6	236.56	0	1773800000	17	0.0746341	0.877158	-0.336506	-0.203884	G3XAA0;Q8NFD5;H0Y7H8;H0Y2R3;H0Y3S9	G3XAA0;Q8NFD5;H0Y7H8	AT-rich interactive domain-containing protein 1B	ARID1B
24.5584	24.1903	25.0504	28.3938	24.5046		4	4	4	4.5	4.5	4.5	108.61	0	2144800000	15	0.417485	0.472292	1.60855	0.960088	G3XAB3;Q96AE7;E9PN79	G3XAB3;Q96AE7	Tetratricopeptide repeat protein 17	TTC17
29.3686	30.041	29.5276	29.6359	29.605		16	16	16	25.6	25.6	25.6	80.625	0	8713900000	125	0.167018	0.814324	-0.115297	-0.325673	G3XAH6;P51003;G3V2A0;G3V3I9;G3V457;Q9NRJ5;H0YJ00;F8WAT4;Q9BWT3;H7C3W0;H0YJL4	G3XAH6;P51003;G3V2A0	Poly(A) polymerase alpha	PAPOLA
25.4561	24.7493	26.2374	26.4856	26.2537	+	2	2	2	7.2	7.2	7.2	40.516	0.00021877	522950000	15	1.64128	0.158202	1.22285	3.19284	E9PDM3;P31641;C9JPV1;F8WF95	E9PDM3;P31641;C9JPV1;F8WF95	Transporter;Sodium- and chloride-dependent taurine transporter	SLC6A6
26.3053	27.4825	25.712	27.5477	25.7951		2	2	2	18.1	18.1	18.1	12.41	0.00020272	1303400000	17	0.233032	0.687901	-0.542348	-0.548627	G3XAI9;Q5BKY9;Q8N9E0	G3XAI9;Q5BKY9;Q8N9E0	Protein FAM133B;Protein FAM133A	FAM133B;FAM133A
25.4493	25.0354	25.2604	25.5664	24.9564		4	4	4	5.7	5.7	5.7	124.59	0	380410000	5	-4.34294e-08	1	0	0	G3XAL9;P55011	G3XAL9;P55011	Solute carrier family 12 member 2	SLC12A2
26.983	26.9581	27.0098	24.3477	26.7227		5	5	5	12.6	12.6	12.6	58.898	0	914790000	11	0.346884	0.551921	-0.94386	-0.793751	G3XAN1;Q9NV88;H0YBH8;E5RG70;H7BYQ6;E5RK47;E5RJ88	G3XAN1;Q9NV88;H0YBH8;E5RG70;H7BYQ6	Integrator complex subunit 9	INTS9
25.0496	25.1122	25.375	24.975	25.0239		4	4	4	15.4	15.4	15.4	34.269	0	334100000	7	0.0929363	0.898848	0.043733	0.165464	G5E968;P10645	G5E968;P10645	Chromogranin-A;Vasostatin-1;Vasostatin-2;EA-92;ES-43;Pancreastatin;SS-18;WA-8;WE-14;LF-19;AL-11;GV-19;GR-44;ER-37	CHGA
26.2149	25.7395	25.0306	25.2463	25.9571		1	1	1	7.8	7.8	7.8	14.046	0.00040088	459230000	9	0.594591	0.407173	-0.565886	-1.12634	U3KQD2;G5E994;Q5VW38	U3KQD2;G5E994;Q5VW38	Protein GPR107	GPR107
28.1329	28.1797	29.7198	29.335	29.0811	+	10	10	9	38.7	38.7	35.5	35.23	0	5518300000	71	1.83305	0.144026	1.22233	3.59163	Q9Y315;E9PPM8;G3V158;E9PML7;E9PMH9;E9PPK3;E9PJ44	Q9Y315;E9PPM8;G3V158;E9PML7	Putative deoxyribose-phosphate aldolase	DERA
24.4335	24.3779	25.4942	26.3704	24.867		1	1	1	6.9	6.9	6.9	25.119	0.00078539	107680000	2	0.889408	0.259855	1.1715	1.76639	I3L4X3;G5E9C2;Q15653	I3L4X3;G5E9C2;Q15653	NF-kappa-B inhibitor beta	NFKBIB
25.7858	25.2369	26.8209	25.4343	27.572		6	6	6	9.1	9.1	9.1	93.629	0	803910000	6	0.553545	0.395568	1.09773	1.17553	G5E9C5;O76074;C9JGT3;H0YA14	G5E9C5;O76074	cGMP-specific 3,5-cyclic phosphodiesterase	PDE5A
25.0952	24.0242	25.2482	23.9597	24.9955		2	2	2	2	2	2	150.86	0.0091324	185620000	2	0.094447	0.862666	0.174733	0.23399	G5E9C8;Q07889;B4DXG2	G5E9C8;Q07889;B4DXG2	Son of sevenless homolog 1	SOS1
26.03	25.8704	28.481	26.3187	24.6992		3	3	3	5.2	5.2	5.2	58.832	0.00021101	1039300000	3	0.140368	0.79512	0.549384	0.36252	G5E9D4;Q96EB1;E9PPJ9;REV__F5H604;REV__E7ERI8;REV__E7EW49	G5E9D4;Q96EB1	Elongator complex protein 4	ELP4
31.9575	31.9544	31.932	31.9888	31.7989		63	63	53	41	41	34.6	189.67	0	37717000000	412	0.262979	0.841835	-0.0493399	-0.285769	G5E9E7;G3V1L9;Q07157;H0YKB1;H0YLT6	G5E9E7;G3V1L9;Q07157	Tight junction protein ZO-1	TJP1
26.3016	26.0079	26.1466	26.34	24.8762		5	5	5	6.7	6.7	6.7	98.889	0	699380000	10	0.232509	0.704629	-0.36714	-0.52247	G5E9I3;Q7Z3J2;F5H7K1;E7EWW0;C9J7I2;H3BVG8;H3BV68;H3BRV8;H3BUS7	G5E9I3;Q7Z3J2;F5H7K1;E7EWW0;C9J7I2	UPF0505 protein C16orf62	C16orf62
29.9265	29.322	29.4067	28.6174	29.1375		10	9	8	34.5	31.7	28.2	32.236	0	6867700000	55	0.647762	0.386464	-0.570393	-1.20233	G5E9I6;Q15555;K7EL66;K7ERD8;M0QX52	G5E9I6;Q15555;K7EL66;K7ERD8;M0QX52	Microtubule-associated protein RP/EB family member 2	MAPRE2
24.2269	24.4761	26.0969	25.7053	25.2851		3	3	3	3.8	3.8	3.8	94.789	0.00020695	286820000	4	-4.34294e-08	1	0	0	G5E9V4;Q969F9;H7C5G2	G5E9V4;Q969F9;H7C5G2	Hermansky-Pudlak syndrome 3 protein	HPS3
29.7798	29.8529	29.5119	29.5716	29.0285		15	15	15	41.7	41.7	41.7	36.805	0	7732700000	100	0.852896	0.337897	-0.445663	-1.377	G5E9W7;G5E9V5;P82650;H7C5F2;Q9H3I1;H7C5H3;H7C5L9;C9J5D8	G5E9W7;G5E9V5;P82650;H7C5F2;Q9H3I1;H7C5H3	28S ribosomal protein S22, mitochondrial	MRPS22
25.1367	24.4249	25.414	26.5971	24.8062		2	2	2	3	3	3	79.972	0.0032283	99392000	1	0.468596	0.457197	0.824975	0.995403	H0YAJ5;G5E9Y1;Q92870;H0YA92	H0YAJ5;G5E9Y1;Q92870;H0YA92	Amyloid beta A4 precursor protein-binding family B member 2	APBB2
25.2273	26.2631	26.1439	25.2528	26.2698		7	7	7	5.1	5.1	5.1	151.14	0	740100000	21	0.0883849	0.871762	0.14367	0.215892	G5E9Y3;Q8WWN8;Q05CH1;B4DIT1	G5E9Y3;Q8WWN8;Q05CH1	Arf-GAP with Rho-GAP domain, ANK repeat and PH domain-containing protein 3	ARAP3
26.6735	25.6403	25.1587	24.4391	24.9752		8	1	1	44	5.3	5.3	34.819	0	821550000	17	-4.34294e-08	1	0	0	G5EA09	G5EA09		SDCBP
31.8647	31.7296	32.0471	32.007	31.7952		17	17	13	33.3	33.3	29.2	55.142	0	41366000000	238	0.570551	0.590523	0.152603	0.717331	G5EA30;Q92879;E9PSH0;E9PKU1;E9PQK4;F5H0D8;F5H4Y5;E9PKA1;F5H3J7	G5EA30;Q92879	CUGBP Elav-like family member 1	CELF1
27.4594	28.0272	28.2161	28.0679	28.4401		8	8	2	10.8	10.8	1.7	91.737	0	2948700000	52	0.840934	0.330202	0.498091	1.40879	G5EA36;I3L328;I3L394;I3L2Z8;I3L3H6;F6QPS0	G5EA36;I3L328		CDC27
25.3005	25.4502	26.0571	26.3039	25.391		3	3	3	14.2	14.2	14.2	30.729	0	422100000	10	0.646631	0.392709	0.541993	1.18766	G5EA50;Q6ZN18;F5GZR7;H0YH08;H7BYT4	G5EA50;Q6ZN18	Zinc finger protein AEBP2	AEBP2
35.2299	35.0506	34.9891	34.9171	34.9526		43	43	35	69.9	69.9	61	54.963	0	344350000000	985	1.09516	0.424066	-0.187263	-1.08872	G5EA52;P30101	G5EA52;P30101	Protein disulfide-isomerase A3	PDIA3
25.9343	25.6618	26.07	26.1987	26.1921		3	3	3	15.3	15.3	15.3	20.844	0	279430000	5	1.27054	0.275388	0.355564	1.65378	V9GYS3;V9GZ52;Q9Y6X3;G8JL95	V9GYS3;V9GZ52;Q9Y6X3;G8JL95	MAU2 chromatid cohesion factor homolog	MAU2
29.7125	29.6971	29.8094	30.1443	30.094		25	25	2	42.7	42.7	4.5	72.106	0	11500000000	126	0.98245	0.350877	0.311081	1.32531	G8JLB2;Q5T6H2;Q5T6H3	G8JLB2		XPNPEP1
29.0097	29.1503	28.7511	28.478	28.7502		13	13	13	40.1	40.1	40.1	42.92	0	4966700000	43	1.32997	0.247968	-0.420225	-1.83899	G8JLB3;Q9Y606;F5H1S9;F5GY32;F5GXL3;F5H168;F8W9U5;F5H1B2	G8JLB3;Q9Y606;F5H1S9	tRNA pseudouridine synthase;tRNA pseudouridine synthase A, mitochondrial	PUS1
35.0775	34.4692	34.4225	34.4629	34.5807		28	28	14	71.5	71.5	41.6	49.229	0	232860000000	696	0.505465	0.521441	-0.284651	-0.850041	P31943;G8JLB6;E9PCY7;D6RBM0;D6RIU0;D6RFM3;D6RIT2;D6RAM1;D6R9T0;D6RDU3;D6RJ04;D6RIH9;E5RGV0;H0YB39;E7EN40;E7EQJ0;H0YBD7;D6RDL0;E5RGH4;H0YAQ2;D6RF17;H0YBG7;D6R9D3;F5GZT4;E5RJ94	P31943;G8JLB6;E9PCY7;D6RBM0;D6RIU0;D6RFM3;D6RIT2;D6RAM1;D6R9T0;D6RDU3;D6RJ04;D6RIH9	Heterogeneous nuclear ribonucleoprotein H;Heterogeneous nuclear ribonucleoprotein H, N-terminally processed	HNRNPH1
25.3173	25.3858	24.5976	24.8542	25.3085		1	1	1	4.7	4.7	4.7	36.748	0.0019298	217240000	2	0.682343	0.397767	-0.431424	-1.16739	Q9H2L5;P50749;G8JLC1	Q9H2L5;P50749;G8JLC1	Ras association domain-containing protein 4;Ras association domain-containing protein 2	RASSF4;RASSF2
26.4805	24.6223	25.1316	26.3907	25.6245		6	6	6	4	4	4	213.7	0	513260000	4	-4.34294e-08	1	0	0	Q5JRA6;G8JLC6	Q5JRA6;G8JLC6	Melanoma inhibitory activity protein 3	MIA3
25.598	26.1794	27.1895	27.0974	27.0429	+	5	5	5	28.5	28.5	28.5	22.017	0	1083800000	33	1.91853	0.149475	1.2212	3.77374	P59780;H0YLI7;H0YLX6;H0YN38	P59780;H0YLI7	AP-3 complex subunit sigma-2	AP3S2
25.2655	25.7566	25.5198	26.4114	26.8774		3	3	3	17.5	17.5	17.5	23.282	0	770210000	14	0.587044	0.396039	0.758461	1.1745	G8JLE5;Q9BVW5;H3BU04	G8JLE5;Q9BVW5	TIMELESS-interacting protein	TIPIN
25.6296	24.9688	24.7961	23.1992	25.1794		2	1	1	6	4.7	4.7	51.522	0	6707500	1	-4.34294e-08	1	0	0	Q15517;G8JLG2	Q15517;G8JLG2	Corneodesmosin	CDSN
26.6089	26.8881	27.1636	25.4599	26.7944		7	7	7	12.4	12.4	12.4	81.722	0	1138000000	24	0.148382	0.798837	-0.275901	-0.355505	G8JLI6;Q8IVL6	G8JLI6;Q8IVL6	Prolyl 3-hydroxylase 3	LEPREL2
24.0695	26.7024	25.6889	26.1118	25.029		2	2	2	12.8	12.8	12.8	20.398	0.00022411	584760000	5	0.0723628	0.884102	0.223955	0.1927	G8JLL2;Q9UMR5	G8JLL2;Q9UMR5	Lysosomal thioesterase PPT2	PPT2
26.1909	25.6991	25.6651	25.6325	24.3142		2	2	2	5.7	5.7	5.7	52.621	0.0043282	67431000	1	0.513296	0.433558	-0.741056	-1.05414	G8JLP2;H0YB62;H0YB09;Q7Z3D6;H0YB11	G8JLP2;H0YB62;H0YB09;Q7Z3D6;H0YB11	UPF0317 protein C14orf159, mitochondrial	C14orf159
28.0401	28.4396	29.51	29.2159	29.6218	+	16	16	16	24.3	24.3	24.3	86.488	0	6062900000	95	1.94951	0.152	1.20937	3.82909	O00534;B4DHS6	O00534	von Willebrand factor A domain-containing protein 5A	VWA5A
28.8062	28.3757	28.9937	28.2811	28.4703		11	11	11	23.2	23.2	23.2	66.246	0	4063200000	52	0.00933579	0.988757	-0.00921567	-0.0220215	Q8IXH7;X6RLT1;H0UI80	Q8IXH7;X6RLT1;H0UI80	Negative elongation factor C/D	NELFCD;TH1L
24.7237	24.7741	25.407	26.1573	24.5698		4	4	4	15.4	15.4	15.4	26.225	0.00021277	760790000	6	-4.34294e-08	1	0	0	H0Y2P2;Q96IV0;Q9NV10	H0Y2P2;Q96IV0	Peptide-N(4)-(N-acetyl-beta-glucosaminyl)asparagine amidase	NGLY1
26.2776	27.1043	28.0614	27.5703	28.0547	+	7	7	7	26.9	26.9	26.9	31.942	0	1882400000	42	1.31712	0.18133	1.20452	2.54758	Q96SI1;V9GYY8;K7EN63;K7EM48;K7EIF1;K7EPF0;K7EQS3;REV__Q14999	Q96SI1;V9GYY8	BTB/POZ domain-containing protein KCTD15	KCTD15
28.0676	28.7433	27.6914	28.2676	27.9734		10	10	0	19.2	19.2	0	64.243	0	3325000000	41	0.542832	0.458337	-0.427985	-0.993103	H0Y2W2	H0Y2W2		ATAD3A
27.9711	28.1929	28.0949	28.3386	25.4981		13	13	13	14.3	14.3	14.3	98.401	0	2769500000	26	0.252765	0.655938	-0.771414	-0.604398	H0Y360;Q01433;H0YCL9;E9PJF6;E9PIJ1	H0Y360;Q01433;H0YCL9	AMP deaminase 2	AMPD2
25.4269	25.289	26.1578	24.9144	25.2047		2	2	2	28.7	28.7	28.7	9.8382	0	217600000	3	-4.34294e-08	1	0	0	H0Y362;Q8NEW0	H0Y362;Q8NEW0	Zinc transporter 7	SLC30A7
27.0427	26.3326	27.6415	27.7984	27.2191		7	7	7	20.8	20.8	20.8	29.634	0	2522300000	32	1.05658	0.231314	0.865393	1.93905	O60762;Q5QPK2;H0Y368;E9PHH5;Q5QPJ9	O60762;Q5QPK2;H0Y368;E9PHH5	Dolichol-phosphate mannosyltransferase	DPM1
26.1939	24.7328	25.9613	25.6755	25.2539		5	5	4	5.1	5.1	4.2	118.06	0.00022512	556750000	6	-4.34294e-08	1	0	0	H0Y3A3;Q5VWQ8;B7ZCA0;Q96PV0	H0Y3A3;Q5VWQ8	Disabled homolog 2-interacting protein	DAB2IP
28.0723	27.3443	28.2001	27.6704	28.1456		7	7	7	10.2	10.2	10.2	100.24	0	2298200000	23	0.341536	0.623632	0.297082	0.663827	H0Y3K4;Q96EV2;H7C0H2;H7BXM6	H0Y3K4;Q96EV2	RNA-binding protein 33	RBM33
26.2006	25.371	24.7574	25.6954	26.6521		8	1	1	43.9	5.9	5.9	21.679	0	1385700000	9	0.0362156	0.945446	-0.0841179	-0.0965944	H0Y400	H0Y400		DDX39B
26.7695	27.1041	27.2069	25.5928	27.1458		8	8	8	32.4	32.4	32.4	33.233	0	1230100000	20	0.151548	0.794804	-0.288303	-0.363485	Q99836;H0Y4G9	Q99836;H0Y4G9	Myeloid differentiation primary response protein MyD88	MYD88
25.9942	23.595	26.0181	25.6745	23.5685		2	2	2	3.5	3.5	3.5	69.548	0	162570000	1	0.0755051	0.877331	0.292444	0.204091	H0Y517;H7C1U3;Q5T0F9	H0Y517;H7C1U3;Q5T0F9	Coiled-coil and C2 domain-containing protein 1B	CC2D1B
30.4566	30.9908	30.7798	30.8633	30.684		7	7	1	42.5	42.5	7.5	12.441	0	15470000000	59	0.0859182	0.89777	0.0519772	0.167655	P83881;H7BZ11;H0Y5B4;J3KQN4;R4GN19;H7BY91;H0Y3V9	P83881;H7BZ11;H0Y5B4;J3KQN4	60S ribosomal protein L36a	RPL36A
28.6051	28.4852	28.7518	28.3774	28.7913		8	8	8	40.6	40.6	40.6	27.138	0	3584800000	26	0.203009	0.805574	0.0950845	0.344476	H0Y6C3;Q53H96;B5MD87;F8WEI0	H0Y6C3;Q53H96;B5MD87	Pyrroline-5-carboxylate reductase 3	PYCRL
24.7029	25.5137	24.8184	25.1087	24.8381		11	11	11	5	5	5	246.6	0	734760000	11	-4.34294e-08	1	0	0	H0Y6I0;Q13439;C9JHJ5;E7EVX2	H0Y6I0;Q13439	Golgin subfamily A member 4	GOLGA4
24.8976	27.2074	27.6525	27.3788	28.2337		10	10	10	31.4	31.4	31.4	31.835	0	2631700000	20	0.792041	0.273759	1.7025	1.6687	H0Y714;Q96G21;B8ZZ47;E7ENR5;B9A008;F8WCN0	H0Y714;Q96G21;B8ZZ47;E7ENR5;B9A008	U3 small nucleolar ribonucleoprotein protein IMP4	IMP4
25.5533	26.0516	25.1383	24.975	25.7097		3	3	3	2.7	2.7	2.7	148.57	0	166620000	2	-4.34294e-08	1	0	0	H0Y720;Q9UPQ9	H0Y720;Q9UPQ9	Trinucleotide repeat-containing gene 6B protein	TNRC6B
25.6299	25.9785	24.4428	27.0275	24.5434		1	1	1	6.6	6.6	6.6	28.454	0.0099855	99725000	4	0.15494	0.783455	-0.466299	-0.388907	H0Y721;Q96SZ6	H0Y721;Q96SZ6	CDK5 regulatory subunit-associated protein 1	CDK5RAP1
25.5694	25.0273	25.2268	24.4231	27.1541		6	6	6	6.2	6.2	6.2	143.63	0	775410000	7	0.099842	0.851884	0.302996	0.259981	H0Y760;Q9Y4B4;E7EU19	H0Y760;Q9Y4B4;E7EU19	Helicase ARIP4	RAD54L2
34.4569	33.4267	34.3701	34.0737	34.118		11	11	9	70.5	70.5	60.4	16.837	0	188570000000	394	0.233128	0.722621	0.245468	0.488964	P62158;H0Y7A7;E7ETZ0;E7EMB3;G3V361;Q96HY3;G3V226;F8WBR5;M0QZ52;G3V479;C9J7T9;P02585	P62158;H0Y7A7;E7ETZ0;E7EMB3;G3V361;Q96HY3;G3V226	Calmodulin	CALM1;CALM2
26.3352	26.9125	26.0304	26.2289	26.1829		8	8	8	19.6	19.6	19.6	41.268	0	1024000000	24	0.890845	0.320262	-0.476426	-1.44956	H0Y7P7;Q9UG56;B1AKM8;B1AKM6	H0Y7P7;Q9UG56;B1AKM8;B1AKM6	Phosphatidylserine decarboxylase proenzyme;Phosphatidylserine decarboxylase alpha chain;Phosphatidylserine decarboxylase beta chain	PISD
25.8878	25.2175	26.1314	26.6558	25.8369		3	3	3	10.8	10.8	10.8	41.544	0.00020751	583790000	12	0.703895	0.352659	0.655367	1.31738	Q9NZJ7;H0Y8C3;Q5TDC2	Q9NZJ7;H0Y8C3;Q5TDC2	Mitochondrial carrier homolog 1	MTCH1
29.2915	28.2713	28.9035	29.497	28.6382		6	6	6	35.6	35.6	35.6	19.108	0	6680400000	47	0.170067	0.786116	0.231548	0.38466	O43598;H0Y8X4	O43598;H0Y8X4	2-deoxynucleoside 5-phosphate N-hydrolase 1	DNPH1
28.8609	29.4361	30.3418	30.4073	30.3095	+	16	16	16	23.7	23.7	23.7	88.414	0	11548000000	119	1.93477	0.150711	1.20439	3.79237	P05556;H7C4N8;C9JPK5;Q5T3E6;E9PLR6;E7EUI6;E7EQW5;E7ERX5	P05556	Integrin beta-1	ITGB1
25.7805	25.9672	24.8932	25.1642	26.0193		1	1	1	8.4	8.4	8.4	13.409	0.0019309	340550000	2	-4.34294e-08	1	0	0	H0YA52;Q9H0N5	H0YA52;Q9H0N5	Pterin-4-alpha-carbinolamine dehydratase 2	PCBD2
25.2037	24.1413	25.7952	25.9926	25.3373		4	4	4	3.3	3.3	3.3	158.05	0	384640000	10	-4.34294e-08	1	0	0	H0YA93;Q86UW6	H0YA93;Q86UW6	NEDD4-binding protein 2	N4BP2
25.1163	24.491	25.1742	25.2991	26.4002		1	1	1	10.3	10.3	10.3	10.21	0.00077988	709150000	13	-4.34294e-08	1	0	0	H0YAA0	H0YAA0		SYNCRIP
24.5897	24.8328	26.4997	25.9941	26.1724		5	5	5	14.7	14.7	14.7	44.495	0	556870000	2	-4.34294e-08	1	0	0	H0YAA3;Q9HAD4;D6RH33;D6R9E7;D6RB94;B4DK73;B4DHS8;D6RBY6;D6RE66;D6RJA5;B4E2L4;H0YAI6;D6RA22;D6R9M1;H0Y9Z3	H0YAA3;Q9HAD4;D6RH33;D6R9E7;D6RB94;B4DK73;B4DHS8;D6RBY6;D6RE66	WD repeat-containing protein 41	WDR41
25.099	24.5627	24.1043	24.9221	24.4003		2	2	2	12.9	12.9	12.9	19.52	0.00021097	300680000	1	-4.34294e-08	1	0	0	Q9H204;H0YAA8	Q9H204;H0YAA8	Mediator of RNA polymerase II transcription subunit 28	MED28
27.8213	28.4989	28.303	28.5378	28.501		12	12	12	13.7	13.7	13.7	109.65	0	3102100000	41	0.437989	0.560842	0.28716	0.777187	H0YAN8;O15013;E9PB39;B4DTE2;Q5VXI4;Q9HCE6	H0YAN8;O15013;E9PB39	Rho guanine nucleotide exchange factor 10	ARHGEF10
28.1755	27.8079	27.2215	24.7413	23.7523		8	6	6	19.9	14	14	46.966	0	1733200000	12	0.879448	0.234926	-2.75332	-1.91319	H0YAV1;Q7LG56	H0YAV1;Q7LG56	Ribonucleoside-diphosphate reductase subunit M2 B	RRM2B
25.9696	25.1179	25.387	25.168	24.7117		1	1	1	10.8	10.8	10.8	12.342	0.0023081	32262000000	24	-4.34294e-08	1	0	0	H0YAZ4	H0YAZ4		CNGB3
24.9568	24.2224	25.0156	25.0623	24.9982		2	2	2	2	2	2	105.13	0.00040274	198880000	4	0.675814	0.397879	0.435802	1.16275	H0YBF7;Q9ULH1;H0YBY9;O43150	H0YBF7;Q9ULH1;H0YBY9;O43150	Arf-GAP with SH3 domain, ANK repeat and PH domain-containing protein 1;Arf-GAP with SH3 domain, ANK repeat and PH domain-containing protein 2	ASAP1;ASAP2
25.333	25.1439	26.0544	26.7116	24.9229		2	2	2	3	3	3	70.682	0.0013534	286150000	1	0.394173	0.52406	0.657874	0.845552	Q86VQ6;H0YBI6;H0YBQ0	Q86VQ6;H0YBI6;H0YBQ0	Thioredoxin reductase 3	TXNRD3
24.4135	25.6836	24.9478	25.5475	24.0209		4	4	4	4.5	4.5	4.5	110.09	0.0013524	115270000	1	-4.34294e-08	1	0	0	H0YBR0;Q96Q05	H0YBR0;Q96Q05	Trafficking protein particle complex subunit 9	TRAPPC9
24.5837	25.4211	26.446	26.146	25.1338		39	1	1	38.9	1.9	1.9	132.65	0	214100000	1	0.641802	0.358485	0.906215	1.29451	H0YCK3	H0YCK3		ADAR
24.6985	26.2972	25.3216	25.3643	25.2475		2	2	2	15.1	15.1	15.1	20.885	0.0039638	257210000	2	-4.34294e-08	1	0	0	H0YDT8;Q9NPA0	H0YDT8;Q9NPA0	ER membrane protein complex subunit 7	EMC7
24.9899	24.9482	25.2646	26.1824	26.4746		4	4	1	9.9	9.9	2.3	47.945	0.00021524	975400000	2	0.911633	0.261728	1.00478	1.76006	P28347;H0YE88;A4FUP2;H0YEJ9;E9PKB7	P28347;H0YE88;A4FUP2;H0YEJ9;E9PKB7	Transcriptional enhancer factor TEF-1	TEAD1
26.9817	27.5759	27.2682	27.0467	27.4636		5	5	5	32.1	32.1	32.1	20.916	0	1872300000	25	0.0233876	0.969367	-0.0193173	-0.0521317	H0YEB6;O60232;G3V1B8;H0YEK1;E9PN57;E9PK41	H0YEB6;O60232;G3V1B8	Sjoegren syndrome/scleroderma autoantigen 1	SSSCA1
24.531	24.59	25.5456	25.4907	26.2369	+	2	2	2	10	10	10	25.717	0.0087816	315620000	2	1.51021	0.165125	1.19723	2.91463	Q9H082;Q14088	Q9H082;Q14088	Ras-related protein Rab-33B;Ras-related protein Rab-33A	RAB33B;RAB33A
27.1569	27.6557	27.5091	27.1979	27.8174		3	3	3	13.6	13.6	13.6	24.495	0	1737300000	31	0.122682	0.853242	0.10181	0.256826	H0YEL0;O14893;H0YDP6;G5EA29	H0YEL0;O14893;H0YDP6	Gem-associated protein 2	GEMIN2
25.5147	25.2064	26.3061	25.7362	26.4951		3	3	3	21.3	21.3	21.3	23.889	0	536620000	15	1.09113	0.229581	0.818625	1.96752	Q6P1X6;H0YF29	Q6P1X6;H0YF29	UPF0598 protein C8orf82	C8orf82
24.8936	26.0785	25.555	24.8939	25.7229		2	2	2	14.6	14.6	14.6	20.6	0	58043000	3	-4.34294e-08	1	0	0	H0YFA4;P52943;H0YHD8	H0YFA4;P52943;H0YHD8	Cysteine-rich protein 2	CRIP2
24.2856	26.5483	24.947	25.5952	24.7934		35	1	1	43.8	1	1	107.3	0.00020479	2424900000	15	-4.34294e-08	1	0	0	H0YFY6;K4DIE0	H0YFY6		NUMA1
27.3406	26.8957	27.2586	27.4799	24.3677		4	4	4	13.9	13.9	13.9	47.597	0	1311200000	8	0.21754	0.697901	-0.749437	-0.533448	H0YH69;Q9HBU6;H0YFP7	H0YH69;Q9HBU6	Ethanolamine kinase 1	ETNK1
29.619	29.0944	28.6275	28.8423	28.9728		17	17	17	26.7	26.7	26.7	98.004	0	5129100000	57	0.983176	0.279935	-0.542542	-1.62059	H0YH87;V9GY86;Q99700;F8WB06;F8VQP2;Q24JQ7;F8VRK6;F8W0B5;F8VVY6;F8WB05;S4R3J6	H0YH87;V9GY86;Q99700;F8WB06;F8VQP2;Q24JQ7	Ataxin-2	ATXN2
25.4572	25.3845	26.0609	25.1094	24.707		2	2	2	8.9	8.9	8.9	25.74	0.00040314	425010000	7	0.0859087	0.875502	-0.128413	-0.207475	H0YHF6;O94952;H0YIE9	H0YHF6;O94952;H0YIE9	F-box only protein 21	FBXO21
24.6904	24.7333	25.1297	26.4778	23.4761		1	1	1	15.3	15.3	15.3	9.8242	0.00040445	142010000	1	0.0989116	0.852715	0.315972	0.258842	H0YIM9;X6R5R5;Q8WUH1	H0YIM9;X6R5R5;Q8WUH1	Protein Churchill	CHURC1-FNTB;CHURC1
24.0467	25.1996	25.609	26.3261	24.6025		34	3	0	27.3	1.9	0	180.28	0.00079412	244590000	4	-4.34294e-08	1	0	0	H0YIQ2;H0YI23;U3KQT9	H0YIQ2		YLPM1
25.8947	24.3473	25.086	25.1133	24.1913		3	3	2	28.6	28.6	16.1	18.606	0	173940000	3	-4.34294e-08	1	0	0	H0YIV9;O43716	H0YIV9;O43716	Glutamyl-tRNA(Gln) amidotransferase subunit C, mitochondrial	GATC
26.2764	25.9689	24.994	26.7825	26.8547		9	4	4	16.4	6.7	6.7	61.06	0	427070000	11	0.0366877	0.944867	0.087731	0.098136	Q13362;H0YJ75;Q96B13;H0YN84;H0YJ49;H0YJU0	Q13362;H0YJ75;Q96B13;H0YN84	Serine/threonine-protein phosphatase 2A 56 kDa regulatory subunit gamma isoform	PPP2R5C
25.1368	24.8708	26.7571	29.2229	25.8697		5	5	5	2.8	2.8	2.8	195.7	0.00022306	856930000	16	0.750756	0.278168	2.27947	1.62958	H0YJ97;Q15643	H0YJ97;Q15643	Thyroid receptor-interacting protein 11	TRIP11
24.9414	25.3469	24.1583	25.923	25.3122		2	2	2	5.6	5.6	5.6	38.598	0.0032264	113680000	1	0.00609351	0.991913	-0.0129811	-0.0165399	H0YK97;H0YNU9;Q659A1;H0YK14;H0YMX6;H0YL35;G3V0H6	H0YK97;H0YNU9;Q659A1;H0YK14;H0YMX6;H0YL35;G3V0H6	NMDA receptor-regulated protein 2	NARG2
25.0193	24.7222	25.5174	24.9992	24.0872		1	1	1	8.8	8.8	8.8	13.233	0.000207	76266000	2	0.00166801	0.99793	-0.0028731	-0.00441366	H0YLY3;H0YKR4;H0YNR6;H0YN04;H0YKC9;Q9HA82	H0YLY3;H0YKR4;H0YNR6;H0YN04;H0YKC9;Q9HA82	Ceramide synthase 4	CERS4
24.2412	26.3427	26.3576	26.3577	26.226		3	3	2	23.9	23.9	18.2	17.635	0	700580000	11	0.546583	0.399463	1.02182	1.15433	H0YKH1;H0YLF5;P40424;H0YLD4;H0YLT4;F8WA05;B7Z774;H0YLB0;H0YLM3;U3KQA2;H0Y5D0;P40425	H0YKH1;H0YLF5;P40424;H0YLD4;H0YLT4;F8WA05;B7Z774;H0YLB0	Pre-B-cell leukemia transcription factor 1	PBX1
25.5824	24.8508	26.7691	25.1953	26.7071		1	1	1	12.5	12.5	12.5	15.32	0.00040486	272290000	3	0.592953	0.380985	1.00723	1.23119	Q5SZE2;Q5SZE3;H0YKH6;Q5SZE4;Q5SZE1;H0YNU7;Q96G23	Q5SZE2;Q5SZE3;H0YKH6;Q5SZE4;Q5SZE1;H0YNU7;Q96G23	Ceramide synthase 2	CERS2
24.5602	25.4064	24.6665	25.3076	25.9471		5	5	5	8	8	8	102.29	0	299140000	4	-4.34294e-08	1	0	0	H0YKX0;Q96EP0;H0YM83;H0YMG8;H0YKI4;H0YM13	H0YKX0;Q96EP0	E3 ubiquitin-protein ligase RNF31	RNF31
23.9545	23.985	25.2308	24.7283	25.5333	+	2	2	2	9.3	9.3	9.3	24.866	0.0030575	101210000	1	1.53504	0.156129	1.19436	2.96164	Q99766	Q99766	ATP synthase subunit s, mitochondrial	ATP5S
26.7804	26.0846	25.9107	25.2442	25.912		1	1	1	0.4	0.4	0.4	212.62	0.0099728	909080000	9	-4.34294e-08	1	0	0	H0YLN8;Q96QT4	H0YLN8;Q96QT4	Transient receptor potential cation channel subfamily M member 7	TRPM7
26.8932	24.6868	25.2571	25.5284	24.2963		1	1	1	10.4	10.4	10.4	17.579	0.0044919	13652000	1	-4.34294e-08	1	0	0	H0YLR1;H0YM15;J3KNL7;Q8NBR6	H0YLR1;H0YM15;J3KNL7;Q8NBR6	Protein FAM63B	FAM63B
24.6402	25.6458	25.9518	25.2713	24.7356		7	1	1	75.3	16.9	16.9	9.4775	0.00022497	4904700	1	-4.34294e-08	1	0	0	H0YLR3	H0YLR3		SNRPA1
29.1164	29.4372	28.7808	28.9878	28.3849		12	12	12	36.8	36.8	36.8	33.921	0	5639300000	63	0.925977	0.291976	-0.558996	-1.56259	H0YMB3;H0YLV5;Q9P2T1;Q6PKC0;H0YNJ6;H0YK13;H0YK71;H0YLB8;H0YN22;H0YMW6;H0YNS9;H0YNH0;H0YMR9;H0YMV5;H0YL68;H0YKE1;H0YMG3;H0YKK3;H0YN74;P36959	H0YMB3;H0YLV5;Q9P2T1;Q6PKC0;H0YNJ6;H0YK13;H0YK71	GMP reductase 2;GMP reductase	GMPR2
24.4661	25.6739	25.039	25.5191	25.7022		3	2	2	25	25	25	5.5323	0	754720000	7	-4.34294e-08	1	0	0	H0YLW0	H0YLW0		SRP14
28.6378	28.4285	27.8378	27.9578	24.7056		6	6	6	52.3	52.3	52.3	11.986	0	1788800000	28	0.515826	0.399355	-1.69939	-1.15086	Q15004;H0YMA4;H0YKX3	Q15004;H0YMA4;H0YKX3	PCNA-associated factor	KIAA0101
25.6544	24.929	24.9091	25.3732	25.4137		4	4	4	15.2	15.2	15.2	31.181	0	298830000	4	-4.34294e-08	1	0	0	H0YMP3;O95067	H0YMP3;O95067	G2/mitotic-specific cyclin-B2	CCNB2
32.7539	32.5102	32.6829	32.8019	32.9872		13	13	10	71.8	71.8	67.8	19.997	0	75607000000	290	0.552598	0.559634	0.191918	0.780133	H0YN26;P39687;H7BZ09;O43423;O95626	H0YN26;P39687	Acidic leucine-rich nuclear phosphoprotein 32 family member A	ANP32A
27.5165	26.4476	27.012	26.2348	25.7094		2	2	2	15.4	15.4	15.4	16.432	0.0002182	899690000	18	0.431868	0.500888	-0.663276	-0.908204	H0YNA7;Q8TCT8	H0YNA7;Q8TCT8	Signal peptide peptidase-like 2A	SPPL2A
26.6772	27.7072	28.424	28.4756	28.257	+	18	8	8	41.4	17	17	50.67	0	3404600000	40	1.25112	0.197236	1.19335	2.41962	P42167;G5E972;H0YJH7	P42167;G5E972	Lamina-associated polypeptide 2, isoforms beta/gamma;Thymopoietin;Thymopentin	TMPO
24.6111	25.8459	25.7561	25.4018	25.2379		1	1	1	9	9	9	17.865	0.0032319	212090000	2	-4.34294e-08	1	0	0	H0YNH5;H0YND7;Q7L8W6	H0YNH5;H0YND7;Q7L8W6	Diphthine--ammonia ligase	DPH6
26.8092	26.2153	26.3827	27.2738	27.0103		7	2	2	32.4	13.8	13.8	21.868	0	1055400000	32	0.374015	0.577897	0.376716	0.743426	H0YNE9;Q92930;F5GY21;H0YMN7;H0YLJ8;H0YL94;M0R257;P59190	H0YNE9;Q92930;F5GY21;H0YMN7	Ras-related protein Rab-8B	RAB8B
27.8893	27.4167	24.2103	28.0062	25.0182		15	15	15	12	12	12	161.31	0	1919000000	13	0.532833	0.390979	-1.90811	-1.19199	H0YNH8;Q9BZF9;F5H2B9;H0YN48;H0YMI1	H0YNH8;Q9BZF9;F5H2B9	Uveal autoantigen with coiled-coil domains and ankyrin repeats	UACA
25.1368	25.5528	25.2486	25.8447	25.2586		10	1	1	74.1	9.1	9.1	15.548	0	533610000	12	-4.34294e-08	1	0	0	H0YNJ9	H0YNJ9		DUT
24.3691	25.5236	24.4305	24.5004	25.2202		1	1	1	56.8	56.8	56.8	4.8986	0	117200000	2	-4.34294e-08	1	0	0	H0YNM1;P30047	H0YNM1;P30047	GTP cyclohydrolase 1 feedback regulatory protein	GCHFR
26.8406	25.0987	25.7722	26.0862	24.886		1	1	1	15	15	15	11.429	0.0077064	39133000	1	-4.34294e-08	1	0	0	H0YNW7;Q96F32	H0YNW7;Q96F32		GNB5
27.1788	27.7044	28.6537	28.667	28.5452	+	10	10	9	26.4	26.4	26.4	46.938	0	2617000000	24	1.99994	0.14955	1.18034	3.90721	Q15120	Q15120	[Pyruvate dehydrogenase [lipoamide]] kinase isozyme 3, mitochondrial	PDK3
33.5217	33.6118	33.3796	33.5594	33.5909		38	27	27	53.2	41.5	41.5	80.439	0	119640000000	595	0.237792	0.836562	-0.0567862	-0.296707	H3BLZ8;Q92841;C9JMU5;G5E9L5	H3BLZ8;Q92841;C9JMU5	Probable ATP-dependent RNA helicase DDX17	DDX17
28.1679	27.4339	26.6073	27.1661	25.5973		7	7	7	12.8	12.8	12.8	70.537	0	1681600000	13	0.880637	0.256087	-1.34394	-1.7854	Q9Y5A7;H3BM14;H3BM74;C9JRT6;F8WDB6;H7C5E1;C9J7X7;H7C5N1	Q9Y5A7;H3BM14;H3BM74	NEDD8 ultimate buster 1	NUB1
25.004	25.899	25.7846	25.1729	25.3266		2	2	2	18.7	18.7	18.7	16.079	0.00039888	117070000	3	-4.34294e-08	1	0	0	H3BM54;H3BN86;Q9H1A3;H3BQD2	H3BM54;H3BN86;Q9H1A3;H3BQD2	Methyltransferase-like protein 9	METTL9
27.4342	27.8458	27.6466	27.9505	28.0904		7	6	6	60.7	50.9	50.9	12.323	0	2861500000	41	0.463204	0.55989	0.255813	0.779099	P56211;H3BMD8;H3BTD3;H3BQ52	P56211;H3BMD8;H3BTD3;H3BQ52	cAMP-regulated phosphoprotein 19	ARPP19
25.9778	25.9014	26.1568	25.112	25.6709		2	2	2	6	6	6	42.27	0.003963	223150000	1	0.294359	0.659786	-0.293044	-0.597135	H3BVB1;H3BME1;H7C112;H3BPZ0;Q6PCT2;H3BPI8	H3BVB1;H3BME1;H7C112;H3BPZ0;Q6PCT2;H3BPI8	F-box/LRR-repeat protein 19	FBXL19
28.5104	29.4913	30.5541	29.7806	30.4994		14	14	14	23.8	23.8	23.8	61.238	0	8425200000	66	1.10333	0.212714	1.27717	2.1758	H3BMM5;Q96AX1;F5H6Y0;F5H7N5;F5H2X5	H3BMM5;Q96AX1;F5H6Y0	Vacuolar protein sorting-associated protein 33A	VPS33A
31.2014	30.8063	30.9674	30.5696	30.942		9	9	9	46	46	46	24.561	0	19919000000	114	0.316861	0.686467	-0.177556	-0.551602	H3BV80;H3BMM9;H3BTC0;Q15287;H3BPG5;H3BMS0;H3BRK4;H3BTV0;H3BNI3;H3BP82;H3BTR6;H3BUG0;H3BTY0;H3BNU7;H3BUL0	H3BV80;H3BMM9;H3BTC0;Q15287;H3BPG5;H3BMS0	RNA-binding protein with serine-rich domain 1	RNPS1
24.439	24.8882	24.5813	26.3057	24.838		4	4	4	3.3	3.3	3.3	194.39	0.00020812	376570000	10	0.321426	0.594896	0.578082	0.710711	H3BMQ0;P49815;I3L3B1	H3BMQ0;P49815	Tuberin	TSC2
26.7236	25.1943	25.9607	27.2014	25.5464		3	3	3	12.9	12.9	12.9	29.587	0.00021939	824040000	7	0.114676	0.839961	0.27723	0.289254	H3BN64;H3BRM1;H3BRF9;Q96K21;H3BUW6	H3BN64;H3BRM1;H3BRF9;Q96K21	Zinc finger FYVE domain-containing protein 19	ZFYVE19
24.251	24.2944	26.159	26.1957	24.3692		1	1	1	6.2	6.2	6.2	21.984	0.00020842	857650000	2	-4.34294e-08	1	0	0	H3BV04;H3BN93;H3BUB6;H3BPL9;O15127	H3BV04;H3BN93;H3BUB6;H3BPL9;O15127	Secretory carrier-associated membrane protein 2	SCAMP2
27.476	27.5952	28.9991	28.7929	28.3544	+	7	7	7	28.6	28.6	28.6	32.054	0	3060700000	43	1.74727	0.153913	1.17987	3.37712	Q7L266;E9PJK6;B4DLU4	Q7L266	Isoaspartyl peptidase/L-asparaginase;Isoaspartyl peptidase/L-asparaginase alpha chain;Isoaspartyl peptidase/L-asparaginase beta chain	ASRGL1
26.7111	25.3119	26.3743	25.5063	24.3629		5	5	5	7.4	7.4	7.4	63.775	0	675580000	4	0.251313	0.664244	-0.597033	-0.588176	H3BNC0;Q9NVM4;H3BPZ8	H3BNC0;Q9NVM4	Protein arginine N-methyltransferase 7	PRMT7
25.699	25.6045	26.3716	25.9495	24.8602		2	2	2	12.2	12.2	12.2	21.896	0.00039992	208850000	1	-4.34294e-08	1	0	0	J3KNE2;H3BNM4;Q8NBZ0;Q6Y2K3;I3NI13;I3L270	J3KNE2;H3BNM4;Q8NBZ0;Q6Y2K3;I3NI13;I3L270	INO80 complex subunit E	INO80E
24.6621	26.5533	24.286	25.0266	25.0586		2	2	2	22.5	22.5	22.5	10.348	0.0030552	370360000	3	-4.34294e-08	1	0	0	H3BPY0;H3BNT2;O75208	H3BPY0;H3BNT2;O75208	Ubiquinone biosynthesis protein COQ9, mitochondrial	COQ9
30.6718	30.9317	30.5364	30.6375	30.8876		24	24	24	44.2	44.2	44.2	83.727	0	18083000000	184	0.267999	0.757895	-0.114593	-0.430867	H3BNZ1;Q6P996;E7EPL4;J3KNK7;H3BND4;E7EMH5;Q86XE2;Q6P474;H3BNL6;H3BPV5;H3BM88;H3BU11;H3BQ54	H3BNZ1;Q6P996;E7EPL4;J3KNK7;H3BND4;E7EMH5	Pyridoxal-dependent decarboxylase domain-containing protein 1	PDXDC1
25.7887	24.3054	26.0961	26.619	25.1337		3	3	3	25.7	25.7	25.7	16.145	0.00020899	704310000	5	0.474772	0.447933	0.902556	1.0164	Q9UL33;H3BP13;H3BUK6;H3BPS1;H3BPN3;H3BQQ8	Q9UL33;H3BP13;H3BUK6	Trafficking protein particle complex subunit 2-like protein	TRAPPC2L
28.7149	28.2983	28.5728	28.9806	28.5183		11	11	11	20.4	20.4	20.4	58.44	0	5167000000	54	0.296069	0.696795	0.183968	0.5347	H3BS10;P06865;H3BP20;E9PGL4;H3BU85;H3BTD4;B4DKE7	H3BS10;P06865;H3BP20;E9PGL4;H3BU85;H3BTD4	Beta-hexosaminidase;Beta-hexosaminidase subunit alpha	HEXA
31.2655	31.0246	31.1226	31.1438	31.2741		110	109	85	17.2	17	13.8	856.87	0	26706000000	356	0.114834	0.897484	0.0351289	0.168372	H3BPE1;H3BQK9;F8W8Q1;Q9UPN3;F5GZL7;H0Y390;E9PNZ4;H0YD69;E9PLY0;H0Y314;H0Y4F5;H0Y6T5;H0Y7I1;B4E2T3	H3BPE1;H3BQK9;F8W8Q1;Q9UPN3;F5GZL7;H0Y390	Microtubule-actin cross-linking factor 1, isoforms 1/2/3/5	MACF1
33.8973	33.6137	33.3296	33.2006	33.2595		11	11	9	16.9	16.9	15.2	53.425	0	105200000000	363	1.6189	0.211228	-0.492229	-2.27733	P35637;H3BPE7	P35637;H3BPE7	RNA-binding protein FUS	FUS
29.4229	29.1583	29.0466	28.6152	29.0555		10	10	10	57.8	57.8	57.8	19.258	0	5197100000	59	0.77742	0.380007	-0.384896	-1.23396	H3BPJ9;O96000;Q96II6;H3BV16	H3BPJ9;O96000;Q96II6;H3BV16	NADH dehydrogenase [ubiquinone] 1 beta subcomplex subunit 10	NDUFB10
27.4918	27.0052	27.9453	27.6169	27.8557		7	7	7	31.8	31.8	31.8	26.305	0	1847900000	30	1.06492	0.264669	0.557473	1.73588	H3BPK3;Q16775;H3BPQ4;H3BQW8;H3BV79	H3BPK3;Q16775;H3BPQ4	Hydroxyacylglutathione hydrolase, mitochondrial	HAGH
24.9054	23.7125	24.5804	25.5147	24.6555		2	2	2	7	7	7	38.694	0.00078049	335300000	3	-4.34294e-08	1	0	0	Q9BVR6;H3BPU4;Q9UGJ1	Q9BVR6;H3BPU4;Q9UGJ1	Gamma-tubulin complex component 4	TUBGCP4
24.0796	25.251	25.527	24.8608	25.6256		1	1	1	8	8	8	22.6	0.00078663	155180000	4	-4.34294e-08	1	0	0	H3BQF6;Q5JPI9	H3BQF6;Q5JPI9	Methyltransferase-like protein 10	METTL10
25.5777	24.8917	24.9515	25.9896	25.5957		27	1	1	57.6	2.3	2.3	53.926	0.00040136	351780000	2	0.226221	0.722881	0.277575	0.489679	Q9UMR2;H3BQK0;H3BN59;H3BMQ5	Q9UMR2;H3BQK0	ATP-dependent RNA helicase DDX19B	DDX19B
26.1953	25.4868	24.6585	25.1299	24.3017		2	2	2	7.3	7.3	7.3	60.438	0	41409000	3	1.17278	0.21373	-1.14431	-2.25736	H3BQV3;Q96MW5;J3QRV3;H3BMQ9;H3BSH5	H3BQV3;Q96MW5;J3QRV3;H3BMQ9;H3BSH5	Conserved oligomeric Golgi complex subunit 8	COG8
24.6948	25.2979	24.1803	25.7726	25.8944		1	1	1	19.1	19.1	19.1	7.4859	0.0032375	384820000	4	0.138182	0.80765	0.286028	0.337506	H3BQZ5;Q8WUR7	H3BQZ5;Q8WUR7	UPF0235 protein C15orf40	C15orf40
31.3127	31.5323	32.8339	32.5547	32.4135	+	7	5	5	60.2	53.1	53.1	13.553	0	49489000000	248	2.14509	0.150093	1.17823	4.21968	P0C0S5;Q71UI9;C9J0D1;C9J386	P0C0S5;Q71UI9;C9J0D1	Histone H2A.Z;Histone H2A.V;Histone H2A	H2AFZ;H2AFV
32.4267	32.4775	32.3104	32.3832	32.6045		22	22	9	38.9	38.9	20	52.832	0	55258000000	353	0.0568161	0.948977	-0.0194213	-0.0900383	H3BR35;P15170;H3BSV8	H3BR35;P15170	Eukaryotic peptide chain release factor GTP-binding subunit ERF3A	GSPT1
27.3402	27.5207	27.0161	27.2072	25.4574		7	7	7	15.9	15.9	15.9	67.752	0	1706000000	16	0.505021	0.432208	-0.870189	-1.06306	H3BRB3;Q14807;H3BTH5	H3BRB3;Q14807	Kinesin-like protein KIF22	KIF22
26.1053	24.8366	28.0469	26.6756	25.525		3	3	3	6.5	6.5	6.5	56.825	0	550350000	11	0.506267	0.416448	1.27821	1.10845	H3BTB7;Q5JPH6;H3BRF5	H3BTB7;Q5JPH6;H3BRF5	Probable glutamate--tRNA ligase, mitochondrial	EARS2
29.737	29.7416	30.0758	30.1891	29.635		9	9	9	40	40	40	32.64	0	10325000000	85	0.427096	0.592963	0.227328	0.71446	H3BRL3;O14562;H3BUM8	H3BRL3;O14562	Ubiquitin domain-containing protein UBFD1	UBFD1
25.4111	25.8566	25.6277	26.0392	25.5383		2	2	2	12.8	12.8	12.8	18.703	0.0066531	100200000	2	0.141222	0.844093	0.101182	0.281637	H3BRQ0;Q96CD2;H3BU34;H3BSE3;H3BQB0	H3BRQ0;Q96CD2;H3BU34;H3BSE3;H3BQB0	Phosphopantothenoylcysteine decarboxylase	PPCDC
27.5088	27.6708	28.6384	28.8361	28.8209	+	13	13	6	57.8	57.8	27.5	25.744	0	4643800000	60	2.85526	0.215	1.17532	5.82395	P28161;E9PHN7;E9PHN6;F6XZQ7;E9PLF1;E9PGV1	P28161;E9PHN7;E9PHN6;F6XZQ7	Glutathione S-transferase Mu 2	GSTM2
23.7657	24.5555	24.8359	26.1678	24.882		6	4	4	6.8	4.9	4.9	122.01	0	642830000	14	-4.34294e-08	1	0	0	H3BSM9;Q9NSC2;Q9BXA9;F5H733	H3BSM9;Q9NSC2;Q9BXA9	Sal-like protein 1;Sal-like protein 3	SALL1;SALL3
24.6437	25.3537	26.3066	26.4387	23.5872		3	3	3	24.3	24.3	24.3	16.324	0.00022217	514540000	16	0.130213	0.80954	0.445455	0.335302	H3BSW0;Q8N9N7	H3BSW0;Q8N9N7	Leucine-rich repeat-containing protein 57	LRRC57
26.8059	28.003	26.661	25.6758	24.2976		7	7	7	13.8	13.8	13.8	56.107	0	1376800000	11	0.803498	0.267445	-1.85967	-1.70462	Q2VPK5;H3BSW6;H3BNU5	Q2VPK5;H3BSW6	Cytoplasmic tRNA 2-thiolation protein 2	CTU2
25.2309	26.4195	25.5086	25.0212	26.4087		3	3	2	9.7	9.7	7.2	40.894	0.00022487	601190000	6	0.0908908	0.865908	-0.179036	-0.227596	Q96S86;H3BTH8	Q96S86;H3BTH8	Hyaluronan and proteoglycan link protein 3	HAPLN3
27.4192	27.0238	27.434	27.5599	28.0681		41	2	0	74.4	3.3	0	53.045	0.00020542	1994200000	21	0.683993	0.390616	0.465825	1.19324	H3BTN5;H3BQ34;H3BUW1;H3BTJ2;H3BT25;H3BU13;H3BN34;H3BQZ3;P30613	H3BTN5;H3BQ34	Pyruvate kinase	PKM
27.2996	24.9847	25.563	26.7729	24.5681		4	4	4	43.9	43.9	43.9	13.812	0	530480000	6	0.15549	0.781689	-0.507511	-0.392712	H3BU49;Q9Y2Y0;H3BM52	H3BU49;Q9Y2Y0;H3BM52	ADP-ribosylation factor-like protein 2-binding protein	ARL2BP
26.8132	27.9369	26.6003	28.1094	26.81		8	8	8	18.9	18.9	18.9	52.373	0	1392700000	18	0.095486	0.859713	-0.201778	-0.240399	H3BVD9;O43278;H3BTQ8;H3BR01;H3BSM2;H3BMB6;H3BNW5	H3BVD9;O43278;H3BTQ8;H3BR01;H3BSM2	Kunitz-type protease inhibitor 1	SPINT1
26.1551	25.3127	26.2212	25.4508	24.7901		4	2	1	23.5	23.5	11.2	11.658	0.00020623	1000700000	11	0.144345	0.806419	-0.246527	-0.342718	H6UMI1;O95166;I3L3J4	H6UMI1;O95166	Gamma-aminobutyric acid receptor-associated protein	GABARAP
26.7526	26.1815	27.321	27.978	27.6128	+	6	6	6	28.4	28.4	28.4	24.347	0	1518400000	39	1.43533	0.172083	1.1702	2.75445	Q9UL25	Q9UL25	Ras-related protein Rab-21	RAB21
28.4972	28.6992	28.805	28.9273	28.883		9	9	9	8.8	8.8	8.8	110.32	0	5081100000	48	1.27283	0.320549	0.273534	1.45283	Q9H0E3;H7BXF5;C9J683	Q9H0E3;H7BXF5	Histone deacetylase complex subunit SAP130	SAP130
25.1882	24.8352	24.9158	25.781	24.7366		1	1	1	1.7	1.7	1.7	77.434	0.0011648	110220000	0	0.107381	0.858716	0.132747	0.247404	H7BXK9;Q9NP58	H7BXK9;Q9NP58	ATP-binding cassette sub-family B member 6, mitochondrial	ABCB6
25.693	25.6457	25.3643	25.3563	23.9559		1	1	1	3.2	3.2	3.2	46.228	0.0096399	26770000	0	0.539296	0.418713	-0.777219	-1.10304	H7BXR5;J3KNF2;Q8TEQ0	H7BXR5;J3KNF2;Q8TEQ0	Sorting nexin-29	SNX29
25.0239	26.4069	26.1294	25.6505	25.3116		2	2	2	8.9	8.9	8.9	23.918	0.0007814	3576500000	15	-4.34294e-08	1	0	0	H7BXY6;Q8NG11;A6NEP9	H7BXY6;Q8NG11;A6NEP9	Tetraspanin-14	TSPAN14
25.617	25.1547	24.1399	25.5383	25.6044		22	1	1	59.5	3.4	3.4	32.389	0.0077107	64010000	1	-4.34294e-08	1	0	0	H7BY16	H7BY16		NCL
26.3844	25.7626	25.2323	24.9087	26.4853		2	2	2	10	10	10	27.463	0.00021008	643250000	4	0.317714	0.603901	-0.531395	-0.696899	H7BY54;Q96IY1;Q5SY74	H7BY54;Q96IY1;Q5SY74	Kinetochore-associated protein NSL1 homolog	NSL1
31.2627	30.7994	31.3405	31.0245	31.1807		17	17	17	70.9	70.9	70.9	24.636	0	23827000000	186	0.281797	0.722549	0.150846	0.488154	P22061;H7BY58;B7Z972;C9J0F2;F8WDT3;F8WAV5;F8WAX2;H7C4X2	P22061;H7BY58;B7Z972	Protein-L-isoaspartate(D-aspartate) O-methyltransferase;Protein-L-isoaspartate O-methyltransferase	PCMT1
24.8136	25.3675	25.8185	25.125	24.7342		2	2	2	2	2	2	109.56	0.0032356	1537100000	3	-4.34294e-08	1	0	0	H7BY63;Q8NB25;B9DI78;H0YBC0;H0YBA5;E7EQ67	H7BY63;Q8NB25;B9DI78;H0YBC0;H0YBA5;E7EQ67	Protein FAM184A	FAM184A
25.7102	25.1515	26.8514	25.9439	23.4904		1	1	1	2.8	2.8	2.8	52.023	0.00020777	31453000	0	0.000564102	0.999113	-0.00231775	-0.0016408	H7BY98;H7C2K9;P21675	H7BY98;H7C2K9;P21675	Transcription initiation factor TFIID subunit 1	TAF1
28.7344	28.5568	27.9328	28.4781	28.3097		10	10	10	19.4	19.4	19.4	49.095	0	3632900000	40	0.794721	0.366151	-0.40542	-1.27327	Q5JRG1;H7BYF2;Q9BVL2	Q5JRG1;H7BYF2;Q9BVL2	Nucleoporin p58/p45	NUPL1
26.7044	27.23	27.849	28.1224	28.438	+	9	9	9	18.5	18.5	18.5	78.21	0	2251500000	36	1.54493	0.155032	1.1693	2.96524	Q8IZ21	Q8IZ21	Phosphatase and actin regulator 4	PHACTR4
25.5104	26.9176	25.268	26.1846	25.6669		6	3	3	21.9	14.9	14.9	26.937	0	514090000	8	0.321359	0.602302	-0.507516	-0.698656	H7BYW5;P31321;C9JSK5;K7EKR1	H7BYW5;P31321;C9JSK5;K7EKR1	cAMP-dependent protein kinase type I-beta regulatory subunit	PRKAR1B;PRKAR1A
30.1959	29.7496	29.5078	30.0119	29.4351		26	11	0	69.8	32.3	0	28.747	0	9486000000	85	0.462325	0.530925	-0.321192	-0.829542	H7BYY1	H7BYY1		TPM1
24.7199	25.7349	24.4834	24.8394	25.9522		3	3	3	2.6	2.6	2.6	156.47	0	115300000	3	-4.34294e-08	1	0	0	Q9ULK4;Q5JWT2;H7BYY3;F5H685;F5H4T7	Q9ULK4;Q5JWT2;H7BYY3;F5H685;F5H4T7	Mediator of RNA polymerase II transcription subunit 23	MED23
25.0675	24.8129	25.2084	25.009	25.5498		2	2	2	7.9	7.9	7.9	27.831	0.0036039	113250000	0	-4.34294e-08	1	0	0	H7C117;H7BZ55	H7C117;H7BZ55	Putative ciliary rootlet coiled-coil protein-like 3 protein	LOC728763
23.6025	24.7834	24.9655	25.1873	23.7936		2	2	2	8.8	8.8	8.8	26.166	0.0093049	334810000	1	-4.34294e-08	1	0	0	H7BZ75;O75600;F2Z340;C9IZC9	H7BZ75;O75600;F2Z340;C9IZC9	2-amino-3-ketobutyrate coenzyme A ligase, mitochondrial	GCAT
24.0021	25.0585	24.8485	25.9901	28.6714		9	1	1	58.5	11.4	11.4	13.519	0	4149000000	36	0.547121	0.381659	1.97304	1.22185	H7BZJ3	H7BZJ3	Thioredoxin	PDIA3
25.4227	24.7429	26.2364	26.6007	25.9018	+	2	2	2	2.9	2.9	2.9	93.312	0	103050000	5	1.3074	0.183982	1.16352	2.51072	H9KV46;Q86Y91	H9KV46;Q86Y91	Kinesin-like protein KIF18B	KIF18B
24.925	25.4161	25.6623	26.0394	24.2338		3	3	3	6.5	6.5	6.5	58.297	0.00059737	444390000	1	-4.34294e-08	1	0	0	H7BZT5;O15231;H0Y704;J3KNL4;H7C1R1	H7BZT5;O15231;H0Y704;J3KNL4	Zinc finger protein 185	ZNF185
25.3047	26.1364	24.6319	25.4614	25.5974		2	2	1	12.3	12.3	6.4	24.225	0	356290000	9	0.400931	0.538146	-0.490328	-0.820222	H7C096;Q12982;J3KN59	H7C096;Q12982;J3KN59	BCL2/adenovirus E1B 19 kDa protein-interacting protein 2	BNIP2
27.2503	27.8932	28.7241	28.6516	28.8292	+	5	5	5	25.2	25.2	25.2	22.61	0	3578800000	49	1.73381	0.156419	1.16319	3.33605	G3V5T0;G3V267;O43708;G3V4T6;G3V3B9	G3V5T0;G3V267;O43708;G3V4T6	Maleylacetoacetate isomerase	GSTZ1
26.6529	27.237	27.1325	27.3068	25.0165		2	2	2	11.2	11.2	11.2	24.751	0	1447300000	12	0.174293	0.760872	-0.459711	-0.427666	H7C0G7;Q9H9Q4;C9JWV4;G5E9Q8	H7C0G7;Q9H9Q4;C9JWV4;G5E9Q8	Non-homologous end-joining factor 1	NHEJ1
28.0804	27.4254	27.8853	27.1113	27.5431		4	4	2	35.6	35.6	21.1	18.639	0	1853200000	31	0.243019	0.715163	-0.239658	-0.501002	H7C0N4	H7C0N4		SF1
24.5067	25.221	26.1788	25.8632	25.2578		4	3	3	2.3	1.9	1.9	194.93	0.00079586	630670000	5	0.879956	0.273213	0.90272	1.67545	H7C1F9;Q2PPJ7	H7C1F9;Q2PPJ7	Ral GTPase-activating protein subunit alpha-2	RALGAPA2
23.7775	27.5104	25.6383	24.888	24.4829		35	3	3	29.2	3	3	159.91	0	1308900000	13	0.161137	0.77202	-0.640882	-0.411307	H7C1M2;H7C2G8;H7C1S4;H7C257	H7C1M2		SON
24.1767	24.8412	25.8039	26.0141	24.4825		4	4	4	6.3	6.3	6.3	88.059	0	280540000	6	0.585844	0.384947	0.92457	1.20612	H7C207;Q15032	H7C207;Q15032	R3H domain-containing protein 1	R3HDM1
25.3377	24.5349	24.9139	25.2359	25.6412		3	3	3	14.6	14.6	14.6	20.565	0.00040371	345680000	4	-4.34294e-08	1	0	0	H7C2M7;Q8N2F6;C9J5N7;H7BXQ8	H7C2M7;Q8N2F6;C9J5N7	Armadillo repeat-containing protein 10	ARMC10
29.7141	30.1586	29.3903	29.5077	29.5014		17	17	17	42.2	42.2	42.2	34.852	0	8541200000	114	1.13906	0.266596	-0.46988	-1.72242	Q99848;H7C2Q8	Q99848;H7C2Q8	Probable rRNA-processing protein EBP2	EBNA1BP2
24.2794	25.5652	26.6934	25.7577	24.88		4	1	1	28.5	7.3	7.3	20.43	0.00020247	517180000	3	-4.34294e-08	1	0	0	H7C2R9;H7C0T1	H7C2R9;H7C0T1		C7orf50
27.9469	28.1493	28.8406	29.4571	29.3315	+	10	10	10	94.2	94.2	94.2	11.428	0	7816300000	68	1.70601	0.155545	1.16157	3.27869	O75964;E9PN17	O75964;E9PN17	ATP synthase subunit g, mitochondrial	ATP5L
25.3096	26.8154	25.7501	25.2163	24.824		5	1	1	7.1	2	2	89.843	0	133930000	4	0.505257	0.434219	-0.799028	-1.052	H7C3C4	H7C3C4		SLC4A7
25.7874	25.2597	25.4153	25.5857	25.2074		2	2	2	11.6	11.6	11.6	23.686	0.0066519	95462000	1	-4.34294e-08	1	0	0	H7C3W1;O60443;H7C147	H7C3W1;O60443;H7C147	Non-syndromic hearing impairment protein 5	DFNA5
25.0866	26.0556	25.0018	23.8664	26.6772		1	1	1	2.9	2.9	2.9	50.513	0.00021327	31334000	1	0.125034	0.818941	-0.389331	-0.320676	H7C4P8;Q6ZU65	H7C4P8;Q6ZU65	Ubinuclein-2	UBN2
30.3564	30.1301	30.2704	29.8507	30.0287		24	24	2	27.4	27.4	2.6	121.02	0	12212000000	146	0.446799	0.604655	-0.193324	-0.694842	H7C4X9	H7C4X9		ZMYND8
26.5806	25.3133	25.7423	26.9221	26.272		3	3	3	3	3	3	130.08	0.00020657	1455900000	3	0.213751	0.722665	0.365177	0.489638	H7C5E4;Q8IZH2	H7C5E4;Q8IZH2	5-3 exoribonuclease 1	XRN1
25.0295	25.3286	26.4726	25.9483	26.5886	+	7	7	7	15.5	15.5	15.5	61.655	0	810720000	6	1.59996	0.156372	1.15742	3.06494	Q96S52;F5H019;K7EN97	Q96S52;F5H019	GPI transamidase component PIG-S	PIGS
25.3137	24.4361	24.8949	23.7812	24.3958		2	2	2	4.7	4.7	4.7	62.066	0	196280000	16	0.39794	0.536063	-0.517638	-0.822918	H9KV50;Q9NZV5	H9KV50;Q9NZV5	Selenoprotein N	SEPN1
25.6991	26.2692	25.1886	26.2005	25.6637		9	9	8	2.5	2.5	2.3	398.84	0	937500000	16	0.268914	0.679323	-0.299898	-0.562636	J3KRA9;Q96Q15;I3L0C1	J3KRA9;Q96Q15;I3L0C1	Serine/threonine-protein kinase SMG1	SMG1
27.4738	27.8751	25.0217	27.302	27.9741		5	5	4	26.7	26.7	23.1	25.72	0	1964700000	18	0.308303	0.589735	-0.908532	-0.719293	I3L0E3;E9PE17;Q9Y2R5	I3L0E3;E9PE17;Q9Y2R5	28S ribosomal protein S17, mitochondrial	MRPS17
30.7946	30.8499	30.9819	30.8971	30.7517		36	36	35	47.4	47.4	46.4	82.091	0	19071000000	246	0.23422	0.840006	0.0546735	0.289014	I3L0N3;P46459;B4DFA2;I3L2G1;I3L0L3;K7EQD6;I3L338;I3L4Q9	I3L0N3;P46459;B4DFA2	Vesicle-fusing ATPase	NSF
25.3522	24.4126	25.71	25.6574	24.646		2	2	2	20.9	20.9	20.9	12.597	0.0048535	719370000	2	-4.34294e-08	1	0	0	I3L0T6;Q9HC36;I3L443	I3L0T6;Q9HC36;I3L443	RNA methyltransferase-like protein 1	RNMTL1
25.26	24.5257	24.8528	25.0449	25.724		2	2	2	9.7	9.7	9.7	33.231	0	369770000	6	0.280526	0.665483	0.314404	0.58507	Q6PK04;I3L0U5	Q6PK04;I3L0U5	Coiled-coil domain-containing protein 137	CCDC137
25.4676	25.5451	25.6893	24.6817	25.724		3	3	3	20.8	20.8	20.8	13.825	0.0039758	470910000	6	0.113389	0.85196	-0.141342	-0.260682	Q9Y3D7;I3L0X9;I3L3T0;I3L1U7	Q9Y3D7;I3L0X9;I3L3T0;I3L1U7	Mitochondrial import inner membrane translocase subunit TIM16	PAM16
27.6593	27.0878	26.9829	27.3999	27.6026		4	4	4	21.1	21.1	21.1	27.203	0	1440100000	26	0.0476039	0.9401	-0.0450443	-0.107883	I3L419;Q9BSJ6;I3L156;I3L427;I3L2R2	I3L419;Q9BSJ6;I3L156;I3L427	Protein FAM64A	FAM64A
25.8714	26.4681	25.9032	25.5306	26.388		4	4	4	11.6	11.6	11.6	47.313	0	474020000	13	0.223151	0.736399	-0.229116	-0.467551	I3L1H5;Q9BZG8;U3KQN3;I3L3X9	I3L1H5;Q9BZG8;U3KQN3;I3L3X9	Diphthamide biosynthesis protein 1	DPH1
29.7602	29.4402	29.9459	29.2518	29.3674		23	23	23	19.5	19.5	19.5	140.13	0	8293100000	97	0.0906663	0.882802	-0.0785004	-0.195393	I3L1L3;Q9BQG0;I3L2H8;I3L311	I3L1L3;Q9BQG0	Myb-binding protein 1A	MYBBP1A
27.0814	27.8788	25.1815	27.7594	27.4838		5	5	5	19.3	19.3	19.3	32.182	0	1926300000	22	0.234155	0.679811	-0.671873	-0.561722	I3L1P8;Q02978	I3L1P8;Q02978	Mitochondrial 2-oxoglutarate/malate carrier protein	SLC25A11
25.631	25.1618	25.7883	25.5871	25.7325		2	2	2	24.8	24.8	24.8	13.149	0.0007837	169170000	5	-4.34294e-08	1	0	0	I3L2A9;I3L2T0;I3L3N8;I3L437;I3L1Q3;Q8TE02;I3L1A8;I3L200	I3L2A9;I3L2T0;I3L3N8;I3L437;I3L1Q3;Q8TE02;I3L1A8;I3L200	Elongator complex protein 5	ELP5
28.7458	28.3372	27.4827	28.0748	28.1786		8	8	8	21.8	21.8	21.8	41.395	0	3345900000	43	0.845837	0.308398	-0.629478	-1.5039	I3L1R7;Q99447;I3L3V9;I3L2Q1;I3L1L9;I3L1C4	I3L1R7;Q99447;I3L3V9;I3L2Q1;I3L1L9	Ethanolamine-phosphate cytidylyltransferase	PCYT2
27.2859	27.3009	26.6234	27.0098	27.6585		3	3	3	26.4	26.4	26.4	14.563	0	1180800000	25	0.18737	0.777535	-0.196131	-0.400326	Q96CP2;I3L1Y9;I3L4I0;I3L0R3;I3L231;Q4VC44	Q96CP2;I3L1Y9;I3L4I0	FLYWCH family member 2	FLYWCH2
24.751	25.4265	23.4755	25.4163	25.6575		1	1	1	32.8	32.8	32.8	6.505	0	52946000	1	0.089833	0.863691	-0.238969	-0.232802	I3L209;O43294	I3L209;O43294	Transforming growth factor beta-1-induced transcript 1 protein	TGFB1I1
25.419	24.9976	25.6971	24.1577	25.4665		1	1	1	8.1	8.1	8.1	23.538	0.00020653	275100000	8	0.0534725	0.921226	-0.101177	-0.137011	I3L213	I3L213		PHKB
23.4793	24.8673	25.8469	24.4297	23.7121		25	1	1	24.6	1.1	1.1	138.23	0.0066543	325570000	7	-4.34294e-08	1	0	0	I3L2B0;I3L4B5	I3L2B0		CLUH
28.4272	28.7844	28.4433	29.4603	28.9178		16	16	16	18.9	18.9	18.9	118.82	0	5195900000	73	0.331415	0.6221	0.33464	0.666639	I3L2C7;P57678;I3L399;I3L4A4;I3L4M4;E7EN12;I3L1J7	I3L2C7;P57678	Gem-associated protein 4	GEMIN4
25.255	24.9322	25.789	26.7416	23.8655		2	2	2	2.1	2.1	2.1	163.82	0.004329	330920000	2	-4.34294e-08	1	0	0	Q96RK0;I3L2J0	Q96RK0;I3L2J0	Protein capicua homolog	CIC
24.4645	26.2432	25.8619	25.0872	25.3442		3	3	3	4.5	4.5	4.5	117.7	0	387190000	6	-4.34294e-08	1	0	0	I3L2J8;Q9UPN4;I3L316;I3L4M5;I3L2X7	I3L2J8;Q9UPN4	5-azacytidine-induced protein 1	AZI1
28.1366	28.0572	27.7173	28.8904	28.3381		13	13	10	18.8	18.8	14.5	78.375	0	2952200000	31	0.185326	0.775101	0.218383	0.405588	I3L2N2;O14641;I3L2W9;I3L0M7;I3L0Z8;C9K0P9	I3L2N2;O14641;I3L2W9	Segment polarity protein dishevelled homolog DVL-2	DVL2
27.9289	27.5504	28.3266	27.894	28.0377		6	6	2	30.7	30.7	11.4	22.187	0	2514100000	39	0.682285	0.423047	0.346468	1.0947	I3L2Z5;P56270;H3BQI4	I3L2Z5;P56270;H3BQI4	Myc-associated zinc finger protein	MAZ
25.5377	26.2484	26.2901	25.5809	24.41		3	3	3	21.4	21.4	21.4	12.892	0.0028703	540970000	7	0.235801	0.690394	-0.466046	-0.544688	I3L305;Q9UNK0	I3L305;Q9UNK0	Syntaxin-8	STX8
26.1833	24.846	25.4552	26.2491	25.2308		1	1	1	12.4	12.4	12.4	12.939	0.003972	25637000	1	-4.34294e-08	1	0	0	I3L3E4;I3L4G8;Q96FZ7;I3L4A1	I3L3E4;I3L4G8;Q96FZ7;I3L4A1	Charged multivesicular body protein 6	CHMP6
32.4622	32.2753	32.7875	32.6652	32.4346		12	12	3	82	82	33	11.477	0	58906000000	130	0.738877	0.439677	0.260328	1.03859	I3L3P7;P62244;I3L246;H3BV27;H3BT37;I3L303;H3BVC7	I3L3P7;P62244;I3L246;H3BV27;H3BT37;I3L303	40S ribosomal protein S15a	RPS15A
28.9884	27.7993	27.0609	28.0256	27.7382		17	2	2	56.4	5.3	5.3	25.5	0	2014400000	29	0.574447	0.398608	-0.785662	-1.16087	I3L3Q4;I3L1F4;I3NI27;I3NI24;I3L2C2;I3L277	I3L3Q4		GLOD4
25.0503	25.8296	25.8484	25.6334	26.6386		2	2	2	3.8	3.8	3.8	61.506	0.0032338	223790000	1	-4.34294e-08	1	0	0	I3L428;Q8IYR2	I3L428;Q8IYR2	SET and MYND domain-containing protein 4	SMYD4
27.4761	27.664	27.4729	27.7902	27.2464		7	7	7	25.3	25.3	25.3	36.436	0	1576300000	34	0.109902	0.87275	-0.0668793	-0.212105	Q5TC12;I3L448;I3L1W9;A8MRA7;H0YEW4;H0YD21;H0YCA6	Q5TC12;I3L448;I3L1W9;A8MRA7;H0YEW4;H0YD21	ATP synthase mitochondrial F1 complex assembly factor 1	ATPAF1
23.5767	25.2584	25.9523	25.1598	25.1377		8	1	1	37.6	6.7	6.7	22.152	0.0071836	7916900	1	-4.34294e-08	1	0	0	I3L4C3;I3L0Q5	I3L4C3		SPAG7
23.6393	25.2097	24.9371	25.3174	24.977		7	7	7	5	5	5	160.44	0	334460000	3	-4.34294e-08	1	0	0	I3L4X2;P33527;O15438	I3L4X2;P33527	Multidrug resistance-associated protein 1	ABCC1
27.0739	26.1017	28.7837	27.4011	24.9245		14	11	10	4.5	3.7	3.5	430.25	0	1599000000	20	0.105333	0.845289	0.448639	0.280093	I6L894;Q01484;E9PHW9;D6RHE1;E9PCH6;H0Y931;B7Z651;H0YAG3;H0Y8Y2;D6RIY9;D6R9U4	I6L894;Q01484;E9PHW9;D6RHE1;E9PCH6;H0Y931	Ankyrin-2	ANK2
25.4838	24.7987	25.0478	25.915	23.7359		2	2	2	4.9	4.9	4.9	88.701	0.00020803	331260000	1	-4.34294e-08	1	0	0	Q8WUQ7;J3KMW8;K7ENY9	Q8WUQ7;J3KMW8;K7ENY9	Cactin	CACTIN
28.4428	28.248	28.4265	28.7639	29.1125		14	13	12	38.4	36.6	34	52.238	0	4520800000	37	0.677067	0.399683	0.422232	1.15434	J3KMX2;Q92925;J3QWB6	J3KMX2;Q92925;J3QWB6	SWI/SNF-related matrix-associated actin-dependent regulator of chromatin subfamily D member 2	SMARCD2
25.6425	26.3801	26.3567	25.3038	23.2345		4	4	4	28	28	28	26.262	0	444160000	11	0.344269	0.550895	-1.04631	-0.795423	J3KMY0;Q99618;F5GX58;F8WDL1	J3KMY0;Q99618;F5GX58;F8WDL1	Cell division cycle-associated protein 3	CDCA3
25.2266	25.8619	25.8848	25.4594	24.4951		2	2	2	1.8	1.8	1.8	133.38	0.0004029	387560000	4	0.167498	0.783889	-0.264442	-0.388238	J3KMZ7;Q9H0H0;J3KRH0	J3KMZ7;Q9H0H0;J3KRH0	Integrator complex subunit 2	INTS2
29.2418	29.4284	29.6475	29.6221	29.6857		10	10	10	33.2	33.2	33.2	44.155	0	8852400000	109	1.63789	0.251356	0.316679	1.82521	Q92785;J3KMZ8;B4DT58;E9PN04	Q92785;J3KMZ8;B4DT58	Zinc finger protein ubi-d4	DPF2
30.3999	30.3641	30.5031	30.5873	30.5017		43	43	3	26.7	26.7	2.2	206.8	0	15741000000	218	1.50213	0.428798	0.148707	1.07077	P55196;J3KN01;A8MQ02;Q5TIG5;F8W9I4;E9PFY5;H0Y8L4;H0Y9I0;H0Y948;H0Y8U8	P55196;J3KN01;A8MQ02;Q5TIG5	Afadin	MLLT4
24.5868	24.0812	25.9478	26.1729	24.8866		10	10	10	5.7	5.7	5.7	236.83	0	634310000	7	1.03658	0.219706	1.33509	2.068	J3KN10;P42356;A4QPH2;Q8N8J0;A8MTF1	J3KN10;P42356	Phosphatidylinositol 4-kinase alpha	PI4KA
27.8006	28.0466	27.8968	27.59	28.1365		8	7	7	18.9	17.2	17.2	53.027	0	2227300000	28	0.0756418	0.908968	-0.0491908	-0.151906	Q9UKL0;J3KN32;Q9P2K3;E9PQE5;B4DV59;E9PR63;H0YF22	Q9UKL0;J3KN32;Q9P2K3	REST corepressor 1;REST corepressor 3	RCOR1;RCOR3
25.6728	25.0898	24.8709	26.5206	24.7061		4	4	4	28.3	28.3	28.3	17.672	0.00022437	565790000	7	0.00636809	0.991496	-0.0154231	-0.0175497	J3KN55;S4R3P5;Q96EY8;F5H4Z7	J3KN55;S4R3P5;Q96EY8	Cob(I)yrinic acid a,c-diamide adenosyltransferase, mitochondrial	MMAB
24.5776	24.3603	25.2212	27.7616	23.8625		31	6	0	65.6	15.4	0	33.222	0	4434700000	19	0.30591	0.586901	1.14616	0.726615	J3KN67	J3KN67		TPM3
28.1987	28.011	28.2869	28.3625	27.9954		9	9	9	43	43	43	27.125	0	2963200000	48	0.265924	0.765364	0.11007	0.422527	Q96GX9;J3KN82;S4R3D6	Q96GX9;J3KN82;S4R3D6	Methylthioribulose-1-phosphate dehydratase	APIP
25.5376	26.5167	24.7048	26.0951	25.7631		2	2	2	4.1	4.1	4.1	48.519	0.00039896	361740000	2	0.305712	0.617795	-0.506077	-0.672346	S4R3Q9;Q15070;J3KNA0;C9JC63;E7EVY0	S4R3Q9;Q15070;J3KNA0;C9JC63;E7EVY0	Mitochondrial inner membrane protein OXA1L	OXA1L
27.8037	28.9254	28.4709	28.9301	29.1869		7	7	7	24.3	24.3	24.3	27.086	0	5129000000	53	0.408078	0.530689	0.49813	0.833201	J3KNF4;O14618;E9PP76;E9PK03	J3KNF4;O14618;E9PP76	Copper chaperone for superoxide dismutase;Superoxide dismutase [Cu-Zn]	CCS
27.1731	27.0285	25.3494	26.4004	26.9611		3	3	3	24	24	24	16.694	0	1309600000	21	0.596775	0.38312	-0.863866	-1.21291	J3KNF8;D6RFH4;H3BUX2;O43169;J3QR91	J3KNF8;D6RFH4;H3BUX2;O43169	Cytochrome b5 type B	CYB5B
26.8886	27.3651	27.6161	27.2521	27.4272		9	9	9	19.7	19.7	19.7	64.881	0	1945300000	39	0.575569	0.483912	0.304978	0.942759	J3KNH7;Q9H4L4;J3QL36;J3QRE4;J3KSF5	J3KNH7;Q9H4L4;J3QL36	Sentrin-specific protease 3	SENP3
26.7666	27.1702	26.551	26.6951	27.4118		8	8	8	12.7	12.7	12.7	89.082	0	1448900000	20	0.0756254	0.894906	-0.0824169	-0.173478	Q9H9E3;J3KNI1;J3KRB5;H3BMV9;H3BSD2;J3QLW1;E9PRT5	Q9H9E3;J3KNI1;J3KRB5	Conserved oligomeric Golgi complex subunit 4	COG4
24.5698	25.5293	26.5069	26.0881	25.2253		6	6	6	19.6	19.6	19.6	44.94	0	669330000	4	-4.34294e-08	1	0	0	Q9BWS9;J3KNL3;H0YC89;E9PI70;E9PIP0;E9PRL3;E9PPH0;E9PPA0;H0YDL6;H0YCC4;E9PKF1	Q9BWS9;J3KNL3	Chitinase domain-containing protein 1	CHID1
27.9121	27.959	28.7011	28.0256	28.9315		16	16	16	8.7	8.7	8.7	251.89	0	3364000000	50	0.751444	0.338912	0.617177	1.36742	J3KNL6;O15027;X6RGP5;Q8N9G1	J3KNL6;O15027;X6RGP5	Protein transport protein Sec16A	SEC16A
25.3367	24.6464	26.7742	24.9774	23.0643		5	5	5	14	14	14	46.442	0	824110000	4	0.0121774	0.980425	-0.0529219	-0.035128	P15735;J3KNN3;H3BN16;H3BP07;H3BTW6	P15735;J3KNN3	Phosphorylase b kinase gamma catalytic chain, liver/testis isoform	PHKG2
28.3908	29.1253	28.1139	28.9547	28.7565		20	20	20	34.2	34.2	34.2	69.837	0	5125100000	86	0.125507	0.843734	-0.149706	-0.284114	Q9UJV9;J3KNN5;H0Y8L8;H0YA06;D6RGI7	Q9UJV9;J3KNN5	Probable ATP-dependent RNA helicase DDX41	DDX41
25.1885	26.7958	25.3765	25.9033	24.9697		6	6	6	11	11	11	64.279	0	540370000	4	-4.34294e-08	1	0	0	J3KNN7;Q7Z569;B4DRM1	J3KNN7;Q7Z569;B4DRM1	BRCA1-associated protein	BRAP
32.5202	31.8132	33.1499	33.4644	33.3519	+	8	8	8	40.2	40.2	40.2	11.758	0	72048000000	226	1.55201	0.152652	1.15537	2.96995	B8ZZQ6;P06454;B8ZZA1;B8ZZW7;H7C2N1	B8ZZQ6;P06454;B8ZZA1;B8ZZW7;H7C2N1	Prothymosin alpha;Prothymosin alpha, N-terminally processed;Thymosin alpha-1	PTMA
24.9207	24.7823	24.9346	26.5169	24.3262		10	4	3	12.9	4	2.8	84.488	0.0039645	690610000	6	-4.34294e-08	1	0	0	P27448;J3KNR0;H0YIY6;H0YKJ3;Q96L34;H0YNV4;H0YKP9;A2SY06;K7EN95;K7EK17;K7EKG8;Q6IPE9	P27448;J3KNR0;H0YIY6	MAP/microtubule affinity-regulating kinase 3	MARK3
25.7345	26.7546	26.2588	24.4484	26.4488		8	8	8	23.9	23.9	23.9	39.133	0	1123100000	11	0.219992	0.704476	-0.525849	-0.52243	O75953;J3KNR7;H0YH04;Q5T657	O75953;J3KNR7;H0YH04;Q5T657	DnaJ homolog subfamily B member 5	DNAJB5
25.4435	25.1838	25.4897	26.5625	25.2615		3	3	3	4.4	4.4	4.4	85.729	0	334870000	4	-4.34294e-08	1	0	0	J3KNV5;Q75QN2;E5RJL5;E5RJF0;H0YBQ1;E5RIN8;E5RG48;H0YC12;H0YBS1	J3KNV5;Q75QN2;E5RJL5;E5RJF0;H0YBQ1;E5RIN8;E5RG48	Integrator complex subunit 8	INTS8
25.4178	26.522	24.9555	23.78	25.1113		1	1	1	1.7	1.7	1.7	88.923	0.0098164	56877000	1	0.851334	0.264872	-1.35436	-1.7343	Q0JRZ9;J3KNW0	Q0JRZ9;J3KNW0	FCH domain only protein 2	FCHO2
28.49	28.0105	28.5596	28.9165	27.7809		7	7	7	24	24	24	32.193	0	2820700000	31	0.129303	0.836668	0.168721	0.296894	Q14192;J3KNW4;C9J3S8;F8WDA8;U3KQT4;Q5TM15	Q14192;J3KNW4	Four and a half LIM domains protein 2	FHL2
27.7761	27.2945	25.6545	25.5242	26.9642		15	15	15	8.2	8.2	8.2	233.11	0	1709300000	19	1.01781	0.219235	-1.48766	-2.06567	Q92614;J3KNX9;H0YEV9	Q92614;J3KNX9	Unconventional myosin-XVIIIa	MYO18A
32.1237	32.1968	32.44	32.5752	32.356		11	11	9	67.7	67.7	56.4	15.371	0	55885000000	212	1.37803	0.286753	0.296816	1.58882	J3KP15;Q01130;J3QL05;B4DN89	J3KP15;Q01130;J3QL05;B4DN89	Serine/arginine-rich splicing factor 2	SRSF2;SFRS2
24.6688	25.6559	24.9057	25.0289	25.9537		2	2	2	2.5	2.5	2.5	144.85	0.000212	81887000	1	-4.34294e-08	1	0	0	J3KPC8;H7C3X8;A1A5A9;H0Y494;Q9Y2K2;H0Y4E8	J3KPC8;H7C3X8;A1A5A9;H0Y494;Q9Y2K2;H0Y4E8	Serine/threonine-protein kinase SIK3	SIK3;KIAA0999
30.8577	30.7231	31.6981	32.2335	31.9036	+	18	18	18	78	78	78	26.227	0	37635000000	205	1.94122	0.150871	1.15467	3.75512	O43809;H3BND3;H3BV41	O43809;H3BND3	Cleavage and polyadenylation specificity factor subunit 5	NUDT21
24.9874	25.9752	24.6117	26.7548	24.9296		2	2	2	5.1	5.1	5.1	77.243	0	586260000	8	-4.34294e-08	1	0	0	O00213;J3KPL8;V9GY97	O00213;J3KPL8;V9GY97	Amyloid beta A4 precursor protein-binding family B member 1	APBB1
30.4798	29.9225	30.1731	30.3572	30.0835		11	11	11	24.3	24.3	24.3	51.466	0	10292000000	105	0.00472041	0.996685	0.00341606	0.0102806	O95232;J3KPP4;B4DJ96;D6RDI2;D6RHH0;U3KQT3;E7EN55;C9JL41;H0YBV7;H0YAR4;H0YA81	O95232;J3KPP4;B4DJ96;D6RDI2	Luc7-like protein 3	LUC7L3
24.5717	25.3898	24.4231	26.7271	25.0362		3	2	2	8.9	7.2	7.2	47.065	0.00022153	314300000	2	-4.34294e-08	1	0	0	P49407;J3KPP7;E9PM35;H0YET9	P49407;J3KPP7;E9PM35	Beta-arrestin-1	ARRB1
25.482	24.6137	24.3962	24.8646	23.7861		1	1	1	3.2	3.2	3.2	42.321	0.00021128	458260000	7	0.569856	0.405589	-0.698924	-1.13293	Q9H4I3;J3KPT4	Q9H4I3;J3KPT4	TraB domain-containing protein	TRABD
27.5055	28.3752	29.2075	29.011	29.0656	+	7	7	6	23.7	23.7	21.2	39.416	0	3519300000	33	1.39374	0.173333	1.15435	2.66713	Q9BRP1	Q9BRP1	Programmed cell death protein 2-like	PDCD2L
32.8481	32.5609	32.739	32.7031	32.8401		22	22	13	45.9	45.9	33	55.364	0	69926000000	436	0.174106	0.853511	0.056249	0.256372	Q92769;J3KPW7;B3KRS5;H3BM24;E5RFI6;E5RJ04;E5RGV4;E5RHE7;E5RH52;E5RG37;E5RFP9;E5RK19	Q92769;J3KPW7;B3KRS5	Histone deacetylase 2;Histone deacetylase	HDAC2
26.0457	25.4921	25.781	24.4656	25.4333		5	5	5	4.8	4.8	4.8	129.68	0	663650000	8	0.40275	0.529521	-0.542305	-0.836424	J3KPX5;P51530;H0Y455;F8VR31	J3KPX5;P51530	DNA replication ATP-dependent helicase/nuclease DNA2;DNA replication nuclease DNA2;DNA replication ATP-dependent helicase DNA2	DNA2
25.9524	25.1611	25.8645	25.787	26.1664		1	1	1	7.8	7.8	7.8	16.019	0.003975	78004000	2	-4.34294e-08	1	0	0	Q13901;J3KPZ4	Q13901;J3KPZ4	Nuclear nucleic acid-binding protein C1D	C1D
24.7131	24.2417	24.3807	25.4001	24.8736		2	2	2	3.5	3.5	3.5	71.806	0	172800000	12	0.395534	0.557601	0.407427	0.785574	J3KSW2;J3KQ09;Q9UNA4;J3KRG0;J3QR36;J3KTN3;X6R2I3	J3KSW2;J3KQ09;Q9UNA4;J3KRG0;J3QR36;J3KTN3;X6R2I3	DNA polymerase iota	POLI
32.7189	32.5926	32.4002	32.5554	32.6005		26	26	26	61.9	61.9	61.9	44.743	0	60187000000	359	0.637233	0.59162	-0.137063	-0.716231	Q9NTK5;J3KQ32;C9JCJ9;C9JTK6	Q9NTK5;J3KQ32	Obg-like ATPase 1	OLA1
29.1567	27.5254	29.1302	28.3434	28.8057		5	5	5	39.1	39.1	39.1	19.193	0	3667700000	44	0.237062	0.693794	0.418671	0.53979	Q9Y3E5;J3KQ48	Q9Y3E5;J3KQ48	Peptidyl-tRNA hydrolase 2, mitochondrial	PTRH2
29.7172	29.8263	29.5315	30.1892	30.1791		12	12	9	29.9	29.9	20.9	44.561	0	11529000000	124	0.266267	0.711644	0.194853	0.507679	Q14318;J3KQ73;U3KQ64;U3KQI1;M0R1Q0;M0R1S6	Q14318;J3KQ73;U3KQ64	Peptidyl-prolyl cis-trans isomerase FKBP8	FKBP8
25.0618	26.4995	25.5047	26.4721	23.3825		2	2	2	3.8	3.8	3.8	74.303	0.0013529	75509000	1	-4.34294e-08	1	0	0	J3KQ98;O75864	J3KQ98;O75864	Protein phosphatase 1 regulatory subunit 37	PPP1R37
23.9935	25.1631	25.3937	25.0027	25.1242		2	2	2	5	5	5	47.26	0.00078849	253370000	2	-4.34294e-08	1	0	0	J3KQA0;P21579;H0YIH4;Q8N9I0	J3KQA0;P21579;H0YIH4;Q8N9I0	Synaptotagmin-1;Synaptotagmin-2	SYT1;SYT2
25.4339	26.6495	24.7913	26.6621	26.1812		3	3	3	7	7	7	46.546	0.00020938	587130000	11	0.0652865	0.895904	-0.163499	-0.171351	Q99418;J3KQA6;B7Z1T4;Q15438;O43739;K7EKA2;K7ERV8;M0R2J0;F8W8E2;K7ENQ8;G5E9B7;B7Z2V9;Q9UIA0	Q99418;J3KQA6;B7Z1T4;Q15438;O43739	Cytohesin-2;Cytohesin-1;Cytohesin-3	CYTH2;CYTH1;CYTH3
27.6594	27.1894	23.9363	27.414	25.7683		6	6	6	19.3	19.3	19.3	37.092	0	1756300000	20	0.552	0.381645	-1.71818	-1.21991	Q9BQE5;J3KQL8;E9PM95;B0QYK8	Q9BQE5;J3KQL8;E9PM95	Apolipoprotein L2	APOL2
26.4474	25.4208	27.173	26.9956	27.0951	+	5	5	2	17.6	17.6	8.1	44.314	0	1154100000	11	1.22915	0.199299	1.15377	2.3629	Q8NEZ2;E5RG91;E5RJ10;E5RHB8;H0YBN0	Q8NEZ2;E5RG91	Vacuolar protein sorting-associated protein 37A	VPS37A
28.1033	27.5936	28.3953	27.9928	27.7648		7	7	7	47.6	47.6	47.6	19.181	0	2435300000	31	0.256873	0.714961	0.202544	0.500725	Q8WUD4;J3KR35;S4R331;C9JUN5	Q8WUD4;J3KR35;S4R331;C9JUN5	Coiled-coil domain-containing protein 12	CCDC12
24.4641	25.3975	25.518	24.8666	23.5825		3	3	3	12.3	12.3	12.3	47.305	0	579520000	4	-4.34294e-08	1	0	0	Q99611;J3KR58;F5H8F9	Q99611;J3KR58	Selenide, water dikinase 2	SEPHS2
27.5266	27.5379	28.3575	28.7152	27.346		12	12	12	26	26	26	72.668	0	2350100000	37	0.475615	0.471686	0.60726	0.96492	P49848;J3KR72;G8JLM6;C9JFL8;C9JTY6;C9JHQ8;E5RKA5;F8WEJ7;C9J7C4;C9JIS2;E5RHA1;C9J088	P49848;J3KR72;G8JLM6	Transcription initiation factor TFIID subunit 6	TAF6
30.8734	30.9496	30.9349	31.2087	31.3905		32	32	32	31.1	31.1	31.1	132.6	0	24779000000	214	0.65442	0.46721	0.26656	0.975373	Q9BTW9;J3KR97;I3L439;I3L0V3;I3L163;I3L143;C9J1U4;I3L3H4;I3L131;I3L500;I3L4D2;I3L1S3;I3L120	Q9BTW9;J3KR97	Tubulin-specific chaperone D	TBCD
26.7363	25.4821	25.0989	25.4471	23.872		2	2	2	18	18	18	15.461	0.007181	242140000	1	0.719522	0.31239	-1.30322	-1.49135	Q96N06;J3KRC8	Q96N06;J3KRC8	Uncharacterized protein C16orf55	C16orf55
25.0647	25.0447	25.0261	24.8718	23.9707		2	2	2	7.5	7.5	7.5	35.487	0.00078725	27323000	2	-4.34294e-08	1	0	0	J3KRN5;P17252;M0R0I9;J3KN97;B7Z870;B7Z8Q0;P05129;F5H5C4	J3KRN5;P17252;M0R0I9;J3KN97;B7Z870;B7Z8Q0;P05129;F5H5C4	Protein kinase C alpha type;Protein kinase C gamma type;Protein kinase C	PRKCA;PRKCG
28.0211	28.4759	28.8673	28.9406	28.7101		5	5	5	69	69	69	6.3371	0	4160300000	36	1.27176	0.226071	0.590823	2.03123	J3KRP6;J3QS72;X6R3J2;J3QQM2;J3KT74;J3QQW2;Q15532;F5GWN1;J3QSB3;J3QSG1;J3QQW6;J3QLJ7;J3QQX5;J3KT22;B4DLD3	J3KRP6;J3QS72;X6R3J2;J3QQM2;J3KT74;J3QQW2;Q15532;F5GWN1	Protein SSXT	SS18
25.7006	24.5858	25.6221	24.9757	24.8346		1	1	1	19.7	19.7	19.7	7.984	0.0070111	51468000	0	-4.34294e-08	1	0	0	J3QRH2;J3KRU2;Q8IY31;J3QR43;J3QRC6	J3QRH2;J3KRU2;Q8IY31;J3QR43;J3QRC6	Intraflagellar transport protein 20 homolog	IFT20
27.9873	28.5901	29.6237	29.0402	29.6248	+	13	13	13	23.4	23.4	23.4	66.591	0	5527600000	73	1.36694	0.174462	1.14086	2.60996	Q9Y5X1	Q9Y5X1	Sorting nexin-9	SNX9
25.8464	26.7758	25.6914	24.3983	27.4128		6	6	6	26.6	26.6	26.6	21.905	0	1233400000	7	0.14692	0.790638	-0.476948	-0.372842	J3KS15;Q14197	J3KS15;Q14197	Peptidyl-tRNA hydrolase ICT1, mitochondrial	ICT1
28.1589	27.9627	28.2059	28.2968	28.0776		10	10	10	49.8	49.8	49.8	23.803	0	3062600000	45	0.502986	0.64052	0.132641	0.631832	J3KS22;Q7Z4W1;J3QS36;J3QL34;J3QS45;J3KRZ4;J3KSZ5;J3QRQ2	J3KS22;Q7Z4W1;J3QS36;J3QL34;J3QS45;J3KRZ4;J3KSZ5	L-xylulose reductase	DCXR
26.1953	24.9849	26.4704	26.6	26.7502		3	3	3	30.6	30.6	30.6	16.619	0	524210000	17	0.937063	0.253679	1.01681	1.80602	J3KSJ8;Q9UD71;J3KT77	J3KSJ8;Q9UD71	Protein phosphatase 1 regulatory subunit 1B	PPP1R1B
25.2753	25.9499	25.4073	25.0505	24.9158		3	3	3	40.9	40.9	40.9	7.7837	0.00040478	324480000	7	-4.34294e-08	1	0	0	J3QL03;J3KSP0;Q8WVK7;J3KTC5;J3QS74;J3KRZ0	J3QL03;J3KSP0;Q8WVK7;J3KTC5	Spindle and kinetochore-associated protein 2	SKA2
25.0312	24.5525	25.2163	25.622	26.2373		2	2	2	5.4	5.4	5.4	48.976	0.0039705	201200000	3	0.909774	0.266634	0.899997	1.72192	J3QQY0;J3KSZ8;Q68DK7;J3KRQ4	J3QQY0;J3KSZ8;Q68DK7;J3KRQ4	Male-specific lethal 1 homolog	MSL1
27.1593	27.2999	27.4012	25.81	25.3077		4	4	3	11.7	11.7	11.7	28.533	0.003227	1296700000	9	0.543399	0.398832	-1.05664	-1.15315	J3KT13;P35227;J3QS42;Q5T8Z6;Q5T8Z4;P35226	J3KT13;P35227;J3QS42	Polycomb group RING finger protein 2	PCGF2
34.6572	34.6671	34.5697	34.3172	34.6533		40	39	29	54.6	54.6	40.6	69.147	0	224070000000	819	0.472233	0.631667	-0.148716	-0.645281	P17844;J3KTA4;B4DLW8;J3QSF1;J3KRZ1;J3QRQ7;J3KRX8;J3QR02;X6RLV5;J3QRN5	P17844;J3KTA4;B4DLW8	Probable ATP-dependent RNA helicase DDX5	DDX5
25.3544	26.8756	25.5609	25.9844	25.9571		7	6	6	11.5	10.6	10.6	85.623	0	1064700000	22	0.174901	0.775243	-0.280873	-0.404829	J3KTE9;P22223;J3QR60;J3QL41	J3KTE9;P22223	Cadherin-3	CDH3
24.3887	25.7801	25.9448	25.1638	25.6826		3	3	3	12.6	12.6	12.6	26.248	0.00021538	195380000	7	0.343161	0.582497	0.512647	0.735299	J3KTF5;K7EN32;K7EMM0;Q9BQ95;K7EJI1;K7EPL5;K7EIK2	J3KTF5;K7EN32;K7EMM0;Q9BQ95;K7EJI1;K7EPL5	Evolutionarily conserved signaling intermediate in Toll pathway, mitochondrial	ECSIT
33.6772	33.364	33.2007	33.4586	33.1243		23	23	22	59.3	59.3	56.5	27.744	0	103400000000	637	0.628695	0.484129	-0.259413	-0.942879	Q07955;J3KTL2;J3KSR8;J3QQV5;J3KSW7	Q07955;J3KTL2	Serine/arginine-rich splicing factor 1	SRSF1
24.2392	25.0358	24.6765	25.8933	25.4518		16	1	1	77.8	10.3	10.3	13.906	0.0030523	9057200	1	-4.34294e-08	1	0	0	J3KTN0	J3KTN0		EIF4A1
30.6216	30.767	30.3175	30.5114	30.2141		25	25	25	25.7	25.7	25.7	103.7	0	16885000000	135	1.15944	0.299659	-0.346588	-1.54114	Q8IWX8;J3QK89	Q8IWX8;J3QK89	Calcium homeostasis endoplasmic reticulum protein	CHERP
31.4681	31.2988	31.594	31.8664	31.6917		23	23	23	57.8	57.8	57.8	40.572	0	31795000000	268	1.1566	0.305449	0.333919	1.51323	Q9UNZ2;J3QK90;F2Z2K0;R4GNE6	Q9UNZ2;J3QK90;F2Z2K0	NSFL1 cofactor p47	NSFL1C
29.5932	30.0499	31.0779	30.8851	30.9192	+	10	10	10	32.5	32.5	32.5	38.792	0	18011000000	123	2.05361	0.147314	1.1392	3.974	O43681;K7ERW9	O43681	ATPase ASNA1	ASNA1
25.3345	24.8271	27.1853	25.8957	24.1158		4	4	4	15.2	15.2	15.2	30.178	0	1365600000	11	-4.34294e-08	1	0	0	J3QL56;O75880	J3QL56;O75880	Protein SCO1 homolog, mitochondrial	SCO1
26.3232	25.6311	23.6673	23.5402	25.5231		2	2	2	7.3	7.3	7.3	46.596	0	522380000	4	0.85621	0.255496	-1.73367	-1.7936	Q96FV2;J3QL71;J3QQM9;J3QRJ1	Q96FV2;J3QL71;J3QQM9;J3QRJ1	Secernin-2	SCRN2
28.9624	28.4555	28.2207	29.0997	27.8663		13	13	13	47.2	47.2	47.2	31.704	0	4052600000	48	0.235033	0.708112	-0.313423	-0.514119	J3QLS3;Q9Y2R9;J3QQS1;J3KSI8;J3QKW2	J3QLS3;Q9Y2R9;J3QQS1;J3KSI8;J3QKW2	28S ribosomal protein S7, mitochondrial	MRPS7
29.5978	28.5747	27.847	27.7848	28.5111		10	10	10	39.6	39.6	39.6	33.87	0	3651700000	30	0.914377	0.257642	-1.03857	-1.77474	Q9UHR5;J3QQJ0;X6R3T8;J3QLH3;J3QLM2;J3KRR6;F5H478;J3KRU5;J3KS14	Q9UHR5;J3QQJ0;X6R3T8;J3QLH3;J3QLM2;J3KRR6;F5H478;J3KRU5	SAP30-binding protein	SAP30BP
27.865	28.1263	28.8573	29.2022	29.3143	+	17	17	17	14.2	14.2	14.2	149.32	0	6259500000	48	1.94349	0.146646	1.12892	3.73218	Q9NVI1;F8W7R3;H3BP78;H3BT54;H3BMG4;H3BQE2;H3BS60;H3BN35	Q9NVI1;F8W7R3;H3BP78	Fanconi anemia group I protein	FANCI
26.7905	27.0564	26.6262	26.6172	26.3878		7	7	7	9.9	9.9	9.9	80.321	0	1238700000	34	1.12753	0.290573	-0.379757	-1.57386	J3QQW9;Q15022	J3QQW9;Q15022	Polycomb protein SUZ12	SUZ12
29.3487	29.4635	29.3423	29.5213	29.385		20	20	20	26.9	26.9	26.9	85.586	0	6866300000	83	0.0411645	0.967704	0.0100943	0.0555308	J3QR07;Q96MU7;J3KS01;J3KRG5	J3QR07;Q96MU7	YTH domain-containing protein 1	YTHDC1
25.4854	25.6924	26.0289	24.5798	26.5009		2	1	1	7.7	4.3	4.3	35.466	0.0091291	103870000	1	-4.34294e-08	1	0	0	J3QRN1;Q8WXE0	J3QRN1;Q8WXE0	Caskin-2	CASKIN2
25.6539	25.8922	25.2295	26.0456	24.4135		7	7	7	9.3	9.3	9.3	106.01	0	585950000	16	0.354895	0.569738	-0.543548	-0.760535	K7EIG7;J3QRN6;O94832;J3KRL0	K7EIG7;J3QRN6;O94832	Unconventional myosin-Id	MYO1D
32.4424	32.2995	32.1356	32.0978	32.2483		14	14	6	53.2	53.2	19.9	19.794	0	58748000000	292	1.11846	0.395766	-0.210426	-1.17549	P19105;O14950;J3QRS3;J3KTJ1	P19105;O14950;J3QRS3;J3KTJ1	Myosin regulatory light chain 12A;Myosin regulatory light chain 12B	MYL12A;MYL12B
29.0033	28.7236	29.9229	30.1515	29.9024	+	8	8	2	33.3	33.3	4.6	25.079	0	8181200000	58	2.34208	0.165677	1.12883	4.57824	Q9H8S9	Q9H8S9	MOB kinase activator 1A	MOB1A
25.28	25.4023	26.317	26.2856	26.8053	+	4	4	4	3.8	3.8	3.8	153.85	0.0002064	861700000	9	1.83244	0.150148	1.12813	3.50439	O15040	O15040	Tectonin beta-propeller repeat-containing protein 2	TECPR2
26.3007	26.1889	26.5114	24.5652	26.5014		8	8	8	7.7	7.7	7.7	113.38	0	917100000	11	0.169881	0.772038	-0.38545	-0.411626	J3QRV5;Q6P1M3;J3KRE1;J3QLV4;J3QRZ8;J3QL58;J3QSA6	J3QRV5;Q6P1M3	Lethal(2) giant larvae protein homolog 2	LLGL2
24.7668	24.3351	24.851	27.1091	25.1592		1	1	1	8.2	8.2	8.2	20.365	0	143510000	5	-4.34294e-08	1	0	0	J3QS03;Q9GZX9	J3QS03;Q9GZX9	Twisted gastrulation protein homolog 1	TWSG1
24.9222	25.8152	25.6951	26.2491	25.5929		6	6	6	3.4	3.4	3.4	218.97	0	453370000	10	0.465084	0.500206	0.477028	0.909904	P42694;J3QS41;J3KT20	P42694;J3QS41	Probable helicase with zinc finger domain	HELZ
32.397	32.4863	32.3334	32.5636	32.5345		16	16	16	58.6	58.6	58.6	31.703	0	49560000000	217	0.128498	0.892771	0.0355218	0.178365	J3QT28;O43684;B4DDM6;J3QSX4	J3QT28;O43684;B4DDM6	Mitotic checkpoint protein BUB3	BUB3
24.5823	25.5367	26.0129	26.4665	24.1593		4	4	4	14.7	14.7	14.7	45.341	0	402280000	11	0.185133	0.746277	0.486723	0.451475	J3QT87;Q96SW2;J3QT51	J3QT87;Q96SW2	Protein cereblon	CRBN
26.0238	24.3025	26.421	26.5009	25.6898		4	4	4	11.3	11.3	11.3	38.778	0	987150000	5	0.609874	0.371235	1.04077	1.26482	Q99933;J3QTA2;C9JYK5	Q99933;J3QTA2	BAG family molecular chaperone regulator 1	BAG1
24.9601	25.5465	26.5196	24.9552	24.7269		3	3	3	6.8	6.8	6.8	44.621	0.00021249	367890000	8	0.0662035	0.896083	0.147293	0.171376	Q9HAS0;J9JIC5;K7ERX0;K7EIQ2;K7EII1;J3KRR1	Q9HAS0;J9JIC5	Protein Njmu-R1	C17orf75
32.9405	32.6103	32.4955	32.3238	32.6454		45	41	1	55.3	51	1.9	69.948	0	70295000000	436	0.713875	0.433401	-0.287202	-1.0565	J9JID7	J9JID7		LMNB2
25.1611	25.0417	25.5182	25.502	25.1695		5	5	5	25.7	25.7	25.7	21.113	0	497010000	9	-4.34294e-08	1	0	0	K4DI92;Q6NW29;D6RCM5;D6RDH6;D6R9C7;B4DDP2;E7EV43	K4DI92;Q6NW29;D6RCM5;D6RDH6	RWD domain-containing protein 4	RWDD4
29.833	29.0885	29.7394	29.6094	29.1172		28	19	19	32.2	22	22	102.75	0	7913400000	86	0.0247304	0.966081	0.0278883	0.0593495	K4DI93;Q13620;A6NE76	K4DI93;Q13620	Cullin-4B	CUL4B
25.4519	25.9625	25.8802	25.7966	23.9951		1	1	1	4	4	4	27.977	0.0070059	45458000	1	-4.34294e-08	1	0	0	K7EID0;Q9UH92	K7EID0;Q9UH92	Max-like protein X	MLX
24.7847	24.2026	25.3725	25.7955	25.2857		1	1	1	9.4	9.4	9.4	13.999	0.00040241	19325000000	29	-4.34294e-08	1	0	0	K7EM02;K7EIJ8;Q8IYT4	K7EM02;K7EIJ8;Q8IYT4	Katanin p60 ATPase-containing subunit A-like 2	KATNAL2
29.4724	29.2666	28.9754	29.5166	29.282		11	11	11	28.7	28.7	28.7	50.052	0	7239500000	58	0.192532	0.800493	-0.111485	-0.352418	K7EIU8;Q13485;K7EL18;K7EIJ2;K7ENG8;L7N2F7;K7ES96;K7EL15;K7ENG1;K7ELK2	K7EIU8;Q13485	Mothers against decapentaplegic homolog 4	SMAD4
25.0513	25.5871	25.017	25.1838	25.2958		1	1	1	10.1	10.1	10.1	19.775	0	34461000	1	-4.34294e-08	1	0	0	K7EIV8;Q8TAP6	K7EIV8;Q8TAP6	Centrosomal protein of 76 kDa	CEP76
23.8342	25.2833	24.1398	24.8624	25.0269		2	2	2	28	28	28	9.1517	0.0048526	143240000	2	0.0620602	0.90481	0.1176	0.157967	K7EIX0;K7ELB8;Q96S99	K7EIX0;K7ELB8;Q96S99	Pleckstrin homology domain-containing family F member 1	PLEKHF1
25.1908	25.5494	26.1467	24.8412	26.3097		3	3	2	3.9	3.9	2.5	116.59	0	325830000	11	0.247577	0.685775	0.395775	0.553793	K7EIX2;Q6AI08;K7ELR8;K7EKW7	K7EIX2;Q6AI08;K7ELR8	HEAT repeat-containing protein 6	HEATR6
24.9358	25.7547	26.7157	25.6005	26.9606		4	4	4	43.6	43.6	43.6	10.986	0	765270000	7	0.744488	0.308959	1.0803	1.49918	K7EIY1;Q9Y421;K7ENN5;K7ELZ8	K7EIY1;Q9Y421;K7ENN5;K7ELZ8	Protein FAM32A	FAM32A
28.6318	28.2288	29.728	29.2736	28.2482		15	1	1	75.3	8.8	8.8	21.43	0	5043100000	44	0.461628	0.476482	0.652973	0.953743	K7EJH8	K7EJH8		ACTN4
30.9366	30.9422	31.9272	32.4224	31.8531	+	8	8	8	78.5	78.5	78.5	19.529	0	29721000000	110	1.78614	0.150909	1.12813	3.41108	P49006	P49006	MARCKS-related protein	MARCKSL1
25.3652	24.9994	26.6915	25.049	24.2492		2	1	1	9.1	4.1	4.1	25.675	0.0094718	46649000	2	-4.34294e-08	1	0	0	K7ERC3;K7EK47;O94910	K7ERC3;K7EK47;O94910	Latrophilin-1	LPHN1
26.7657	25.1501	25.8043	25.2998	24.468		1	1	1	0.2	0.2	0.2	508.78	0.0053793	101430000	4	-4.34294e-08	1	0	0	K7EK91;Q9UFH2	K7EK91;Q9UFH2	Dynein heavy chain 17, axonemal	DNAH17
30.2189	30.3203	29.9776	29.9854	30.1563		31	31	31	39.1	39.1	39.1	95.179	0	13200000000	114	1.14268	0.377254	-0.229885	-1.24778	K7EKE6;K7EJE8;P36776;K7ER27;K7ERR6;K7EQF8;K7ER56	K7EKE6;K7EJE8;P36776	Lon protease homolog, mitochondrial	LONP1
24.6099	24.9375	30.0893	24.2794	25.8144		2	2	2	2.2	2.2	2.2	131.37	0.001354	7388100000	7	0.34817	0.530867	1.954	0.832424	K7EQ71;K7EKI8;O60437	K7EQ71;K7EKI8;O60437	Periplakin	PPL
24.2251	25.7114	25.7008	25.053	25.5251		1	1	1	23.3	23.3	23.3	7.0517	0.00079318	61008000	0	-4.34294e-08	1	0	0	K7EKM7;O75264	K7EKM7;O75264	Transmembrane protein C19orf77	C19orf77
31.8224	31.5162	32.3375	32.3115	32.0327		8	8	8	68.3	68.3	68.3	17.04	0	40697000000	187	1.33407	0.2199	0.557916	2.06663	P62841;K7ELC2;K7EM56;K7EQJ5;K7EJ78;S4R456	P62841;K7ELC2;K7EM56;K7EQJ5;K7EJ78	40S ribosomal protein S15	RPS15
33.0629	33.1215	32.5762	32.6268	32.8749		30	30	30	49.8	49.8	49.8	59.425	0	83316000000	432	1.33919	0.254404	-0.399583	-1.80683	P14314;K7ELL7;K7EPW7;K7EKX1;K7EJ70;K7EIP3;K7EL27	P14314;K7ELL7	Glucosidase 2 subunit beta	PRKCSH
27.1939	27.3028	27.974	28.0573	27.0448		4	4	4	26.8	26.8	26.8	24.446	0	1330300000	29	0.432747	0.521763	0.443728	0.851824	K7ELQ0;K7ES61;Q9BYD3;X6RAY8;K7EKI4;K7ELF1;K7EJ73	K7ELQ0;K7ES61;Q9BYD3;X6RAY8;K7EKI4;K7ELF1	39S ribosomal protein L4, mitochondrial	MRPL4
24.224	25.6788	26.6358	25.5393	24.4481		2	2	2	15.3	15.3	15.3	19.27	0.00021035	321480000	2	-4.34294e-08	1	0	0	K7ELQ9;Q6UW68;K7ER05;K7EJQ9;K7EM09;K7EPR0	K7ELQ9;Q6UW68;K7ER05;K7EJQ9;K7EM09;K7EPR0	Transmembrane protein 205	TMEM205
25.4543	25.6999	26.4544	26.8618	26.7614	+	7	7	7	38.6	38.6	38.6	20.509	0	896820000	13	2.05353	0.145174	1.11541	3.94447	Q8TCA0;X6RK58	Q8TCA0;X6RK58	Leucine-rich repeat-containing protein 20	LRRC20
25.7583	26.1337	24.8124	25.7139	25.0552		15	2	2	100	15	15	14.522	0.00040469	237810000	3	0.85894	0.286618	-0.752172	-1.58431	K7EM38	K7EM38		ACTG1
24.5238	25.0148	25.8846	25.0919	24.976		1	1	1	23.7	23.7	23.7	8.6531	0	560980000	9	-4.34294e-08	1	0	0	K7EN05;P60002;K7EPC8;K7EQ44;K7EMV4	K7EN05;P60002;K7EPC8;K7EQ44;K7EMV4	Transcription elongation factor 1 homolog	ELOF1
25.7545	25.7743	26.0263	25.2992	25.5803		1	1	1	20.5	20.5	20.5	7.871	0.00040193	374160000	3	0.174621	0.804988	-0.129134	-0.345833	K7EN58;Q6QNY0	K7EN58;Q6QNY0	Biogenesis of lysosome-related organelles complex 1 subunit 3	BLOC1S3
24.6841	24.9194	25.5864	25.4668	25.6083		1	1	1	68.3	68.3	68.3	3.9694	0.0059248	42892000	1	-4.34294e-08	1	0	0	K7ENI6;K7ERE1;Q8N2U0	K7ENI6;K7ERE1;Q8N2U0	Transmembrane protein 256	TMEM256
26.2897	25.3598	26.7407	26.9929	27.3916		5	5	3	16.4	16.4	8.6	41.958	0	1258500000	18	1.19311	0.203244	1.217	2.32165	K7EP32;Q9BZV1	K7EP32;Q9BZV1	UBX domain-containing protein 6	UBXN6
26.6514	26.9634	27.6171	27.1073	27.5771		7	7	7	20.4	20.4	20.4	44.638	0	1810100000	45	1.09379	0.247825	0.626379	1.83591	K7EQ03;K7EP90;Q9BTD8;K7ER08;K7EML2	K7EQ03;K7EP90;Q9BTD8;K7ER08	RNA-binding protein 42	RBM42
24.8504	25.9675	25.75	25.4675	24.1227		1	1	1	9.4	9.4	9.4	11.056	0.00078278	167270000	3	0.138618	0.807722	-0.295607	-0.339657	K7EPS8;Q9NSK7	K7EPS8;Q9NSK7	Protein C19orf12	C19orf12
25.3695	24.9332	24.402	25.6375	25.0598		1	1	1	14.1	14.1	14.1	7.8059	0.0043339	447170000	5	-4.34294e-08	1	0	0	K7EPV0;Q9Y2R0	K7EPV0;Q9Y2R0	Cytochrome c oxidase assembly protein 3 homolog, mitochondrial	COA3
24.41	25.0819	24.9271	26.0881	24.9776		1	1	1	10	10	10	10.192	0.0094821	442220000	8	0.437525	0.503618	0.585002	0.900673	K7EQH8;Q15649	K7EQH8;Q15649	Zinc finger HIT domain-containing protein 3	ZNHIT3
25.5722	24.9255	24.8551	25.2863	25.3058		2	2	2	1.7	1.7	1.7	143.94	0.00020475	182520000	2	0.115547	0.858936	-0.0997871	-0.245263	K7EQL6;Q8NFA0;K7EII4;K7EKZ1	K7EQL6;Q8NFA0;K7EII4;K7EKZ1	Ubiquitin carboxyl-terminal hydrolase;Ubiquitin carboxyl-terminal hydrolase 32	USP32
25.0491	24.6036	25.2419	26.0145	25.2455		2	1	1	52.5	27.1	27.1	6.8126	0.0011664	11617000	1	-4.34294e-08	1	0	0	K7EQW8	K7EQW8		TPM4
24.9492	24.6803	25.34	26.1777	23.7866		2	2	2	73.3	73.3	73.3	1.9121	0.00021177	71839000	4	0.111618	0.843896	0.286655	0.283859	K7EQX8;Q6ZR64;K7EPS4;P84157	K7EQX8;Q6ZR64;K7EPS4;P84157	Matrix-remodeling-associated protein 7	MXRA7
28.2953	28.9224	29.9255	29.4688	29.7665	+	10	10	10	21.1	21.1	21.1	69.283	0	8762200000	87	1.50173	0.16856	1.11139	2.84484	P04844;Q5JYR4;Q5JYR7;H0Y5M1;F2Z3K5;Q5JYR3	P04844;Q5JYR4;Q5JYR7	Dolichyl-diphosphooligosaccharide--protein glycosyltransferase subunit 2	RPN2
27.2582	27.3525	27.142	26.3504	26.7677		7	7	7	31.2	31.2	31.2	25.874	0	1233300000	24	0.79506	0.334194	-0.551968	-1.38953	K7ERA3;Q92791	K7ERA3;Q92791	Synaptonemal complex protein SC65	LEPREL4
25.396	25.6572	25.4105	26.7487	25.8595		1	1	1	20	20	20	6.6387	0.002873	11757000	1	-4.34294e-08	1	0	0	K7ERS5;K7ES79;Q9NZ42	K7ERS5;K7ES79;Q9NZ42	Gamma-secretase subunit PEN-2	PSENEN
26.3297	25.0606	26.5232	27.1378	23.3488		4	4	4	22	22	22	24.177	0	752160000	11	0.00509684	0.992796	-0.0252018	-0.0149321	K7ESP4;Q8WVC6	K7ESP4;Q8WVC6	Dephospho-CoA kinase domain-containing protein	DCAKD
25.1041	26.5104	25.8462	25.0981	26.3541		4	4	4	30.2	30.2	30.2	11.25	0.00022416	715570000	5	0.019051	0.969266	-0.0411685	-0.0511664	L0R819;U3KQP6;U3KQ49;U3KQP1	L0R819;U3KQP6;U3KQ49;U3KQP1		ASNSD1
29.701	29.0694	28.7886	29.2053	29.0646		14	14	14	36.3	36.3	36.3	58.282	0	5897500000	58	0.541432	0.476267	-0.365763	-0.953725	Q9NP81;M0QWZ7;E7EX87;M0R2C6;M0R259;B4DJM9;M0QX29;M0R1C0;M0R2H5	Q9NP81;M0QWZ7;E7EX87;M0R2C6;M0R259	Serine--tRNA ligase, mitochondrial	SARS2
29.4744	28.8282	29.2974	29.4607	29.269		14	14	14	33.2	33.2	33.2	55.472	0	6280200000	115	0.296934	0.692318	0.19109	0.541551	M0QX35;Q8N7H5;F8W9Q2;B4DGJ5	M0QX35;Q8N7H5;F8W9Q2;B4DGJ5	RNA polymerase II-associated factor 1 homolog	PAF1
28.0122	28.3616	28.7156	28.0104	28.4631		14	14	14	19.1	19.1	19.1	103.28	0	3844700000	44	0.275	0.701144	0.209412	0.528192	M0QXA7;B3KVH1;O95785	M0QXA7;B3KVH1;O95785	Protein Wiz	WIZ
30.6774	30.6644	30.91	30.4223	30.6366		14	14	14	49.4	49.4	49.4	34.482	0	17510000000	135	0.0263366	0.969465	-0.014609	-0.0517584	O14579;M0QXB4;M0R061	O14579;M0QXB4;M0R061	Coatomer subunit epsilon	COPE
28.0441	28.2838	28.3178	28.6222	28.2933		6	6	6	18.6	18.6	18.6	39.443	0	3903100000	45	0.643655	0.48636	0.247129	0.938972	M0QXM4;Q15758;M0QX44;M0R144	M0QXM4;Q15758	Neutral amino acid transporter B(0)	SLC1A5
24.8003	24.898	25.7295	25.2594	26.5327		4	2	2	20.1	13.1	13.1	22.764	0	179930000	3	-4.34294e-08	1	0	0	M0QXQ4;Q9Y6R0;M0QYC2;M0R0Q4;M0QZV7	M0QXQ4;Q9Y6R0;M0QYC2;M0R0Q4;M0QZV7	Numb-like protein	NUMBL
27.7346	28.0645	27.7551	27.7229	28.2015		4	4	4	29.8	29.8	29.8	20.48	0	1843600000	32	0.00877799	0.990651	-0.00637754	-0.0190795	Q96B54;M0QXZ5	Q96B54;M0QXZ5	Zinc finger protein 428	ZNF428
24.757	24.3107	25.2927	26.0577	24.822		1	1	1	16.9	16.9	16.9	7.9137	0.0002134	188600000	2	-4.34294e-08	1	0	0	M0QY01	M0QY01		EPS15L1
26.015	24.7149	25.277	24.4	26.3169		3	1	1	10.2	2.9	2.9	43.263	0	172330000	5	-4.34294e-08	1	0	0	M0QY25;Q86YD1;M0QYH6	M0QY25;Q86YD1	Prostate tumor-overexpressed gene 1 protein	PTOV1
26.4167	25.0443	25.9594	25.4675	24.828		4	4	4	13	13	13	40.524	0.00021075	346240000	3	-4.34294e-08	1	0	0	M0R073;M0QYA8;Q8IV63;M0QXV1;M0QXD7;M0QX88;M0R025;M0R200;B4DGW1;M0QYG0	M0R073;M0QYA8;Q8IV63	Inactive serine/threonine-protein kinase VRK3	VRK3
28.7137	27.9284	28.5137	29.0184	28.379		22	8	0	76.3	27.4	0	35.904	0	5099500000	53	0.325397	0.629879	0.315964	0.650502	M0QYT0;M0QXS7;M0R280;M0R1A2	M0QYT0
24.4135	25.0392	25.8634	24.2323	23.9148		15	1	1	45.8	4.6	4.6	42.296	0.00020786	45236000	1	-4.34294e-08	1	0	0	M0QYZ0;M0QZV6;M0R0K8;M0R203	M0QYZ0		HNRNPUL1
26.6517	25.0247	25.9634	25.2463	26.2401		3	3	3	19	19	19	17.018	0.00020768	2949400000	5	-4.34294e-08	1	0	0	P53680;M0R0N4;M0QYZ2;M0QZ21;X6R390	P53680;M0R0N4;M0QYZ2;M0QZ21;X6R390	AP-2 complex subunit sigma	AP2S1
26.5139	27.2441	27.3883	27.1839	27.5654		9	9	9	12.9	12.9	12.9	75.292	0	1713500000	15	0.694979	0.381416	0.500168	1.22867	M0QZ22;Q5PRF9;M0R0X3;M0QY61;M0QX45	M0QZ22;Q5PRF9	Protein Smaug homolog 2	SAMD4B
25.1189	26.2132	27.2734	24.9361	25.8493		2	2	1	20.9	20.9	8.5	13.714	0.00021944	1000700000	10	0.131249	0.812412	0.353551	0.33102	M0R204;M0R0S2;M0QZF4;M0R2P6;Q8TBC3;H0Y5P8;M0QYB1;M0R0E3;M0R0S1	M0R204;M0R0S2;M0QZF4;M0R2P6;Q8TBC3;H0Y5P8;M0QYB1;M0R0E3;M0R0S1	SH3KBP1-binding protein 1	SHKBP1;KCTD3
24.4809	25.5102	25.4867	24.1019	25.2168		2	2	2	17.8	17.8	17.8	19.813	0.00021954	183460000	2	-4.34294e-08	1	0	0	M0QZH0;Q96D15;M0QYB8	M0QZH0;Q96D15;M0QYB8	Reticulocalbin-3	RCN3
23.9753	23.9059	26.0902	25.6061	25.3305		31	1	1	91.1	3.7	3.7	39.933	0	4582100000	19	-4.34294e-08	1	0	0	M0QZM1	M0QZM1		HNRNPM
28.8855	28.0547	28.5169	28.5527	28.175		15	15	15	18.9	18.9	18.9	102.43	0	3081000000	39	0.0538086	0.929397	-0.0552263	-0.123707	Q92888;Q6NX52;M0QZR4;M0QYC1;M0R2C7;M0QYS3;M0QZH8;M0QXV6;M0R3H5	Q92888;Q6NX52;M0QZR4;M0QYC1	Rho guanine nucleotide exchange factor 1	ARHGEF1
27.2792	28.0272	29.2683	28.2093	28.3363		9	9	8	10.7	10.7	10.7	96.749	0	2917100000	28	0.793536	0.295919	0.951416	1.55128	Q9BZL6;M0QZW1;M0R2R2;O94806;Q15139;F8WBA3;M0R2Z8;H0Y5M6;M0QXC6;J3KMW1;C9JDA4;Q00532;Q92772;J3KNE8;E7ET86;Q8IVW4;A8MU99;Q9NRP7	Q9BZL6;M0QZW1;M0R2R2	Serine/threonine-protein kinase D2;Serine/threonine-protein kinase D	PRKD2
31.9702	32.4925	32.6065	33.0286	32.9272		17	17	17	68	68	68	22.391	0	62009000000	294	1.03586	0.263081	0.622773	1.7558	M0R0F0;P46782;M0R0R2;M0QZN2	M0R0F0;P46782;M0R0R2;M0QZN2	40S ribosomal protein S5;40S ribosomal protein S5, N-terminally processed	RPS5
26.962	26.1939	24.5954	25.8225	25.1818		7	7	7	3.7	3.7	3.7	234.07	0	796570000	11	1.07745	0.215076	-1.37808	-2.15452	M0R300;Q13459;M0R0P8;M0R2J3;M0QZY4;H3BRD5;B2RTY4	M0R300;Q13459;M0R0P8	Unconventional myosin-IXb	MYO9B
24.6291	24.5289	25.9721	25.8053	24.8469		1	1	1	34.4	34.4	34.4	4.0216	0.00020338	202050000	3	0.905528	0.265056	0.962358	1.73662	M0R176;Q4U2R6	M0R176;Q4U2R6	39S ribosomal protein L51, mitochondrial	MRPL51
25.6352	25.1384	26.374	26.3835	26.7223	+	6	6	6	12.8	12.8	12.8	59.139	0	971660000	17	1.7318	0.154806	1.10653	3.28382	P23443;K7EIM2;K7ER06;Q9UBS0	P23443	Ribosomal protein S6 kinase beta-1	RPS6KB1
23.7615	23.874	25.5099	26.0632	24.5409		2	2	2	14.1	14.1	14.1	10.165	0.0096451	197120000	5	-4.34294e-08	1	0	0	Q9BQ48;M0R226	Q9BQ48;M0R226	39S ribosomal protein L34, mitochondrial;Ribosomal protein L34	MRPL34
30.2442	30.5965	30.4623	30.6226	30.6486		37	37	37	35.1	35.1	35.1	123.63	0	16770000000	212	0.426431	0.643198	0.157455	0.626488	P28340;M0R2B7;M0QZR8;M0QXE6;M0QZB4;M0QXQ2;M0R3H8;M0R2I8	P28340;M0R2B7;M0QZR8	DNA polymerase delta catalytic subunit;DNA polymerase	POLD1
24.8509	25.2648	25.7411	25.0927	25.2401		2	2	2	10.1	10.1	10.1	26.146	0.0066507	118100000	1	0.413307	0.570135	0.300122	0.756774	M0R2G0;Q9NT99	M0R2G0;Q9NT99	Leucine-rich repeat-containing protein 4B	LRRC4B
29.0379	28.9414	29.2898	29.3195	29.4291		19	19	19	19.6	19.6	19.6	120.21	0	5914600000	90	1.91493	0.214729	0.356426	2.15419	Q8IX01;M0R2Z9;M0R3F6;E7ETX7;M0R216;M0R065	Q8IX01;M0R2Z9;M0R3F6;E7ETX7	SURP and G-patch domain-containing protein 2	SUGP2
28.4238	27.3289	28.3385	28.1108	28.0587		15	15	15	36.8	36.8	36.8	49.193	0	3502500000	55	0.269009	0.681652	0.292938	0.560279	M0R366;Q9BTV5;M0R2F6;M0R1R0;M0QY68	M0R366;Q9BTV5	Fibronectin type III and SPRY domain-containing protein 1	FSD1
25.4407	26.3202	24.1434	25.0554	25.0254		2	2	2	19.2	19.2	19.2	17.056	0.00022036	356460000	4	0.95842	0.241308	-1.13906	-1.87812	M0R3D4;Q9UI14;M0QXH1;M0R1H9	M0R3D4;Q9UI14;M0QXH1;M0R1H9	Prenylated Rab acceptor protein 1	RABAC1
29.4778	29.8994	29.9098	30.3965	30.1364		18	18	18	35	35	35	72.911	0	11034000000	112	0.818638	0.341344	0.459006	1.34974	O00116;B8ZZ81	O00116	Alkyldihydroxyacetonephosphate synthase, peroxisomal	AGPS
29.3383	29.5871	29.4062	29.4705	29.4205		22	20	19	29.7	27.3	25.2	79.954	0	8304400000	126	0.111682	0.906832	-0.0302807	-0.154445	O00139;D6R9M0;H0Y8H2;D6RD93;H0Y5Z9	O00139	Kinesin-like protein KIF2A	KIF2A
24.5273	24.6294	25.5585	25.8612	25.6336	+	2	1	1	8.7	5	5	24.267	0.0032301	280380000	6	2.53203	0.174128	1.10607	4.94885	O95716	O95716	Ras-related protein Rab-3D	RAB3D
31.0218	31.2409	30.8894	30.7494	30.429		17	17	17	64.4	64.4	64.4	36.071	0	20816000000	194	0.970684	0.308645	-0.442088	-1.50401	O00151	O00151	PDZ and LIM domain protein 1	PDLIM1
31.7059	31.5658	31.8002	31.6545	31.8052		13	13	13	37.4	37.4	37.4	41.796	0	33962000000	222	0.602606	0.633469	0.117421	0.643514	O00154;B4DUX0;K7EKP8;F5GWE2;Q6ZUV0	O00154;B4DUX0;K7EKP8	Cytosolic acyl coenzyme A thioester hydrolase	ACOT7
28.1227	28.0339	28.9547	29.3847	29.2131	+	5	5	2	38.9	38.9	25.6	9.3926	0	3969200000	41	2.17121	0.150202	1.10582	4.17777	P05204	P05204	Non-histone chromosomal protein HMG-17	HMGN2
26.2825	26.1274	27.7307	26.8614	26.9861		5	5	5	17.9	17.9	17.9	31.62	0	1226300000	17	1.16179	0.212974	0.987776	2.17041	O00165;Q5VYD6;E9PIQ7	O00165;Q5VYD6	HCLS1-associated protein X-1	HAX1
28.158	28.565	28.9613	28.8739	28.4136		13	13	13	47.3	47.3	47.3	37.636	0	5110900000	74	0.616923	0.433704	0.388062	1.05839	O00170;E9PMH2;V9GYQ3	O00170;E9PMH2	AH receptor-interacting protein;Peptidyl-prolyl cis-trans isomerase	AIP
30.0697	29.6825	30.1862	29.7425	29.4335		15	15	15	22.7	22.7	22.7	72.453	0	11379000000	123	0.0981667	0.872384	-0.0886997	-0.212807	O00178;B0QY59;F5H716;F5H257	O00178;B0QY59	GTP-binding protein 1	GTPBP1
28.0661	28.6871	28.6507	28.511	29.1586		13	13	13	21.6	21.6	21.6	67.764	0	4489000000	52	0.479097	0.505573	0.396814	0.894463	O00186	O00186	Syntaxin-binding protein 3	STXBP3
31.0702	31.4525	31.1099	31.3881	31.2601		38	38	30	31.3	31.3	25.2	121.32	0	25867000000	229	0.0159724	0.983061	-0.00866222	-0.0313568	O00203;H0YBD0;F5GWU4;F5GYB0	O00203	AP-3 complex subunit beta-1	AP3B1
33.4924	33.2858	33.285	33.2493	33.1503		31	31	31	65.9	65.9	65.9	47.463	0	104910000000	537	0.740671	0.530271	-0.160907	-0.83415	O00231;J3QRY4;J3QS13;J3KSW3	O00231	26S proteasome non-ATPase regulatory subunit 11	PSMD11
31.0653	31.3924	31.5638	31.812	31.5629		24	24	24	45.8	45.8	45.8	52.904	0	29292000000	254	1.08473	0.287123	0.417377	1.59176	O00232;J3KTJ5;J3KSK1	O00232	26S proteasome non-ATPase regulatory subunit 12	PSMD12
29.2045	29.0918	29.595	29.5261	28.9631		13	13	13	52.5	52.5	52.5	24.682	0	6731200000	85	0.32332	0.663672	0.213241	0.5894	O00233;J3KN29;F5H5V4;F5GX23;F8W7V8;F5H169;F5H7X1	O00233;J3KN29;F5H5V4;F5GX23;F8W7V8	26S proteasome non-ATPase regulatory subunit 9	PSMD9
30.1344	31.1583	30.45	31.2013	30.9664		10	10	9	38.5	38.5	33.8	21.671	0	19026000000	103	0.175384	0.781736	0.226246	0.392013	O00264	O00264	Membrane-associated progesterone receptor component 1	PGRMC1
31.7224	31.3445	31.0665	31.4367	30.9526		40	40	40	41	41	41	121	0	24491000000	269	0.691267	0.402356	-0.381504	-1.13736	O00267;M0QYL9	O00267	Transcription elongation factor SPT5	SUPT5H
26.4578	27.0581	27.5706	26.8694	26.8959		7	7	7	7.7	7.7	7.7	110.11	0	1404800000	24	0.386564	0.573154	0.353985	0.751257	O00268;V9GY14;V9GY03;Q92750;J3KTH2	O00268	Transcription initiation factor TFIID subunit 4	TAF4
30.6866	30.2147	30.1603	29.7187	30.0729		13	13	13	46.5	46.5	46.5	36.521	0	11956000000	123	0.806951	0.344248	-0.466679	-1.34251	O00273;K7ERT1	O00273	DNA fragmentation factor subunit alpha	DFFA
29.7533	29.4157	29.9249	30.2222	29.7581		29	29	29	30.8	30.8	30.8	116.22	0	9272500000	115	0.761644	0.381641	0.383915	1.21613	O00291;C9JMG5	O00291	Huntingtin-interacting protein 1	HIP1
27.7347	27.2711	28.7297	28.2719	28.8242	+	10	10	10	30.5	30.5	30.5	53.846	0	3634200000	40	1.53872	0.166083	1.10571	2.91087	Q6UX04;D6REK3	Q6UX04;D6REK3	Peptidyl-prolyl cis-trans isomerase CWC27 homolog	CWC27
26.8711	26.8808	25.6784	26.4619	27.0024		6	6	5	8.9	8.9	7.7	98.911	0	994300000	14	0.40677	0.531384	-0.495073	-0.83037	O00308;Q9H0M0;H0YBS9;H3BS79	O00308	NEDD4-like E3 ubiquitin-protein ligase WWP2	WWP2
26.4759	25.8724	25.04	24.6886	25.5292		7	7	7	11.8	11.8	11.8	63.887	0	498140000	11	1.1733	0.212636	-1.08823	-2.23555	O00311;J3KQS2;B1AMW7	O00311;J3KQS2	Cell division cycle 7-related protein kinase	CDC7
28.616	28.5533	28.9564	29.0821	28.8445		8	8	8	18.8	18.8	18.8	54.122	0	4247700000	63	1.58287	0.228507	0.376325	1.96385	O00330;H0YD97;E9PLU0;E9PRI6	O00330;H0YD97	Pyruvate dehydrogenase protein X component, mitochondrial	PDHX
24.6157	25.1447	24.3983	26.0396	26.1447		2	2	2	4.4	4.4	4.4	82.577	0.00020342	208950000	1	0.342138	0.56986	0.647349	0.756159	O00391	O00391	Sulfhydryl oxidase 1	QSOX1
27.9688	26.9936	27.6531	27.773	27.2112		3	3	3	21.6	21.6	21.6	20.747	0	1948900000	11	0.0511288	0.92957	0.0645587	0.122939	O00399;E5RIK5;E5RGW9;E5RFU3;E5RK00	O00399	Dynactin subunit 6	DCTN6
27.652	27.1705	27.955	25.2516	26.4945		8	8	8	17	17	17	54.826	0	2157000000	29	0.327643	0.573311	-0.844258	-0.750832	O00401	O00401	Neural Wiskott-Aldrich syndrome protein	WASL
33.6386	34.003	34.0845	33.9184	33.8946		47	47	34	50	50	39.5	123.63	0	139460000000	861	0.374993	0.677762	0.144992	0.565972	O00410;H0Y8C6;B4E0R6;E7ETV3;E7EQT5;H0Y3V4;E7EV12;C9JZD8;E7EWK4;E7EX05;C9JZ53;C9JQT6;E7ESA1;E7ESZ1;E7ETV8;C9J875;C9JXE0	O00410;H0Y8C6;B4E0R6	Importin-5	IPO5
25.4258	25.1424	26.623	26.0669	26.4767	+	3	3	3	18.3	18.3	18.3	19.769	0.00021791	1327900000	11	1.71797	0.159454	1.10481	3.25521	Q10589	Q10589	Bone marrow stromal antigen 2	BST2
29.7981	30.0804	29.9263	30.2061	30.2469		11	11	1	50.3	50.3	7.8	17.561	0	12371000000	70	0.462587	0.600966	0.1872	0.700339	O00422;H7BZW6;U3KPY7;U3KQ12	O00422;H7BZW6	Histone deacetylase complex subunit SAP18	SAP18
33.0787	32.9197	33.3101	33.3934	33.4788		36	31	29	59.1	52.3	51.6	63.704	0	103830000000	520	1.70693	0.219209	0.394974	2.11901	O00425;F8WD15	O00425	Insulin-like growth factor 2 mRNA-binding protein 3	IGF2BP3
30.9648	31.1516	31.3139	31.3243	31.1248		34	34	34	51.6	51.6	51.6	81.876	0	26573000000	238	0.770821	0.486393	0.196091	0.938788	O00429;G8JLD5;F8VZ52;B4DPZ9;F8W1W3;F8VUJ9;B4DDQ3;F8VR28;F8VYL3;H0YHY4	O00429;G8JLD5	Dynamin-1-like protein	DNM1L
27.575	28.285	28.3981	27.9374	28.3773		9	9	9	24.6	24.6	24.6	39.336	0	3134600000	34	0.379214	0.59022	0.307585	0.718553	O00442;A6NIC1	O00442	RNA 3-terminal phosphate cyclase	RTCA
28.5924	28.9619	28.8056	28.6259	28.54		27	27	27	19.1	19.1	19.1	190.68	0	5198600000	66	0.273288	0.752062	-0.119965	-0.443046	O00443;F5H2B0;B4E2G4;E9PPP3	O00443;F5H2B0	Phosphatidylinositol 4-phosphate 3-kinase C2 domain-containing subunit alpha	PIK3C2A
28.0842	28.2481	28.8548	27.5903	28.2604		16	15	15	20	19.2	19.2	100.89	0	3442300000	57	0.0487657	0.931058	0.0690206	0.119937	O00462;E9PFW2	O00462;E9PFW2	Beta-mannosidase	MANBA
26.6761	27.1768	27.8515	28.1211	28.1138	+	8	8	8	11.7	11.7	11.7	64.887	0	2699300000	44	1.82107	0.149671	1.10232	3.45643	Q9UQ13;X6RI37	Q9UQ13;X6RI37	Leucine-rich repeat protein SHOC-2	SHOC2
28.289	27.6378	27.5451	27.6043	27.602		13	13	13	20.2	20.2	20.2	81.852	0	2886700000	39	0.662377	0.418754	-0.379607	-1.10359	O00471;F8W9B8	O00471;F8W9B8	Exocyst complex component 5	EXOC5
29.8762	30.6065	31.3325	31.2397	31.443	+	4	4	4	32.4	32.4	32.4	11.845	0	22572000000	93	1.51912	0.166781	1.09703	2.86794	P62310	P62310	U6 snRNA-associated Sm-like protein LSm3	LSM3
27.6693	28.2325	27.9514	28.0527	28.403		5	5	5	59.3	59.3	59.3	9.3697	0	3050100000	26	0.260595	0.720708	0.184801	0.49369	O00483	O00483	NADH dehydrogenase [ubiquinone] 1 alpha subcomplex subunit 4	NDUFA4
31.2658	31.8323	32.0198	31.8343	31.9147		15	15	15	54.5	54.5	54.5	34.577	0	37268000000	194	0.718931	0.398343	0.373898	1.16047	O00487;C9JW37	O00487	26S proteasome non-ATPase regulatory subunit 14	PSMD14
27.1421	28.0691	28.5256	28.7489	28.803	+	8	8	8	29.1	29.1	29.1	36.504	0	3816500000	56	1.23866	0.199078	1.08692	2.35038	Q7L5D6;C9JPA8;C9JHN8;C9JY46	Q7L5D6;C9JPA8;C9JHN8	Golgi to ER traffic protein 4 homolog	GET4
29.7939	29.9327	29.7358	29.1617	29.3097		17	8	8	27.3	13.4	13.4	57.81	0	8651100000	81	0.864516	0.331065	-0.46088	-1.40461	O00505;H0Y4S9	O00505	Importin subunit alpha-4	KPNA3
28.1739	27.6631	28.3456	28.4513	27.66		11	11	11	12.3	12.3	12.3	149.29	0	3105800000	44	0.24049	0.71996	0.233786	0.494773	O00512	O00512	B-cell CLL/lymphoma 9 protein	BCL9
25.9606	27.8249	25.6839	27.776	24.7569		6	6	6	12.8	12.8	12.8	57.13	0	950910000	11	0.2327	0.6762	-0.820488	-0.567441	O00515;E9PDI4;H0Y901	O00515;E9PDI4	Ladinin-1	LAD1
28.0626	28.4402	29.0674	29.6316	29.2704	+	9	9	9	23	23	23	52.259	0	6539400000	76	1.60806	0.154008	1.07173	3.01664	O95864;E5RGZ5	O95864	Fatty acid desaturase 2	FADS2
29.3703	29.4867	29.8562	30.5374	30.0816		9	9	2	50.7	50.7	9.4	32.444	0	10384000000	125	1.16219	0.226059	0.729891	2.01462	O00560;B4DHN5;E9PBU7	O00560;B4DHN5;E9PBU7	Syntenin-1	SDCBP
28.8532	28.8285	28.906	29.1043	29.0761		10	10	10	17.8	17.8	17.8	78.863	0	5480700000	85	0.992982	0.438582	0.187966	1.04148	O00566;U3KQ48	O00566	U3 small nucleolar ribonucleoprotein protein MPP10	MPHOSPH10
35.8428	35.528	36.9368	36.7643	36.5645	+	12	12	0	72.2	72.2	0	13.906	0	891200000000	610	2.00927	0.151529	1.06982	3.79675	P62807;O60814;Q99879;Q99877;Q93079;Q5QNW6;P58876;U3KQK0;B4DR52;P57053	P62807;O60814;Q99879;Q99877;Q93079;Q5QNW6;P58876;U3KQK0;B4DR52;P57053	Histone H2B type 1-C/E/F/G/I;Histone H2B type 1-K;Histone H2B type 1-M;Histone H2B type 1-N;Histone H2B type 1-H;Histone H2B type 2-F;Histone H2B type 1-D;Histone H2B;Histone H2B type F-S	HIST1H2BC;HIST1H2BK;HIST1H2BM;HIST1H2BN;HIST1H2BH;HIST2H2BF;HIST1H2BD;H2BFS
34.231	34.3226	34.1166	33.918	34.0882		46	46	45	65.6	65.6	63.9	73.243	0	176270000000	764	1.13582	0.372828	-0.235854	-1.26112	O00571;B4DXX7;O15523;B4E3C4;C9J081;C9J8G5;B4DLA0;D6RCM4;Q9NQI0;H0Y960	O00571;B4DXX7;O15523	ATP-dependent RNA helicase DDX3X;ATP-dependent RNA helicase DDX3Y	DDX3X;DDX3Y
29.9669	29.8618	30.3449	29.8225	29.6465		13	13	13	40.7	40.7	40.7	32.113	0	11278000000	94	0.0284334	0.963829	0.0236222	0.0632361	O00625	O00625	Pirin	PIR
31.0561	31.1089	31.5401	31.2511	31.3178		18	18	9	41.7	41.7	27.8	57.886	0	22925000000	217	1.05976	0.345512	0.287157	1.33855	O00629;H7C4F6	O00629	Importin subunit alpha-3	KPNA4
29.9379	30.2484	29.446	29.8982	29.0761		11	11	11	34.4	34.4	34.4	35.144	0	9266700000	95	0.808979	0.320963	-0.619722	-1.44795	O00743;B7Z3E2	O00743;B7Z3E2	Serine/threonine-protein phosphatase 6 catalytic subunit	PPP6C
28.961	28.3158	28.7593	28.5153	28.6259		13	13	13	16.4	16.4	16.4	113.74	0	4443400000	56	0.00609339	0.993745	-0.00487328	-0.0136468	O00754;M0QZ24;M0R174;M0R2P5;M0QYZ1;M0QZG6	O00754	Lysosomal alpha-mannosidase;Lysosomal alpha-mannosidase A peptide;Lysosomal alpha-mannosidase B peptide;Lysosomal alpha-mannosidase C peptide;Lysosomal alpha-mannosidase D peptide;Lysosomal alpha-mannosidase E peptide	MAN2B1
29.576	29.6531	30.0013	29.767	29.7855		10	10	10	69.3	69.3	69.3	19.652	0	8450900000	88	0.993808	0.395316	0.236699	1.17612	O00762;K4DI81	O00762	Ubiquitin-conjugating enzyme E2 C	UBE2C
30.4227	29.9902	30.0521	29.9535	30.0505		13	13	13	40.7	40.7	40.7	35.102	0	12086000000	94	0.466422	0.599067	-0.18778	-0.704406	O00764;F2Z2Y4;A8MV33	O00764;F2Z2Y4	Pyridoxal kinase	PDXK
26.5388	26.6538	27.548	24.4946	27.249		2	2	2	7	7	7	41.522	0	1966500000	17	0.0441622	0.930151	-0.165752	-0.122296	O00767	O00767	Acyl-CoA desaturase	SCD
25.3292	24.8664	25.9198	25.5025	24.2012		1	1	1	3.5	3.5	3.5	35.116	0.0039585	23264000	2	-4.34294e-08	1	0	0	O14495	O14495	Lipid phosphate phosphohydrolase 3	PPAP2B
30.9009	30.623	30.8643	31.3316	31.4238		43	43	41	26.7	26.7	25.8	242.04	0	22931000000	281	0.772315	0.362039	0.444633	1.28356	O14497;H0Y488;Q96SM7;H0YEW5;H0YCU6	O14497;H0Y488	AT-rich interactive domain-containing protein 1A	ARID1A
25.2363	25.1864	25.8457	26.3787	26.6116	+	2	2	2	12	12	12	19.395	0.0082372	320180000	2	1.44677	0.170763	1.06731	2.71421	F5H497;F5GWA4;Q9H3F6;J3QSD4;I3L1U2;J3QS43;F5H6V0;I3L108;Q13829;Q8WZ19	F5H497;F5GWA4;Q9H3F6;J3QSD4;I3L1U2;J3QS43;F5H6V0;I3L108;Q13829;Q8WZ19	BTB/POZ domain-containing adapter for CUL3-mediated RhoA degradation protein 3;BTB/POZ domain-containing adapter for CUL3-mediated RhoA degradation protein 2;BTB/POZ domain-containing adapter for CUL3-mediated RhoA degradation protein 1	KCTD10;TNFAIP1;KCTD13
30.2651	30.6099	30.1034	30.1213	30.3212		14	14	14	58.8	58.8	58.8	26.534	0	12507000000	105	0.69458	0.457698	-0.255535	-0.994402	O14530;Q8TB70;B8ZZX4;F8WCJ3;F8WBV5;G3XAJ4	O14530;Q8TB70;B8ZZX4;F8WCJ3	Thioredoxin domain-containing protein 9	TXNDC9
29.6424	29.0627	28.95	29.292	29.2859		19	19	19	42.7	42.7	42.7	61.877	0	7947300000	90	0.262137	0.722701	-0.176535	-0.489428	O14531;Q5T0Q6	O14531;Q5T0Q6	Dihydropyrimidinase-related protein 4	DPYSL4
27.2813	26.9431	26.2696	26.841	27.0913		5	5	5	12	12	12	64.84	0	1140300000	16	0.462181	0.516487	-0.37822	-0.862967	O14545;F8VNX8;F8VWK2;F8VVF3;B4DI89	O14545	TRAF-type zinc finger domain-containing protein 1	TRAFD1
25.9062	25.9618	24.46	26.0536	24.8853		2	2	2	20.2	20.2	20.2	12.615	0.00021322	285030000	3	0.546713	0.409394	-0.801037	-1.11968	O14548;E5RJZ1;H0YBD2	O14548;E5RJZ1;H0YBD2	Cytochrome c oxidase subunit 7A-related protein, mitochondrial	COX7A2L
23.7214	24.2015	25.1719	24.7975	25.0419	+	2	1	1	2.5	1.3	1.3	118.13	0.009811	117300000	2	1.7056	0.158073	1.0423	3.17534	Q9ULH7	Q9ULH7	MKL/myocardin-like protein 2	MKL2
29.2082	29.7203	29.144	29.0988	29.5561		29	29	28	14.5	14.5	14	231.43	0	9291500000	68	0.289634	0.694017	-0.197983	-0.538317	O14578;H7BYJ3	O14578;H7BYJ3	Citron Rho-interacting kinase	CIT
30.29	29.6491	29.9825	29.7927	29.9097		25	25	25	22.3	22.3	22.3	130.16	0	10019000000	128	0.105443	0.872476	-0.0745478	-0.213422	O14617;E7EMM2;G5E988;K7ELX8;K7ERW8	O14617;E7EMM2;G5E988	AP-3 complex subunit delta-1	AP3D1
25.8417	25.6618	25.9376	25.9226	24.8252		3	1	1	6.7	3.8	3.8	72.331	0.0091308	465720000	3	0.143363	0.813652	-0.18997	-0.327424	O14628;K7ERG6;E7ENB8;M0QZA4;M0R099;M0R1T0;F8WEN0;C9JUE3;C9J3R7;M0R1K6;I3L137;K7ENX6;M0R1N1;E5RGH0;E5RGC2;M0R0I7;M0QYU5;M0R183;M0R079;M0QZ38;M0QX59;M0R2R1;M0R0C2;M0QXZ4;M0QYA4;F5H490;E9PPF8;E9PIN4;M0R1V2;K7EJG2;E9PLW9;C9K0H2;M0QYA6;M0QYM6;J3KQN0;E9PN20;V9GYJ2;M0QZA2;F6W2C3;M0QYV6;M0QZG9;M0R3A5;K7ENW2;K7EIP5;F5H663;M0R2P3;K7ERS7;K7EL03;L0R8M2;M0QZA6;M0QXZ2;J3KRF9;K7ENQ3;K7ERD9;M0R2I1;M0R0D9;K7EM14;…	O14628	Zinc finger protein 195	ZNF195
28.8008	28.3664	28.3988	28.1605	27.7014		17	17	12	9.9	9.9	7	196.69	0	3327300000	50	0.683455	0.383013	-0.496684	-1.21185	O14646;G3V418	O14646	Chromodomain-helicase-DNA-binding protein 1	CHD1
25.1149	24.6015	24.9807	26.642	25.0164		2	2	2	6	6	6	37.808	0.00021345	298660000	6	-4.34294e-08	1	0	0	O14656	O14656	Torsin-1A	TOR1A
25.9469	25.6413	24.9427	27.5131	24.9449		6	6	6	8.3	8.3	8.3	84.141	0	885040000	10	0.00177853	0.998366	0.00617949	0.00510067	O14672;B4DU28;H3BS53;H0YNC5	O14672;B4DU28	Disintegrin and metalloproteinase domain-containing protein 10	ADAM10
24.9592	24.0463	26.6787	25.9026	24.6463		2	2	2	0.4	0.4	0.4	593.38	0.007015	93235000	2	-4.34294e-08	1	0	0	O14686	O14686	Histone-lysine N-methyltransferase 2D	KMT2D
25.021	25.8059	25.4549	24.8651	24.9575		29	2	0	16.6	1.7	0	198.99	0.0048517	110980000	0	-4.34294e-08	1	0	0	O14715;F8W705	O14715	RANBP2-like and GRIP domain-containing protein 8	RGPD8
28.2823	28.6409	28.4585	27.9657	28.4074		5	5	5	20.1	20.1	20.1	31.321	0	3243800000	34	0.299583	0.69407	-0.184465	-0.539072	O14732;K7EL65;K7ELF8;Q6PIP6	O14732	Inositol monophosphatase 2	IMPA2
30.947	31.2989	31.5841	31.396	31.3492		9	9	9	67.2	67.2	67.2	14.285	0	27344000000	167	0.853263	0.381185	0.320136	1.22853	O14737;B4DE64;K7EQA1;K7ESJ4;Q3HM38;X6R2P6	O14737;B4DE64;K7EQA1	Programmed cell death protein 5	PDCD5
30.8844	31.5994	31.2465	31.2739	31.3571		24	24	24	38.9	38.9	38.9	72.683	0	26172000000	210	0.063828	0.921147	0.0505775	0.136725	O14744;B4DV00;G3V580;H0YJX6;G3V5L5;G3V2L6;G3V2X6;C9JSX3;H0YJ77;H7BZ44;H0YJD3;G3V507;G3V2F5;G3V5T6	O14744;B4DV00;G3V580;H0YJX6	Protein arginine N-methyltransferase 5;Protein arginine N-methyltransferase 5, N-terminally processed	PRMT5
31.9195	31.9048	31.7889	31.8702	31.7213		26	26	26	75.1	75.1	75.1	38.868	0	35774000000	304	0.908111	0.569231	-0.118661	-0.761459	O14745;B3KY21;J3QRP6;J3QRA3	O14745;B3KY21;J3QRP6	Na(+)/H(+) exchange regulatory cofactor NHE-RF1	SLC9A3R1
24.8837	25.6641	26.1449	25.2618	25.1998		2	2	2	1.5	1.5	1.5	127	0.0099782	269700000	6	-4.34294e-08	1	0	0	O14746	O14746	Telomerase reverse transcriptase	TERT
28.7198	28.7286	29.32	28.3827	28.8181		16	16	16	36.1	36.1	36.1	54.433	0	4531400000	52	0.118198	0.852542	0.116079	0.258163	O14757;J3KN87;E7EPP6;E9PPA5;E9PKQ3;E9PJI4;E9PQW7;E9PRU7	O14757;J3KN87;E7EPP6	Serine/threonine-protein kinase Chk1	CHEK1
29.204	29.0532	29.1844	29.2138	29.5178		6	6	6	15.3	15.3	15.3	61.247	0	6526000000	61	0.494997	0.595036	0.176727	0.710877	O14773	O14773	Tripeptidyl-peptidase 1	TPP1
31.5819	31.2524	31.4018	31.3418	31.2953		44	44	42	30.7	30.7	29.2	123.9	0	29935000000	303	0.20663	0.827698	-0.0708329	-0.309195	O14776;G3V220	O14776;G3V220	Transcription elongation regulator 1	TCERG1
29.4251	29.3075	29.2247	28.699	29.1219		21	21	21	28	28	28	73.912	0	6437900000	71	0.706184	0.408361	-0.351082	-1.12431	O14777;I3L4G3;V9GYM9	O14777	Kinetochore protein NDC80 homolog	NDC80
26.9832	27.7432	28.0319	27.4796	28.7612		14	6	6	22	9.9	9.9	101.39	0	2200300000	41	0.549375	0.41623	0.727726	1.10831	O14787;K7ESC1;K7ENW1;K7EMA3	O14787	Transportin-2	TNPO2
27.0663	27.8243	27.5588	27.2862	26.2302		12	12	12	10.2	10.2	10.2	155.64	0	1776000000	16	0.275234	0.655778	-0.42021	-0.605093	O14802;R4GMX2	O14802	DNA-directed RNA polymerase III subunit RPC1	POLR3A
32.9066	32.5857	32.1583	32.2866	31.9563		12	12	12	48.4	48.4	48.4	27.887	0	60808000000	204	1.42019	0.211921	-0.612418	-2.24861	O14818;H0Y586;Q8TAA3;F5GY34	O14818;H0Y586	Proteasome subunit alpha type-7	PSMA7
27.6626	27.9214	27.9677	28.1451	27.8552		4	4	4	18.7	18.7	18.7	38.287	0	3070900000	54	0.571748	0.543904	0.197328	0.80379	O14828	O14828	Secretory carrier-associated membrane protein 3	SCAMP3
27.9605	27.6503	28.1914	28.2332	28.406		18	18	18	16.9	16.9	16.9	137.46	0	3094400000	56	1.33588	0.231979	0.471444	1.93707	O14841	O14841	5-oxoprolinase	OPLAH
27.3236	25.8863	29.4214	26.9593	24.5066		6	6	6	18	18	18	46.36	0	2556300000	17	0.0638096	0.892977	0.35749	0.178001	O14874;H3BTL2;H3BS02;H3BNP3;H3BQP2	O14874;H3BTL2;H3BS02	[3-methyl-2-oxobutanoate dehydrogenase [lipoamide]] kinase, mitochondrial	BCKDK
25.2615	24.9645	26.0097	25.2717	24.6061		3	3	3	33.6	33.6	33.6	16.516	0	165940000	5	-4.34294e-08	1	0	0	O14880;Q5VV89;Q5VV87	O14880;Q5VV89;Q5VV87	Microsomal glutathione S-transferase 3	MGST3
28.2914	27.2114	25.9711	24.4403	27.6176		5	5	5	45.2	45.2	45.2	13.735	0	2211800000	31	0.588278	0.359829	-1.74173	-1.28932	O14907	O14907	Tax1-binding protein 3	TAX1BP3
29.3476	29.0179	28.7398	28.694	28.8902		11	11	11	45	45	45	36.049	0	5280600000	51	1.17556	0.273625	-0.408129	-1.66763	O14908;K7EM11;K7ELJ2;K7ESN1;Q8TF64	O14908	PDZ domain-containing protein GIPC1	GIPC1
26.1247	26.3747	24.9535	26.6664	24.9632		9	4	4	45.1	18.9	18.9	25.996	0	868450000	21	0.396104	0.518717	-0.722003	-0.858588	O14910;H0YIA8;H0YI92;J3KN23	O14910;H0YIA8;H0YI92	Protein lin-7 homolog A	LIN7A
26.1075	26.0314	27.4597	26.2996	27.2357		10	10	10	14.9	14.9	14.9	86.563	0	925320000	17	0.864833	0.275051	0.928901	1.65993	O14920;B3KRB7;G3V105;E5RGW5;E5RJH2;E5RGA0;E5RIW0;E5RFT3;E5RFG5;J3KNS5	O14920;B3KRB7;G3V105;E5RGW5	Inhibitor of nuclear factor kappa-B kinase subunit beta	IKBKB
26.2599	26.6167	24.4765	25.8226	25.0973		2	2	2	12.9	12.9	12.9	21.943	0	522810000	8	1.06251	0.218933	-1.30616	-2.10857	O14925;Q5SRD1;S4R2X5;E7EP42;E9PB91;B1APJ0	O14925;Q5SRD1;S4R2X5;E7EP42;E9PB91;B1APJ0	Mitochondrial import inner membrane translocase subunit Tim23;Putative mitochondrial import inner membrane translocase subunit Tim23B	TIMM23;TIMM23B
30.1315	30.3486	29.986	30.148	30.0575		13	13	13	41.1	41.1	41.1	49.512	0	11214000000	91	0.746079	0.511059	-0.176203	-0.876581	O14929;F8W9G7;F8WEW1	O14929	Histone acetyltransferase type B catalytic subunit	HAT1
24.5714	24.7166	26.3947	25.1961	26.2469		3	3	3	4.5	4.5	4.5	105.99	0.00021436	705140000	4	-4.34294e-08	1	0	0	O14939;I3L222;I3L1F3;I3L3I7;I3L381	O14939	Phospholipase D2	PLD2
26.3714	26.2481	26.4941	26.4996	27.3878		3	3	3	34.1	34.1	34.1	9.9062	0	2197200000	29	0.524672	0.457141	0.484108	0.995798	O14949	O14949	Cytochrome b-c1 complex subunit 8	UQCRQ
30.172	30.0776	29.9915	30.2295	29.9982		17	17	17	18.1	18.1	18.1	86.191	0	11058000000	137	0.179397	0.856453	-0.0517597	-0.250078	O14964;I3L1P5;I3L165;I3L1E3;I3L2H4	O14964;I3L1P5	Hepatocyte growth factor-regulated tyrosine kinase substrate	HGS
26.9761	27.47	27.5483	27.0179	26.8394		7	5	5	20.3	17.9	17.9	45.809	0	1124800000	14	0.0927393	0.877263	-0.0878684	-0.20398	O14965;A3KFJ0;Q5QPD4;A3KFJ1;A3KFJ2;Q5QPD1;Q5QPD2	O14965;A3KFJ0;Q5QPD4	Aurora kinase A	AURKA
31.5882	31.3184	31.3638	31.2469	31.4353		33	33	33	33	33	33	115.28	0	29013000000	184	0.339447	0.734663	-0.104615	-0.469035	O14974;F8VZN8;H0YHI8;H0YIS4;H0YHL8;F8VW28;H0YIM2;H0YIS3;O60237;F8W8M3;H0YIL7	O14974;F8VZN8	Protein phosphatase 1 regulatory subunit 12A	PPP1R12A
28.3567	28.7775	29.1479	28.9755	28.7041		18	18	18	18.2	18.2	18.2	143.19	0	5126400000	82	0.699966	0.401211	0.375373	1.14134	O14976;D6RAW3;H0Y8H5;D6RF16;D6RAQ7;D6RE78;H0Y9M4;D6RC24	O14976	Cyclin-G-associated kinase	GAK
33.2145	32.6674	32.6937	32.4575	32.0864		15	14	14	27.6	27.6	27.6	46.437	0	55133000000	192	0.738353	0.356877	-0.528401	-1.30147	O14979	O14979	Heterogeneous nuclear ribonucleoprotein D-like	HNRPDL
32.5384	32.76	32.3361	32.1226	32.51		49	49	49	49.9	49.9	49.9	123.38	0	63983000000	478	0.838712	0.381545	-0.326302	-1.22415	O14980;C9JKM9;C9J673;C9IZS4;C9JQ02;C9JV99;F8WF71;C9IYM2;C9JF49;H7BZC5	O14980	Exportin-1	XPO1
28.5221	27.9171	28.0096	27.292	27.7884		15	15	15	8.5	8.5	8.5	206.89	0	2672200000	34	0.625399	0.399511	-0.522916	-1.14987	O14981;B4E0W6	O14981;B4E0W6	TATA-binding protein-associated factor 172	BTAF1
23.9124	25.038	25.4178	24.9505	26.1163		7	1	1	7.3	1.5	1.5	110.25	0.00020333	28830000	1	0.718912	0.321749	1.01967	1.44435	O14983	O14983	Sarcoplasmic/endoplasmic reticulum calcium ATPase 1	ATP2A1
26.0572	26.0372	26.5863	25.9891	25.5532		5	5	5	4.9	4.9	4.9	151.19	0	683010000	10	0.00361052	0.997152	-0.00435511	-0.00894856	O15014;E7ERY8	O15014	Zinc finger protein 609	ZNF609
27.756	27.7674	27.1875	27.3685	27.605		27	20	20	12	9	9	271.32	0	2210800000	17	1.01846	0.317451	-0.374673	-1.46307	O15020;E9PJZ2	O15020	Spectrin beta chain, non-erythrocytic 2	SPTBN2
26.9028	27.0998	27.3626	27.7688	27.5846		11	11	10	6.9	6.9	6.5	205.12	0	1359900000	22	1.3682	0.218355	0.570716	2.12598	O15031;E2PU09;H0Y7X5;A6QRH1;H0Y6J7;H0YAM9;F5H3A2;B4DHQ7;Q9Y4D7	O15031	Plexin-B2	PLXNB2
28.5039	28.3815	29.2163	29.3459	29.8885	+	13	13	12	41.3	41.3	36.8	37.492	0	6710300000	87	1.51228	0.17118	1.04094	2.81561	P52564;K7EIW3;K7ELM6	P52564	Dual specificity mitogen-activated protein kinase kinase 6	MAP2K6
31.346	31.335	31.2476	31.0498	31.2646		31	31	31	36.2	36.2	36.2	118.29	0	27219000000	259	0.735206	0.541778	-0.153192	-0.810177	O15042;E7ET15;H0Y8D9;E7EW00;C9JB80;C9J5L1;C9JDJ7;H7C4V2;U3KPT1	O15042;E7ET15;H0Y8D9	U2 snRNP-associated SURP motif-containing protein	U2SURP
26.7796	26.7437	27.1885	26.8225	26.9729		5	5	4	4	4	3.3	186.03	0	1163000000	23	0.722734	0.46504	0.233005	0.979986	O15047;C9J2Z9	O15047	Histone-lysine N-methyltransferase SETD1A	SETD1A
25.2415	27.067	25.9981	25.8276	25.7171		8	8	8	13.2	13.2	13.2	60.469	0	859810000	11	0.163565	0.783584	-0.306675	-0.388956	O15049	O15049	NEDD4-binding protein 3	N4BP3
33.607	33.5477	33.6149	33.4379	33.312		52	52	52	53.4	53.4	53.4	144.73	0	113940000000	776	0.435064	0.676112	-0.122383	-0.567799	O15067;F5GWT9;H0YGH1;J3QSG0;J3QSH6;J3KT98;J3KTL4;J3KTQ5;J3QL39	O15067;F5GWT9	Phosphoribosylformylglycinamidine synthase	PFAS
27.8034	27.9539	28.0627	27.6872	28.4355		11	11	11	18.4	18.4	18.4	82.223	0	2614200000	29	0.247567	0.732097	0.183158	0.476395	O15075;Q5VZY9	O15075	Serine/threonine-protein kinase DCLK1	DCLK1
27.6441	27.9712	28.415	28.3205	27.1817		12	12	12	15.6	15.6	15.6	112.96	0	2548800000	28	0.110908	0.850748	0.164734	0.263181	O15084;B4DIW9;Q8NB46	O15084;B4DIW9	Serine/threonine-protein phosphatase 6 regulatory ankyrin repeat subunit A	ANKRD28
24.6524	24.4006	26.6085	25.5381	27.0784		3	3	3	6.9	6.9	6.9	67.315	0	323680000	7	-4.34294e-08	1	0	0	O15091	O15091	Mitochondrial ribonuclease P protein 3	KIAA0391
26.3187	25.0206	25.8222	24.7419	24.5898		7	7	7	7.5	7.5	7.5	84.639	0	409260000	7	0.3566	0.561579	-0.618349	-0.776498	O15111	O15111	Inhibitor of nuclear factor kappa-B kinase subunit alpha	CHUK
24.9894	28.2421	28.4124	28.1176	28.1257		5	5	5	41.4	41.4	41.4	15.179	0	3103100000	48	0.552945	0.38188	1.60277	1.21546	O15116;E5RJ47;E5RH18	O15116	U6 snRNA-associated Sm-like protein LSm1	LSM1
25.9771	25.1276	24.0617	25.5702	23.7156		4	4	4	4.1	4.1	4.1	142.17	0.0002209	19808000000	9	0.581902	0.381856	-1.10318	-1.22533	O15118;B4DET3;K7EQ23	O15118;B4DET3;K7EQ23	Niemann-Pick C1 protein	NPC1
26.9325	27.9985	27.7859	28.5878	28.1237		4	4	4	21.6	21.6	21.6	37.873	0	3077600000	35	0.594773	0.39666	0.700333	1.17136	U3KQ30;O15126	U3KQ30;O15126	Secretory carrier-associated membrane protein 1	SCAMP1
24.3664	24.4783	24.2729	24.2534	22.8482		9	1	1	23.7	2.4	2.4	60.348	0.0039675	32456000	1	0.423251	0.506966	-0.630836	-0.888065	O15131	O15131	Importin subunit alpha-6	KPNA5
31.8126	31.7691	32.8548	32.7388	32.8975	+	14	14	0	39.5	39.5	0	32.596	0	58496000000	319	3.3085	0.20525	1.03953	6.36557	S4R435;F6U211	S4R435;F6U211		RPS10
32.1657	32.4666	32.348	31.8949	32.2006		19	19	19	52	52	52	34.333	0	50622000000	243	0.325259	0.686566	-0.16832	-0.550859	O15144;H7C3F9;C9JTV5;G5E9J0;G5E9S7	O15144	Actin-related protein 2/3 complex subunit 2	ARPC2
31.5392	31.4386	31.4365	31.7633	31.632		7	7	7	32	32	32	20.546	0	27348000000	151	0.384549	0.697884	0.121681	0.533251	O15145;C9JZD1;F8VR50	O15145	Actin-related protein 2/3 complex subunit 3	ARPC3
25.4932	26.0512	24.63	25.2226	26.1669		2	2	2	5.5	5.5	5.5	54.864	0.001166	234860000	2	-4.34294e-08	1	0	0	O15151;B4E122;Q5T0Y4;Q68DC0;Q5T0Y2	O15151;B4E122;Q5T0Y4;Q68DC0;Q5T0Y2	Protein Mdm4	MDM4;DKFZp781B1423
29.489	29.4275	29.6075	29.4375	29.4671		8	8	8	28.9	28.9	28.9	39.249	0	6734700000	67	0.245957	0.848985	0.0457519	0.266824	O15160;E7EQB9;D6RDJ3;H0Y723	O15160;E7EQB9;D6RDJ3;H0Y723	DNA-directed RNA polymerases I and III subunit RPAC1	POLR1C
30.5132	30.3161	30.7291	31.0113	30.4367		24	24	21	23.9	23.9	21.9	116.83	0	15272000000	186	0.579751	0.476782	0.311029	0.952872	O15164	O15164	Transcription intermediary factor 1-alpha	TRIM24
26.8104	27.5853	27.3116	27.42	28.3794		6	5	5	28.7	24.7	24.7	23.818	0	2175200000	40	0.391304	0.541924	0.505802	0.809681	O15173;U3KQM0;D3DNX8	O15173;U3KQM0	Membrane-associated progesterone receptor component 2	PGRMC2
30.698	30.7669	31.0865	30.9973	30.6209		8	8	8	64.3	64.3	64.3	14.582	0	19546000000	127	0.366204	0.663083	0.169062	0.591193	O15212;A2AB88	O15212;A2AB88	Prefoldin subunit 6	PFDN6
25.6905	25.201	25.5687	24.4517	25.702		4	4	4	6.6	6.6	6.6	68.07	0.00079444	394850000	3	-4.34294e-08	1	0	0	O15213;H0Y6G3	O15213	WD repeat-containing protein 46	WDR46
25.4392	26.3251	25.0813	24.8576	25.1711		2	2	2	4.1	4.1	4.1	77.672	0.00079271	430050000	1	-4.34294e-08	1	0	0	O15226	O15226	NF-kappa-B-repressing factor	NKRF
25.0867	26.516	26.2938	25.7793	26.1876		3	3	3	5.9	5.9	5.9	77.187	0	619040000	7	0.186569	0.762114	0.285543	0.426272	O15228;Q5TBH8;B4DNM9;Q5TBH6	O15228;Q5TBH8;B4DNM9	Dihydroxyacetone phosphate acyltransferase	GNPAT
25.1811	24.0428	24.9781	24.7337	25.5261		5	4	4	1.4	1.2	1.2	399.73	0	267990000	21	0.360702	0.572258	0.467363	0.752577	O15230;Q5JTP4;E2QRK0;Q16787	O15230	Laminin subunit alpha-5	LAMA5
27.9138	28.2677	29.091	29.021	29.2676	+	6	6	6	28.9	28.9	28.9	35.329	0	5105200000	67	2.1079	0.143222	1.03583	3.94775	P31937;H7BZL2	P31937	3-hydroxyisobutyrate dehydrogenase, mitochondrial	HIBADH
27.8829	27.3689	27.2209	27.388	25.7222		14	14	14	22.1	22.1	22.1	67.257	0	2607100000	31	0.497815	0.435406	-0.848784	-1.0478	O15240	O15240	Neurosecretory protein VGF;Neuroendocrine regulatory peptide-1;Neuroendocrine regulatory peptide-2;Antimicrobial peptide VGF[554-577]	VGF
24.8868	24.9408	25.1451	26.2189	24.9018		2	2	2	9.2	9.2	9.2	22.958	0.0080601	201470000	4	-4.34294e-08	1	0	0	O15258;Q5T092;Q5T091	O15258;Q5T092;Q5T091	Protein RER1	RER1
28.3296	29.4234	29.0185	26.4678	29.4623		4	4	4	17.2	17.2	17.2	21.127	0	4351000000	31	0.161589	0.773579	-0.560316	-0.408498	Q5T8U5;O15260	Q5T8U5;O15260	Surfeit locus protein 4	SURF4
25.2221	27.8366	27.6667	24.5096	25.4702		11	11	11	24.5	24.5	24.5	52.743	0	2445300000	20	0.152124	0.781896	-0.647156	-0.392065	O15269	O15269	Serine palmitoyltransferase 1	SPTLC1
27.3038	27.3444	27.2193	26.8702	27.1535		8	8	8	16.5	16.5	16.5	62.924	0	1296400000	25	0.747542	0.447916	-0.243078	-1.01671	O15270;H0YJV2	O15270;H0YJV2	Serine palmitoyltransferase 2	SPTLC2
30.9094	30.8008	30.8818	30.7661	30.6435		37	37	37	42.7	42.7	42.7	116.92	0	19690000000	212	0.378262	0.738994	-0.091308	-0.462077	O15294;C9JZL3;H7C2T7	O15294	UDP-N-acetylglucosamine--peptide N-acetylglucosaminyltransferase 110 kDa subunit	OGT
29.856	30.1507	29.7273	29.7776	29.7168		14	14	12	50	50	46.7	28.082	0	9425300000	92	0.993252	0.379498	-0.262805	-1.23679	O15305;H3BV55;F5H0W0;H3BPH4;B7Z419;H3BRM0;B7Z6R0;H3BR08;H3BM92;H3BV34;H3BT06;H3BNY9	O15305;H3BV55;F5H0W0;H3BPH4;B7Z419;H3BRM0	Phosphomannomutase 2	PMM2
24.6955	27.4228	27.1431	27.1449	26.008		5	5	5	8.1	8.1	8.1	75.25	0	1236500000	7	0.239863	0.670538	0.7062	0.575153	O15344;C9J453;C9JZJ7	O15344;C9J453	Midline-1	MID1
31.9946	31.3223	31.772	31.6424	31.8448		19	19	19	43.6	43.6	43.6	59.271	0	36888000000	259	0.129623	0.851909	0.0945899	0.261336	O15355	O15355	Protein phosphatase 1G	PPM1G
28.4111	28.7566	28.6142	28.8469	28.8766		20	20	20	18.4	18.4	18.4	138.6	0	4492800000	66	0.484684	0.584022	0.195409	0.730602	O15357;F5GY16;H7BXR2;H0YFZ4;D6RJB9;C9JLW2;C9JF09;Q7Z7G1;F5GXI6;Q92835	O15357	Phosphatidylinositol 3,4,5-trisphosphate 5-phosphatase 2	INPPL1
25.4054	26.0416	25.7658	26.5905	25.6188		3	2	2	7.5	5.6	5.6	48.847	0	274280000	4	-4.34294e-08	1	0	0	O15379;E7ESJ6	O15379;E7ESJ6	Histone deacetylase 3	HDAC3
29.4011	29.2966	28.543	29.034	28.7851		22	22	22	31.4	31.4	31.4	95.05	0	6100300000	65	1.23933	0.229007	-0.561441	-1.95557	O15381;H0Y8B6;F8W938;E7ERY0;E9PH71;E7EWK7;C9J6P7;C9JP83;E9PGD8;F8WF01	O15381;H0Y8B6;F8W938;E7ERY0	Nuclear valosin-containing protein-like	NVL
27.6258	27.5556	27.6842	27.9087	27.4338		12	11	11	13.3	12.3	12.3	119.94	0	2422900000	34	0.175485	0.829951	0.0849222	0.304376	O15397;F5H2I3;F5H815;F5H292;F5GXT5;F5H244;H0YH64	O15397	Importin-8	IPO8
27.9847	28.0894	26.4823	27.7882	27.8798		6	6	6	27.2	27.2	27.2	29.815	0	2104600000	20	0.46274	0.474561	-0.653634	-0.955642	O15400	O15400	Syntaxin-7	STX7
24.804	25.531	25.4527	26.6134	23.9963		3	3	3	7.3	7.3	7.3	49.469	0.00021863	313260000	9	-4.34294e-08	1	0	0	O15427;J3QQS9;J3QQV2;J3QSC3;J3KTI8	O15427	Monocarboxylate transporter 4	SLC16A3
23.6939	24.8534	25.7721	26.1173	24.2928		1	1	1	10.1	10.1	10.1	21.005	0.0032289	69848000	1	0.560172	0.391339	1.12038	1.18964	Q5T1M3;O15431	Q5T1M3;O15431	High affinity copper uptake protein 1	SLC31A1
27.1631	27.7845	26.3382	26.932	25.2709		3	3	3	7.3	7.3	7.3	54.985	0.00021478	1237200000	14	0.828044	0.273969	-1.29342	-1.68245	O15446	O15446	DNA-directed RNA polymerase I subunit RPA34	CD3EAP
28.4586	28.3465	29.4589	29.1954	29.6355	+	31	23	22	38	30.7	29.4	97.147	0	6591200000	99	2.03982	0.152814	1.02739	3.80162	P06737;E9PK47	P06737;E9PK47	Glycogen phosphorylase, liver form;Phosphorylase	PYGL
27.9375	27.7594	27.8418	27.3654	27.3598		6	6	6	36.4	36.4	36.4	22.417	0	3156500000	46	0.639654	0.443443	-0.326137	-1.03002	O15498;B4DR94;H7C3K7	O15498;B4DR94	Synaptobrevin homolog YKT6	YKT6
24.1062	22.9494	25.1066	25.6509	25.4303		6	6	6	20.8	20.8	20.8	44.871	0	824240000	7	-4.34294e-08	1	0	0	O15504;C9JYA1;B4DT96	O15504;C9JYA1;B4DT96	Nucleoporin-like protein 2	NUPL2
30.2454	29.8312	29.9622	30.4541	30.0536		9	9	8	51.7	51.7	46.4	16.32	0	13204000000	100	0.176099	0.807884	0.118342	0.33941	O15511;B1ALC0	O15511;B1ALC0	Actin-related protein 2/3 complex subunit 5	ARPC5
27.4632	27.5961	27.7171	28.0098	27.8246		4	4	4	38	38	38	16.311	0	1770600000	40	1.11445	0.320318	0.320846	1.45204	O15514;E9PB93;E9PHV4	O15514;E9PB93;E9PHV4	DNA-directed RNA polymerase II subunit RPB4	POLR2D
26.0787	25.9178	26.941	27.226	26.883	+	4	4	4	10.1	10.1	10.1	41.488	0	1497500000	45	2.18987	0.150021	1.01843	4.0834	Q8TCT9	Q8TCT9	Minor histocompatibility antigen H13	HM13
24.198	24.2345	26.4224	25.6663	24.9748		4	4	4	12.8	12.8	12.8	38.787	0	277520000	12	1.14153	0.211122	1.47158	2.29989	O15541	O15541	RING finger protein 113A	RNF113A
32.5824	33.0693	32.8078	32.919	32.7572		46	46	45	49.7	49.7	48.6	90.932	0	73083000000	656	0.00352056	0.99801	0.00210508	0.00721751	O43143	O43143	Putative pre-mRNA-splicing factor ATP-dependent RNA helicase DHX15	DHX15
29.7638	29.4921	29.1708	29.3526	29.2618		14	14	14	25.8	25.8	25.8	54.843	0	8133100000	80	1.24097	0.275353	-0.366179	-1.65068	O43148;K7EP06;F5H2D9;K7EPP5;K7ERH6	O43148;K7EP06	mRNA cap guanine-N7 methyltransferase	RNMT
27.1802	27.6369	27.8477	27.7737	27.7366		10	10	10	11.8	11.8	11.8	122.07	0	2200700000	30	0.919275	0.338537	0.377484	1.37081	O43156	O43156	TELO2-interacting protein 1 homolog	TTI1
23.6282	25.3912	26.0002	25.1084	27.1909		2	2	2	1.2	1.2	1.2	232.3	0.00020509	135990000	2	-4.34294e-08	1	0	0	O43157;G8JLJ7	O43157;G8JLJ7	Plexin-B1	PLXNB1
24.0297	25.8606	25.1635	24.303	25.9412		3	3	3	10.3	10.3	10.3	50.714	0	461160000	10	0.0714277	0.887857	0.190746	0.187782	O43159;E9PPY3;E9PPP6	O43159;E9PPY3	Ribosomal RNA-processing protein 8	RRP8
23.7066	25.8018	26.2098	25.6673	24.5183		4	4	4	7.8	7.8	7.8	78.213	0	443160000	3	-4.34294e-08	1	0	0	O43164	O43164	E3 ubiquitin-protein ligase Praja-2	PJA2
25.3951	25.2078	24.1681	25.335	26.2798		7	7	7	4.7	4.7	4.7	200.03	0.00022129	190100000	2	-4.34294e-08	1	0	0	O43166;F5GYF8;H0YJY2	O43166;F5GYF8	Signal-induced proliferation-associated 1-like protein 1	SIPA1L1
30.3554	30.3737	30.7355	30.4185	30.4589		24	24	24	58.2	58.2	58.2	58.449	0	15235000000	182	0.566073	0.570014	0.173054	0.756434	O43172	O43172	U4/U6 small nuclear ribonucleoprotein Prp4	PRPF4
29.2696	28.6013	30.0184	29.7321	30.0974	+	8	8	8	65.6	65.6	65.6	16.29	0	10125000000	84	1.4125	0.174573	1.01381	2.61748	F8W038;Q8IXM2;H0YIS7;F8W1H0	F8W038;Q8IXM2;H0YIS7;F8W1H0	Chromatin complexes subunit BAP18	C17orf49;BAP18;RNASEK-C17orf49
27.6239	25.6493	25.6473	28.1751	25.576		3	3	3	19.4	19.4	19.4	20.108	0	1795200000	18	0.0429432	0.931348	-0.170492	-0.119533	O43181;H0Y9M8	O43181	NADH dehydrogenase [ubiquinone] iron-sulfur protein 4, mitochondrial	NDUFS4
28.0561	27.9497	27.7532	25.6068	25.1216		3	3	3	2.9	2.9	2.9	99.541	0.004858	3355600000	9	0.75456	0.282711	-1.84236	-1.60965	O43184;Q5JRP2	O43184	Disintegrin and metalloproteinase domain-containing protein 12	ADAM12
29.1595	28.2705	29.406	29.3545	29.2109		14	13	13	37.4	34.8	34.8	54.099	0	6375400000	117	0.766856	0.335522	0.60885	1.38446	O43237;J3KRI4;B4E2E0;J3KRZ2;E7EPL8;H3BUM4;J3KSD2	O43237;J3KRI4	Cytoplasmic dynein 1 light intermediate chain 2	DYNC1LI2
31.6388	31.7042	31.3921	31.384	31.7443		38	38	38	63.9	63.9	63.9	60.977	0	34725000000	278	0.435895	0.631766	-0.164736	-0.645366	O43242;B4DT72;H0YGV8;F5H8K4	O43242;B4DT72	26S proteasome non-ATPase regulatory subunit 3	PSMD3
31.3587	31.0779	31.475	30.8556	31.0817		28	28	27	44.4	44.4	42.1	70.832	0	27405000000	283	0.111984	0.865797	-0.0808922	-0.227235	O43252	O43252	Bifunctional 3-phosphoadenosine 5-phosphosulfate synthase 1;Sulfate adenylyltransferase;Adenylyl-sulfate kinase	PAPSS1
29.1605	29.7108	29.5443	29.4347	29.1606		20	20	20	31.6	31.6	31.6	88.828	0	7544600000	92	0.0760415	0.905154	-0.0557709	-0.158207	O43264;A1A528;F5H3C1	O43264;A1A528	Centromere/kinetochore protein zw10 homolog	ZW10
30.0331	30.0832	29.9328	29.6892	29.8945		25	25	25	35.1	35.1	35.1	90.254	0	12106000000	134	0.941297	0.420391	-0.219323	-1.09993	O43290;E9PQI8	O43290	U4/U6.U5 tri-snRNP-associated protein 1	SART1
24.7156	25.3591	24.8987	26.7008	25.3685		2	2	2	8.7	8.7	8.7	28.228	0.0051977	209980000	1	-4.34294e-08	1	0	0	O43291;K7EKQ0;K7EM91	O43291;K7EKQ0;K7EM91	Kunitz-type protease inhibitor 2	SPINT2
24.7144	25.0823	25.3022	25.6892	25.4031		2	2	2	4.8	4.8	4.8	52.535	0	305900000	4	-4.34294e-08	1	0	0	O43293	O43293	Death-associated protein kinase 3	DAPK3
25.8716	25.6328	26.2096	25.9726	26.2115		5	5	5	5.9	5.9	5.9	88.604	0	512530000	19	1.16634	0.28271	0.379089	1.60856	O43299	O43299	AP-5 complex subunit zeta-1	AP5Z1
25.282	26.1331	22.8434	25.8731	25.0962		1	1	1	2.5	2.5	2.5	70.222	0.00078818	23857000	2	0.365742	0.527166	-1.10336	-0.839028	O43309	O43309	Zinc finger and SCAN domain-containing protein 12	ZSCAN12
24.2484	26.0344	26.0066	24.5344	24.9916		5	5	5	5.6	5.6	5.6	140.41	0	477930000	4	-4.34294e-08	1	0	0	O43314;H0Y9S9;D6RBU4;D6RFG4;F8W9A8;B7WPL9;Q6PFW1	O43314	Inositol hexakisphosphate and diphosphoinositol-pentakisphosphate kinase 2	PPIP5K2
27.5451	27.9813	27.502	27.8739	27.9299		11	11	11	21.6	21.6	21.6	67.195	0	2187700000	33	0.00735239	0.991996	0.00542704	0.0160743	O43318;Q9UG54	O43318	Mitogen-activated protein kinase kinase kinase 7	MAP3K7
29.0615	30.1096	29.4553	30.0531	29.8316		7	7	7	39.7	39.7	39.7	19.81	0	8394900000	83	0.157768	0.800521	0.194447	0.352969	O43324;D6RBD7;C9J1V9;H0YAL7;D6RCQ0;H0YAH9	O43324;D6RBD7;C9J1V9;H0YAL7	Eukaryotic translation elongation factor 1 epsilon-1	EEF1E1;hCG_2043275
30.188	29.738	29.6588	29.5926	29.7212		12	12	9	43.1	43.1	34.8	39.124	0	9319500000	86	0.749109	0.413666	-0.305477	-1.11313	O43347;H0YHB7	O43347;H0YHB7	RNA-binding protein Musashi homolog 1	MSI1
23.8418	25.2904	25.3057	25.9787	25.2318		1	1	1	2.4	2.4	2.4	61.194	0.0030529	268590000	2	0.642939	0.357121	0.9393	1.30293	O43353	O43353	Receptor-interacting serine/threonine-protein kinase 2	RIPK2
26.9936	27.2927	25.4853	27.0674	24.6066		11	11	11	9	9	9	165.95	0	1721200000	19	0.646399	0.338784	-1.42337	-1.3737	O43379;H7C3R4	O43379	WD repeat-containing protein 62	WDR62
33.1154	32.7772	33.3444	33.1438	33.2768		29	29	21	48.8	48.8	40	70.942	0	102480000000	443	0.896437	0.376901	0.308717	1.24876	O43390;B4DT28;E7ETM7	O43390;B4DT28;E7ETM7	Heterogeneous nuclear ribonucleoprotein R	HNRNPR;HNRPR
27.7765	28.0037	28.0293	28.0904	29.0302		15	15	15	26.1	26.1	26.1	77.528	0	3322700000	45	0.479658	0.487067	0.493216	0.936487	O43395;E7EVD1;B4DSY9	O43395;E7EVD1	U4/U6 small nuclear ribonucleoprotein Prp3	PRPF3
31.8568	31.6034	31.476	31.7532	31.3043		14	14	14	56.4	56.4	56.4	32.251	0	32247000000	193	0.468435	0.57687	-0.218914	-0.746004	O43396;K7ER96;K7EML9;G3V1K0;K7EPB7;K7EKG2	O43396;K7ER96	Thioredoxin-like protein 1	TXNL1
33.0417	32.6471	34.0836	33.6383	33.8253	+	24	24	24	72.4	72.4	72.4	42.644	0	128410000000	664	1.69369	0.154717	1.00468	3.11758	P12277;G3V4N7;H0YJG0;G3V461;P06732;G3V2I1;H0YJK0	P12277;G3V4N7	Creatine kinase B-type	CKB
24.213	25.5228	24.3407	25.7668	25.8589		5	5	5	27.1	27.1	27.1	23.773	0	615540000	4	-4.34294e-08	1	0	0	O43402;M0R1B0	O43402	ER membrane protein complex subunit 8	EMC8
27.1949	27.5508	25.4568	28.5987	24.1741		9	9	9	24.5	24.5	24.5	41.878	0	2607200000	15	0.299595	0.589727	-1.29635	-0.719412	O43427;E9PSD3;H0YCE7;E9PJW6	O43427;E9PSD3;H0YCE7	Acidic fibroblast growth factor intracellular-binding protein	FIBP
28.8988	28.8519	28.8162	28.6434	28.7284		32	24	21	22.7	18.1	16	176.65	0	5253700000	68	0.934045	0.511771	-0.145993	-0.875761	O43432;F5H564;F5H8J4;Q5SWD0;B4DXR2;B1AN89;B1AN91;B1AN92;Q68DC6	O43432;F5H564;F5H8J4	Eukaryotic translation initiation factor 4 gamma 3	EIF4G3
29.7517	29.8253	30.1965	29.9276	30.0427		14	14	14	77.4	77.4	77.4	19.208	0	11294000000	101	1.08081	0.355995	0.26708	1.30781	O43447;C9JQD4;A6NNE7;H0YEL5;A6NM32;C9JAN8	O43447;C9JQD4;A6NNE7;H0YEL5	Peptidyl-prolyl cis-trans isomerase H;Peptidyl-prolyl cis-trans isomerase	PPIH
27.009	26.7505	26.7798	26.5931	25.3544		3	3	3	17.9	17.9	17.9	24.691	0	855330000	17	0.448628	0.490643	-0.637319	-0.929839	O43482;H0YKL4	O43482;H0YKL4	Protein Mis18-beta	OIP5
24.9535	26.1833	25.0045	25.4895	25.287		2	2	2	2.8	2.8	2.8	97.201	0.00079177	275710000	4	-4.34294e-08	1	0	0	O43490	O43490	Prominin-1	PROM1
30.4444	29.5317	29.8616	29.3829	29.5227		5	5	5	96.7	96.7	96.7	9.6138	0	9925900000	75	0.422714	0.538136	-0.398999	-0.82018	O43504;R4GMU8;E9PLX3	O43504;R4GMU8;E9PLX3	Ragulator complex protein LAMTOR5	LAMTOR5
29.0744	29.2436	29.0875	28.8547	29.1262		13	13	13	15	15	15	109.96	0	6432900000	89	0.443833	0.656208	-0.136211	-0.601841	O43592;F8WDU6;F5GYW6;F5GZM3	O43592	Exportin-T	XPOT
28.0642	28.3355	29.1697	28.9688	29.4693	+	9	9	8	43.6	43.6	38.4	23.338	0	6075600000	61	1.7402	0.160319	1.00276	3.20151	Q9BRJ7;K7EIN2;K7ENA3;W4VSQ8	Q9BRJ7;K7EIN2;K7ENA3;W4VSQ8	Protein syndesmos	NUDT16L1
28.8387	28.9201	28.4277	28.8339	28.3116		6	6	6	31.7	31.7	31.7	20.274	0	4622300000	42	0.734392	0.399763	-0.355007	-1.15763	O43617;A6NKE1	O43617;A6NKE1	Trafficking protein particle complex subunit 3	TRAPPC3
28.5444	28.4806	28.7872	29.1981	28.3723		10	10	10	35.1	35.1	35.1	25.104	0	5642100000	38	0.355442	0.620519	0.273331	0.668803	O43633;M0R1L7;M0R1T5;M0QXX8	O43633;M0R1L7;M0R1T5;M0QXX8	Charged multivesicular body protein 2a	CHMP2A
27.5603	27.486	27.0544	26.048	27.3094		8	7	7	22.9	20.8	20.8	42.915	0	1177000000	22	0.612	0.386441	-0.719186	-1.20288	O43639;E7EPF5;E7ERP6;E9PEE2	O43639;E7EPF5	Cytoplasmic protein NCK2	NCK2
25.4095	26.7966	26.2947	27.4144	26.1241		3	3	3	28.6	28.6	28.6	11.402	0	646850000	10	0.268307	0.653806	0.508005	0.60841	O43676;C9JKQ2	O43676;C9JKQ2	NADH dehydrogenase [ubiquinone] 1 beta subcomplex subunit 3	NDUFB3
26.851	27.6105	28.3607	27.8609	27.9919		6	6	6	54.5	54.5	54.5	10.921	0	2500200000	59	1.03875	0.238164	0.840414	1.89858	O43678	O43678	NADH dehydrogenase [ubiquinone] 1 alpha subcomplex subunit 2	NDUFA2
30.0966	30.2711	31.4282	31.0286	31.0618	+	31	31	31	54.5	54.5	54.5	68.249	0	20761000000	220	1.94189	0.144	0.98902	3.56242	Q9H9A6	Q9H9A6	Leucine-rich repeat-containing protein 40	LRRC40
28.5045	27.969	27.8654	27.9925	25.7493		18	18	18	23.2	23.2	23.2	122.37	0	2864400000	26	0.443364	0.466698	-1.03433	-0.975637	O43683;C9JRC7;C9JQA4;C9IYH4	O43683	Mitotic checkpoint serine/threonine-protein kinase BUB1	BUB1
34.586	34.3394	34.2514	34.1143	34.168		71	71	35	71.5	71.5	36.9	104.85	0	201190000000	1220	1.1333	0.334259	-0.284777	-1.38687	O43707;F5GXS2;H7C144;K7EP19;D6RH00	O43707;F5GXS2	Alpha-actinin-4	ACTN4
27.946	27.9748	28.6556	27.5318	27.8244		4	4	4	63.2	63.2	63.2	8.7858	0	2057000000	35	0.0331434	0.953716	0.0435454	0.0814405	O43715	O43715	TP53-regulated inhibitor of apoptosis 1	TRIAP1
30.6788	30.3149	30.1202	30.189	30.1393		15	15	15	20.3	20.3	20.3	85.852	0	13130000000	131	1.06247	0.319053	-0.347418	-1.45868	O43719;Q5H919;Q5H918	O43719;Q5H919;Q5H918	HIV Tat-specific factor 1	HTATSF1
24.6197	25.4382	24.4794	24.2277	25.3091		1	1	1	4.3	4.3	4.3	29.176	0	76374000	3	0.265856	0.670108	-0.356872	-0.575129	O43752	O43752	Syntaxin-6	STX6
30.7521	30.6098	31.456	31.7677	31.7838	+	36	36	36	42.4	42.4	42.4	98.398	0	29450000000	330	2.16781	0.150314	0.988172	3.99141	P21399;Q9HBB2;Q5VZA6;F5H2R8;F5H143;F5H3Z7;E9PEF1;O00408	P21399;Q9HBB2;Q5VZA6	Cytoplasmic aconitate hydratase	ACO1;IRP1
31.9755	32.4582	32.3	32.3823	32.1662		27	27	26	43.1	43.1	43.1	62.942	0	49288000000	429	0.119105	0.86713	0.0659952	0.221908	O43776;K7EIU7;B4DG16;B4DN60;K7EQ35;K7EJ19;K7EPK2;K7EMQ6	O43776	Asparagine--tRNA ligase, cytoplasmic	NARS
28.6453	28.6418	28.0597	27.3469	25.2397		4	4	3	42.9	42.9	33.6	13.596	0	2605000000	30	0.687351	0.313775	-1.76144	-1.47657	O43805	O43805	Sjoegren syndrome nuclear autoantigen 1	SSNA1
29.827	30.0761	30.804	30.8613	31.1369	+	11	11	11	63.7	63.7	63.7	20.455	0	17027000000	144	2.04657	0.148476	0.982567	3.75131	P36405	P36405	ADP-ribosylation factor-like protein 3	ARL3
29.2427	29.2197	29.6584	29.7805	29.3064		13	13	13	27.6	27.6	27.6	45.283	0	8707700000	77	0.817078	0.379565	0.350504	1.2356	O43813;E9PHS0;F8WDS9	O43813;E9PHS0;F8WDS9	LanC-like protein 1	LANCL1
28.2011	28.2113	28.7145	28.5646	27.9639		13	12	12	23.3	22.4	22.4	86.131	0	3290800000	46	0.27352	0.702931	0.20816	0.525524	O43815	O43815	Striatin	STRN
28.08	28.4853	28.0437	28.4535	27.9998		11	11	11	21.3	21.3	21.3	51.84	0	3249800000	42	0.180921	0.805699	-0.116998	-0.344128	O43818	O43818	U3 small nucleolar RNA-interacting protein 2	RRP9
28.9487	28.3274	28.74	28.6631	28.5324		12	12	12	19.4	19.4	19.4	76.107	0	4535900000	75	0.00939304	0.989942	0.00711536	0.0206592	O43823;M0QYL4	O43823	A-kinase anchor protein 8	AKAP8
28.1945	27.8991	24.9368	27.5738	27.392		11	11	11	30.9	30.9	30.9	42.183	0	2374400000	19	0.536967	0.395891	-1.41263	-1.174	O43837	O43837	Isocitrate dehydrogenase [NAD] subunit beta, mitochondrial	IDH3B
31.978	31.1408	31.3099	30.5862	31.4698		17	17	17	51.1	51.1	51.1	37.106	0	29173000000	281	0.376489	0.566691	-0.437449	-0.768052	O43852;H0Y875	O43852	Calumenin	CALU
26.3422	24.0465	25.6205	25.9471	25.9334		3	3	3	7.9	7.9	7.9	53.764	0.00020404	249750000	3	-4.34294e-08	1	0	0	O43854	O43854	EGF-like repeat and discoidin I-like domain-containing protein 3	EDIL3
30.3372	30.2559	30.2437	30.4189	30.6786		17	17	5	29.1	29.1	10.8	58.951	0	14365000000	147	0.365328	0.677978	0.150499	0.566	O43865;D7UEQ7;H0Y8B3;F8W7N8	O43865;D7UEQ7;H0Y8B3;F8W7N8	Putative adenosylhomocysteinase 2;Adenosylhomocysteinase	AHCYL1;AHCYL2
24.8678	25.4465	25.8876	25.2348	25.1049		6	3	3	5.6	3	3	122.95	0.0039683	445770000	3	0.256039	0.702927	0.25191	0.525025	O43896	O43896	Kinesin-like protein KIF1C	KIF1C
26.0661	27.0841	26.885	27.1682	25.1049		5	5	5	9.9	9.9	9.9	50.282	0	1163100000	12	0.0707611	0.88895	-0.189103	-0.18614	O43913;B4DXT8;G3V0H0	O43913;B4DXT8	Origin recognition complex subunit 5	ORC5
27.7956	27.4184	27.3459	27.541	27.3771		4	4	4	35.8	35.8	35.8	12.517	0	1778400000	14	0.479034	0.594024	-0.185674	-0.711916	O43920	O43920	NADH dehydrogenase [ubiquinone] iron-sulfur protein 5	NDUFS5
27.335	27.5546	26.3541	27.5825	26.4118		4	4	4	33.3	33.3	33.3	17.42	0	1605200000	27	0.530085	0.43246	-0.661945	-1.06235	O43924;B8ZZK5;C9IZ52	O43924;B8ZZK5;C9IZ52	Retinal rod rhodopsin-sensitive cGMP 3,5-cyclic phosphodiesterase subunit delta	PDE6D
27.0636	27.5535	27.0701	25.3127	27.5324		12	12	12	9.5	9.5	9.5	142.87	0	1602600000	25	0.295039	0.61548	-0.670186	-0.67571	O43933;E9PE75;H7BZH3	O43933;E9PE75	Peroxisome biogenesis factor 1	PEX1
29.8203	29.6129	29.6439	29.589	29.2941		21	21	21	37.9	37.9	37.9	71.689	0	8960900000	91	0.54461	0.548585	-0.207666	-0.798386	O60216;E5RFV8;E5RIN7;E5RFZ5;E5RJW1;E5RJK5;E5RI01;E5RG18;Q9H4I0	O60216	Double-strand-break repair protein rad21 homolog	RAD21
28.6813	29.3132	28.784	25.9326	27.4168		4	4	4	49.5	49.5	49.5	10.998	0	3337800000	30	0.631492	0.33854	-1.61943	-1.36232	O60220	O60220	Mitochondrial import inner membrane translocase subunit Tim8 A	TIMM8A
26.2726	26.3049	25.9404	26.2917	26.5659		7	6	6	7	6.1	6.1	119.26	0	694830000	15	0.0321544	0.961667	-0.0227626	-0.0681553	O60231;Q5SQH5;A2AB15	O60231	Putative pre-mRNA-splicing factor ATP-dependent RNA helicase DHX16	DHX16
24.9311	25.3845	26.2788	26.2839	24.4871		3	3	3	2.3	2.3	2.3	160.6	0.00021668	1301400000	4	0.25672	0.66367	0.525478	0.590153	O60244	O60244	Mediator of RNA polymerase II transcription subunit 14	MED14
30.2647	29.9655	29.3227	29.767	30.2771		15	15	14	48.5	48.5	44.7	40.925	0	12179000000	69	0.350449	0.608247	-0.326192	-0.689607	O60256;E7EPA1;C9JJS3;C9K0K7;C9JDU5;C9JDH0;E7EW35;I3L0S1;I3L331;I3L164;I3L4G9	O60256;E7EPA1;C9JJS3;C9K0K7;C9JDU5	Phosphoribosyl pyrophosphate synthase-associated protein 2	PRPSAP2
24.4877	25.7137	25.2086	25.1456	23.7706		1	1	1	23.5	23.5	23.5	7.5217	0.0070085	74396000	1	0.193317	0.743422	-0.392397	-0.456956	O60262	O60262	Guanine nucleotide-binding protein G(I)/G(S)/G(O) subunit gamma-7	GNG7
30.755	30.7809	30.7927	30.9382	30.263		45	45	32	37.9	37.9	27.3	121.9	0	21394000000	283	0.141082	0.843339	-0.10333	-0.283091	O60264	O60264	SWI/SNF-related matrix-associated actin-dependent regulator of chromatin subfamily A member 5	SMARCA5
29.1485	29.3571	29.1989	29.0528	29.2273		23	23	19	20.4	20.4	17.8	146.2	0	5799600000	100	0.358156	0.744523	-0.0931371	-0.455481	O60271;H0YBE9;D6RHI8	O60271	C-Jun-amino-terminal kinase-interacting protein 4	SPAG9
30.378	29.8085	30.4785	30.3785	30.5963		43	32	28	49.8	38.8	33.6	109.49	0	13442000000	143	0.735896	0.390127	0.391143	1.19524	O60282;E9PET8;C9JWB9	O60282;E9PET8	Kinesin heavy chain isoform 5C	KIF5C
26.3661	24.7568	26.5137	27.6765	25.5816		2	2	2	1.7	1.7	1.7	254.39	0.00020458	82636000	0	-4.34294e-08	1	0	0	O60287	O60287	Nucleolar pre-ribosomal-associated protein 1	URB1
28.1479	28.5537	27.4497	28.264	28.191		13	12	12	10.6	10.1	10.1	171.29	0	2953700000	36	0.42562	0.539698	-0.382552	-0.816907	O60306;H0YH15	O60306	Intron-binding protein aquarius	AQR
29.4874	29.6281	29.8387	29.8892	29.9614		29	29	29	32.5	32.5	32.5	111.63	0	11407000000	157	1.77845	0.226268	0.338677	1.99554	O60313;E5KLJ6;E5KLJ5;E5KLK1;E5KLJ9;H7C141;C9JY58;H7C321;C9JMB8;H7C3G2	O60313;E5KLJ6;E5KLJ5;E5KLK1;E5KLJ9	Dynamin-like 120 kDa protein, mitochondrial;Dynamin-like 120 kDa protein, form S1	OPA1
24.9129	24.6707	25.4528	25.8477	25.4652		4	4	4	2.5	2.5	2.5	218.4	0.00021834	184650000	1	-4.34294e-08	1	0	0	O60318	O60318	80 kDa MCM3-associated protein	MCM3AP
25.229	24.9647	23.903	24.6345	25.4777		5	3	3	10	6.7	6.7	73.259	0.0002145	494110000	8	0.278292	0.651634	-0.42511	-0.611174	O60331	O60331	Phosphatidylinositol 4-phosphate 5-kinase type-1 gamma	PIP5K1C
25.2109	25.7288	26.0865	26.1515	25.8024		13	2	2	8	1.7	1.7	204.47	0	392830000	3	-4.34294e-08	1	0	0	O60333	O60333	Kinesin-like protein KIF1B	KIF1B
31.4197	31.2471	31.1382	31.3937	31.1636		28	28	28	40.5	40.5	40.5	92.902	0	27848000000	234	0.328337	0.744694	-0.101596	-0.45549	O60341;F6S0T5;R4GMP9;R4GMQ1	O60341;F6S0T5	Lysine-specific histone demethylase 1A	KDM1A
28.1223	28.6982	29.0514	24.9361	28.9641		11	11	11	9.6	9.6	9.6	146.56	0	3564400000	18	0.157381	0.774144	-0.759707	-0.407235	O60343;Q5JU47;Q86TI0;C9JIE2	O60343	TBC1 domain family member 4	TBC1D4
24.2064	24.8259	25.8333	25.575	25.359		4	4	4	3.3	3.3	3.3	184.67	0	2151900000	12	-4.34294e-08	1	0	0	O60346;K7EP91	O60346;K7EP91	PH domain leucine-rich repeat-containing protein phosphatase 1	PHLPP1
24.4089	24.0456	25.331	26.0708	24.9793		5	5	5	12.4	12.4	12.4	51.964	0	850660000	7	-4.34294e-08	1	0	0	O60427;H0YB97;H7C2V0;F5H8G5;F5H3P6;F5H3U5	O60427	Fatty acid desaturase 1	FADS1
30.5789	31.3542	30.7261	31.255	30.9751		29	29	26	43.3	43.3	41.8	79.187	0	20733000000	217	0.0175785	0.974714	0.0188882	0.0419924	O60488;D6RF95;H0Y9A0;D6RFW9;D6RDA8;D6RD96	O60488	Long-chain-fatty-acid--CoA ligase 4	ACSL4
29.5259	29.4123	29.6515	29.8438	29.5989		7	5	5	37	27.2	27.2	18.762	0	6603400000	55	0.930984	0.411637	0.229031	1.11719	O60493	O60493	Sorting nexin-3	SNX3
30.7982	30.7838	30.5579	30.8245	30.6338		30	30	30	32.2	32.2	32.2	102.91	0	18753000000	174	0.481428	0.664337	-0.118891	-0.587092	O60502;H7C3X0;B4DYV7	O60502	Bifunctional protein NCOAT;Protein O-GlcNAcase;Histone acetyltransferase	MGEA5
26.9804	27.5179	27.4179	25.1412	24.1615		9	9	9	15.9	15.9	15.9	75.34	0	1345200000	16	0.559063	0.380753	-1.67563	-1.23094	O60504;E5RHI2;H0YBA2;E5RJP2;H0YB51;H0YAZ3;E5RIA0;E5RH58	O60504;E5RHI2;H0YBA2;E5RJP2;H0YB51	Vinexin	SORBS3
32.3109	31.7132	32.2865	32.2444	32.2368		28	20	20	46.2	36	36	69.602	0	49827000000	318	0.449321	0.572117	0.24384	0.75336	O60506;F6UXX1	O60506	Heterogeneous nuclear ribonucleoprotein Q	SYNCRIP
26.7867	25.5665	26.1125	25.5538	25.4347		10	10	10	23.5	23.5	23.5	65.521	0	1065600000	20	0.362436	0.570216	-0.476274	-0.757545	O60508;Q5SRN1;Q5SRM9	O60508;Q5SRN1	Pre-mRNA-processing factor 17	CDC40
23.9669	24.3251	23.4721	25.3098	23.9979		8	4	4	8.1	5	5	124.71	0.0071823	147190000	3	0.0535419	0.919088	0.113916	0.139268	O60518	O60518	Ran-binding protein 6	RANBP6
29.3218	29.1913	29.1655	29.5684	29.0484		11	11	11	32.8	32.8	32.8	41.949	0	6026300000	60	0.00646596	0.993727	0.00420316	0.0135999	O60547	O60547	GDP-mannose 4,6 dehydratase	GMDS
28.2749	28.7946	28.2547	28.0515	28.3859		21	21	21	23.6	23.6	23.6	119.54	0	3246400000	58	0.553948	0.49527	-0.304077	-0.919166	O60566;H0YN44;H3BTB9	O60566	Mitotic checkpoint serine/threonine-protein kinase BUB1 beta	BUB1B
28.2285	28.4847	28.2014	28.6538	28.6327		14	14	14	20.1	20.1	20.1	84.784	0	4295400000	46	0.252315	0.749325	0.139399	0.4455	O60568;H7C2V1;H7C2S8;H7C0B8;H7C2A8;C9JU11	O60568;H7C2V1	Procollagen-lysine,2-oxoglutarate 5-dioxygenase 3	PLOD3
25.1706	26.6381	25.8187	25.6148	27.8156		4	4	4	19.8	19.8	19.8	17.79	0	1137900000	30	0.179316	0.753222	0.512003	0.441913	O60613;A8MZD0	O60613	15 kDa selenoprotein	2015-09-01
27.9965	28.1872	28.0856	28.5289	28.8457		10	10	10	13.4	13.4	13.4	86.844	0	2898000000	34	0.567203	0.452416	0.394926	1.00403	O60645;D6RB59;D6RBR9;H0Y995	O60645;D6RB59	Exocyst complex component 3	EXOC3
32.2135	31.8644	32.3086	32.2267	32.2028		22	22	22	63.1	63.1	63.1	47.074	0	47836000000	344	0.644861	0.511711	0.207054	0.875541	O60664;K7ERZ3;K7EL96;K7ER39;K7EJD0	O60664;K7ERZ3;K7EL96	Perilipin-3	PLIN3
26.3745	26.0709	27.2869	27.4887	26.8281	+	9	9	9	13.6	13.6	13.6	91.916	0	1349000000	18	1.41561	0.177002	0.978527	2.59874	Q13724;C9J8D4;C9JDQ1;B8ZZE2	Q13724;C9J8D4	Mannosyl-oligosaccharide glucosidase	MOGS
24.2945	28.8806	27.6033	28.1402	28.35		8	8	8	16.9	16.9	16.9	59.875	0	2622500000	22	0.331648	0.556839	1.44364	0.78755	O60678	O60678	Protein arginine N-methyltransferase 3	PRMT3
26.9074	26.7048	27.8983	27.6348	27.8124	+	8	8	8	9	9	9	131.67	0	1751200000	32	2.35445	0.161	0.975784	4.32819	F5H7S1;Q2M1K9;J3KTI4;H7BYU6;Q96K83	F5H7S1;Q2M1K9	Zinc finger protein 423	ZNF423
32.7811	32.7424	32.673	32.5375	32.4076		29	29	29	65.8	65.8	65.8	55.023	0	63121000000	370	0.948574	0.414256	-0.222369	-1.11205	O60701;E7ER83;E7ETF4;E7EV97;E7ER95;D6RHF4;E9PBD2	O60701	UDP-glucose 6-dehydrogenase	UGDH
25.2798	26.5923	25.8335	26.1571	25.3128		2	2	2	5.3	5.3	5.3	41.911	0.0087751	1055800000	3	-4.34294e-08	1	0	0	O60704;B1AHJ7;B1AHJ6;B1AHJ5	O60704;B1AHJ7;B1AHJ6;B1AHJ5	Protein-tyrosine sulfotransferase 2	TPST2
25.4435	25.5858	26.2869	25.4913	25.4458		6	1	1	61.1	11.5	11.5	12.823	0.00020263	44751000	1	-4.34294e-08	1	0	0	O60739	O60739	Eukaryotic translation initiation factor 1b	EIF1B
31.409	31.3454	31.5046	31.7227	31.5951		26	26	24	47.6	47.6	45.7	58.47	0	33358000000	284	1.13501	0.378145	0.230282	1.24454	O60749;D6RC15	O60749	Sorting nexin-2	SNX2
31.9878	31.8764	31.7012	31.3953	31.4684		27	27	26	31.1	31.1	30.4	107.89	0	36247000000	322	1.3254	0.251846	-0.410463	-1.81572	O60763;F5H4X1;F5GYR8;H0Y7C0;REV__R4GMN2	O60763;F5H4X1;F5GYR8;H0Y7C0	General vesicular transport factor p115	USO1
26.8668	27.0708	28.1636	27.168	25.6521		2	2	2	21.9	21.9	21.9	15.139	0	1211100000	17	0.00877494	0.987404	0.0257368	0.0246121	O60783	O60783	28S ribosomal protein S14, mitochondrial	MRPS14
27.2672	27.5598	27.6801	24.7083	27.6181		6	6	6	19.1	19.1	19.1	53.818	0	1937000000	25	0.222613	0.69092	-0.744695	-0.543398	O60784;E7EPD0;B0QY01;B3KUU1;F8WB30;F8WAW7;F8WE29;F8WBB0;V9GZ68;H7BYN7;V9GYF4;B0QY02	O60784;E7EPD0;B0QY01	Target of Myb protein 1	TOM1
26.9107	26.7888	27.5971	28.017	27.8617	+	5	5	5	33.7	33.7	33.7	20.568	0	1779100000	20	2.01765	0.144921	0.975524	3.68657	M0R208;Q16740;M0QYV5	M0R208;Q16740	ATP-dependent Clp protease proteolytic subunit;Putative ATP-dependent Clp protease proteolytic subunit, mitochondrial	CLPP
28.8908	29.2618	28.6902	28.4946	25.0425		4	4	4	17.4	17.4	17.4	30.472	0	5331400000	44	0.447241	0.44712	-1.66715	-1.01929	O60828;H7C053;C9JQA1	O60828;H7C053;C9JQA1	Polyglutamine-binding protein 1	PQBP1
30.822	30.7456	30.4202	30.3232	29.9232		22	22	22	43.8	43.8	43.8	57.673	0	13220000000	119	1.17932	0.24157	-0.561559	-1.88184	O60832;C9IYT0;H7C0M1;H7C2Q9;H7C2Q2;H7BZF2	O60832;C9IYT0;H7C0M1	H/ACA ribonucleoprotein complex subunit 4	DKC1
31.777	31.6158	31.8022	31.7555	31.9209		43	43	43	37	37	37	138.83	0	35782000000	358	0.629887	0.606388	0.129802	0.692375	O60841	O60841	Eukaryotic translation initiation factor 5B	EIF5B
31.896	31.3286	31.1019	30.811	31.0394		15	15	15	61.5	61.5	61.5	16.368	0	22781000000	166	1.10016	0.247977	-0.628186	-1.84594	O60869	O60869	Endothelial differentiation-related factor 1	EDF1
31.5281	31.5574	31.3872	31.586	31.6277		17	17	17	37.4	37.4	37.4	45.745	0	29999000000	219	0.0312327	0.972609	-0.00912126	-0.0464337	O60884;H3BMW5;I3L320	O60884	DnaJ homolog subfamily A member 2	DNAJA2
31.147	30.8194	30.4659	30.7741	31.0054		33	33	23	22.4	22.4	17	152.22	0	21394000000	213	0.405766	0.601868	-0.234749	-0.699065	O60885;M0QZD9;M0QYW0;M0R0H4;Q58F21	O60885;M0QZD9	Bromodomain-containing protein 4	BRD4
29.8635	29.8685	29.8522	25.4784	25.1876		7	7	2	53.1	53.1	22.9	19.116	0	8736300000	24	0.66145	0.313986	-3.02658	-1.47798	O60888	O60888	Protein CutA	CUTA
25.7489	25.0351	24.1252	25.6065	25.7006		9	3	3	18.7	8.5	8.5	62.495	0.00022442	358590000	3	-4.34294e-08	1	0	0	O60907;Q9BQ87	O60907;Q9BQ87	F-box-like/WD repeat-containing protein TBL1X;F-box-like/WD repeat-containing protein TBL1Y	TBL1X;TBL1Y
25.0594	25.5286	25.6015	24.7952	26.0098		5	5	4	22.5	22.5	20.4	37.329	0	454300000	8	-4.34294e-08	1	0	0	O60911;Q5NE16;Q5QP40;P43235	O60911	Cathepsin L2	CTSL2
27.1363	27.8157	27.3726	27.115	27.7125		5	5	5	18.6	18.6	18.6	31.691	0	1836200000	16	0.0775997	0.895169	-0.0759967	-0.173653	O60921;B4DFI9;C9JA95;F8WAW9;C9JCK8;H7C272	O60921;B4DFI9	Checkpoint protein HUS1	HUS1
30.4627	30.4984	29.9127	30.1989	30.0009		10	10	10	56.6	56.6	56.6	14.21	0	14010000000	73	1.55975	0.219269	-0.44301	-2.10888	O60925;E5RGS4;D6RGG5	O60925;E5RGS4	Prefoldin subunit 1	PFDN1
27.8367	27.1028	26.8018	27.6148	26.841		11	11	11	15.1	15.1	15.1	84.958	0	1584100000	22	0.35156	0.593238	-0.383846	-0.713843	O60934;E5RGU1;E2QRP0;E5RGR7	O60934	Nibrin	NBN
26.7762	26.7095	26.2978	24.8243	25.5866		8	8	8	15.4	15.4	15.4	68.556	0	1154000000	13	0.911685	0.253396	-1.1733	-1.80557	O60942;B4DSJ8;Q5TCW7	O60942;B4DSJ8;Q5TCW7	mRNA-capping enzyme;Polynucleotide 5-triphosphatase;mRNA guanylyltransferase	RNGTT
25.4405	24.8365	25.9179	26.0163	26.3927	+	4	4	4	8.6	8.6	8.6	63.542	0	398300000	18	1.34562	0.189889	0.970453	2.47262	Q9H5N1;H3BT64;B4DHR0;H3BMR7;H3BNR2	Q9H5N1;H3BT64;B4DHR0	Rab GTPase-binding effector protein 2	RABEP2
33.3997	33.2704	33.1505	33.3698	33.2861		32	32	32	63.2	63.2	63.2	66.193	0	97272000000	439	0.26932	0.807904	-0.0662486	-0.338816	O75083;D6RD66	O75083;D6RD66	WD repeat-containing protein 1	WDR1
24.2179	24.9769	25.4355	24.259	27.2614		5	5	5	7.5	7.5	7.5	63.619	0.00020597	765910000	9	0.365313	0.529933	1.05459	0.835289	O75084;Q14332	O75084	Frizzled-7	FZD7
26.4158	26.4124	26.4472	26.9973	27.4601		8	8	8	10.4	10.4	10.4	100.38	0	1134000000	14	0.62186	0.398475	0.554132	1.15942	O75113	O75113	NEDD4-binding protein 1	N4BP1
27.0357	27.4689	27.5031	24.8783	28.3031		14	10	10	11.3	8.4	8.4	160.9	0	2115500000	20	0.092785	0.858502	-0.35748	-0.247378	O75116;E9PF63;D6REE7	O75116;E9PF63	Rho-associated protein kinase 2	ROCK2
30.8361	31.1396	30.7209	30.8656	30.7052		15	15	14	27.2	27.2	25.5	60.13	0	18769000000	160	0.731198	0.468899	-0.223937	-0.969772	O75131;E5RG68;E5RHZ0;H0YB26;E5RJ85;E5RG97;E5RFT7;Q86VY2;Q7Z6C8;E7ENV7;Q8IYJ1;Q96A23;O95741;Q86YQ8;Q9HCH3;Q9UBL6	O75131;E5RG68	Copine-3	CPNE3
30.0987	29.707	29.1899	29.4763	29.0126		29	26	26	31.8	28.8	28.8	113.65	0	8001100000	99	1.23024	0.219257	-0.676579	-2.06618	O75150;H3BP71;F8W8Z4;H3BS50;H3BQ99;H3BUL6;I3L332	O75150;H3BP71;F8W8Z4	E3 ubiquitin-protein ligase BRE1B	RNF40
27.6488	27.9289	27.869	27.7712	27.1287		14	14	14	20.9	20.9	20.9	89.13	0	2252600000	33	0.240499	0.731345	-0.199219	-0.477259	O75152;E9PQ61;E9PBY7	O75152;E9PQ61;E9PBY7	Zinc finger CCCH domain-containing protein 11A	ZC3H11A
30.8701	30.8046	30.2137	30.4771	30.4986		29	29	5	27.7	27.7	5.6	146.67	0	14934000000	152	1.45053	0.225907	-0.440902	-1.99753	O75153;K7EIG1;I3L318;I3L3A3;I3L350;Q9Y5I4	O75153;K7EIG1	Clustered mitochondria protein homolog	CLUH
26.5003	27.1561	26.4706	25.9159	23.9085		8	6	6	8.4	7	7	135.25	0	1403500000	9	0.569163	0.381354	-1.39652	-1.23149	O75155;F8WBB8	O75155	Cullin-associated NEDD8-dissociated protein 2	CAND2
25.1033	26.2972	25.3377	25.9351	23.6985		9	9	8	9	9	8.3	120.66	0	713850000	11	0.285889	0.624021	-0.709786	-0.662681	O75164;K7EQ54	O75164	Lysine-specific demethylase 4A	KDM4A
27.3159	28.3251	28.3656	28.4667	28.3836		22	22	22	11.8	11.8	11.8	254.41	0	3389500000	66	0.657907	0.381899	0.584797	1.22273	O75165;H0Y8Q2;H0YA63	O75165	DnaJ homolog subfamily C member 13	DNAJC13
28.0219	27.594	28.9476	28.6446	28.7329	+	10	10	10	21.1	21.1	21.1	55.005	0	3192400000	41	1.78902	0.15868	0.967074	3.25279	O95409;Q15915;O60481;Q96T25;H7C5D8;C9JD04;Q8N9L1	O95409;Q15915	Zinc finger protein ZIC 2;Zinc finger protein ZIC 1	ZIC2;ZIC1
29.2759	29.5376	29.6791	29.8523	29.3056		14	14	14	17.9	17.9	17.9	81.871	0	8403200000	118	0.359302	0.645412	0.205573	0.623022	O75175;H7C148;H0Y5X7;H7C5J4	O75175	CCR4-NOT transcription complex subunit 3	CNOT3
29.9937	30.4161	29.7103	29.9468	29.8018		32	32	18	13.8	13.8	7.7	274.25	0	11711000000	147	0.910587	0.338547	-0.385267	-1.3722	O75179;H0YM23;H0YLQ3;H0YMS3	O75179;H0YM23;H0YLQ3	Ankyrin repeat domain-containing protein 17	ANKRD17
29.5016	29.5841	29.4306	28.7223	29.4195		10	10	9	33.1	33.1	30.1	36.087	0	6501900000	65	0.480638	0.513837	-0.352042	-0.871431	O75190;C9J2C4;E9PH18;C9JDX6;F8WCZ4;C9J2P2;C9JB42;C9JDR7;Q8NHS0;C9JN01;Q8WWF6	O75190;C9J2C4;E9PH18	DnaJ homolog subfamily B member 6	DNAJB6
30.6062	30.2583	30.3974	30.7541	30.1065		9	9	9	47.3	47.3	47.3	21.007	0	14618000000	80	0.0153161	0.980757	-0.0129372	-0.0345625	O75223;M0QZK8;B8ZZK2;H7BZK5	O75223;M0QZK8	Gamma-glutamylcyclotransferase	GGCT
28.587	28.4787	28.3765	28.7022	28.4047		12	12	12	31.3	31.3	31.3	52.545	0	4624700000	48	0.095594	0.904349	-0.0383625	-0.159565	O75306;B7Z9L2	O75306;B7Z9L2	NADH dehydrogenase [ubiquinone] iron-sulfur protein 2, mitochondrial	NDUFS2
27.352	26.16	25.1086	27.483	27.6939		8	7	7	27.3	24.5	24.5	33.742	0	1783900000	18	0.00160181	0.997967	0.00580247	0.00461025	O75323;H7C333;C9J7B1;C9K068;F8WBI5	O75323;H7C333	Protein NipSnap homolog 2	GBAS
25.7618	24.8115	26.922	25.7312	25.3812		1	1	1	12.5	12.5	12.5	9.497	0.0099674	72441000	4	-4.34294e-08	1	0	0	O75324	O75324	Stannin	SNN
28.4608	28.292	28.4786	24.4629	24.4259		11	11	11	16	16	16	84.099	0	1841000000	12	0.63234	0.330931	-2.58728	-1.40826	O75330;E5RIH2;E5RI30	O75330	Hyaluronan mediated motility receptor	HMMR
28.7262	29.128	29.2551	29.0092	28.9806		6	6	6	29.8	29.8	29.8	21.868	0	6088000000	84	0.328114	0.694099	0.154541	0.537938	O75340;H0Y9X3	O75340	Programmed cell death protein 6	PDCD6
32.6169	32.3193	31.8817	32.2899	32.0943		14	14	14	66.7	66.7	66.7	12.855	0	49156000000	204	0.862135	0.353052	-0.379419	-1.31593	O75347;E5RIW3;E5RJD8;E5RHG6;E5RIX8;B4DT30;E5RJM1	O75347;E5RIW3;E5RJD8;E5RHG6;E5RIX8;B4DT30	Tubulin-specific chaperone A	TBCA
29.1304	29.3449	29.7402	29.3126	28.8147		4	4	4	44.1	44.1	44.1	13.757	0	6423200000	50	0.0488094	0.934999	0.0514851	0.11331	O75348;F2Z307;O95670	O75348	V-type proton ATPase subunit G 1	ATP6V1G1
29.951	30.5019	30.7553	30.7151	30.6297		16	16	11	33.1	33.1	23.6	49.301	0	15127000000	169	0.957495	0.302069	0.473586	1.52377	O75351;Q6PIW4	O75351	Vacuolar protein sorting-associated protein 4B	VPS4B
28.9647	28.2637	29.6669	29.6957	29.3749	+	11	3	3	46.3	16.4	16.4	22.171	0	8782300000	42	1.33823	0.191482	0.964969	2.45643	Q9H0U4;E9PLD0;Q92928	Q9H0U4;E9PLD0	Ras-related protein Rab-1B	RAB1B
30.9103	30.986	31.5077	31.3115	31.6925		21	21	19	62.9	62.9	58.3	39.617	0	27766000000	221	1.50602	0.210625	0.555746	2.27026	O75367;B4DJC3;D6RCF2	O75367;B4DJC3	Core histone macro-H2A.1;Histone H2A	H2AFY
24.8984	24.4871	25.7816	25.5916	25.5846	+	2	2	2	19	19	19	13.91	0.00079491	653460000	1	1.92761	0.151436	0.959831	3.49754	B4E1S6;P31431	B4E1S6;P31431	Syndecan;Syndecan-4	SDC4
33.5655	33.5519	33.6891	33.4854	33.6607		137	125	122	57.1	54.4	52.7	278.16	0	135250000000	1357	0.247613	0.837903	0.0530338	0.290828	O75369;E7EN95;H7C5L4;Q8WXT3	O75369;E7EN95	Filamin-B	FLNB
27.6034	26.7766	27.1426	27.3449	27.4849		11	11	10	5.7	5.7	5.2	270.21	0	2123800000	23	0.145893	0.827833	0.13414	0.30925	O75376;B4DJ25;E7EVK1;E7EVU5;E7EW50;J3KS51;H7C1Y3;H0YGK8	O75376	Nuclear receptor corepressor 1	NCOR1
28.2077	28.5857	28.0059	28.2141	28.1084		3	3	3	30.6	30.6	30.6	13.711	0	2479000000	39	0.764247	0.419919	-0.287208	-1.10119	O75380;D6RBT3	O75380;D6RBT3	NADH dehydrogenase [ubiquinone] iron-sulfur protein 6, mitochondrial	NDUFS6
26.4735	27.079	27.5208	27.1189	25.8141		3	3	3	8	8	8	41.236	0	1715800000	22	0.0193658	0.969381	0.0416978	0.0519732	O75381;F5H4J2;K7EK59	O75381;F5H4J2	Peroxisomal membrane protein PEX14	PEX14
25.5032	25.3743	26.1706	25.943	25.1954		3	3	3	4.3	4.3	4.3	80.829	0.0002172	407350000	3	0.345364	0.609677	0.330906	0.684664	O75382;E9PMK8;F5GX85	O75382	Tripartite motif-containing protein 3	TRIM3
30.2566	30.2452	30.3375	30.4296	30.5187		14	14	7	52.9	52.9	26.4	26.034	0	13829000000	115	1.10413	0.433768	0.177641	1.05941	O75391;I3L0X5	O75391;I3L0X5	Sperm-associated antigen 7	SPAG7
25.2604	27.5708	26.4652	25.648	25.3967		1	1	1	16.9	16.9	16.9	7.6191	0	823690000	8	0.230863	0.688034	-0.578986	-0.548046	O75394	O75394	39S ribosomal protein L33, mitochondrial	MRPL33
27.2297	27.1928	27.4006	26.6221	27.7744		6	6	6	34	34	34	24.593	0	1989400000	44	0.0414573	0.944056	0.0544818	0.101194	O75396	O75396	Vesicle-trafficking protein SEC22b	SEC22B
31.4819	31.2264	31.7798	31.7379	31.5687		25	25	23	22.2	22.2	20.2	108.8	0	28374000000	210	1.13138	0.30762	0.341363	1.50703	O75400;F5H578;H0YG38;H7C2N3	O75400;F5H578	Pre-mRNA-processing factor 40 homolog A	PRPF40A
26.8539	24.2999	25.2725	26.1656	27.286		10	10	10	13.1	13.1	13.1	114.6	0	1519900000	13	0.206232	0.712619	0.664471	0.506061	O75420	O75420	PERQ amino acid-rich with GYF domain-containing protein 1	GIGYF1
29.4898	29.2225	29.0187	29.0129	28.8845		10	10	10	54.8	54.8	54.8	29.763	0	5407700000	36	1.35698	0.253737	-0.384118	-1.79031	O75431;C9JNK6;C9JAZ1;F8WE26	O75431;C9JNK6;C9JAZ1	Metaxin-2	MTX2
29.622	29.7119	29.3743	29.6562	29.2597		15	15	13	53.2	53.2	48.9	38.169	0	8319700000	94	0.646638	0.492978	-0.236884	-0.926247	O75436;F5H4L7;S4R3Q6;G3V1N8;S4R2Y3	O75436;F5H4L7;S4R3Q6;G3V1N8	Vacuolar protein sorting-associated protein 26A	VPS26A
26.6532	25.4457	26.1619	25.3727	24.6952		2	2	2	32.8	32.8	32.8	6.9611	0.004502	610400000	12	-4.34294e-08	1	0	0	O75438	O75438	NADH dehydrogenase [ubiquinone] 1 beta subcomplex subunit 1	NDUFB1
29.9686	30.1958	29.5481	29.5784	29.837		17	17	17	37.6	37.6	37.6	54.366	0	9431500000	92	1.21776	0.264675	-0.427679	-1.74188	O75439;G3V0E4;E7ERZ4;F8WAZ6;F8WEA6;F8WBE1	O75439;G3V0E4;E7ERZ4	Mitochondrial-processing peptidase subunit beta	PMPCB
27.682	27.3596	27.3541	27.4468	27.369		4	4	4	16.8	16.8	16.8	23.306	0.00021882	1614700000	17	0.426397	0.668067	-0.130825	-0.579527	O75446	O75446	Histone deacetylase complex subunit SAP30	SAP30
24.5422	26.3432	27.6094	25.1708	26.9181		7	7	4	11.4	11.4	5.9	55.964	0	1121500000	12	0.396277	0.50489	1.12343	0.89701	O75449;B7ZBC8;B7ZBC9	O75449	Katanin p60 ATPase-containing subunit A1	KATNA1
32.0424	32.0533	32.3326	32.1928	32.256		24	24	22	43.4	43.4	42.1	60.103	0	49855000000	348	1.57044	0.332509	0.212671	1.39597	O75475	O75475	PC4 and SFRS1-interacting protein	PSIP1
25.406	24.7687	26.6078	26.6479	24.7413		9	5	5	25.1	19.7	19.7	38.925	0	585190000	7	0.443494	0.471805	0.911583	0.963628	O75477;B0QZ43	O75477;B0QZ43	Erlin-1	ERLIN1
31.6442	31.1053	30.8823	30.9705	30.5279		20	20	20	44.4	44.4	44.4	62.411	0	19194000000	208	0.932068	0.286715	-0.581185	-1.58735	O75487;B4E2C0;Q9Y625	O75487;B4E2C0	Glypican-4;Secreted glypican-4	GPC4
29.1187	29.1978	29.2106	29.1822	29.5276		11	11	11	33.3	33.3	33.3	30.241	0	6342800000	83	0.416266	0.655679	0.148581	0.604235	O75489;B4DFM8;E9PS48;G3V194	O75489	NADH dehydrogenase [ubiquinone] iron-sulfur protein 3, mitochondrial	NDUFS3
31.3233	29.8914	30.1188	29.8653	30.3922		11	11	8	44.2	44.2	37.2	20.913	0	14489000000	90	0.338186	0.588869	-0.481915	-0.720709	Q5JRI1;O75494;Q6IQ42;R4GMP8	Q5JRI1;O75494	Serine/arginine-rich splicing factor 10	SRSF10
25.4947	25.4895	24.8605	24.5294	25.8187		4	4	4	10.1	10.1	10.1	41.496	0.0002096	503060000	6	-4.34294e-08	1	0	0	O75503	O75503	Ceroid-lipofuscinosis neuronal protein 5	CLN5
30.616	30.9665	30.7909	30.6746	30.8768		5	5	5	81.6	81.6	81.6	8.5435	0	22041000000	85	0.022645	0.974995	-0.0104437	-0.0416169	O75506	O75506	Heat shock factor-binding protein 1	HSBP1
29.347	28.988	28.814	28.3317	28.907		10	10	10	30.2	30.2	30.2	43.585	0	5785800000	77	0.776974	0.35224	-0.483278	-1.31957	O75521;F1LLU7;C9J000;F8WAW4;C9JB63;F8W6J1	O75521;F1LLU7;C9J000	Enoyl-CoA delta isomerase 2, mitochondrial	ECI2
28.2936	27.8716	27.5973	28.023	25.2684		10	8	7	24.6	19.7	16.8	38.799	0	2671700000	27	0.409207	0.494736	-1.11975	-0.920558	O75525;E5RJZ9;E5RG12;H0YAQ3;H0YAQ1	O75525;E5RJZ9;E5RG12;H0YAQ3;H0YAQ1	KH domain-containing, RNA-binding, signal transduction-associated protein 3	KHDRBS3
28.358	27.3318	27.7372	27.6117	28.1047		8	8	8	22.2	22.2	22.2	50.197	0	2680200000	31	0.0206506	0.969656	-0.027029	-0.0512403	O75530;E9PJK2;H0YEL4;E9PMU3	O75530;E9PJK2	Polycomb protein EED	EED
32.2722	31.8633	32.3891	32.5431	32.3857		13	13	13	80.9	80.9	80.9	10.058	0	58585000000	320	0.951669	0.333406	0.371535	1.39441	O75531;E9PJJ8	O75531	Barrier-to-autointegration factor;Barrier-to-autointegration factor, N-terminally processed	BANF1
33.0609	32.9266	32.4169	32.581	32.6539		72	72	72	64.2	64.2	64.2	145.83	0	81400000000	615	1.63188	0.212325	-0.443139	-2.17876	O75533;H7C341;B4DGZ4;F8WC19	O75533	Splicing factor 3B subunit 1	SF3B1
33.4146	33.133	32.8375	32.8159	32.8504		46	46	46	55.3	55.3	55.3	88.884	0	81589000000	609	1.59538	0.216704	-0.439191	-2.13438	O75534;E9PLT0;E9PNG3;E9PLD4;E9PKN4;E9PJK7	O75534;E9PLT0	Cold shock domain-containing protein E1	CSDE1
29.7164	29.6429	29.9007	29.8496	29.835		13	13	13	46	46	46	34.404	0	9699400000	114	1.77599	0.351241	0.182113	1.32382	O75569;G5E9Q4;F8WEG8;C9JMM3;B4DJC7	O75569;G5E9Q4	Interferon-inducible double stranded RNA-dependent protein kinase activator A	PRKRA
30.1277	30.0095	29.796	29.7773	30.349		4	4	4	35.4	35.4	35.4	19.343	0	10166000000	43	0.138658	0.847362	-0.0944522	-0.272932	O75607	O75607	Nucleoplasmin-3	NPM3
29.6755	30.067	30.2945	30.4238	30.3861		5	5	5	27.8	27.8	27.8	24.669	0	12553000000	97	1.31488	0.228708	0.496891	1.95538	O75608;E5RGR0;E5RJ48;E5RI35	O75608;E5RGR0	Acyl-protein thioesterase 1	LYPLA1
26.9525	27.9277	24.9505	25.6332	26.472		7	7	7	17.4	17.4	17.4	48.349	0	1256600000	11	1.09572	0.21083	-1.75485	-2.26621	O75616;J3QSB2;J3QRV9;J3QT61;K7EQJ8	O75616;J3QSB2;J3QRV9	GTPase Era, mitochondrial	ERAL1
25.59	25.1911	25.4088	25.1127	25.5987		1	1	1	5	5	5	24.074	0.00021022	47242000	1	-4.34294e-08	1	0	0	O75629	O75629	Protein CREG1	CREG1
33.3649	33.1608	32.7162	32.8668	32.8738		85	85	85	41.2	41.2	41.2	244.5	0	90574000000	815	1.66192	0.213361	-0.443958	-2.20951	O75643;C9JAQ9;B4E0P5	O75643	U5 small nuclear ribonucleoprotein 200 kDa helicase	SNRNP200
29.4387	28.8769	28.6267	29.1961	29.2654		7	7	7	30.1	30.1	30.1	31.444	0	5014400000	56	0.138537	0.836502	-0.12841	-0.295335	O75663	O75663	TIP41-like protein	TIPRL
25.0929	27.7615	27.3398	28.2653	25.3944		7	7	7	18	18	18	41.45	0	1742400000	28	0.140184	0.794782	0.572644	0.363091	O75683	O75683	Surfeit locus protein 6	SURF6
30.6983	30.2919	30.7976	30.6917	31.0804		19	19	16	42	42	35.5	52.642	0	19889000000	165	0.725165	0.40004	0.361454	1.15475	O75688;C9JIR6;B8ZZF0	O75688;C9JIR6;B8ZZF0	Protein phosphatase 1B	PPM1B
23.3892	24.8749	24.1858	24.8134	24.5853		3	3	3	1.2	1.2	1.2	318.38	0.00021195	657860000	3	0.253614	0.678754	0.396084	0.564055	O75691	O75691	Small subunit processome component 20 homolog	UTP20
31.1208	31.288	31.3678	31.2662	31.5937		46	46	46	38	38	38	155.2	0	29652000000	350	0.622255	0.520989	0.204829	0.854812	O75694;E9PF10	O75694;E9PF10	Nuclear pore complex protein Nup155	NUP155
26.4903	25.9565	26.8843	26.4803	26.7965		3	3	3	7.1	7.1	7.1	39.641	0.00022247	623910000	17	0.836637	0.331189	0.496916	1.40263	O75695	O75695	Protein XRP2	RP2
30.5838	30.6271	30.5573	30.9393	30.568		39	39	39	38.4	38.4	38.4	125.97	0	18671000000	219	0.189356	0.823791	0.0827297	0.314636	O75717;F8W7P7;C9JYB3;H3BSQ1	O75717;F8W7P7	WD repeat and HMG-box DNA-binding protein 1	WDHD1
29.9757	29.4886	29.0995	29.2332	28.9739		11	11	11	28.4	28.4	28.4	46.561	0	7591200000	71	1.26083	0.218409	-0.629968	-2.06109	O75718;C9JP16	O75718;C9JP16	Cartilage-associated protein	CRTAP
29.5576	29.6304	29.8655	30.2826	29.7474		16	16	16	47.5	47.5	47.5	33.395	0	9347500000	138	0.751297	0.390881	0.371187	1.19219	O75792	O75792	Ribonuclease H2 subunit A	RNASEH2A
29.5257	29.5938	28.9229	29.1148	29.3961		10	10	10	34.5	34.5	34.5	39.134	0	6205300000	53	0.985408	0.311849	-0.415097	-1.48677	O75794;X6RA30;X6RKY7;X6RF82;H7BZW7	O75794;X6RA30;X6RKY7;X6RF82	Cell division cycle protein 123 homolog	CDC123
27.2785	26.2346	26.5953	27.0218	26.4489		3	3	3	9.1	9.1	9.1	41.833	0	909080000	11	0.0510465	0.929679	-0.0679048	-0.123948	O75818;F8WC38;X6RLL4	O75818;F8WC38	Ribonuclease P protein subunit p40	RPP40
25.49	25.0633	25.9558	26.6037	26.1459	+	6	6	6	16	16	16	44.875	0	780200000	15	1.32389	0.196717	0.958492	2.42787	Q9BTV4	Q9BTV4	Transmembrane protein 43	TMEM43
31.1445	30.8311	30.5328	30.9041	31.216		11	11	11	54.3	54.3	54.3	29.062	0	17905000000	127	0.132767	0.847777	-0.103488	-0.272034	O75822;H0YLP3;H0YGJ7	O75822	Eukaryotic translation initiation factor 3 subunit J	EIF3J
24.743	25.7265	25.155	24.6628	25.0542		4	1	1	16.2	2.9	2.9	30.85	0.008066	7746500000	13	-4.34294e-08	1	0	0	O75828	O75828	Carbonyl reductase [NADPH] 3	CBR3
30.2342	29.6335	30.4484	30.4882	30.542		13	13	13	62.8	62.8	62.8	24.428	0	12274000000	139	1.04429	0.267614	0.558984	1.71161	O75832;B1AJY7;B1AJY5;B1AJY6	O75832;B1AJY7;B1AJY5	26S proteasome non-ATPase regulatory subunit 10	PSMD10
28.0149	28.57	28.1433	28.7299	29.0661		6	6	6	6.1	6.1	6.1	87.116	0	3160000000	19	0.350298	0.600715	0.353957	0.701022	O75843;G3V532;G3V2V9;G3V3Z2;H0YJ08;H0YJ47	O75843;G3V532	AP-1 complex subunit gamma-like 2	AP1G2
26.3148	26.0608	26.5565	26.4826	26.2105		4	4	4	9.1	9.1	9.1	54.812	0	964740000	22	0.583462	0.5171	0.228763	0.861474	O75844	O75844	CAAX prenyl protease 1 homolog	ZMPSTE24
25.7394	25.6109	25.0849	26.4275	25.8731		2	2	2	10.7	10.7	10.7	17.604	0.00079161	528330000	9	0.0822419	0.881278	0.12003	0.198351	O75865	O75865	Trafficking protein particle complex subunit 6A	TRAPPC6A
34.5923	34.6406	34.6684	34.5317	34.6755		32	32	31	75.4	75.4	75.4	46.659	0	230940000000	629	0.0463175	0.968663	0.0087134	0.0534397	O75874;C9J4N6;C9JLU6;C9JJE5	O75874	Isocitrate dehydrogenase [NADP] cytoplasmic	IDH1
24.9865	24.4236	25.8245	26.4299	25.1451		3	3	3	1.4	1.4	1.4	158.54	0.00020708	89300000	2	-4.34294e-08	1	0	0	O75882	O75882	Attractin	ATRN
27.5091	27.389	27.2829	27.7007	27.5229		5	5	5	38.2	38.2	38.2	21	0	1959300000	27	0.116322	0.878266	0.0531874	0.202571	O75884	O75884	Putative hydrolase RBBP9	RBBP9
26.2461	26.1481	26.6439	26.4718	26.3061		6	4	4	13.5	9.9	9.9	58.164	0	879070000	14	0.902451	0.389169	0.27679	1.19779	O75886	O75886	Signal transducing adapter molecule 2	STAM2
27.7591	28.3283	28.4567	28.1855	28.3969		7	7	7	16	16	16	64.239	0	2658900000	34	0.534818	0.504588	0.302673	0.897463	O75909;G3V2Q3;G3V5E1;G3V235	O75909;G3V2Q3;G3V5E1;G3V235	Cyclin-K	CCNK
25.1874	24.8361	24.7665	25.5764	25.6663		14	1	1	22.2	2.3	2.3	62.309	0	304970000	7	0.329526	0.624627	0.324615	0.659911	O75914	O75914	Serine/threonine-protein kinase PAK 3	PAK3
25.295	24.3841	26.0138	26.1307	27.2454		4	4	2	7.7	7.7	3.9	68.24	0	869580000	15	1.11806	0.211819	1.62379	2.2872	O75928;B4DGW0	O75928;B4DGW0	E3 SUMO-protein ligase PIAS2	PIAS2
26.724	26.6807	28.037	27.3906	27.531	+	12	12	12	11.5	11.5	11.5	119.33	0	1705200000	35	1.478	0.171226	0.950493	2.68569	E9PH99;Q9Y4E5;D6RIA1	E9PH99;Q9Y4E5	Zinc finger protein 451	ZNF451
28.6097	29.2306	28.6787	28.8433	29.1341		8	8	8	34.9	34.9	34.9	21.119	0	4926400000	41	0.0402028	0.948503	-0.0347815	-0.0895851	O75935;X6RCK5;X6RA56;Q8NB28;X6RLR1	O75935;X6RCK5;X6RA56;Q8NB28;X6RLR1	Dynactin subunit 3	DCTN3
30.8688	30.431	30.2641	30.4744	30.5564		14	14	14	36	36	36	29.841	0	17173000000	171	0.454714	0.58312	-0.218297	-0.732261	O75937;S4R3J5	O75937	DnaJ homolog subfamily C member 8	DNAJC8
28.498	28.5883	29.5196	27.931	29.1526		7	7	7	42.9	42.9	42.9	26.711	0	4536200000	61	0.195661	0.746594	0.324556	0.450239	O75940	O75940	Survival of motor neuron-related-splicing factor 30	SMNDC1
26.2375	26.6776	26.2676	24.9233	25.4764		2	2	2	3.2	3.2	3.2	77.054	0.0051987	1720700000	3	-4.34294e-08	1	0	0	O75943;H0Y9J8;D6RAW6	O75943;H0Y9J8;D6RAW6	Cell cycle checkpoint protein RAD17	RAD17
31.0869	31.2702	30.4957	30.893	30.8905		10	10	10	55.9	55.9	55.9	18.491	0	20067000000	103	0.97128	0.3139	-0.418831	-1.47675	O75947;F5H608	O75947	ATP synthase subunit d, mitochondrial	ATP5H
30.8621	30.0501	31.0125	31.007	30.6691		21	21	21	57.8	57.8	57.8	47.355	0	19454000000	199	0.550012	0.45127	0.440089	1.0088	O75955;B4DVY7;A2AB10;A2AB12;A2AB09;A2AB13;A2AB11;A2ABJ5	O75955;B4DVY7;A2AB10;A2AB12;A2AB09	Flotillin-1	FLOT1
26.5448	26.7886	27.5786	27.4402	27.8289	+	11	11	10	13	13	11.8	110.41	0	2032300000	23	1.92638	0.152458	0.949185	3.48105	H0Y2P8;O75044;H0Y4C3;Q5VZB4;P0DJJ0	H0Y2P8;O75044;H0Y4C3	SLIT-ROBO Rho GTPase-activating protein 2	SRGAP2
27.3547	27.8909	26.0315	27.1154	24.848		14	14	14	7.5	7.5	7.5	221.62	0	1792200000	21	0.800757	0.273303	-1.6245	-1.67717	O75970;F5H1U9;H0YGQ3;B7ZB24;B3KQC9;H0YH70;F8WDQ8;F5GY89;B4DE90;Q8NI35	O75970;F5H1U9;H0YGQ3;B7ZB24	Multiple PDZ domain protein	MPDZ
27.2453	28.1666	27.8678	28.0917	28.2509		10	10	10	9	9	9	152.93	0	3029600000	41	0.398072	0.565871	0.364214	0.771447	O75976;J3QRJ9;J3QQJ4	O75976	Carboxypeptidase D	CPD
32.5895	32.7524	32.8995	33.0049	32.9296		22	22	22	64.8	64.8	64.8	37.432	0	65405000000	395	1.48031	0.287004	0.27375	1.58258	O76003	O76003	Glutaredoxin-3	GLRX3
31.4292	31.8493	31.5991	31.4565	31.2505		20	20	20	41.8	41.8	41.8	54.972	0	29521000000	255	0.407903	0.618366	-0.203938	-0.671066	O76021;J3QSV6;I3L3U9;I3L3C4;B4DJ58;I3L234;J3KPU7;I3L2F2;I3L4T8;I3L1Y4;I3L1A3	O76021;J3QSV6;I3L3U9;I3L3C4	Ribosomal L1 domain-containing protein 1	RSL1D1
25.6289	25.1846	24.058	25.5434	25.7188		3	3	3	3.8	3.8	3.8	100.29	0.005027	257640000	5	-4.34294e-08	1	0	0	O76024	O76024	Wolframin	WFS1
28.981	29.3193	29.4748	29.0873	29.1005		20	20	20	36	36	36	69.223	0	5642900000	77	0.122123	0.865022	0.0707512	0.230573	O76031;H0YM48	O76031	ATP-dependent Clp protease ATP-binding subunit clpX-like, mitochondrial	CLPX
27.4947	26.5104	26.8824	28.2734	28.0933		7	7	7	61.4	61.4	61.4	13.331	0	2360500000	36	0.458772	0.47065	0.747141	0.966939	O76070;F8W754	O76070	Gamma-synuclein	SNCG
28.6223	28.6069	28.7647	27.7128	28.1022		8	8	8	29.2	29.2	29.2	37.84	0	3555300000	49	0.436747	0.522206	-0.421378	-0.848788	O76071	O76071	Probable cytosolic iron-sulfur protein assembly protein CIAO1	CIAO1
24.7458	25.453	24.5173	24.7298	24.3217		4	3	3	26.3	21.6	21.6	23.132	0	279020000	6	-4.34294e-08	1	0	0	O76080;Q5QPB1	O76080;Q5QPB1	AN1-type zinc finger protein 5	ZFAND5
31.5934	31.7907	31.2526	31.1218	31.3767		27	27	27	43.2	43.2	43.2	74.605	0	29806000000	224	1.45796	0.225853	-0.441684	-2.00647	O76094;D6RDY6;R4GNC1	O76094	Signal recognition particle subunit SRP72	SRP72
29.2979	29.7997	30.0739	30.0565	30.5469		15	15	14	63.9	63.9	61.1	31.121	0	11247000000	140	1.02772	0.255843	0.676998	1.78501	O94760;B4DYP1;B4DGT0	O94760;B4DYP1;B4DGT0	N(G),N(G)-dimethylarginine dimethylaminohydrolase 1	DDAH1
29.7926	30.1257	30.2273	29.6388	30.0444		24	21	20	36.2	31.6	30.5	75.022	0	11078000000	148	0.013929	0.982615	0.0110194	0.0309073	O94776	O94776	Metastasis-associated protein MTA2	MTA2
24.7708	24.7599	26.1008	25.5842	24.1963		2	2	2	2.5	2.5	2.5	88.206	0.0011641	195410000	2	-4.34294e-08	1	0	0	O94782	O94782	Ubiquitin carboxyl-terminal hydrolase 1	USP1
29.4523	29.8113	29.1327	29.4133	29.2159		21	16	16	34.3	26.7	26.7	76.93	0	8096900000	89	0.939456	0.334193	-0.37781	-1.39117	O94808;E5RJP4	O94808	Glutamine--fructose-6-phosphate aminotransferase [isomerizing] 2	GFPT2
26.8078	26.6116	27.7961	28.0778	26.6277		11	11	11	7	7	7	200.55	0	1639900000	34	0.577475	0.39794	0.79078	1.16679	O94822;H7BYG8;S4R3T2	O94822	E3 ubiquitin-protein ligase listerin	LTN1
29.1909	29.628	29.5691	29.1942	29.4387		11	11	11	25.2	25.2	25.2	67.454	0	7777600000	93	0.0132018	0.985407	-0.00880082	-0.0278509	O94826	O94826	Mitochondrial import receptor subunit TOM70	TOMM70A
27.6287	27.4696	27.7754	27.1245	27.9281		8	8	6	15.6	15.6	10.8	66.194	0	2008200000	30	0.0633599	0.916501	0.0602166	0.142154	O94842;O15405;Q96NM4	O94842	TOX high mobility group box family member 4	TOX4
30.5407	30.7959	31.0239	31.0801	31.1101		28	28	27	30.8	30.8	29.4	113.01	0	19698000000	220	1.55536	0.227317	0.403054	2.00996	O94855;E9PDM8;E9PC44	O94855;E9PDM8;E9PC44	Protein transport protein Sec24D	SEC24D
28.7665	29.1766	29.4324	29.5539	29.601		17	17	17	23.7	23.7	23.7	89.594	0	6669400000	99	1.35864	0.21782	0.557546	2.09588	O94874	O94874	E3 UFM1-protein ligase 1	UFL1
27.1614	27.4508	28.5278	28.3312	27.8904	+	7	7	6	19.4	19.4	17.7	54.173	0	2783000000	35	1.41802	0.179565	0.943664	2.57761	A1L020	A1L020	RNA-binding protein MEX3A	MEX3A
26.4731	26.3055	26.4567	25.7831	25.5371		8	8	8	8.2	8.2	8.2	100.05	0	941140000	13	0.539848	0.451738	-0.463607	-1.00716	O94880	O94880	PHD finger protein 14	PHF14
25.6413	24.8251	25.9505	25.6031	25.0786		3	3	3	2.8	2.8	2.8	136.65	0.00020563	287920000	4	-4.34294e-08	1	0	0	O94885	O94885	SAM and SH3 domain-containing protein 1	SASH1
29.7386	29.0891	29.9665	29.9188	29.7163		17	17	17	36.4	36.4	36.4	54.862	0	9642400000	126	0.741403	0.37544	0.453362	1.25413	O94888;C9JAT7;F5GYB1;C9JD50;F8WB69;H7BYF4	O94888;C9JAT7;F5GYB1	UBX domain-containing protein 7	UBXN7
29.0182	30.2969	29.8487	29.0054	29.6377		10	10	10	40.7	40.7	40.7	30.344	0	9013700000	59	0.0971551	0.861351	-0.160283	-0.236413	O94903;E5RG77;E5RFX7;H0YBG2;E5RFZ4	O94903;E5RG77;E5RFX7	Proline synthase co-transcribed bacterial homolog protein	PROSC
30.1051	29.9273	29.3192	29.6552	29.6876		26	26	26	30.2	30.2	30.2	106.92	0	10078000000	119	1.16367	0.264539	-0.462192	-1.73854	O94906	O94906	Pre-mRNA-processing factor 6	PRPF6
28.1073	27.4028	27.5159	24.4315	27.4965		13	13	13	9.8	9.8	9.8	173.05	0	2149800000	21	0.382265	0.510315	-1.27377	-0.879088	O94913;E9PQ01;E9PKN0;E9PQF9	O94913;E9PQ01;E9PKN0	Pre-mRNA cleavage complex 2 protein Pcf11	PCF11
27.814	27.9603	27.2369	24.5379	26.9864		8	8	8	15.7	15.7	15.7	73.46	0	1325800000	17	0.622597	0.343026	-1.63342	-1.34679	O94925;H7BZD1	O94925;H7BZD1	Glutaminase kidney isoform, mitochondrial	GLS
25.931	26.1091	26.6587	27.0474	27.1767	+	7	7	7	20.2	20.2	20.2	49.237	0	1530900000	31	1.67426	0.153892	0.940887	3.01909	Q7L592;C9JS27;C9JP36;C9J236;C9JEL7;B4E0W7	Q7L592;C9JS27;C9JP36;C9J236;C9JEL7	NADH dehydrogenase [ubiquinone] complex I, assembly factor 7	NDUFAF7
29.9854	29.611	29.9366	30.0264	30.0153		32	22	22	36.7	25.6	25.6	103.96	0	11660000000	146	0.568687	0.549698	0.194635	0.796958	O94973;E9PR62;H0YEG0;H0YDE9;E9PNC4;E9PQP4	O94973	AP-2 complex subunit alpha-2	AP2A2
24.5362	23.6432	26.3936	26.2486	25.5538		3	3	3	1.6	1.6	1.6	195.62	0.0080645	338770000	3	-4.34294e-08	1	0	0	O94986	O94986	Centrosomal protein of 152 kDa	CEP152
27.5513	27.457	28.5479	28.1158	28.6676	+	30	16	16	14	7.7	7.7	269.45	0	3817900000	38	1.63199	0.158756	0.93961	2.94361	Q8IWZ3;E9PDP5;H7C2F5;H3BLS9;H0Y4P6;D6RHC4;H0Y785;H0Y472;F6WFL0;H0Y7Y3;H7C0V5	Q8IWZ3;E9PDP5	Ankyrin repeat and KH domain-containing protein 1	ANKHD1
29.0321	29.8558	29.9399	29.7973	29.6213		32	32	32	13.8	13.8	13.8	309.35	0	9041200000	150	0.425972	0.54988	0.3422	0.797292	O95071;E7EMW7;E7ET84;E5RFK7;H0YBB4;H0YAV7	O95071;E7EMW7	E3 ubiquitin-protein ligase UBR5	UBR5
28.1646	28.3939	28.3231	28.8714	28.204		11	7	7	12.3	9.8	9.8	125.87	0	3785500000	46	0.259239	0.720769	0.186902	0.493505	O95104	O95104	Splicing factor, arginine/serine-rich 15	SCAF4
27.1379	27.4042	27.1641	27.5441	27.5993		12	12	10	17	17	16.1	86.401	0	2046800000	24	0.322828	0.690221	0.164782	0.544604	O95140;Q5JXC5;C9JQT7	O95140	Mitofusin-2	MFN2
29.0121	29.4397	28.7877	29.3592	29.6928		24	24	24	21	21	21	146.18	0	7572000000	90	0.0480849	0.934974	0.0539309	0.113172	O95155;K7EP75;K7ERA7;B1AQ61	O95155	Ubiquitin conjugation factor E4 B	UBE4B
30.0898	30.36	29.7488	29.8496	29.9321		33	33	33	29.2	29.2	29.2	150.25	0	10979000000	137	1.28426	0.266418	-0.381435	-1.71995	O95163;F5H2T0;H0YDF3	O95163;F5H2T0	Elongator complex protein 1	IKBKAP
26.6561	27.2793	27.9574	27.3572	28.3641		4	4	4	38.8	38.8	38.8	15.208	0	1869700000	24	0.892414	0.267319	0.925207	1.70306	O95168;C9JXQ9;F2Z3P9	O95168;C9JXQ9	NADH dehydrogenase [ubiquinone] 1 beta subcomplex subunit 4	NDUFB4
29.558	29.1399	28.2951	28.4922	28.9422		6	6	6	51.3	51.3	51.3	12.551	0	5025100000	37	1.11101	0.22923	-0.772416	-1.9693	O95182;M0R0N0;M0R1K9	O95182;M0R0N0	NADH dehydrogenase [ubiquinone] 1 alpha subcomplex subunit 7	NDUFA7
27.9442	28.4889	28.4644	28.3535	25.697		4	4	3	6.1	6.1	2.3	112.61	0	5383800000	30	0.228704	0.685818	-0.711563	-0.553628	O95197;F5H891;F5GWG7;F5H617	O95197	Reticulon-3	RTN3
27.8132	27.9231	24.9613	26.968	24.5025		7	7	7	11.6	11.6	11.6	83.353	0	1635700000	19	1.0355	0.212421	-2.3909	-2.21754	O95202	O95202	LETM1 and EF-hand domain-containing protein 1, mitochondrial	LETM1
27.666	27.5077	28.6057	28.3976	28.5439	+	11	11	10	13.9	13.9	13.2	115.27	0	3328300000	36	2.58964	0.166316	0.928861	4.66524	O75362;Q9BZ31;K7EKT4;O15090	O75362	Zinc finger protein 217	ZNF217
27.1648	27.083	25.5344	26.9783	27.542		12	12	12	30.7	30.7	30.7	51.908	0	1995900000	21	0.215017	0.714225	-0.439049	-0.503266	O95219;B4DQV4;F8W9T3;F8WDD4	O95219;B4DQV4;F8W9T3	Sorting nexin-4	SNX4
29.6226	24.8738	25.0475	24.8602	26.1949		4	4	4	17	17	17	31.293	0	2164800000	11	0.415461	0.47181	-1.88067	-0.96449	O95229;A6NH27	O95229;A6NH27	ZW10 interactor	ZWINT
28.26	27.9831	27.4904	27.9278	27.1379		15	15	15	21.3	21.3	21.3	100.28	0	2894700000	42	0.826027	0.317976	-0.60285	-1.46155	O95235;B4DL79;D6RBN1;D6R9E4	O95235;B4DL79	Kinesin-like protein KIF20A	KIF20A
28.3876	28.58	27.9938	28.0937	27.7078		14	14	13	13.6	13.6	12.7	139.88	0	4030600000	57	1.35065	0.220053	-0.552073	-2.07849	O95239;Q2VIQ3;Q5JRK0;E2QRG3;H0Y718;F6VGH2;E7EUN7;Q6ZMV9	O95239;Q2VIQ3	Chromosome-associated kinesin KIF4A;Chromosome-associated kinesin KIF4B	KIF4A;KIF4B
28.1109	28.4045	27.6342	27.7882	27.8271		8	8	7	18.3	18.3	16.5	70.642	0	2983200000	30	1.49815	0.213066	-0.507851	-2.17733	O95251;E7EUP3;G3V125;H3BMX5;Q8WYB5	O95251;E7EUP3;G3V125	Histone acetyltransferase KAT7	KAT7
24.7772	26.7791	27.6267	27.5483	27.7218		8	7	7	29.6	29.6	29.6	27.228	0	2135500000	34	1.04773	0.212013	1.85412	2.18425	O95292;E5RK64	O95292;E5RK64	Vesicle-associated membrane protein-associated protein B/C	VAPB
31.2996	31.8759	32.4769	32.6296	32.4409	+	10	10	10	49.1	49.1	49.1	22.086	0	48799000000	294	1.57566	0.168102	0.928035	2.8347	P30044	P30044	Peroxiredoxin-5, mitochondrial	PRDX5
25.4509	26.1096	25.5843	26.0556	25.3535		1	1	1	5.6	5.6	5.6	29.082	0.0099837	35590000	1	-4.34294e-08	1	0	0	O95297	O95297	Myelin protein zero-like protein 1	MPZL1
25.0278	24.5032	25.7481	23.9925	26.1237		2	2	2	16	16	16	14.187	0.00020589	552810000	5	-4.34294e-08	1	0	0	O95298;E9PRQ4;E9PRJ5;E9PM14;E9PQ53	O95298;E9PRQ4;E9PRJ5;E9PM14;E9PQ53	NADH dehydrogenase [ubiquinone] 1 subunit C2;NADH dehydrogenase [ubiquinone] 1 subunit C2, isoform 2	NDUFC2;NDUFC2-KCTD14
32.6199	32.0816	33.3196	33.4528	33.0582	+	11	11	9	60.4	60.4	49	17.302	0	79402000000	361	1.46523	0.174346	0.926155	2.64422	P16949;A2A2D0;Q9H169;G5EA16;E5RIR6;E7EVN3	P16949;A2A2D0	Stathmin	STMN1
31.6441	31.9574	31.5722	31.7556	31.6009		46	46	46	39.1	39.1	39.1	135.65	0	38952000000	330	0.474085	0.623902	-0.157856	-0.663263	O95347;Q5T821	O95347	Structural maintenance of chromosomes protein 2	SMC2
28.242	28.675	28.9647	28.9574	24.1321		8	8	8	12.2	12.2	12.2	77.959	0	1969700000	10	0.199189	0.711866	-1.10704	-0.506817	O95352;C9J415;C9JFF4;C9JGL2;F8WDY9;C9JNU2;C9JKA3;C9JE55	O95352	Ubiquitin-like modifier-activating enzyme ATG7	ATG7
29.0392	28.5983	29.5179	30.0304	29.673	+	12	12	7	32.8	32.8	20.2	52.428	0	8613300000	95	1.4361	0.178853	0.921693	2.59138	Q9ULA0;E7ETB3;E7EMB6;F8WAN0;C9JBE1;E5RJ35;C9JRG3;C9J1E2	Q9ULA0;E7ETB3;E7EMB6	Aspartyl aminopeptidase	DNPEP
32.0284	32.0444	31.9052	31.9163	31.8002		31	31	30	37.9	37.9	36.9	119.52	0	36626000000	267	1.36437	0.421408	-0.162498	-1.09699	O95373;E9PLB2;E9PLJ0	O95373	Importin-7	IPO7
26.5014	26.416	24.0234	26.3993	24.9035		4	4	4	11	11	11	57.818	0	646160000	10	0.640303	0.338939	-1.34998	-1.35561	O95376;C9JCL4;F8WCS4;C9JBC5;C9JZ71	O95376	E3 ubiquitin-protein ligase ARIH2	ARIH2
24.1907	26.411	25.2685	25.5557	25.0631		3	3	3	7.2	7.2	7.2	68.386	0	308480000	5	-4.34294e-08	1	0	0	O95391;E5RGM7;E5RK41	O95391;E5RGM7;E5RK41	Pre-mRNA-splicing factor SLU7	SLU7
31.0728	30.9803	30.7172	30.5262	30.4001		16	16	16	29.9	29.9	29.9	59.851	0	19611000000	137	1.51355	0.217101	-0.478736	-2.13819	O95394;J3KN95;D6RCQ8;D6RF77;D6RCD1;D6RIS6;D6RC77;H0Y8I3;H0Y987	O95394;J3KN95	Phosphoacetylglucosamine mutase	PGM3
24.2921	25.4625	24.1822	25.0699	24.5979		2	2	2	8.3	8.3	8.3	49.669	0	361460000	4	-4.34294e-08	1	0	0	O95396	O95396	Adenylyltransferase and sulfurtransferase MOCS3;Molybdopterin-synthase adenylyltransferase;Molybdopterin-synthase sulfurtransferase	MOCS3
25.0095	28.4475	28.1853	27.8573	27.8437		8	8	8	22.6	22.6	22.6	37.646	0	3089500000	25	0.387994	0.50666	1.23361	0.887906	O95400	O95400	CD2 antigen cytoplasmic tail-binding protein 2	CD2BP2
23.5563	25.0495	24.0351	25.4655	24.3318		1	1	1	1.3	1.3	1.3	156.4	0.00021142	83454000	1	0.140759	0.805389	0.307931	0.345456	O95405	O95405	Zinc finger FYVE domain-containing protein 9	ZFYVE9
27.7408	28.1122	28.6369	28.9919	28.9154	+	10	10	10	39.1	39.1	39.1	20.497	0	5739800000	76	1.73789	0.156385	0.921564	3.10987	Q15382;C9J931;C9J469;F8WBL3	Q15382;C9J931	GTP-binding protein Rheb	RHEB
25.3032	26.5811	26.1092	25.5611	26.7575		2	2	2	9.8	9.8	9.8	49.593	0	376640000	7	0.108511	0.848856	0.200397	0.266224	O95429	O95429	BAG family molecular chaperone regulator 4	BAG4
31.5795	31.4885	31.5789	31.7145	31.9234		21	21	21	67.5	67.5	67.5	38.274	0	32120000000	271	0.651818	0.510784	0.204964	0.876855	O95433;B4DUR9;G3V438;H0YJG7;H0YJU2;H0YJG6;H0YJ63;G3V3W9	O95433;B4DUR9;G3V438;H0YJG7;H0YJU2	Activator of 90 kDa heat shock protein ATPase homolog 1	AHSA1
29.2072	29.5121	29.8593	29.5326	29.2846		16	16	16	25	25	25	73.45	0	8186600000	101	0.325625	0.667637	0.199217	0.580722	O95453;H3BRK1;B4DSB0;F5H1Z4;H3BVG1	O95453;H3BRK1;B4DSB0	Poly(A)-specific ribonuclease PARN	PARN
28.6799	28.8382	27.74	27.8254	25.6777		12	12	12	36.1	36.1	36.1	32.854	0	3333700000	38	0.790894	0.274794	-1.67803	-1.66416	O95456;F8WBH7	O95456	Proteasome assembly chaperone 1	PSMG1
28.8677	29.452	28.5483	28.1805	27.7603		10	10	10	36.2	36.2	36.2	30.065	0	3815900000	31	1.14132	0.216436	-0.996849	-2.14021	O95478;H0YAI9	O95478	Ribosome biogenesis protein NSA2 homolog	NSA2
25.1177	26.0568	26.0595	25.5919	24.6086		3	3	3	3.9	3.9	3.9	88.892	0.0098182	79375000	1	-4.34294e-08	1	0	0	O95479;R4GMU1	O95479;R4GMU1	GDH/6PGL endoplasmic bifunctional protein;Glucose 1-dehydrogenase;6-phosphogluconolactonase	H6PD
26.519	27.0512	27.5243	27.6063	27.9638	+	9	8	4	16.7	16.7	8.3	55.715	0	2136000000	26	1.39066	0.183564	0.913044	2.50852	Q00536;E5RGN0;H0YAZ9;H0YBX5;E5RJM2;E5RIY8;E5RIU4;E7EUK8;Q96Q40;O94921;H0YC36;H0YC60	Q00536;E5RGN0;H0YAZ9	Cyclin-dependent kinase 16	CDK16
28.2704	28.5542	29.042	28.6899	29.0539		20	20	18	19.1	19.1	17.8	137.42	0	4484900000	65	1.15476	0.255067	0.516297	1.79949	O95487	O95487	Protein transport protein Sec24B	SEC24B
26.1924	25.7483	25.4443	25.4636	25.3755		3	3	3	11.4	11.4	11.4	49.228	0.00020734	389060000	2	1.3098	0.226377	-0.542521	-2.01627	O95544;J3KTI3;Q5QPS5	O95544	NAD kinase	NADK
27.3208	27.5327	27.4849	28.5532	28.3001		5	5	5	18	18	18	40.929	0	2331400000	37	0.690984	0.35438	0.685997	1.3104	O95551;X6R5A3	O95551;X6R5A3	Tyrosyl-DNA phosphodiesterase 2	TDP2
25.9751	26.8027	26.7163	27.3714	26.9301		4	4	4	18.9	18.9	18.9	27.873	0	1166900000	22	0.662742	0.378498	0.617089	1.24313	O95571;M0QXB5;M0QY80	O95571;M0QXB5	Persulfide dioxygenase ETHE1, mitochondrial	ETHE1
28.1936	29.7606	29.5548	29.7911	28.3022		16	13	13	26.2	20.4	20.4	80.419	0	7055100000	51	0.100551	0.853859	0.238928	0.255618	O95573;F5GWH2;H7C260;H7BYZ7	O95573	Long-chain-fatty-acid--CoA ligase 3	ACSL3
23.803	24.8175	24.9358	25.082	25.5523		3	3	3	0.9	0.9	0.9	378.03	0.00078771	222780000	2	-4.34294e-08	1	0	0	O95613	O95613	Pericentrin	PCNT
27.754	28.0012	28.6155	27.9352	28.0781		8	8	8	32.6	32.6	32.6	26.499	0	2998100000	35	0.487976	0.515433	0.331992	0.867311	O95619;F8W0J4;F8W1B9;F8VTR4	O95619;F8W0J4;F8W1B9	YEATS domain-containing protein 4	YEATS4
25.3757	26.5752	26.5245	27.3497	24.1385		5	5	5	9.2	9.2	9.2	63.509	0	935300000	13	0.0070075	0.990339	0.0287635	0.0202433	O95628	O95628	CCR4-NOT transcription complex subunit 4	CNOT4
27.2167	28.0047	28.2663	27.9024	28.2846		10	10	10	29.5	29.5	29.5	48.076	0	2972600000	49	0.688442	0.378266	0.540373	1.24287	O95630;C9JK83;F5H5B9;C9JEK5	O95630;C9JK83	STAM-binding protein	STAMBP
27.6046	28.5321	28.0151	27.6263	27.3807		8	8	8	36.4	36.4	36.4	30.255	0	2524000000	42	0.379895	0.570115	-0.39431	-0.758445	O95639;C9JEV9;B7Z7B0;H7C419;C9K0K2;H7C016;F8WEL7;H9KVA5;A6NMK7	O95639;C9JEV9;B7Z7B0	Cleavage and polyadenylation specificity factor subunit 4	CPSF4
30.4782	30.2938	30.5987	31.0777	31.1537		21	21	21	37.8	37.8	37.8	68.856	0	20195000000	198	1.00893	0.273663	0.55735	1.66588	O95671;E7ER97	O95671;E7ER97	N-acetylserotonin O-methyltransferase-like protein	ASMTL
25.9065	24.8769	25.4701	25.7323	23.7593		2	2	2	7	7	7	51.417	0	274290000	5	-4.34294e-08	1	0	0	O95674	O95674	Phosphatidate cytidylyltransferase 2	CDS2
28.5176	28.6506	30.2588	27.2009	29.5489		10	10	10	32.6	32.6	32.6	43.064	0	4052800000	26	0.125537	0.816463	0.418753	0.323633	O95684	O95684	FGFR1 oncogene partner	FGFR1OP
26.541	26.8442	26.6905	27.0183	27.1967		9	9	9	8.3	8.3	8.3	119.52	0	1250300000	14	0.518966	0.520197	0.275878	0.85609	O95696;J3KNX6;J3KQ61;F5H6M9;B4E3L9	O95696;J3KNX6;J3KQ61;F5H6M9;B4E3L9	Bromodomain-containing protein 1	BRD1
26.838	27.1286	26.2553	24.7619	25.3043		3	3	3	13.2	13.2	13.2	25.424	0.0024957	746430000	4	1.12796	0.211924	-1.54277	-2.28986	O95707;K7EQV2;K7ERD7;K7ESH8;K7EK50	O95707;K7EQV2;K7ERD7	Ribonuclease P protein subunit p29	POP4
27.4088	26.9297	27.6144	26.9023	27.292		14	14	14	3.2	3.2	3.2	527.22	0	2027900000	21	0.110957	0.860185	0.100337	0.238778	O95714;Q9BVR0;H3BUQ1	O95714	E3 ubiquitin-protein ligase HERC2	HERC2
28.5093	28.3787	29.327	29.4659	29.2696	+	8	8	8	40.3	40.3	40.3	20.48	0	6062100000	76	2.69234	0.164231	0.910149	4.80116	Q9BW83;E9PE51;F5GZ09;B1AH58;H0Y6C7;B1AH56	Q9BW83;E9PE51;F5GZ09	Intraflagellar transport protein 27 homolog	IFT27
27.7199	28.1081	27.4007	27.8272	27.2365		6	6	6	31.4	31.4	31.4	28.97	0	2061900000	25	0.673517	0.398693	-0.425833	-1.15281	O95721;C9JAF7	O95721;C9JAF7	Synaptosomal-associated protein 29;Synaptosomal-associated protein	SNAP29
30.3017	30.7474	31.3197	31.6801	31.2845	+	14	14	10	52.8	52.8	44	31.279	0	24843000000	253	1.5185	0.170726	0.903567	2.71488	P09012;M0R221;M0R2B8;M0R268;M0QXK2;M0R0G9;M0QZG7	P09012;M0R221;M0R2B8;M0R268;M0QXK2;M0R0G9;M0QZG7	U1 small nuclear ribonucleoprotein A	SNRPA
27.8272	27.8853	28.4585	28.9472	28.8651	+	9	9	9	48.5	48.5	48.5	22.574	0	4243100000	60	1.71128	0.154384	0.900678	3.03994	Q9NP77	Q9NP77	RNA polymerase II subunit A C-terminal domain phosphatase SSU72	SSU72
30.0293	29.0034	29.4807	28.9707	29.516		14	11	11	27.5	24.8	24.8	59.689	0	5229500000	54	0.159632	0.798951	-0.193889	-0.355841	O95758;X6R242	O95758	Polypyrimidine tract-binding protein 3	PTBP3
29.5416	29.4981	29.9421	29.0132	29.6754		6	6	6	54.2	54.2	54.2	10.403	0	10977000000	63	0.0217334	0.969378	0.0237179	0.0519168	O95777;F2Z2Y6;C9JIZ0;C9JNV3	O95777;F2Z2Y6;C9JIZ0;C9JNV3	N-alpha-acetyltransferase 38, NatC auxiliary subunit	NAA38
31.225	31.5272	31.6474	31.6255	31.7125		36	36	26	44	44	33.3	107.54	0	34758000000	356	1.03029	0.353713	0.285693	1.31335	O95782;M0R2D9;E9PPY8;E9PPZ3;E9PS94	O95782	AP-2 complex subunit alpha-1	AP2A1
30.3866	30.8005	30.6263	30.2845	30.6108		23	23	14	44.9	44.9	31.7	63.182	0	15602000000	145	0.148897	0.84561	-0.0863434	-0.277703	O95793;Q5JW30;F6UDC6	O95793;Q5JW30	Double-stranded RNA-binding protein Staufen homolog 1	STAU1
28.9721	28.7417	28.4438	28.1142	28.6775		11	11	11	23.8	23.8	23.8	44.678	0	3666100000	58	0.836622	0.338687	-0.445104	-1.35799	O95801;Q5TA95	O95801;Q5TA95	Tetratricopeptide repeat protein 4	TTC4
28.2773	28.3476	28.5601	28.9134	29.1824		9	9	9	36	36	36	23.772	0	4563800000	51	1.03661	0.266692	0.572824	1.71463	O95816;B4DXE2;A2A296	O95816;B4DXE2	BAG family molecular chaperone regulator 2	BAG2
27.6262	27.3539	27.842	27.9666	28.4589		8	8	8	20.3	20.3	20.3	61.594	0	2166400000	23	0.968531	0.275876	0.599162	1.64846	O95817;C9JFK9	O95817;C9JFK9	BAG family molecular chaperone regulator 3	BAG3
31.3674	31.2787	31.3959	31.471	31.4172		29	29	29	48.9	48.9	48.9	66.9	0	30070000000	287	1.01516	0.584968	0.10498	0.729594	O95831;E9PMA0	O95831	Apoptosis-inducing factor 1, mitochondrial	AIFM1
28.5308	28.9358	29.277	29.3448	28.9468		12	12	12	48.7	48.7	48.7	33.392	0	6171900000	79	0.890619	0.324959	0.456195	1.43001	O95861;A6NF51;F8W1J0;F8VZG4;F8VVW8;F8VRY7	O95861;A6NF51	3(2),5-bisphosphate nucleotidase 1	BPNT1
30.4991	30.4921	31.4454	31.135	31.598	+	22	21	21	46.2	46.2	46.2	50.909	0	22595000000	236	1.83667	0.157913	0.897198	3.25228	P48735;B4DFL2;B4DSZ6;H0YL11	P48735;B4DFL2;B4DSZ6	Isocitrate dehydrogenase [NADP], mitochondrial;Isocitrate dehydrogenase [NADP]	IDH2
30.6357	30.098	30.8316	30.8908	30.9737		13	12	12	74	71.2	71.2	29.644	0	17915000000	157	1.08167	0.265524	0.531839	1.73041	O95865;Q5SSV3;Q5SRR8;H0Y7N1	O95865;Q5SSV3;Q5SRR8;H0Y7N1	N(G),N(G)-dimethylarginine dimethylaminohydrolase 2	DDAH2
30.4659	29.7405	30.553	30.6263	30.4851		8	8	8	47.7	47.7	47.7	19.206	0	14040000000	168	0.699877	0.386668	0.451574	1.20296	O95881;V9GY50;V9GYV4	O95881	Thioredoxin domain-containing protein 12	TXNDC12
28.5312	28.3804	27.3039	24.1858	28.0652		11	11	11	18.8	18.8	18.8	72.757	0	2823100000	33	0.529307	0.393019	-1.9375	-1.18637	O95905;C9J316;C9JGV1;F2Z2R1	O95905;C9J316	Protein SGT1	ECD
27.0398	25.6982	26.2376	25.6093	25.965		4	4	4	31.3	31.3	31.3	28.722	0	579940000	9	0.308501	0.624248	-0.431706	-0.661769	O95926	O95926	Pre-mRNA-splicing factor SYF2	SYF2
29.3798	29.4374	29.0608	29.3417	28.9047		11	11	11	42.3	42.3	42.3	32.844	0	5972800000	72	0.787668	0.399621	-0.306221	-1.14933	O95983;K7EIE8	O95983;K7EIE8	Methyl-CpG-binding domain protein 3	MBD3
24.5795	24.8771	24.6947	24.4574	24.8771		5	5	4	6.7	6.7	5.5	96.661	0	314430000	9	-4.34294e-08	1	0	0	O95985;H0Y6W0;E7EWY2;C9JKE2;C9JT00;F2Z2A5;H7C4B0;C9JEI7	O95985;H0Y6W0	DNA topoisomerase 3-beta-1;DNA topoisomerase	TOP3B
24.9936	24.7501	26.7159	24.6644	25.0085		4	4	1	21.8	21.8	5	22.024	0.00078079	501440000	3	-4.34294e-08	1	0	0	O95997;E5RJR4;Q9NZH4	O95997	Securin	PTTG1
27.5234	27.4759	27.613	27.5942	27.4222		8	8	8	27.9	27.9	27.9	26.251	0	1729800000	24	0.203394	0.859768	0.0434752	0.241062	O95999	O95999	B-cell lymphoma/leukemia 10	BCL10
29.6756	30.1731	29.7767	29.8526	29.8276		7	7	7	26	26	26	37.893	0	9979600000	79	0.212083	0.79328	-0.105365	-0.366315	O96008;K7EKG4;K7EJ57	O96008;K7EKG4	Mitochondrial import receptor subunit TOM40 homolog	TOMM40
27.5322	27.8349	28.2255	28.0033	28.4446		11	11	11	22.8	22.8	22.8	64.071	0	2498600000	40	1.13645	0.254119	0.540931	1.80638	O96013;M0R1R1;M0R3G6;M0R2X4;M0R0L9;Q9P286	O96013	Serine/threonine-protein kinase PAK 4	PAK4
26.8086	27.1985	27.2004	28.0024	28.0771		8	8	8	18.6	18.6	18.6	60.914	0	1826600000	18	0.829682	0.299305	0.756441	1.54267	O96017;H0Y820;B7ZBF7;B7ZBF6;B7ZBF2;H0Y4V6;F8WCV2;C9JFD7;B7ZBF8;E7EPP1;Q9C098	O96017;H0Y820	Serine/threonine-protein kinase Chk2	CHEK2
31.0587	30.8504	31.2663	31.5881	31.1804		16	16	16	40.8	40.8	40.8	47.46	0	25414000000	191	0.935822	0.330828	0.390412	1.40424	O96019;H7C5S0;C9JQT2;O94805	O96019	Actin-like protein 6A	ACTL6A
26.5973	27.3404	26.5535	26.909	26.8778		7	7	7	6.7	6.7	6.7	152.26	0	1100200000	13	0.229554	0.743206	-0.188758	-0.45661	O96028;D6R9V2;D6RIS1;H0Y9L4;H0Y9U6	O96028	Histone-lysine N-methyltransferase NSD2	WHSC1
30.4419	31.0907	30.343	29.1679	30.2733		5	5	5	49.3	49.3	49.3	15.33	0	14910000000	108	0.651034	0.358342	-0.838282	-1.29436	P00167;J3KNC7	P00167	Cytochrome b5	CYB5A
35.6837	35.1338	35.9465	35.8043	35.8601		27	27	26	78.6	78.6	78.6	36.688	0	548980000000	788	0.930325	0.312892	0.461559	1.48044	P00338;F5GXY2;F5GYU2;F5GXH2;F5H5J4;F5H6W8;F5GZQ4;F5H8H6;F5GXC7;F5GWW2;Q6ZMR3;F5GXU1;F5H5G7;F5H155;G3XAP5;F5H245;P07864	P00338	L-lactate dehydrogenase A chain	LDHA
31.5228	31.4156	30.9839	31.334	30.9944		28	28	28	48.4	48.4	48.4	61.397	0	25427000000	254	1.00834	0.322672	-0.365088	-1.43878	P00367;B4DGN5;P49448;B3KV55	P00367;B4DGN5;P49448;B3KV55	Glutamate dehydrogenase 1, mitochondrial;Glutamate dehydrogenase;Glutamate dehydrogenase 2, mitochondrial	GLUD1;GLUD2
30.4404	29.9358	31.0402	30.4191	30.5451		13	13	13	71.7	71.7	71.7	21.452	0	13666000000	168	0.662205	0.396061	0.480045	1.17484	P00374;B4DM58;B4DDD2;C9JJ68;Q86XF0	P00374;B4DM58;B4DDD2	Dihydrofolate reductase	DHFR
28.4965	29.3557	28.5935	28.2822	28.7307		12	12	12	47.8	47.8	47.8	34.234	0	6286100000	70	0.442646	0.5256	-0.390634	-0.843435	P00387;B1AHF3	P00387	NADH-cytochrome b5 reductase 3;NADH-cytochrome b5 reductase 3 membrane-bound form;NADH-cytochrome b5 reductase 3 soluble form	CYB5R3
31.6365	31.1472	31.3095	31.0968	31.4814		18	18	18	46.2	46.2	46.2	56.256	0	28032000000	206	0.150432	0.839837	-0.0959094	-0.288768	P00390;H0YBD4;E5RI06;H0YC68	P00390	Glutathione reductase, mitochondrial	GSR
24.8543	28.3888	28.4792	28.8754	27.4783		3	3	3	11.9	11.9	11.9	25.565	0	4193800000	32	0.483501	0.424372	1.65609	1.08783	P00403	P00403	Cytochrome c oxidase subunit 2	MT-CO2
32.4515	32.3405	32.6369	32.9043	32.4172		10	10	10	76	76	76	15.936	0	62620000000	186	0.581398	0.504932	0.256809	0.896512	P00441;H7BYH4	P00441;H7BYH4	Superoxide dismutase [Cu-Zn]	SOD1
31.253	31.2702	31.4106	31.4908	31.2446		17	17	17	68.2	68.2	68.2	32.118	0	32207000000	268	0.538159	0.645288	0.120383	0.621078	P00491;G3V5M2;G3V2H3;G3V393	P00491;G3V5M2	Purine nucleoside phosphorylase	PNP
30.3923	30.5964	31.2178	31.0863	30.7866		11	11	10	55.5	55.5	52.3	24.579	0	18572000000	159	1.2229	0.236607	0.535879	1.90407	P00492	P00492	Hypoxanthine-guanine phosphoribosyltransferase	HPRT1
33.3532	33.6414	33.2256	33.3267	33.3689		34	34	34	71.9	71.9	71.9	47.517	0	102800000000	546	0.67198	0.51683	-0.190239	-0.862334	P00505	P00505	Aspartate aminotransferase, mitochondrial	GOT2
28.3009	28.4702	29.4893	29.3946	28.9568	+	16	16	16	21.4	21.4	21.4	79.548	0	5203600000	69	1.56666	0.17444	0.894728	2.78768	Q3YEC7;F2Z2T0;G8JLF3;G3V154;H0Y7H6;H0Y4Z8;B1AMX5	Q3YEC7;F2Z2T0;G8JLF3;G3V154	Rab-like protein 6	RABL6
29.4932	29.4524	29.6609	29.4407	29.5199		10	10	10	47.4	47.4	47.4	21.635	0	9596700000	70	0.317102	0.793821	0.0676839	0.366795	P00568;Q5T9B7;H0YID2;H0Y4J6;Q9Y6K8	P00568;Q5T9B7;H0YID2;H0Y4J6	Adenylate kinase isoenzyme 1	AK1
28.2971	28.3676	27.9608	28.6045	28.2938		11	11	11	32.5	32.5	32.5	40.764	0	4148200000	49	0.065015	0.921719	-0.046017	-0.134807	P00813;F5GWI4;F5GXW0;F5GYD4	P00813;F5GWI4	Adenosine deaminase	ADA
23.2895	24.7155	24.7563	25.6843	25.4016		1	1	1	4.4	4.4	4.4	24.817	0.0002181	1061200000	14	0.856298	0.265391	1.2782	1.72999	P00846	P00846	ATP synthase subunit a	MT-ATP6
24.8453	26.2418	26.3996	26.324	26.2462		4	4	4	20	20	20	29.246	0.00022371	844780000	7	0.63229	0.37635	0.77973	1.2504	P00918;E5RID5;E5RK37	P00918;E5RID5;E5RK37	Carbonic anhydrase 2	CA2
27.9595	28.0139	25.7369	27.4317	25.3709		11	11	11	26	26	26	46.53	0	2813600000	22	0.940348	0.228116	-1.80688	-1.96453	P00966;Q5T6L6;Q5T6L5;Q5T6L7	P00966	Argininosuccinate synthase	ASS1
25.1439	25.4557	25.9928	25.1718	23.5359		1	1	1	11.8	11.8	11.8	15.096	0.0002116	77690000	1	0.155368	0.786076	-0.399614	-0.384431	Q5H9B5;Q5H9A7;P01033	Q5H9B5;Q5H9A7;P01033	Metalloproteinase inhibitor 1	TIMP1
25.5109	25.3295	24.1943	25.493	25.4454		5	3	3	25.9	13.8	13.8	21.229	0	705460000	10	-4.34294e-08	1	0	0	P01111;P01112	P01111	GTPase NRas	NRAS
29.0322	29.195	29.3674	29.4195	29.4203		6	6	4	29.6	29.6	23.8	21.656	0	7152000000	50	1.67854	0.262929	0.288811	1.75326	P01116;G3V4K2;G3V5T7	P01116	GTPase KRas;GTPase KRas, N-terminally processed	KRAS
24.9779	26.5104	25.5282	25.3353	25.6252		4	4	4	3.5	3.5	3.5	138.94	0	602580000	6	0.155718	0.794708	-0.247899	-0.363683	P02452;CON__Q862S4;P02458	P02452	Collagen alpha-1(I) chain	COL1A1
26.8649	27.2145	27.8948	28.2118	27.6772	+	5	5	5	23.9	23.9	23.9	28.627	0	2026100000	29	1.46988	0.174997	0.888243	2.62008	B7Z9S8;A6NGH2;P05026;V9GYR2	B7Z9S8;A6NGH2;P05026	Sodium/potassium-transporting ATPase subunit beta-1	ATP1B1
31.2516	31.2715	30.5382	30.8218	30.8455		35	34	34	53.8	52.6	52.6	74.139	0	21921000000	220	1.58705	0.207367	-0.526362	-2.31176	P02545;Q5TCI8;H0YAB0	P02545;Q5TCI8	Prelamin-A/C;Lamin-A/C	LMNA
32.3993	33.2043	31.9251	32.1576	31.8923		23	23	23	65	65	65	36.154	0	49000000000	279	1.07273	0.231882	-0.810155	-1.93451	P02649;H0Y7L5;E9PEV4;E7ERP7;CON__Q03247	P02649;H0Y7L5;E9PEV4;E7ERP7	Apolipoprotein E	APOE
29.4111	30.1558	29.995	30.0971	30.2914		24	24	24	37.2	37.2	37.2	84.87	0	12266000000	125	0.477044	0.516617	0.344383	0.862287	P02786;G3V0E5;F5H6B1;F8WBE5;H7C3V5	P02786;G3V0E5;F5H6B1	Transferrin receptor protein 1;Transferrin receptor protein 1, serum form	TFRC
27.1103	27.4875	27.9108	28.4459	28.1737	+	13	13	13	21.8	21.8	21.8	87.996	0	3587400000	50	1.43407	0.180892	0.877936	2.55223	Q9UGP8;A6PVC9	Q9UGP8	Translocation protein SEC63 homolog	SEC63
27.4481	27.7678	27.3412	28.1676	24.7362		6	6	6	33.1	33.1	33.1	20.019	0	1633700000	22	0.246508	0.659504	-0.859637	-0.596898	P02792	P02792	Ferritin light chain	FTL
27.8334	27.9893	28.8087	29.0936	28.4652	+	6	6	6	17.9	17.9	17.9	48.959	0	3911800000	60	1.44467	0.179059	0.877805	2.56951	A6NG79;Q92733;H0YE12;H0Y679	A6NG79;Q92733;H0YE12;H0Y679	Proline-rich protein PRCC	PRCC
25.0044	26.437	24.9869	25.8059	22.9234		1	1	1	3.5	3.5	3.5	51.58	0.0024952	34058000	4	0.377812	0.516116	-1.14864	-0.864206	P03905	P03905	NADH-ubiquinone oxidoreductase chain 4	MT-ND4
24.9978	24.6068	26.165	25.0101	24.9724		2	2	2	35.3	35.3	35.3	7.9916	0.00020483	454760000	4	-4.34294e-08	1	0	0	P03928	P03928	ATP synthase protein 8	MT-ATP8
26.5999	28.3424	27.2463	28.2522	27.7488		9	9	6	15.3	15.3	10.3	73.051	0	2582900000	32	0.133433	0.813757	0.27798	0.327099	P04049;H7C155;B4E0X2;B4E1N6	P04049;H7C155;B4E0X2;B4E1N6	RAF proto-oncogene serine/threonine-protein kinase	RAF1
27.4705	27.4507	27.2209	27.5124	26.4488		6	6	6	10.8	10.8	10.8	59.716	0	1924100000	22	0.39683	0.557793	-0.399899	-0.784561	P04062;F5H241	P04062;F5H241	Glucosylceramidase	GBA
24.448	24.6295	25.6345	25.1459	24.6564		2	2	2	2.6	2.6	2.6	53.688	0.0071718	78897000	2	-4.34294e-08	1	0	0	P04066	P04066	Tissue alpha-L-fucosidase	FUCA1
35.9808	35.4131	35.5357	35.6419	35.6802		39	39	33	94.5	94.5	80.5	39.42	0	547420000000	1268	0.127221	0.859221	-0.0776768	-0.243656	P04075;J3KPS3;H3BQN4;H3BPS8;H3BUH7;H3BR04;H3BMQ8;H3BU78;H3BR68	P04075;J3KPS3;H3BQN4;H3BPS8;H3BUH7	Fructose-bisphosphate aldolase A;Fructose-bisphosphate aldolase	ALDOA
32.127	32.1818	31.8397	32.3241	32.2555		9	9	9	85.7	85.7	85.7	11.139	0	50250000000	249	0.0243871	0.971102	-0.0146097	-0.0492846	P04080	P04080	Cystatin-B	CSTB
26.4694	25.7557	26.0996	26.4498	26.6679		9	9	9	32.9	32.9	32.9	38.714	0	745600000	18	0.343648	0.622809	0.29324	0.664678	P04083;Q5T3N1;Q5T3N0	P04083;Q5T3N1	Annexin A1	ANXA1
29.6632	29.9738	29.2544	30.015	29.5058		6	6	6	23.9	23.9	23.9	24.722	0	9410400000	89	0.284931	0.686407	-0.226781	-0.551531	P04179;F5H3C5;F5H4R2;F5GYZ5;G8JLJ2;G5E9P6;F5GXZ9	P04179;F5H3C5;F5H4R2;F5GYZ5;G8JLJ2	Superoxide dismutase [Mn], mitochondrial	SOD2
31.7073	31.754	31.3621	31.5552	31.3979		20	20	20	39.6	39.6	39.6	48.534	0	28290000000	234	1.47184	0.278015	-0.292241	-1.6372	P04181	P04181	Ornithine aminotransferase, mitochondrial;Ornithine aminotransferase, hepatic form;Ornithine aminotransferase, renal form	OAT
28.765	28.4839	28.2205	28.0767	28.4154		11	11	11	54.3	54.3	54.3	25.468	0	3336700000	25	0.999933	0.317538	-0.386883	-1.46321	P04183;K7ERV3;K7ES52;K7ERJ1;K7ENW5	P04183;K7ERV3;K7ES52;K7ERJ1	Thymidine kinase, cytosolic;Thymidine kinase	TK1
29.0885	28.2019	28.445	28.9729	28.8639		28	4	2	68.7	10.8	6.3	49.585	0	5697500000	44	0.104123	0.861765	0.11537	0.235302	P04350;M0R2D3;M0QY85;M0R0X0;M0QY37;M0QX14;M0QZL7;M0R278;M0R2T4	P04350	Tubulin beta-4A chain	TUBB4A
36.6183	36.8271	37.3328	37.0904	37.1259		29	29	29	88.4	88.4	88.4	36.053	0	1497100000000	2120	1.4614	0.22202	0.460313	2.04756	P04406;E7EUT5;O14556	P04406;E7EUT5	Glyceraldehyde-3-phosphate dehydrogenase	GAPDH
27.9698	28.4685	27.2588	27.8517	27.6693		10	10	7	20.7	20.7	16.6	51.657	0	2717200000	34	0.912851	0.286151	-0.625854	-1.59294	P04424;F8W943	P04424	Argininosuccinate lyase	ASL
28.5264	28.4867	28.5249	29.0648	29.2735		10	10	3	41.5	41.5	12.7	34.211	0	4385000000	41	0.661221	0.398873	0.447859	1.15333	Q5SRN7;P04439;Q5SRN5;P13746;P30455;P30443;P05534;P30447;Q09160;P01893	Q5SRN7;P04439;Q5SRN5;P13746;P30455;P30443;P05534	HLA class I histocompatibility antigen, A-3 alpha chain;HLA class I histocompatibility antigen, A-11 alpha chain;HLA class I histocompatibility antigen, A-36 alpha chain;HLA class I histocompatibility antigen, A-1 alpha chain;HLA class I histocompatibility antigen, A-24 alpha chain	HLA-A
29.0299	29.5608	29.1385	29.1852	29.1573		17	17	16	14.9	14.9	14.3	137.91	0	6873000000	64	0.263345	0.746462	-0.13505	-0.452236	P04626;J3QLU9;B4DTR1;F5H1T4;J3KTI5;J3KS21;J3QRX1;J3QRJ7;J3QL83;J3KRI9;J3QLV2;Q15303;M0R0A7;E9PLB1;E9PRQ2;H0YCF5;G3V4P9;Q02779;J3KPI6;P80192	P04626;J3QLU9;B4DTR1;F5H1T4	Receptor tyrosine-protein kinase erbB-2	ERBB2
29.8353	30.1841	30.1803	30.8515	30.1037		8	8	8	28.7	28.7	28.7	28.315	0	13540000000	99	0.457222	0.521582	0.36881	0.851626	P04632;U3KQE2;K7EIV0;K7EKD8;K7ELJ7;U3KPR7;K7EM73;Q96L46;K7ES78;K7EMQ1	P04632;U3KQE2;K7EIV0;K7EKD8;K7ELJ7;U3KPR7;K7EM73	Calpain small subunit 1	CAPNS1
27.8765	27.9857	28.8586	29.0773	28.4762	+	9	9	9	29	29	29	43.551	0	3404700000	30	1.4916	0.17345	0.872942	2.64227	Q9NXR7;F8W733;C9J2G0	Q9NXR7;F8W733;C9J2G0	BRCA1-A complex subunit BRE	BRE
29.7924	29.0801	28.9104	29.2542	29.0912		13	13	13	46	46	46	35.716	0	6692700000	59	0.495634	0.506593	-0.35098	-0.889041	P04818	P04818	Thymidylate synthase	TYMS
30.5292	30.3726	30.4481	30.6668	30.7293		31	31	31	56	56	56	68.569	0	18634000000	212	0.552869	0.58486	0.163818	0.729464	P04843;B7Z4L4;F8WF32	P04843;B7Z4L4	Dolichyl-diphosphooligosaccharide--protein glycosyltransferase subunit 1	RPN1
28.2798	28.7235	29.2579	29.555	29.309	+	19	17	17	19.4	17.9	17.9	119.75	0	5745300000	85	1.6326	0.165987	0.872293	2.87514	O95486	O95486	Protein transport protein Sec24A	SEC24A
31.1583	30.9924	30.7564	31.0811	31.1883		14	14	8	44.8	44.8	28.7	40.45	0	22580000000	142	0.134603	0.860401	-0.0667699	-0.239588	P04899;F5GZL8	P04899;F5GZL8	Guanine nucleotide-binding protein G(i) subunit alpha-2	GNAI2
31.4299	32.2528	32.0043	32.1834	32.2733		39	39	25	36	36	23.2	112.89	0	51316000000	392	0.392404	0.580456	0.312364	0.738057	P05023;Q5TC01;Q5TC02	P05023	Sodium/potassium-transporting ATPase subunit alpha-1	ATP1A1
30.8145	30.4788	31.1607	31.7508	31.6328	+	14	14	13	44.7	44.7	41.9	33.31	0	26363000000	216	1.33493	0.19847	0.868148	2.3833	Q9BPW8;H7C2U6;F8WCR5;C9JDV8	Q9BPW8;H7C2U6	Protein NipSnap homolog 1	NIPSNAP1
27.0762	27.3657	27.8094	28.2946	28.1497	+	9	9	9	11.4	11.4	11.4	101.55	0	2067700000	26	1.55909	0.172898	0.863612	2.74428	Q8NEB9;A8MYT4;M0R0G8;M0R0U1;K7ENH3;K7EIV6;M0R308;K7EKH3;M0R2C5;M0R386	Q8NEB9;A8MYT4	Phosphatidylinositol 3-kinase catalytic subunit type 3	PIK3C3
25.1548	24.7498	25.6918	25.7238	26.0301	+	3	3	3	6.9	6.9	6.9	53.867	0.00079539	291160000	4	1.60923	0.171885	0.862926	2.82622	C9J8Q5;P51649;F5H328	C9J8Q5;P51649;F5H328	Succinate-semialdehyde dehydrogenase, mitochondrial	ALDH5A1
32.4994	32.9486	32.5171	32.5227	32.3766		20	20	8	49	49	25.2	32.852	0	63936000000	230	0.597122	0.501739	-0.251841	-0.90465	P05141	P05141	ADP/ATP translocase 2;ADP/ATP translocase 2, N-terminally processed	SLC25A5
31.2101	31.3416	31.8457	32.4732	32.084	+	15	15	15	56.6	56.6	56.6	42.91	0	38078000000	244	1.4222	0.183423	0.858389	2.51626	P49903;Q5T5U6;Q5T5U7	P49903	Selenide, water dikinase 1	SEPHS1
29.011	29.1036	29.0083	28.2255	29.0357		15	15	15	25.3	25.3	25.3	80.058	0	5975700000	49	0.349663	0.615095	-0.300766	-0.676459	P05165;Q5JTW6;H0Y5U0;Q5JVH2	P05165	Propionyl-CoA carboxylase alpha chain, mitochondrial	PCCA
29.0249	29.7747	29.553	30.2093	29.6715		15	15	15	33	33	33	57.304	0	8179900000	109	0.443129	0.521399	0.411486	0.853424	P05186;B1ANL0;REV__Q86WI3	P05186	Alkaline phosphatase, tissue-nonspecific isozyme	ALPL
27.734	27.4304	28.3525	28.3022	28.6299	+	9	9	9	63.7	63.7	63.7	17.776	0	2631100000	38	1.78274	0.154492	0.846013	3.09302	P11441;Q5HY81;F8WB70	P11441;Q5HY81	Ubiquitin-like protein 4A	UBL4A
26.671	26.7279	27.3052	27.8729	27.4528	+	7	7	7	16.7	16.7	16.7	51.583	0	1749400000	23	1.5029	0.173541	0.844143	2.63347	H3BRY6;B4DVT3;Q96SY0;B4DJL6	H3BRY6;B4DVT3;Q96SY0;B4DJL6	von Willebrand factor A domain-containing protein 9	VWA9
24.503	25.6487	25.9227	24.8616	24.4514		2	2	2	4.5	4.5	4.5	57.825	0.00079634	130200000	1	-4.34294e-08	1	0	0	P05362;K7EKL8	P05362;K7EKL8	Intercellular adhesion molecule 1	ICAM1
32.2779	32.6552	33.0315	33.0056	32.9002		3	3	3	74.6	74.6	74.6	11.514	0	67006000000	73	1.37842	0.220785	0.512512	2.05127	P05386	P05386	60S acidic ribosomal protein P1	RPLP1
35.0809	34.7839	35.5676	35.8939	35.8612	+	39	39	39	84.2	84.2	84.2	44.614	0	529080000000	1193	1.77519	0.155772	0.841814	3.07494	P00558;B7Z7A9;E7ERH5;P07205	P00558;B7Z7A9;E7ERH5	Phosphoglycerate kinase 1;Phosphoglycerate kinase	PGK1
33.961	34.046	34.2066	34.2723	34.2414		21	21	21	70.7	70.7	70.7	34.273	0	183600000000	496	2.01481	0.2712	0.236589	1.68972	P05388;Q3B7A4;F8VWS0;F8VU65;F8VW21;F8VPE8;G3V210;F8VZS0;F8VQY6;F8VRK7;Q8NHW5;F8VS58;F8VWV4;F8W1K8;F8VYN4	P05388;Q3B7A4;F8VWS0;F8VU65;F8VW21;F8VPE8;G3V210;F8VZS0;F8VQY6;F8VRK7;Q8NHW5;F8VS58	60S acidic ribosomal protein P0;60S acidic ribosomal protein P0-like	RPLP0;RPLP0P6
30.8971	30.7764	30.7253	30.4496	30.7282		11	11	11	76.5	76.5	76.5	14.787	0	17067000000	78	0.676856	0.506324	-0.202394	-0.889895	S4R371;P05413;S4R3A2;P02689	S4R371;P05413;S4R3A2	Fatty acid-binding protein, heart	FABP3
27.3389	27.1989	28.0308	27.5107	28.0975		9	9	9	27.4	27.4	27.4	44.395	0	1921100000	32	1.05382	0.259046	0.61073	1.76973	P05423;E5RHT4;E7EQ68	P05423	DNA-directed RNA polymerase III subunit RPC4	POLR3D
33.5858	32.901	32.8372	32.6485	32.7027		31	31	31	57.4	57.4	57.4	46.836	0	85513000000	490	0.829352	0.331291	-0.513872	-1.40679	P05455;E7ERC4;E9PFL9;E9PGX9	P05455;E7ERC4	Lupus La protein	SSB
28.0026	27.9406	28.7532	28.7435	28.9336	+	13	13	13	15.1	15.1	15.1	112.53	0	4038500000	51	2.68371	0.16341	0.838513	4.58004	Q9UI26;F8WDV0;D6RJB1;D6RCN7;E7EMB7;H0Y8M5	Q9UI26;F8WDV0	Importin-11	IPO11
34.1413	33.8705	33.7281	33.9395	33.752		39	39	26	75.6	75.6	62.1	48.057	0	161520000000	618	0.637895	0.520159	-0.199371	-0.856508	P05783;F8VZY9;CON__H-INV:HIT000015463;CON__Q92764;K7EMD9;Q14525;CON__Q14525;Q15323;CON__Q9UE12;CON__Q15323;CON__A2A5Y0;Q14532;CON__Q14532;O76014;CON__A2AB72;O76015;CON__O76015;O76013;CON__O76013;CON__O76014;CON__REFSEQ:XP_986630;Q2M2I5;CON__Q2M2I5	P05783;F8VZY9	Keratin, type I cytoskeletal 18	KRT18
27.6806	28.1427	29.0293	28.4508	29.6548		8	8	8	30.7	30.7	30.7	30.025	0	3843200000	43	1.00162	0.22967	1.13327	1.95151	P05937;B7Z9J4;E5RIZ8;E5RG14;H3BN14;P22676	P05937;B7Z9J4;E5RIZ8	Calbindin	CALB1
24.7733	25.2908	25.7145	25.8097	24.6144		1	1	1	6.2	6.2	6.2	21.145	0	13798000000	27	-4.34294e-08	1	0	0	P05976;P08590	P05976;P08590	Myosin light chain 1/3, skeletal muscle isoform;Myosin light chain 3	MYL1;MYL3
30.0789	30.0314	30.2138	30.205	29.9863		17	17	17	58	58	58	40.786	0	13010000000	134	0.324773	0.775401	0.0798848	0.404097	P06132;H0Y5R6;Q5T446	P06132;H0Y5R6	Uroporphyrinogen decarboxylase	UROD
24.1319	26.0961	25.5206	24.0099	25.4514		5	4	4	12	10	10	58	0	234120000	10	0.041307	0.935517	-0.120073	-0.112265	P06239;Q573B4;E9PAP0;E9PJ92;F8W6B9;E9PKQ8	P06239;Q573B4;E9PAP0;E9PJ92	Tyrosine-protein kinase Lck	LCK
28.3917	28.2328	28.1885	27.7543	27.6518		10	10	10	25.9	25.9	25.9	48.766	0	3477400000	46	0.868248	0.332746	-0.447389	-1.39604	P06280;V9GYN5	P06280	Alpha-galactosidase A	GLA
31.4485	31.7635	32.0246	32.366	32.2044		21	21	19	76.4	76.4	70	34.095	0	46839000000	349	1.37853	0.212826	0.592364	2.16839	P06493;E5RIU6;K7ELV5;Q00526;K7EJ83	P06493;E5RIU6	Cyclin-dependent kinase 1	CDK1
34.7754	34.7186	34.4489	34.3481	34.5268		24	24	19	59.4	59.4	46.5	56.559	0	235220000000	772	1.65291	0.254937	-0.30575	-1.79799	P06576;F8VPV9;H0YH81;F8W079;F8W0P7;F8VQY0	P06576;F8VPV9;H0YH81;F8W079	ATP synthase subunit beta, mitochondrial;ATP synthase subunit beta	ATP5B
25.7126	24.4501	26.2698	25.1211	25.5108		1	1	1	11.4	11.4	11.4	13.242	0.0052016	12134000	1	-4.34294e-08	1	0	0	P06702	P06702	Protein S100-A9	S100A9
27.1879	25.434	27.9168	27.8874	28.0301		4	4	4	40	40	40	9.681	0	2430400000	37	1.05325	0.214202	1.63381	2.16093	R4GN98;P06703	R4GN98;P06703	Protein S100-A6	S100A6
31.9484	31.4785	31.355	31.3277	31.5669		12	12	12	56.2	56.2	56.2	25.097	0	32342000000	176	0.628565	0.460508	-0.296889	-0.98809	P06730;D6RBW1;H0Y8J7;D6RFJ3	P06730;D6RBW1;H0Y8J7	Eukaryotic translation initiation factor 4E	EIF4E
36.5703	36.2464	36.9253	36.83	36.8222		39	39	35	86.9	86.9	75.6	47.168	0	1144900000000	1610	1.40968	0.229677	0.450755	1.97634	P06733;K7EM90;E5RI09;E5RG95;K7ERS8	P06733	Alpha-enolase	ENO1
26.9129	27.3641	27.7589	28.2374	27.9223	+	4	4	4	52.2	52.2	52.2	14.874	0	2276900000	33	1.36386	0.198008	0.834384	2.40277	O95295	O95295	SNARE-associated protein Snapin	SNAPIN
34.3766	34.3862	34.4228	34.4581	34.368		31	31	20	59	59	37.1	63.146	0	227020000000	730	0.419963	0.852031	0.0349083	0.260491	P06744;K7EQ48;K7EPY4;K7EP41;K7ENA0;K7ELR7;K7ERC6;K7ERK8;K7EIL4	P06744;K7EQ48	Glucose-6-phosphate isomerase	GPI
27.4472	28.0987	27.5078	26.0217	27.387		8	8	8	34.6	34.6	34.6	38.177	0	1780600000	24	0.504951	0.434005	-0.800767	-1.0518	P06746;E7EW18;B7Z1W5;H0YBJ0;H0YBX1;E5RIJ0;H0YAV8;E9PIC6;E5RHZ4	P06746;E7EW18;B7Z1W5;H0YBJ0;H0YBX1	DNA polymerase beta	POLB
35.3506	35.6008	35.6889	35.81	35.6827		21	21	17	57.1	57.1	44.6	32.575	0	495650000000	564	0.99475	0.383159	0.251511	1.21222	P06748;E5RGW4	P06748	Nucleophosmin	NPM1
23.7027	25.7188	26.0034	25.7135	26.1876		8	8	8	8.5	8.5	8.5	116.04	0	1120300000	15	-4.34294e-08	1	0	0	P06756;H7BZG1	P06756	Integrin alpha-V;Integrin alpha-V heavy chain;Integrin alpha-V light chain	ITGAV
28.1848	27.9056	28.7013	28.8433	29.08	+	13	13	13	16.5	16.5	16.5	105.32	0	4903900000	86	1.73934	0.15306	0.829628	3.00014	P10253;I3L0S5;I3L3L3;I3L2V9	P10253	Lysosomal alpha-glucosidase;76 kDa lysosomal alpha-glucosidase;70 kDa lysosomal alpha-glucosidase	GAA
25.5437	24.4326	25.069	26.1059	24.0827		5	5	5	13.8	13.8	13.8	44.002	0.000214	438940000	3	-4.34294e-08	1	0	0	P07093;C9JN98	P07093	Glia-derived nexin	SERPINE2
25.9951	26.6709	25.657	24.7405	25.9852		9	9	9	18.9	18.9	18.9	52.948	0	1293200000	19	0.685081	0.338641	-0.872079	-1.35666	P07099;B1AQP8;B1AQP9	P07099	Epoxide hydrolase 1	EPHX1
31.7204	31.5712	30.9122	31.4434	30.9497		6	6	6	71.3	71.3	71.3	10.044	0	26034000000	130	1.01342	0.274981	-0.544039	-1.65933	P07108	P07108	Acyl-CoA-binding protein	DBI
36.1665	36.028	36.4521	36.4251	36.161		22	21	21	61.1	61.1	61.1	36.638	0	692750000000	1061	0.816471	0.426036	0.248824	1.07956	P07195;A8MW50;C9J7H8;F5H793	P07195	L-lactate dehydrogenase B chain	LDHB
24.0202	25.4111	25.5313	25.1168	24.711		1	1	1	2	2	2	65.171	0.0030505	88255000	0	-4.34294e-08	1	0	0	P07199	P07199	Major centromere autoantigen B	CENPB
30.7882	30.9893	30.6756	30.7972	30.7596		12	12	12	65.5	65.5	65.5	22.088	0	17640000000	187	0.700256	0.567187	-0.144593	-0.768571	P07203	P07203	Glutathione peroxidase 1	GPX1
33.5868	33.4373	33.3788	33.2957	33.3913		35	35	35	58.3	58.3	58.3	57.116	0	127550000000	692	0.983039	0.489	-0.156764	-0.933964	P07237;F5H8J2;H7BZ94;H0Y3Z3;I3L398;I3NI03;I3L312;I3L4M2;I3L0S0;I3L3U6;I3L3P5;I3L514;I3L1Y5	P07237;F5H8J2;H7BZ94;H0Y3Z3	Protein disulfide-isomerase	P4HB
27.3259	26.6625	27.0034	25.7508	27.2862		4	4	4	22.7	22.7	22.7	20.863	0	1046100000	7	0.176874	0.769542	-0.314063	-0.414686	P07305	P07305	Histone H1.0;Histone H1.0, N-terminally processed	H1F0
32.332	32.5849	32.8209	32.9443	32.7369		19	19	19	50.5	50.5	50.5	44.552	0	81251000000	398	1.26446	0.271467	0.375596	1.69046	P07339;H7C469;C9JH19;F8WD96;H7C1V0;F8W787	P07339;H7C469;C9JH19;F8WD96	Cathepsin D;Cathepsin D light chain;Cathepsin D heavy chain	CTSD
30.7629	31.0076	30.6064	30.4606	30.6835		22	22	22	60.2	60.2	60.2	38.604	0	22717000000	165	1.02935	0.343483	-0.301756	-1.34555	P07355;H0YN42;A6NMY6;H0YMD0;H0YMU9;H0YM50;H0YKS4;H0YMM1;H0YNP5;H0YKZ7;H0YLV6;H0YMT9;H0YKX9;H0YN28;H0YL33;H0YKL9;H0YMW4;H0YKV8;H0YNB8;H0YN52;H0YMD9;H0YKN4;H0YNA0;H0YLE2	P07355;H0YN42;A6NMY6;H0YMD0;H0YMU9;H0YM50;H0YKS4;H0YMM1	Annexin A2;Annexin;Putative annexin A2-like protein	ANXA2;ANXA2P2
30.667	31.3824	31.0922	31.1218	31.0974		25	25	25	33.6	33.6	33.6	81.889	0	22469000000	231	0.104426	0.871841	0.0790882	0.215588	P07384;E9PLX0;E9PJJ3;E9PLC9;E9PMC6;E9PJA6;E9PSA6;E9PQB3;E9PRM1;E9PL37;E9PIA9	P07384	Calpain-1 catalytic subunit	CAPN1
35.0436	34.9397	34.7826	34.8513	34.8485		29	4	4	74.6	16.7	16.7	47.766	0	305570000000	242	1.37098	0.417033	-0.164174	-1.1068	Q5JP53;P07437;Q5ST81;E9PBJ4	Q5JP53;P07437;Q5ST81	Tubulin beta chain	TUBB
29.7393	29.7503	29.6943	29.8434	29.5487		14	14	14	27.9	27.9	27.9	63.111	0	11627000000	104	0.165004	0.861643	-0.0493428	-0.235074	P07686;Q5URX0;H0YA83;H0Y9B6;D6REQ8	P07686;Q5URX0	Beta-hexosaminidase subunit beta;Beta-hexosaminidase subunit beta chain B;Beta-hexosaminidase subunit beta chain A	HEXB
24.8045	25.5522	24.6933	26.9072	24.2903		3	2	2	9.9	7.8	7.8	37.564	0	323010000	4	0.0362177	0.944356	0.118581	0.0999345	P07711;Q5T8F0	P07711;Q5T8F0	Cathepsin L1;Cathepsin L1 heavy chain;Cathepsin L1 light chain	CTSL1
35.8231	35.3083	35.9217	36.0662	35.6188		13	13	13	92.1	92.1	92.1	15.054	0	435080000000	672	0.491749	0.521667	0.303205	0.850566	P07737;K7EJ44;CON__P02584;I3L3D5	P07737;K7EJ44	Profilin-1	PFN1
24.7464	24.6776	25.4725	26.889	24.3778		3	3	3	10	10	10	30.005	0.00079051	281050000	1	-4.34294e-08	1	0	0	P07738	P07738	Bisphosphoglycerate mutase	BPGM
27.5229	27.9909	28.7516	28.3981	28.5991	+	11	11	7	25.8	25.8	18.2	60.801	0	4301400000	35	1.48745	0.178416	0.826065	2.59106	P07947;J3QRU1;Q5R3A8;P06241;E5RFS5;Q5TGY6;P09769	P07947;J3QRU1	Tyrosine-protein kinase Yes	YES1
33.4752	33.5427	33.4207	33.4951	33.4971		89	89	88	55.3	55.3	55.3	170.59	0	123190000000	979	0.373165	0.849245	-0.0379791	-0.269188	P07814;V9GYZ6;V9GZ76	P07814;V9GYZ6	Bifunctional glutamate/proline--tRNA ligase;Glutamate--tRNA ligase;Proline--tRNA ligase	EPRS
29.2917	28.345	28.0597	28.8555	28.4113		7	7	7	25.4	25.4	25.4	37.821	0	5051600000	52	0.323706	0.619298	-0.376196	-0.670145	P07858;R4GMQ5;E9PR54;E9PJ67;E9PCB3;E9PKQ7;E9PNL5;E9PHZ5;E9PLY3;E9PSG5;E9PQM1;E9PS78	P07858	Cathepsin B;Cathepsin B light chain;Cathepsin B heavy chain	CTSB
35.7778	35.4098	35.9855	35.9267	35.5667		60	45	38	67.1	51.4	44.4	84.659	0	520490000000	1416	0.439206	0.583259	0.232515	0.731951	P07900;Q86U12;G3V2J8;Q58FG1	P07900;Q86U12	Heat shock protein HSP 90-alpha	HSP90AA1
[truncated: 3,609 more rows]

## Sheet: UBR7 KD significant
Statistically significant changes upon UBR7 KD
[truncated: 505 more rows]

## Sheet: UBR7 KD GOBPs
GOBP analysis of differentially expressed proteins upon UBR7 KD
[truncated: 83 more rows]

[truncated: 6 more sheets: UBE3A KD all proteins, UBE3A KD significant, UBE3A GOBPs, RNF181 all proteins, RNF181 KD significant, RNF181 GOBPs]
