# Supplementary material for: Insights into the ubiquitin-proteasome system of human embryonic stem cells
Source: Sci Rep. 2018 Mar 6;8:4092. doi: 10.1038/s41598-018-22384-9 (PMC5840266; doi:10.1038/s41598-018-22384-9)
Supplement: Supplementary file 14 — Dataset 13 [file 41598_2018_22384_MOESM14_ESM.xlsx]

## Sheet: All proteins
Supplementary Data 13. Proteomic data of hESCs treated with the proteasome inhibitor MG132
Significant	-Log Student's t-test p-value MG-132_DMSO	Student's t-test Difference MG-132_DMSO	Protein IDs	Majority protein IDs	Protein names	Gene names	Symbol color	Symbol type	Symbol size	Show label	Only identified by site	Peptides	Razor + unique peptides	Unique peptides	Sequence coverage [%]	Unique + razor sequence coverage [%]	Unique sequence coverage [%]	Mol. weight [kDa]	Q-value	Score	Intensity	MS/MS Count	LFQ intensity DMSO_01	LFQ intensity DMSO_02	LFQ intensity DMSO_03	LFQ intensity DMSO_04	LFQ intensity DMSO_05	LFQ intensity DMSO_06	LFQ intensity mg132_01	LFQ intensity mg132_02	LFQ intensity mg132_03	LFQ intensity mg132_04	LFQ intensity mg132_05	LFQ intensity mg132_06
	0.883126	0.379026	A0AV96;D6R9D6;B7Z8Z7;D6REZ6;D6RBS9;D6RBP6;D6RA49;D6RFL5;D6R9M7;D6RCT1	A0AV96;D6R9D6;B7Z8Z7;D6REZ6;D6RBS9	RNA-binding protein 47	RBM47	Color [DarkGray]	1	4			5	5	5	16.7	16.7	16.7	64.098	0	55.449	9292900000	27	28.8499	29.2228	29.6676	29.3128	29.7471	29.848	30.1866	29.6346	29.2889	30.3771	29.5111	29.9242
	0.040328	0.0174249	A0AVT1;H0Y8S8;H0Y9U5	A0AVT1	Ubiquitin-like modifier-activating enzyme 6	UBA6	Color [DarkGray]	1	4			21	21	21	27.1	27.1	27.1	117.97	0	75.738	23616000000	26	30.8348	30.8304	31.5342	31.1137	31.1469	30.526	31.1407	30.8868	31.1586	31.1217	30.9289	30.8539
	0.0267305	-0.0114717	A1A528;O43264;F5H3C1	A1A528;O43264	Centromere/kinetochore protein zw10 homolog	ZW10	Color [DarkGray]	1	4			9	9	9	15	15	15	76.806	0	48.106	12206000000	21	30.2816	30.1687	30.0696	30.1299	29.8749	29.982	30.394	29.8935	29.8193	29.9193	30.5985	29.8133
	0.781505	-0.0835978	A1X283;G3V144;H0Y507;Q5TCZ1;F8WCK5;F5GZ35	A1X283	SH3 and PX domain-containing protein 2B	SH3PXD2B	Color [DarkGray]	1	4			15	15	14	24.1	24.1	23.1	101.58	0	77.644	21371000000	41	30.9122	30.7797	31.0434	30.8933	30.8984	30.9662	30.7597	30.9283	30.678	30.905	30.7885	30.9321
+	2.06657	0.219208	A2A274;Q99798	A2A274;Q99798	Aconitate hydratase, mitochondrial	ACO2	Color [DarkGray]	1	4			23	23	23	39.8	39.8	39.8	87.819	0	188.06	88151000000	155	32.9747	32.7144	32.9632	32.6041	32.8845	32.8406	33.0502	33.1755	33.0859	33.0404	32.9849	32.9598
	0.21223	-0.0400693	E7EV99;E7ENY0;A2A3N8;P35611;H0Y9H2;D6RF25;H0YFD8;D6RJE2;H0YG19;D6RAH3	E7EV99;E7ENY0;A2A3N8;P35611;H0Y9H2	Alpha-adducin	ADD1	Color [DarkGray]	1	4			14	13	13	34.3	33.1	33.1	70.055	0	105.21	53348000000	92	32.2163	32.2056	32.2727	32.2808	32.2294	32.1395	32.4364	31.9184	32.2704	32.0541	32.256	32.1685
+	0.830787	0.697413	A2IDC7;Q4TT37;A2IDC6;Q4TT38;Q13084	A2IDC7;Q4TT37;A2IDC6;Q4TT38;Q13084	39S ribosomal protein L28, mitochondrial	MRPL28	Color [DarkGray]	1	4			3	3	3	18	18	18	23.146	0	14.003	3982400000	9	27.3013	28.7691	29.0182	27.5703	28.9601	26.7211	29.145	28.5159	28.8217	29.1163	27.9289	28.997
	0.806997	0.101227	A5YKK6;B5MDN3;H3BMZ2;H3BVC9;H3BTH2;H3BNB1;H3BR89;H3BPF1;H3BT18;H3BU44;H3BMH0	A5YKK6;B5MDN3	CCR4-NOT transcription complex subunit 1	CNOT1	Color [DarkGray]	1	4			46	46	46	26.1	26.1	26.1	266.94	0	267.01	59110000000	150	32.3446	32.2683	32.3627	32.2395	32.1658	32.4098	32.2382	32.6096	32.3186	32.3212	32.4762	32.4343
+	3.91243	0.932081	H3BTL1;Q9GZQ8;A6NCE7;H3BTE7;Q9H492	H3BTL1;Q9GZQ8;A6NCE7;H3BTE7	Microtubule-associated proteins 1A/1B light chain 3B;Microtubule-associated proteins 1A/1B light chain 3 beta 2	MAP1LC3B;MAP1LC3B2	Color [DarkGray]	1	4			4	4	4	53.3	53.3	53.3	9.0115	0	12.321	30007000000	42	31.4109	30.9154	30.7904	30.797	30.5331	30.6871	31.7607	32.0344	32.0553	31.6461	31.7654	31.4645
	0.854252	-0.151873	A6NDG6;H3BV17	A6NDG6	Phosphoglycolate phosphatase	PGP	Color [DarkGray]	1	4			7	7	7	28	28	28	34.006	0	21.788	11660000000	23	30.2041	30.1975	29.9146	30.0436	29.7731	30.2283	29.7527	29.8666	30.099	29.8807	29.7957	30.0553
+	2.62308	-0.268603	A6NEM2;P51610;H7C1C4;Q9Y5Z7	A6NEM2;P51610	Host cell factor 1;HCF N-terminal chain 1;HCF N-terminal chain 2;HCF N-terminal chain 3;HCF N-terminal chain 4;HCF N-terminal chain 5;HCF N-terminal chain 6;HCF C-terminal chain 1;HCF C-terminal chain 2;HCF C-terminal chain 3;HCF C-terminal chain 4;HCF C-terminal chain 5;HCF C-terminal chain 6	HCFC1	Color [DarkGray]	1	4			28	28	28	19.6	19.6	19.6	213.47	0	135.39	64470000000	96	32.5588	32.6193	32.5986	32.7279	32.5568	32.6026	32.5643	32.1691	32.453	32.236	32.3823	32.2478
	0.291262	0.363707	F5H1G9;F8WA55;F8WA56;A6NFN2;Q8IZP0	F5H1G9;F8WA55;F8WA56;A6NFN2;Q8IZP0	Abl interactor 1	ABI1	Color [DarkGray]	1	4			5	5	4	22.3	22.3	20.1	43.473	0	44.037	6849800000	13	28.6925	26.8341	29.3415	29.3697	29.2418	29.2994	27.5798	29.21	29.8577	29.1545	29.955	29.2041
+	1.49965	1.13374	K7EIN1;K7ESN4;K7EIJ0;K7ENL2;A6NG10;K7EMC9;Q969T9;B4DFG2;K7EIK1	K7EIN1;K7ESN4;K7EIJ0;K7ENL2;A6NG10;K7EMC9;Q969T9;B4DFG2	WW domain-binding protein 2	WBP2	Color [DarkGray]	1	4			3	3	3	29.8	29.8	29.8	11.967	0	6.0409	7186600000	3	26.413	27.3061	27.3715	27.8341	27.0319	27.3374	28.7017	27.6202	26.9334	29.358	28.0018	29.4814
	2.76849	-0.0866528	A6NG51;Q13813	A6NG51;Q13813	Spectrin alpha chain, non-erythrocytic 1	SPTAN1	Color [DarkGray]	1	4			108	108	108	54	54	54	284.94	0	323.31	491210000000	737	35.3797	35.4169	35.4721	35.4773	35.4914	35.4778	35.3778	35.3356	35.3582	35.3953	35.3842	35.3442
+	1.7653	0.576237	B7Z9S8;A6NGH2;P05026;V9GYR2	B7Z9S8;A6NGH2;P05026;V9GYR2	Sodium/potassium-transporting ATPase subunit beta-1	ATP1B1	Color [DarkGray]	1	4			5	5	5	30	30	30	28.627	0	46.355	6348500000	12	29.0553	28.733	28.6389	28.6401	28.8867	28.6781	28.7461	29.7722	28.9332	29.1366	29.7217	29.7799
	0.0950889	-0.0651178	A6NH01;P56377;H7BZG6;H0Y673;B7Z3M9;H7C1E4;P61966	A6NH01;P56377;H7BZG6;H0Y673;B7Z3M9	AP-1 complex subunit sigma-2	AP1S2	Color [DarkGray]	1	4			3	3	3	16.2	16.2	16.2	19.137	0	9.8962	4062800000	14	28.2906	28.3452	28.6219	28.2748	28.5636	28.5977	27.6306	28.7096	27.8826	28.9963	28.0602	29.0238
+	1.16711	-0.669279	A6NHB5;Q14202;A6NC58;A6NL54;A6NHN7	A6NHB5;Q14202;A6NC58;A6NL54;A6NHN7	Zinc finger MYM-type protein 3	ZMYM3	Color [DarkGray]	1	4			2	2	2	3.1	3.1	3.1	152.6	0	14.006	1699900000	4	27.3036	27.9423	28.2385	28.447	27.5317	27.867	26.4185	28.019	26.5575	27.5916	26.9131	27.8146
	0.954702	-0.178244	A6NHR9;J3KTL8;J3QSH1	A6NHR9;J3KTL8	Structural maintenance of chromosomes flexible hinge domain-containing protein 1	SMCHD1	Color [DarkGray]	1	4			14	14	14	9.1	9.1	9.1	226.37	0	43.321	13644000000	33	30.512	30.3488	30.2877	30.5426	30.0563	30.1082	29.9288	30.096	30.3038	30.0744	30.3086	30.0747
	0.944286	0.140271	A6NKH4;Q13596;H0YK42;H0YK43;J3KPH4;H0YKD5;H0YKL5;H0YK58	A6NKH4;Q13596;H0YK42	Sorting nexin-1	SNX1	Color [DarkGray]	1	4			9	7	7	22.6	18.1	18.1	53.303	0	21.333	9197300000	14	29.5451	29.6608	29.6377	29.7509	29.6298	29.4863	29.4883	29.9602	29.7685	29.6603	29.932	29.743
	0.655734	0.242143	A6NMQ1;P09884	A6NMQ1;P09884	DNA polymerase;DNA polymerase alpha catalytic subunit	POLA1	Color [DarkGray]	1	4			11	11	11	9.9	9.9	9.9	166.46	0	17.018	14022000000	28	29.7221	29.962	30.4512	29.8758	30.5531	30.3167	30.2886	30.5552	30.1071	30.5987	30.0072	30.777
	0.151562	0.0288849	A6NMQ3;C9JUF4;Q5T5H1;O43768;H3BTD3	A6NMQ3;C9JUF4;Q5T5H1;O43768	Alpha-endosulfine	ENSA	Color [DarkGray]	1	4			7	7	6	52.9	52.9	45	15.634	0	110.63	45907000000	64	32.1097	31.8971	31.8877	32.2107	31.9526	31.7901	31.9699	31.8885	32.1386	31.9289	32.0727	32.0226
+	2.85425	0.208142	A6NN80;P08133;E5RK69;E7EMC6;E5RFF0;E5RJF5;E5RK63;E5RI05;E5RJR0;E5RIU8;H0YC77	A6NN80;P08133;E5RK69	Annexin A6;Annexin	ANXA6	Color [DarkGray]	1	4			37	37	37	59.7	59.7	59.7	75.276	0	235.86	135520000000	212	33.526	33.3954	33.5192	33.386	33.4451	33.4053	33.63	33.685	33.741	33.4794	33.7475	33.6427
+	1.10862	1.23939	A6NNI4;G8JLH6;P21926	A6NNI4;G8JLH6;P21926	Tetraspanin;CD9 antigen	CD9	Color [DarkGray]	1	4			2	2	2	12.6	12.6	12.6	17.764	0	7.5208	7058100000	12	26.8901	27.7661	27.9352	28.3159	28.2407	27.0364	28.9504	30.6141	29.0742	28.074	26.7116	30.1965
	0.104466	-0.0338138	A6NNK5;Q12888;C9JXV0;H7BZY0;M0R142;H7C3N7	A6NNK5;Q12888	Tumor suppressor p53-binding protein 1	TP53BP1	Color [DarkGray]	1	4			20	20	20	16.1	16.1	16.1	209.02	0	90.618	31294000000	52	31.432	31.2163	31.7639	31.6165	31.5946	31.0451	31.4787	31.3824	31.1982	31.5617	31.456	31.3885
	0.0393914	-0.00988674	A8MQ02;P55196;J3KN01;C9JX92;Q5TIG5;H0Y8L4;H0Y7R8;F8W9I4;E9PFY5;H0Y9I0;H0YA98;H0Y948;H0Y8U8	A8MQ02;P55196;J3KN01;C9JX92;Q5TIG5	Afadin	MLLT4	Color [DarkGray]	1	4			28	28	28	19.2	19.2	19.2	206.79	0	119.66	26437000000	55	31.2447	31.0328	31.1483	31.249	31.2023	31.1287	31.2388	31.4332	30.9525	31.3039	31.0835	30.9345
+	0.772854	0.839212	A8MSH5;Q9BY42;A2A2L5;A2A2L6	A8MSH5;Q9BY42;A2A2L5	Protein RTF2 homolog	RTFDC1	Color [DarkGray]	1	4			4	4	4	16.7	16.7	16.7	37.531	0	11.779	6605800000	5	27.4003	27.1609	29.3817	27.4249	27.6213	26.589	26.8364	28.0293	27.964	29.0066	29.5478	29.2292
	0.966887	-0.195581	A8MUA9;A8MU27;P55854	A8MUA9;A8MU27;P55854	Small ubiquitin-related modifier 3	SUMO3	Color [DarkGray]	1	4			4	2	2	23.7	9.6	9.6	15.317	0	6.6005	3828700000	3	28.8943	28.4702	28.4641	28.3256	28.3842	28.3501	28.2018	28.3267	28.511	28.0694	28.4434	28.1628
	0.23251	0.105079	A8MVQ3;P49589;B4DKY1	A8MVQ3;P49589;B4DKY1	Cysteine--tRNA ligase, cytoplasmic	CARS	Color [DarkGray]	1	4			18	18	18	29.3	29.3	29.3	84.471	0	84.679	32495000000	72	31.193	31.1961	31.5761	31.6089	31.5294	31.2735	31.2335	31.7796	31.0623	31.8655	31.1005	31.9661
	0.422458	0.11307	A8MW61;O43660;H0YA24;D6RA26;H0YAA2;B7Z982	A8MW61;O43660	Pleiotropic regulator 1	PLRG1	Color [DarkGray]	1	4			12	12	12	32.1	32.1	32.1	57.181	0	99.292	19435000000	35	30.7184	30.8205	30.7191	30.7186	30.7437	30.5169	31.3073	30.611	30.9749	30.5552	30.8039	30.6634
	0.37806	-0.120121	P62308;A8MWD9;Q49AN9;F5H013;C9JVQ0	P62308;A8MWD9;Q49AN9;F5H013;C9JVQ0	Small nuclear ribonucleoprotein G;Putative small nuclear ribonucleoprotein G-like protein 15	SNRPG;SNRPGP15	Color [DarkGray]	1	4			5	5	5	36.8	36.8	36.8	8.496	0	16.975	66425000000	27	32.6394	32.415	32.3096	32.709	32.2692	32.748	32.0825	32.0305	32.6223	32.5837	32.661	32.3895
+	4.09479	-0.310448	A8MXP9;P43243;D6REM6;D6R991;H0Y8T4;B3KM87;D6R8Z5;D6RBK5;D6RCM3;D6REK4;D6RBI2;D6RE02;D6RIA2;D6RB45;D6RGW7;D6R9F3;D6RAM9;D6RAY2;D6RBS2	A8MXP9;P43243;D6REM6;D6R991	Matrin-3	MATR3	Color [DarkGray]	1	4			38	38	38	51.6	51.6	51.6	99.966	0	323.31	510600000000	459	35.6274	35.6914	35.5164	35.6304	35.6036	35.626	35.4709	35.3245	35.3244	35.1965	35.3302	35.186
	0.0570673	-0.0824706	A8MYQ9;J3KQW8;Q9BZG1;C9JY26;C9JBG0;E7ES60;J3QLC6;V9GY61;K7EJW7;K7EIF2;H7C0Y7	A8MYQ9;J3KQW8;Q9BZG1;C9JY26;C9JBG0;E7ES60;J3QLC6	Ras-related protein Rab-34	RAB34	Color [DarkGray]	1	4			6	6	6	26.9	26.9	26.9	29.2	0	16.491	3564500000	8	27.3124	26.2833	28.8998	27.6159	28.6964	28.7073	27.3673	27.2083	26.9624	28.7138	28.341	28.4274
+	1.60208	-0.635255	A8MZF9;P55039;J3QKW7;J3QRI9;J3QR71;J3QL90;J3KRL5;J3QKV7	A8MZF9;P55039;J3QKW7;J3QRI9	Developmentally-regulated GTP-binding protein 2	DRG2	Color [DarkGray]	1	4			5	5	5	16.3	16.3	16.3	38.129	0	20.207	6000700000	18	29.4165	29.3494	28.7649	28.8577	29.2188	29.9005	28.0703	28.7113	28.4394	28.8286	28.3624	29.2843
	0.130242	0.0693092	A9Z1X7;E9PCT1;Q8IYB3;M0R088;M0QXG5;M0R1E7;B4DED5	A9Z1X7;E9PCT1;Q8IYB3;M0R088	Serine/arginine repetitive matrix protein 1	SRRM1	Color [DarkGray]	1	4			7	7	7	13.4	13.4	13.4	103.39	0	61.506	46011000000	66	31.9569	31.9399	31.7978	32.0084	31.8553	32.1104	32.8622	31.9406	32.2452	31.5064	31.8781	31.6521
+	2.37423	0.205048	B0QY89;Q9Y262;B0QY90;C9JHP4;C9K0Q7;H7C3A0;H0Y7E6	B0QY89;Q9Y262;B0QY90	Eukaryotic translation initiation factor 3 subunit L	EIF3L	Color [DarkGray]	1	4			27	27	27	47.6	47.6	47.6	70.901	0	207.65	150780000000	243	33.5515	33.5684	33.6627	33.5454	33.6569	33.575	33.7616	33.962	33.7332	33.8699	33.6038	33.8597
	0.605488	-0.0562865	H7BY36;C9JGE3;B0QYK0;Q01844	H7BY36;C9JGE3;B0QYK0;Q01844	RNA-binding protein EWS	EWSR1	Color [DarkGray]	1	4			4	4	4	16.6	16.6	16.6	32.071	0	19.497	46920000000	38	32.0899	32.0696	31.9781	32.0726	32.0092	32.1497	32.1007	32.0409	32.1101	31.8702	31.9534	31.9561
	0.133097	0.0596517	F2Z2V0;B0QZ18;Q99829;E7ENH5;A6PVH9;H0Y524;Q5JX45;Q5JX56;Q5JX58;Q5JX59;Q5JX60;Q5JX44;Q5JX54;Q5JX55;Q5JX61;Q5JX52;Q5JX57;E7EV27	F2Z2V0;B0QZ18;Q99829;E7ENH5;A6PVH9;H0Y524;Q5JX45	Copine-1	CPNE1	Color [DarkGray]	1	4			7	7	7	11.6	11.6	11.6	58.634	0	25.091	12704000000	19	30.262	30.4277	30.0832	30.2716	29.9327	29.9967	30.7323	30.1197	30.4952	29.783	30.3673	29.8344
	0.376405	-0.0685139	B0YIW6;P48444;E9PK34	B0YIW6;P48444	Coatomer subunit delta	ARCN1	Color [DarkGray]	1	4			20	20	20	40.9	40.9	40.9	61.626	0	116.45	86123000000	119	32.9284	32.9433	32.895	32.9032	32.9272	32.8889	32.4813	33.0879	32.8907	32.8816	32.8399	32.8934
	0.212772	-0.0795412	B1AH59;B1AH60;Q9H1I8	B1AH59;B1AH60;Q9H1I8	Activating signal cointegrator 1 complex subunit 2	ASCC2	Color [DarkGray]	1	4			4	4	4	20.4	20.4	20.4	27.52	0	13.376	2211400000	12	27.9232	27.671	27.8289	27.7011	27.7467	27.6358	28.27	27.3613	27.5709	27.3361	27.5888	27.9024
	0.275668	0.0390142	B1AHD1;P55769	B1AHD1;P55769	NHP2-like protein 1;NHP2-like protein 1, N-terminally processed	NHP2L1	Color [DarkGray]	1	4			6	6	6	65.9	65.9	65.9	14.627	0	45.189	86273000000	83	32.8044	32.7247	32.9976	32.8311	32.9131	32.8727	33.1158	32.8761	32.8811	32.8775	32.8361	32.7912
+	2.94228	-0.776029	B1AHL2	B1AHL2	Fibulin-1	FBLN1	Color [DarkGray]	1	4			1	1	1	2.8	2.8	2.8	78.329	0	23.74	3884100000	11	28.572	28.7422	28.9994	29.4849	28.4668	28.5756	28.1116	28.0399	28.212	28.1366	27.9924	27.6923
	0.167345	0.0653346	B7Z686;B1AHR1;Q9UH03;B1AHR2	B7Z686;B1AHR1;Q9UH03;B1AHR2	Neuronal-specific septin-3	2017-09-03	Color [DarkGray]	1	4			4	4	4	13.6	13.6	13.6	32.997	0	8.5981	5063300000	9	28.6	28.6664	28.6959	29.4298	28.7703	28.4934	28.9383	28.5712	28.9139	28.9458	29.0061	28.6727
	1.03425	-0.138679	B1AK87;B1AK88;F6USW4;F6Q0E3	B1AK87;B1AK88;F6USW4		CAPZB	Color [DarkGray]	1	4			17	17	2	65	65	6.2	29.295	0	171	119490000000	159	33.328	33.4371	33.371	33.5238	33.4534	33.3957	33.2497	33.1967	33.4744	33.1923	33.4938	33.0702
+	5.47892	0.652416	B1AKJ5;O43847;G3V1R5;F5H7V1;H0Y5G9	B1AKJ5;O43847;G3V1R5;F5H7V1	Nardilysin	NRD1	Color [DarkGray]	1	4			19	19	19	18.9	18.9	18.9	139.41	0	101.57	34716000000	79	31.0513	31.0266	31.4205	31.2327	31.2111	31.2789	31.9697	31.8556	31.8161	31.9416	31.8375	31.7152
	0.47831	-0.638028	H0YBU8;H0Y6Y8;B1AL05;Q8N983	H0YBU8;H0Y6Y8;B1AL05;Q8N983	39S ribosomal protein L43, mitochondrial	MRPL43	Color [DarkGray]	1	4			2	2	2	14.9	14.9	14.9	16.567	0	6.3997	3723300000	6	28.3002	27.8445	27.3542	27.9121	29.219	28.7478	25.9732	26.8923	26.6463	29.1201	27.5475	29.3702
+	2.33531	-1.11876	B1ALK7;B7Z6G2;E7EUY6;Q14155;E9PDQ5;B7Z3C7;Q15052;C9JDI6;B1ANY6;E7ENL8;E7EU80;B7Z6D9	B1ALK7;B7Z6G2;E7EUY6;Q14155;E9PDQ5	Rho guanine nucleotide exchange factor 7	ARHGEF7	Color [DarkGray]	1	4			6	6	6	12.3	12.3	12.3	79.831	0	35.884	5835400000	4	29.6595	29.3456	28.9702	29.1905	29.0924	29.0914	27.7732	27.2995	28.0508	28.9709	27.5715	28.971
	0.87285	-0.170364	B1ANR0;Q13310;H0Y5F5;B1ANR1;H0YEU6;H0YCC8;H0YEQ8;H0Y6X6;H0YER0;J3KTH5;P0CB38	B1ANR0;Q13310;H0Y5F5	Polyadenylate-binding protein;Polyadenylate-binding protein 4	PABPC4	Color [DarkGray]	1	4			23	13	12	40.8	20.8	19.3	67.97	0	44.315	63032000000	90	32.3832	32.5191	32.6348	32.6206	32.4373	32.3636	31.8833	32.3058	32.49	32.437	32.3439	32.4764
	0.699705	0.206743	B1AVU8;P07602;C9JIZ6	B1AVU8;P07602;C9JIZ6	Prosaposin;Saposin-A;Saposin-B-Val;Saposin-B;Saposin-C;Saposin-D	PSAP	Color [DarkGray]	1	4			17	17	17	31.7	31.7	31.7	61.692	0	111.91	321290000000	196	34.8909	34.8857	34.4369	34.7656	34.2986	34.4067	35.2802	34.6924	34.8642	34.7374	34.8394	34.5112
+	4.75545	0.553642	B2R5P6;E2QRB9;B7Z2S5;E9PNQ6;E7EW10;Q16881;E9PIR7;E7ESI6;E9PKD3;E9PIZ5;E9PLT3;E9PKI4;E9PQI3;E9PRI8;E7EWK1;F5H1L4;E7ENA2;D3YTF8;F5H2V0;D3YTF9;Q9NNW7	B2R5P6;E2QRB9;B7Z2S5;E9PNQ6;E7EW10;Q16881;E9PIR7;E7ESI6	Thioredoxin reductase 1, cytoplasmic	TXNRD1	Color [DarkGray]	1	4			22	22	22	58.6	58.6	58.6	54.546	0	231.79	110660000000	134	33.0515	32.932	32.8424	33.0008	32.9261	32.8275	33.2393	33.454	33.5652	33.4428	33.7085	33.4921
	0.323617	-0.240643	B2WTI3;B2WTI4;K7EJU9;Q6NYC1	B2WTI3;B2WTI4;K7EJU9;Q6NYC1	Bifunctional arginine demethylase and lysyl-hydroxylase JMJD6	JMJD6	Color [DarkGray]	1	4			2	2	2	6.3	6.3	6.3	39.241	0.00057737	4.5647	1357000000	3	26.8141	27.6469	26.5577	27.7476	27.9507	27.0234	26.8118	28.0939	26.9217	27.1073	26.907	26.4547
	0.703297	-0.448867	H0YNI7;B4DE62;B3KQ29;F5H7D6;G8JLG4;H0YNT2;K7EMK7;F8W8S3;H0YKT5;H0YKN8;H0YL70;F8W9R0;Q04725;Q04724;Q04726;Q04727;K7EJR7	H0YNI7;B4DE62;B3KQ29;F5H7D6;G8JLG4;H0YNT2;K7EMK7;F8W8S3;H0YKT5;H0YKN8;H0YL70;F8W9R0;Q04725;Q04724;Q04726;Q04727	Transducin-like enhancer protein 2;Transducin-like enhancer protein 1;Transducin-like enhancer protein 3;Transducin-like enhancer protein 4	TLE3;TLE2;TLE1;TLE4	Color [DarkGray]	1	4			3	3	3	8.5	8.5	8.5	38.368	0	12.154	8000900000	10	29.2975	29.4385	29.9251	29.6803	29.8761	29.2394	27.8653	28.6706	29.9445	29.4263	29.3683	29.4886
+	2.16873	0.192614	B3KS98;O15372;E5RJT0;E5RGU4;E5RFW7;E5RFH0;E5RHC7;E5RH59	B3KS98;O15372;E5RJT0	Eukaryotic translation initiation factor 3 subunit H	EIF3H	Color [DarkGray]	1	4			14	14	14	48.6	48.6	48.6	41.581	0	92.566	67681000000	112	32.471	32.5235	32.4236	32.4456	32.3425	32.5067	32.8682	32.6644	32.627	32.5023	32.585	32.6215
	0.506491	0.100026	B3KSH1;O00303;B4DEW9;H0YDT6;E9PQV8	B3KSH1;O00303;B4DEW9	Eukaryotic translation initiation factor 3 subunit F	EIF3F	Color [DarkGray]	1	4			15	15	15	55.4	55.4	55.4	39.146	0	150.85	128710000000	142	33.3053	33.264	33.3343	33.553	33.4616	33.4305	33.519	33.8888	33.4086	33.3759	33.3684	33.3882
+	1.53892	-0.366711	F8W7U8;P49959;B3KTC7;F5GXT0;F5H742;F5H256	F8W7U8;P49959;B3KTC7	Double-strand break repair protein MRE11A	MRE11A	Color [DarkGray]	1	4			11	11	11	22.5	22.5	22.5	80.521	0	37.177	15178000000	19	30.7137	30.6487	30.4716	30.3438	30.6458	30.5909	30.0601	29.6608	30.1647	30.3505	30.3759	30.6024
+	1.67682	-0.62279	H0YLJ3;B3KTM8;H0YMJ0;Q9UBU8;H0YM21;H0YNE0;H0YLV1;H0YMT8;H0YNX3	H0YLJ3;B3KTM8;H0YMJ0;Q9UBU8;H0YM21;H0YNE0	Mortality factor 4-like protein 1	MORF4L1	Color [DarkGray]	1	4			6	6	4	30.1	30.1	20.8	31.333	0	18.071	8593600000	19	29.4108	29.6074	30.0238	29.5745	30.0927	30.0771	28.3235	28.9199	29.4367	29.3929	29.5225	29.4541
+	2.35171	0.732369	B3KUE5;P55058	B3KUE5;P55058	Phospholipid transfer protein	PLTP	Color [DarkGray]	1	4			8	8	8	25	25	25	56.634	0	40.186	5316600000	21	28.2918	28.9362	28.3364	28.7479	27.7414	28.5769	29.0785	29.1093	28.7639	29.2896	29.5269	29.2568
	0.311206	0.0723362	J3QLE5;P63162;P14678;B3KVR1;J3KRY3;S4R3P3	J3QLE5;P63162;P14678;B3KVR1;J3KRY3;S4R3P3	Small nuclear ribonucleoprotein-associated protein N;Small nuclear ribonucleoprotein-associated proteins B and B	SNRPN;SNRPB	Color [DarkGray]	1	4			7	7	7	35.5	35.5	35.5	17.546	0	29.468	100800000000	95	32.9833	33.1657	33.1259	33.1836	33.097	32.9028	32.814	33.1001	33.2621	33.3507	32.9931	33.3723
+	2.28677	0.745084	B3KVZ3;Q9H3R5;H0Y9E6;D6RBJ6	B3KVZ3;Q9H3R5;H0Y9E6	Centromere protein H	CENPH	Color [DarkGray]	1	4			7	7	7	32.5	32.5	32.5	26.239	0	40.043	13095000000	17	29.8831	29.8251	29.7328	29.8018	29.7369	29.3951	29.8636	31.1273	30.9779	30.3294	30.3392	30.2082
	0.12751	0.0252069	J3KQU9;B3KXW5;O43747;H3BNR4;H3BR36;H3BUN9;H3BN75;H3BS13;H3BV30;H3BRM7;H3BN71;B4DGE1;B3KNW1	J3KQU9;B3KXW5;O43747	AP-1 complex subunit gamma-1	AP1G1	Color [DarkGray]	1	4			16	16	16	22.7	22.7	22.7	91.695	0	98.995	35043000000	77	31.5275	31.6273	31.6869	31.4743	31.483	31.5938	31.3014	31.5921	31.595	31.7504	31.5563	31.7488
	0.173014	-0.0680803	B4DDF4;B4DUT8;Q99439;H3BVI6;K7ES69;H3BQH0;U3KPS3	B4DDF4;B4DUT8;Q99439;H3BVI6	Calponin;Calponin-2	CNN2	Color [DarkGray]	1	4			13	11	11	49.7	43.6	43.6	32.616	0	100.84	83773000000	105	32.6856	32.6595	32.7574	32.6623	32.6549	32.7957	33.2989	32.2929	32.2561	32.604	32.7253	32.6299
	0.0166063	-0.0213381	B4DFN6;P09543	B4DFN6;P09543	2,3-cyclic-nucleotide 3-phosphodiesterase	CNP	Color [DarkGray]	1	4			2	2	2	14	14	14	20.245	0	18.61	2870200000	5	26.9924	27.9534	27.8352	28.328	27.937	26.6564	27.4122	28.4262	28.4624	26.8102	26.3847	28.0787
	1.01129	-0.186611	J3QKS7;B4DGM3;Q969G3;K7EMQ8;H7C048;J3KT85;J3QR61	J3QKS7;B4DGM3;Q969G3;K7EMQ8;H7C048	SWI/SNF-related matrix-associated actin-dependent regulator of chromatin subfamily E member 1	SMARCE1	Color [DarkGray]	1	4			8	8	8	28.5	28.5	28.5	33.433	0	57.411	25993000000	64	31.4829	31.2583	31.1121	31.3554	31.2352	31.1715	31.3675	31.005	31.0942	30.9478	31.2804	30.8009
+	2.89192	0.562181	P27824;B4DGP8;B4E2T8;H0Y9Q7;D6RFL1;D6RB85;D6RDP7;D6RGY2;H0Y9H1;D6RAU8;D6RAQ8;D6RHJ3;D6RD16	P27824;B4DGP8;B4E2T8	Calnexin	CANX	Color [DarkGray]	1	4			19	19	19	27.5	27.5	27.5	67.567	0	141.32	103650000000	148	32.783	32.782	32.8581	32.8398	32.9525	32.6553	32.9608	33.5124	33.1515	33.6234	33.2711	33.7246
	0.516162	-0.184894	B4DGX2;P48426;Q5JUT3;H7BXS3	B4DGX2;P48426;Q5JUT3;H7BXS3	Phosphatidylinositol 5-phosphate 4-kinase type-2 alpha	PIP4K2A	Color [DarkGray]	1	4			2	2	2	7.5	7.5	7.5	39.802	0.0016159	3.2732	1760900000	6	27.2709	27.5297	27.3486	27.6116	26.7664	27.6566	27.5098	27.19	27.262	27.0253	26.7617	27.3256
	0.714921	-0.620193	B4DHE8;Q96DH6;J3KTC1;J3QKT5;B4DM51	B4DHE8;Q96DH6;J3KTC1;J3QKT5	RNA-binding protein Musashi homolog 2	MSI2	Color [DarkGray]	1	4			7	7	7	27.5	27.5	27.5	34.812	0	40.661	13801000000	30	30.3655	30.2613	30.4378	30.5448	30.352	30.4361	27.6991	30.3036	30.3982	29.6696	30.7059	29.9
	1.05149	0.209639	B4DJA5;P20339;F8VVZ0;F8VUA5;F8VVK3;F8VWU4;F8WCY6;F8WD79;F8VPW9;F8VSF8;F8VWZ7	B4DJA5;P20339;F8VVZ0;F8VUA5;F8VVK3	Ras-related protein Rab-5A	RAB5A;RAB5B;RAB5C	Color [DarkGray]	1	4			6	6	3	39.3	39.3	23.4	22.178	0	23.435	27743000000	47	31.3911	31.1934	30.9852	31.1533	30.9773	31.2476	31.2263	31.4446	30.9879	31.5527	31.557	31.4372
+	1.16866	0.364113	B4DJP7;P62318;H3BT13	B4DJP7;P62318	Small nuclear ribonucleoprotein Sm D3	SNRPD3	Color [DarkGray]	1	4			4	4	4	34.2	34.2	34.2	13.291	0	45.536	89378000000	49	32.5258	33.0966	32.6824	33.0016	32.1878	32.6597	32.7636	33.08	33.594	32.9982	32.898	33.0048
+	1.59096	-0.259197	B4DJV2;O75390;H0YH82;H0YIC4;F8VPF9;F8VPA1;F8W1S4;F8VRP1;F8VX68;F8W4S1;F8VRI6;F8VTT8;F8VZK9;F8VX07;F8VR34;F8W642;F8VWQ5;F8VU34	B4DJV2;O75390	Citrate synthase;Citrate synthase, mitochondrial	CS	Color [DarkGray]	1	4			18	18	17	52.3	52.3	50.3	50.431	0	288.71	79922000000	116	32.8954	32.609	32.9441	32.8155	32.9591	33.134	32.8357	32.7062	32.3751	32.7536	32.5132	32.6181
	0.102386	-0.0187753	B4DJV5;Q13610	B4DJV5;Q13610	Periodic tryptophan protein 1 homolog	PWP1	Color [DarkGray]	1	4			3	3	3	10.7	10.7	10.7	49.038	0	22.505	19106000000	30	30.6801	30.8137	30.9254	30.5179	30.7829	30.6537	30.8047	30.717	30.5907	30.7778	30.6114	30.7596
+	1.3916	0.575796	B4DXV1;B4DKA4;Q9H9T3	B4DXV1;B4DKA4;Q9H9T3	Elongator complex protein 3	ELP3	Color [DarkGray]	1	4			2	2	2	7.2	7.2	7.2	48.062	0	8.0855	1343800000	4	26.9633	26.4659	26.6036	26.2862	27.2617	27.2994	27.533	27.6253	26.6769	27.3053	27.9291	27.2655
	0.157874	-0.057182	B4DL14;P36542	B4DL14;P36542	ATP synthase subunit gamma;ATP synthase subunit gamma, mitochondrial	ATP5C1	Color [DarkGray]	1	4			8	8	8	33.2	33.2	33.2	27.512	0	31.647	40624000000	57	31.923	31.7244	31.8113	31.6027	31.7585	32.1063	31.7512	32.3167	31.5245	31.5885	31.5451	31.8572
	1.08456	-0.189645	Q9H910;B4DLH4;A6NGP5;H3BMV3;H3BU16;H3BMT0;H3BTV5;H3BMM8;B4E1P3;H3BS08	Q9H910;B4DLH4;A6NGP5;H3BMV3;H3BU16;H3BMT0;H3BTV5	Hematological and neurological expressed 1-like protein	HN1L	Color [DarkGray]	1	4			7	7	7	55.3	55.3	55.3	20.063	0	67.002	46107000000	47	32.1245	32.0921	32.0856	32.1822	32.1199	32.0258	31.9197	31.6842	32.2499	31.7722	32.1446	31.7215
	0.210868	-0.079565	B4DLN1;P52815;I3L1E8;B4E1E9;Q9UBX3	B4DLN1;P52815	39S ribosomal protein L12, mitochondrial	MRPL12	Color [DarkGray]	1	4			8	8	8	27.8	27.8	27.8	48.099	0	56.356	37058000000	45	31.6484	31.5034	31.8046	31.6403	31.667	31.9123	30.9273	31.7893	31.8036	31.7062	31.8542	31.618
	0.141993	0.145144	E9PKS9;E9PQE8;E9PN70;B4DME1;Q9Y296;G3V1A0;G5EA23;J3KP27	E9PKS9;E9PQE8;E9PN70;B4DME1;Q9Y296;G3V1A0;G5EA23;J3KP27	Trafficking protein particle complex subunit 4	TRAPPC4	Color [DarkGray]	1	4			5	5	5	41.3	41.3	41.3	14.15	0	10.776	3373000000	7	27.4601	27.853	26.9521	27.5933	27.3897	26.7501	26.7201	26.2772	28.1593	28.2188	28.3261	27.1676
	0.243127	-0.105834	B4DMQ3;Q9BW27;J3QL54;B4DPW1;J3QLD4;J3KT10;J3QLV0;J3QLH0;F5H0W7;J3QS63;J3KS87;J3KTC7;J3QL91;J3KSH3;J3KRC0	B4DMQ3;Q9BW27;J3QL54;B4DPW1;J3QLD4;J3KT10;J3QLV0	Nuclear pore complex protein Nup85	NUP85	Color [DarkGray]	1	4			8	8	8	19.2	19.2	19.2	69.799	0	41.486	18441000000	37	30.8268	30.7725	30.6282	30.8855	30.3904	30.571	29.822	30.7012	30.4889	30.785	30.9862	30.6561
	1.20407	0.0783685	Q9Y3F4;B4DNJ6;B0AZV0;H0YH33;F5H1G1	Q9Y3F4;B4DNJ6;B0AZV0	Serine-threonine kinase receptor-associated protein	STRAP	Color [DarkGray]	1	4			21	21	21	74	74	74	38.438	0	197.28	209020000000	236	34.0896	34.1173	34.1374	34.0918	34.1416	34.1584	34.2183	34.3313	34.0781	34.2422	34.1384	34.1979
+	4.7138	-0.747264	B4DNW0;Q03154;C9JMV9;F8WC59;C9JYZ0	B4DNW0;Q03154;C9JMV9	Aminoacylase-1	ACY1;ABHD14A-ACY1	Color [DarkGray]	1	4			11	11	11	37.3	37.3	37.3	55.994	0	73.722	24038000000	45	31.2419	31.3969	31.4053	31.4456	31.163	31.5211	30.8777	30.2586	30.6022	30.7004	30.6349	30.6164
	0.31666	0.328435	F5H5P2;P12694;B4DP47;F5GXU9	F5H5P2;P12694;B4DP47;F5GXU9	2-oxoisovalerate dehydrogenase subunit alpha, mitochondrial	BCKDHA	Color [DarkGray]	1	4			3	3	3	9.2	9.2	9.2	54.202	0	20.026	4405400000	8	28.5547	28.5712	27.3761	27.2389	28.6757	28.713	26.7948	28.9612	28.9201	28.7231	29.1078	28.5932
+	1.46735	-0.673509	B4DP61;E7EQZ4;Q16637;H0YBZ9	B4DP61;E7EQZ4;Q16637;H0YBZ9	Survival motor neuron protein	SMN2;SMN1	Color [DarkGray]	1	4			2	2	2	11.9	11.9	11.9	24.38	0	7.2389	5697100000	14	29.3685	29.3662	29.4759	29.5961	29.2274	29.0612	29.5548	28.6377	28.5286	27.6682	29.1688	28.4963
	0.221773	-0.286915	B4DQ51;P45954	B4DQ51;P45954	Short/branched chain specific acyl-CoA dehydrogenase, mitochondrial	ACADSB	Color [DarkGray]	1	4			4	4	4	20	20	20	36.025	0	16.18	3567600000	3	27.8155	27.0021	27.3933	27.3894	27.9106	28.8311	27.2009	25.6844	28.5328	27.0491	28.8243	27.3288
	0.0612632	0.0251757	B4DQI6;B4DUA9;Q13595	B4DQI6;B4DUA9;Q13595	Transformer-2 protein homolog alpha	TRA2A	Color [DarkGray]	1	4			7	6	6	39.4	33.9	33.9	20.589	0	22.464	17620000000	27	30.36	30.3749	30.4657	30.7569	31.0801	30.3423	30.407	30.9298	30.759	30.4885	30.5155	30.4313
	0.18853	0.0955909	B4DR80;Q9Y6E0;H0Y630;Q5JV98;Q5JV99	B4DR80;Q9Y6E0;H0Y630	Serine/threonine-protein kinase 24;Serine/threonine-protein kinase 24 36 kDa subunit;Serine/threonine-protein kinase 24 12 kDa subunit	STK24	Color [DarkGray]	1	4			12	5	4	31.8	17.7	13.6	45.835	0	47.72	6063900000	17	29.2553	29.0767	29.1293	28.4502	29.3136	28.6896	29.3369	29.3037	28.4237	29.1306	29.3643	28.9291
	0.387832	-0.175784	Q02809;B4DR87;Q5JXB9;Q5JXB8;Q5JXB7	Q02809;B4DR87	Procollagen-lysine,2-oxoglutarate 5-dioxygenase 1	PLOD1	Color [DarkGray]	1	4			9	9	9	16.2	16.2	16.2	83.549	0	25.672	7813500000	17	29.4012	29.6763	29.2069	30.0099	29.5355	29.2248	29.6594	28.997	29.6649	28.8479	29.7384	29.0922
+	1.82803	0.502627	B4DR94;O15498;H7C3K7	B4DR94;O15498	Synaptobrevin homolog YKT6	YKT6	Color [DarkGray]	1	4			4	4	4	23.8	23.8	23.8	18.58	0	15.736	7396100000	24	29.512	29.3328	28.8339	28.8243	29.171	29.1395	29.6607	29.9901	29.1367	29.5632	29.508	29.9705
	0.151615	-0.131828	B4DSN5;P18031	B4DSN5;P18031	Tyrosine-protein phosphatase non-receptor type;Tyrosine-protein phosphatase non-receptor type 1	PTPN1	Color [DarkGray]	1	4			3	3	3	8.8	8.8	8.8	41.26	0	10.585	4143100000	5	26.9523	28.2239	28.1964	27.5561	27.6302	28.4213	27.999	28.5181	27.8095	26.8996	27.9353	27.028
+	4.0595	-0.54154	J3KMZ8;B4DT58;Q92785;E9PN04	J3KMZ8;B4DT58;Q92785;E9PN04	Zinc finger protein ubi-d4	DPF2	Color [DarkGray]	1	4			6	6	6	20	20	20	45.78	0	32.916	10499000000	21	30.1991	29.9779	30.0417	30.0129	30.1583	30.1819	29.5832	29.8464	29.4454	29.3692	29.6842	29.3941
	0.45351	-0.160181	B4DT77;P20073	B4DT77;P20073	Annexin;Annexin A7	ANXA7	Color [DarkGray]	1	4			12	12	12	41.1	41.1	41.1	37.805	0	51.921	28782000000	39	31.1797	31.3133	31.4964	31.0367	31.6667	31.3709	30.5679	31.3958	31.0998	31.4905	31.1863	31.3622
+	1.8866	-1.10865	B4DTG6;Q8ND56;K7EMZ9	B4DTG6;Q8ND56;K7EMZ9	Protein LSM14 homolog A	LSM14A	Color [DarkGray]	1	4			3	3	3	7.3	7.3	7.3	46.411	0	14.703	7115700000	18	29.7147	29.6146	29.687	29.6662	29.4814	29.7361	27.7471	27.7838	27.6601	29.2425	29.5453	29.2693
+	3.05507	-0.285856	B4DUC8;Q13126;J3QSB7;F2Z2F3;F8WES2;J3KRN1	B4DUC8;Q13126;J3QSB7	S-methyl-5-thioadenosine phosphorylase;Purine nucleoside phosphorylase	MTAP	Color [DarkGray]	1	4			15	15	15	59.7	59.7	59.7	33.186	0	107.27	71447000000	95	32.7429	32.688	32.8662	32.8515	32.651	32.7003	32.4986	32.5365	32.3533	32.6543	32.381	32.361
	0.00397099	-0.000762939	B4DVY1;O15371;B0QYA5;B0QYA6;B0QYA7;B0QYA4;B0QYA8	B4DVY1;O15371	Eukaryotic translation initiation factor 3 subunit D	EIF3D	Color [DarkGray]	1	4			17	17	17	44.9	44.9	44.9	58.14	0	227.6	69211000000	109	32.5406	32.5723	32.5986	32.5743	32.5883	32.4129	32.5159	32.6553	32.4873	32.3038	32.6983	32.6217
	0.286089	0.0858685	F8VYN9;B4DWW1;P40616;B4DZG7;F8VP99;F8VP63	F8VYN9;B4DWW1;P40616;B4DZG7	ADP-ribosylation factor-like protein 1	ARL1	Color [DarkGray]	1	4			6	6	6	49.5	49.5	49.5	21.778	0	48.729	14783000000	21	30.3428	29.9251	30.3032	30.3225	30.4652	30.435	30.7712	30.4244	30.3031	30.3774	30.0057	30.4271
	0.297907	0.41924	B4DXP5	B4DXP5	Poly(rC)-binding protein 2	PCBP2	Color [DarkGray]	1	4			17	1	0	65.2	9	0	33.926	0	58.397	4255300000	12	27.2151	27.4322	27.5293	28.1353	27.8821	28.1173	30.5709	28.2963	26.3558	27.5575	28.6314	27.415
	0.223085	0.036527	G3V4W0;B4DY08;G3V4C1;G3V2Q1;P07910;G3V576;G3V2D6;G3V251;G3V555;G3V575;G3V5X6;G3V3K6;G3V5V7;B4DSU6;O60812;G3V4M8;G3V2H6;E5RG71;B3KT61;Q86SE5	G3V4W0;B4DY08;G3V4C1;G3V2Q1;P07910;G3V576;G3V2D6;G3V251;G3V555;G3V575;G3V5X6;G3V3K6	Heterogeneous nuclear ribonucleoproteins C1/C2	HNRNPC	Color [DarkGray]	1	4			22	22	22	58.8	58.8	58.8	28.916	0	195.32	839400000000	378	36.1355	36.2563	35.9224	36.1988	36.0907	36.2297	36.2839	36.2049	36.3099	36.0851	36.134	36.0348
+	2.49999	-0.449589	B4DYB4;Q8NFH5;C9IYQ7;F8WCF5;F8WEL4;B4DP57;C9JIY9;C9JWU7	B4DYB4;Q8NFH5	Nucleoporin NUP53	NUP35	Color [DarkGray]	1	4			7	7	7	39.8	39.8	39.8	33.12	0	83.169	24789000000	37	31.1392	31.1169	31.5862	31.3309	31.4387	31.2401	30.9481	30.6503	31.2534	30.7014	30.8436	30.7576
+	1.0601	-0.305956	H7C3P4;F6S8M0;B4DYH8;P15586;F5H4C6;H0YFA9	H7C3P4;F6S8M0;B4DYH8;P15586;F5H4C6	N-acetylglucosamine-6-sulfatase	GNS	Color [DarkGray]	1	4			10	10	10	29.6	29.6	29.6	56.374	0	93.669	25696000000	53	31.4049	31.4758	31.3289	31.5473	30.9872	30.8887	31.047	30.4483	31.0664	31.1066	31.277	30.8518
+	3.37514	0.294145	B4DZI8;P35606;D6R997;H0Y938;D6RBZ7;D6RCL6;D6RBG7;D6RBT6;H0YAC7	B4DZI8;P35606	Coatomer subunit beta	COPB2	Color [DarkGray]	1	4			34	34	34	47.9	47.9	47.9	99.045	0	197.78	139000000000	232	33.4559	33.5375	33.4044	33.4438	33.3496	33.4976	33.7631	33.7306	33.7788	33.6039	33.9464	33.6309
	1.17166	0.0480824	Q8NBY1;B4E0Y9;Q9P289;C9JJV0	Q8NBY1;B4E0Y9;Q9P289	Serine/threonine-protein kinase 26	STK26	Color [DarkGray]	1	4			21	21	12	61	61	41.6	43.867	0	163.51	136710000000	173	33.5543	33.5005	33.579	33.5441	33.4793	33.5176	33.5997	33.5095	33.6147	33.6253	33.5508	33.5634
	0.928041	0.124625	B4E1N1;Q6NXE6;H0YGL0;H0YH65;H0YGQ5;F5H6J3;F5H2X2;F5H2K4;F5GWV0;F5H4P3	B4E1N1;Q6NXE6;H0YGL0;H0YH65	Armadillo repeat-containing protein 6	ARMC6	Color [DarkGray]	1	4			6	6	6	17.4	17.4	17.4	44.118	0	40.336	8815700000	29	29.3839	29.619	29.6025	29.4506	29.5389	29.5844	29.5014	29.6956	29.4714	29.8856	29.6606	29.7125
	0.310582	0.0814126	B4E241;P84103	B4E241;P84103	Serine/arginine-rich splicing factor 3	SRSF3	Color [DarkGray]	1	4			10	10	9	66.9	66.9	66.9	14.203	0	101.89	273610000000	158	34.5468	34.5565	34.4339	34.7277	34.5094	34.4873	34.9881	34.2995	34.8588	34.5319	34.6313	34.4407
	1.07749	-0.200313	B4E2C0;O75487;Q9Y625	B4E2C0;O75487	Glypican-4;Secreted glypican-4	GPC4	Color [DarkGray]	1	4			9	9	9	26.3	26.3	26.3	54.91	0	127.82	18764000000	46	30.8036	30.7239	30.7386	30.5657	30.8761	30.9717	30.2703	30.8168	30.623	30.5527	30.7981	30.4168
	0.577043	-0.460604	Q8WZA0;B4E2N0;K7ES95	Q8WZA0;B4E2N0;K7ES95	Protein LZIC	LZIC	Color [DarkGray]	1	4			4	4	4	31.1	31.1	31.1	21.494	0	30.039	4318800000	13	28.6022	28.6389	28.6485	28.8507	28.6309	28.5786	27.1131	26.99	28.4927	28.9964	29.2635	28.3303
	0.118325	0.0686274	B4E2S7;P13473;B7Z2R9;H0YCG2	B4E2S7;P13473;B7Z2R9;H0YCG2	Lysosome-associated membrane glycoprotein 2	LAMP2	Color [DarkGray]	1	4			4	4	4	9.9	9.9	9.9	39.811	0	13.308	15616000000	31	30.7543	30.8215	30.0808	30.0614	30.0531	30.3572	29.7903	31.0345	30.5419	30.252	30.4934	30.4279
+	1.68876	-0.249749	B4E3L3;Q96RU2;G3V1N5;Q6NZX9;H0YFA0;H0YFD7;H0YFT9;H0YFX3;H0YG96	B4E3L3;Q96RU2;G3V1N5;Q6NZX9	Ubiquitin carboxyl-terminal hydrolase;Ubiquitin carboxyl-terminal hydrolase 28	USP28	Color [DarkGray]	1	4			4	4	4	5.1	5.1	5.1	105.82	0	13.761	4900600000	21	28.8504	28.9857	28.756	28.9514	28.826	28.9636	28.7514	28.8793	28.7682	28.5152	28.3203	28.6004
	0.0217125	-0.00765991	F5H357;B4E3T4;Q93062;H0YBU9;H0YC46;E5RJD7;E5RFP4;E5RJ31	F5H357;B4E3T4;Q93062;H0YBU9	RNA-binding protein with multiple splicing	RBPMS	Color [DarkGray]	1	4			11	11	9	66	66	54.2	17.135	0	81.704	69470000000	96	32.5695	32.5733	32.6395	32.8649	32.661	32.2041	32.9174	32.4275	32.6593	32.4254	32.6601	32.3766
	0.139001	0.310553	B5MCA4;P16422;C9JKY3	B5MCA4;P16422	Epithelial cell adhesion molecule	EPCAM	Color [DarkGray]	1	4			5	5	5	15.5	15.5	15.5	37.893	0	25.485	8103900000	11	26.5847	28.0544	29.9791	27.2423	29.6719	30.21	27.4521	30.2581	28.3634	30.0571	27.1835	30.2917
+	0.794974	0.883063	B5MCF9;O00541;B3KXD6;H7C267	B5MCF9;O00541;B3KXD6	Pescadillo homolog	PES1	Color [DarkGray]	1	4			7	7	7	15.8	15.8	15.8	66.077	0	13.072	9259200000	6	27.5449	28.1729	30.1752	27.618	27.6133	28.0619	30.1424	28.4007	29.7086	28.383	27.7806	30.0693
	0.569629	-0.673293	B5MDU6;Q9H6V9;C9JHU6;B5MCE2;C9JUM0;B4DRG3;B5MCU4	B5MDU6;Q9H6V9;C9JHU6;B5MCE2;C9JUM0;B4DRG3;B5MCU4	UPF0554 protein C2orf43	LDAH;C2orf43;FLJ21820	Color [DarkGray]	1	4			2	2	2	6.5	6.5	6.5	42.668	0	7.5692	2964700000	6	28.2148	29.4389	28.3449	28.4007	27.5322	27.2954	28.6232	26.3257	28.001	29.08	26.5273	26.6299
+	2.61317	-0.364905	E7EW69;B5ME97;Q9P0V9;E7EX04;B7Z371;B7Z277;C9JEW2;C9JNR7;F5H1F2;F5GYV2;F5H1W3;F8WC85;C9JEQ7	E7EW69;B5ME97;Q9P0V9;E7EX04;B7Z371	Septin-10	SEPT10	Color [DarkGray]	1	4			13	12	12	41.3	39.8	39.8	52.145	0	82.263	23831000000	49	31.2489	31.2918	31.1066	31.3564	31.0189	31.2155	30.9062	30.7668	30.7623	30.5686	31.1071	30.9377
+	2.45671	-0.421707	B7WPF4;Q9UPU5	B7WPF4;Q9UPU5	Ubiquitin carboxyl-terminal hydrolase 24	USP24	Color [DarkGray]	1	4			10	10	10	5	5	5	277.41	0	29.121	7411600000	16	29.8391	29.7255	29.6033	29.7099	29.3085	29.3438	29.3167	29.2824	29.1693	28.8845	29.2716	29.0753
+	1.10467	-0.588982	H7BXW8;B7WPH3;E2QRE6;Q9BXF3	H7BXW8;B7WPH3;E2QRE6;Q9BXF3	Cat eye syndrome critical region protein 2	CECR2	Color [DarkGray]	1	4			3	3	3	10.3	10.3	10.3	53.385	0	17.614	2719500000	8	28.5359	28.5038	28.2484	28.2491	27.6009	28.1769	27.1693	28.7301	27.4747	27.6692	26.8395	27.8984
	0.0436343	-0.0470616	B7Z1C4;P40123;B7Z385;E9PDI2;B7Z214;F8WEW0;F8WDB9	B7Z1C4;P40123;B7Z385;E9PDI2;B7Z214	Adenylyl cyclase-associated protein 2;Adenylyl cyclase-associated protein	CAP2	Color [DarkGray]	1	4			7	6	6	25.4	23.5	23.5	45.245	0	32.136	6284800000	14	29.5126	29.4182	28.9127	28.931	28.6665	29.1011	29.7622	27.4693	29.6687	28.8498	29.6701	28.8396
+	2.44107	-0.183596	B7Z1R5;P38606;C9JA17;C9JVW8	B7Z1R5;P38606	V-type proton ATPase catalytic subunit A	ATP6V1A	Color [DarkGray]	1	4			26	26	26	57.5	57.5	57.5	64.735	0	162.41	107680000000	161	33.2718	33.3215	33.2916	33.3821	33.2773	33.2481	33.2249	33.1286	33.2094	32.9352	33.0442	33.1486
	0.806168	-0.182347	B7Z403;Q9HC38;I3L1I0	B7Z403;Q9HC38	Glyoxalase domain-containing protein 4	GLOD4	Color [DarkGray]	1	4			13	13	4	58.8	58.8	13.8	32.046	0	93.878	56353000000	105	32.5443	32.471	32.3799	32.4998	32.1959	32.2015	32.1254	32.0885	32.3629	31.9637	32.6251	32.0327
+	2.59912	-0.216168	B7Z4B8;Q9BUJ2;M0R3F1;M0QYZ0;M0QYI8;M0QZV6;M0R0K8;M0R203;M0QYM5	B7Z4B8;Q9BUJ2;M0R3F1;M0QYZ0	Heterogeneous nuclear ribonucleoprotein U-like protein 1	HNRNPUL1	Color [DarkGray]	1	4			23	23	23	37.7	37.7	37.7	86.121	0	140.88	82290000000	117	33.0162	33.0016	32.8518	32.8749	32.8299	32.9018	32.4932	32.7029	32.7244	32.7935	32.6958	32.7694
	0.531692	-0.526024	B7Z4K6;O00115;K7ENE5	B7Z4K6;O00115	Deoxyribonuclease-2-alpha	DNASE2	Color [DarkGray]	1	4			5	5	5	16.7	16.7	16.7	33.615	0	15.98	8183100000	12	29.7408	30.1339	29.3379	29.411	29.2676	29.3015	29.7049	26.7666	29.1845	29.5229	29.3165	29.5413
+	3.0866	-1.03802	B7Z4W5;Q16773;Q5T278	B7Z4W5;Q16773	Kynurenine--oxoglutarate transaminase 1	CCBL1	Color [DarkGray]	1	4			5	5	5	15.1	15.1	15.1	57.668	0	32.017	5518300000	17	29.3109	29.2831	29.3126	29.4644	29.3693	28.9925	28.2539	27.753	27.5877	28.9929	28.4863	28.4309
	0.683411	0.256496	E9PK85;P62070;B7Z5Z2;E9PQ87	E9PK85;P62070;B7Z5Z2	Ras-related protein R-Ras2	RRAS2	Color [DarkGray]	1	4			6	6	4	40.4	40.4	27.7	19.569	0	42.576	16464000000	40	30.6102	30.0753	30.4129	30.3716	30.6191	30.0182	30.9582	30.9307	30.1323	30.7287	30.104	30.7923
	0.0244961	-0.0280282	B7Z6B8;Q16698;E5RJG7;E5RFV2;E5RJD2;H0YAW3;E5RID6	B7Z6B8;Q16698;E5RJG7;E5RFV2	2,4-dienoyl-CoA reductase, mitochondrial	DECR1	Color [DarkGray]	1	4			7	7	7	27.3	27.3	27.3	34.994	0	25.789	12959000000	17	29.6168	29.7047	30.5512	29.9851	30.3994	30.0057	29.9672	31.0079	28.7077	29.2071	30.6745	30.5304
	0.303713	-0.135981	B7Z6Q6;Q99661;B7Z7M6;Q5JR91;Q5JR89;Q8N4N8	B7Z6Q6;Q99661;B7Z7M6;Q5JR91	Kinesin-like protein;Kinesin-like protein KIF2C	KIF2C	Color [DarkGray]	1	4			11	11	10	19.6	19.6	18.4	76.982	0	48.557	18897000000	38	30.4917	30.6492	31.0209	30.6333	30.8296	30.7079	30.0317	30.7511	30.4902	31.1138	30.1615	30.9686
+	2.65298	-0.327687	B7Z7F3;Q9H6Z4;F5H4C2;K7EIJ4;K7EJV3;K7ENJ2;K7EID7;K7ENB9;K7EPW1;K7ESQ0;K7EMH9;K7EMT3;K7EN31	B7Z7F3;Q9H6Z4;F5H4C2;K7EIJ4	Ran-binding protein 3	RANBP3	Color [DarkGray]	1	4			10	10	10	22.9	22.9	22.9	52.894	0	58.682	35121000000	55	31.7472	31.8518	31.6548	31.7616	31.726	31.7881	31.6424	31.199	31.614	31.233	31.4141	31.4608
	0.564502	-0.416985	B7Z7N6;Q15118;C9JKT3;C9IYB4;B7Z207;F8WC75;F8WEJ6	B7Z7N6;Q15118;C9JKT3;C9IYB4;B7Z207	[Pyruvate dehydrogenase (acetyl-transferring)] kinase isozyme 1, mitochondrial	PDK1	Color [DarkGray]	1	4			4	4	4	15.6	15.6	15.6	41.303	0	17.482	3771500000	5	28.7736	28.3282	28.9899	28.6278	29.0816	27.3352	28.0928	27.8292	28.7739	27.2844	27.8166	28.8375
	1.16196	0.209341	E9PS71;B7Z8B3;Q5QNY5;P40855	E9PS71;B7Z8B3;Q5QNY5;P40855	Peroxisomal biogenesis factor 19	PEX19	Color [DarkGray]	1	4			2	2	2	24.7	24.7	24.7	18.034	0	24.274	5414500000	8	28.8087	28.7706	28.6573	28.6749	29.0398	28.979	29.1567	28.8624	29.1082	28.816	29.3216	28.9214
	0.399887	-0.313107	B7Z9I1;Q5T4U5;P11310;B4DJE7;E9PJM9;H0YDT5;E9PRX4	B7Z9I1;Q5T4U5;P11310;B4DJE7	Medium-chain specific acyl-CoA dehydrogenase, mitochondrial	ACADM	Color [DarkGray]	1	4			8	8	8	26.5	26.5	26.5	42.426	0	31.906	14859000000	37	30.5781	30.1322	30.6009	30.18	30.7265	30.2508	28.4533	30.7354	30.1651	30.5452	30.2511	30.4398
+	0.933258	0.467679	B7ZAA0;P54277;E9PC65;E9PH88;Q3BDU3	B7ZAA0;P54277;E9PC65;E9PH88;Q3BDU3	PMS1 protein homolog 1	PMS1	Color [DarkGray]	1	4			4	4	4	9.1	9.1	9.1	86.558	0	17.896	1863300000	4	27.4395	27.4503	27.366	27.5871	27.2929	27.4011	29.1505	27.531	27.9757	27.6379	27.2801	27.7677
	1.03833	-0.22631	B7ZC39;B7ZC38;Q9NR46;F8WFB9	B7ZC39;B7ZC38;Q9NR46	Endophilin-B2	SH3GLB2	Color [DarkGray]	1	4			5	4	4	18.4	16.3	16.3	41.668	0	21.639	3445600000	6	28.3382	28.3765	28.6855	28.2977	28.4815	28.3296	28.5267	27.9065	28.3206	27.9235	28.3933	28.0804
	1.0224	-0.174916	B7ZKM0;Q15020;F8VV04;H0YHU8;F8W667;F8VVK9;F8VZM2	B7ZKM0;Q15020;F8VV04	Squamous cell carcinoma antigen recognized by T-cells 3	SART3	Color [DarkGray]	1	4			20	20	20	25.9	25.9	25.9	105.58	0	97.496	39305000000	53	31.8784	31.7465	31.8193	32.0123	31.8991	31.6761	31.3187	31.5404	31.781	31.7739	31.7128	31.8555
	0.149683	0.0508194	H7C173;H7C202;B8ZZ87;Q6P582;Q6NZ67;H7BZ50	H7C173;H7C202;B8ZZ87;Q6P582;Q6NZ67;H7BZ50	Mitotic-spindle organizing protein 2A;Mitotic-spindle organizing protein 2B	MZT2B;MZT2A	Color [DarkGray]	1	4			3	3	3	34.4	34.4	34.4	12.395	0	14.65	2686700000	4	27.9625	27.8325	27.7622	28.0125	27.8476	27.7084	27.3985	27.8374	28.3365	27.983	27.918	27.9571
+	2.4069	0.419132	B8ZZN6;P63165;B8ZZJ0;B8ZZ67;B9A032	B8ZZN6;P63165;B8ZZJ0;B8ZZ67;B9A032	Small ubiquitin-related modifier 1	SUMO1	Color [DarkGray]	1	4			4	4	4	30.1	30.1	30.1	16.645	0	27.194	56318000000	51	32.1018	32.0423	32.1517	32.221	32.1502	31.8703	32.8643	32.3259	32.7515	32.3062	32.505	32.2993
+	2.6479	-0.616193	B8ZZQ6;P06454;B8ZZA1;B8ZZW7;H7C2N1	B8ZZQ6;P06454;B8ZZA1;B8ZZW7;H7C2N1	Prothymosin alpha;Prothymosin alpha, N-terminally processed;Thymosin alpha-1	PTMA	Color [DarkGray]	1	4			6	6	6	36.4	36.4	36.4	11.758	0	66.964	133540000000	80	33.8882	33.8092	34.1557	33.4108	33.6933	33.7722	33.4949	33.3236	33.3752	32.7341	33.0798	33.0247
	0.379344	-0.316513	H7C0I1;B8ZZW5;Q8NBF6;Q8N6Z3	H7C0I1;B8ZZW5;Q8NBF6	Late secretory pathway protein AVL9 homolog	AVL9	Color [DarkGray]	1	4			3	3	3	5.6	5.6	5.6	63.292	0	8.0775	3122100000	13	29.5111	28.0893	28.5319	28.4278	28.5847	27.2188	27.6739	28.5083	28.3327	28.3728	27.1736	28.4032
	0.38752	0.282578	B9ZVN9;O95602	B9ZVN9;O95602	DNA-directed RNA polymerase;DNA-directed RNA polymerase I subunit RPA1	POLR1A	Color [DarkGray]	1	4			5	5	5	3.4	3.4	3.4	187.81	0	13.597	2671700000	7	27.466	27.7313	27.5655	27.5645	27.632	27.4921	27.072	27.972	27.4143	27.9888	27.3854	29.3144
	0.227946	-0.11364	B9ZVT1;Q8IXT5	B9ZVT1;Q8IXT5	RNA-binding protein 12B	RBM12B	Color [DarkGray]	1	4			9	9	9	14.4	14.4	14.4	102.7	0	21.086	11996000000	36	30.0858	29.9251	29.758	30.3905	29.979	30.3081	29.5459	29.5144	30.1628	30.24	30.6051	29.6963
	0.83964	-0.308286	B9ZVX0;E9PHQ0;E7ET75;E9PEZ3;H9KV28;O60610;E7ERW8;E7EMV0;B4E2I7;E5RJ79	B9ZVX0;E9PHQ0;E7ET75;E9PEZ3;H9KV28;O60610;E7ERW8;E7EMV0	Protein diaphanous homolog 1	DIAPH1	Color [DarkGray]	1	4			21	21	21	19.8	19.8	19.8	138.93	0	113.6	24701000000	50	31.354	31.5627	31.3272	30.7518	30.9041	31.2395	30.3228	30.8039	30.8139	31.4717	30.9234	30.9539
	0.0364356	-0.041736	F5H5Y2;C9J3L8;C9J5W0;E9PAL7;C9IZQ1;P43307	F5H5Y2;C9J3L8;C9J5W0;E9PAL7;C9IZQ1;P43307	Translocon-associated protein subunit alpha	SSR1	Color [DarkGray]	1	4			3	3	3	19.7	19.7	19.7	29.42	0	27.761	5345500000	13	28.4473	28.2307	29.162	28.8516	29.3053	28.6336	27.0411	29.2053	28.8199	29.033	28.6444	29.6365
	0.202645	-0.294578	C9J0A7;Q9UQN3	C9J0A7;Q9UQN3	Charged multivesicular body protein 2b	CHMP2B	Color [DarkGray]	1	4			2	2	2	10.9	10.9	10.9	20.772	0	8.4937	5246800000	8	29.1008	29.1612	28.1612	27.2605	27.1172	28.8592	29.3922	29.2574	27.644	27.5741	26.5657	27.4593
	0.0635702	0.0265958	C9J0J7;G5E9Q6;C9JQ45	C9J0J7;G5E9Q6;C9JQ45	Profilin	PFN2	Color [DarkGray]	1	4			6	6	3	78	78	30.8	9.8402	0	32.779	51018000000	34	32.1206	32.1623	32.0559	32.2137	32.2026	32.0771	31.5901	32.3563	32.6434	31.9411	32.299	32.162
+	1.81388	-0.48309	C9J0K6;P30626;B4DHQ6	C9J0K6;P30626;B4DHQ6	Sorcin	SRI	Color [DarkGray]	1	4			11	11	11	70.3	70.3	70.3	17.605	0	51.699	60071000000	65	32.4113	32.5224	32.5855	32.5408	32.388	32.5303	31.2359	32.2122	31.9524	32.1663	32.2901	32.2228
+	3.7181	0.96544	F8WBU5;C9J391;C9J1C6;H7C426;Q9P0P0	F8WBU5;C9J391;C9J1C6;H7C426;Q9P0P0	E3 ubiquitin-protein ligase RNF181	RNF181	Color [DarkGray]	1	4			2	2	2	39.7	39.7	39.7	8.7797	0	7.6876	3022400000	7	27.1149	27.6613	27.9301	27.5704	26.9033	27.3154	28.1863	28.5522	28.5919	28.3501	28.2134	28.3941
+	1.7304	0.296855	C9J2Y9;P30876;C9J4M6;C9JMN3;C9JZW8	C9J2Y9;P30876;C9J4M6	DNA-directed RNA polymerase;DNA-directed RNA polymerase II subunit RPB2	POLR2B	Color [DarkGray]	1	4			13	13	13	16.4	16.4	16.4	133.06	0	68.057	14965000000	28	30.3304	30.1192	30.2856	30.1562	30.0832	30.1521	30.7168	30.6911	30.0971	30.5789	30.3076	30.5162
	0.500479	-0.336399	C9J384;Q9BQ75	C9J384;Q9BQ75	Protein CMSS1	CMSS1	Color [DarkGray]	1	4			2	2	2	9.3	9.3	9.3	26.228	0.00029002	4.6613	2061100000	9	27.7978	27.7749	28.131	27.8185	27.967	28.8168	28.4135	27.5436	28.0644	28.3157	26.6956	27.2549
	0.159381	-0.150317	H7C1U8;C9J574;Q9BUR5;G3V1B6	H7C1U8;C9J574;Q9BUR5;G3V1B6	Apolipoprotein O	APOO	Color [DarkGray]	1	4			4	4	4	29.2	29.2	29.2	20.08	0	17.908	3308100000	12	27.7636	27.986	28.3012	27.7013	28.435	28.8997	26.8126	28.7759	27.8593	27.5863	28.2579	28.8929
	0.550713	-0.506172	C9J5N1;Q9BTE6;K7EQ85;L7N2F4;K7N799	C9J5N1;Q9BTE6	Alanyl-tRNA editing protein Aarsd1	PTGES3L-AARSD1;AARSD1	Color [DarkGray]	1	4			7	7	7	21.4	21.4	21.4	55.065	0	48.09	9067900000	11	29.7108	29.7771	29.4976	29.8377	29.6167	29.8659	29.3699	29.7579	29.5835	29.7581	27.0303	29.7691
	0.509271	0.471128	C9J6P4;Q7Z2W4;H7C5K1	C9J6P4;Q7Z2W4	Zinc finger CCCH-type antiviral protein 1	ZC3HAV1	Color [DarkGray]	1	4			3	3	3	3.2	3.2	3.2	114.08	0	6.8556	2741900000	4	27.0988	26.6044	28.5706	27.0447	26.7957	28.54	28.1169	28.0115	28.4463	28.332	27.8536	26.7207
	0.0184914	0.00437609	C9J9K3;P08865;A6NE09;C9JQR9	C9J9K3;P08865;A6NE09	40S ribosomal protein SA	RPSA;RPSAP58	Color [DarkGray]	1	4			16	16	16	71.5	71.5	71.5	29.404	0	323.31	689970000000	295	35.7431	35.8664	35.7711	36.0499	35.8523	35.8994	36.1214	35.7529	35.9943	35.8648	35.8195	35.6557
	0.775479	-0.287924	C9JA08;Q96D46;C9J0B9;C9IZW9;C9K0C2;C9IY70	C9JA08;Q96D46;C9J0B9;C9IZW9;C9K0C2	60S ribosomal export protein NMD3	NMD3	Color [DarkGray]	1	4			4	4	4	14.4	14.4	14.4	60.125	0	13.207	3583900000	6	28.3349	28.4064	28.3831	28.1751	28.331	28.6214	27.4699	27.6402	28.064	28.4919	28.2885	28.5699
	0.681274	-0.470999	C9JA93	C9JA93		TBC1D15	Color [DarkGray]	1	4			8	1	1	32.4	7.2	7.2	32.136	0	42.652	3202800000	8	28.4164	28.3949	28.4605	28.5696	28.4384	28.5094	27.6645	27.9323	27.8943	26.6601	28.6913	29.1209
	0.674831	-0.139448	C9JAB2;Q16629;F8WEA1	C9JAB2;Q16629	Serine/arginine-rich splicing factor 7	SRSF7	Color [DarkGray]	1	4			10	9	9	34	34	34	26.928	0	93.707	153430000000	115	33.9425	33.9137	33.7363	33.7655	33.7854	33.7161	34.0548	33.5335	33.8606	33.5854	33.5652	33.4232
+	1.89213	0.371341	C9JBI3;P78330;C9JEJ7;F8WD74	C9JBI3;P78330	Phosphoserine phosphatase	PSPH	Color [DarkGray]	1	4			8	8	8	50.3	50.3	50.3	20.745	0	45.734	27161000000	42	30.8374	30.7946	31.0077	31.2346	31.054	31.1404	31.0671	31.0873	31.3999	31.5613	31.5638	31.6174
+	2.72738	-0.422509	C9JC60;G5E977;Q6XQN6;C9J8U2;H0YDA6;H0YF31	C9JC60;G5E977;Q6XQN6;C9J8U2	Nicotinate phosphoribosyltransferase	NAPRT	Color [DarkGray]	1	4			6	6	6	14.7	14.7	14.7	60.234	0	23.245	6782500000	7	29.4386	29.6037	29.3525	29.2097	29.5489	29.5092	28.6896	29.0325	28.9461	29.1708	29.015	29.2734
	0.353461	-0.370453	C9JCC6;Q14919;E9PNC7;E9PQX9;E9PMW2	C9JCC6;Q14919;E9PNC7;E9PQX9	Dr1-associated corepressor	DRAP1	Color [DarkGray]	1	4			4	4	4	25.9	25.9	25.9	23.205	0	9.2284	5823800000	9	29.2638	29.2235	28.822	29.3235	28.6754	28.6479	29.5515	26.6815	29.7132	28.3329	28.8795	28.5749
+	1.50444	0.979273	C9JEG3;F5GZK1;Q9UBQ6;C9IYF5	C9JEG3;F5GZK1;Q9UBQ6;C9IYF5	Exostosin-like 2;Processed exostosin-like 2	EXTL2	Color [DarkGray]	1	4			3	3	3	13.9	13.9	13.9	29.877	0	9.9071	3317900000	3	27.0517	27.0916	28.4249	28.0037	28.3269	26.4632	27.5097	28.7321	28.5818	29.012	28.6546	28.7476
	0.216354	0.386901	C9JG97;C9JEH3;Q13685;H7C0R2;C9JTS3	C9JG97;C9JEH3;Q13685;H7C0R2;C9JTS3	Angio-associated migratory cell protein	AAMP	Color [DarkGray]	1	4			4	4	4	13.7	13.7	13.7	44.693	0	28.874	8400300000	9	29.5057	27.0165	27.9841	27.6397	26.8417	29.4968	27.3047	27.6059	29.5784	29.9701	29.4612	26.8856
+	2.17563	0.672359	C9JEJ2;P49585;H7C1T3;C9J050;H7BZN1;C9J2E1	C9JEJ2;P49585;H7C1T3;C9J050;H7BZN1;C9J2E1	Choline-phosphate cytidylyltransferase A	PCYT1A	Color [DarkGray]	1	4			4	4	2	16.3	16.3	8.9	43.263	0	16.423	7661300000	12	29.0207	28.9084	29.2171	28.8327	29.1319	28.905	29.0453	29.162	29.8507	30.1883	29.9086	29.8951
	0.185656	-0.0647233	C9JEV6;Q9UJ70;H7C3G9;H7C286;H0YEB7;H0YE82;E9PPU6;H0YF44;H0YC94;H7C1L7	C9JEV6;Q9UJ70;H7C3G9;H7C286	N-acetyl-D-glucosamine kinase	NAGK	Color [DarkGray]	1	4			7	7	7	34.1	34.1	34.1	32.017	0	23.504	10406000000	24	29.9217	29.8136	30.0214	29.7285	29.8847	29.7452	29.8344	29.9296	29.169	29.921	29.7748	30.0981
	0.24346	-0.0428289	C9JFE4;Q13098;J3KSA5;J3QQX0;J3QLT0;J3KRJ4;J3QS88;J3KTB0;J3QS84;J3QLE8;J3QL53;J3KRE8	C9JFE4;Q13098	COP9 signalosome complex subunit 1	GPS1	Color [DarkGray]	1	4			16	16	16	45.4	45.4	45.4	53.371	0	130.89	41488000000	68	31.8134	31.7569	31.84	31.9365	31.8446	31.8325	31.6719	31.5166	31.9046	31.8634	31.8357	31.9747
	0.389838	0.0931174	C9JFR7;P99999;CON__P62894	C9JFR7;P99999	Cytochrome c	CYCS	Color [DarkGray]	1	4			9	9	9	64.4	64.4	64.4	11.333	0	55.531	111500000000	127	32.9455	33.1718	33.3717	33.1077	33.397	33.1848	32.8997	33.2486	33.3384	33.4078	33.4032	33.4395
	0.307368	0.0494423	C9JIF9;P13798;H7C1U0;H7C393;C9JLK2;F8WEH5;H0YFE5	C9JIF9;P13798	Acylamino-acid-releasing enzyme	APEH	Color [DarkGray]	1	4			23	23	23	49.7	49.7	49.7	81.673	0	220.26	117120000000	173	33.2413	33.3846	33.293	33.3603	33.312	33.3268	33.6306	33.2786	33.2339	33.4717	33.208	33.3919
	0.143265	-0.0869004	C9JJ19;P82930	C9JJ19;P82930	28S ribosomal protein S34, mitochondrial	MRPS34	Color [DarkGray]	1	4			3	3	3	13.8	13.8	13.8	26.332	0	5.9549	2651100000	5	27.8741	27.7357	28.6062	27.7553	27.8491	28.2316	28.7338	28.0808	27.3693	27.8243	27.6785	27.844
	0.0187494	0.0103032	C9JJP5;Q92734;C9JTY3;C9JUE0	C9JJP5;Q92734;C9JTY3;C9JUE0	Protein TFG	TFG	Color [DarkGray]	1	4			5	5	5	40.3	40.3	40.3	20.365	0	56.596	22773000000	28	31.1373	30.9206	30.9333	30.6176	30.8641	31.1137	30.2447	31.2194	31.4996	30.8689	31.0044	30.8114
	0.423073	-0.254922	C9JJT5;F5H4H2;C9JU26;G3V325;P56134	C9JJT5;F5H4H2;C9JU26;G3V325;P56134	ATP synthase subunit f, mitochondrial	ATP5J2-PTCD1;ATP5J2	Color [DarkGray]	1	4			2	2	2	44.4	44.4	44.4	5.9149	0	11.058	11776000000	24	30.5318	29.5842	30.4065	29.443	30.2933	30.1074	29.3717	30.3173	29.2151	30.0011	29.5233	30.408
	0.96662	-0.303788	C9JLU1;P52434	C9JLU1;P52434	DNA-directed RNA polymerases I, II, and III subunit RPABC3	POLR2H	Color [DarkGray]	1	4			5	5	5	45.9	45.9	45.9	16.925	0	28.997	37978000000	29	31.7979	31.9507	31.9235	31.8988	31.645	31.7772	31.4251	31.4355	32.0013	31.9845	30.935	31.389
	0.259988	-0.0473073	C9JXC3;C9JNE2;Q9Y530;H7C5Q1;C9J5P1;C9JA90;C9IZY1	C9JXC3;C9JNE2;Q9Y530	O-acetyl-ADP-ribose deacetylase 1	OARD1	Color [DarkGray]	1	4			7	7	7	47.8	47.8	47.8	12.782	0	28.25	11026000000	16	29.8884	30.0786	29.8346	29.8724	30.0931	29.9394	29.7607	29.9691	30.0517	29.7013	30.066	29.8739
	0.331749	0.125982	C9JXB8;C9JNW5;P83731	C9JXB8;C9JNW5;P83731	60S ribosomal protein L24	RPL24	Color [DarkGray]	1	4			9	9	9	55.4	55.4	55.4	14.369	0	22.513	83777000000	47	32.5825	32.5219	32.9263	32.8179	32.876	32.8148	32.5685	32.8646	32.5247	33.2151	32.6795	33.4428
+	1.09442	1.03136	C9JPW4;Q96A83	C9JPW4;Q96A83	Collagen alpha-1(XXVI) chain	COL26A1	Color [DarkGray]	1	4			2	2	2	4.5	4.5	4.5	45.324	0	18.091	4537700000	6	28.8509	27.8187	26.7937	27.3641	28.7313	27.1232	29.0805	29.2622	29.2839	29.2235	29.2047	26.8153
	0.347559	0.143383	C9JQ41;H7C525;Q4VC31	C9JQ41;H7C525;Q4VC31	Coiled-coil domain-containing protein 58	CCDC58	Color [DarkGray]	1	4			4	4	4	33.8	33.8	33.8	15.296	0	28.539	14730000000	30	29.6032	30.4351	30.4939	30.312	30.3505	30.2413	30.2325	29.9764	30.8015	30.6424	30.4461	30.1974
+	1.02878	-0.860826	G5E9W8;C9JQ42;P46976;C9J8R8;C9J7C7	G5E9W8;C9JQ42;P46976	Glycogenin-1	GYG1	Color [DarkGray]	1	4			4	4	4	26.4	26.4	26.4	21.51	0	11.766	5740200000	12	28.9844	29.3958	28.9783	29.1827	29.437	29.0336	27.725	29.2181	29.3901	27.53	29.2404	26.7432
	1.22036	-0.184134	C9JQD4;O43447;A6NNE7;H0YEL5;A6NM32	C9JQD4;O43447;A6NNE7;H0YEL5	Peptidyl-prolyl cis-trans isomerase;Peptidyl-prolyl cis-trans isomerase H	PPIH	Color [DarkGray]	1	4			6	6	6	44.4	44.4	44.4	15.8	0	32.657	15431000000	38	30.7062	30.5313	30.4274	30.699	30.4219	30.3453	30.4969	30.1143	30.4291	30.2686	30.4634	30.2539
+	0.900088	-0.648021	E7ETT4;E7EUY3;E7ETT1;E9PDR0;C9JQS9;E7EX59;P05166;E9PEC3;E7ENC1;F8WBI9;H7C5C9;C9JVY9	E7ETT4;E7EUY3;E7ETT1;E9PDR0;C9JQS9;E7EX59;P05166;E9PEC3;E7ENC1;F8WBI9	Propionyl-CoA carboxylase beta chain, mitochondrial	PCCB	Color [DarkGray]	1	4			6	6	6	18	18	18	52.423	0	43.65	7758400000	15	29.9246	29.5814	29.4731	29.3715	29.4963	29.6564	27.0959	29.0782	29.4166	29.0357	29.3217	29.6671
+	1.33976	0.292295	G3V1K1;C9JRZ6;F8WAR4;Q9NX63;F8WD73	G3V1K1;C9JRZ6;F8WAR4;Q9NX63	MICOS complex subunit MIC19	CHCHD3	Color [DarkGray]	1	4			4	4	4	25.4	25.4	25.4	15.558	0	19.053	14557000000	17	29.9664	30.0363	30.3094	30.1511	30.474	29.9699	30.2482	30.5652	30.8275	30.2702	30.5222	30.2276
+	2.43934	-0.228723	C9JTN7;F8W8I6;P31483;Q96B58;E5RGV5;H7BY49;E5RG67;F8WE16	C9JTN7;F8W8I6;P31483;Q96B58;E5RGV5;H7BY49;E5RG67	Nucleolysin TIA-1 isoform p40	TIA1	Color [DarkGray]	1	4			9	9	6	42.5	42.5	30.5	31.624	0	62.26	30396000000	46	31.4881	31.485	31.5795	31.518	31.583	31.4217	31.2696	31.1915	31.4203	31.1691	31.4795	31.1729
	0.6826	-0.183494	C9JVE2;Q96GG9;C9JRU6;C9J0B2;C9JUW4;C9J8R4	C9JVE2;Q96GG9	DCN1-like protein;DCN1-like protein 1	DCUN1D1	Color [DarkGray]	1	4			6	6	6	24.6	24.6	24.6	28.305	0	42.481	9341300000	22	29.5526	29.4142	29.8849	30.122	30.0101	29.6137	29.4788	29.3967	29.4557	29.6435	29.6289	29.8931
	0.18928	-0.174946	C9JVN9;Q9H9P8;G3V5S1;G3V272	C9JVN9;Q9H9P8	L-2-hydroxyglutarate dehydrogenase, mitochondrial	L2HGDH	Color [DarkGray]	1	4			4	4	4	11.8	11.8	11.8	48.475	0	13.052	6134300000	11	29.0628	28.8668	29.2071	28.6077	29.0557	29.2275	29.0631	29.8591	27.195	28.9305	28.907	29.0231
	0.465105	0.453741	C9JW74;Q5EB52;C9JRA9;C9JCM6;C9JWU9;C9JSW2	C9JW74;Q5EB52;C9JRA9;C9JCM6;C9JWU9;C9JSW2	Mesoderm-specific transcript homolog protein	MEST	Color [DarkGray]	1	4			2	2	2	14.9	14.9	14.9	34.348	0	11.218	2152000000	5	28.065	27.9336	28.5555	25.7677	28.0248	27.7654	27.6156	28.6313	28.8906	27.8379	28.2483	27.6108
	0.583695	-0.565931	C9JYN0;Q16563	C9JYN0;Q16563	Synaptophysin-like protein 1	SYPL1	Color [DarkGray]	1	4			3	3	3	12.9	12.9	12.9	24.784	0	22.44	3628300000	9	28.8721	26.8783	28.2856	28.307	28.4891	28.8852	28.3548	27.8724	27.5754	27.9904	26.0191	28.5096
	0.220336	-0.174007	C9JYQ9;H0Y8C2;Q6P5R6	C9JYQ9;H0Y8C2;Q6P5R6	60S ribosomal protein L22-like 1	RPL22L1	Color [DarkGray]	1	4			5	3	3	47.1	39.7	39.7	14.478	0	64.734	13047000000	21	30.1086	30.1802	30.211	29.8272	30.2454	30.4516	28.5368	30.6845	30.1262	30.5423	30.0118	30.0783
	0.285191	0.0498613	C9JZR2;O60716;E9PRE2;H0YC95;E9PKY0;E9PKL1	C9JZR2;O60716	Catenin delta-1	CTNND1	Color [DarkGray]	1	4			30	30	30	46.3	46.3	46.3	104.85	0	263.11	72504000000	101	32.5574	32.5903	32.7125	32.734	32.6572	32.4652	32.3975	32.5896	32.7514	32.7699	32.7959	32.7115
	0.621643	0.719601	C9JZY6;P62256;H7C4M9;C9JZG9;C9J8Q9	C9JZY6;P62256;H7C4M9;C9JZG9	Ubiquitin-conjugating enzyme E2 H	UBE2H	Color [DarkGray]	1	4			3	3	3	26.8	26.8	26.8	13.818	0.00029223	4.83	4364900000	6	26.4062	28.061	27.8218	27.6032	26.0252	27.9338	28.6828	28.9638	28.8585	27.2765	26.148	28.2392
	0.248739	-0.281352	C9K068;O75323;C9J7B1;H7C333	C9K068;O75323;C9J7B1;H7C333	Protein NipSnap homolog 2	GBAS	Color [DarkGray]	1	4			2	2	2	33.8	33.8	33.8	9.71	0	11.271	4256200000	6	26.6359	28.7108	28.6223	28.6687	28.5304	27.8989	27.6359	28.669	27.098	28.4135	28.7224	26.8401
	0.116919	0.0237103	F6U1T9;D3YTA9;H7BYZ3;P63098;Q96LZ3	F6U1T9;D3YTA9;H7BYZ3;P63098	Calcineurin subunit B type 1	PPP3R1	Color [DarkGray]	1	4			5	5	5	50.6	50.6	50.6	18.208	0	48.637	13333000000	30	29.9931	30.1592	30.165	30.297	30.331	30.165	30.1547	30.0968	30.0407	30.362	30.4027	30.1953
	0.601763	-0.143504	D3YTB1;F8W727;P62910;D3YTI8	D3YTB1;F8W727;P62910	60S ribosomal protein L32	RPL32	Color [DarkGray]	1	4			12	12	12	64.7	64.7	64.7	15.616	0	43.746	200140000000	160	34.1539	34.1176	34.0738	34.1709	33.9268	34.2815	33.667	34.2781	33.8809	34.2195	33.7075	34.1105
	0.971248	-0.162839	D6R9P3;D6RD18;D6RBZ0;Q99729	D6R9P3;D6RD18;D6RBZ0;Q99729	Heterogeneous nuclear ribonucleoprotein A/B	HNRNPAB	Color [DarkGray]	1	4			11	11	11	33.9	33.9	33.9	30.302	0	64.882	213950000000	159	34.2567	34.1655	34.1287	34.3713	34.2041	34.5342	34.0719	33.9919	34.3084	33.9603	34.3376	34.0133
+	1.87539	0.514687	D6R9U7;O15318;D6R921;D6RIT0;D6RJH6;D6REQ0	D6R9U7;O15318;D6R921;D6RIT0;D6RJH6	DNA-directed RNA polymerase III subunit RPC7	POLR3G	Color [DarkGray]	1	4			6	6	6	40.5	40.5	40.5	25.579	0	51.145	12387000000	23	29.6331	29.4277	30.1695	29.733	30.0211	29.8454	29.815	30.6887	30.391	30.6236	30.1399	30.2598
	0.550976	-0.526957	D6R9Z7;P15954	D6R9Z7;P15954	Cytochrome c oxidase subunit 7C, mitochondrial	COX7C	Color [DarkGray]	1	4			2	2	2	32.1	32.1	32.1	6.3824	0	5.2071	3179100000	11	27.8556	27.5585	28.594	27.5345	27.5291	28.9624	28.3475	27.6863	26.2211	26.9398	28.7214	26.9564
	0.656596	-0.753345	D6RA57;H0Y9X1;Q96EY4;D6RE67;D6RC31	D6RA57;H0Y9X1;Q96EY4;D6RE67;D6RC31	Translation machinery-associated protein 16	TMA16	Color [DarkGray]	1	4			4	4	4	38.2	38.2	38.2	17.155	0	27.354	4899600000	10	28.8224	28.8116	29.1327	27.07	28.9928	29.0452	26.7199	27.9464	26.2145	28.9578	28.5543	28.9615
	0.0471726	0.00887648	D6RA82	D6RA82	Annexin	ANXA3	Color [DarkGray]	1	4			7	7	1	24.3	24.3	2.8	32.118	0	42.08	10160000000	16	29.8789	29.7882	29.8804	29.694	29.8182	29.9341	29.7524	29.9706	29.6184	29.9293	29.8116	29.9646
	0.426696	0.319026	D6RAC5;P81877;Q9BWW4;U3KQ46;Q9BWG4	D6RAC5;P81877;Q9BWW4;U3KQ46;Q9BWG4	Single-stranded DNA-binding protein 2;Single-stranded DNA-binding protein 3;Single-stranded DNA-binding protein 4	SSBP2;SSBP3;SSBP4	Color [DarkGray]	1	4			2	2	2	12.5	12.5	12.5	22.667	0	14.597	7266000000	16	29.5403	28.9725	29.057	29.5932	28.3748	29.0199	28.2505	29.3245	30.4897	29.3654	29.5034	29.5381
	0.755799	-0.33968	D6RAH7;H9KV45;P61077;D6RFM0;P62837;D6RAW0	D6RAH7;H9KV45;P61077;D6RFM0;P62837;D6RAW0	Ubiquitin-conjugating enzyme E2 D3;Ubiquitin-conjugating enzyme E2 D2	UBE2D3;UBE2D2	Color [DarkGray]	1	4			4	4	3	51.7	51.7	36.4	13.637	0	33.825	40110000000	33	31.8115	31.9027	32.1951	31.7773	31.8599	31.8209	30.5849	32.0596	31.2316	31.7934	31.7972	31.8626
	0.265881	0.247783	D6RBV2;Q12907;D6RDX1;D6RIU4;D6RBH1	D6RBV2;Q12907;D6RDX1;D6RIU4;D6RBH1	Vesicular integral-membrane protein VIP36	LMAN2	Color [DarkGray]	1	4			6	6	6	27.7	27.7	27.7	36.543	0	35.316	7044200000	6	28.9138	28.7722	28.9424	28.7192	29.1938	29.2053	27.8253	30.6103	28.9283	29.6036	28.7522	29.5137
	1.28711	-0.191988	D6RBW1;P06730;H0Y8J7;D6RFJ3;D6RHE2;H0Y8X3;A6NMX2	D6RBW1;P06730;H0Y8J7	Eukaryotic translation initiation factor 4E	EIF4E	Color [DarkGray]	1	4			8	8	8	32.7	32.7	32.7	28.512	0	40.701	64549000000	69	32.5311	32.5315	32.5463	32.5423	32.7	32.5695	32.7489	32.2118	32.4539	32.3108	32.3321	32.2114
	0.423088	0.442996	D6RC14;E9PF06;H0Y9G6;E7ETU7;P09001	D6RC14;E9PF06;H0Y9G6;E7ETU7;P09001	39S ribosomal protein L3, mitochondrial	MRPL3	Color [DarkGray]	1	4			2	2	2	26.5	26.5	26.5	17.095	0	20.122	3686000000	3	28.6685	28.0263	28.4943	26.6308	27.2235	26.5198	27.0934	28.6713	27.3545	28.5257	27.836	28.7403
+	0.688922	-0.813146	D6RC52;D6RCB9;Q9NX24;J3QSY4;H0YC83	D6RC52;D6RCB9;Q9NX24;J3QSY4	H/ACA ribonucleoprotein complex subunit 2	NHP2	Color [DarkGray]	1	4			3	3	3	47.7	47.7	47.7	15.017	0	17.011	5312400000	4	27.0508	29.5056	27.278	29.8698	29.5755	27.3982	28.2358	28.1938	28.1642	26.9482	27.1642	27.0929
+	0.856516	-0.443262	D6REB4;Q9H074;D6R9H8	D6REB4;Q9H074;D6R9H8	Polyadenylate-binding protein-interacting protein 1	PAIP1	Color [DarkGray]	1	4			7	7	4	25.9	25.9	17.9	39.908	0	41.206	15384000000	20	30.8276	30.5621	30.538	30.1806	30.5547	30.5272	28.9156	30.6851	29.9575	30.5954	30.0393	30.3377
	0.0354493	-0.0247876	D6REQ6;D6RHI9;O00584;H0YAE9	D6REQ6;D6RHI9;O00584;H0YAE9	Ribonuclease T2	RNASET2	Color [DarkGray]	1	4			4	4	4	23.4	23.4	23.4	25.308	0	11.642	5162500000	8	29.3289	29.0499	28.5104	28.9183	28.4975	28.6783	29.5385	28.3113	28.6245	28.5864	29.3308	28.4431
	0.214135	0.0990601	D6RGI3;D6RER5;Q9NVA2;D6RDU5;H0Y961;D6RDP1;D6R9Y6;H0Y9G8;C9JV02	D6RGI3;D6RER5;Q9NVA2;D6RDU5	Septin-11	2017-09-11	Color [DarkGray]	1	4			16	16	10	38.4	38.4	26.6	49.005	0	166.49	83032000000	118	33.1314	32.9789	32.7272	32.7524	32.7032	32.3716	33.0071	32.5585	33.4025	32.4924	33.2024	32.5961
	0.156996	-0.0481141	D6REX3;O94979;D6RHZ5;H7BXG7;H0YAB3;H0Y9T9;H0Y8W8;H0Y9K1;H0Y8V7;H0YAF5;D6RBT0;D6RHE8;D6RE64;D6RCQ9;H0Y9V3	D6REX3;O94979;D6RHZ5;H7BXG7	Protein transport protein Sec31A	SEC31A	Color [DarkGray]	1	4			17	17	17	17.7	17.7	17.7	136.22	0	64.391	39591000000	69	32.0777	31.942	31.7029	31.9197	31.5187	31.499	31.7647	31.6031	32.0526	31.612	31.6458	31.6931
	0.555184	-0.668002	D6RFG8;P27707;D6RCP9	D6RFG8;P27707;D6RCP9	Deoxycytidine kinase	DCK	Color [DarkGray]	1	4			4	4	4	11.4	11.4	11.4	36.764	0	9.4495	6313900000	3	29.5087	29.3665	29.4012	29.4877	29.1855	26.7612	28.9343	27.1122	27.6333	29.3431	27.6251	29.0547
+	1.62888	0.999509	J3QR91;D6RFH4;H3BUX2;J3KNF8;O43169	J3QR91;D6RFH4;H3BUX2;J3KNF8;O43169	Cytochrome b5 type B	CYB5B	Color [DarkGray]	1	4			1	1	1	14.1	14.1	14.1	7.5456	0.00083542	3.8506	2727000000	6	27.5968	27.3203	27.237	27.7167	27.3156	27.3942	29.0402	29.7323	27.8262	27.7964	27.3958	28.7868
+	1.84262	-0.377538	D6RGE2;Q96CN7	D6RGE2;Q96CN7	Isochorismatase domain-containing protein 1	ISOC1	Color [DarkGray]	1	4			4	4	4	31.9	31.9	31.9	20.239	0	20.545	7456400000	18	29.4421	29.5209	29.7143	29.3641	29.7437	29.3138	28.8439	29.271	28.7799	29.2595	29.3363	29.3431
	0.155823	-0.230521	Q86W61;D6RGZ6;E9PF17;P13611	Q86W61;D6RGZ6;E9PF17;P13611	Versican core protein	VCAN	Color [DarkGray]	1	4			4	4	4	12.7	12.7	12.7	39.264	0	14.329	6505100000	4	29.1314	26.5704	29.3276	29.2944	29.4623	29.5105	29.0105	29.2968	29.1802	29.2407	27.3584	27.8268
+	1.1631	-0.715112	H0Y9K8;D6RHD3;Q9BS16;D6RC76;D6RJF0	H0Y9K8;D6RHD3;Q9BS16;D6RC76;D6RJF0	Centromere protein K	CENPK	Color [DarkGray]	1	4			2	2	2	27.7	27.7	27.7	16.07	0	11.004	2788600000	5	28.4183	28.3616	28.0886	28.4795	28.1055	28.0147	28.3521	27.9529	27.2166	27.4193	26.0724	28.1643
	0.960289	0.129389	D6RIY6;Q06265;H0Y9L5;D6R905;D6RA17	D6RIY6;Q06265;H0Y9L5;D6R905	Exosome complex component RRP45	EXOSC9	Color [DarkGray]	1	4			3	3	3	7.8	7.8	7.8	46.977	0	13.349	6874100000	20	29.14	29.2303	29.2752	28.9608	29.3775	29.1411	29.5012	29.3556	29.2782	29.2013	29.3484	29.2165
+	1.81616	-0.264092	D6W592;Q8WVV9;B7WPG3;H7C464	D6W592;Q8WVV9;B7WPG3	Heterogeneous nuclear ribonucleoprotein L-like	HNRPLL;HNRNPLL	Color [DarkGray]	1	4			11	10	5	24	24	12.2	60.099	0	45.359	19871000000	48	31.0482	31.1309	30.8426	30.8605	30.6665	30.7857	30.8625	30.4756	30.4915	30.6218	30.6339	30.6646
	1.28952	0.125822	E5KLK1;E5KLJ9;E5KLJ5;E5KLJ6;O60313;H7C141;H7C3G2	E5KLK1;E5KLJ9;E5KLJ5;E5KLJ6;O60313	Dynamin-like 120 kDa protein, mitochondrial;Dynamin-like 120 kDa protein, form S1	OPA1	Color [DarkGray]	1	4			9	9	9	12	12	12	111.82	0	23.633	10076000000	12	29.7362	29.7636	29.6545	29.8291	29.6265	29.7096	29.7722	30.0243	29.8897	29.9141	29.7034	29.7707
+	1.17271	-0.404634	G5EA19;U3KQS5;E5RG17;Q6P1N9;H0YBX2;E5RID7;E5RH86;E5RI69;E5RJY6;E5RG62;E5RK70;E5RGF2	G5EA19;U3KQS5;E5RG17;Q6P1N9;H0YBX2;E5RID7	Putative deoxyribonuclease TATDN1	TATDN1	Color [DarkGray]	1	4			4	4	4	22.7	22.7	22.7	23.598	0	18.41	4727800000	17	28.6717	28.5757	28.7653	28.696	28.8084	28.8059	27.9094	28.4708	28.8134	28.5179	28.6147	27.5691
	0.951091	-0.0979163	E5RHG8;Q15369;R4GMY8	E5RHG8;Q15369;R4GMY8	Transcription elongation factor B polypeptide 1	TCEB1	Color [DarkGray]	1	4			9	9	9	83.1	83.1	83.1	9.9601	0	115.75	69629000000	84	32.638	32.6219	32.6222	32.4744	32.3972	32.7347	32.3875	32.5205	32.502	32.4995	32.5581	32.4333
+	2.03469	0.453376	E5RHW4;O94905;E5RJ09	E5RHW4;O94905	Erlin-2	ERLIN2	Color [DarkGray]	1	4			10	10	9	42.6	42.6	39.1	37.725	0	86.919	39282000000	76	31.3295	31.1374	31.5937	31.9323	31.788	31.323	32.0697	31.7214	31.8617	32.1115	32.1213	31.9385
	0.34332	0.108855	E5RIP7;H0YBL1;P29218;E5RG13;E5RG94;E5RHE9;E5RI82;E5RGY4;E5RIF4	E5RIP7;H0YBL1;P29218;E5RG13;E5RG94;E5RHE9;E5RI82;E5RGY4	Inositol monophosphatase 1	IMPA1	Color [DarkGray]	1	4			6	6	6	42.2	42.2	42.2	19.925	0	34.635	24438000000	32	31.1322	31.0902	31.2643	30.772	31.0772	30.7664	31.2971	30.8258	31.2612	30.8202	31.502	31.0493
	0.172939	-0.0641727	E5RIW3;E5RJD8;O75347;E5RHG6;B4DT30;E5RIX8	E5RIW3;E5RJD8;O75347;E5RHG6;B4DT30;E5RIX8	Tubulin-specific chaperone A	TBCA	Color [DarkGray]	1	4			9	9	9	71.4	71.4	71.4	10.08	0	43.264	133240000000	124	33.4423	33.6713	33.6863	33.62	33.2965	33.3496	33.8954	33.1434	33.7256	33.201	33.5239	33.1918
+	1.0346	-0.515184	E5RJZ1;H0YBD2;O14548	E5RJZ1;H0YBD2;O14548	Cytochrome c oxidase subunit 7A-related protein, mitochondrial	COX7A2L	Color [DarkGray]	1	4			2	2	2	58.2	58.2	58.2	8.8399	0	55.891	5461800000	9	28.8909	28.8857	29.5144	28.9427	29.0353	29.0786	27.7021	27.7532	28.8307	28.9437	29.0442	28.9825
	0.217961	-0.0383879	E7EM64;Q7L5N1;H7C3T0	E7EM64;Q7L5N1	COP9 signalosome complex subunit 6	COPS6	Color [DarkGray]	1	4			7	7	7	30.4	30.4	30.4	36.064	0	41.341	24011000000	46	31.0205	31.0517	31.0272	31.2251	30.8432	31.2827	31.0715	30.9841	31.0298	31.1755	30.9923	30.9669
	0.780006	0.118207	J3KNK7;H3BND4;E7EMH5;E7EPL4;H3BNZ1;Q6P996;Q86XE2;H3BNL6;Q6P474	J3KNK7;H3BND4;E7EMH5;E7EPL4;H3BNZ1;Q6P996	Pyridoxal-dependent decarboxylase domain-containing protein 1	PDXDC1	Color [DarkGray]	1	4			15	15	15	25.2	25.2	25.2	85.12	0	38.05	13979000000	23	30.2098	30.166	30.2886	30.2246	30.2952	30.0918	30.1264	30.2655	30.2194	30.5974	30.2831	30.4933
+	2.18606	0.598907	J3QLD9;E7EMK3;Q14254;K7EKW9	J3QLD9;E7EMK3;Q14254	Flotillin-2	FLOT2	Color [DarkGray]	1	4			10	10	10	31.5	31.5	31.5	47.142	0	46.889	12997000000	33	30.2608	29.8245	29.6771	29.5745	29.8449	29.6688	29.8557	30.823	30.2594	30.2505	30.6246	30.6308
	0.610216	0.311908	E7EMM4;Q13510;E7ERV9	E7EMM4;Q13510;E7ERV9	Acid ceramidase;Acid ceramidase subunit alpha;Acid ceramidase subunit beta	ASAH1	Color [DarkGray]	1	4			6	6	6	24.1	24.1	24.1	41.796	0	35.472	7323800000	17	28.7902	29.8821	28.9913	29.8021	28.8434	28.7324	30.0172	29.2227	29.4469	29.1202	29.693	29.413
+	1.20192	-0.574437	J3KMY5;H0YIZ1;G3V3E8;E7EMS2;G3V3D1;P61916;G3V2V8;B4DQV7	J3KMY5;H0YIZ1;G3V3E8;E7EMS2;G3V3D1;P61916;G3V2V8;B4DQV7	Epididymal secretory protein E1	NPC2	Color [DarkGray]	1	4			5	5	5	44.6	44.6	44.6	16.23	0	47.865	31008000000	45	31.9522	32.1456	31.134	31.8187	30.9173	31.1283	31.0159	31.0547	30.1914	30.9155	31.5292	30.9428
	0.106854	-0.0355628	E7EMW7;O95071;E7ET84;E5RFK7;H0YAV7	E7EMW7;O95071	E3 ubiquitin-protein ligase UBR5	UBR5	Color [DarkGray]	1	4			18	18	18	8.6	8.6	8.6	308.57	0	61.764	13772000000	25	29.9503	30.346	30.401	30.0284	30.3911	30.3155	29.928	30.3018	30.2361	30.5772	30.1919	29.9839
	0.0572165	-0.0965996	E7EMX7;Q9P0K7	E7EMX7;Q9P0K7	Ankycorbin	RAI14	Color [DarkGray]	1	4			8	8	8	10.2	10.2	10.2	109.16	0	22.466	5565200000	6	29.3425	29.1353	29.1025	29.0803	27.5057	27.0133	28.5737	28.8574	26.5463	29.3116	29.4884	27.8225
	0.557886	0.213326	E7ENQ1;G3XAA2;H7C360;E7EN19;E7ESS2;G5E948;O95819;E7EX83;C9J840;H7C0P6;Q8N4C8;H7C3Z6;C9J338;E7ETN6;I3L2I2	E7ENQ1;G3XAA2;H7C360;E7EN19;E7ESS2;G5E948;O95819;E7EX83;C9J840;H7C0P6;Q8N4C8	Mitogen-activated protein kinase kinase kinase kinase 4;Misshapen-like kinase 1	MAP4K4;MINK1	Color [DarkGray]	1	4			11	11	5	9.7	9.7	5.3	132.16	0	36.289	9119500000	32	29.1497	29.2851	29.5831	29.7503	29.6144	29.7119	29.8699	29.9442	29.4855	30.0174	29.0555	30.002
	0.135731	0.137456	E7EN32;O00255;E7EPR4;E7ET29	E7EN32;O00255;E7EPR4;E7ET29	Menin	MEN1	Color [DarkGray]	1	4			2	2	2	5	5	5	61.418	0	15.063	1067500000	8	26.9854	27.2897	27.875	26.6833	26.6334	26.2366	28.1613	25.9631	27.6173	27.0076	26.6448	27.1339
+	3.29602	0.676488	E7ENA9;F6Y097;Q92542;Q5T205;H0Y6T7;H0Y3Z4;Q5T209	E7ENA9;F6Y097;Q92542;Q5T205;H0Y6T7;H0Y3Z4	Nicastrin	NCSTN	Color [DarkGray]	1	4			5	5	5	13.3	13.3	13.3	50.26	0	20.795	6556400000	25	28.7704	28.7396	28.9005	28.5961	29.0326	28.7894	29.1989	29.9228	29.285	29.2307	29.5458	29.7044
	1.54803	-0.18517	E7ENU4;P55265	E7ENU4;P55265	Double-stranded RNA-specific adenosine deaminase	ADAR	Color [DarkGray]	1	4			34	34	4	31.4	31.4	3.3	140.83	0	200.98	104550000000	171	33.2203	33.3176	33.26	33.2504	33.2188	33.2375	32.9192	33.2973	33.0023	33.1595	32.8411	33.174
	0.0746779	0.0275036	E7EP00;P53992;G5EA31;B4DZT4	E7EP00;P53992;G5EA31	Protein transport protein Sec24C	SEC24C	Color [DarkGray]	1	4			13	13	13	19.4	19.4	19.4	106.62	0	56.539	18495000000	43	31.0464	30.513	30.4495	30.7108	30.6658	30.4776	30.8506	30.346	30.5893	30.725	31.0135	30.5036
+	1.97878	-1.14526	E7EW77;E7EP65;J3KNB2;Q9NYB9;E9PEZ7;H0Y6B5;E7EUA1;F8WAU3;F8WCD7;F8WAZ8;F8WBL5;F8WAQ3;F8WEB9;H7C3Q7;F8WAL6	E7EW77;E7EP65;J3KNB2;Q9NYB9;E9PEZ7;H0Y6B5	Abl interactor 2	ABI2	Color [DarkGray]	1	4			4	3	3	10.8	9	9	52.789	0	10.722	5123400000	4	29.0737	27.8362	29.363	29.0284	29.053	27.7825	28.1532	27.2289	26.9164	28.3042	27.501	27.1614
	0.678464	0.333546	E7EPD0;O60784;V9GYF4;B0QY02;B3KUU1;B0QY01	E7EPD0;O60784	Target of Myb protein 1	TOM1	Color [DarkGray]	1	4			3	3	3	13.9	13.9	13.9	49.596	0	21.502	5463700000	11	28.9388	28.7574	28.9588	29.0492	27.4463	28.7723	29.108	28.9582	29.0028	28.9261	29.0713	28.8577
	0.063568	-0.0473598	G3V2F4;E7EPD8;Q86TV8;Q9NUW8;H0YJ44;G3V2J6	G3V2F4;E7EPD8;Q86TV8;Q9NUW8;H0YJ44	Tyrosyl-DNA phosphodiesterase 1	TDP1	Color [DarkGray]	1	4			4	4	4	10.7	10.7	10.7	64.827	0	22.884	4741800000	8	28.6256	28.6497	28.0104	28.8904	29.1989	28.6868	28.5145	28.9759	28.7751	28.9815	27.6081	28.9225
	0.194639	0.0513643	E7ES33;E7EPK1;Q16181;G3V1Q4;H0Y3Y4;H0YFF6;F5GZE5;Q5JXL7;J3QRT6;J3KSZ7;Q6ZU15;O43236	E7ES33;E7EPK1;Q16181;G3V1Q4;H0Y3Y4;H0YFF6	Septin-7	2017-09-07	Color [DarkGray]	1	4			17	17	17	51.4	51.4	51.4	50.608	0	183.08	111600000000	141	33.2728	33.2456	33.0526	33.1713	32.9808	33.063	33.1477	33.0575	33.4293	33.0791	33.4912	32.8893
	0.93726	0.214708	E7EPN9;Q9Y520;H7C5N8	E7EPN9;Q9Y520	Protein PRRC2C	PRRC2C	Color [DarkGray]	1	4			31	31	30	15.3	15.3	15	308.77	0	142.52	47506000000	63	31.7416	31.7934	32.0628	32.0486	32.0349	31.766	31.9973	32.5011	31.9654	32.4133	31.8984	31.9601
	1.00017	-0.162744	E7EPT4;P19404	E7EPT4;P19404	NADH dehydrogenase [ubiquinone] flavoprotein 2, mitochondrial	NDUFV2	Color [DarkGray]	1	4			5	5	5	23.8	23.8	23.8	27.907	0	12.478	11075000000	29	30.0709	29.8959	29.9111	30.2981	30.0506	29.9204	29.9624	29.8963	29.5937	29.8267	30.0584	29.8332
	1.10489	-0.119456	E7EQ61;Q9GZZ9;E7EWE1;C9J5W5;C9JRV9;C9J0F6	E7EQ61;Q9GZZ9;E7EWE1;C9J5W5;C9JRV9;C9J0F6	Ubiquitin-like modifier-activating enzyme 5	UBA5	Color [DarkGray]	1	4			8	8	8	28.6	28.6	28.6	41.85	0	33.455	11232000000	18	30.0615	29.9796	30.001	30.1832	29.9027	29.9635	30.0058	29.7972	29.957	29.9923	29.7241	29.8984
+	4.18215	0.585026	E7EQ69;Q9GZZ1;C9J5D1;B0AZT5;C9JZU6;F8WCK0;C9J5J3	E7EQ69;Q9GZZ1;C9J5D1;B0AZT5	N-alpha-acetyltransferase 50	NAA50	Color [DarkGray]	1	4			8	8	8	50	50	50	19.311	0	44.669	47120000000	49	31.5579	31.7789	31.6522	31.8669	31.6651	31.6042	32.5593	32.4172	32.2295	32.2174	32.179	32.0329
	0.164034	-0.0757844	E7EQ72;Q15363;F5GX39	E7EQ72;Q15363;F5GX39	Transmembrane emp24 domain-containing protein 2	TMED2	Color [DarkGray]	1	4			4	4	4	27.7	27.7	27.7	18.488	0	18.275	11050000000	28	29.8938	29.7439	29.9127	29.871	30.0691	30.129	29.58	30.5079	29.5521	29.6015	29.6363	30.287
+	1.5234	-0.238304	E9PES6;E7ES08;E7EQU1;O15347	E9PES6;E7ES08;E7EQU1;O15347	High mobility group protein B3	HMGB3	Color [DarkGray]	1	4			9	9	9	51	51	51	17.522	0	92.454	69920000000	88	32.7107	32.7519	32.5792	32.7028	32.5909	32.8741	32.1544	32.4737	32.3515	32.4351	32.7142	32.6508
	0.31643	-0.0822102	E7EQY4;E7EV10;Q9BTC8;D6W5A2;E9PCS8;E9PF88;H0YIT0	E7EQY4;E7EV10;Q9BTC8;D6W5A2;E9PCS8	Metastasis-associated protein MTA3	MTA3	Color [DarkGray]	1	4			16	16	9	35.2	35.2	19.3	58.726	0	76.997	51325000000	104	32.1044	32.2303	32.0749	32.0244	32.2674	32.315	31.6226	32.1236	32.1768	32.3372	32.029	32.2338
	0.0663927	0.0429052	E7ERK9;Q9UI10;H7C2L8;F8W8L6	E7ERK9;Q9UI10	Translation initiation factor eIF-2B subunit delta	EIF2B4	Color [DarkGray]	1	4			6	6	6	17.3	17.3	17.3	59.714	0	27.302	5563700000	15	28.566	28.8652	28.9636	29.025	28.8138	29.0232	28.0611	29.4537	28.814	29.5683	28.7268	28.8903
	0.320735	-0.0452849	H0YBP1;E7ESA6;Q8IYN9;Q05397;J3QT16;Q8N9D7;H0YB16;H0YBZ1;E9PEI4;B4DWJ1;E5RHD8;H0YB99;E5RI03;E5RGA6;E5RG86;E5RIK4;E5RG54;H0YAS0;E5RH48;E5RH01;E5RG66;E5RI72;E5RFW9;E5RJP0;H0YB33;E5RJQ2;E5RG80;E5RJI4	H0YBP1;E7ESA6;Q8IYN9;Q05397;J3QT16;Q8N9D7;H0YB16;H0YBZ1;E9PEI4	Focal adhesion kinase 1	PTK2	Color [DarkGray]	1	4			12	12	12	15.2	15.2	15.2	115.45	0	43.636	12562000000	31	30.1407	30.143	30.0436	30.3621	30.1563	30.1282	30.3017	29.9762	30.1097	30.0802	30.1466	30.0877
	0.806899	-0.223982	E7ESY4;Q13330;H0Y4T7;F8VSM3;F8W9Y9;F8VPC5;H7C3F3;C9JJM0;H0YIV8	E7ESY4;Q13330;H0Y4T7	Metastasis-associated protein MTA1	MTA1	Color [DarkGray]	1	4			16	10	10	27.6	17.8	17.8	79.372	0	50.202	20576000000	44	30.8725	30.8958	30.8351	31.159	30.9143	30.72	31.2252	30.3731	30.7282	30.5688	30.8114	30.3462
	0.412762	-0.0965309	E7ESZ7;O95299;Q8WXC9;Q8N1B9;C9J6X0	E7ESZ7;O95299;Q8WXC9	NADH dehydrogenase [ubiquinone] 1 alpha subcomplex subunit 10, mitochondrial	NDUFA10	Color [DarkGray]	1	4			3	3	3	12.6	12.6	12.6	44.738	0	27.424	14766000000	19	30.5797	30.2625	30.6104	30.1848	30.3396	30.3957	30.6408	30.4121	30.2287	30.1487	30.1074	30.2559
	0.38152	-0.0836964	E7ET15;O15042;H0Y8D9;C9JB80;E7EW00;C9JDJ7;C9J5L1;H7C4V2	E7ET15;O15042	U2 snRNP-associated SURP motif-containing protein	U2SURP	Color [DarkGray]	1	4			15	15	15	19	19	19	118.25	0	66.806	36992000000	69	31.839	31.6369	31.7177	31.6744	31.5465	31.7408	31.5025	32.0361	31.5882	31.6133	31.4813	31.4316
	0.612996	0.183545	E7ETA6;Q15154;E7EV56;E5RGQ4;E9PGW9;E7EV93;A6NNN6;H0YBA1	E7ETA6;Q15154;E7EV56	Pericentriolar material 1 protein	PCM1	Color [DarkGray]	1	4			12	12	12	7.3	7.3	7.3	227.73	0	23.145	11762000000	18	29.929	30.0181	29.961	30.1604	29.8051	29.7203	30.2493	29.8116	30.7027	29.8924	30.1038	29.9355
	0.334996	-0.163786	E7ETB3;Q9ULA0;B9ZVU2;F8WAN0;E7EMB6;E7EPX3;C9JBE1;E5RJ35;C9JRG3;C9J1E2	E7ETB3;Q9ULA0;B9ZVU2;F8WAN0;E7EMB6;E7EPX3;C9JBE1	Aspartyl aminopeptidase	DNPEP	Color [DarkGray]	1	4			6	6	6	15.6	15.6	15.6	54.53	0	19.698	7619200000	11	29.1302	29.3163	30.0308	28.9065	29.6547	29.4404	29.0658	29.4985	28.905	29.7302	28.8981	29.3986
+	1.19019	-0.474962	E7ETD6;Q12830;F5GXF5;J3QQK4;J3QQQ8;J3KSK9;E9PE19	E7ETD6;Q12830;F5GXF5	Nucleosome-remodeling factor subunit BPTF	BPTF	Color [DarkGray]	1	4			11	11	11	5.6	5.6	5.6	308.07	0	47.661	8046100000	19	29.3438	29.6956	30.1978	29.3278	29.5681	29.7147	28.7482	29.8279	28.815	29.333	28.754	29.52
	1.3451	0.190328	E7ETK0;P62847	E7ETK0;P62847	40S ribosomal protein S24	RPS24	Color [DarkGray]	1	4			5	5	5	40.5	40.5	40.5	15.197	0	26.878	149580000000	77	33.3019	33.3338	33.7594	33.6197	33.3874	33.5662	33.821	33.5904	33.6285	33.7222	33.7447	33.6034
+	0.727769	-0.790078	E7ETU6;Q8IYB5	E7ETU6;Q8IYB5	Stromal membrane-associated protein 1	SMAP1	Color [DarkGray]	1	4			2	2	2	16.8	16.8	16.8	15.794	0	9.1556	3860100000	6	28.8519	28.8385	28.6725	28.8872	26.8842	28.2526	27.4674	27.1958	26.1427	29.0408	28.8361	26.9638
+	1.21407	-0.466372	E7ETU9;O00469;C9JXZ0;B3KWS3	E7ETU9;O00469;C9JXZ0;B3KWS3	Procollagen-lysine,2-oxoglutarate 5-dioxygenase 2	PLOD2	Color [DarkGray]	1	4			2	2	2	4.1	4.1	4.1	81.169	0	7.7216	1975700000	7	27.6582	27.6985	27.6618	27.5891	27.4889	27.463	27.0525	27.4232	27.354	27.4565	26.0812	27.394
	0.655277	-0.112841	E7ETY2	E7ETY2		TCOF1	Color [DarkGray]	1	4			16	16	1	13.9	13.9	0.8	152.3	0	67.64	39961000000	73	32.0191	31.7993	31.7601	31.9957	31.8901	31.5811	31.6351	31.7982	31.9675	31.6274	31.7067	31.6334
	0.252228	-0.0860173	E7ETZ4;Q9Y6E2;B5MCE7;B5MCH7;Q75MG1;E9PFD4;C9JF98;F8WDX8;E7EMS9	E7ETZ4;Q9Y6E2;B5MCE7;B5MCH7;Q75MG1	Basic leucine zipper and W2 domain-containing protein 2	BZW2	Color [DarkGray]	1	4			11	10	10	27.2	25.5	25.5	46.913	0	30.371	17085000000	38	30.4125	30.3484	30.8122	30.5266	30.5219	30.8871	30.1097	30.2847	30.532	30.8148	30.4798	30.7715
	0.213604	0.0550098	E7EU96;P68400;Q8NEV1;V9GYA2;V9GY80	E7EU96;P68400;Q8NEV1	Casein kinase II subunit alpha;Casein kinase II subunit alpha 3	CSNK2A1;CSNK2A3	Color [DarkGray]	1	4			13	13	13	44.9	44.9	44.9	45.31	0	123.54	78972000000	119	32.9031	32.7318	32.6549	32.532	32.9007	32.8372	33.16	32.8292	32.9386	32.7178	32.5914	32.6527
	0.176041	-0.15477	E7EUP3;G3V125;O95251	E7EUP3;G3V125;O95251	Histone acetyltransferase;Histone acetyltransferase KAT7	KAT7	Color [DarkGray]	1	4			3	3	3	8.9	8.9	8.9	49.859	0	10.189	3068800000	8	27.8416	28.2809	28.6801	28.4876	26.9609	27.5409	27.0544	27.6182	27.5776	28.11	27.7922	28.7108
	1.26384	-0.14684	E7EX73;E9PGM1;E7EUU4;Q04637;C9JF13;C9J6B6;C9K073;C9J2Z7;H7C044;H7C0V6;F8WCF2;C9JWH7;C9J556;C9JHW9;C9JSU8;C9JWW9;REV__Q8NEG2;REV__F5H7J8;REV__C9JQZ6;REV__J3KQX6	E7EX73;E9PGM1;E7EUU4;Q04637	Eukaryotic translation initiation factor 4 gamma 1	EIF4G1	Color [DarkGray]	1	4			51	51	46	40.3	40.3	37.3	158.64	0	323.31	239730000000	363	34.2821	34.3019	34.4501	34.5056	34.5617	34.4902	34.4203	34.3509	34.1684	34.3055	34.1124	34.3528
	0.936154	-0.0744972	E7EVA0;P27816;B9ZVR1;E9PGM5;H7C4C5;B5MEG9;H0Y2V1;F8W9U4;B4DSQ1;H7C456	E7EVA0;P27816;B9ZVR1	Microtubule-associated protein;Microtubule-associated protein 4	MAP4	Color [DarkGray]	1	4			36	36	36	22.8	22.8	22.8	245.44	0	213.68	157830000000	293	33.7715	33.7062	33.8484	33.8884	33.8178	33.7647	33.7431	33.6341	33.7653	33.7619	33.8306	33.615
	0.0561934	-0.0809663	F5H583;E7EVJ5;E7EVF4;E7EWA4;Q96F07;E7EW33;H7C229;H0YL50	F5H583;E7EVJ5;E7EVF4;E7EWA4;Q96F07;E7EW33;H7C229	Cytoplasmic FMR1-interacting protein 2	CYFIP2	Color [DarkGray]	1	4			19	6	6	18.2	6.5	6.5	137.04	0	12.994	3093300000	12	27.5221	27.2019	29.0966	26.0215	27.6414	27.7706	26.4765	28.8141	26.988	27.3288	27.4458	27.7152
	0.960748	0.288536	G3V2E7;F8W6L3;G3V3H3;G3V5R9;E7EVH7;Q07866;G5E9S8;G3V2P7;A8MZ87;H0YJU9;H0YJL0;H0YJT3;H0YG16	G3V2E7;F8W6L3;G3V3H3;G3V5R9;E7EVH7;Q07866;G5E9S8	Kinesin light chain 1	KLC1	Color [DarkGray]	1	4			12	12	8	27	27	16.7	62.715	0	88.432	28589000000	59	31.0739	31.31	31.004	31.336	31.1731	31.0543	31.4605	31.425	31.5934	31.2272	32.0534	30.9231
+	0.819486	0.886876	E7EVH9;Q08623	E7EVH9;Q08623	Pseudouridine-5-phosphatase	HDHD1	Color [DarkGray]	1	4			3	3	3	29.3	29.3	29.3	21.466	0	38.08	7527400000	10	27.9033	30.0578	28.4797	29.4722	28.2861	27.0523	27.7464	29.3179	30.0945	29.5915	30.1852	29.6371
	0.767563	-0.177405	E7EW20;Q9UM54	E7EW20;Q9UM54	Unconventional myosin-VI	MYO6	Color [DarkGray]	1	4			12	12	12	16.4	16.4	16.4	148.83	0	116.62	11893000000	24	30.3706	30.2806	29.9211	30.279	29.8233	29.9345	29.733	29.9974	30.1996	29.8297	30.0169	29.768
+	2.41951	-0.415803	E7EWR4;P33240;E9PID8	E7EWR4;P33240;E9PID8	Cleavage stimulation factor subunit 2	CSTF2	Color [DarkGray]	1	4			14	7	7	34	17.6	17.6	62.942	0	52.911	11447000000	28	30.1884	30.2844	30.3091	30.1528	30.2089	29.7506	29.4421	29.6221	29.9348	29.7175	29.8295	29.8533
	1.01796	-0.0986951	E7EX17;P23588;B4DS13;F8VX11;F8VP89;F8W0K0;F8VSC7;F8VYE9;F8VRU1	E7EX17;P23588;B4DS13;F8VX11	Eukaryotic translation initiation factor 4B	EIF4B	Color [DarkGray]	1	4			22	22	22	38.3	38.3	38.3	69.697	0	169.5	117390000000	150	33.4189	33.392	33.34	33.4457	33.4643	33.3364	33.3603	33.4094	33.3221	33.2525	33.379	33.0817
	0.863772	0.175325	E7EX90;Q14203;Q6AWB1;E7EWF7;C9J1B7;C9JZA4;C9JTE5;C9JJN7;C9JJD0;C9JUI8;C9JKG6;E9PCY0	E7EX90;Q14203	Dynactin subunit 1	DCTN1	Color [DarkGray]	1	4			17	17	17	20.9	20.9	20.9	139.09	0	112.02	32755000000	61	31.6458	31.4113	31.2327	31.3429	31.2706	31.608	31.467	31.3086	31.724	31.6491	31.8798	31.5347
	0.114491	0.109333	E9PAM4;Q9BTU6	E9PAM4;Q9BTU6	Phosphatidylinositol 4-kinase type 2-alpha	PI4K2A	Color [DarkGray]	1	4			4	4	4	9.4	9.4	9.4	51.218	0	9.6539	1619300000	8	27.2185	27.1133	28.8236	27.1496	27.0771	27.0739	26.4803	27.5934	27.7646	28.0303	27.8085	27.4349
	0.163255	-0.0409463	E9PAU2;Q8IY67;K7EKR9;K7EKA4;K7EQG2	E9PAU2;Q8IY67	Ribonucleoprotein PTB-binding 1	RAVER1	Color [DarkGray]	1	4			12	12	12	26.9	26.9	26.9	79.578	0	123.3	29590000000	77	31.4212	31.4594	31.4303	31.3461	31.1495	31.3491	31.5715	31.2516	31.58	31.0521	31.272	31.1829
	0.38189	0.0819429	F8VZJ2;H0YHX9;Q13765;E9PAV3;F8W0W4;F8W1N5;F8VNW4;F8VZ58;Q9BZK3	F8VZJ2;H0YHX9;Q13765;E9PAV3;F8W0W4;F8W1N5;F8VNW4	Nascent polypeptide-associated complex subunit alpha;Nascent polypeptide-associated complex subunit alpha, muscle-specific form	NACA	Color [DarkGray]	1	4			6	6	6	51.5	51.5	51.5	15.016	0	124.63	235610000000	80	34.2643	34.2371	34.1848	34.6287	34.2621	34.2973	34.1402	34.3088	34.6514	34.4971	34.4216	34.3471
	0.594264	-0.463705	E9PBY7;E9PQ61;O75152	E9PBY7;E9PQ61;O75152	Zinc finger CCCH domain-containing protein 11A	ZC3H11A	Color [DarkGray]	1	4			4	4	4	11.7	11.7	11.7	57.427	0	17.711	2699800000	4	28.8256	26.6528	28.4917	28.0085	27.9642	27.8458	28.1633	27.787	27.1385	27.3956	27.9245	26.5976
	0.159638	0.159528	E9PG39;E9PC15;Q53H12	E9PG39;E9PC15;Q53H12	Acylglycerol kinase, mitochondrial	AGK	Color [DarkGray]	1	4			2	2	2	13.5	13.5	13.5	26.925	0	36.077	3657900000	12	27.2978	28.4425	27.8233	28.3664	28.6319	26.8842	28.2692	28.7766	28.4967	27.4975	28.3162	27.0471
	0.216851	-0.0414766	E9PC52;Q16576;Q5JP01;Q5JP02;Q5JNZ6;C9JAJ9;C9J7L0	E9PC52;Q16576	Histone-binding protein RBBP7	RBBP7	Color [DarkGray]	1	4			15	8	8	57.2	44.5	44.5	46.938	0	276.68	134130000000	119	33.5393	33.4811	33.3561	33.5635	33.4742	33.6671	33.4232	33.3145	33.6644	33.4119	33.68	33.3387
	0.54414	-0.559595	E9PC74;Q13144;H7C2X0;C9JRD9	E9PC74;Q13144	Translation initiation factor eIF-2B subunit epsilon	EIF2B5	Color [DarkGray]	1	4			6	6	6	11.2	11.2	11.2	78.346	0	14.167	5802700000	8	28.9924	28.8513	29.0933	28.8592	28.9674	28.7975	29.0441	29.326	27.1122	26.9331	27.9563	29.8317
	0.104448	-0.090175	E9PCQ3;Q9Y4E8;H0YH96;H0YI26	E9PCQ3;Q9Y4E8	Ubiquitin carboxyl-terminal hydrolase 15	USP15	Color [DarkGray]	1	4			5	4	4	6.1	5.1	5.1	109.77	0	10.338	1820900000	5	28.4122	28.1992	26.9051	27.5333	27.4423	27.4882	28.1526	27.3618	27.6632	26.6113	28.1277	27.5225
	0.339468	-0.153464	E9PCR7;Q02218;F5H801;E9PDF2;E9PFG7;C9J4G7;Q9ULD0	E9PCR7;Q02218;F5H801;E9PDF2;E9PFG7	2-oxoglutarate dehydrogenase, mitochondrial	OGDH	Color [DarkGray]	1	4			18	18	18	23.8	23.8	23.8	117.66	0	74.725	22650000000	45	30.876	30.5384	31.2736	30.7617	31.3316	31.1253	30.0951	31.0525	30.8189	30.9651	30.9441	31.1101
	0.451043	0.0476526	E9PD53;Q9NTJ3;C9JR83;C9J578;C9J9E4;C9JVD8;C9JWF0;C9IYK2;C9JJ64	E9PD53;Q9NTJ3	Structural maintenance of chromosomes protein;Structural maintenance of chromosomes protein 4	SMC4	Color [DarkGray]	1	4			30	30	30	29.3	29.3	29.3	144.45	0	90.968	42168000000	87	31.6868	31.6957	31.9214	31.8317	31.9293	31.8409	31.9213	31.8345	31.8575	31.8756	31.7757	31.9272
	0.501974	0.0987031	E9PDF6;O43795;E7EQD9;E7EPB4;H7C2Y7;C9JYW1;C9JUP5;Q9UBC5	E9PDF6;O43795	Unconventional myosin-Ib	MYO1B	Color [DarkGray]	1	4			20	20	20	23.4	23.4	23.4	128.48	0	94.534	26206000000	64	31.1109	30.8815	31.3266	30.9185	31.1519	31.2291	31.0953	31.2885	30.9946	31.3658	31.1362	31.3303
	1.0519	0.282219	E9PDP5;Q8IWZ3;H7C2F5;H3BLS9;D6RHC4	E9PDP5;Q8IWZ3;H7C2F5;H3BLS9	Ankyrin repeat and KH domain-containing protein 1	ANKHD1	Color [DarkGray]	1	4			8	4	4	8.1	3.6	3.6	166.74	0	11.786	2494900000	6	26.9383	27.7195	27.7826	27.8019	27.717	27.8778	27.9734	27.9421	27.8756	27.7177	28.0403	27.9814
	0.156696	-0.260295	E9PEL9;Q8NF91;E7ENN3;G3V5D3;Q5JV20;F8WAI0;H0Y326;H0Y325	E9PEL9;Q8NF91;E7ENN3	Nesprin-1	SYNE1	Color [DarkGray]	1	4			5	4	4	0.7	0.5	0.5	1005.2	0.00057307	4.4249	13864000000	15	30.214	30.2977	29.5347	30.2785	30.5394	30.4416	31.3155	26.8998	30.2071	30.3587	30.2979	30.6651
	0.699285	-0.103526	E9PEN8;Q9UIA9;E7ESC6;E5RIW1;H0YBE1;Q9H2T7	E9PEN8;Q9UIA9;E7ESC6	Exportin-7	XPO7	Color [DarkGray]	1	4			27	27	27	30.2	30.2	30.2	124.84	0	160.83	49009000000	79	31.9445	31.9865	32.3359	32.1354	32.3148	32.0664	31.9908	32.019	31.9418	32.0892	31.9602	32.1614
	0.844775	-0.198029	E9PF10;O75694;D6RA13	E9PF10;O75694	Nuclear pore complex protein Nup155	NUP155	Color [DarkGray]	1	4			30	30	30	35.1	35.1	35.1	148.09	0	211.22	73928000000	119	32.9438	32.8719	32.5238	32.8226	32.5617	32.8317	32.3334	32.2307	32.5529	32.5943	32.8996	32.7565
	0.172796	-0.0592661	E9PF18;Q16836	E9PF18;Q16836	Hydroxyacyl-coenzyme A dehydrogenase, mitochondrial	HADH	Color [DarkGray]	1	4			8	8	8	37.4	37.4	37.4	35.236	0	76.186	46596000000	72	31.9455	31.8202	32.0628	31.9004	32.1057	32.2716	31.7376	31.4995	32.2994	32.1101	32.1001	32.004
	0.437032	0.173554	E9PFN4;C9JRP1;Q9Y6M7;H7C3C4	E9PFN4;C9JRP1;Q9Y6M7	Anion exchange protein;Sodium bicarbonate cotransporter 3	SLC4A7	Color [DarkGray]	1	4			5	5	5	6	6	6	135.3	0	26.849	8674700000	32	29.6635	29.2467	29.3681	29.5892	29.5592	29.3088	29.2958	30.2493	29.1838	29.4979	29.5435	30.0067
	1.13457	0.184422	E9PFR3;Q14738;H0Y8C4;H7C5Q9	E9PFR3;Q14738;H0Y8C4	Serine/threonine-protein phosphatase 2A 56 kDa regulatory subunit delta isoform	PPP2R5D	Color [DarkGray]	1	4			10	10	6	22.2	22.2	14.8	69.116	0	42.172	20573000000	42	30.5513	30.7157	30.824	30.994	30.6089	30.7035	30.6751	30.8506	30.8366	31.0805	30.9707	31.0904
	0.178708	0.174319	H7C0V9;E9PG40;P05067;E9PEV0;H7C104;H7C2L2	H7C0V9;E9PG40;P05067;E9PEV0;H7C104	Amyloid beta A4 protein;N-APP;Soluble APP-alpha;Soluble APP-beta;C99;Beta-amyloid protein 42;Beta-amyloid protein 40;C83;P3(42);P3(40);C80;Gamma-secretase C-terminal fragment 59;Gamma-secretase C-terminal fragment 57;Gamma-secretase C-terminal fragment 50;C31	APP	Color [DarkGray]	1	4			7	7	7	16.5	16.5	16.5	54.981	0	18.619	12542000000	14	29.8786	29.7776	29.9837	29.7528	29.9171	29.8045	28.1406	30.4852	30.1804	30.6304	30.148	30.5758
	0.198575	0.279693	E9PGM4;Q04446	E9PGM4;Q04446	1,4-alpha-glucan-branching enzyme	GBE1	Color [DarkGray]	1	4			6	6	6	16.8	16.8	16.8	75.959	0	12.327	4365200000	7	28.9866	29.0008	28.0774	27.033	27.0836	27.2565	27.5378	29.1523	29.2343	28.1319	28.5556	26.504
	0.446065	0.588348	E9PGT3;E9PRI4;Q15418;E9PMM7;E9PAN7	E9PGT3;E9PRI4;Q15418	Ribosomal protein S6 kinase;Ribosomal protein S6 kinase alpha-1	RPS6KA1	Color [DarkGray]	1	4			9	9	5	16.2	16.2	10.2	81.471	0	20.225	13078000000	14	30.4403	30.2297	30.0194	30.3836	26.5903	30.032	30.2649	30.3182	30.2262	30.2242	30.1685	30.0234
	0.176414	0.053098	E9PGT6;Q99627;H7C3S9;B8ZZP3	E9PGT6;Q99627;H7C3S9;B8ZZP3	COP9 signalosome complex subunit 8	COPS8	Color [DarkGray]	1	4			5	5	5	42.2	42.2	42.2	19.344	0	38.611	19489000000	44	30.6993	30.8123	30.8241	30.7603	30.6726	30.5371	30.9041	30.4047	31.2162	30.7611	30.6734	30.6648
+	2.79541	0.39391	E9PH62;Q9NUL3;G5EA18;E5RJN7;F8VPI7;E7EPX0;E7EVJ4;E5RJ67;E7EVI1;H0YBY0	E9PH62;Q9NUL3;G5EA18;E5RJN7;F8VPI7;E7EPX0;E7EVJ4;E5RJ67;E7EVI1	Double-stranded RNA-binding protein Staufen homolog 2	STAU2	Color [DarkGray]	1	4			6	5	5	14.3	13	13	58.97	0	17.835	4076900000	7	28.2291	28.0823	28.6135	28.3099	28.4451	28.3516	28.6739	28.5637	28.7108	28.8788	28.6636	28.9043
	0.933095	0.169434	E9PH64;Q9Y6M9;E7EWZ0;E9PF49	E9PH64;Q9Y6M9;E7EWZ0;E9PF49	NADH dehydrogenase [ubiquinone] 1 beta subcomplex subunit 9	NDUFB9	Color [DarkGray]	1	4			3	3	3	29.2	29.2	29.2	20.383	0	24.11	9794400000	23	29.5922	29.5395	29.7774	29.6144	29.7227	29.7184	29.568	30.1046	29.6849	30.1035	29.7615	29.7586
+	1.24029	-0.359556	E9PH82;Q8NCA5;B4DT23;C9J3G8	E9PH82;Q8NCA5	Protein FAM98A	FAM98A	Color [DarkGray]	1	4			7	6	6	36.9	32.4	32.4	34.431	0	54.298	14098000000	32	30.1781	30.3578	30.5729	30.3934	30.3576	30.7106	30.6227	30.0367	29.6815	30.1326	29.6643	30.2753
	0.06996	0.130617	E9PHH5;Q5QPK2;H0Y368;O60762;Q5QPJ9	E9PHH5;Q5QPK2;H0Y368;O60762;Q5QPJ9	Dolichol-phosphate mannosyltransferase subunit 1	DPM1	Color [DarkGray]	1	4			2	2	2	12.9	12.9	12.9	28.76	0	15.551	5392700000	10	27.3326	28.6755	29.5939	28.9033	28.829	25.8266	27.9841	29.5699	28.1091	26.816	28.578	28.8875
+	1.16812	-0.361661	E9PHT6;Q9NVE7;H0YA26;H0Y9E4;H0YA31	E9PHT6;Q9NVE7;H0YA26	Pantothenate kinase 4	PANK4	Color [DarkGray]	1	4			8	8	8	13.4	13.4	13.4	81.385	0	20.552	6006900000	13	29.5321	29.3854	29.4865	28.9827	28.95	28.8484	28.6709	28.5859	29.1527	28.5255	29.2714	28.8088
	0.693491	-0.169064	E9PHY5;E9PK52;O43491;E9PII3;H0Y5B0;Q6R5J7;E9PQD2;E9PMV8;E9PJP4;E9PPC9;E9PQN0;E9PRG1;E9PIG0;Q6ZSX4	E9PHY5;E9PK52;O43491;E9PII3	Band 4.1-like protein 2	EPB41L2	Color [DarkGray]	1	4			20	20	16	28.6	28.6	24.3	104.36	0	111.52	27087000000	75	31.1696	31.2769	31.4911	31.3261	31.4329	31.1396	31.3757	30.6226	31.1447	31.2257	31.1329	31.3204
	0.0961091	0.117067	E9PRB9;E9PL01;E9PI68;Q15005	E9PRB9;E9PL01;E9PI68;Q15005	Signal peptidase complex subunit 2	SPCS2	Color [DarkGray]	1	4			2	2	2	42.5	42.5	42.5	10.163	0	16.261	2878500000	3	26.8839	28.0024	28.8662	26.9934	28.2558	27.3919	27.5122	27.2471	26.7321	28.6271	28.4401	28.5375
+	1.16958	-0.629022	Q5T6K7;E9PI99;Q5T6K5;Q13952;E9PL11	Q5T6K7;E9PI99;Q5T6K5;Q13952	Nuclear transcription factor Y subunit gamma	NFYC	Color [DarkGray]	1	4			3	3	3	34.1	34.1	34.1	14.909	0	8.4012	6165500000	11	29.2951	29.5604	29.7893	28.6502	29.1905	29.3756	28.5419	28.8901	27.6928	29.1378	28.3096	29.515
+	1.12221	-0.351284	E9PIM6;E9PNQ8;P04216;J3QRJ3	E9PIM6;E9PNQ8;P04216;J3QRJ3	Thy-1 membrane glycoprotein	THY1	Color [DarkGray]	1	4			4	4	4	26.3	26.3	26.3	16.927	0	38.246	38626000000	39	31.998	31.8637	31.5689	31.6157	31.7951	32.3625	31.9395	31.8197	31.0458	31.4895	31.3734	31.4281
	0.093761	0.0866938	E9PIN0;Q13315	E9PIN0;Q13315	Serine-protein kinase ATM	ATM	Color [DarkGray]	1	4			3	3	3	2.5	2.5	2.5	156.95	0	8.3529	859850000	6	26.3502	27.6414	26.2236	27.2768	26.1164	26.4726	27.5121	26.7516	26.4053	26.1922	27.3908	26.3492
+	1.64457	-0.417969	E9PIN3;Q9UBU9;B4E227;E9PLA7	E9PIN3;Q9UBU9;B4E227	Nuclear RNA export factor 1	NXF1	Color [DarkGray]	1	4			7	7	7	15.8	15.8	15.8	68.106	0	23.744	8532300000	29	29.8414	29.8272	29.9015	29.1897	29.8201	29.6979	28.9949	29.5897	29.2626	29.6505	29.0404	29.2318
+	1.40293	-0.80852	E9PK03;J3KNF4;O14618	E9PK03;J3KNF4;O14618	Copper chaperone for superoxide dismutase	CCS	Color [DarkGray]	1	4			3	3	3	30.5	30.5	30.5	26.458	0	44.763	3357200000	7	28.5111	28.4876	28.886	28.7983	28.5653	28.6511	28.9288	27.5325	26.58	27.9136	28.5017	27.5917
	0.119306	-0.0333672	E9PK91;Q9NYF8;E9PK09;E9PQN2;E9PKI6;E9PJA7;H0YF00;H0YF63;B0AZU3;H0YF14	E9PK91;Q9NYF8;E9PK09;E9PQN2;E9PKI6;E9PJA7	Bcl-2-associated transcription factor 1	BCLAF1	Color [DarkGray]	1	4			11	11	11	14.7	14.7	14.7	100.4	0	46.403	53154000000	85	32.2555	32.1366	32.1026	32.367	32.2082	32.115	31.9081	31.9774	32.4783	32.3947	32.2336	31.9926
	0.771368	-0.168011	H7BXH2;E9PKF6;G8JLI3;Q5H9R7;E9PQP7;H0YEN2;H0YDW1;E9PK08;E9PNN8	H7BXH2;E9PKF6;G8JLI3;Q5H9R7;E9PQP7;H0YEN2	Serine/threonine-protein phosphatase 6 regulatory subunit 3	PPP6R3	Color [DarkGray]	1	4			11	11	11	15.5	15.5	15.5	92.407	0	98.15	21491000000	61	30.8143	30.8912	31.1354	31.0099	31.0049	30.7917	30.7223	31.2322	30.634	30.5821	30.6198	30.849
	0.210075	0.0361551	E9PKG1;H7C2I1;Q99873;E9PIX6;E9PQ98;H0YDE4;E9PNR9;E9PMW9;E9PI83;Q9NR22;E9PMZ2	E9PKG1;H7C2I1;Q99873;E9PIX6;E9PQ98;H0YDE4	Protein arginine N-methyltransferase 1	PRMT1	Color [DarkGray]	1	4			23	23	23	75.1	75.1	75.1	37.709	0	148.14	269800000000	267	34.4434	34.5442	34.4297	34.666	34.4999	34.5942	34.7393	34.4249	34.3757	34.5355	34.682	34.6367
+	2.81304	-0.423788	E9PKL9;Q13630;E9PP14;E9PLH9;E9PP60;H0YE90	E9PKL9;Q13630;E9PP14;E9PLH9	GDP-L-fucose synthase	TSTA3	Color [DarkGray]	1	4			6	6	6	29.5	29.5	29.5	29.666	0	21.549	12314000000	33	30.0346	30.0241	30.3983	30.302	30.496	30.2829	29.725	29.7769	29.6396	29.862	29.9807	30.0111
	0.681918	-0.181396	E9PKP7;P17480;E9PLT2;E9PMM2;H0YDH7	E9PKP7;P17480	Nucleolar transcription factor 1	UBTF	Color [DarkGray]	1	4			16	16	16	23.6	23.6	23.6	87.435	0	83.153	29272000000	54	31.5092	31.4095	31.1513	31.4986	31.3959	31.5122	31.1711	30.9081	31.5848	31.0419	31.621	31.0614
	1.40471	0.146388	E9PL22;Q9Y4L1;E9PJ21;B7Z909;J3KTF1;J3QL06;J3QQH7;J3QLE9;J3KSJ2;J3KT27	E9PL22;Q9Y4L1;E9PJ21;B7Z909	Hypoxia up-regulated protein 1	HYOU1	Color [DarkGray]	1	4			35	35	35	47.1	47.1	47.1	104.78	0	323.31	222420000000	332	34.27	34.2566	34.122	34.256	34.216	34.0966	34.2982	34.2253	34.45	34.2762	34.568	34.2778
+	3.27713	1.80638	E9PLI6;E9PS76;Q8N9N8;E9PQD0;E9PS30;E9PNH5	E9PLI6;E9PS76;Q8N9N8;E9PQD0;E9PS30	Probable RNA-binding protein EIF1AD	EIF1AD	Color [DarkGray]	1	4			3	3	3	42.5	42.5	42.5	13.062	0	20.955	6850500000	7	27.7101	27.9855	27.4519	29.5849	27.3715	27.2672	29.6843	29.53	29.6285	29.7159	30.0113	29.6394
	2.28911	-0.112053	E9PLK3;P55786;B7Z463;A6NEC2;E5RJ24;E7EWZ2;I3L083;H0YDG0;E9PP11;H0YAQ6;F5GZY4;H0YCQ5;E9PJY4;E9PPD4;E9PJF9;E9PJ74;E9PPZ2;E9PI82;E9PRQ5	E9PLK3;P55786;B7Z463	Puromycin-sensitive aminopeptidase	NPEPPS	Color [DarkGray]	1	4			35	35	35	49.9	49.9	49.9	102.99	0	307.65	203550000000	271	34.1133	34.1886	34.1922	34.2802	34.1612	34.2024	34.0661	34.0974	34.0716	34.0482	34.1712	34.011
+	2.25552	-0.419516	E9PLL6;P46776;E9PJD9;E9PLX7;E9PKT2;H0YF34	E9PLL6;P46776;E9PJD9	60S ribosomal protein L27a	RPL27A	Color [DarkGray]	1	4			5	5	5	49.1	49.1	49.1	12.201	0	27.974	133690000000	70	33.628	33.6788	33.9311	33.7186	33.8888	33.4789	33.3251	33.5066	33.12	33.1637	33.0404	33.6514
+	1.39553	0.420313	E9PM46;Q96K76	E9PM46;Q96K76	Ubiquitin carboxyl-terminal hydrolase 47	USP47	Color [DarkGray]	1	4			3	3	3	2.8	2.8	2.8	154.7	0	11.889	2163100000	11	27.5892	27.2412	27.8842	27.6076	27.9056	27.4364	28.5999	27.8423	28.0898	27.7801	28.2387	27.6351
	0.61222	-0.174446	E9PM92;O00193;E9PRZ9;E3W975;E9PQA1	E9PM92;O00193;E9PRZ9;E3W975	Small acidic protein	C11orf58;SMAP	Color [DarkGray]	1	4			5	5	5	35.9	35.9	35.9	17.506	0	125.17	24227000000	32	30.8105	30.9492	31.2423	31.2655	31.1835	31.4456	31.1873	30.6772	31.2848	30.7045	31.113	30.8831
	0.29122	0.151753	E9PMG1;H0YDT0;Q96D71;H0YE89;F2Z3L2;H7C225;H0YE73;H7C1V2;H0YCR2;B4DQQ8;Q8NFH8	E9PMG1;H0YDT0;Q96D71	RalBP1-associated Eps domain-containing protein 1	REPS1	Color [DarkGray]	1	4			6	6	6	11.7	11.7	11.7	80.435	0	21.902	6307400000	9	29.285	29.2775	28.389	28.9634	29.095	29.1944	29.1606	29.1335	29.3101	28.7958	29.9438	28.7709
	0.144526	-0.0412248	E9PMI6;J3KN38;P54105;E9PJF4;E9PQ83	E9PMI6;J3KN38;P54105;E9PJF4	Methylosome subunit pICln	CLNS1A	Color [DarkGray]	1	4			5	5	5	49.1	49.1	49.1	18.259	0	87.15	34657000000	37	31.8701	31.7719	31.2644	31.5441	31.4804	31.5853	31.6694	31.8141	31.5243	31.4199	31.4187	31.4226
	0.704252	-0.443503	G3V179;E9PMJ2;J3KP39;Q9BPY3;E9PIM5	G3V179;E9PMJ2;J3KP39;Q9BPY3;E9PIM5	Protein FAM118B	FAM118B	Color [DarkGray]	1	4			2	2	2	8.7	8.7	8.7	30.813	0	7.0002	3902000000	8	28.5022	28.4876	28.7132	28.7115	28.7449	28.7034	27.8329	28.7578	28.8642	28.448	26.7906	28.5081
	0.714473	-0.505259	E9PPW7;O00217;E9PN51;F8W9K7;E9PKH6;H0YDT4	E9PPW7;O00217;E9PN51;F8W9K7;E9PKH6	NADH dehydrogenase [ubiquinone] iron-sulfur protein 8, mitochondrial	NDUFS8	Color [DarkGray]	1	4			6	6	6	33.2	33.2	33.2	20.656	0	36.917	13883000000	29	30.3333	30.3143	30.6956	30.1264	30.5617	30.3957	28.1727	30.2234	30.4629	30.0923	30.0204	30.4237
	0.0259878	0.0405827	E9PQS1;Q9H0W9;E9PR95;E9PSC3;E9PLC5;E9PLB3;E9PIP1;E9PPB5;E9PJU8	E9PQS1;Q9H0W9;E9PR95;E9PSC3;E9PLC5;E9PLB3;E9PIP1;E9PPB5;E9PJU8	Ester hydrolase C11orf54	C11orf54	Color [DarkGray]	1	4			2	2	2	12.1	12.1	12.1	26.333	0	8.9726	6319700000	10	29.0483	29.5847	29.1229	26.4879	29.3208	29.0043	29.3608	29.1399	28.7456	29.0063	29.1173	27.4424
+	1.20603	-0.300267	E9PR30;P62861	E9PR30;P62861	40S ribosomal protein S30	FAU	Color [DarkGray]	1	4			4	4	4	18.4	18.4	18.4	10.905	0	11.901	39613000000	30	31.6292	31.681	32.0424	32.0662	32.1636	31.9238	32.0051	31.8197	31.7351	31.4385	31.3497	31.3565
	0.134221	0.050224	E9PRQ7;Q04323;E9PJ81	E9PRQ7;Q04323;E9PJ81	UBX domain-containing protein 1	UBXN1	Color [DarkGray]	1	4			6	6	6	33.8	33.8	33.8	32.913	0	55.479	30470000000	49	30.9573	31.6139	31.1829	31.2964	31.1409	31.44	31.4525	30.8603	31.3447	31.6589	31.3624	31.2538
	0.503542	0.369659	E9PRU3;P30291;E9PQ51	E9PRU3;P30291;E9PQ51	Wee1-like protein kinase	WEE1	Color [DarkGray]	1	4			2	2	2	14	14	14	24.037	0	12.257	2788300000	7	28.017	27.1739	28.0555	28.0024	26.7213	27.9586	28.3473	26.7787	28.1783	28.5618	28.0008	28.2797
	0.133261	0.152181	E9PSI1;E9PQI5;E9PQ80;Q9BY43;Q14D22;H0YI89;E9PJC4;E9PQY7;E9PS99;E9PL78;E9PJM1;E9PMQ9;O15321	E9PSI1;E9PQI5;E9PQ80;Q9BY43;Q14D22	Charged multivesicular body protein 4a	CHMP4A	Color [DarkGray]	1	4			3	3	3	4.2	4.2	4.2	92.386	0	15.286	2270200000	5	28.7028	26.6568	26.9481	26.7802	28.1084	28.7472	27.4724	28.4707	27.6177	27.8259	27.281	28.189
	0.322819	-0.652867	F2Z2U4;Q9Y4A5;H0Y4W2;C9K0N1	F2Z2U4;Q9Y4A5;H0Y4W2	Transformation/transcription domain-associated protein	TRRAP	Color [DarkGray]	1	4			13	13	13	5.2	5.2	5.2	436.13	0	27.169	15347000000	9	30.5555	27.2083	30.1089	30.3564	30.8885	30.7257	27.4546	30.08	30.2268	30.0139	27.0466	31.1043
+	0.862916	-0.730192	F2Z2W6;F2Z2Y5;H7BXJ5;P05114	F2Z2W6;F2Z2Y5;H7BXJ5;P05114	Non-histone chromosomal protein HMG-14	HMGN1	Color [DarkGray]	1	4			1	1	1	29.5	29.5	29.5	4.7446	0	6.9193	8584300000	18	29.3554	29.5836	29.8476	30.1938	29.7768	29.9106	29.4791	29.5809	26.9586	29.6759	28.8727	29.7197
+	1.14871	0.399222	Q4TT34;F2Z2X0;O00746;H0Y6J0;A2IDC9	Q4TT34;F2Z2X0;O00746;H0Y6J0	Nucleoside diphosphate kinase;Nucleoside diphosphate kinase, mitochondrial	NME4	Color [DarkGray]	1	4			3	3	3	24.6	24.6	24.6	21.521	0	14.841	10660000000	13	29.6442	29.4411	29.7355	29.5907	29.6617	29.6984	29.7765	29.5148	29.8133	30.5603	29.8255	30.6766
	0.0634296	0.0321836	F2Z2Y6;O95777;C9JNV3;C9JIZ0	F2Z2Y6;O95777;C9JNV3;C9JIZ0	U6 snRNA-associated Sm-like protein LSm8	LSM8	Color [DarkGray]	1	4			5	5	5	92.5	92.5	92.5	7.3713	0	43.903	34745000000	42	31.2885	31.4448	31.7908	31.1194	31.8052	31.803	31.4958	31.9154	31.8237	31.5236	30.9812	31.705
	0.644732	-0.099486	F8WA11;F5GWS0;Q7Z460;F5H2E2;F5GWM7;H0Y5T1;C9J151;C9JP76;H0YHV8	F8WA11;F5GWS0;Q7Z460;F5H2E2;F5GWM7	CLIP-associating protein 1	CLASP1	Color [DarkGray]	1	4			16	16	12	15.8	15.8	12.4	164.49	0	88.941	25602000000	57	31.3843	31.2099	31.2166	31.1847	31.1256	30.9589	31.0394	30.9492	31.2816	31.1051	31.1577	30.9498
+	2.34355	0.315343	F5GWX5;Q14839;Q8TDI0;Q5TG85;K7EMY3;F5H6N4;F2Z2R5;I3L229;H7C3H7;H7C0J3	F5GWX5;Q14839	Chromodomain-helicase-DNA-binding protein 4	CHD4	Color [DarkGray]	1	4			46	46	38	29.5	29.5	24.4	217.1	0	217.44	96680000000	167	32.7456	32.7721	33.0033	33.0125	32.9002	32.8355	32.9564	33.3555	33.0017	33.3414	33.1754	33.3308
+	3.13084	-0.610548	F5H7A2;F5GWY5;O00592	F5H7A2;F5GWY5;O00592	Podocalyxin	PODXL	Color [DarkGray]	1	4			10	10	10	20.2	20.2	20.2	55.25	0	165.66	50053000000	55	32.5694	32.5479	32.31	32.3539	32.0481	32.3602	31.7297	31.3614	31.6106	31.8032	32.0062	32.0153
	0.138282	-0.206124	F5GX68;P26358;K7ENW7;K7EMU8;K7EJL0;K7EIZ6;K7ENQ6	F5GX68;P26358	DNA (cytosine-5)-methyltransferase 1	DNMT1	Color [DarkGray]	1	4			13	13	13	11.2	11.2	11.2	183.38	0	46.033	10913000000	13	29.5592	29.5015	29.8536	30.0312	29.7542	29.9252	30.0128	30.3898	29.2042	30.6317	26.904	30.2456
	0.00380272	0.00604089	G3V1U0;Q6VMQ6;F5GX74;F5H592;F5H6X8;F5H221;F8WE35;F5H8I0;F5H2W9;F5H2H9;F5GZ10;F5H502;F5H1K9;A8MV73;F5H3C4;F5GZ98;F5GYR7	G3V1U0;Q6VMQ6;F5GX74;F5H592	Activating transcription factor 7-interacting protein 1	ATF7IP	Color [DarkGray]	1	4			5	5	5	6.8	6.8	6.8	136.32	0	38.659	6012200000	9	29.4667	29.4429	28.1883	29.2157	28.097	27.444	29.4544	29.1309	29.1057	27.3211	29.4869	27.392
	0.114731	0.0537265	F5H5G8;F5GXC8;Q9P2R7;Q5T9Q5;Q5T9Q8	F5H5G8;F5GXC8;Q9P2R7;Q5T9Q5;Q5T9Q8	Succinyl-CoA ligase [ADP-forming] subunit beta, mitochondrial	SUCLA2	Color [DarkGray]	1	4			5	5	5	21	21	21	36.034	0	19.383	7192100000	16	29.4163	29.412	29.5626	28.55	29.1855	29.4292	29.1887	29.1939	29.1518	29.2498	29.3292	29.7645
+	2.26572	-0.302549	F5GYG5;Q9Y3B8;H0YH58;F5GX07;H0YG83;H0YGR4;H0YG54;Q9BTR4;F5H6P8;H0YG37;F5H784	F5GYG5;Q9Y3B8;H0YH58;F5GX07;H0YG83;H0YGR4;H0YG54	Oligoribonuclease, mitochondrial	REXO2	Color [DarkGray]	1	4			5	5	5	23	23	23	25.275	0	12.129	10732000000	26	29.892	29.9968	30.0971	29.8992	30.0056	30.2038	29.5109	29.9923	29.6851	29.734	29.5639	29.7931
	0.493949	-0.351636	F5GYK2;Q9NRL3;F8VYA6;M0R317;M0QZM0	F5GYK2;Q9NRL3;F8VYA6;M0R317	Striatin-4	STRN4	Color [DarkGray]	1	4			6	3	3	13.1	10.3	10.3	68.584	0	8.2739	3079200000	4	28.7064	27.5673	27.7734	28.1327	26.9883	28.4698	27.6361	27.8373	27.4508	26.6193	28.181	27.8036
+	1.84233	0.223217	F5H4G7;F5GYL8;O60684;Q5TFJ7;O15131;S4R3E5;H0Y3K0	F5H4G7;F5GYL8;O60684;Q5TFJ7	Importin subunit alpha-7	KPNA6	Color [DarkGray]	1	4			15	15	10	33.6	33.6	24.4	59.667	0	84.829	47526000000	74	31.9002	31.8535	32.1562	31.8741	31.96	31.8258	31.9082	32.2784	32.2858	32.1985	32.1362	32.102
	0.958447	-0.183571	F5GYN4;J3KR44;Q96FW1;F5H6Q1;F5GYJ8;F5H3F0	F5GYN4;J3KR44;Q96FW1;F5H6Q1;F5GYJ8	Ubiquitin thioesterase OTUB1	OTUB1	Color [DarkGray]	1	4			11	11	11	51.5	51.5	51.5	28.05	0	106.13	92400000000	139	33.1053	33.1156	33.0741	33.2199	32.953	33.0554	33.1546	32.6769	33.1822	32.8089	32.9841	32.6148
	0.592548	-0.341492	F5GYQ1;P61421;J3QL14;R4GN72;H3BQJ1;H3BQB4;H3BSG7	F5GYQ1;P61421;J3QL14;R4GN72;H3BQJ1	V-type proton ATPase subunit d 1	ATP6V0D1	Color [DarkGray]	1	4			6	6	6	21.7	21.7	21.7	44.659	0	53.162	9538300000	23	29.7177	29.733	29.8609	29.9221	29.7787	29.7425	28.0939	29.7466	29.5396	29.6022	29.6694	30.0544
	0.815915	-0.210376	F5GZ28;P18858;B4DTU4;M0R0Q7;Q2TB12;B4E135;M0R1S4;M0QY71;M0R1G7	F5GZ28;P18858;B4DTU4;M0R0Q7;Q2TB12	DNA ligase;DNA ligase 1	LIG1	Color [DarkGray]	1	4			13	13	13	23.1	23.1	23.1	93.946	0	52.159	27495000000	45	31.3403	31.2849	31.4319	31.2434	31.3659	31.252	30.5208	31.1619	31.0861	31.1362	31.2423	31.5089
	0.409748	-0.225633	F5GZ78;P49023;F5H836;H0YIE4;E7EMK8	F5GZ78;P49023;F5H836	Paxillin	PXN	Color [DarkGray]	1	4			4	4	4	8.8	8.8	8.8	64.232	0	11.039	6821400000	6	29.284	29.271	29.1174	29.3241	29.3403	29.2932	27.8567	29.1034	29.1932	29.375	29.1609	29.587
+	3.56475	0.986308	F5GZS6;J3KPF3;P08195;H0YFS2;F5H0E2;F5H867;F5GZI0;H0YFX4;F5GZR9	F5GZS6;J3KPF3;P08195	4F2 cell-surface antigen heavy chain	SLC3A2	Color [DarkGray]	1	4			20	20	20	40.9	40.9	40.9	64.872	0	220.85	85653000000	124	32.3842	32.119	32.2619	32.2306	32.1225	32.5836	32.9096	33.6452	32.8036	33.5626	33.0087	33.6899
	0.702494	-0.431751	F5H0B0;E5RFR7;H0YC44;P55327;H0YC42	F5H0B0;E5RFR7;H0YC44;P55327	Tumor protein D52	TPD52	Color [DarkGray]	1	4			3	3	2	12.6	12.6	9	31.17	0	13.49	6053400000	17	29.3889	29.3652	29.4199	28.2567	29.4799	29.3149	28.1506	27.8537	29.2326	29.1844	29.0107	29.2029
	0.506452	-0.159135	F5H0Y3;Q15773;F5H7L5;F5H800	F5H0Y3;Q15773;F5H7L5;F5H800	Myeloid leukemia factor 2	MLF2	Color [DarkGray]	1	4			4	4	4	24.8	24.8	24.8	24.731	0	32.777	6084600000	21	29.3742	29.0453	29.1997	29.3991	28.8407	28.9586	28.8583	28.5764	29.1141	28.7964	29.3752	29.1426
	0.438049	-0.566583	F5H1N1;Q9NVH1;B4DGD5;Q9UMU8;Q5TH61;B1AK20	F5H1N1;Q9NVH1;B4DGD5;Q9UMU8;Q5TH61	DnaJ homolog subfamily C member 11	DNAJC11	Color [DarkGray]	1	4			5	5	5	14.8	14.8	14.8	58.855	0	32.709	27878000000	7	31.5856	31.3927	31.3808	31.3658	31.0939	31.3101	27.8248	31.2989	31.4762	31.389	31.3627	31.3778
	0.660973	0.369089	F5H1S8;Q14165;H0YG07;F5GX14	F5H1S8;Q14165;H0YG07;F5GX14	Malectin	MLEC	Color [DarkGray]	1	4			6	6	6	51.4	51.4	51.4	16.729	0	31.386	5897700000	12	28.707	28.5923	28.8353	28.7182	28.7711	28.7045	27.8209	29.1537	29.0789	29.5069	29.1561	29.8266
	0.430191	-0.159697	F5H1X8;P50851;E9PEM5;H0YAC6;H0Y9N9;H0YA17	F5H1X8;P50851;E9PEM5;H0YAC6	Lipopolysaccharide-responsive and beige-like anchor protein	LRBA	Color [DarkGray]	1	4			29	29	28	13.6	13.6	13.2	317.79	0	111.34	32107000000	81	31.3027	31.3907	31.7126	31.5217	31.7208	31.3949	31.1374	31.6385	30.7984	31.7029	31.1263	31.6819
	0.472121	0.128142	F5H1Z9;Q05682	F5H1Z9;Q05682	Caldesmon	CALD1	Color [DarkGray]	1	4			16	16	0	34.6	34.6	0	62.711	0	71.462	76541000000	111	32.6794	32.7168	32.524	32.7848	32.5944	32.6113	32.9083	32.556	33.2252	32.5222	32.9634	32.5045
	0.0849639	-0.0471147	F5H2U8;F5H2A4;P52926;F5H6H0	F5H2U8;F5H2A4;P52926;F5H6H0	High mobility group protein HMGI-C	HMGA2	Color [DarkGray]	1	4			4	4	4	45.5	45.5	45.5	10.767	0	56.965	10755000000	22	30.1533	30.0069	29.65	30.1202	29.8433	29.5622	30.0635	29.3114	30.2919	29.5841	30.3153	29.4868
+	1.05062	-0.354779	F8W1D1;H0YIJ2;F5H2A6;J3KP45;P40967;F8VUB1;F8VZC6;F8VXH8	F8W1D1;H0YIJ2;F5H2A6;J3KP45;P40967	Melanocyte protein PMEL;M-alpha;M-beta	PMEL	Color [DarkGray]	1	4			4	4	4	24.4	24.4	24.4	32.302	0	39.552	22211000000	29	31.0634	30.9361	30.9765	31.4712	31.1128	30.965	30.3897	30.1229	31.0482	30.6388	31.1123	31.0843
	0.716675	0.117321	F5H2S7;Q13561;F5H223;H0YI98;F8W1I6;F8VW18;F8VX93;F8VRV7;H0YHL1;F8W0U6	F5H2S7;Q13561;F5H223;H0YI98;F8W1I6;F8VW18	Dynactin subunit 2	DCTN2	Color [DarkGray]	1	4			15	15	15	53.9	53.9	53.9	44.809	0	177.95	56762000000	100	32.2955	32.154	32.31	32.1757	32.3179	32.2217	32.3466	32.1895	32.6023	32.164	32.5909	32.2854
	0.147289	-0.10843	F5H2U2;Q13523;H0YDJ3	F5H2U2;Q13523;H0YDJ3	Serine/threonine-protein kinase PRP4 homolog	PRPF4B	Color [DarkGray]	1	4			4	4	4	5.1	5.1	5.1	115.44	0	13.834	3326700000	13	28.6106	28.3844	28.4099	28.3684	27.0026	28.3095	27.429	27.8783	28.1899	28.5201	28.3305	28.0868
	0.983756	-0.245628	F5H315;Q9HCS7	F5H315;Q9HCS7	Pre-mRNA-splicing factor SYF1	XAB2	Color [DarkGray]	1	4			8	8	8	12.1	12.1	12.1	99.679	0	34.754	8286700000	17	29.8123	29.7065	29.7076	29.3585	29.5219	29.5886	29.8154	29.4299	28.979	29.1424	29.3252	29.5297
+	0.956322	-0.928845	F5H345;P08397;F5GY90;F5H226;F5H0P4;F5H4W5;F5H4X2	F5H345;P08397;F5GY90;F5H226	Porphobilinogen deaminase	HMBS	Color [DarkGray]	1	4			9	9	9	34.2	34.2	34.2	35.761	0	27.575	10599000000	19	30.2087	30.1132	30.013	29.9803	29.6728	30.406	28.3539	26.8657	29.9323	29.9555	29.7291	29.9845
+	2.75051	-0.363265	F5H365;Q15436;B3KXI2;F5H6C4;G3V4V1;G3V1W4;G3V3G5;G3V2R6;G3V5X8;G3V4Q2;G3V5K1	F5H365;Q15436;B3KXI2;F5H6C4	Protein transport protein Sec23A	SEC23A	Color [DarkGray]	1	4			15	13	13	27.2	24.2	24.2	82.968	0	96.931	25267000000	41	31.173	31.2511	31.235	31.3573	31.065	31.3548	30.7446	30.618	30.9792	30.8725	30.9126	31.1298
	0.469505	-0.178555	F5H442;Q99816;J3QRU6;J3QKS4	F5H442;Q99816	Tumor susceptibility gene 101 protein	TSG101	Color [DarkGray]	1	4			4	4	4	12.9	12.9	12.9	40.917	0	13.664	3403600000	9	28.0695	28.1583	28.4962	28.1845	28.3176	28.2943	28.1908	28.3652	28.1223	28.3214	28.1889	27.2604
	0.346147	-0.0843143	F5H4R6;H0YIV4;P55209;F8VY35;F8VV59;F8W0J6;F8W118;F8W543;B7Z9C2;H0YH88;H0YHC3;F8W020;F8VUX1;B3KV44;F8VXI6;F8VRJ2;F8VVB5;F8VUC3;B7Z4K9	F5H4R6;H0YIV4;P55209;F8VY35;F8VV59;F8W0J6;F8W118;F8W543;B7Z9C2;H0YH88;H0YHC3;F8W020;F8VUX1;B3KV44;F8VXI6;F8VRJ2	Nucleosome assembly protein 1-like 1	NAP1L1	Color [DarkGray]	1	4			11	9	9	49.1	46.2	46.2	44.626	0	185.95	297210000000	145	34.5617	34.6256	34.6321	34.8501	34.5533	34.8412	34.7895	34.533	34.8798	34.3837	34.6661	34.3061
	0.835903	0.104514	F5H4R9;K7EMQ3;E5RHK8;Q9UQ16;E5RIK2;K7EPK9	F5H4R9			Color [DarkGray]	1	4			26	26	2	35.4	35.4	1.8	97.993	0	172.33	76778000000	183	32.6979	32.7126	32.6202	32.7089	32.7616	32.6513	32.5916	32.7539	32.8818	32.7161	33.0451	32.7911
	0.00664316	-0.00362873	F5H8J4;F5H564;O43432;Q5SWD0	F5H8J4;F5H564;O43432	Eukaryotic translation initiation factor 4 gamma 3	EIF4G3	Color [DarkGray]	1	4			8	3	3	7.5	3.5	3.5	121.59	0	12.666	3531900000	9	28.2318	28.3624	28.3777	27.9584	28.6334	28.1967	27.8118	28.0509	28.1197	28.5344	28.2909	28.9308
+	1.12669	-0.356026	F5H577;Q8WUW1	F5H577;Q8WUW1	Protein BRICK1	BRK1	Color [DarkGray]	1	4			2	2	2	20	20	20	11.945	0	11.401	7205700000	12	29.7102	29.4327	29.516	29.4988	29.377	29.2773	28.9869	29.6694	29.1916	29.0595	28.4293	29.3391
	1.80876	-0.175662	F5H5C2;Q8WUM0;Q5TDI3	F5H5C2;Q8WUM0	Nuclear pore complex protein Nup133	NUP133	Color [DarkGray]	1	4			29	29	29	34.7	34.7	34.7	127.34	0	196.73	58491000000	118	32.3956	32.373	32.3311	32.3963	32.4313	32.5817	32.2055	32.0406	32.3415	32.2379	32.383	32.2467
	0.216722	0.0903374	F5H5I6;H0Y8R1;H0YAK1;Q12849;H0YAM1	F5H5I6;H0Y8R1;H0YAK1;Q12849	G-rich sequence factor 1	GRSF1	Color [DarkGray]	1	4			7	7	7	32.6	32.6	32.6	41.634	0	71.117	16858000000	32	30.3165	30.1114	30.6464	30.5049	30.5875	30.8069	31.0415	30.9793	30.2676	30.3624	30.4433	30.4214
	0.563736	-0.045311	F5H5Y3;Q9UHB9	F5H5Y3;Q9UHB9	Signal recognition particle subunit SRP68	SRP68	Color [DarkGray]	1	4			20	20	20	50.8	50.8	50.8	60.284	0	157.51	50311000000	90	32.1906	32.108	32.24	32.1721	32.0928	32.0412	32.0345	32.0136	32.0976	32.1639	32.1589	32.1043
+	1.15689	0.59203	K7ERN1;F5H602;Q96PU5;H0Y8X6;P46934	K7ERN1;F5H602;Q96PU5;H0Y8X6;P46934	E3 ubiquitin-protein ligase NEDD4-like;E3 ubiquitin-protein ligase NEDD4	NEDD4L;NEDD4	Color [DarkGray]	1	4			2	2	2	3.1	3.1	3.1	74.193	0	6.7388	1454300000	7	28.0195	27.4958	27.5923	28.4207	26.887	27.1522	28.2532	28.4004	28.05	27.8745	27.6386	28.9031
	0.581863	0.777853	F5H658;Q14562	F5H658;Q14562	ATP-dependent RNA helicase DHX8	DHX8	Color [DarkGray]	1	4			3	2	2	2.8	2	2	134	0	5.9869	5746000000	3	27.3627	28.3188	26.7297	27.8974	27.2346	27.1914	29.5505	29.5579	29.5291	27.6675	26.7465	26.3503
	0.0958084	-0.0191027	F5H698;Q9P2J5;B4DER1;B4DJ10	F5H698;Q9P2J5;B4DER1;B4DJ10	Leucine--tRNA ligase, cytoplasmic	LARS	Color [DarkGray]	1	4			54	54	54	54.8	54.8	54.8	129.21	0	323.31	265100000000	420	34.4435	34.3835	34.5926	34.5458	34.4835	34.6076	34.4322	34.6478	34.2465	34.6686	34.4168	34.53
	0.353126	0.264683	F5H6E2;O00159	F5H6E2;O00159	Unconventional myosin-Ic	MYO1C	Color [DarkGray]	1	4			3	3	3	3.3	3.3	3.3	118.99	0	6.5912	2434400000	4	27.0476	28.0097	26.9806	27.8866	27.1381	27.3716	27.0771	28.4741	26.8734	27.314	28.3855	27.8983
	0.505609	-0.0907745	F5H6G7;Q9BSC4	F5H6G7;Q9BSC4	Nucleolar protein 10	NOL10	Color [DarkGray]	1	4			4	4	4	10.2	10.2	10.2	74.382	0	33.651	6926100000	16	29.3168	29.1455	29.4579	29.4482	29.2899	29.1169	29.1134	29.0255	29.1594	29.4602	29.1921	29.2798
	0.350681	0.28305	F5H6I0;P61769;H0YLF3	F5H6I0;P61769;H0YLF3	Beta-2-microglobulin;Beta-2-microglobulin form pI 5.3	B2M	Color [DarkGray]	1	4			3	3	3	34.4	34.4	34.4	13.972	0	15.912	8717000000	16	29.5947	27.6179	29.4271	29.9549	29.5329	29.9134	29.5778	29.609	29.6973	29.6939	29.6805	29.4808
	0.529875	-0.618782	F5H7F6;F5H6X2;P10620;F5GX73;F5H613	F5H7F6;F5H6X2;P10620;F5GX73;F5H613	Microsomal glutathione S-transferase 1	MGST1	Color [DarkGray]	1	4			4	4	4	71.4	71.4	71.4	8.8863	0	17.298	10515000000	22	29.4599	29.3667	30.2683	29.6098	30.2663	29.4316	27.8909	30.3655	28.633	29.9688	27.4282	30.4034
	0.769869	0.418607	F5H740;Q9Y277;E5RFP6;E5RJN6;E5RHZ6;E5RHE1;E5RK27;E5RFL1	F5H740;Q9Y277;E5RFP6;E5RJN6;E5RHZ6	Voltage-dependent anion-selective channel protein 3	VDAC3	Color [DarkGray]	1	4			8	8	8	39.1	39.1	39.1	30.757	0	102.22	25318000000	33	30.5628	30.5737	30.8617	30.6085	31.3472	30.84	30.2141	31.9737	31.1789	31.2393	30.9388	31.7608
	0.752756	0.196408	F5H796;Q9NR28;F5GXT8;F5H0Q4;F5GYH3;F5GX50;H7BZK7;H7BZQ7	F5H796;Q9NR28;F5GXT8;F5H0Q4;F5GYH3;F5GX50;H7BZK7	Diablo homolog, mitochondrial	DIABLO	Color [DarkGray]	1	4			4	4	4	30.8	30.8	30.8	17.698	0	54.326	9659800000	21	29.8436	29.4759	29.5769	29.4005	29.8626	29.5772	29.5415	30.2943	29.9093	29.6509	29.8593	29.6598
	0.638126	-0.202545	F5H7B0;Q15477;H7C5N0;H7C4L3	F5H7B0;Q15477	Helicase SKI2W	SKIV2L	Color [DarkGray]	1	4			9	9	9	13.4	13.4	13.4	116.48	0	31.553	10535000000	32	29.7656	29.9796	29.8919	30.0112	30.0598	29.9051	29.8844	29.1944	29.3361	29.8761	30.0214	30.0856
+	0.887578	0.818912	F5H7P7;Q96BP3;D6RB19;D6RHV0	F5H7P7;Q96BP3	Peptidylprolyl isomerase domain and WD repeat-containing protein 1	PPWD1	Color [DarkGray]	1	4			3	3	3	6	6	6	70.276	0	8.5345	3698700000	4	26.538	26.7072	27.1311	28.1312	27.1838	28.4394	27.3197	28.5489	26.6792	28.8175	28.9448	28.7342
	0.448523	0.142634	F5H7V7;P51970	F5H7V7;P51970	NADH dehydrogenase [ubiquinone] 1 alpha subcomplex subunit 8	NDUFA8	Color [DarkGray]	1	4			5	5	5	41.4	41.4	41.4	14.931	0	28.183	9777200000	27	29.643	29.5704	29.7111	29.9828	29.7255	29.3756	29.4181	29.7956	30.214	30.0874	29.7775	29.5715
+	1.94103	-0.502961	F5H8D7;P18887;M0QYS5;M0QZ96;M0R0D2;M0R1U8	F5H8D7;P18887;M0QYS5	DNA repair protein XRCC1	XRCC1	Color [DarkGray]	1	4			8	8	8	15.3	15.3	15.3	65.964	0	23.449	10710000000	19	30.0373	30.2798	29.9574	30.3929	29.6403	30.2501	29.8416	29.3369	30.0422	29.3421	29.4373	29.5402
+	2.79496	1.46411	F5H8F7;Q9UBL3;H0YBF6	F5H8F7;Q9UBL3;H0YBF6	Set1/Ash2 histone methyltransferase complex subunit ASH2	ASH2L	Color [DarkGray]	1	4			2	2	2	7.6	7.6	7.6	55.324	0	40.909	3516400000	7	27.3722	26.7885	27.8607	26.3579	28.1224	27.3585	28.5859	29.1865	29.2896	29.1557	28.4506	27.9766
	0.00717042	-0.0121972	F6SBX2;Q9NSE4	F6SBX2;Q9NSE4	Isoleucine--tRNA ligase, mitochondrial	IARS2	Color [DarkGray]	1	4			12	12	12	17.3	17.3	17.3	106.04	0	27.147	8912500000	13	29.6048	27.3752	29.8673	29.7589	29.6678	29.7924	27.2315	29.7857	29.5074	29.7966	29.7664	29.9057
	0.653342	-0.391513	F6SKB8;Q9NVZ3;H0Y970;D6RAN6	F6SKB8;Q9NVZ3;H0Y970;D6RAN6	Adaptin ear-binding coat-associated protein 2	NECAP2	Color [DarkGray]	1	4			2	2	2	20.1	20.1	20.1	21.951	0	10.322	2149100000	4	27.7266	28.583	27.438	28.4628	27.8879	28.2092	28.3127	28.3197	26.8117	27.2983	27.5336	27.6823
+	2.95621	-0.188003	F8VPD4;P27708;H7C2E4;H7C3Z5;H7BZB3	F8VPD4;P27708	CAD protein;Glutamine-dependent carbamoyl-phosphate synthase;Aspartate carbamoyltransferase;Dihydroorotase	CAD	Color [DarkGray]	1	4			74	74	72	44.7	44.7	43.9	236.02	0	323.31	394310000000	590	35.1768	35.115	35.1514	35.2223	35.1903	35.176	35.042	34.8916	34.8375	35.0706	35.0317	35.0303
+	1.57178	-0.98244	F8VQE1;Q9UHB6;F8VS07;F8VRN8	F8VQE1;Q9UHB6;F8VS07	LIM domain and actin-binding protein 1	LIMA1	Color [DarkGray]	1	4			7	7	7	15.9	15.9	15.9	66.99	0	22.054	9100000000	8	29.9021	29.8961	29.7549	30.3446	29.7709	30.2422	28.3048	27.4918	29.6065	29.5003	29.5895	29.5232
	0.900002	0.101224	F8VRR3;F8VQZ7;G3XA91;P50579;B4DUX5;G3V1U3;F8VZX9;F8VY03;F8VSC4	F8VRR3;F8VQZ7;G3XA91;P50579;B4DUX5	Methionine aminopeptidase 2	METAP2	Color [DarkGray]	1	4			11	11	11	29.6	29.6	29.6	48.876	0	56.698	34727000000	65	31.6255	31.3884	31.5672	31.6506	31.5116	31.5503	31.6678	31.5127	31.7183	31.8237	31.5384	31.6399
	0.39482	-0.3255	F8VTR4;F8W1B9;O95619;F8W0J4	F8VTR4;F8W1B9;O95619;F8W0J4	YEATS domain-containing protein 4	YEATS4	Color [DarkGray]	1	4			2	2	2	26.5	26.5	26.5	13.21	0	6.774	3808000000	10	27.8157	28.2573	28.469	28.7508	28.4812	28.1633	28.3021	28.031	26.7625	29.1018	27.2653	28.5215
	0.0118542	-0.00469939	F8VUA2;Q9HD42;F8VVT7;F5H875	F8VUA2;Q9HD42;F8VVT7;F5H875	Charged multivesicular body protein 1a	CHMP1A	Color [DarkGray]	1	4			4	4	4	19.3	19.3	19.3	19.531	0	9.3747	8852900000	19	29.3803	29.6851	29.6743	29.7809	29.3193	29.7207	29.9263	29.2431	29.2821	29.7105	29.7376	29.6328
	0.900312	-0.128871	F8VV52;Q9NZN8;H0YH84;F8VRS8;F8VP97;F8VRS2;H0YI11;F8W145;H0YHT8;H0YI80;F8VQD8;F8VQF4;F8VVY1;F8VUB4;F8VX63	F8VV52;Q9NZN8;H0YH84;F8VRS8;F8VP97	CCR4-NOT transcription complex subunit 2	CNOT2	Color [DarkGray]	1	4			5	5	5	20.7	20.7	20.7	58.62	0	48.987	7913000000	15	29.5592	29.5143	29.3973	29.6993	29.5679	29.3644	29.5203	29.2493	29.1819	29.3931	29.5267	29.4578
	0.350392	0.0623277	F8VVA7;P61923;F8VXB1;F8VUC5;F8W156;F8W651;F8VYZ4;F8VXR1;F8VYK5	F8VVA7;P61923;F8VXB1;F8VUC5;F8W156;F8W651;F8VYZ4;F8VXR1	Coatomer subunit zeta-1	COPZ1	Color [DarkGray]	1	4			4	4	4	31.3	31.3	31.3	22.34	0	37.225	27787000000	44	31.3366	31.36	31.0698	31.2531	31.0323	31.3555	31.1435	31.1452	31.3632	31.3523	31.3365	31.4407
	0.109731	0.0789385	F8VWW8;Q92485;Q5T0Y8;F8VXS3	F8VWW8;Q92485;Q5T0Y8	Acid sphingomyelinase-like phosphodiesterase 3b	SMPDL3B	Color [DarkGray]	1	4			7	7	7	27.3	27.3	27.3	45.314	0	28.403	7421400000	9	28.8394	29.211	29.1425	28.9339	29.1573	30.0607	28.8862	29.5923	28.8579	29.1576	29.1504	30.174
	0.258112	0.23422	F8VXC8;Q8TAQ2	F8VXC8;Q8TAQ2	SWI/SNF complex subunit SMARCC2	SMARCC2	Color [DarkGray]	1	4			11	4	4	12.4	7.1	7.1	136.18	0	15.704	1580200000	8	28.6422	26.804	26.9846	27.8406	28.0542	27.3161	27.1491	28.8745	28.1491	27.7731	27.3442	27.7571
	0.688746	0.160186	F8VXU5;Q9UBQ0	F8VXU5;Q9UBQ0	Vacuolar protein sorting-associated protein 29	VPS29	Color [DarkGray]	1	4			4	4	4	25.2	25.2	25.2	23.98	0	37.597	26959000000	35	31.1344	30.9162	31.1774	30.9397	31.3436	31.3475	30.9132	31.5279	31.2675	31.2559	31.4785	31.377
+	1.73193	-0.381784	F8VYE8;P36873;F8VR82;F8W0W8	F8VYE8;P36873;F8VR82;F8W0W8	Serine/threonine-protein phosphatase;Serine/threonine-protein phosphatase PP1-gamma catalytic subunit	PPP1CC	Color [DarkGray]	1	4			17	2	2	63.2	6.2	6.2	34.95	0	9.3164	14519000000	20	30.2695	30.1791	30.569	30.6998	30.5564	30.7387	30.0975	30.0229	30.5767	29.9541	30.1645	29.9063
	0.041761	-0.0275962	H0YHF8;F8W9D1;F8VYY9;P54619;F8VZX1;H0YIC9;G8JLM0;E9PGP6;Q9UGJ0	H0YHF8;F8W9D1;F8VYY9;P54619;F8VZX1;H0YIC9	5-AMP-activated protein kinase subunit gamma-1	PRKAG1	Color [DarkGray]	1	4			3	3	3	29	29	29	10.713	0	5.2249	3154000000	3	28.1431	27.8609	27.5444	28.169	27.8924	27.947	28.3032	28.2427	28.348	28.0035	27.1129	27.3811
+	0.952071	-0.568426	F8VZX2;F8W0G4;F8VXH9;F8W1G6;J3QT27;H3BND9	F8VZX2		PCBP2	Color [DarkGray]	1	4			19	2	0	80.1	14	0	33.8	0	36.969	7889800000	13	29.6219	29.2955	29.5809	29.7729	29.732	29.8256	28.2194	28.2242	30.0973	29.1109	29.7768	28.9895
	0.578009	0.205673	F8W031;F8VXJ7;F8W1K5;F8VP03;H0YIH9;F8W1U5;F8W0J2	F8W031;F8VXJ7;F8W1K5;F8VP03		CNPY2	Color [DarkGray]	1	4			8	7	0	32.7	29.3	0	29.224	0	53.325	29282000000	55	31.2283	31.2392	30.9927	31.3247	31.2696	31.2806	31.9214	31.1573	31.7343	31.1127	31.7125	30.9309
+	1.53714	-0.453962	F8W038;Q8IXM2;H0YIS7;F8W1H0	F8W038;Q8IXM2;H0YIS7;F8W1H0	Chromatin complexes subunit BAP18	C17orf49;BAP18;RNASEK-C17orf49	Color [DarkGray]	1	4			6	6	6	65.6	65.6	65.6	16.29	0	28.39	24393000000	39	31.5433	31.4862	31.0954	31.4646	30.8022	30.8466	30.3732	30.7176	31.0663	30.8158	31.0367	30.5049
+	3.15727	-0.500578	F8W1A4;P54819;F8VZG5;G3V213;F8VY04;F8VPP1	F8W1A4;P54819;F8VZG5;G3V213;F8VY04	Adenylate kinase 2, mitochondrial;Adenylate kinase 2, mitochondrial;Adenylate kinase 2, mitochondrial, N-terminally processed	AK2	Color [DarkGray]	1	4			9	9	9	52.2	52.2	52.2	25.63	0	31.746	20817000000	51	30.9697	31.1114	31.1361	31.1609	30.8897	30.9891	30.2019	30.5002	30.7843	30.3734	30.7718	30.6219
+	2.27256	-0.327506	F8W1R7;G3V1V0;P60660;J3KND3;B7Z6Z4;G3V1Y7;F8VPF3;H0YI43	F8W1R7;G3V1V0;P60660;J3KND3;B7Z6Z4;G3V1Y7;F8VPF3	Myosin light polypeptide 6	MYL6	Color [DarkGray]	1	4			10	10	1	64.1	64.1	8.3	16.29	0	81.686	269560000000	153	34.6743	34.8374	34.6405	34.7787	34.4473	34.5768	34.6389	34.2444	34.1986	34.1848	34.4487	34.2747
	0.157138	0.178679	F8WE88;G3V394;F8W6H6;Q9Y4I1	F8WE88;G3V394;F8W6H6;Q9Y4I1	Unconventional myosin-Va	MYO5A	Color [DarkGray]	1	4			4	4	4	3.1	3.1	3.1	215.04	0	7.1946	10413000000	15	29.0997	30.8123	28.6994	29.2333	28.557	29.2728	30.2781	28.6172	30.2546	29.1787	29.6983	28.7196
	0.561096	0.0391102	F8W6L6;P35580;E7ERA5	F8W6L6;P35580	Myosin-10	MYH10	Color [DarkGray]	1	4			110	94	86	56	49.1	46.2	230.77	0	323.31	731070000000	904	35.9927	36.0041	35.9113	35.8999	35.9309	36.0539	36.0799	36.0258	35.9809	35.9957	36.0319	35.9131
+	1.58884	1.0785	F8W6R3;P43897;C9JT21;C9JG32;F8VPA7;F8VS27	F8W6R3;P43897;C9JT21	Elongation factor Ts, mitochondrial;Elongation factor Ts	TSFM	Color [DarkGray]	1	4			5	5	5	24.9	24.9	24.9	30.964	0	20.638	6745600000	4	27.0763	27.652	27.0385	28.1571	27.0797	27.2453	27.3164	28.8594	27.3886	29.4075	29.2265	28.5214
	1.12686	-0.153812	F8W726;Q14157;Q5VU77;Q5VU79;Q5VU78;Q5VU81;Q5VU80;H0Y5H6;H7C2T8	F8W726;Q14157;Q5VU77	Ubiquitin-associated protein 2-like	UBAP2L	Color [DarkGray]	1	4			15	15	15	24.4	24.4	24.4	113.5	0	300.31	84023000000	134	32.8543	32.8873	32.9209	32.9809	32.8432	33.1137	32.8837	33.0345	32.6395	32.7817	32.606	32.732
+	2.12919	-1.13895	F8W733;Q9NXR7;C9J2G0	F8W733;Q9NXR7;C9J2G0	BRCA1-A complex subunit BRE	BRE	Color [DarkGray]	1	4			2	2	2	9.9	9.9	9.9	31.972	0	19.933	7074900000	15	29.7124	29.573	29.5216	29.6641	29.3604	29.6588	29.1368	29.04	27.9788	27.3862	27.7831	29.3318
+	1.11882	0.654737	F8W7G7;P02751;H0Y4K8;H0Y7Z1	F8W7G7;P02751	Fibronectin;Anastellin;Ugl-Y1;Ugl-Y2;Ugl-Y3	FN1	Color [DarkGray]	1	4			3	3	3	2.6	2.6	2.6	243.23	0	17.064	1598000000	3	27.1641	27.1679	26.6928	27.0543	27.2225	27.7	27.3804	27.8005	28.0639	27.1853	29.1814	27.3185
	0.636048	0.127624	F8W840;Q9BYJ9	F8W840;Q9BYJ9	YTH domain-containing family protein 1	YTHDF1	Color [DarkGray]	1	4			10	7	5	22.4	16.7	10.8	55.334	0	40.808	11815000000	19	29.9266	29.7767	29.9362	30.1168	29.8916	30.1819	30.2003	29.9319	30.3796	30.2194	29.9492	29.9151
	0.556953	0.121999	F8W8Q1;H3BPE1;H3BQK9;F5GZL7;Q9UPN3;H0Y390;E9PNZ4;E9PLY5;H0YD69;E9PLY0;H0Y4F5;H0Y314;E9PS75;H0Y7I1;B4E2T3;H0YC65;H0Y6T5	F8W8Q1;H3BPE1;H3BQK9;F5GZL7;Q9UPN3;H0Y390	Microtubule-actin cross-linking factor 1, isoforms 1/2/3/5	MACF1	Color [DarkGray]	1	4			43	43	41	10.8	10.8	10.3	620.38	0	141.34	43206000000	58	31.9644	31.7906	31.92	31.7403	32.0027	31.55	31.8402	32.223	32.0966	31.975	31.661	31.9042
	0.615737	-0.136635	F8W8S0;Q13409	F8W8S0;Q13409	Cytoplasmic dynein 1 intermediate chain 2	DYNC1I2	Color [DarkGray]	1	4			12	12	4	26.8	26.8	11	71.349	0	154.35	52612000000	77	32.2717	32.3075	32.2888	32.2811	32.1862	32.1106	32.2054	31.751	32.2108	31.9362	32.4952	32.0276
	0.934081	0.242121	F8W930;Q9Y6M1	F8W930;Q9Y6M1	Insulin-like growth factor 2 mRNA-binding protein 2	IGF2BP2	Color [DarkGray]	1	4			21	19	19	41	37.7	37.7	66.785	0	153.08	98229000000	145	33.0879	33.0213	32.9154	33.0225	32.9869	32.7647	33.5583	32.97	33.4232	32.9232	33.5224	32.8544
	0.139177	0.0764542	F8W998;H9KV37;O14936;Q5JS72;Q5JS74;Q5JS79	F8W998;H9KV37;O14936;Q5JS72;Q5JS74	Peripheral plasma membrane protein CASK	CASK	Color [DarkGray]	1	4			7	7	7	9	9	9	103.28	0	31.663	4875900000	13	28.7599	28.6048	28.562	28.6059	28.7269	28.7911	27.7738	29.0911	28.7188	29.1995	28.9071	28.8191
+	0.765896	0.640313	F8W9B8;O00471	F8W9B8;O00471	Exocyst complex component 5	EXOC5	Color [DarkGray]	1	4			3	3	3	5.6	5.6	5.6	74.34	0	10.326	2941600000	5	28.3966	27.9247	25.9648	27.7201	27.6413	28.4275	28.282	28.6605	28.4935	28.6421	27.2063	28.6326
	0.00288355	-0.00632159	F8W9S7;Q14C86;B0QZ65;B4DGD8;C9IZ08;H0Y4E7;H0Y7I9;C9IZX9	F8W9S7;Q14C86;B0QZ65;B4DGD8;C9IZ08	GTPase-activating protein and VPS9 domain-containing protein 1	GAPVD1	Color [DarkGray]	1	4			5	5	5	4.2	4.2	4.2	157.46	0	10.514	8353900000	6	26.8091	27.4135	30.0317	29.5047	29.9734	27.201	27.2217	28.7474	27.7057	29.5127	27.9251	29.7829
	0.557312	0.130876	F8WAK8;Q8N3U4;B1AMT4;B1AMT1;B1AMT2;B1AMT3;Q9UJ98	F8WAK8;Q8N3U4	Cohesin subunit SA-2	STAG2	Color [DarkGray]	1	4			17	17	12	18.2	18.2	13.6	134.07	0	79.756	18449000000	43	30.46	30.6355	30.5278	31.0405	30.3063	30.6347	30.8725	30.7395	30.5962	30.6637	30.895	30.623
+	2.42162	-0.30433	F8WCF6;P59998;F8WDD7;H7C0A3;F8WE39;R4GN08;F8WDW3	F8WCF6;P59998;F8WDD7;H7C0A3	Actin-related protein 2/3 complex subunit 4	ARPC4-TTLL3;ARPC4	Color [DarkGray]	1	4			6	6	6	32.6	32.6	32.6	21.058	0	27.515	61532000000	66	32.4843	32.5056	32.5758	32.4557	32.6426	32.5676	32.233	32.4504	31.9242	32.1349	32.2997	32.3633
+	0.736076	0.804238	F8WCP6;Q7Z4S6;H0YIM7;H0YI78;H0YHT2;H0YHG9;H0YIM6;O75037	F8WCP6;Q7Z4S6	Kinesin-like protein KIF21A	KIF21A	Color [DarkGray]	1	4			5	5	5	4.9	4.9	4.9	187.46	0	31.819	4650100000	6	28.3266	26.5076	28.1472	27.2182	27.8142	28.9626	27.3117	29.4297	29.0271	29.2161	29.5874	27.2299
	0.059226	-0.0106122	F8WD00;Q9BVJ6;Q5TAP6	F8WD00;Q9BVJ6	U3 small nucleolar RNA-associated protein 14 homolog A	UTP14A	Color [DarkGray]	1	4			4	4	4	7.5	7.5	7.5	82.214	0	15.134	4024700000	8	28.3923	28.4462	28.6318	28.6902	28.6324	28.5274	28.6569	28.5704	28.4025	28.5488	28.6438	28.4343
	0.60524	-0.191336	F8WDV0;Q9UI26;H0Y8M5;D6RCN7;D6RJB1	F8WDV0;Q9UI26	Importin-11	IPO11	Color [DarkGray]	1	4			9	9	9	15.4	15.4	15.4	99.707	0	55.441	13788000000	25	30.306	30.135	30.4608	30.5432	30.1252	30.3341	29.909	30.0851	29.5724	30.3645	30.4893	30.3359
	0.144115	-0.14882	F8WF49;Q9Y2H0	F8WF49;Q9Y2H0	Disks large-associated protein 4	DLGAP4	Color [DarkGray]	1	4			4	4	4	18.4	18.4	18.4	26.941	0	10.362	4362500000	6	29.1215	28.8746	27.3916	28.9951	28.4461	28.8903	28.7179	28.8643	28.9559	27.5981	29.2069	27.4831
+	2.28455	-0.301003	F8WJN3;Q16630;F8W084	F8WJN3;Q16630	Cleavage and polyadenylation specificity factor subunit 6	CPSF6	Color [DarkGray]	1	4			11	11	11	29.5	29.5	29.5	52.269	0	87.503	56621000000	68	32.5018	32.6055	32.4277	32.3492	32.294	32.4432	32.2299	32.086	32.0778	31.9393	32.439	32.0434
	0.0352852	0.0547123	G3V0E4;O75439;E7ERZ4;F8WAZ6;F8WEA6;F8WBE1	G3V0E4;O75439;E7ERZ4	Mitochondrial-processing peptidase subunit beta	PMPCB	Color [DarkGray]	1	4			7	7	7	20.2	20.2	20.2	54.191	0	26.363	7376200000	8	29.6874	28.984	29.5229	27.2913	29.5568	28.9109	28.0788	29.5863	29.7458	29.8925	27.5245	29.4538
	0.600822	-0.358116	G3V0G5;Q8IV38;F8WB95	G3V0G5;Q8IV38	Ankyrin repeat and MYND domain-containing protein 2	ANKMY2	Color [DarkGray]	1	4			3	3	3	11.7	11.7	11.7	38.072	0	15.05	1831300000	7	27.6566	28.3842	27.3826	27.6017	26.5765	28.2245	26.946	26.9719	27.171	27.7676	27.3699	27.4509
+	1.61621	0.355003	G3V0I5;P49821;B4DE93;E9PQP1;E9PMX3;E9PJL9;E9PLC6;E9PPR0;E9PPS5;H0YD04;H0YE81	G3V0I5;P49821;B4DE93;E9PQP1;E9PMX3	NADH dehydrogenase [ubiquinone] flavoprotein 1, mitochondrial	NDUFV1	Color [DarkGray]	1	4			6	6	6	17.3	17.3	17.3	50.054	0	31.039	11336000000	25	29.9164	29.5308	29.9463	29.369	29.8523	29.9644	30.1592	30.1696	29.9244	30.4668	29.8754	30.1138
	1.11093	-0.137164	G3V1D3;G3V180;Q9NY33;E9PQ14;E9PKK8;E9PPK9;E9PNX5;E9PQF2	G3V1D3;G3V180;Q9NY33	Dipeptidyl peptidase 3	DPP3	Color [DarkGray]	1	4			19	19	19	39.4	39.4	39.4	84.304	0	255.85	68488000000	107	32.5817	32.7001	32.5046	32.6576	32.4994	32.8433	32.5886	32.2934	32.5306	32.4472	32.5581	32.5458
+	6.88765	1.72099	G3V192;P02794;G3V1D1;E9PPQ4;E9PRK8;E9PKY7	G3V192;P02794;G3V1D1	Ferritin;Ferritin heavy chain;Ferritin heavy chain, N-terminally processed	FTH1	Color [DarkGray]	1	4			5	5	5	38.6	38.6	38.6	17.653	0	20.466	22689000000	21	29.9944	29.8435	29.6946	30.1483	29.615	29.8625	31.1576	31.8682	31.6699	31.6745	31.7168	31.3972
	1.15483	0.0711441	G3V1C3;Q9BZZ5;B4E283;H0YER7;E9PQK6	G3V1C3;Q9BZZ5;B4E283	Apoptosis inhibitor 5	API5	Color [DarkGray]	1	4			19	19	19	41.4	41.4	41.4	57.56	0	193.33	133400000000	159	33.4545	33.4194	33.4999	33.6049	33.5051	33.4522	33.5551	33.5558	33.6163	33.5141	33.4887	33.6329
+	1.66724	-0.323203	G5E9E7;G3V1L9;Q07157;H0YKB1;H0Y3R8;H0YLT6	G5E9E7;G3V1L9;Q07157	Tight junction protein ZO-1	TJP1	Color [DarkGray]	1	4			24	24	24	17.6	17.6	17.6	189.67	0	86.393	52934000000	71	32.3031	32.2028	32.4994	32.5023	32.3239	32.2221	32.0482	31.5732	31.9276	32.03	32.3194	32.216
	0.178229	-0.0714769	G3V256;Q6PJT7;G3V5I6;H0YJA2;G3V3Y4;G3V2X4;G3V473;H0YJ87;G3V240;G3V572;G3V3R9	G3V256;Q6PJT7;G3V5I6;H0YJA2	Zinc finger CCCH domain-containing protein 14	ZC3H14	Color [DarkGray]	1	4			9	9	9	21.7	21.7	21.7	68.349	0	41.815	11976000000	16	30.0254	30.0116	30.1094	30.246	30.0202	29.9228	29.4383	30.0575	30.5774	29.9239	30.0972	29.8121
	1.07734	-0.138062	G3V2F7;Q13404;E5RIF1;D6RG00	G3V2F7;Q13404	Ubiquitin-conjugating enzyme E2 variant 1	UBE2V1	Color [DarkGray]	1	4			10	10	4	25.7	25.7	10.3	42.208	0	83.812	84959000000	99	32.9659	32.883	32.9837	33.0539	32.8156	32.9697	32.7458	32.8741	33.0232	32.8501	32.7941	32.5562
	0.0718462	0.0687892	G3V2S6;Q9Y5K8;H0YJH8;H0YJS0;G3V2V6;G3V559;H0YJ55;G3V5S7;G3V3T8	G3V2S6;Q9Y5K8;H0YJH8;H0YJS0;G3V2V6;G3V559	V-type proton ATPase subunit D	ATP6V1D	Color [DarkGray]	1	4			6	6	6	56.2	56.2	56.2	21.921	0	23.545	5934400000	8	29.3605	29.3216	29.1177	28.7351	27.4607	29.6147	28.6055	29.3812	28.9661	29.2233	28.5749	29.272
	0.150346	-0.0353705	H0YJ40;G3V4X6;G3V2S9;Q9GZT3;H0YJW7;H0YJ07;H0YJU7;H0YJI1	H0YJ40;G3V4X6;G3V2S9;Q9GZT3;H0YJW7	SRA stem-loop-interacting RNA-binding protein, mitochondrial	SLIRP	Color [DarkGray]	1	4			6	6	6	69.8	69.8	69.8	10.738	0	39.138	64555000000	71	32.575	32.2755	32.5566	32.4868	32.5749	32.6193	32.7773	32.452	32.6088	32.3992	32.2497	32.3889
	0.278624	0.25979	G3V2U7;P07311	G3V2U7;P07311	Acylphosphatase;Acylphosphatase-1	ACYP1	Color [DarkGray]	1	4			2	2	2	17.8	17.8	17.8	14.125	0	15.866	2001300000	3	28.1681	27.9988	28.069	26.2404	28.6119	28.2106	28.9179	28.5774	27.9223	28.0216	27.6533	27.765
	0.715187	-0.112926	G3V3A4;Q13573;G3V5R3;G3V4X8	G3V3A4;Q13573;G3V5R3	SNW domain-containing protein 1	SNW1	Color [DarkGray]	1	4			7	7	7	18.7	18.7	18.7	65.391	0	82.168	11484000000	23	30.2248	29.9734	30.1864	29.8855	29.92	29.9606	29.9136	29.889	30.0052	29.682	29.8968	30.0865
+	1.12501	-0.629234	G3V3Y1;Q8N8N7;G3V2R9;G3V288	G3V3Y1;Q8N8N7;G3V2R9	Prostaglandin reductase 2	PTGR2	Color [DarkGray]	1	4			4	4	4	18.5	18.5	18.5	31.743	0	17.989	3521600000	5	28.6132	29.0132	28.3806	27.8399	28.5459	28.6534	26.828	28.2697	28.2938	27.8149	28.6553	27.4092
+	1.34816	-0.629294	G3V556;P56378	G3V556;P56378	6.8 kDa mitochondrial proteolipid	C14orf2;MP68	Color [DarkGray]	1	4			2	2	2	14.1	14.1	14.1	11.281	0.0013631	3.4683	2194500000	10	28.1376	28.1209	28.4589	27.2989	27.3644	28.7115	27.6465	27.3753	27.1497	27.4254	26.8647	27.8549
+	2.2823	-0.517771	G3V5T0;G3V267	G3V5T0;G3V267		GSTZ1	Color [DarkGray]	1	4			4	4	0	27.2	27.2	0	22.61	0	18.986	11390000000	19	30.1987	29.9337	30.1454	30.1852	29.6932	30.1225	29.9126	29.1945	29.4267	29.394	29.8826	29.3617
	0.223783	0.129263	G3V5T9;P24941;E7ESI2;Q00526;K7EJ83	G3V5T9;P24941;E7ESI2	Cyclin-dependent kinase 2	CDK2	Color [DarkGray]	1	4			7	5	5	28	22.5	22.5	39.178	0	27.225	5808800000	14	28.8008	28.9335	29.1421	28.6875	28.7526	29.1078	28.1521	29.4223	29.4404	28.8157	29.5834	28.786
	0.131983	-0.0535008	G3V5Z3;Q6IN85;H0YIY8;G3V4R3;G3V231;G3V5A2;H0YJN6	G3V5Z3;Q6IN85;H0YIY8	Serine/threonine-protein phosphatase 4 regulatory subunit 3A	SMEK1	Color [DarkGray]	1	4			8	8	6	12.3	12.3	10.1	82.03	0	30.174	6374400000	17	28.8634	28.8471	29.4754	28.9525	29.5612	29.2209	29.0083	28.9178	29.1629	28.931	29.4976	29.082
	0.935642	0.16591	G3XAH6;P51003;G3V2A0;Q9NRJ5;G3V457;G3V3I9;H0YJ00;H0YJL4	G3XAH6;P51003	Poly(A) polymerase alpha	PAPOLA	Color [DarkGray]	1	4			13	13	12	24.4	24.4	23.3	80.625	0	59.391	19328000000	44	30.8237	30.7498	30.6982	30.7464	30.4176	30.5332	31.1295	30.6487	30.7857	30.7561	30.945	30.6994
+	2.88142	1.53818	G3XAI2;P07942;E7EPA6	G3XAI2;P07942	Laminin subunit beta-1	LAMB1	Color [DarkGray]	1	4			16	16	16	9	9	9	200.48	0	66.383	67629000000	75	31.8909	31.8713	31.2159	32.1423	31.0968	31.3154	33.9323	32.665	33.8341	32.3161	33.585	32.4293
+	2.31352	-0.355006	G5E975;Q12824;B5MCL5;C9JTA6	G5E975;Q12824;B5MCL5;C9JTA6	SWI/SNF-related matrix-associated actin-dependent regulator of chromatin subfamily B member 1	SMARCB1	Color [DarkGray]	1	4			8	8	8	32.5	32.5	32.5	45.05	0	88.855	20366000000	36	30.8322	30.9437	31.1924	30.8601	30.9032	31.0572	30.2598	30.5239	30.8262	30.7069	30.6202	30.7218
	0.870163	-0.120309	G5E9A6;P51784;Q5JXD3	G5E9A6;P51784	Ubiquitin carboxyl-terminal hydrolase;Ubiquitin carboxyl-terminal hydrolase 11	USP11	Color [DarkGray]	1	4			18	18	17	27.5	27.5	26.5	105.03	0	241.5	44488000000	79	32.0688	32.1868	31.8716	31.9392	31.8054	32.0021	31.9591	31.9661	31.7026	31.8144	31.9575	31.7522
+	2.07059	-0.503208	G5E9D5;Q9BQ52;E7ES68;H7C2I4;V9GYS7;J3QRS2;V9GYU5;J3QL08;J3QLK4;V9GZ72;J3QQT1	G5E9D5;Q9BQ52;E7ES68	Zinc phosphodiesterase ELAC protein 2	ELAC2	Color [DarkGray]	1	4			11	11	11	18.3	18.3	18.3	90.036	0	40.448	22087000000	58	30.9721	30.968	31.363	31.1899	31.3197	30.9056	31.0496	30.1763	30.3853	30.7334	30.5011	30.8533
	0.0648793	-0.0180597	G5E9I6;Q15555;K7ERD8;M0QX52;K7EL66;K7ENB3	G5E9I6;Q15555;K7ERD8;M0QX52;K7EL66	Microtubule-associated protein RP/EB family member 2	MAPRE2	Color [DarkGray]	1	4			9	8	7	34.9	32	28.5	32.236	0	44.457	21386000000	49	30.7257	30.8608	30.9715	30.7523	31.0057	30.8898	30.6727	30.648	30.6547	30.9229	31.1004	31.0987
	0.526133	0.179791	G5E9W7;G5E9V5;P82650;H7C5L9;H7C5F2;H7C5H3;Q9H3I1	G5E9W7;G5E9V5;P82650;H7C5L9	28S ribosomal protein S22, mitochondrial	MRPS22	Color [DarkGray]	1	4			5	5	5	25.1	25.1	25.1	36.805	0	32.598	8581700000	21	29.2492	29.5103	29.6305	29.0156	29.3687	29.9334	29.9531	29.6695	29.8446	29.5325	29.2823	29.5045
	0.0495568	0.0157957	G5EA06;Q92552;D6RH20;E5RJ73;D6RJC7	G5EA06;Q92552;D6RH20	28S ribosomal protein S27, mitochondrial	MRPS27	Color [DarkGray]	1	4			5	5	5	17.3	17.3	17.3	41.329	0	22.009	7716100000	22	29.4016	29.2004	29.4574	29.055	29.5761	29.601	29.4433	29.4715	29.1973	29.2628	29.3238	29.6876
	0.829128	-0.211252	G5EA30;Q92879;E9PSH0;E9PQK4;E9PKU1;F5H4Y5;F5H0D8;E9PKA1	G5EA30;Q92879	CUGBP Elav-like family member 1	CELF1	Color [DarkGray]	1	4			13	13	11	29	29	25.1	55.142	0	71.502	61843000000	69	32.7462	32.6821	32.4842	32.2569	32.4262	32.3361	31.9991	31.9361	32.2814	32.3334	32.6168	32.4973
	0.671549	-0.171886	G5EA36;P30260;B4DL80;I3L394;K7EMA6;E9PRZ6;I3L328;I3L3H6;F6QPS0	G5EA36;P30260;B4DL80;I3L394	Cell division cycle protein 27 homolog	CDC27	Color [DarkGray]	1	4			4	4	4	6.8	6.8	6.8	91.737	0	5.5953	3154800000	3	28.0847	28.1264	28.7657	27.9653	28.3383	28.2149	27.9038	28.1102	28.0827	28.2366	27.9144	28.2162
	0.794258	0.114124	G5EA52;P30101	G5EA52;P30101	Protein disulfide-isomerase A3	PDIA3	Color [DarkGray]	1	4			36	36	31	70.5	70.5	61.4	54.963	0	323.31	767330000000	451	36.0278	35.9422	35.949	36.1524	35.9874	35.9341	36.19	36.0046	36.3344	35.984	36.2412	35.9235
	0.148885	0.0330578	Q5T6H7;Q9NQW7;G8JLB2;Q5T6H2;Q5T6H3	Q5T6H7;Q9NQW7;G8JLB2;Q5T6H2	Xaa-Pro aminopeptidase 1	XPNPEP1	Color [DarkGray]	1	4			10	10	10	21.6	21.6	21.6	62.138	0	35.98	19656000000	46	30.7968	30.5343	30.9906	30.7818	30.79	30.6535	30.829	30.8753	31.0172	30.6277	30.7276	30.6687
	0.649016	-0.26528	G8JLB3;Q9Y606;F5H1S9;F5GY32;F5H168;F8W9U5;F5H1B2;F5GXL3	G8JLB3;Q9Y606;F5H1S9	tRNA pseudouridine synthase;tRNA pseudouridine synthase A, mitochondrial	PUS1	Color [DarkGray]	1	4			10	10	10	33.6	33.6	33.6	42.92	0	34.385	10810000000	22	30.1499	29.6664	30.2482	29.7811	29.7526	30.2084	29.2888	29.7386	29.1078	30.0633	29.8162	30.2002
	0.13573	0.0380338	G8JLB6;P31943;E9PCY7;D6RBM0;D6RIU0;D6RFM3;D6RIT2;D6RAM1;E5RGV0;D6R9T0;D6RDU3;D6RJ04;D6RIH9;H0YB39;E7EQJ0;E7EN40;H0YBD7;D6RDL0;E5RGH4;H0YBG7;D6RF17;H0YAQ2;F5GZT4;D6R9D3;E5RJ94	G8JLB6;P31943;E9PCY7;D6RBM0;D6RIU0;D6RFM3;D6RIT2	Heterogeneous nuclear ribonucleoprotein H;Heterogeneous nuclear ribonucleoprotein H, N-terminally processed	HNRNPH1	Color [DarkGray]	1	4			23	23	14	60.8	60.8	43.4	51.229	0	323.31	535490000000	338	35.6701	35.5956	35.3321	35.5928	35.5588	35.3407	35.8201	35.1995	35.6103	35.5545	35.7192	35.4146
	0.0484468	-0.0457087	G8JLF3;Q3YEC7;G3V154;F2Z2T0;H0Y4Z8;H0Y7H6	G8JLF3;Q3YEC7;G3V154;F2Z2T0;H0Y4Z8	Rab-like protein 6	RABL6	Color [DarkGray]	1	4			4	4	4	10.1	10.1	10.1	66.45	0	13.557	4180100000	14	28.0675	28.5548	29.1577	28.5363	28.3044	28.609	28.8624	27.8824	29.0501	27.7547	29.4984	27.9074
+	0.976538	-1.43997	H0UI06;P14406;D6R9C3;D6RIE3;D6RGV5	H0UI06;P14406;D6R9C3;D6RIE3;D6RGV5	Cytochrome c oxidase subunit 7A2, mitochondrial	COX7A2	Color [DarkGray]	1	4			3	3	3	40.9	40.9	40.9	12.844	0	10.964	30039000000	23	31.7514	31.6678	31.4117	31.5112	31.448	31.4144	28.0771	27.0768	31.3371	31.3145	31.512	31.2472
+	1.56726	-0.452163	X6RLT1;H0UI80;Q8IXH7	X6RLT1;H0UI80;Q8IXH7	Negative elongation factor C/D	NELFCD;TH1L	Color [DarkGray]	1	4			6	6	6	12.3	12.3	12.3	66.432	0	14.77	6244800000	20	29.1481	29.1109	29.2776	29.2289	29.3898	29.5045	28.0627	28.8419	28.766	29.0819	29.0406	29.1537
	0.156497	-0.0568377	H7BZ11;H0Y5B4;J3KQN4;P83881;Q969Q0;R4GN19;H7BY91;H0Y3V9	H7BZ11;H0Y5B4;J3KQN4;P83881;Q969Q0;R4GN19	60S ribosomal protein L36a;60S ribosomal protein L36a-like	RPL36A-HNRNPH2;RPL36A;RPL36AL	Color [DarkGray]	1	4			4	4	4	20.2	20.2	20.2	14.822	0	12.659	17601000000	37	30.2703	30.2829	30.8269	30.8945	30.5451	30.9929	30.5094	30.7843	30.5518	30.7326	30.4745	30.419
	0.18682	-0.0301272	H0Y7A7;P62158;E7ETZ0;E7EMB3;M0QZ52;F8WBR5;G3V479;Q96HY3;G3V361;G3V226;P27482;C9J7T9;P02585	H0Y7A7;P62158;E7ETZ0;E7EMB3;M0QZ52;F8WBR5;G3V479;Q96HY3	Calmodulin	CALM2;CALM1;CALM3	Color [DarkGray]	1	4			10	10	10	65.8	65.8	65.8	20.762	0	206.29	408900000000	176	35.1335	35.1547	35.08	35.1561	35.0202	35.0979	35.1926	35.0581	35.2111	34.9197	35.2011	34.8791
+	0.76588	0.754566	H0Y8C3;Q9NZJ7;Q5TDC2	H0Y8C3;Q9NZJ7;Q5TDC2	Mitochondrial carrier homolog 1	MTCH1	Color [DarkGray]	1	4			4	4	4	14	14	14	43.121	0	9.0098	2824200000	13	27.3002	27.0729	27.3124	27.3025	27.2333	27.4324	28.3012	30.1356	27.6523	28.2378	27.5075	26.3468
	0.185933	-0.182173	H0YAN8;O15013;E9PB39	H0YAN8;O15013	Rho guanine nucleotide exchange factor 10	ARHGEF10	Color [DarkGray]	1	4			6	6	5	9.6	9.6	8.8	109.65	0	14.471	2903700000	4	26.7745	28.3157	26.9789	28.4051	27.7517	26.4283	27.8647	27.0448	26.8375	27.7058	27.4089	26.6995
	0.207684	0.144818	H0YAZ9;Q00536;E7EUK8;E5RGN0;O94921	H0YAZ9;Q00536;E7EUK8;E5RGN0;O94921	Cyclin-dependent kinase 16;Cyclin-dependent kinase 14	CDK16;CDK14	Color [DarkGray]	1	4			3	2	2	13.8	10.8	10.8	29.731	0	7.5673	1124000000	5	27.9456	28.7868	27.0789	27.3958	27.4557	27.6361	28.454	28.0828	27.5557	27.8363	27.5538	27.6852
	0.440128	-0.179185	H0YDD4;P10515;F5H7M3;E9PEJ4	H0YDD4;P10515;F5H7M3;E9PEJ4	Acetyltransferase component of pyruvate dehydrogenase complex;Dihydrolipoyllysine-residue acetyltransferase component of pyruvate dehydrogenase complex, mitochondrial	DLAT	Color [DarkGray]	1	4			10	10	10	35.5	35.5	35.5	51.201	0	77.662	23539000000	48	31.208	30.8114	31.2371	30.7121	31.0676	31.379	30.452	30.9805	30.6835	31.4257	30.5886	31.2098
	0.365266	0.477195	H0YDP7;Q13405	H0YDP7;Q13405	39S ribosomal protein L49, mitochondrial	MRPL49	Color [DarkGray]	1	4			2	2	2	20.5	20.5	20.5	14.572	0	17.074	8193400000	22	26.3883	28.4365	30.0966	29.0495	29.8586	29.682	29.2426	29.147	29.4332	29.8486	28.9303	29.7728
	0.20166	0.0616636	H0YDU8;P53041;A8MU39	H0YDU8;P53041;A8MU39	Serine/threonine-protein phosphatase;Serine/threonine-protein phosphatase 5	PPP5C	Color [DarkGray]	1	4			12	12	12	31.5	31.5	31.5	55.096	0	74.853	32755000000	53	31.4403	31.6186	31.5537	31.2978	31.2979	31.4704	31.2148	31.5388	31.7854	31.4297	31.8564	31.2238
	0.362879	0.26336	H0YE28;Q8IZQ5	H0YE28;Q8IZQ5	Selenoprotein H	C11orf31;SELH	Color [DarkGray]	1	4			3	3	3	20.2	20.2	20.2	10.331	0	14.952	6666200000	8	28.8854	29.0514	28.988	28.9485	28.9356	29.2529	30.3241	28.6958	30.2186	28.8498	28.9129	28.6407
+	0.947049	-0.605748	H0YHU4;H0YIH0;Q9UBP6	H0YHU4;H0YIH0;Q9UBP6	tRNA (guanine-N(7)-)-methyltransferase	METTL1	Color [DarkGray]	1	4			1	1	1	23.8	23.8	23.8	7.0119	0	7.1895	2048600000	8	28.0363	28.1538	27.916	28.5522	27.518	27.6262	28.1727	28.1768	26.2312	27.0398	26.9383	27.6091
	0.506577	-0.740454	H0YM23;O75179;H0YLQ3;H0YMS3	H0YM23;O75179;H0YLQ3	Ankyrin repeat domain-containing protein 17	ANKRD17	Color [DarkGray]	1	4			10	10	6	6	6	3.2	263.25	0	37.819	9618200000	24	29.4443	29.4604	29.0977	30.1836	29.893	30.0069	27.6806	26.1743	29.5214	29.891	30.3154	30.0606
	0.322405	0.0882422	H0YMV8;Q71UM5;C9JLI6	H0YMV8;Q71UM5;C9JLI6	40S ribosomal protein S27;40S ribosomal protein S27-like	RPS27L	Color [DarkGray]	1	4			5	5	1	35	35	11	11.345	0	27.88	78905000000	87	32.4759	32.6295	32.2998	32.8097	32.5627	32.6426	32.9736	32.5313	32.4292	32.5129	32.9402	32.5626
+	1.44305	-0.244629	H0YN26;P39687;H7BZ09;O95626;O43423	H0YN26;P39687	Acidic leucine-rich nuclear phosphoprotein 32 family member A	ANP32A	Color [DarkGray]	1	4			11	11	9	76.3	76.3	72.3	19.997	0	169.58	143520000000	119	33.8518	33.7353	33.5778	33.8658	33.5697	33.7745	33.6561	33.3451	33.5838	33.3502	33.7557	33.2162
	0.394903	-0.0817947	H0YN81;Q9GZS3;H0YMF9;H0YL19;H3BQA8;H0YLA1;H0YM76	H0YN81;Q9GZS3;H0YMF9;H0YL19;H3BQA8	WD repeat-containing protein 61;WD repeat-containing protein 61, N-terminally processed	WDR61	Color [DarkGray]	1	4			8	8	8	44.2	44.2	44.2	32.253	0	74.537	33245000000	49	31.3871	31.4557	31.4645	31.7814	31.6616	31.6716	31.5483	31.162	31.6279	31.4989	31.5987	31.4952
+	0.849077	0.624347	H0YNE9;Q92930;F5GY21;H0YMN7;H0YLJ8;H0YL94	H0YNE9;Q92930;F5GY21;H0YMN7	Ras-related protein Rab-8B	RAB8B	Color [DarkGray]	1	4			7	2	2	32.4	13.8	13.8	21.868	0	9.9602	4715000000	5	29.0843	27.8622	28.7366	28.8193	26.9184	27.8812	29.2798	28.8803	29.1304	28.8516	29.0451	27.8607
	0.153371	-0.155621	H0YNH5;Q7L8W6;H0YND7	H0YNH5;Q7L8W6;H0YND7	Diphthine--ammonia ligase	DPH6	Color [DarkGray]	1	4			4	4	4	38.1	38.1	38.1	17.865	0	24.334	6242200000	16	29.2817	29.5533	29.0028	28.5133	28.8409	29.097	27.1218	28.8952	29.6575	29.2376	29.1961	29.2472
+	3.71782	-0.370944	H0YNW5;P33316;H0YKC5;H0YMM5;H0YNJ9;H0YKI0;H0YMP1	H0YNW5;P33316;H0YKC5;H0YMM5;H0YNJ9;H0YKI0	Deoxyuridine 5-triphosphate nucleotidohydrolase, mitochondrial	DUT	Color [DarkGray]	1	4			10	10	10	71.3	71.3	71.3	17.827	0	90.02	84091000000	102	32.9155	33.1123	32.8915	32.981	33.0309	33.1735	32.5452	32.726	32.4978	32.8039	32.6283	32.6778
	1.67451	0.123451	H3BLZ8;Q92841;C9JMU5;G5E9L5	H3BLZ8;Q92841;C9JMU5	Probable ATP-dependent RNA helicase DDX17	DDX17	Color [DarkGray]	1	4			37	25	25	51.7	40.2	40.2	80.439	0	162.89	260500000000	278	34.4968	34.3929	34.466	34.5126	34.4587	34.2476	34.5438	34.4724	34.6134	34.6002	34.5602	34.5254
	0.323735	-0.184899	H3BNE1;H3BR18;H3BM38;H3BPJ0;O00161;H3BNG6;H3BU94;H3BR99	H3BNE1;H3BR18;H3BM38;H3BPJ0;O00161	Synaptosomal-associated protein;Synaptosomal-associated protein 23	SNAP23	Color [DarkGray]	1	4			3	3	3	38.1	38.1	38.1	11.14	0	11.176	5701100000	14	29.1772	28.8176	29.0402	28.7428	29.3678	29.0242	27.9439	29.3397	28.5674	28.7062	29.0167	29.4864
+	1.57512	-0.399786	H3BV80;H3BMM9;H3BTC0;Q15287;H3BPG5;H3BMS0	H3BV80;H3BMM9;H3BTC0;Q15287;H3BPG5;H3BMS0	RNA-binding protein with serine-rich domain 1	RNPS1	Color [DarkGray]	1	4			4	4	4	20.9	20.9	20.9	24.561	0	20.605	29639000000	44	31.1864	31.5206	31.6708	31.4002	31.6462	31.718	30.8035	30.9307	31.4598	31.2743	30.7975	31.4777
	0.15012	0.052708	H3BS10;H3BP20;P06865;E9PGL4;H3BU85;H3BTD4;B4DKE7	H3BS10;H3BP20;P06865;E9PGL4;H3BU85;H3BTD4	Beta-hexosaminidase;Beta-hexosaminidase subunit alpha	HEXA	Color [DarkGray]	1	4			10	10	10	26.1	26.1	26.1	58.44	0	53.33	23446000000	49	31.219	31.2709	30.8722	31.2209	30.7899	30.6454	31.4322	31.035	30.9528	30.8461	30.9792	31.0892
+	1.70769	0.237105	H3BPE7;P35637	H3BPE7;P35637	RNA-binding protein FUS	FUS	Color [DarkGray]	1	4			8	6	6	14	12.3	12.3	53.496	0	65.294	96929000000	76	32.9239	32.8755	33.0169	32.7028	33.004	32.8624	33.3392	33.0496	33.2508	32.8699	33.2491	33.0494
+	0.973826	0.601024	H3BPJ9;O96000;H3BV16;Q96II6	H3BPJ9;O96000;H3BV16;Q96II6	NADH dehydrogenase [ubiquinone] 1 beta subcomplex subunit 10	NDUFB10	Color [DarkGray]	1	4			4	4	4	31.1	31.1	31.1	19.258	0	17.821	10235000000	13	29.2939	29.4576	29.9523	29.5207	28.0061	29.9147	29.4544	30.3214	30.1065	30.5192	29.7846	29.5654
	0.215917	0.0436865	H3BR35;P15170;H3BSV8	H3BR35;P15170	Eukaryotic peptide chain release factor GTP-binding subunit ERF3A	GSPT1	Color [DarkGray]	1	4			18	18	7	44.4	44.4	19.6	52.832	0	76.877	77661000000	131	32.5533	32.7107	32.7219	32.7412	32.7729	32.7467	32.4654	32.6639	32.8374	32.9402	32.6666	32.9355
	0.684537	0.59772	H3BTH5;H3BRB3;Q14807	H3BTH5;H3BRB3;Q14807	Kinesin-like protein;Kinesin-like protein KIF22	KIF22	Color [DarkGray]	1	4			2	2	2	16.8	16.8	16.8	20.61	0	7.0215	1580700000	3	27.2608	25.9784	27.0879	26.5511	28.0183	25.2643	27.9709	26.8717	27.1709	26.7213	27.4629	27.5494
	0.0548509	0.0620343	H3BTB7;H3BRF5;Q5JPH6	H3BTB7;H3BRF5;Q5JPH6	Probable glutamate--tRNA ligase, mitochondrial	EARS2	Color [DarkGray]	1	4			2	2	2	6.9	6.9	6.9	56.825	0	11.841	4153600000	10	28.1343	27.8756	28.4534	28.4476	28.4731	28.2332	28.5913	27.0201	27.3109	29.2515	28.5186	29.2969
	0.132237	0.148236	H3BRL3;O14562;H3BUM8	H3BRL3;O14562;H3BUM8	Ubiquitin domain-containing protein UBFD1	UBFD1	Color [DarkGray]	1	4			5	5	5	21	21	21	32.64	0	23.095	7272400000	18	28.8278	28.9471	29.125	29.1025	29.2794	28.8896	28.3507	27.4382	29.6625	29.8858	29.7536	29.9701
	0.432057	0.12596	H3BSH7;Q969X6;J3KSI1;J3KTR0	H3BSH7;Q969X6	Cirhin	CIRH1A	Color [DarkGray]	1	4			9	9	9	17.7	17.7	17.7	77.942	0	36.738	7749800000	15	29.3663	29.3465	29.3279	29.3583	29.1119	29.3857	29.9221	29.5798	29.3319	28.9768	29.3544	29.4873
+	1.63944	0.823457	H3BSM5;P60520;H3BU36;H3BQ50	H3BSM5;P60520	Gamma-aminobutyric acid receptor-associated protein-like 2	GABARAPL2	Color [DarkGray]	1	4			4	3	3	43.2	30.7	30.7	10.401	0	7.6739	3251100000	11	28.3748	26.9855	28.4287	26.8141	28.4272	27.8719	28.8513	28.6511	28.5923	28.6185	28.6255	28.5044
	0.7666	-0.492434	H3BU93;Q9GZU8;H3BNK9;H3BUL4;H3BMX9;H3BP64;H3BQQ6;H3BTI2;H3BTP8;H3BSY6	H3BU93;Q9GZU8;H3BNK9;H3BUL4;H3BMX9;H3BP64	Protein FAM192A	FAM192A	Color [DarkGray]	1	4			4	4	4	22	22	22	19.351	0	16.483	6012900000	10	29.0926	28.8668	29.1204	29.3058	29.361	29.1761	28.784	28.8691	27.0624	29.0705	28.9471	29.235
	0.627033	-0.201765	H3BV55;O15305;H3BPH4;H3BRM0;F5H0W0;B7Z6R0;B7Z419;H3BR08;H3BM92;H3BV34;H3BT06;H3BNY9	H3BV55;O15305;H3BPH4;H3BRM0;F5H0W0;B7Z6R0	Phosphomannomutase;Phosphomannomutase 2	PMM2	Color [DarkGray]	1	4			6	6	6	32	32	32	25.256	0	14.542	12691000000	26	30.0532	30.0976	30.4462	30.3513	30.3529	29.9198	29.4938	29.7256	30.172	30.2866	30.0042	30.3283
	0.142895	0.231425	H6UMI1;O95166;I3L3J4	H6UMI1;O95166	Gamma-aminobutyric acid receptor-associated protein	GABARAP	Color [DarkGray]	1	4			5	5	1	41.8	41.8	11.2	11.658	0	18.101	11173000000	8	29.3284	29.6112	29.2849	29.9478	29.36	29.7429	26.9171	30.3259	31.0174	29.5441	30.9313	29.9279
+	2.3605	-0.347054	H7C2Z6;H7BXD5;P28676;C9JIZ3;C9JWQ8	H7C2Z6;H7BXD5;P28676;C9JIZ3	Grancalcin	GCA	Color [DarkGray]	1	4			8	8	8	61	61	61	16.712	0	30.123	26153000000	52	31.2712	31.5252	31.4577	31.4581	31.2529	31.012	30.9824	30.797	30.8517	31.1322	31.0594	31.0721
	0.299782	-0.0692635	H7BY58;P22061;B7Z972;F8WDT3;F8WAV5;F8WAX2;C9J0F2;H7C4X2	H7BY58;P22061;B7Z972	Protein-L-isoaspartate O-methyltransferase;Protein-L-isoaspartate(D-aspartate) O-methyltransferase	PCMT1	Color [DarkGray]	1	4			11	11	11	44.4	44.4	44.4	30.358	0	113.54	55252000000	68	32.343	32.32	32.1678	32.3346	32.1154	32.1228	31.888	31.9519	32.2258	32.3432	32.443	32.136
	0.477015	-0.251567	H7BY84;Q9Y5Q8;Q5T7U1;Q5T7U0;Q5T7U4;H9KV68;H0Y5D2	H7BY84;Q9Y5Q8;Q5T7U1;Q5T7U0;Q5T7U4;H9KV68	General transcription factor 3C polypeptide 5	GTF3C5	Color [DarkGray]	1	4			7	7	7	19.4	19.4	19.4	58.363	0	30.847	9782800000	15	29.8827	29.5687	30.4597	29.0993	29.9064	29.8686	29.4545	29.6302	28.849	29.9691	29.4462	29.9269
+	0.956347	-0.451769	H7BYD0;Q16718;F8WAS3;C9IZN5	H7BYD0;Q16718;F8WAS3;C9IZN5	NADH dehydrogenase [ubiquinone] 1 alpha subcomplex subunit 5	NDUFA5	Color [DarkGray]	1	4			4	4	4	53.6	53.6	53.6	12.988	0	83.988	21119000000	33	30.9294	30.5717	30.538	31.2117	31.4838	31.3329	30.8971	30.5523	29.5858	30.7239	30.8403	30.7575
	0.433752	-0.173694	Q5JRG1;H7BYF2;Q9BVL2	Q5JRG1;H7BYF2;Q9BVL2	Nucleoporin p58/p45	NUPL1	Color [DarkGray]	1	4			6	6	6	18.6	18.6	18.6	49.095	0	34.518	10356000000	22	29.5254	29.9188	29.9397	30.0693	30.0933	29.714	29.1578	29.4265	30.2885	29.9362	29.7728	29.6367
	0.30266	0.0778224	H7BYN4;Q02241;B4E1K0;H0YMJ4;H0YKQ5;H0YME6	H7BYN4;Q02241;B4E1K0	Kinesin-like protein;Kinesin-like protein KIF23	KIF23	Color [DarkGray]	1	4			4	4	4	6.7	6.7	6.7	109.13	0	14.75	3609700000	10	27.972	28.3464	28.2125	28.3518	28.4728	28.272	28.255	28.6093	28.1894	28.4718	28.0649	28.504
	0.230888	-0.135415	H7BYY1;F5H7S3;B7Z596;H0YL42	H7BYY1;F5H7S3;B7Z596		TPM1	Color [DarkGray]	1	4			18	4	0	52.8	14.1	0	28.747	0	14.502	14336000000	28	30.133	30.0053	29.68	30.3304	29.7583	29.7319	30.1213	29.9881	30.3427	29.7881	28.8095	29.7768
	0.699898	-0.408942	H7C0E5;H7BZM7;O75312	H7C0E5;H7BZM7;O75312	Zinc finger protein ZPR1	ZPR1	Color [DarkGray]	1	4			5	5	5	17.6	17.6	17.6	42.542	0	8.9915	4744300000	14	28.9301	28.8459	29.0529	28.8667	28.6441	28.8162	27.3058	27.8978	29.0365	29.1101	28.486	28.866
	0.0665639	-0.0190792	H7BZT4;P61956;Q6EEV6	H7BZT4;P61956	Small ubiquitin-related modifier 2	SUMO2	Color [DarkGray]	1	4			4	4	2	34.7	34.7	14.7	10.839	0	28.661	116290000000	58	33.4835	33.2639	33.2908	33.6431	33.0809	33.3233	33.2968	33.0436	33.5329	33.2978	33.4173	33.3828
	0.104976	-0.0286271	H7C003;Q15435;C9J177;C9JD73;B5MBZ8;B5MCY6;H7C3Q5;C9JRC4	H7C003;Q15435;C9J177;C9JD73;B5MBZ8;B5MCY6	Protein phosphatase 1 regulatory subunit 7	PPP1R7	Color [DarkGray]	1	4			7	7	7	25.1	25.1	25.1	38.633	0	68.497	15194000000	42	30.5263	30.3492	30.3799	30.3908	30.1431	30.6288	30.2591	30.5236	30.5398	30.1998	30.5655	30.1585
	0.221901	0.188093	H7C131;P09110;C9JDE9;B4DVF4;H0Y4D4	H7C131;P09110;C9JDE9	3-ketoacyl-CoA thiolase, peroxisomal	ACAA1	Color [DarkGray]	1	4			3	3	3	17.9	17.9	17.9	30.222	0	8.2472	2560900000	7	26.4341	26.6515	28.1252	26.6989	27.2654	28.3639	27.7413	27.1731	27.2364	27.6658	27.3056	27.5453
	0.0743091	-0.0328115	H7C2B1;Q9UMY1	H7C2B1;Q9UMY1	Nucleolar protein 7	NOL7	Color [DarkGray]	1	4			2	2	2	22.9	22.9	22.9	9.6631	0	4.9446	1860000000	4	27.14	27.8254	27.9047	28.0401	27.6146	27.7405	27.3026	27.598	27.5932	27.9865	27.7341	27.8541
+	1.97478	-0.690464	H7C2Q8;Q99848	H7C2Q8;Q99848	Probable rRNA-processing protein EBP2	EBNA1BP2	Color [DarkGray]	1	4			3	3	3	8.9	8.9	8.9	40.684	0	10.464	2444600000	7	28.2998	28.3371	28.3273	28.3724	28.2125	28.7086	28.2756	27.1421	28.0968	28.0499	27.3892	27.1613
	0.26324	0.159799	H7C2V1;O60568;H7C0B8	H7C2V1;O60568	Procollagen-lysine,2-oxoglutarate 5-dioxygenase 3	PLOD3	Color [DarkGray]	1	4			3	3	3	17	17	17	31.129	0	11.533	2645300000	4	28.6285	27.4727	27.413	27.1661	27.8339	27.1452	27.5291	27.6055	28.1552	27.8575	28.0133	27.4577
+	0.878249	-0.818743	H7C5T8;H7C4U7;H7C535;Q96QZ7	H7C5T8;H7C4U7;H7C535;Q96QZ7	Membrane-associated guanylate kinase, WW and PDZ domain-containing protein 1	MAGI1	Color [DarkGray]	1	4			5	4	4	7.8	7	7	110.76	0	17.132	14722000000	8	30.2108	30.2811	30.495	30.6676	30.4557	30.3152	30.4604	30.5728	28.1108	30.2286	27.9542	30.186
	0.0569087	-0.0315351	I3L0E3;E9PE17;Q9Y2R5	I3L0E3;E9PE17;Q9Y2R5	28S ribosomal protein S17, mitochondrial	hCG_1984214;MRPS17	Color [DarkGray]	1	4			3	3	2	11.6	11.6	8	25.72	0	6.4444	2565400000	7	27.654	27.6089	27.846	27.5466	27.8542	27.9674	27.1283	28.0406	27.4756	28.0232	27.3472	28.2731
	0.162225	0.0678161	I3L0N3;P46459;B4DFA2;I3L0L3;I3L2G1;K7EQD6;I3L338;I3L4Q9	I3L0N3;P46459;B4DFA2	Vesicle-fusing ATPase	NSF	Color [DarkGray]	1	4			15	15	15	23	23	23	82.091	0	61.624	19598000000	43	30.6199	30.7659	31.0519	30.8903	30.6789	30.2234	30.7169	30.8421	31.003	30.5243	31.1548	30.3961
+	1.19777	0.591162	I3L159;I3L1F5;P30519;I3L276;I3L4P8;I3L1G7;I3L463	I3L159;I3L1F5;P30519;I3L276;I3L4P8;I3L1G7;I3L463	Heme oxygenase 2	HMOX2	Color [DarkGray]	1	4			4	4	4	21.4	21.4	21.4	26.578	0	17.343	2115200000	3	27.1014	26.6948	26.8921	26.7949	27.6819	27.8718	27.9093	27.5944	26.8415	28.1182	28.032	28.0885
	0.165483	-0.145919	I3L1P8;Q02978	I3L1P8;Q02978	Mitochondrial 2-oxoglutarate/malate carrier protein	SLC25A11	Color [DarkGray]	1	4			8	8	8	34.1	34.1	34.1	32.182	0	37.012	10210000000	20	30.5431	29.3603	30.0935	29.1417	30.1926	29.4749	29.2463	30.4285	28.7653	29.5466	29.571	30.3728
	0.461794	0.0711813	J3KMX1;Q99567;I3L245	J3KMX1;Q99567;I3L245	Nuclear pore complex protein Nup88	NUP88	Color [DarkGray]	1	4			6	6	6	15.4	15.4	15.4	78.77	0	48.229	7978300000	21	29.3665	29.426	29.4871	29.5073	29.5195	29.2672	29.6216	29.3881	29.6533	29.6095	29.425	29.3032
	0.476795	-0.119816	J3KN16;Q5VYK3;R4GMY1;Q5VYK5;F6XAQ5;R4GMY3	J3KN16;Q5VYK3	Proteasome-associated protein ECM29 homolog	KIAA0368;ECM29	Color [DarkGray]	1	4			51	51	51	34	34	34	223.69	0	290.46	116640000000	250	33.1913	33.2197	33.5645	33.3675	33.4927	33.3055	33.2255	33.3088	32.9495	33.4735	32.9473	33.5178
	0.0445408	-0.0461442	J3KN29;O00233;F5H7X1;F5H5V4;F5GX23;F8W7V8	J3KN29;O00233;F5H7X1;F5H5V4;F5GX23;F8W7V8	26S proteasome non-ATPase regulatory subunit 9	PSMD9	Color [DarkGray]	1	4			2	2	2	9.9	9.9	9.9	24.553	0	8.5205	3030800000	5	28.7283	27.7687	27.9082	28.2869	27.3717	27.1141	28.5207	27.2649	28.6464	27.1867	28.0653	27.2172
+	0.862753	-0.510895	J3KN32;Q9UKL0;E9PQE5;B4DV59;Q9P2K3	J3KN32;Q9UKL0	REST corepressor 1	RCOR1	Color [DarkGray]	1	4			5	4	4	15.3	13.6	13.6	53.327	0	22.093	4671500000	12	28.2516	28.7411	29.0965	29.3355	29.1074	28.6618	27.4107	27.6647	29.1018	28.5609	28.8216	28.5687
+	2.19416	0.450125	J3KN39;Q9NX02;K7ERG0;E7EPM2;Q8WX94;F5GYZ4;K7EPE6;K7EMK2;K7ELX1;F5H5B1;K7EJ90;F5H7Q5	J3KN39;Q9NX02	NACHT, LRR and PYD domains-containing protein 2	NLRP2	Color [DarkGray]	1	4			31	31	31	34	34	34	120.19	0	149.54	94763000000	167	32.3629	32.6676	32.8995	32.835	32.7381	32.9711	33.0053	33.258	32.8964	33.421	33.0981	33.4962
	0.415243	0.461306	J3KN87;O14757;E9PJI4;E9PKQ3;E7EPP6;E9PPA5;E9PQW7;E9PRU7;E9PM65	J3KN87;O14757;E9PJI4;E9PKQ3;E7EPP6;E9PPA5	Serine/threonine-protein kinase Chk1	CHEK1	Color [DarkGray]	1	4			6	6	6	16.7	16.7	16.7	49.019	0	25.381	6347300000	6	27.5105	27.5232	29.2887	28.17	29.2004	27.4521	27.9355	29.3934	27.3201	29.506	28.4513	29.3064
	0.356314	-0.423767	J3KNH7;Q9H4L4;J3QL36;J3QRE4;J3KSF5	J3KNH7;Q9H4L4;J3QL36	Sentrin-specific protease 3	SENP3	Color [DarkGray]	1	4			6	6	6	14.8	14.8	14.8	64.881	0	36.231	4699600000	7	27.2709	27.5085	29.162	29.087	28.8209	28.3304	29.0587	28.7682	26.3689	27.5148	27.4858	28.4405
	0.457841	0.399443	J3KNN7;Q7Z569;B4DRM1	J3KNN7;Q7Z569	BRCA1-associated protein	BRAP	Color [DarkGray]	1	4			3	3	3	10	10	10	64.279	0	18.092	3616300000	5	26.2393	27.4147	28.3978	27.2213	27.3945	27.8947	26.9602	28.4532	28.4985	27.4207	28.3476	27.2787
+	3.11445	-0.402701	J3KP15;Q01130;J3QL05;B4DN89;Q9BRL6	J3KP15;Q01130;J3QL05;B4DN89	Serine/arginine-rich splicing factor 2	SRSF2	Color [DarkGray]	1	4			11	11	11	63.2	63.2	63.2	15.371	0	66.047	113990000000	97	33.3937	33.5348	33.3899	33.3998	33.5001	33.6471	32.7793	32.9841	33.284	33.0876	33.2217	33.0925
+	1.62936	-0.777541	J3QKK8;J3KRV9;J3KPF6;J3KPF5;Q8TBF2	J3QKK8;J3KRV9;J3KPF6;J3KPF5;Q8TBF2	Prostamide/prostaglandin F synthase	FAM213B	Color [DarkGray]	1	4			2	2	2	19.5	19.5	19.5	16.549	0	13.299	6498500000	11	29.3716	29.4452	29.1808	29.2024	29.3647	29.2624	27.8718	27.7142	29.2878	28.9295	28.1266	29.2319
	0.0939557	0.0200389	J3KPP4;O95232;D6RDI2;B4DJ96;C9JL41;D6RHH0;H7C5U7;U3KQT3;E7EN55	J3KPP4;O95232;D6RDI2;B4DJ96	Luc7-like protein 3	LUC7L3	Color [DarkGray]	1	4			9	9	9	19.2	19.2	19.2	58.22	0	90.4	22409000000	60	31.0624	30.8881	31.0389	30.9719	30.7459	30.9957	30.8765	31.2812	30.9604	30.9036	30.8965	30.9048
	0.583785	-0.101205	J3KPW7;Q92769;B3KRS5;H3BM24;Q5TEE2;E5RFI6;E5RJ04;E5RGV4;E5RHE7;E5RH52;E5RG37;E5RFP9;E5RK19;E7ESJ6	J3KPW7;Q92769;B3KRS5	Histone deacetylase 2	HDAC2	Color [DarkGray]	1	4			20	20	11	35.9	35.9	24.2	65.537	0	214.87	198960000000	208	34.2428	34.1055	34.0661	34.162	33.9579	34.1126	34.1785	33.7382	33.9678	34.0074	34.2452	33.9025
+	1.65412	0.305723	J3KPX7;Q99623;F5GY37;F5GWA7;F5H3X6;F5H0C5;F5H2D2;U3KPZ5	J3KPX7;Q99623;F5GY37;F5GWA7;F5H3X6	Prohibitin-2	PHB2	Color [DarkGray]	1	4			18	18	18	66.9	66.9	66.9	33.402	0	138.58	282140000000	209	34.3398	34.2397	34.5006	34.5191	34.4361	34.5328	34.3699	34.9624	34.6205	34.9849	34.5662	34.8985
	1.15816	-0.123891	J3KQ32;Q9NTK5;C9JCJ9;C9JTK6	J3KQ32;Q9NTK5	Obg-like ATPase 1	OLA1	Color [DarkGray]	1	4			17	17	17	42.8	42.8	42.8	46.937	0	79.279	91170000000	123	33.0401	33.0654	33.0692	33.1331	32.9863	33.051	32.7417	32.9729	33.112	32.8952	33.0591	32.821
+	1.55647	-1.0118	J3KQ48;Q9Y3E5	J3KQ48;Q9Y3E5	Peptidyl-tRNA hydrolase 2, mitochondrial	PTRH2	Color [DarkGray]	1	4			4	4	4	36.7	36.7	36.7	19.325	0	27.789	5700000000	16	29.2425	29.1698	29.2734	29.1062	29.3656	28.8817	28.0674	27.7819	26.4987	29.0616	28.718	28.8409
	1.15926	0.242714	J3KQ73;Q14318;U3KQ64;M0R2K9;U3KQI1;M0R1Q0;M0R1S6;M0R2Q6	J3KQ73;Q14318;U3KQ64	Peptidyl-prolyl cis-trans isomerase FKBP8	FKBP8	Color [DarkGray]	1	4			10	10	10	29	29	29	47.143	0	71.779	32451000000	56	31.2137	31.0762	31.4327	31.4546	31.4393	31.3809	31.2331	31.6733	31.5838	31.796	31.326	31.8415
	0.131858	-0.0698888	J3KQB0;Q9NXG2;H3BNW0	J3KQB0;Q9NXG2	THUMP domain-containing protein 1	THUMPD1	Color [DarkGray]	1	4			6	6	6	13.4	13.4	13.4	48.548	0	22.521	8631300000	23	29.14	28.9893	29.8078	29.9582	29.6432	30.1107	29.6846	29.4469	29.8941	29.3325	29.4663	29.4054
+	0.880279	0.633598	J3KQS6;Q9NWV8;M0R0I0;M0QX07;M0R3F4;M0QXG9;M0R2A4;M0R2K3;M0R193;M0R2I2;M0QYV1;M0QY17	J3KQS6;Q9NWV8;M0R0I0;M0QX07;M0R3F4;M0QXG9;M0R2A4;M0R2K3;M0R193;M0R2I2	BRISC and BRCA1-A complex member 1	BABAM1	Color [DarkGray]	1	4			4	4	4	14.9	14.9	14.9	36.426	0	17.1	4614400000	8	28.6247	28.5293	28.5746	26.6815	27.8573	28.9017	29.1043	29.6552	28.4392	28.6624	28.419	28.6907
	0.350871	-0.0751244	J3KR97;Q9BTW9;I3L0V3;C9J1U4;I3L163;I3L439;I3L120;I3L3H4;I3L131;I3L143;I3L4D2;I3L500;I3L1S3	J3KR97;Q9BTW9	Tubulin-specific chaperone D	TBCD	Color [DarkGray]	1	4			21	21	21	22.4	22.4	22.4	136.55	0	92.824	31563000000	68	31.6768	31.4607	31.4826	31.4752	31.3709	31.3648	31.1035	31.678	31.3152	31.3128	31.5572	31.4134
+	3.94778	0.379831	J3QQT2;J3KRX5;P18621;J3QLC8;J3QS96;J3KRB3;J3KSJ0	J3QQT2;J3KRX5;P18621;J3QLC8;J3QS96;J3KRB3	60S ribosomal protein L17	RPL17	Color [DarkGray]	1	4			10	10	10	55.6	55.6	55.6	19.786	0	76.663	124650000000	132	33.2399	33.2546	33.0964	33.3398	33.1802	33.429	33.5345	33.654	33.8029	33.6719	33.5955	33.5602
+	0.921393	1.51264	J3KS05;P83916;B5MD17;K7ELA4;C9JWS9	J3KS05;P83916;B5MD17;K7ELA4	Chromobox protein homolog 1	CBX1	Color [DarkGray]	1	4			4	3	3	27.2	17.9	17.9	20.03	0	18.007	15366000000	16	26.4453	30.5617	31.2864	29.92	27.0329	27.8953	31.5532	30.5988	30.6766	29.1575	29.5767	30.6546
	0.101049	-0.014857	J3KTA4;P17844;B4DLW8;J3KRZ1;J3QSF1;J3QRQ7;J3KRX8;J3QR02;X6RLV5;J3QRN5;J3QLG9;J3QR62	J3KTA4;P17844;B4DLW8	Probable ATP-dependent RNA helicase DDX5	DDX5	Color [DarkGray]	1	4			44	44	32	66.1	66.1	52.6	69.086	0	323.31	444410000000	428	35.2181	35.2793	35.3017	35.2983	35.1996	35.2734	35.1149	35.3652	35.152	35.44	35.1953	35.2138
+	1.36096	0.343754	J3QR09;J3KTE4;P84098;J3QL15	J3QR09;J3KTE4;P84098	Ribosomal protein L19;60S ribosomal protein L19	RPL19	Color [DarkGray]	1	4			10	10	10	32.6	32.6	32.6	23.134	0	42.385	215250000000	149	33.9749	33.7848	33.8101	34.2368	33.9583	34.0781	34.7551	33.9917	34.5442	34.2026	34.4655	33.9464
	1.44879	-0.185171	J3KTF8;J3QQX2;P52565;J3KRE2;J3KRY1;J3KS60	J3KTF8;J3QQX2;P52565;J3KRE2;J3KRY1	Rho GDP-dissociation inhibitor 1	ARHGDIA	Color [DarkGray]	1	4			9	9	9	49.7	49.7	49.7	21.517	0	99.411	101570000000	113	33.0832	33.3362	33.3654	33.063	33.1009	33.3294	32.8655	33.0802	33.0257	33.2043	32.9311	33.0603
	0.352117	0.0710462	J3KTL2;Q07955;J3KSR8;J3QQV5;J3KSW7	J3KTL2;Q07955;J3KSR8	Serine/arginine-rich splicing factor 1	SRSF1	Color [DarkGray]	1	4			20	20	19	58.9	58.9	56.9	28.329	0	122.88	234620000000	319	34.2441	34.3079	34.4163	34.348	34.2954	34.2668	34.6468	34.2029	34.5215	34.3213	34.5099	34.1024
+	1.40881	-0.357592	J3QK89;Q8IWX8	J3QK89;Q8IWX8	Calcium homeostasis endoplasmic reticulum protein	CHERP	Color [DarkGray]	1	4			10	10	10	14.5	14.5	14.5	104.93	0	59.782	13101000000	23	30.38	30.5324	30.2404	30.2964	30.0991	30.4099	30.4788	29.5419	30.1194	30.1213	29.8284	29.723
+	4.41874	0.329397	J3QK90;Q9UNZ2;F2Z2K0	J3QK90;Q9UNZ2;F2Z2K0	NSFL1 cofactor p47	NSFL1C	Color [DarkGray]	1	4			13	13	13	45.7	45.7	45.7	40.844	0	122.02	71432000000	90	32.4944	32.406	32.5331	32.4179	32.5872	32.3592	32.9265	32.7439	32.7714	32.7477	32.7339	32.8507
	0.420973	0.427577	J3QLU9;P04626;B4DTR1;J3KS21;J3KTI5;F5H1T4	J3QLU9;P04626;B4DTR1	Receptor protein-tyrosine kinase;Receptor tyrosine-protein kinase erbB-2	ERBB2	Color [DarkGray]	1	4			5	5	5	6.2	6.2	6.2	117.1	0	20.168	3171600000	8	26.1512	27.7897	28.4182	28.2588	28.3846	28.1301	28.2808	29.0346	26.8919	28.4758	28.2825	28.7325
+	2.89413	0.4508	J3QQ67;Q07020;G3V203;H0YHA7;F8VYV2;F8VUA6;F8VXR6	J3QQ67;Q07020;G3V203;H0YHA7;F8VYV2;F8VUA6	60S ribosomal protein L18	RPL18	Color [DarkGray]	1	4			12	12	12	51.1	51.1	51.1	21.728	0	60.13	206130000000	125	33.6463	33.9218	33.8605	34.0504	33.7328	34.2483	34.3856	34.3149	34.327	34.5805	34.3394	34.2175
+	0.947077	-0.69166	J3QQJ0;Q9UHR5;F5H478;J3KRU5;X6R3T8;J3QLH3;J3QLM2;J3KS14;J3KRR6	J3QQJ0;Q9UHR5;F5H478;J3KRU5;X6R3T8;J3QLH3	SAP30-binding protein	SAP30BP	Color [DarkGray]	1	4			3	3	3	11.7	11.7	11.7	35.772	0	12.962	4775500000	8	28.86	28.6374	28.9565	28.9131	28.9768	28.8871	28.774	27.0302	26.839	28.8194	28.8602	28.7584
	0.614169	0.539887	J3QR07;Q96MU7;J3KRG5	J3QR07;Q96MU7	YTH domain-containing protein 1	YTHDC1	Color [DarkGray]	1	4			7	7	7	10.3	10.3	10.3	85.586	0	19.857	6489200000	7	29.363	29.1327	29.1019	29.0028	29.1082	26.6163	29.1317	29.3676	29.6572	28.9434	29.3006	29.1639
+	0.938359	-0.661353	J3QRD1;P51648;J3QS00;I3L1M4;J3QKK9;J3KTD9;I3L2W1;K7EN73;J3KTG1;E9PJV0;C9JGJ2;I3L0X1;C9JKT2;C9JMC5;I3L3I9;A8MYB8;E9PNN6;S4R374;S4R3R5;P48448;P30838;P43353	J3QRD1;P51648	Fatty aldehyde dehydrogenase	ALDH3A2	Color [DarkGray]	1	4			7	7	7	22.4	22.4	22.4	44.648	0	23.436	9953400000	18	30.2626	30.0299	29.995	30.0975	29.5785	29.6304	27.724	30.194	28.7763	29.911	29.3878	29.6325
	0.573602	-0.131692	J3QRS3;P19105;O14950;J3KTJ1	J3QRS3;P19105;O14950	Myosin regulatory light chain 12A;Myosin regulatory light chain 12B	MYL12A;MYL12B	Color [DarkGray]	1	4			13	13	6	53.1	53.1	20.9	20.457	0	221.38	156720000000	190	33.8635	33.882	33.6069	34.0457	33.6647	33.8518	33.5121	33.6007	33.8321	33.5429	34.0779	33.5588
+	2.6783	-0.366358	J3QRS9;X6R4W8;O43670;J3KS31;J3QS27;J3KTL1;J3KRB6;J3KRW6;H0Y3M2	J3QRS9;X6R4W8;O43670;J3KS31	BUB3-interacting and GLEBS motif-containing protein ZNF207	ZNF207	Color [DarkGray]	1	4			7	7	7	14.2	14.2	14.2	52.541	0	71.229	31241000000	56	31.6818	31.7229	31.4317	31.5936	31.6586	31.4866	31.254	31.1854	31.1888	31.4902	30.9302	31.3283
	1.197	0.143111	J3QRU1;P07947;Q5R3A8;P12931;P06241;A8K4G3;H0Y3C5;J3KPD6;P08631	J3QRU1;P07947;Q5R3A8;P12931;P06241	Non-specific protein-tyrosine kinase;Tyrosine-protein kinase Yes;Proto-oncogene tyrosine-protein kinase Src;Tyrosine-protein kinase Fyn	YES1;SRC;FYN	Color [DarkGray]	1	4			4	3	2	6.9	5.1	3.6	61.386	0	5.2174	2344200000	10	27.5938	27.439	27.7398	27.697	27.6882	27.7376	27.6134	27.9448	27.9013	27.7365	27.7374	27.8207
	0.167354	0.22876	J3QRU8;Q9Y2X7;J3QLH1;J3QL89;J3QQI0;F8W822;R4GNG3;F8W7V0;F8WAK2;F8VXI9;Q14161	J3QRU8;Q9Y2X7	ARF GTPase-activating protein GIT1	GIT1	Color [DarkGray]	1	4			7	7	7	17.4	17.4	17.4	76.805	0	17.489	7248800000	5	28.8873	27.0502	27.4147	29.0686	27.102	27.0208	28.1532	27.3803	28.7684	27.1804	29.3044	27.1293
	0.103764	0.0469802	J3QSV6;O76021;I3L3U9;I3L3C4;I3L234;B4DJ58;I3L1A3	J3QSV6;O76021;I3L3U9;I3L3C4	Ribosomal L1 domain-containing protein 1	RSL1D1	Color [DarkGray]	1	4			13	13	13	34.2	34.2	34.2	48.208	0	67.861	32852000000	63	31.4756	31.1273	31.7019	31.18	31.6258	31.5001	31.1809	32.0019	31.3666	31.4676	31.1125	31.7632
	0.978013	0.153989	J9JID7;Q03252	J9JID7;Q03252	Lamin-B2	LMNB2	Color [DarkGray]	1	4			33	30	30	50.5	47.4	47.4	69.948	0	179.39	121450000000	183	33.3745	33.2296	33.2182	33.4122	33.3631	33.2408	33.4077	33.2614	33.7731	33.4287	33.5966	33.2949
+	1.88845	1.4604	K4DI93;Q13620;A6NE76	K4DI93;Q13620	Cullin-4B	CUL4B	Color [DarkGray]	1	4			16	8	8	18.4	10.4	10.4	102.75	0	26.601	8779400000	15	28.0406	26.8678	29.6573	27.5861	29.5109	29.2398	29.7779	30.4279	29.7272	30.1047	29.9488	29.6784
	0.899603	-0.301016	K7EIG1;O75153	K7EIG1;O75153	Clustered mitochondria protein homolog	CLUH	Color [DarkGray]	1	4			14	14	1	13.3	13.3	1.3	140.49	0	59.812	18542000000	39	30.7089	30.8632	30.869	30.5004	30.955	30.8019	29.7275	30.5815	30.4354	30.6144	30.5601	30.9733
	0.784436	0.263701	K7EJE8;K7EKE6;P36776;K7ER27;K7ER56;K7ERR6;K7EQF8	K7EJE8;K7EKE6;P36776	Lon protease homolog, mitochondrial	LONP1	Color [DarkGray]	1	4			23	23	23	38.4	38.4	38.4	93.296	0	147.47	43609000000	84	31.6582	31.3541	32.0446	31.5941	32.0157	31.8134	32.104	32.1041	31.5081	32.3236	31.6893	32.3331
+	0.926039	-0.831426	K7EJH8	K7EJH8		ACTN4	Color [DarkGray]	1	4			14	2	2	80.2	18.7	18.7	21.43	0	16.062	15290000000	17	30.6864	30.3305	30.3462	29.9954	29.9127	30.9578	30.2288	29.8254	29.8338	29.9124	27.2723	30.1676
+	2.64967	-3.67796	K7EK07;P84243	K7EK07;P84243	Histone H3;Histone H3.3	H3F3B;H3F3A	Color [DarkGray]	1	4			10	1	1	60.6	24.2	24.2	14.914	0	62.516	25856000000	15	31.3544	32.141	30.5836	31.0646	31.7959	31.5038	27.1371	26.8457	27.4745	26.4656	26.4251	32.0275
	0.462175	0.144271	K7ELC2;P62841;K7EM56;K7EQJ5;K7EJ78;S4R456	K7ELC2;P62841;K7EM56;K7EQJ5;K7EJ78;S4R456	40S ribosomal protein S15	RPS15	Color [DarkGray]	1	4			7	7	7	64.5	64.5	64.5	17.723	0	160.05	182100000000	136	33.9775	33.7565	33.8384	33.8493	33.8197	33.5744	34.2343	33.8669	33.5125	33.8602	34.4299	33.7777
	1.02228	0.219618	K7ELL7;P14314;K7EPW7;K7EKX1;K7EJ70;K7EIP3	K7ELL7;P14314	Glucosidase 2 subunit beta	PRKCSH	Color [DarkGray]	1	4			17	17	17	31	31	31	60.192	0	157.13	149250000000	171	33.639	33.7292	33.6181	33.8111	33.4657	33.2428	34.0102	33.8349	33.9264	33.4781	33.9499	33.6242
	0.0742524	-0.0375757	K7EM18;P41567;K7EQP2	K7EM18;P41567	Eukaryotic translation initiation factor 1	EIF1	Color [DarkGray]	1	4			7	3	3	71.1	38	38	13.607	0	88.383	35831000000	26	31.6463	31.7737	31.6641	31.7605	31.4786	31.4446	31.8291	30.8096	31.5176	31.5829	31.7265	32.0764
	0.736482	-0.220114	K7EMM8;Q49A26;K7EPU6;K7EQB2	K7EMM8;Q49A26	Putative oxidoreductase GLYR1	GLYR1	Color [DarkGray]	1	4			4	4	4	10.7	10.7	10.7	57.224	0	13.339	7581600000	18	29.3974	29.2854	29.5312	29.7072	29.6402	29.3193	29.1589	28.6796	29.4594	29.6404	29.4216	29.2
	1.0082	-0.160294	K7ENL3;P40763;G8JLH9;K7EP08	K7ENL3;P40763;G8JLH9	Signal transducer and activator of transcription 3;Signal transducer and activator of transcription	STAT3	Color [DarkGray]	1	4			14	14	14	29.8	29.8	29.8	83.125	0	130.06	34729000000	71	31.6033	31.4347	31.6685	31.8509	31.7253	31.6585	31.452	31.3918	31.4405	31.7976	31.5621	31.3355
	0.578462	-0.353188	K7ENR6;V9GYH7;Q969U7;V9GZ55;K7ER45	K7ENR6;V9GYH7;Q969U7;V9GZ55	Proteasome assembly chaperone 2	PSMG2	Color [DarkGray]	1	4			4	4	4	14.2	14.2	14.2	26.696	0	10.015	5105800000	10	28.9205	28.956	28.7002	28.5996	28.8099	29.2547	27.6776	29.6863	28.2389	28.5207	28.1398	28.8584
+	1.5601	-0.460812	K7ERP4;P36969;K7EJ20;K7ENB4;K7EKX7;R4GNE4	K7ERP4;P36969;K7EJ20;K7ENB4;K7EKX7	Glutathione peroxidase;Phospholipid hydroperoxide glutathione peroxidase, mitochondrial	GPX4	Color [DarkGray]	1	4			7	7	7	51	51	51	17.629	0	27.506	21913000000	26	31.4986	31.3709	31.1873	30.6725	30.8979	30.9084	30.2789	30.3746	30.4965	30.6687	30.8983	31.0538
	0.362085	-0.113647	K7ES22;Q9NVP2;K7EM93;K7EIL9;K7ELW9	K7ES22;Q9NVP2;K7EM93;K7EIL9;K7ELW9	Histone chaperone ASF1B	ASF1B	Color [DarkGray]	1	4			2	2	1	19.6	19.6	14	15.827	0	12.685	4104600000	7	28.4272	28.4498	28.7339	28.6145	28.6537	28.4433	28.102	28.6976	27.9887	28.534	28.7297	28.5886
	0.286945	-0.172409	K7ES61;Q9BYD3;K7ELQ0;X6RAY8;K7EJ73;K7EKI4;K7ELF1	K7ES61;Q9BYD3;K7ELQ0;X6RAY8	39S ribosomal protein L4, mitochondrial	MRPL4	Color [DarkGray]	1	4			5	5	5	30.3	30.3	30.3	33.792	0	31.923	8981500000	21	29.6631	29.1109	29.809	29.4964	29.4174	30.2773	29.9254	29.1556	28.926	30.053	29.0142	29.6654
	0.812547	-0.213932	M0QWZ7;Q9NP81;E7EX87;M0R2C6;M0R259;M0QX29;B4DJM9;M0R2H5;M0R1C0	M0QWZ7;Q9NP81;E7EX87;M0R2C6;M0R259	Serine--tRNA ligase, mitochondrial	SARS2	Color [DarkGray]	1	4			8	8	8	23.2	23.2	23.2	58.182	0	24.984	12305000000	14	30.1699	29.8813	30.3085	29.9664	30.1025	30.6048	29.9591	30.3361	29.7073	29.7992	30.0372	29.9108
	0.583344	-0.669335	M0QX35;Q8N7H5;F8W9Q2;B4DGJ5	M0QX35;Q8N7H5;F8W9Q2	RNA polymerase II-associated factor 1 homolog	PAF1	Color [DarkGray]	1	4			11	11	11	28.5	28.5	28.5	55.472	0	44.911	14539000000	22	30.6138	30.5324	30.4485	30.2287	30.2348	30.1417	27.0379	29.7669	29.9873	30.3303	30.9401	30.1215
	1.04116	0.0643349	M0QXB4;O14579;M0R061	M0QXB4;O14579	Coatomer subunit epsilon	COPE	Color [DarkGray]	1	4			12	12	12	48.9	48.9	48.9	36.923	0	83.87	69605000000	101	32.6223	32.5896	32.4387	32.5821	32.5765	32.5883	32.5532	32.663	32.6767	32.6347	32.5754	32.6804
	0.300744	-0.0830081	M0QXH0;Q99757	M0QXH0;Q99757	Thioredoxin, mitochondrial	TXN2	Color [DarkGray]	1	4			1	1	1	23.4	23.4	23.4	7.0271	0	10.438	6317900000	21	29.2976	28.9459	29.2854	28.8936	29.4415	29.1904	29.0107	29.2864	29.2504	29.241	28.7993	28.9685
	0.557411	0.598818	M0QYA2;Q9NWS0;M0R2P8;M0R3A4;M0QXD5;M0QYF4	M0QYA2;Q9NWS0;M0R2P8;M0R3A4;M0QXD5	PIH1 domain-containing protein 1	PIH1D1	Color [DarkGray]	1	4			4	4	4	23.4	23.4	23.4	30.672	0	10.707	4369700000	5	29.4412	27.2453	27.7059	27.2781	27.4303	26.7894	28.3789	28.0491	29.2283	29.1476	26.915	27.7642
	0.122364	0.273747	M0QYT0;M0QXS7;M0R1A2	M0QYT0			Color [DarkGray]	1	4			16	5	0	65.7	21.2	0	35.904	0	32.862	11132000000	6	27.368	28.3243	30.1867	28.2624	29.8969	26.7648	26.8439	26.5768	30.1066	29.6101	29.7313	29.5768
	0.0329417	0.0399186	M0QYT9;Q14653;M0R205;M0QZB8;M0QZB7;M0R0X9;M0QXC8;M0R0R8;M0R3C2	M0QYT9;Q14653;M0R205;M0QZB8;M0QZB7	Interferon regulatory factor 3	IRF3	Color [DarkGray]	1	4			6	6	6	32.4	32.4	32.4	30.779	0	52.587	7106700000	17	29.3727	29.3723	29.9303	29.0745	29.6662	27.0685	29.099	28.9705	28.9513	29.3755	29.1184	29.2093
	0.209524	-0.0796811	M0R0N4;M0QYZ2;P53680;X6R390;M0QZ21;M0R1S0	M0R0N4;M0QYZ2;P53680;X6R390;M0QZ21	AP-2 complex subunit sigma	AP2S1	Color [DarkGray]	1	4			5	5	5	34	34	34	17.303	0	14.027	9040400000	19	29.3913	29.512	29.6948	29.3304	29.7716	30.1613	29.2965	29.7364	29.4962	29.8068	29.3213	29.7264
	0.408331	0.101999	M0QZ22;Q5PRF9;M0QY61;M0R0X3;M0QXV2	M0QZ22;Q5PRF9;M0QY61;M0R0X3	Protein Smaug homolog 2	SAMD4B	Color [DarkGray]	1	4			5	5	5	10	10	10	75.292	0	27.669	3522300000	10	28.1691	28.3366	28.3829	28.4043	28.2751	28.2932	28.413	28.6111	27.9009	28.4321	28.4977	28.6182
+	3.64766	-0.390004	M0R050;Q9NQT4;M0R102	M0R050;Q9NQT4	Exosome complex component RRP46	EXOSC5	Color [DarkGray]	1	4			4	4	4	23.9	23.9	23.9	21.256	0	37.242	6596800000	9	29.4258	29.4019	29.3259	29.3512	29.3394	29.3834	28.831	28.9621	28.7771	28.9899	29.2197	29.1076
+	1.81883	-0.41449	M0R0F0;P46782;M0R0R2;M0QZN2	M0R0F0;P46782;M0R0R2;M0QZN2	40S ribosomal protein S5;40S ribosomal protein S5, N-terminally processed	RPS5	Color [DarkGray]	1	4			13	13	13	71	71	71	22.391	0	154.25	192570000000	162	34.1439	34.0375	34.2686	33.9037	33.999	34.204	33.4416	33.8566	33.3569	34.1232	33.403	33.8886
+	1.95095	-0.275265	M0R0Y2;P54920;M0R2M1;M0R213;M0R027;M0R058;M0R0I4	M0R0Y2;P54920;M0R2M1	Alpha-soluble NSF attachment protein	NAPA	Color [DarkGray]	1	4			10	10	8	51.2	51.2	41.8	29.163	0	56.729	37263000000	47	31.7541	32.0485	31.8978	31.8371	31.7192	31.5446	31.4751	31.4132	31.405	31.4746	31.7267	31.6551
	0.906394	-0.217242	M0R117;Q02543;M0R3D6;M0R1A7;M0R0P7	M0R117;Q02543;M0R3D6;M0R1A7;M0R0P7	60S ribosomal protein L18a	RPL18A	Color [DarkGray]	1	4			14	14	14	59.1	59.1	59.1	18.079	0	67.542	184630000000	151	34.1253	34.0936	33.9567	34.1245	34.0055	34.0232	33.2916	33.8899	33.6936	34.1556	34.0423	33.9524
	0.103851	-0.125963	M0R165;Q9UBC2;K7EJR2;M0R330;M0R1V5;M0R3I1;M0QX30;M0R2S2	M0R165;Q9UBC2	Epidermal growth factor receptor substrate 15-like 1	EPS15L1	Color [DarkGray]	1	4			7	7	7	15.1	15.1	15.1	83.474	0	28.582	4435000000	13	27.2263	29.1116	28.437	29.2097	28.5073	28.2966	27.2191	27.6133	29.4418	28.2245	29.1432	28.3907
	0.432236	-0.0425727	M0R2B7;P28340;M0QZR8;M0QXE6;M0QXQ2;M0R3H8;M0QZB4	M0R2B7;P28340;M0QZR8	DNA polymerase;DNA polymerase delta catalytic subunit	POLD1	Color [DarkGray]	1	4			14	14	14	17.4	17.4	17.4	126.39	0	78.664	19505000000	55	30.788	30.8123	30.8868	30.6824	30.7459	30.6447	30.7355	30.716	30.6648	30.6268	30.8205	30.7409
+	4.02644	-0.683863	M0R2Z9;Q8IX01;E7ETX7;M0R3F6;M0R065;M0R216	M0R2Z9;Q8IX01;E7ETX7;M0R3F6	SURP and G-patch domain-containing protein 2	SUGP2	Color [DarkGray]	1	4			11	11	11	14.1	14.1	14.1	121.54	0	50.397	8860600000	14	30.123	29.8787	29.9559	30.1303	29.7609	29.503	29.3209	29.1852	29.1001	29.0692	29.3836	29.1895
+	1.28086	-0.846163	M0R366;Q9BTV5;M0R2F6;M0R1R0;M0QY68	M0R366;Q9BTV5	Fibronectin type III and SPRY domain-containing protein 1	FSD1	Color [DarkGray]	1	4			8	8	8	25.2	25.2	25.2	49.193	0	38.09	8180200000	17	29.6184	29.7692	29.7241	29.9807	29.5366	29.7995	29.1164	29.3517	29.0656	29.4573	29.3405	27.0202
	0.422083	-0.255363	M0R3B2;Q9Y314;M0R1K2;M0QX85	M0R3B2;Q9Y314;M0R1K2	Nitric oxide synthase-interacting protein	NOSIP	Color [DarkGray]	1	4			4	4	4	24.5	24.5	24.5	26.804	0	15.438	9337500000	13	29.8091	29.7953	29.4828	30.0121	29.7263	29.7107	28.1903	29.6016	29.9643	29.7987	29.8338	29.6155
	0.838095	-0.179073	O00116;B8ZZ81	O00116	Alkyldihydroxyacetonephosphate synthase, peroxisomal	AGPS	Color [DarkGray]	1	4			13	13	13	33	33	33	72.911	0	59.902	22025000000	38	31.1422	30.8329	31.1674	30.9131	30.9799	31.0319	31.0465	31.0095	30.4099	30.7504	30.7612	31.0155
+	1.19046	0.291626	O00139;H0Y8H2;D6R9M0	O00139	Kinesin-like protein KIF2A	KIF2A	Color [DarkGray]	1	4			9	8	8	12.6	11.5	11.5	79.954	0	22.876	8272100000	16	29.2526	29.3142	29.3392	29.3622	29.3784	29.3772	30.2365	29.7159	29.3142	29.4638	29.6854	29.3579
	0.986981	-0.139722	O00148;B1Q2N1;K7EQN7;K7EPJ3;K7EN69;K7EIL8;K7ENP6;K7EL56;F6SXL5;K7EN25	O00148;B1Q2N1;K7EQN7	ATP-dependent RNA helicase DDX39A	DDX39A	Color [DarkGray]	1	4			25	10	10	64.2	35.6	35.6	49.129	0	81.962	38767000000	70	31.8052	31.962	31.6114	31.6234	31.8028	32.0324	31.5917	31.6945	31.6461	31.6907	31.8039	31.5721
+	3.91355	-0.457551	O00151	O00151	PDZ and LIM domain protein 1	PDLIM1	Color [DarkGray]	1	4			15	15	15	71.7	71.7	71.7	36.071	0	162.81	51487000000	94	32.2577	32.4631	32.3825	32.4582	32.3943	32.2087	32.0376	31.8501	31.7311	32.1281	31.7828	31.8895
	0.483678	-0.0429096	O00154;B4DUX0;K7EKP8;F5GWE2	O00154;B4DUX0;K7EKP8	Cytosolic acyl coenzyme A thioester hydrolase	ACOT7	Color [DarkGray]	1	4			12	12	12	37.1	37.1	37.1	41.796	0	59.602	86009000000	122	32.7132	32.855	32.8572	32.8392	32.9167	32.9589	32.7365	32.8127	32.9093	32.7725	32.8149	32.8369
+	2.70511	-0.3615	O00178;F5H716;B0QY59;F5H257	O00178	GTP-binding protein 1	GTPBP1	Color [DarkGray]	1	4			12	12	12	28.6	28.6	28.6	72.453	0	72.617	28608000000	44	31.6161	31.5559	31.481	31.2066	31.1887	31.5449	30.8837	31.0502	31.071	31.1575	31.0935	31.1684
+	2.46016	0.30364	O00186	O00186	Syntaxin-binding protein 3	STXBP3	Color [DarkGray]	1	4			5	5	5	8.4	8.4	8.4	67.764	0	11.454	4403000000	14	28.3743	28.4684	28.3844	28.4916	28.3315	28.5608	28.6599	28.7946	28.6695	29.0232	28.5003	28.7855
	0.137247	-0.0263001	O00203;H0YBD0;Q13367	O00203	AP-3 complex subunit beta-1	AP3B1	Color [DarkGray]	1	4			20	20	20	21.8	21.8	21.8	121.32	0	79.552	29225000000	56	31.1711	31.3271	31.4354	31.4868	31.1818	31.4287	31.324	31.4623	31.3525	31.1	31.3477	31.2864
+	5.49032	0.42093	O00231;J3QRY4;J3QS13;J3KSW3	O00231	26S proteasome non-ATPase regulatory subunit 11	PSMD11	Color [DarkGray]	1	4			21	21	21	58.8	58.8	58.8	47.463	0	145.18	221220000000	274	33.9355	33.9583	34.0617	34.053	34.056	34.0645	34.5438	34.3622	34.5795	34.388	34.3657	34.4153
	1.08712	0.137532	O00232	O00232	26S proteasome non-ATPase regulatory subunit 12	PSMD12	Color [DarkGray]	1	4			22	22	22	51.5	51.5	51.5	52.904	0	134.28	119600000000	179	33.0232	33.2691	33.3292	33.2953	33.3586	33.4346	33.3941	33.3681	33.2935	33.4288	33.45	33.6008
	0.0732647	0.0391486	O00264;U3KQM0	O00264	Membrane-associated progesterone receptor component 1	PGRMC1	Color [DarkGray]	1	4			10	10	9	64.1	64.1	59.5	21.671	0	84.863	48000000000	62	31.8938	31.6497	32.0653	31.8788	32.179	32.3147	31.3526	32.4062	31.818	32.2751	31.9549	32.4093
+	1.3566	0.276126	O00267;M0QYL9	O00267	Transcription elongation factor SPT5	SUPT5H	Color [DarkGray]	1	4			17	17	17	19.6	19.6	19.6	121	0	84.902	37979000000	50	31.591	31.3617	31.4222	31.8163	31.7472	31.42	31.5459	31.9755	32.0754	32.0071	31.8223	31.5889
+	1.4614	-0.405685	O00273	O00273	DNA fragmentation factor subunit alpha	DFFA	Color [DarkGray]	1	4			7	7	7	31.4	31.4	31.4	36.521	0	49.829	17970000000	31	30.7057	30.8134	30.6066	31.0461	30.6625	30.9732	30.7231	30.0755	29.9328	30.5473	30.8451	30.2498
	2.7026	0.124079	O00299	O00299	Chloride intracellular channel protein 1	CLIC1	Color [DarkGray]	1	4			17	17	17	85.1	85.1	85.1	26.922	0	184.18	280830000000	157	34.5488	34.5299	34.5547	34.5409	34.5945	34.4896	34.6097	34.5891	34.7656	34.7009	34.6493	34.6882
+	1.17393	0.806735	O00330;H0YD97;E9PLU0;E9PRI6	O00330;H0YD97	Pyruvate dehydrogenase protein X component, mitochondrial	PDHX	Color [DarkGray]	1	4			5	5	5	11.6	11.6	11.6	54.122	0	27.975	2595200000	8	27.3838	26.9168	27.475	28.0802	27.4464	28.0915	28.4044	29.0569	28.9707	27.2135	27.4501	29.1383
	0.791069	-0.0680186	O00410;H0Y8C6;B4E0R6;E7ETV3;C9JMV5;H0Y3V4;E7EQT5;E7EV12;C9JZD8;E7EWK4;E7EX05;C9JQT6;E7ESA1;E7ESZ1;E7ETV8;C9JZ53;O60518;C9J875;C9JXE0	O00410;H0Y8C6;B4E0R6	Importin-5	IPO5	Color [DarkGray]	1	4			52	52	52	62.1	62.1	62.1	123.63	0	323.31	522730000000	619	35.5055	35.4805	35.5456	35.5561	35.4673	35.558	35.4616	35.3387	35.4813	35.3269	35.5979	35.4986
	0.10711	-0.0202357	O00425;F8WD15	O00425	Insulin-like growth factor 2 mRNA-binding protein 3	IGF2BP3	Color [DarkGray]	1	4			27	25	24	54.4	50.4	49.2	63.704	0	186.99	294950000000	278	34.4482	34.4731	34.6053	34.7161	34.7188	34.4196	34.5255	34.6148	34.3331	34.6098	34.5579	34.6184
+	2.21963	-0.371925	O00429;G8JLD5;F8VZ52;B4DDQ3;B4DPZ9;F8W1W3;F8VUJ9;F8VR28;F8VYL3;H0YHY4	O00429;G8JLD5	Dynamin-1-like protein	DNM1L	Color [DarkGray]	1	4			27	27	27	51.9	51.9	51.9	81.876	0	262.12	69397000000	158	32.7425	32.6614	32.8539	32.8003	32.6395	32.7013	32.0399	32.1777	32.7382	32.3931	32.5234	32.2951
	0.340425	-0.47411	O00442;A6NIC1	O00442	RNA 3-terminal phosphate cyclase	RTCA	Color [DarkGray]	1	4			5	5	5	21.3	21.3	21.3	39.336	0	31.311	9914800000	38	29.6289	29.8683	29.8801	29.8819	29.6763	29.8583	26.2857	29.7467	29.9193	30.0189	29.8346	30.1441
+	1.0208	-0.847377	O00443;F5H2B0;B4E2G4;E9PPP3	O00443;F5H2B0	Phosphatidylinositol 4-phosphate 3-kinase C2 domain-containing subunit alpha	PIK3C2A	Color [DarkGray]	1	4			11	11	11	7.9	7.9	7.9	190.68	0	26.678	7281700000	17	29.2405	29.4803	29.7325	29.5187	29.6808	29.3106	29.297	28.8175	29.4587	29.7296	27.5922	26.9842
	0.0412481	0.0109558	O00462;E9PFW2	O00462;E9PFW2	Beta-mannosidase	MANBA	Color [DarkGray]	1	4			14	14	14	20.7	20.7	20.7	100.89	0	46.435	16550000000	31	30.6256	30.6102	30.5722	30.5695	30.1849	30.4685	30.7598	30.5188	30.3809	30.3467	30.4498	30.6407
+	0.907202	0.743484	O00468	O00468	Agrin;Agrin N-terminal 110 kDa subunit;Agrin C-terminal 110 kDa subunit;Agrin C-terminal 90 kDa fragment;Agrin C-terminal 22 kDa fragment	AGRN	Color [DarkGray]	1	4			4	4	4	2.3	2.3	2.3	217.23	0	17.11	3057300000	8	27.9439	27.9328	27.1815	27.7572	27.9427	27.3751	29.4751	27.7739	29.9942	27.5911	28.0316	27.7283
+	0.976264	-0.426679	O00483	O00483	Cytochrome c oxidase subunit NDUFA4	NDUFA4	Color [DarkGray]	1	4			4	4	4	46.9	46.9	46.9	9.3697	0	9.4147	8279500000	9	29.5853	29.3786	30.0367	29.3728	29.6409	29.7433	28.3251	29.8209	29.0684	29.4768	28.9652	29.541
+	1.81202	0.23061	O00487;C9JW37	O00487	26S proteasome non-ATPase regulatory subunit 14	PSMD14	Color [DarkGray]	1	4			13	13	13	46.8	46.8	46.8	34.577	0	116.32	88178000000	115	32.6102	32.6336	32.8182	32.9877	32.8668	32.8751	33.2495	32.9231	33.0045	32.9636	33.0988	32.9358
	1.80265	-0.178024	O00505;H0Y4S9	O00505	Importin subunit alpha-4	KPNA3	Color [DarkGray]	1	4			9	9	5	21.3	21.3	10.9	57.81	0	60.635	38776000000	83	31.7854	31.7678	31.896	31.6948	31.9083	32.032	31.8352	31.6002	31.6454	31.6995	31.6268	31.609
+	3.10409	0.46712	O00560;G5EA09;B4DHN5;E9PBU7	O00560;G5EA09;B4DHN5;E9PBU7	Syntenin-1	SDCBP	Color [DarkGray]	1	4			11	11	11	59.1	59.1	59.1	32.444	0	132.58	31062000000	57	31.1421	31.0956	31.0447	31.0841	31.3624	31.2473	31.7303	31.4419	31.5103	31.6366	31.4663	31.9935
+	1.12252	0.507889	O00566;U3KQ48	O00566	U3 small nucleolar ribonucleoprotein protein MPP10	MPHOSPH10	Color [DarkGray]	1	4			6	6	6	12.5	12.5	12.5	78.863	0	41.532	10076000000	17	29.524	29.7583	29.3605	28.9781	28.9978	30.2302	29.7526	30.2392	29.6468	29.4838	30.4839	30.29
	0.178215	-0.0530478	O00567;H0Y653;H0YDU4;Q5JXT2	O00567;H0Y653;H0YDU4	Nucleolar protein 56	NOP56	Color [DarkGray]	1	4			13	13	13	29	29	29	66.049	0	55.72	25683000000	47	30.9072	31.2854	31.2108	30.9423	31.2293	30.9964	30.6784	31.3566	30.962	31.2281	31.0849	30.9431
+	2.56716	0.219437	O00571;B4DXX7;O15523;B4E3C4;C9J081;B4DLA0;C9J8G5;D6RCM4;Q9NQI0;H0Y960	O00571;B4DXX7;O15523	ATP-dependent RNA helicase DDX3X;ATP-dependent RNA helicase DDX3Y	DDX3X;DDX3Y	Color [DarkGray]	1	4			39	38	38	60	60	60	73.243	0	279.93	254090000000	287	34.2773	34.3685	34.3517	34.3803	34.3419	34.3823	34.6232	34.6512	34.3589	34.667	34.4566	34.6619
+	3.84749	0.685127	O00625	O00625	Pirin	PIR	Color [DarkGray]	1	4			9	9	9	41.7	41.7	41.7	32.113	0	32.006	31085000000	56	30.9143	30.9225	31.4478	30.9411	30.996	31.1917	31.7275	31.546	31.7358	31.8074	32.0836	31.6238
	0.279652	0.0749156	O00629;H7C4F6	O00629	Importin subunit alpha-3	KPNA4	Color [DarkGray]	1	4			8	4	4	24.2	13.8	13.8	57.886	0	65.515	35185000000	24	31.4526	31.4444	31.5096	31.3683	31.7712	31.794	31.4912	31.5757	31.6255	31.3462	31.8457	31.9052
	0.337159	-0.0626609	O00743;B7Z3E2;Q5T1S7	O00743;B7Z3E2	Serine/threonine-protein phosphatase 6 catalytic subunit;Serine/threonine-protein phosphatase 6 catalytic subunit, N-terminally processed	PPP6C	Color [DarkGray]	1	4			8	8	8	33.1	33.1	33.1	35.144	0	45.598	24604000000	43	31.1229	31.1538	31.0268	31.1116	31.2124	31	30.8978	30.9768	31.3669	31.1417	30.9807	30.8877
	0.787361	0.180602	O00754;M0R2P5;M0QZ24;M0R174;M0QZG6;M0QYZ1	O00754	Lysosomal alpha-mannosidase;Lysosomal alpha-mannosidase A peptide;Lysosomal alpha-mannosidase B peptide;Lysosomal alpha-mannosidase C peptide;Lysosomal alpha-mannosidase D peptide;Lysosomal alpha-mannosidase E peptide	MAN2B1	Color [DarkGray]	1	4			13	13	13	20	20	20	113.74	0	64.057	18934000000	32	30.7035	30.6798	30.602	30.8421	30.5929	30.2903	30.6984	30.3872	30.9098	31.0376	30.8753	30.8858
+	4.22407	0.557458	O00762;K4DI81	O00762	Ubiquitin-conjugating enzyme E2 C	UBE2C	Color [DarkGray]	1	4			9	9	9	80.4	80.4	80.4	19.652	0	96.215	41864000000	48	31.3205	31.4938	31.5662	31.7694	31.6558	31.6185	32.3866	32.0825	32.0585	31.9806	32.1267	32.134
	0.305492	0.102018	O00764;F2Z2Y4;A8MV33	O00764;F2Z2Y4	Pyridoxal kinase	PDXK	Color [DarkGray]	1	4			11	11	11	49	49	49	35.102	0	108.55	33136000000	57	31.5178	31.4597	31.3853	31.5805	31.7876	30.9794	31.7524	31.219	31.7061	31.3273	31.7386	31.5792
+	1.71941	-0.219241	O14497;H0Y488;Q96SM7;H0YEW5	O14497;H0Y488	AT-rich interactive domain-containing protein 1A	ARID1A	Color [DarkGray]	1	4			17	17	16	10.4	10.4	9.5	242.04	0	71.895	23640000000	31	31.2441	31.22	31.1816	30.8604	31.2671	31.0178	30.8759	30.9314	31.1009	30.9348	30.7938	30.8385
+	2.69515	0.418339	O14530;Q8TB70;F8WCJ3;B8ZZX4;F8WBV5;G3XAJ4	O14530;Q8TB70;F8WCJ3;B8ZZX4	Thioredoxin domain-containing protein 9	TXNDC9	Color [DarkGray]	1	4			5	5	5	29.2	29.2	29.2	26.534	0	30.506	11822000000	9	29.956	29.7419	29.9351	30.059	29.8033	29.4325	30.1708	30.1781	30.1158	30.3948	30.2246	30.354
	0.253983	0.229196	O14531;Q5T0Q6	O14531;Q5T0Q6	Dihydropyrimidinase-related protein 4	DPYSL4	Color [DarkGray]	1	4			5	5	5	12.8	12.8	12.8	61.877	0	17.772	4626000000	8	29.1213	27.1384	28.5587	28.8077	28.4995	28.4558	28.6088	28.6287	28.8025	28.3748	29.7282	27.8137
	0.984916	0.182037	O14561;H3BNK3	O14561	Acyl carrier protein, mitochondrial	NDUFAB1	Color [DarkGray]	1	4			3	3	1	21.2	21.2	9.6	17.417	0	12.434	30754000000	32	31.3431	31.1802	31.3134	31.2753	31.0186	31.3033	31.0986	31.5875	31.4726	31.6887	31.248	31.4308
+	1.91125	0.31982	O14617;G5E988;E7EMM2;K7ELX8	O14617;G5E988;E7EMM2	AP-3 complex subunit delta-1	AP3D1	Color [DarkGray]	1	4			19	19	19	19.9	19.9	19.9	130.16	0	72.717	37357000000	74	31.5877	31.4665	31.609	31.6457	31.435	31.3635	31.8636	31.9589	31.4205	32.1143	31.8586	31.8104
	0.368849	0.329599	O14646;O14647;G3V418;H3BTW3	O14646	Chromodomain-helicase-DNA-binding protein 1	CHD1	Color [DarkGray]	1	4			9	9	8	5.9	5.9	5.4	196.69	0	17.593	6315900000	11	28.6667	28.8439	28.9376	28.7321	28.8731	28.7397	27.4819	29.4582	29.4047	29.7757	28.5113	30.1388
+	1.08267	-0.719472	O14732;K7EL65;K7ELF8	O14732	Inositol monophosphatase 2	IMPA2	Color [DarkGray]	1	4			3	3	3	10.4	10.4	10.4	31.321	0	7.4081	5591600000	5	28.8852	28.9563	29.5747	27.8485	29.0948	29.1093	28.1854	27.7855	27.2134	28.9457	29.0752	27.9468
+	3.2685	-0.431953	O14737;K7EQA1;B4DE64;K7ESJ4;Q3HM38;X6R2P6	O14737;K7EQA1;B4DE64	Programmed cell death protein 5	PDCD5	Color [DarkGray]	1	4			6	6	6	45.6	45.6	45.6	14.285	0	39.01	39797000000	49	32.0754	32.109	31.8647	31.9208	31.9302	32.0358	31.8163	31.3064	31.6685	31.476	31.6541	31.4228
	1.23304	0.155697	O14744;B4DV00;G3V580;H0YJX6;G3V2X6;G3V5L5;G3V2L6;C9JSX3;G3V507;G3V2F5;H0YJ77;H0YJD3;H7BZ44;G3V5T6	O14744;B4DV00;G3V580	Protein arginine N-methyltransferase 5;Protein arginine N-methyltransferase 5, N-terminally processed;Protein arginine N-methyltransferase 5	PRMT5	Color [DarkGray]	1	4			18	18	18	35.5	35.5	35.5	72.683	0	96.478	45281000000	83	31.9293	31.8959	31.7269	31.8995	31.8759	32.0221	32.1698	32.2648	32.052	31.8652	32.0153	31.9167
	0.225483	-0.0481151	O14745;J3QRP6;B3KY21	O14745;J3QRP6	Na(+)/H(+) exchange regulatory cofactor NHE-RF1	SLC9A3R1	Color [DarkGray]	1	4			16	16	16	58.4	58.4	58.4	38.868	0	74.222	47102000000	75	32.1692	32.1748	31.932	31.9376	32.0093	32.0363	32.1965	32.0434	32.2238	31.8507	31.8451	31.811
+	1.08453	0.335999	O14773;E7EV34	O14773	Tripeptidyl-peptidase 1	TPP1	Color [DarkGray]	1	4			6	6	6	19.5	19.5	19.5	61.247	0	50.732	36456000000	56	31.6959	31.7973	31.2825	31.5912	31.3335	31.207	31.9426	31.2621	32.3152	31.7299	31.9667	31.7069
	0.0602676	0.0151307	O14776;G3V220;Q5VWI1	O14776;G3V220	Transcription elongation regulator 1	TCERG1	Color [DarkGray]	1	4			21	21	21	23	23	23	123.9	0	89.668	47147000000	73	31.9697	32.0926	32.0583	31.8235	32.1239	32.02	31.8889	31.9804	32.2863	31.8189	32.25	31.9543
	0.625247	0.522077	O14777	O14777	Kinetochore protein NDC80 homolog	NDC80	Color [DarkGray]	1	4			4	4	4	8.6	8.6	8.6	73.912	0	11.917	4852700000	4	28.5436	27.421	28.0599	27.8124	27.3998	28.827	27.6711	28.5557	27.5882	29.7948	28.58	29.0065
	0.634653	-0.370599	O14802;R4GMX2	O14802	DNA-directed RNA polymerase III subunit RPC1	POLR3A	Color [DarkGray]	1	4			9	9	9	11.4	11.4	11.4	155.64	0	45.6	5365300000	10	28.9081	28.9902	28.3921	28.917	29.5034	28.9652	28.5814	29.1283	28.5544	28.8717	27.3902	28.9263
+	2.70404	0.25574	O14818;H0Y586;Q8TAA3;F5GY34	O14818;H0Y586	Proteasome subunit alpha type-7	PSMA7	Color [DarkGray]	1	4			14	14	14	64.1	64.1	64.1	27.887	0	133.07	190530000000	175	33.9267	34.07	33.8051	33.7591	33.8935	34.0508	34.1557	34.3124	34.179	34.0661	34.2026	34.1239
	0.0125575	0.0217988	O14896	O14896	Interferon regulatory factor 6	IRF6	Color [DarkGray]	1	4			2	2	2	4.5	4.5	4.5	53.129	0.00056481	4.1242	4072000000	7	27.3345	29.5764	29.4988	28.3515	28.8793	27.6956	28.2338	28.3889	27.452	29.9658	29.9235	27.5028
+	2.55988	0.228466	O14929;F8W9G7;F8WEW1	O14929	Histone acetyltransferase type B catalytic subunit	HAT1	Color [DarkGray]	1	4			13	13	13	46.1	46.1	46.1	49.512	0	172.56	80702000000	109	32.614	32.7971	32.7095	32.727	32.6886	32.5468	33.0215	32.9336	32.8659	33.0132	32.8994	32.7203
	0.0333248	0.024443	O14933;E9PQT7	O14933;E9PQT7	Ubiquitin/ISG15-conjugating enzyme E2 L6	UBE2L6	Color [DarkGray]	1	4			2	2	2	27.5	27.5	27.5	17.769	0	17.786	3712800000	8	28.6186	28.5642	27.855	28.1134	28.5341	28.3654	27.3368	28.8248	28.7433	28.3193	28.6952	28.2781
+	0.798227	0.583658	O14949	O14949	Cytochrome b-c1 complex subunit 8	UQCRQ	Color [DarkGray]	1	4			2	2	2	29.3	29.3	29.3	9.9062	0	9.9569	2174100000	5	26.9249	26.6012	26.9666	26.7523	25.8375	28.5528	27.9342	27.5362	27.7456	27.4856	27.0738	27.3618
	0.184281	0.063913	O14964;I3L2H4;I3L165;I3L1P5;I3L1E3	O14964	Hepatocyte growth factor-regulated tyrosine kinase substrate	HGS	Color [DarkGray]	1	4			5	5	5	8.1	8.1	8.1	86.191	0	25.027	11185000000	39	29.7896	30.0689	29.7993	29.9977	30.0045	29.7366	29.3507	30.1104	30.1931	30.0132	30.1173	29.9955
+	1.85171	1.13112	O14965;Q5QPD4;A3KFJ0;A3KFJ1;Q5QPD2;A3KFJ2;Q5QPD1	O14965;Q5QPD4;A3KFJ0	Aurora kinase A	AURKA	Color [DarkGray]	1	4			7	6	6	22.8	20.8	20.8	45.809	0	15.354	4185700000	13	26.7983	27.2799	27.1131	28.7994	27.7793	28.7267	28.4631	29.0552	28.4533	28.9851	28.841	29.4857
	0.00802999	-0.00217628	O14974;F8VZN8;F8VW28;H0YHL8;H0YHI8;H0YIS4;H0YIL7;H0YIM2;H0YIS3	O14974;F8VZN8	Protein phosphatase 1 regulatory subunit 12A	PPP1R12A	Color [DarkGray]	1	4			14	14	14	14.3	14.3	14.3	115.28	0	41.165	37202000000	48	31.729	31.7848	31.4946	31.7465	31.6317	31.836	31.3905	31.6631	31.855	31.8776	31.8299	31.5934
	0.204858	0.35985	O14976;D6RAW3;D6RF16;D6RAQ7;D6RE78	O14976	Cyclin-G-associated kinase	GAK	Color [DarkGray]	1	4			8	8	8	9	9	9	143.19	0	38.924	5237700000	8	29.0601	26.5471	28.8402	27.2239	29.0278	26.3258	28.6923	26.8571	26.8494	28.1803	29.8674	28.7376
	0.299173	-0.0520725	O14979	O14979	Heterogeneous nuclear ribonucleoprotein D-like	HNRNPDL	Color [DarkGray]	1	4			13	11	11	25	22.6	22.6	46.437	0	66.491	113600000000	100	33.3203	33.3428	33.1663	33.0786	33.2753	33.4385	33.1649	33.0082	33.2646	33.3662	33.3263	33.1792
+	4.84435	0.148524	O14980;C9JKM9;C9J673;C9IZS4;C9JQ02;C9JV99;F8WF71;C9IYM2;C9JF49;H7BZC5	O14980	Exportin-1	XPO1	Color [DarkGray]	1	4			48	48	48	61.1	61.1	61.1	123.38	0	323.31	307270000000	422	34.6303	34.6707	34.617	34.655	34.6116	34.6788	34.7556	34.7963	34.7478	34.7982	34.8487	34.808
	0.600156	0.515986	O15050;B7WP88	O15050;B7WP88	TPR and ankyrin repeat-containing protein 1	TRANK1	Color [DarkGray]	1	4			4	4	4	1.2	1.2	1.2	336.22	0.00056465	4.1225	6951200000	6	29.2881	28.6965	28.5285	29.198	29.8931	27.4939	29.2236	30.5921	29.3914	29.1885	28.7907	29.0078
+	2.19808	-0.26417	O15067;F5GWT9;H0YGH1;J3KT98;J3QSG0;J3QSH6;J3KTL4;J3KTQ5;J3QL39	O15067;F5GWT9	Phosphoribosylformylglycinamidine synthase	PFAS	Color [DarkGray]	1	4			43	43	43	49.6	49.6	49.6	144.73	0	323.31	195830000000	343	34.1044	34.0984	34.2511	34.2164	34.2254	34.2243	34.2073	33.7587	33.7238	33.8978	33.9982	33.9493
	0.701695	-0.290911	O15075;Q5VZY9	O15075;Q5VZY9	Serine/threonine-protein kinase DCLK1	DCLK1	Color [DarkGray]	1	4			5	5	5	11.5	11.5	11.5	82.223	0	32.22	5663800000	7	29.0774	28.967	29.2211	28.98	29.1044	29.2099	29.1459	27.8912	28.6148	29.2767	28.814	29.0718
	0.303798	0.242579	O15084;B4DIW9	O15084;B4DIW9	Serine/threonine-protein phosphatase 6 regulatory ankyrin repeat subunit A	ANKRD28	Color [DarkGray]	1	4			5	5	5	7.3	7.3	7.3	112.96	0	21.241	3165700000	4	28.2757	28.0432	28.2206	27.891	26.6181	28.6821	28.105	28.5994	28.2558	28.4484	28.4466	27.331
	1.72962	-0.186855	O15116;E5RJ47;E5RH18	O15116;E5RJ47;E5RH18	U6 snRNA-associated Sm-like protein LSm1	LSM1	Color [DarkGray]	1	4			4	4	4	48.9	48.9	48.9	15.179	0	41.846	13897000000	30	30.293	30.3805	30.2791	30.4136	30.4682	30.2299	30.2926	30.2608	30.164	29.9577	30.0299	30.2381
	0.218926	0.503774	O15118;K7EQ23;B4DET3	O15118;K7EQ23;B4DET3	Niemann-Pick C1 protein	NPC1	Color [DarkGray]	1	4			4	4	4	4.1	4.1	4.1	142.17	0	10.888	10120000000	8	29.0839	29.907	27.1589	29.8436	27.6497	27.3617	27.8041	27.9029	31.6842	30.7078	29.3268	26.6017
	0.507756	-0.110602	O15143;C9JBJ7;C9K057;C9J4Z7;F8VXW2;C9JEY1;C9JQM8;C9JFG9;C9J6C8;C9JTT6;C9JM51;F8WEB3	O15143;C9JBJ7;C9K057;C9J4Z7;F8VXW2;C9JEY1;C9JQM8;C9JFG9;C9J6C8	Actin-related protein 2/3 complex subunit 1B	ARPC1B	Color [DarkGray]	1	4			8	7	7	30.9	24.7	24.7	40.949	0	43.649	17099000000	21	30.6469	30.5129	30.6606	30.4286	30.6863	30.6378	30.234	30.5327	30.7141	30.7893	30.3705	30.269
	0.340039	-0.0612253	O15144;H7C3F9;C9JTV5;G5E9J0;G5E9S7	O15144	Actin-related protein 2/3 complex subunit 2	ARPC2	Color [DarkGray]	1	4			12	12	12	44.7	44.7	44.7	34.333	0	68.396	61721000000	92	32.4695	32.4963	32.3611	32.5904	32.2702	32.3439	32.5981	32.1994	32.2545	32.3899	32.4715	32.2507
	0.876205	0.1856	O15145;C9JZD1;F8VR50	O15145;C9JZD1	Actin-related protein 2/3 complex subunit 3	ARPC3	Color [DarkGray]	1	4			8	8	8	46.6	46.6	46.6	20.546	0	42.491	67651000000	79	32.4044	32.4642	32.4385	32.4025	32.3432	32.6034	32.7814	32.8186	32.8436	32.2957	32.744	32.2863
	0.635266	-0.157518	O15160;E7EQB9;D6RDJ3;H0Y723	O15160;E7EQB9	DNA-directed RNA polymerases I and III subunit RPAC1	POLR1C	Color [DarkGray]	1	4			7	7	7	27.2	27.2	27.2	39.249	0	30.835	14168000000	35	30.2948	30.2093	30.2223	30.4369	30.549	30.3475	29.8276	30.0831	30.6063	30.0054	30.3085	30.2838
	0.663588	-0.166272	O15164	O15164	Transcription intermediary factor 1-alpha	TRIM24	Color [DarkGray]	1	4			8	8	8	8.1	8.1	8.1	116.83	0	35.805	11595000000	24	29.9818	30.0832	30.1394	30.4573	30.0569	29.8435	29.6494	30.0605	29.9304	30.02	30.2367	29.6675
	0.122552	-0.0278495	O15212;A2AB88	O15212;A2AB88	Prefoldin subunit 6	PFDN6	Color [DarkGray]	1	4			9	9	9	53.5	53.5	53.5	14.582	0	82.509	37849000000	59	31.7863	31.8578	31.7542	31.7035	31.6829	31.5236	31.6432	31.4647	31.9486	31.6367	31.8558	31.5921
	0.578903	-0.622367	O15294;C9JZL3	O15294	UDP-N-acetylglucosamine--peptide N-acetylglucosaminyltransferase 110 kDa subunit	OGT	Color [DarkGray]	1	4			13	13	13	15.8	15.8	15.8	116.92	0	37.42	15451000000	18	30.6528	30.5241	30.4337	30.7291	30.1867	30.5172	30.7049	27.3548	30.4869	30.4827	29.8377	30.4424
+	2.61026	-0.200822	O15355	O15355	Protein phosphatase 1G	PPM1G	Color [DarkGray]	1	4			14	14	14	33.3	33.3	33.3	59.271	0	99.534	84814000000	113	32.8709	32.9599	33.0148	33.0523	32.9208	33.0225	32.6927	32.801	32.8201	32.6297	32.9187	32.774
	0.0571514	-0.0211035	O15397;F5H2I3;F5H244	O15397	Importin-8	IPO8	Color [DarkGray]	1	4			6	5	5	9.6	8.7	8.7	119.94	0	37.237	10589000000	14	29.6956	29.5885	29.8159	29.8048	30.2407	30.0415	29.7875	29.7307	29.5929	29.7382	30.1968	30.0143
+	1.49461	-0.896914	O15488;E5RIC9	O15488;E5RIC9	Glycogenin-2	GYG2	Color [DarkGray]	1	4			2	2	2	7.8	7.8	7.8	55.183	0	31.176	7353400000	16	30.1091	29.8228	29.7177	29.3537	29.3651	29.2578	27.8219	29.577	29.389	29.0288	27.6043	28.8238
	0.945656	-0.329127	O15511;B1ALC0	O15511;B1ALC0	Actin-related protein 2/3 complex subunit 5	ARPC5	Color [DarkGray]	1	4			5	5	4	40.4	40.4	35.1	16.32	0	18.329	18308000000	27	31.0494	31.0219	30.3169	31.2293	30.5261	30.6588	29.874	30.6638	30.5967	30.5271	30.6763	30.4896
	0.43973	0.884828	O15540;Q9H047	O15540;Q9H047	Fatty acid-binding protein, brain	FABP7	Color [DarkGray]	1	4			3	3	3	29.5	29.5	29.5	14.889	0	50.089	11057000000	23	30.6388	30.1247	27.8587	28.3988	27.9588	27.6592	31.2971	28.0274	31.7539	27.7919	31.0309	28.0468
	1.69761	-0.155885	O43143	O43143	Pre-mRNA-splicing factor ATP-dependent RNA helicase DHX15	DHX15	Color [DarkGray]	1	4			35	35	34	52.6	52.6	51.4	90.932	0	271.73	281030000000	426	34.6363	34.5615	34.6953	34.5229	34.6373	34.6253	34.2317	34.5368	34.5219	34.4754	34.4079	34.5694
	0.569516	0.0969404	O43148;K7EP06;F5H2D9;K7EPP5	O43148;K7EP06	mRNA cap guanine-N7 methyltransferase	RNMT	Color [DarkGray]	1	4			5	5	5	12	12	12	54.843	0	15.788	12062000000	27	30.097	30.0235	30.1366	29.9285	29.9933	29.8661	29.9622	30.1592	30.3675	30.2302	29.9288	29.9788
	1.02417	-0.166381	O43172	O43172	U4/U6 small nuclear ribonucleoprotein Prp4	PRPF4	Color [DarkGray]	1	4			6	6	6	17	17	17	58.449	0	41.693	14919000000	27	30.4053	30.5855	30.3168	30.4903	30.3532	30.4762	30.1706	29.9937	30.4674	30.5006	30.3361	30.1605
	1.19037	-0.138233	O43175;Q5SZU1	O43175;Q5SZU1	D-3-phosphoglycerate dehydrogenase	PHGDH	Color [DarkGray]	1	4			29	29	29	63.2	63.2	63.2	56.65	0	323.31	772550000000	398	36.0009	36.086	36.206	36.1463	36.1487	36.0894	35.8441	35.9628	35.7708	36.0797	36.0275	36.1629
+	0.847376	1.04753	O43181;D6REP1;D6R916;H0Y9M8;D6RI09	O43181	NADH dehydrogenase [ubiquinone] iron-sulfur protein 4, mitochondrial	NDUFS4	Color [DarkGray]	1	4			3	3	3	20	20	20	20.108	0	10.68	5659500000	9	29.1266	29.0836	27.3152	29.2502	27.2318	26.5535	29.8022	29.2935	26.9927	29.4565	29.9356	29.3656
	0.0129093	0.00391324	O43237;J3KRI4;B4E2E0;J3KRZ2;E7EPL8;J3KSD2	O43237	Cytoplasmic dynein 1 light intermediate chain 2	DYNC1LI2	Color [DarkGray]	1	4			9	7	7	29.7	24	24	54.099	0	49.271	18408000000	38	30.6007	30.6861	30.796	30.5462	30.6443	30.675	30.6666	30.1975	30.7871	30.8861	30.7309	30.7035
+	3.6178	0.407097	O43242;B4DT72;H0YGV8	O43242;B4DT72	26S proteasome non-ATPase regulatory subunit 3	PSMD3	Color [DarkGray]	1	4			32	32	32	58.1	58.1	58.1	60.977	0	205.21	144360000000	233	33.3515	33.3689	33.413	33.4297	33.5325	33.4155	33.5658	33.9904	33.7577	33.9451	33.7327	33.962
	0.332972	0.0785821	O43252;E7ER89;O95340	O43252	Bifunctional 3-phosphoadenosine 5-phosphosulfate synthase 1;Sulfate adenylyltransferase;Adenylyl-sulfate kinase	PAPSS1	Color [DarkGray]	1	4			19	19	19	39.9	39.9	39.9	70.832	0	127.35	80587000000	93	32.8813	32.8701	32.4973	32.6661	32.6568	32.7671	32.8257	32.4804	33.0598	32.8026	32.9658	32.6759
+	1.05301	-0.755133	O43290;E9PQI8	O43290	U4/U6.U5 tri-snRNP-associated protein 1	SART1	Color [DarkGray]	1	4			9	9	9	16.5	16.5	16.5	90.254	0	65.527	13406000000	21	30.3845	30.3327	30.256	30.7613	30.2426	30.4286	27.7334	29.7485	30.3737	30.1296	30.0237	29.8661
	0.971807	-0.248856	O43324;D6RBD7;C9J1V9;H0YAL7;D6RCQ0	O43324;D6RBD7;C9J1V9;H0YAL7	Eukaryotic translation elongation factor 1 epsilon-1	EEF1E1;EEF1E1-BLOC1S5	Color [DarkGray]	1	4			9	9	9	68.4	68.4	68.4	19.81	0	47.566	47428000000	47	32.015	31.9347	32.2355	32.1879	32.3911	32.0178	32.161	31.7417	31.7665	31.8709	31.4659	32.2828
	0.55735	0.255439	O43347;H0YHB7	O43347	RNA-binding protein Musashi homolog 1	MSI1	Color [DarkGray]	1	4			9	9	9	29.3	29.3	29.3	39.124	0	59.238	20400000000	43	31.1247	30.9066	30.4841	30.5404	30.6143	30.3448	31.2605	30.5758	31.2874	30.4479	31.466	30.5099
+	2.47222	-0.218578	O43390;B4DT28;E7ETM7	O43390;B4DT28;E7ETM7	Heterogeneous nuclear ribonucleoprotein R	HNRNPR	Color [DarkGray]	1	4			25	19	19	46.6	37.1	37.1	70.942	0	205.18	143220000000	168	33.8718	33.8061	33.6841	33.7268	33.6546	33.6722	33.7274	33.4742	33.4656	33.5355	33.4089	33.4923
+	1.8868	0.221471	O43396;K7ER96;G3V1K0;K7EML9;K7EPB7;K7EME7;K7EKG2	O43396;K7ER96;G3V1K0	Thioredoxin-like protein 1	TXNL1	Color [DarkGray]	1	4			12	12	12	51.6	51.6	51.6	32.251	0	173.09	98713000000	127	33.0325	33.0228	32.9374	32.9686	33.0184	33.0096	33.3204	32.9312	33.3287	33.1168	33.4166	33.2043
	1.06716	-0.256233	O43399	O43399	Tumor protein D54	TPD52L2	Color [DarkGray]	1	4			8	8	8	57.3	57.3	57.3	22.237	0	126.07	59017000000	54	32.566	32.3914	32.6886	32.303	32.676	32.2597	32.3466	32.13	32.4276	31.7825	32.5326	32.128
+	1.44789	-0.380497	O43488;H3BLU7;Q8NHP1	O43488;H3BLU7	Aflatoxin B1 aldehyde reductase member 2	AKR7A2	Color [DarkGray]	1	4			6	6	6	24.5	24.5	24.5	39.589	0	34.167	23711000000	47	31.4755	31.2542	31.1841	31.2998	31.2655	30.7599	30.8753	30.3555	31.2481	30.651	30.8735	30.9525
+	0.787942	-0.891597	O43504;R4GMU8;E9PLX3	O43504;R4GMU8;E9PLX3	Ragulator complex protein LAMTOR5	LAMTOR5	Color [DarkGray]	1	4			3	3	3	48.4	48.4	48.4	9.6138	0	44.766	16762000000	21	30.7078	30.9553	30.4684	30.9248	30.4305	30.9198	30.6456	30.3776	26.9424	30.2563	30.584	30.2511
	1.41048	0.1774	O43592;F8WDU6;F5GYW6;F5GZM3	O43592	Exportin-T	XPOT	Color [DarkGray]	1	4			20	20	20	26.3	26.3	26.3	109.96	0	79.348	39559000000	94	31.6625	31.7151	31.6993	31.5769	31.6854	31.7148	31.5095	31.9091	31.8352	31.9716	31.9631	31.93
	0.682755	0.26768	O43615;M0QXU7;M0R301;M0QXM9;M0R124	O43615;M0QXU7	Mitochondrial import inner membrane translocase subunit TIM44	TIMM44	Color [DarkGray]	1	4			12	12	12	30.5	30.5	30.5	51.355	0	52.192	26248000000	47	30.9198	30.7973	31.0521	30.8526	31.3236	31.1103	30.613	31.8114	31.0249	31.5592	31.0805	31.5728
	0.286947	0.0743523	O43617;A6NKE1	O43617;A6NKE1	Trafficking protein particle complex subunit 3	TRAPPC3	Color [DarkGray]	1	4			3	3	3	15	15	15	20.274	0	9.6498	6268100000	19	29.0057	28.9415	29.2476	29.1868	29.2284	28.8057	28.9658	29.1518	28.9265	29.4993	29.1535	29.1649
	0.20439	0.0653048	O43633;M0R1L7;M0R1T5;M0QXX8	O43633;M0R1L7;M0R1T5	Charged multivesicular body protein 2a	CHMP2A	Color [DarkGray]	1	4			5	5	5	23.9	23.9	23.9	25.104	0	17.265	7888000000	19	29.3407	29.4836	29.6477	29.544	29.0329	29.4723	29.858	29.4146	29.4057	29.5969	29.1549	29.483
	0.407162	-0.394705	O43678	O43678	NADH dehydrogenase [ubiquinone] 1 alpha subcomplex subunit 2	NDUFA2	Color [DarkGray]	1	4			3	3	3	41.4	41.4	41.4	10.921	0	24.872	10752000000	14	29.7275	29.2841	29.9154	29.7325	29.8446	29.6263	29.5137	29.591	30.3563	29.6468	27.2494	29.4052
	0.967462	-0.247596	O43681;K7ERW9	O43681;K7ERW9	ATPase ASNA1	ASNA1	Color [DarkGray]	1	4			9	9	9	37.9	37.9	37.9	38.792	0	52.448	47944000000	75	32.3267	32.145	32.1387	32.1628	31.8455	32.2938	31.5144	31.6227	32.2361	31.9152	32.2251	31.9134
	0.176559	0.028848	O43684;J3QT28;B4DDM6;J3QSX4	O43684;J3QT28;B4DDM6	Mitotic checkpoint protein BUB3	BUB3	Color [DarkGray]	1	4			18	18	18	64	64	64	37.154	0	252.92	130910000000	187	33.3667	33.4829	33.3118	33.4017	33.3648	33.466	33.4892	33.2574	33.4689	33.5615	33.5536	33.2364
	0.182303	-0.0302976	O43707;F5GXS2;H7C144;K7EP19	O43707;F5GXS2	Alpha-actinin-4	ACTN4	Color [DarkGray]	1	4			57	57	29	72.1	72.1	43.1	104.85	0	323.31	642050000000	640	35.7462	35.8033	35.7961	35.8919	35.7722	35.7553	35.8781	35.5978	35.9891	35.6523	35.8105	35.6555
	1.46388	-0.202221	O43719;Q5H919;Q5H918	O43719	HIV Tat-specific factor 1	HTATSF1	Color [DarkGray]	1	4			11	11	11	16.6	16.6	16.6	85.852	0	70.474	19423000000	40	30.6743	30.6713	30.9532	30.9514	30.911	30.9498	30.9172	30.5358	30.4995	30.6592	30.6421	30.6438
	0.185284	0.0406065	O43752	O43752	Syntaxin-6	STX6	Color [DarkGray]	1	4			2	2	2	14.1	14.1	14.1	29.176	0	21.949	3055100000	5	28.2774	28.2811	28.0934	28.0296	27.9367	28.1031	27.8926	28.2739	28.0959	28.3455	28.2582	28.0987
+	2.13265	-0.336056	O43765;K7EMD6;K7ERW5	O43765;K7EMD6	Small glutamine-rich tetratricopeptide repeat-containing protein alpha	SGTA	Color [DarkGray]	1	4			10	10	10	35.1	35.1	35.1	34.063	0	51.604	45297000000	69	32.0722	32.2018	32.0933	32.2019	32.0495	32.0623	31.469	31.54	31.9527	31.7377	32.0512	31.9142
	0.960181	0.0943623	O43776;B4DN60;K7EIU7;K7EPK2;B4DG16;K7EMQ6;K7EQ35;K7EJ19	O43776;B4DN60	Asparagine--tRNA ligase, cytoplasmic	NARS	Color [DarkGray]	1	4			21	21	21	41.1	41.1	41.1	62.942	0	209.17	179740000000	241	33.8148	33.8834	33.8906	34.0732	33.8539	33.7559	33.9179	34.0191	33.8503	34.0496	33.9752	34.0257
	0.0319804	-0.0242449	O43805	O43805	Sjoegren syndrome nuclear autoantigen 1	SSNA1	Color [DarkGray]	1	4			2	2	2	20.2	20.2	20.2	13.596	0	7.6082	3677600000	15	28.2849	28.1197	28.5192	28.2497	28.6902	27.9485	27.1502	28.775	28.5437	28.415	28.147	28.6358
+	1.9358	-0.213188	O43809;H3BND3;H3BV41	O43809;H3BND3;H3BV41	Cleavage and polyadenylation specificity factor subunit 5	NUDT21	Color [DarkGray]	1	4			12	12	12	61.2	61.2	61.2	26.227	0	62.546	90131000000	102	33.0752	33.0442	33.1596	32.7729	33.0554	33.1844	32.7138	32.9582	32.815	32.8064	32.8169	32.9023
+	2.10802	-0.425701	O43813;E9PHS0;F8WDS9;H7C2E3	O43813;E9PHS0	LanC-like protein 1	LANCL1	Color [DarkGray]	1	4			10	10	10	37.3	37.3	37.3	45.283	0	73.64	12666000000	28	30.363	30.4725	30.0827	30.4621	30.4105	29.9514	29.5511	29.7582	29.9534	29.722	30.0578	30.1455
	0.272218	0.318794	O43818	O43818	U3 small nucleolar RNA-interacting protein 2	RRP9	Color [DarkGray]	1	4			2	2	2	7.6	7.6	7.6	51.84	0	26.808	2659300000	7	28.2	27.3423	27.6649	25.8887	28.4204	27.61	27.7143	27.0871	26.7353	28.4747	28.868	28.1595
	0.92898	-0.27175	O43837	O43837	Isocitrate dehydrogenase [NAD] subunit beta, mitochondrial	IDH3B	Color [DarkGray]	1	4			3	3	3	9.9	9.9	9.9	42.183	0	12.687	4577600000	9	28.6767	28.516	28.7904	29.3602	28.6704	28.7493	28.078	28.7365	28.3853	28.6666	28.5329	28.7331
+	1.32629	0.290384	O43852;H0Y875	O43852;H0Y875	Calumenin	CALU	Color [DarkGray]	1	4			16	16	16	67.9	67.9	67.9	37.106	0	195.81	112350000000	146	33.2229	33.1371	32.868	33.4899	33.0456	33.0557	33.5149	33.2042	33.6784	33.2413	33.7038	33.2189
	0.394521	0.061717	O43865;D7UEQ7;H0Y8B3;F8W7N8;Q96HN2;C9K0S0	O43865;D7UEQ7;H0Y8B3;F8W7N8;Q96HN2	Putative adenosylhomocysteinase 2;Adenosylhomocysteinase;Putative adenosylhomocysteinase 3	AHCYL1;AHCYL2	Color [DarkGray]	1	4			12	12	12	27	27	27	58.951	0	46.934	26249000000	58	31.323	31.3209	31.0211	30.9751	31.1794	31.1833	31.3175	31.1722	31.1872	31.3661	31.1227	31.2072
	0.270513	0.178426	O43913;G3V0H0	O43913;G3V0H0	Origin recognition complex subunit 5	ORC5	Color [DarkGray]	1	4			4	4	4	10.1	10.1	10.1	50.282	0	13.966	3520600000	9	27.7897	28.0131	28.3313	27.991	28.1843	28.3405	27.0997	28.8586	28.5539	28.2979	28.1147	28.7957
	0.0710616	0.0424582	O43924;B8ZZK5;C9IZ52	O43924;B8ZZK5;C9IZ52	Retinal rod rhodopsin-sensitive cGMP 3,5-cyclic phosphodiesterase subunit delta	PDE6D	Color [DarkGray]	1	4			3	3	3	28.7	28.7	28.7	17.42	0	14.957	6658200000	10	29.2018	28.8062	29.2297	29.3434	29.3979	29.1024	28.2464	29.2328	29.5333	29.4626	29.4052	29.4557
+	1.7121	-0.227511	O60216;E5RI01;E5RFZ5;E5RG18;Q9H4I0	O60216	Double-strand-break repair protein rad21 homolog	RAD21	Color [DarkGray]	1	4			8	8	8	15.8	15.8	15.8	71.689	0	38.017	17326000000	24	30.6681	30.6585	30.8686	30.4682	30.707	30.6895	30.4112	30.7321	30.3624	30.3161	30.3592	30.5137
+	0.97012	-0.789665	O60220	O60220	Mitochondrial import inner membrane translocase subunit Tim8 A	TIMM8A	Color [DarkGray]	1	4			3	3	3	47.4	47.4	47.4	10.998	0	79.525	7430300000	12	29.588	29.7595	29.3785	29.6968	29.4034	29.4857	27.9709	29.3432	29.7097	29.4217	26.929	29.1994
+	0.826245	0.676798	O60231;Q5SQH5	O60231;Q5SQH5	Putative pre-mRNA-splicing factor ATP-dependent RNA helicase DHX16	DHX16	Color [DarkGray]	1	4			4	3	3	5	4.1	4.1	119.26	0	10.142	3045400000	7	27.3383	26.0762	28.5765	27.8796	28.3569	26.7136	27.4218	28.3209	27.9153	28.2849	28.5234	28.5355
+	1.50864	-0.344269	O60256;E7EPA1;I3L0S1;C9JJS3;C9K0K7;I3L4G9;C9JDU5;C9JDH0;E7EW35;I3L331;I3L164	O60256;E7EPA1;I3L0S1;C9JJS3;C9K0K7	Phosphoribosyl pyrophosphate synthase-associated protein 2	PRPSAP2	Color [DarkGray]	1	4			10	10	9	40.4	40.4	36.6	40.925	0	72.3	29461000000	83	31.2188	31.5577	31.8029	31.5243	31.4959	31.3307	31.4367	30.7952	30.8355	31.2198	31.3675	31.21
	0.104308	-0.0342077	O60264	O60264	SWI/SNF-related matrix-associated actin-dependent regulator of chromatin subfamily A member 5	SMARCA5	Color [DarkGray]	1	4			33	33	20	33.9	33.9	22.8	121.9	0	140.64	84062000000	156	32.6865	32.7376	32.9124	33.0462	32.7737	33.0002	32.4805	32.9952	32.5219	33.0385	32.8492	33.0662
	0.472268	-0.465824	O60282;E9PET8	O60282;E9PET8	Kinesin heavy chain isoform 5C	KIF5C	Color [DarkGray]	1	4			21	11	8	26	14	9.9	109.49	0	34.252	15291000000	26	30.5203	30.6983	30.2106	30.4721	30.3877	30.3765	27.7257	30.2512	30.1839	30.6814	30.5846	30.4436
	0.282065	-0.352974	O60306;H0YH15	O60306;H0YH15	Intron-binding protein aquarius	AQR	Color [DarkGray]	1	4			5	5	5	6.5	6.5	6.5	171.29	0	23.674	8634300000	14	29.2402	29.1527	29.7963	29.5488	29.9074	29.5857	26.6184	29.7824	29.7658	29.4235	29.5928	29.9304
+	5.30053	-0.667701	O60341;F6S0T5;R4GMP9;R4GMQ1	O60341;F6S0T5;R4GMP9	Lysine-specific histone demethylase 1A	KDM1A	Color [DarkGray]	1	4			25	25	25	39.9	39.9	39.9	92.902	0	244.95	70620000000	172	32.9347	32.9668	32.8496	32.8371	32.871	32.8453	31.9667	32.3046	32.184	32.0864	32.4713	32.2852
	0.659607	-0.422944	O60343	O60343	TBC1 domain family member 4	TBC1D4	Color [DarkGray]	1	4			5	5	4	5.2	5.2	4.4	146.56	0	12.952	2269700000	4	27.274	28.0056	28.4424	27.3197	27.8365	28.4169	27.6232	27.9013	27.4856	27.8255	27.6547	26.2672
	0.403493	-0.447336	O60488;H0Y9A0;D6RF95;D6RFW9;D6RDA8;D6RD96	O60488	Long-chain-fatty-acid--CoA ligase 4	ACSL4	Color [DarkGray]	1	4			13	13	12	28.3	28.3	25.7	79.187	0	60.965	23318000000	42	30.8025	30.984	31.3831	31.0551	31.0064	31.0561	28.1452	31.2007	30.7779	31.2069	30.9679	31.3045
+	3.94943	0.620623	O60493	O60493	Sorting nexin-3	SNX3	Color [DarkGray]	1	4			8	8	6	49.4	49.4	39.5	18.762	0	20.539	16163000000	36	30.2392	30.2316	30.3932	30.2339	30.2652	29.7707	30.7953	31.0302	30.7965	30.64	30.8238	30.7717
	0.634406	-0.0865256	O60502;H7C3X0;B4DYV7	O60502	Protein O-GlcNAcase	MGEA5	Color [DarkGray]	1	4			24	24	24	37.6	37.6	37.6	102.91	0	188.66	63998000000	112	32.5978	32.4572	32.5437	32.5564	32.4738	32.3459	32.5235	32.1823	32.451	32.3008	32.5423	32.4558
	1.18935	-0.233312	O60506;F6UXX1	O60506	Heterogeneous nuclear ribonucleoprotein Q	SYNCRIP	Color [DarkGray]	1	4			26	26	20	56.2	56.2	46.5	69.602	0	323.31	258550000000	251	34.4915	34.5874	34.6308	34.4736	34.557	34.5188	33.9221	34.561	34.1088	34.487	34.2128	34.5676
	0.051355	-0.0471932	Q5SRN1;O60508;Q5SRM9	Q5SRN1;O60508	Pre-mRNA-processing factor 17	CDC40	Color [DarkGray]	1	4			4	4	4	10.9	10.9	10.9	60.83	0	15.688	5133500000	11	28.7193	28.7472	28.7271	28.8468	28.7751	28.7403	27.1622	28.6628	28.9086	29.3567	28.9024	29.2802
	0.412891	-0.462992	O60547	O60547	GDP-mannose 4,6 dehydratase	GMDS	Color [DarkGray]	1	4			3	3	3	11.3	11.3	11.3	41.949	0	17.475	6117500000	8	29.0169	29.0059	29.0444	29.1789	29.1609	29.1855	29.2525	26.4428	29.1787	29.6703	27.844	29.4262
+	2.00237	0.359145	O60566;H0YMK5	O60566	Mitotic checkpoint serine/threonine-protein kinase BUB1 beta	BUB1B	Color [DarkGray]	1	4			15	15	15	19.1	19.1	19.1	119.54	0	126.95	20949000000	51	30.3884	30.4702	30.9219	30.6602	30.857	30.7375	30.9169	31.1092	30.7645	31.2981	31.0487	31.0525
	0.638247	-0.277287	O60573;C9JEL3;B9A044;B8ZZ50;B8ZZL3;B4E1E4;B9A023	O60573;C9JEL3;B9A044;B8ZZ50;B8ZZL3	Eukaryotic translation initiation factor 4E type 2	EIF4E2	Color [DarkGray]	1	4			6	6	6	32.2	32.2	32.2	28.362	0	23.885	14115000000	21	30.3597	30.341	30.3667	30.4714	30.3214	30.5012	29.0976	30.2621	30.4237	30.5704	30.0766	30.2673
+	1.73146	-1.14733	O60613	O60613	15 kDa selenoprotein	SELENOF	Color [DarkGray]	1	4			2	2	2	17.3	17.3	17.3	17.79	0	17.586	4786000000	11	29.0267	29.4306	29.2137	28.926	29.2098	29.1739	28.3023	28.5318	26.5428	27.0766	28.5381	29.105
	0.711812	-0.212296	O60664;K7ERZ3;K7EL96;K7ER39	O60664;K7ERZ3;K7EL96	Perilipin-3	PLIN3	Color [DarkGray]	1	4			14	14	14	47.5	47.5	47.5	47.074	0	216.1	82997000000	132	33.0438	33.1583	32.6024	32.9842	32.6833	32.7441	32.767	32.4255	33.0433	32.3477	32.9419	32.417
	0.582904	-0.121459	O60678	O60678	Protein arginine N-methyltransferase 3	PRMT3	Color [DarkGray]	1	4			3	3	3	7.2	7.2	7.2	59.875	0	5.1101	3602700000	8	28.29	28.3258	28.5587	28.3166	28.4586	28.305	28.65	28.3438	28.0756	28.0327	28.1659	28.2581
+	3.15909	-0.240506	O60701;E7ER83;E7ETF4;E7EV97;E7ER95;D6RHF4;E9PBD2	O60701	UDP-glucose 6-dehydrogenase	UGDH	Color [DarkGray]	1	4			27	27	27	61.3	61.3	61.3	55.023	0	202.46	124990000000	150	33.6204	33.5979	33.5455	33.5695	33.5136	33.5025	33.2256	33.3339	33.4218	33.214	33.4788	33.2322
	1.17338	0.205667	O60739	O60739	Eukaryotic translation initiation factor 1b	EIF1B	Color [DarkGray]	1	4			8	8	4	80.5	80.5	45.1	12.823	0	87.446	47467000000	58	31.7857	31.8727	31.7997	31.9613	32.2225	32.0095	32.1473	31.8394	32.1469	32.3413	32.0856	32.3249
	1.33684	-0.202199	O60749;D6RC15	O60749	Sorting nexin-2	SNX2	Color [DarkGray]	1	4			21	21	19	42.8	42.8	38.7	58.47	0	131.86	71370000000	114	32.6756	32.6841	32.7843	32.8398	32.7072	32.5215	32.1857	32.3676	32.5472	32.5733	32.649	32.6764
+	3.77044	-0.310932	O60763;F5H4X1;F5GYR8;H0Y7C0;REV__R4GMN2	O60763;F5H4X1;F5GYR8	General vesicular transport factor p115	USO1	Color [DarkGray]	1	4			21	21	20	31.3	31.3	30.6	107.89	0	196.33	81097000000	141	32.9471	33.012	32.9089	32.9017	32.9273	32.929	32.6217	32.4276	32.7243	32.5346	32.7104	32.7417
	0.127353	-0.0564232	P62807;O60814;U3KQK0;P57053;Q99879;Q99877;P58876	P62807;O60814;U3KQK0;P57053;Q99879;Q99877;P58876	Histone H2B type 1-C/E/F/G/I;Histone H2B type 1-K;Histone H2B;Histone H2B type F-S;Histone H2B type 1-M;Histone H2B type 1-N;Histone H2B type 1-D	HIST1H2BC;HIST1H2BK;HIST1H2BN;H2BFS;HIST1H2BM;HIST1H2BD	Color [DarkGray]	1	4			12	2	0	72.2	7.9	0	13.906	0	7.1629	191300000000	52	34.0557	33.9907	33.9354	33.9918	34.1566	34.346	34.4265	34.3415	34.3458	33.6309	33.6231	33.7698
	0.0269172	0.0208693	O60828;H7C053;C9JQA1	O60828;H7C053	Polyglutamine-binding protein 1	PQBP1	Color [DarkGray]	1	4			3	3	3	19.6	19.6	19.6	30.472	0	19.837	6916000000	18	28.8508	28.8381	29.6504	29.3313	29.5111	28.8635	28.1847	29.7684	29.5712	29.19	29.311	29.145
+	2.20843	0.387618	O60832;C9IYT0;H7C0M1;H7C2Q9;H7BZF2;H7C2Q2	O60832;C9IYT0;H7C0M1	H/ACA ribonucleoprotein complex subunit 4	DKC1	Color [DarkGray]	1	4			9	9	9	25.3	25.3	25.3	57.673	0	59.522	24220000000	39	30.7727	30.7329	30.8937	30.9367	30.7549	30.894	31.3487	31.2206	31.4403	31.4782	31.0057	30.8171
	0.0913854	0.0194899	O60841	O60841	Eukaryotic translation initiation factor 5B	EIF5B	Color [DarkGray]	1	4			29	29	29	31.5	31.5	31.5	138.83	0	169.51	66030000000	113	32.4939	32.3594	32.5656	32.4033	32.5224	32.5847	32.553	32.7173	32.3113	32.3125	32.489	32.6632
	0.136885	0.0427446	O60869	O60869	Endothelial differentiation-related factor 1	EDF1	Color [DarkGray]	1	4			8	8	8	44.6	44.6	44.6	16.368	0	48.752	30272000000	63	31.2185	31.2758	31.4247	31.6342	31.3942	31.3093	31.8807	31.4003	31.466	31.326	31.324	31.116
	0.214878	-0.0412254	O60884;H3BMW5;I3L320	O60884	DnaJ homolog subfamily A member 2	DNAJA2	Color [DarkGray]	1	4			15	15	15	47.1	47.1	47.1	45.745	0	132.21	71980000000	113	32.5028	32.5133	32.6965	32.5579	32.7291	32.7253	32.8516	32.3914	32.5917	32.6239	32.5564	32.4626
	0.481191	-0.122444	O60885;M0QZD9;M0R0H4;M0QYW0	O60885;M0QZD9	Bromodomain-containing protein 4	BRD4	Color [DarkGray]	1	4			12	8	7	12.3	9.5	8.5	152.22	0	20.556	11041000000	11	29.8322	29.9822	30.2573	30.0293	30.1182	29.841	30.1041	29.5769	30.0139	29.6833	30.1728	29.7747
	0.598731	-0.226621	O60888;C9IZG4;C9IZQ5	O60888;C9IZG4	Protein CutA	CUTA	Color [DarkGray]	1	4			3	3	3	33.5	33.5	33.5	19.116	0	35.914	38189000000	44	31.9669	31.9319	31.6985	31.9952	31.6481	31.6264	31.8985	30.8463	31.3475	31.7066	31.9879	31.7206
	0.463529	-0.130871	O60925;E5RGS4;D6RGG5	O60925;E5RGS4	Prefoldin subunit 1	PFDN1	Color [DarkGray]	1	4			6	6	6	48.4	48.4	48.4	14.21	0	21.993	21126000000	30	31.1031	31.0735	30.8477	31.0542	30.7858	30.7539	31.0771	30.8351	30.9185	30.393	31.068	30.5412
	0.942345	-0.133969	O75083;D6RD66	O75083;D6RD66	WD repeat-containing protein 1	WDR1	Color [DarkGray]	1	4			25	25	25	56.9	56.9	56.9	66.193	0	219.59	197710000000	254	34.1545	34.2406	34.1245	34.2011	34.0465	34.1809	34.239	33.7806	34.0884	34.189	33.9197	33.9277
	1.12553	-0.196115	O75131;E5RG68;H0YB26;E5RG97;E5RJ85;E5RHZ0;E5RFT7;E7ENV7;Q86VY2;Q7Z6C8;Q8IYJ1;Q96A23;O95741;Q86YQ8;Q9HCH3;Q9UBL6	O75131;E5RG68	Copine-3	CPNE3	Color [DarkGray]	1	4			9	9	8	19.4	19.4	17.7	60.13	0	37.659	24602000000	47	31.2622	31.2297	31.2174	31.1117	31.126	31.0662	30.5275	31.14	30.9715	31.0943	31.1154	30.9878
	0.0484101	-0.0360161	O75165;H0Y8Q2	O75165	DnaJ homolog subfamily C member 13	DNAJC13	Color [DarkGray]	1	4			7	7	7	4.5	4.5	4.5	254.41	0	13.185	2765600000	4	27.4066	26.9483	28.0733	28.3512	28.0617	28.4297	27.651	27.9912	27.7386	28.2189	28.027	27.428
+	1.70458	1.62342	O75170;T1ECW5	O75170	Serine/threonine-protein phosphatase 6 regulatory subunit 2	PPP6R2	Color [DarkGray]	1	4			3	3	3	3.4	3.4	3.4	104.94	0	12.658	4683500000	9	26.3529	27.7367	27.4966	26.8356	27.16	27.6315	27.2119	29.2097	29.901	30.6059	28.5034	27.522
	0.10241	-0.0490977	O75175;H7C148;H7C5J4;H0Y5X7	O75175	CCR4-NOT transcription complex subunit 3	CNOT3	Color [DarkGray]	1	4			7	7	7	9.7	9.7	9.7	81.871	0	25.747	10775000000	21	29.8009	29.8437	29.9852	30.1917	29.7575	29.7932	29.1095	29.6742	30.1102	30.0628	30.2156	29.9053
+	3.39074	-0.285152	O75190;C9J2C4;E9PH18;C9JDX6;F8WCZ4;C9J2P2;C9JDR7;C9JB42;Q8NHS0;C9JN01;C9JRD2;C9JXB9;Q8WWF6;P25686	O75190;C9J2C4;E9PH18;C9JDX6;F8WCZ4;C9J2P2	DnaJ homolog subfamily B member 6	DNAJB6	Color [DarkGray]	1	4			11	11	11	37.4	37.4	37.4	36.087	0	104.14	29168000000	56	31.2553	31.4134	31.5206	31.5529	31.455	31.4887	31.0782	31.2586	31.2684	31.1602	31.1031	31.1064
+	1.74684	-0.301109	O75223;M0QZK8;B8ZZK2;H7BZK5	O75223;M0QZK8;B8ZZK2	Gamma-glutamylcyclotransferase	GGCT	Color [DarkGray]	1	4			7	7	7	52.1	52.1	52.1	21.007	0	51.236	27640000000	42	31.1134	31.273	31.555	31.2713	31.6981	31.281	30.9136	31.174	31.0503	31.0226	30.9333	31.2915
	0.489614	-0.227728	O75306;B7Z9L2	O75306;B7Z9L2	NADH dehydrogenase [ubiquinone] iron-sulfur protein 2, mitochondrial	NDUFS2	Color [DarkGray]	1	4			8	8	8	20.3	20.3	20.3	52.545	0	41.568	10939000000	17	30.0785	29.698	30.0496	29.7831	30.2156	30.1718	28.8552	30.0688	30.0184	30.2162	29.6076	29.8641
	0.309792	-0.127753	O75340;H0Y9X3;E7EPW6	O75340	Programmed cell death protein 6	PDCD6	Color [DarkGray]	1	4			7	7	7	51.8	51.8	51.8	21.868	0	48.534	21861000000	46	30.8519	31.1453	30.9516	30.9864	30.8776	30.8875	30.1004	30.6766	31.1888	30.853	31.2887	30.8262
	0.435113	-0.1309	O75348;F2Z307;O95670	O75348	V-type proton ATPase subunit G 1	ATP6V1G1	Color [DarkGray]	1	4			4	4	4	51.7	51.7	51.7	13.757	0	45.974	14645000000	23	30.2503	30.6788	30.1954	30.5202	30.115	30.5162	30.3254	30.4254	29.8234	30.4844	30.0548	30.3771
+	2.22252	0.301877	O75351;K7EL71;K7EKZ3	O75351	Vacuolar protein sorting-associated protein 4B	VPS4B	Color [DarkGray]	1	4			6	4	4	17.8	13.3	13.3	49.301	0	20.438	10449000000	10	29.6424	29.8168	29.7436	29.9517	29.5587	29.4785	30.0889	29.8986	30.1669	29.8883	30.07	29.8903
	1.01765	-0.16944	O75367;B4DJC3;D6RCF2	O75367;B4DJC3	Core histone macro-H2A.1;Histone H2A	H2AFY	Color [DarkGray]	1	4			14	14	12	59.9	59.9	53	39.617	0	138.58	46414000000	86	32.3239	32.1376	32.0785	31.9134	32.0953	31.9171	31.7534	31.7552	32.1525	31.9207	31.8125	32.0547
+	2.34513	-0.475214	O75368	O75368	SH3 domain-binding glutamic acid-rich-like protein	SH3BGRL	Color [DarkGray]	1	4			5	5	5	55.3	55.3	55.3	12.774	0	30.821	21898000000	34	30.9679	31.0781	31.0486	31.4838	31.044	31.1506	31.0473	30.3541	30.7977	30.5869	30.7372	30.3985
+	4.17767	-0.342472	O75369;E7EN95;H7C5L4;Q8WXT3	O75369;E7EN95	Filamin-B	FLNB	Color [DarkGray]	1	4			95	84	82	52	49	47.7	278.16	0	323.31	293420000000	475	34.6874	34.7938	34.8868	34.8326	34.8307	34.8032	34.3971	34.5325	34.2891	34.5957	34.4464	34.519
	0.165171	0.254556	O75391;I3L0X5;I3L4C3;I3L0Q5	O75391;I3L0X5;I3L4C3	Sperm-associated antigen 7	SPAG7	Color [DarkGray]	1	4			6	6	6	36.6	36.6	36.6	26.034	0	30.067	11314000000	8	27.6388	30.4127	29.9699	30.5806	30.0941	27.8203	30.1266	29.8263	29.7367	30.1517	28.3585	29.844
+	1.4235	0.706255	O75396	O75396	Vesicle-trafficking protein SEC22b	SEC22B	Color [DarkGray]	1	4			3	3	3	15.8	15.8	15.8	24.593	0	19.972	3333400000	11	26.983	28.0548	27.233	27.9426	28.0891	28.0466	28.0487	29.1444	28.6103	28.6488	28.5294	27.6049
	0.301998	-0.0681238	O75400;F5H578;H0YG38;H7C2N3	O75400	Pre-mRNA-processing factor 40 homolog A	PRPF40A	Color [DarkGray]	1	4			16	16	16	20.9	20.9	20.9	108.8	0	63.752	47727000000	79	31.9108	31.9092	32.0468	32.2653	31.9566	32.192	32.12	31.8074	32.2089	31.8723	32.0904	31.7731
	0.0898531	0.0501334	O75431;C9JNK6;C9JAZ1;F8WE26	O75431;C9JNK6;C9JAZ1	Metaxin-2	MTX2	Color [DarkGray]	1	4			6	6	6	36.9	36.9	36.9	29.763	0	33.85	10342000000	22	29.8369	29.7042	29.979	30.2205	29.6852	29.6292	30.7477	29.7748	30.0016	29.4639	29.6653	29.7026
+	2.27875	0.281068	O75436;F5H4L7;S4R3Q6;G3V1N8;S4R2Y3	O75436;F5H4L7;S4R3Q6;G3V1N8	Vacuolar protein sorting-associated protein 26A	VPS26A	Color [DarkGray]	1	4			11	11	10	41.9	41.9	39.8	38.169	0	50.57	22614000000	47	30.6048	30.7341	31.0062	30.9482	30.952	30.6665	31.0668	31.1322	30.9515	31.13	31.2304	31.0873
+	1.67917	-0.218393	O75475;H3BPQ6;V9GYT7	O75475	PC4 and SFRS1-interacting protein	PSIP1	Color [DarkGray]	1	4			22	22	21	42.3	42.3	40.8	60.103	0	152	191690000000	212	33.9097	34.0209	34.139	34.1474	34.1589	34.3388	34.0363	34.0474	33.8413	33.878	33.6946	33.9069
	0.48571	-0.0703338	O75489;E9PS48;B4DFM8;G3V194;E9PKL8	O75489	NADH dehydrogenase [ubiquinone] iron-sulfur protein 3, mitochondrial	NDUFS3	Color [DarkGray]	1	4			11	11	11	45.5	45.5	45.5	30.241	0	77.54	30823000000	50	31.5879	31.4247	31.5827	31.3381	31.3493	31.4472	31.4237	31.5774	31.3621	31.3137	31.2013	31.4297
	0.134512	-0.0349865	Q5JRI1;O75494;Q6IQ42;R4GMP8;Q8WXF0	Q5JRI1;O75494;Q6IQ42	Serine/arginine-rich splicing factor 10	SRSF10;FUSIP1	Color [DarkGray]	1	4			7	7	7	49.4	49.4	49.4	20.913	0	35.082	52378000000	48	32.4883	32.2557	32.0746	32.0222	32.0412	32.3552	32.2443	32.3082	32.3638	32.0057	32.0695	32.0358
	0.193859	0.110523	O75506	O75506	Heat shock factor-binding protein 1	HSBP1	Color [DarkGray]	1	4			6	6	6	90.8	90.8	90.8	8.5435	0	123.63	62618000000	64	32.4991	32.2631	32.3419	32.4984	32.2959	32.1973	33.1387	31.9034	33.0881	32.2012	32.4821	31.9455
	1.44533	-0.213135	O75521;F1LLU7;F8WAW4;C9JB63;C9J000;F8W6J1	O75521;F1LLU7	Enoyl-CoA delta isomerase 2, mitochondrial	ECI2	Color [DarkGray]	1	4			9	9	9	26.9	26.9	26.9	43.585	0	23.007	9780900000	21	29.9467	29.8571	30.0571	29.6309	29.9134	29.6689	29.6724	29.7736	29.5604	29.8029	29.507	29.479
+	2.03384	-0.978513	O75525;E5RG12;H0YAQ3;E5RJZ9;H0YAQ1	O75525;E5RG12;H0YAQ3;E5RJZ9	KH domain-containing, RNA-binding, signal transduction-associated protein 3	KHDRBS3	Color [DarkGray]	1	4			5	3	3	13.9	9	9	38.799	0	6.6005	2848100000	5	28.3847	28.3834	27.3952	28.5847	28.2638	27.8448	28.1576	26.3441	26.834	27.3394	27.2072	27.1032
+	1.56217	-0.217363	O75531;E9PJJ8	O75531	Barrier-to-autointegration factor;Barrier-to-autointegration factor, N-terminally processed	BANF1	Color [DarkGray]	1	4			12	12	12	70.8	70.8	70.8	10.058	0	99.121	161420000000	175	33.9516	33.9573	33.8124	33.8078	33.4848	33.8643	33.7392	33.5258	33.5781	33.4705	33.7268	33.5337
	0.409067	-0.0293439	O75533;H7C341;B4DGZ4;F8WC19	O75533	Splicing factor 3B subunit 1	SF3B1	Color [DarkGray]	1	4			49	49	49	52.4	52.4	52.4	145.83	0	323.31	241020000000	386	34.3563	34.431	34.3768	34.385	34.3828	34.3704	34.4085	34.393	34.2553	34.3488	34.2755	34.4454
	0.461821	-0.0501448	O75534;E9PLT0;E9PNG3;E9PLD4;E9PJK7;E9PKN4	O75534;E9PLT0	Cold shock domain-containing protein E1	CSDE1	Color [DarkGray]	1	4			33	33	33	49.6	49.6	49.6	88.884	0	297.43	149280000000	265	33.7159	33.7238	33.7463	33.6799	33.7711	33.6491	33.4491	33.6574	33.7152	33.7645	33.6462	33.7527
	1.09164	-0.264763	O75569;F8WEG8;G5E9Q4;C9JMM3;B4DJC7	O75569;F8WEG8;G5E9Q4;C9JMM3;B4DJC7	Interferon-inducible double-stranded RNA-dependent protein kinase activator A	PRKRA	Color [DarkGray]	1	4			4	4	4	20.4	20.4	20.4	34.404	0	22.358	8841900000	19	29.8676	29.9995	29.7799	29.8953	29.2178	29.5646	29.5095	29.5504	29.4991	29.2991	29.2057	29.6723
	1.29195	-0.212035	O75607	O75607	Nucleoplasmin-3	NPM3	Color [DarkGray]	1	4			4	4	4	41	41	41	19.343	0	96.397	28834000000	33	31.4127	31.6066	31.564	31.3028	31.1481	31.4568	31.0561	31.084	31.065	31.4137	31.3782	31.2217
	1.20732	-0.21348	O75608;E5RGR0;E5RJ48;E5RI35	O75608;E5RGR0	Acyl-protein thioesterase 1	LYPLA1	Color [DarkGray]	1	4			7	7	7	58.7	58.7	58.7	24.669	0	107.54	30506000000	58	31.4907	31.6167	31.4249	31.5086	31.4208	31.4197	31.1593	31.059	31.4188	31.1887	31.6764	31.0983
	2.04371	0.118453	O75643;C9JAQ9;B4E0P5;Q86VH2	O75643	U5 small nuclear ribonucleoprotein 200 kDa helicase	SNRNP200	Color [DarkGray]	1	4			70	70	70	40.9	40.9	40.9	244.5	0	323.31	252720000000	452	34.4306	34.4095	34.4108	34.3329	34.3895	34.3197	34.4332	34.53	34.4644	34.4134	34.5448	34.618
	0.115076	0.0315183	O75663	O75663	TIP41-like protein	TIPRL	Color [DarkGray]	1	4			10	10	10	55.1	55.1	55.1	31.444	0	47.795	12716000000	34	29.9848	30.0554	30.2985	30.1526	30.0448	30.1152	30.0795	29.7608	30.4578	30.1602	30.1287	30.2535
+	0.726747	-0.75115	O75688;B8ZZF0;C9JIR6;E9PL75;E9PJN3	O75688;B8ZZF0;C9JIR6	Protein phosphatase 1B	PPM1B	Color [DarkGray]	1	4			9	9	6	24.6	24.6	18.2	52.642	0	34.72	14038000000	20	30.4917	30.6521	30.5074	30.8647	30.2503	30.0121	30.044	30.2616	30.237	27.1487	30.497	30.0832
	0.162226	-0.19611	O75691	O75691	Small subunit processome component 20 homolog	UTP20	Color [DarkGray]	1	4			5	5	5	2.3	2.3	2.3	318.38	0	12.477	789190000	5	25.9615	27.5235	27.3409	27.5739	27.699	25.9921	27.7835	27.0329	26.057	26.5256	25.8059	27.7093
	0.0656118	0.0152477	O75717;F8W7P7;C9JYB3	O75717;F8W7P7	WD repeat and HMG-box DNA-binding protein 1	WDHD1	Color [DarkGray]	1	4			21	21	21	25.5	25.5	25.5	125.97	0	92.283	31103000000	54	31.2349	31.2001	31.5717	31.4082	31.3469	31.3622	31.3658	31.1426	31.5665	31.2315	31.4635	31.4457
	0.312119	0.0903686	O75718;C9JP16;Q92791	O75718;C9JP16	Cartilage-associated protein	CRTAP	Color [DarkGray]	1	4			7	7	7	18	18	18	46.561	0	15.705	15939000000	34	30.2289	30.4561	30.4346	30.0887	30.115	30.2784	29.8493	30.3871	30.5335	30.5744	30.4709	30.3286
+	0.793448	-0.891597	O75792	O75792	Ribonuclease H2 subunit A	RNASEH2A	Color [DarkGray]	1	4			8	8	8	36.5	36.5	36.5	33.395	0	25.865	9948500000	8	29.9027	29.807	29.6683	29.9047	29.9682	30.1331	26.6171	29.872	27.8311	29.9697	29.7925	29.9519
+	1.77329	0.858401	O75794;X6RF82;X6RA30;X6RKY7;H7BZW7	O75794;X6RF82;X6RA30	Cell division cycle protein 123 homolog	CDC123	Color [DarkGray]	1	4			9	9	9	35.1	35.1	35.1	39.134	0	20.136	12391000000	13	29.0169	29.51	29.8753	29.1556	29.2635	30.321	29.4721	30.6905	30.7644	30.9454	30.3338	30.0865
	0.207216	0.0422382	O75821;K7ENA8;K7ER90;K7EL20;K7EP16;K7EL60;K7ENH0	O75821;K7ENA8;K7ER90;K7EL20	Eukaryotic translation initiation factor 3 subunit G	EIF3G	Color [DarkGray]	1	4			12	12	12	53.1	53.1	53.1	35.611	0	156.75	74227000000	114	32.5401	32.7527	32.4507	32.833	32.6206	32.7895	32.6752	32.5465	32.8489	32.7098	32.8752	32.5845
	0.179117	0.0595357	O75822;H0YGJ7;H0YLP3	O75822	Eukaryotic translation initiation factor 3 subunit J	EIF3J	Color [DarkGray]	1	4			6	6	6	38	38	38	29.062	0	82.289	30335000000	58	31.4101	31.435	31.1615	31.4095	31.305	31.4358	31.8032	30.8778	31.5321	31.3696	31.5177	31.4138
+	1.43624	0.282183	O75832;B1AJY7;B1AJY5;B1AJY6	O75832;B1AJY7;B1AJY5	26S proteasome non-ATPase regulatory subunit 10	PSMD10	Color [DarkGray]	1	4			7	7	7	38.1	38.1	38.1	24.428	0	31.243	25927000000	43	31.0992	31.167	30.8108	30.8852	30.714	30.9695	30.8472	31.3066	31.553	31.1875	31.2676	31.1769
	0.224455	0.0440477	O75874;C9J4N6;C9JLU6;C9JJE5	O75874	Isocitrate dehydrogenase [NADP] cytoplasmic	IDH1	Color [DarkGray]	1	4			26	26	25	68.1	68.1	65.9	46.659	0	225.95	488910000000	326	35.1547	35.2558	35.4638	35.307	35.5568	35.4651	35.4993	35.5101	35.2276	35.4813	35.2755	35.4738
	0.669108	-0.566067	O75934	O75934	Pre-mRNA-splicing factor SPF27	BCAS2	Color [DarkGray]	1	4			8	8	8	41.3	41.3	41.3	26.131	0	47.721	13123000000	18	30.4636	30.2625	30.1269	30.4721	30.1289	30.141	27.6036	30.0256	30.2973	30.0317	30.0536	30.1867
	0.214352	0.0707932	O75937;S4R3J5	O75937	DnaJ homolog subfamily C member 8	DNAJC8	Color [DarkGray]	1	4			10	10	10	36.8	36.8	36.8	29.841	0	82.241	57481000000	89	32.3373	32.496	32.1786	32.2254	32.1206	32.3019	32.4165	31.8483	32.7716	32.3132	32.4648	32.2701
+	1.06212	-0.31297	O75940	O75940	Survival of motor neuron-related-splicing factor 30	SMNDC1	Color [DarkGray]	1	4			4	4	4	29.8	29.8	29.8	26.711	0	49.359	10545000000	24	29.8749	29.9134	30.0061	30.384	30.2581	29.4997	29.7593	29.4429	29.9633	29.5568	29.3772	29.9589
+	1.02685	-0.506505	O75947;F5H608	O75947	ATP synthase subunit d, mitochondrial	ATP5H	Color [DarkGray]	1	4			13	13	13	75.8	75.8	75.8	18.491	0	67.691	54085000000	58	32.4624	32.1083	32.6033	31.6284	32.6106	32.6928	30.994	32.2948	31.4881	31.7786	32.1807	32.3305
+	1.24484	0.275015	O75955;B4DVY7;A2AB12;A2AB09;A2AB10;A2AB13;A2AB11;A2ABJ5	O75955;B4DVY7;A2AB12;A2AB09;A2AB10	Flotillin-1	FLOT1	Color [DarkGray]	1	4			17	17	17	49.6	49.6	49.6	47.355	0	73.037	24067000000	51	31.2354	31.0688	30.6413	30.7254	30.7774	31.0309	30.9782	31.3772	31.0645	31.1932	31.0175	31.4986
	0.529	-0.814606	O75964;E9PN17	O75964;E9PN17	ATP synthase subunit g, mitochondrial	ATP5L	Color [DarkGray]	1	4			6	6	6	75.7	75.7	75.7	11.428	0	19.629	20713000000	31	31.0651	30.4849	31.5298	29.9925	31.5426	30.5037	26.7548	31.5811	30.2746	30.4579	30.1347	31.028
	0.322813	-0.141243	O75976;J3QQJ4;J3QRJ9	O75976	Carboxypeptidase D	CPD	Color [DarkGray]	1	4			10	10	10	9.7	9.7	9.7	152.93	0	36.701	8404400000	9	29.6007	29.61	29.6723	29.3227	29.451	29.7002	28.797	30.0971	29.1074	29.3884	29.5526	29.5668
	1.30392	0.136936	O76003	O76003	Glutaredoxin-3	GLRX3	Color [DarkGray]	1	4			16	16	16	59.7	59.7	59.7	37.432	0	141.37	154360000000	151	33.687	33.6163	33.7124	33.8799	33.7966	33.6234	34.0188	33.8279	33.8994	33.836	33.8734	33.6818
	0.471399	0.170883	O76031	O76031	ATP-dependent Clp protease ATP-binding subunit clpX-like, mitochondrial	CLPX	Color [DarkGray]	1	4			5	5	5	9.8	9.8	9.8	69.223	0	13.784	5168100000	7	28.7353	28.5613	29.2274	28.6754	28.6928	28.895	29.1252	29.3085	28.866	28.8546	28.3921	29.266
+	0.80687	0.744733	Q5QPB1;O76080	Q5QPB1;O76080	AN1-type zinc finger protein 5	ZFAND5	Color [DarkGray]	1	4			2	2	2	10.9	10.9	10.9	22.54	0	17.327	1655900000	6	27.7908	26.8174	27.1427	27.8857	26.7323	26.5729	26.5434	27.8729	26.7217	28.8604	28.5496	28.8622
	0.213906	-0.0463225	O76094;D6RDY6;R4GNC1	O76094;D6RDY6	Signal recognition particle subunit SRP72	SRP72	Color [DarkGray]	1	4			16	16	16	30.7	30.7	30.7	74.605	0	136.32	41986000000	67	31.8977	31.8632	31.792	32.115	31.7133	31.9244	32.0781	31.8922	31.8822	31.6459	31.8875	31.6418
	0.781917	-0.224499	O94760;B4DYP1;B4DGT0	O94760;B4DYP1;B4DGT0	N(G),N(G)-dimethylarginine dimethylaminohydrolase 1	DDAH1	Color [DarkGray]	1	4			10	10	9	46	46	43.2	31.121	0	39.755	12887000000	26	29.9151	30.6151	30.6225	29.9932	30.3716	29.8982	30.0398	29.8135	29.9044	30.1642	30.0255	30.1213
+	1.50593	-1.34402	O94776	O94776	Metastasis-associated protein MTA2	MTA2	Color [DarkGray]	1	4			10	6	6	16.6	10.5	10.5	75.022	0	12.921	6998500000	11	30.2516	29.9011	29.252	29.497	29.0054	29.0732	28.8718	27.6135	29.0416	26.055	29.3366	27.9978
+	1.6478	-0.353025	O94808;E5RJP4	O94808	Glutamine--fructose-6-phosphate aminotransferase [isomerizing] 2	GFPT2	Color [DarkGray]	1	4			18	12	12	30.4	20.1	20.1	76.93	0	55.569	24124000000	36	31.0182	31.0841	31.3212	31.2467	31.1283	31.39	30.7702	31.2079	30.3541	30.8942	30.8283	31.0158
	0.884464	0.213462	O94826	O94826	Mitochondrial import receptor subunit TOM70	TOMM70A	Color [DarkGray]	1	4			8	8	8	13.2	13.2	13.2	67.454	0	30.369	16428000000	32	30.5328	30.1681	30.2015	30.588	30.4973	30.3564	30.4398	30.8619	30.2673	30.8199	30.4026	30.8333
	0.040525	0.0460749	O94855;E9PC44;E9PDM8	O94855;E9PC44;E9PDM8	Protein transport protein Sec24D	SEC24D	Color [DarkGray]	1	4			8	8	8	10	10	10	113.01	0	32.246	11143000000	15	29.4669	29.6703	29.6027	30.0856	29.9728	29.8958	29.937	30.1679	30.6861	27.952	30.0682	30.1593
	0.431794	0.146043	O94874	O94874	E3 UFM1-protein ligase 1	UFL1	Color [DarkGray]	1	4			9	9	9	15	15	15	89.594	0	40.501	9242300000	21	29.8271	29.5698	29.5225	29.5867	29.566	29.4869	29.37	29.7378	29.3353	29.6864	30.0844	30.2214
+	1.6571	-0.314855	O94888;C9JAT7;F5GYB1;F8WB69;C9JD50	O94888;C9JAT7;F5GYB1	UBX domain-containing protein 7	UBXN7	Color [DarkGray]	1	4			9	9	9	22.7	22.7	22.7	54.862	0	44.085	23324000000	38	31.194	31.0669	31.2791	31.3199	31.1864	30.8734	31.0666	30.4939	31.0583	30.6222	30.8692	30.9202
	0.644765	-0.646293	O94903;E5RFX7;E5RG77;H0YBG2	O94903;E5RFX7;E5RG77	Proline synthase co-transcribed bacterial homolog protein	PROSC	Color [DarkGray]	1	4			3	3	3	14.2	14.2	14.2	30.344	0	20.468	5112800000	11	27.8121	28.8718	28.9248	29.107	29.0342	28.9835	27.3182	29.1283	28.7288	28.5888	28.8615	26.23
	0.0223531	-0.00861549	O94906	O94906	Pre-mRNA-processing factor 6	PRPF6	Color [DarkGray]	1	4			16	16	16	19.8	19.8	19.8	106.92	0	53.194	21092000000	38	30.8265	30.7513	30.9378	30.6181	30.8759	31.0755	30.4846	30.8865	31.0802	31.0548	30.474	31.0532
	0.0701714	0.108537	O94925;H7BZD1	O94925	Glutaminase kidney isoform, mitochondrial	GLS	Color [DarkGray]	1	4			7	7	7	18.7	18.7	18.7	73.46	0	24.58	4707400000	6	27.017	29.1214	28.6267	27.6294	27.1743	29.2575	28.6283	27.5992	27.5252	27.2566	28.702	29.7662
	0.0143702	-0.0104291	O94973;E9PR62;E9PNC4;E9PQP4;H0YDE9;H0YEG0	O94973	AP-2 complex subunit alpha-2	AP2A2	Color [DarkGray]	1	4			17	11	11	25.5	18.4	18.4	103.96	0	89.864	18777000000	45	30.7596	30.6791	30.6945	30.6618	30.4862	30.5407	31.6601	30.3352	29.8314	30.5696	30.7733	30.5898
	0.769101	-0.167038	O95104	O95104	Splicing factor, arginine/serine-rich 15	SCAF4	Color [DarkGray]	1	4			8	8	5	9	9	6.7	125.87	0	39.842	13136000000	28	30.4272	30.135	30.295	30.1873	30.3116	30.0383	29.7549	30.351	29.854	30.3163	30.0558	30.0602
+	2.58598	0.643588	O95155;K7EP75;K7ERA7	O95155	Ubiquitin conjugation factor E4 B	UBE4B	Color [DarkGray]	1	4			11	11	11	10.6	10.6	10.6	146.18	0	33.494	7103600000	13	28.335	29.0589	28.826	28.8676	29.3602	29.1328	29.3327	29.5385	29.5453	29.4486	29.8344	29.7427
	0.0597117	-0.0207783	O95163;F5H2T0;H0YDF3	O95163;F5H2T0	Elongator complex protein 1	IKBKAP	Color [DarkGray]	1	4			13	13	13	14	14	14	150.25	0	45.913	15829000000	45	30.4511	30.3799	30.467	30.4375	30.4534	30.5224	29.882	30.5122	30.3623	30.4584	30.5947	30.7771
	0.352524	0.447505	O95168;F2Z3P9;C9JXQ9	O95168	NADH dehydrogenase [ubiquinone] 1 beta subcomplex subunit 4	NDUFB4	Color [DarkGray]	1	4			3	3	3	27.1	27.1	27.1	15.208	0	6.1805	4170400000	4	28.0431	26.3976	28.4545	27.0043	27.9082	26.9123	28.2707	29.4064	26.517	26.6364	28.0857	28.489
	0.156796	-0.0355326	O95182;M0R0N0	O95182;M0R0N0	NADH dehydrogenase [ubiquinone] 1 alpha subcomplex subunit 7	NDUFA7	Color [DarkGray]	1	4			4	4	4	41.6	41.6	41.6	12.551	0	23.415	8513400000	10	29.4041	29.534	29.6885	29.5476	29.8149	29.5664	29.8272	29.539	29.5793	29.5365	29.5505	29.3097
+	0.945969	0.941516	O95197	O95197	Reticulon-3	RTN3	Color [DarkGray]	1	4			2	2	2	1.9	1.9	1.9	112.61	0	5.4216	13024000000	13	30.6346	30.6297	29.6705	27.2226	29.6856	28.8186	29.9001	30.2338	30.4622	30.8067	30.213	30.6949
	0.346748	0.389176	O95229;R4GMS7	O95229;R4GMS7	ZW10 interactor	ZWINT	Color [DarkGray]	1	4			2	2	2	17.3	17.3	17.3	31.293	0	12.781	577530000	8	26.4831	26.3387	26.378	27.4874	27.8869	26.4275	28.2692	28.2335	27.5083	27.1864	26.3992	25.7402
	0.0184037	-0.010994	O95239;Q2VIQ3	O95239	Chromosome-associated kinesin KIF4A	KIF4A	Color [DarkGray]	1	4			10	10	10	8.8	8.8	8.8	139.88	0	25.342	6281900000	13	29.2818	29.1716	29.1556	28.9204	28.9094	28.9987	29.0556	29.3098	28.387	29.4992	28.5854	29.5346
	0.256454	0.239383	O95292	O95292	Vesicle-associated membrane protein-associated protein B/C	VAPB	Color [DarkGray]	1	4			4	3	3	21.8	16.9	16.9	27.228	0	12.347	2334100000	8	27.8881	27.9624	27.2764	28.3178	26.7711	27.8908	27.7165	28.3054	28.6114	28.4317	26.4755	28.0024
	0.154191	-0.0590455	O95336;M0R261;M0R0U3;M0R1L2	O95336;M0R261	6-phosphogluconolactonase	PGLS	Color [DarkGray]	1	4			11	11	11	69.8	69.8	69.8	27.547	0	111.16	55444000000	101	32.1764	32.376	32.3137	32.5369	32.1394	32.2012	32.7745	32.0284	32.3871	32.0579	32.3113	31.8301
+	2.21062	-0.206299	O95347;Q5T821	O95347	Structural maintenance of chromosomes protein 2	SMC2	Color [DarkGray]	1	4			26	26	26	26.8	26.8	26.8	135.65	0	117.81	40989000000	77	31.8115	31.836	31.9645	31.911	31.9702	31.9193	31.5173	31.7416	31.6182	31.8603	31.6257	31.8117
+	5.48272	-0.498013	O95372;Q5QPQ1;Q5QPQ0;Q5QPQ3;Q5QPQ2;E7EPS4;Q5QPN9;Q5QPN5	O95372;Q5QPQ1;Q5QPQ0;Q5QPQ3;Q5QPQ2;E7EPS4;Q5QPN9	Acyl-protein thioesterase 2	LYPLA2	Color [DarkGray]	1	4			8	8	8	51.5	51.5	51.5	24.737	0	57.221	51231000000	83	32.3216	32.2704	32.2937	32.2974	32.1849	32.2496	31.6718	31.9841	31.7117	31.7986	31.6509	31.8124
	0.423808	0.0773818	O95373;E9PLB2;E9PLJ0	O95373	Importin-7	IPO7	Color [DarkGray]	1	4			29	29	28	35.3	35.3	34.3	119.52	0	283.37	152200000000	226	33.6957	33.6067	33.5064	33.6536	33.6121	33.6432	34.0614	33.5441	33.6261	33.5609	33.7648	33.6248
+	2.11749	-0.364615	O95394;J3KN95;H0Y987;H0Y8I3;D6RCQ8;D6RF77;D6RCD1;D6RC77;D6RIS6	O95394;J3KN95	Phosphoacetylglucosamine mutase	PGM3	Color [DarkGray]	1	4			14	14	14	41.7	41.7	41.7	59.851	0	104.87	31176000000	63	31.702	31.7138	31.6528	31.5001	31.4538	31.429	30.7975	31.2539	31.4583	31.1349	31.4032	31.2159
+	1.15532	-0.738523	O95400	O95400	CD2 antigen cytoplasmic tail-binding protein 2	CD2BP2	Color [DarkGray]	1	4			3	3	3	16.1	16.1	16.1	37.646	0	29.614	7856400000	20	29.7242	29.5609	29.6921	29.9262	29.5782	29.4571	27.2213	28.9873	29.4313	28.9173	29.6667	29.2837
	0.377711	-0.318074	O95409	O95409	Zinc finger protein ZIC 2	ZIC2	Color [DarkGray]	1	4			3	3	3	7.5	7.5	7.5	55.005	0	11.567	2243800000	8	28.3226	28.702	27.506	28.2454	27.4828	27.5257	27.7905	28.4263	28.141	27.8911	26.2811	27.346
	0.307445	0.19278	O95429	O95429	BAG family molecular chaperone regulator 4	BAG4	Color [DarkGray]	1	4			2	2	2	5.5	5.5	5.5	49.593	0	7.1089	1712100000	9	27.6005	27.6019	27.6359	26.9433	27.5967	27.66	28.4114	28.2757	27.605	27.4928	26.7384	27.6717
	0.179239	-0.0345338	O95433;B4DUR9;G3V438;H0YJG7;H0YJU2;H0YJ63;G3V3W9;H0YJG6	O95433;B4DUR9;G3V438;H0YJG7	Activator of 90 kDa heat shock protein ATPase homolog 1	AHSA1	Color [DarkGray]	1	4			19	19	19	69.5	69.5	69.5	38.274	0	199.06	124360000000	182	33.5129	33.5726	33.3232	33.413	33.4527	33.4335	33.5272	33.15	33.5667	33.3185	33.5652	33.3731
+	1.22385	-0.345671	O95453;B4DSB0;H3BRK1;F5H1Z4	O95453;B4DSB0;H3BRK1	Poly(A)-specific ribonuclease PARN	PARN	Color [DarkGray]	1	4			10	10	10	21.4	21.4	21.4	73.45	0	40.679	15823000000	26	31.0967	30.4382	30.5883	30.4512	30.4728	30.2512	29.9738	30.4085	30.0299	30.6298	29.9403	30.2421
+	2.67462	-0.347168	O95456;F8WBH7	O95456	Proteasome assembly chaperone 1	PSMG1	Color [DarkGray]	1	4			7	7	7	32.6	32.6	32.6	32.854	0	28.007	16632000000	39	30.7894	30.8385	30.5458	30.7362	30.3957	30.8577	30.3609	30.1794	30.4126	30.4539	30.3523	30.3214
	0.682634	0.248328	O95486	O95486	Protein transport protein Sec24A	SEC24A	Color [DarkGray]	1	4			8	8	8	10.8	10.8	10.8	119.75	0	20.589	8834800000	18	29.277	29.3123	29.5745	29.2026	29.6074	29.2865	29.1014	30.2058	29.6116	29.7604	29.1976	29.8735
	0.521595	0.445588	O95573;H7C260	O95573	Long-chain-fatty-acid--CoA ligase 3	ACSL3	Color [DarkGray]	1	4			7	6	6	15.1	12.6	12.6	80.419	0	35.672	4460900000	7	28.0425	27.9855	28.4905	28.2378	28.3105	28.2066	27.2422	28.2834	28.3919	29.8422	28.4458	29.7414
+	2.15719	-0.402133	O95671;E7ER97	O95671;E7ER97	N-acetylserotonin O-methyltransferase-like protein	ASMTL	Color [DarkGray]	1	4			14	14	14	36.1	36.1	36.1	68.856	0	200.94	53754000000	82	32.5101	32.5817	32.343	32.5196	32.128	32.0905	31.9601	31.8572	31.7602	31.9979	32.33	31.8547
	1.30905	-0.202339	O95747;C9JIG9	O95747;C9JIG9	Serine/threonine-protein kinase OSR1	OXSR1	Color [DarkGray]	1	4			12	12	11	32.1	32.1	28.7	58.022	0	80.931	32611000000	69	31.6245	31.6668	31.6193	31.678	31.5334	31.4599	31.7018	31.0952	31.3784	31.2803	31.5038	31.4083
+	1.63854	-1.18973	O95758;X6R242	O95758	Polypyrimidine tract-binding protein 3	PTBP3	Color [DarkGray]	1	4			10	7	7	30.1	25.5	25.5	59.689	0	68.063	21816000000	31	31.5978	31.5999	31.4741	31.0698	30.7926	30.8962	29.9392	30.5051	28.0365	30.711	30.4279	30.6724
	1.07647	-0.215205	O95782;M0R2D9	O95782	AP-2 complex subunit alpha-1	AP2A1	Color [DarkGray]	1	4			24	24	18	29.3	29.3	22.5	107.54	0	105.52	56715000000	105	32.4056	32.3422	32.4597	32.4008	32.3132	32.3772	31.6314	32.2779	32.207	32.2152	32.3045	32.3715
	0.880241	0.168349	Q5JW30;O95793;Q5JW28;F6UDC6	Q5JW30;O95793	Double-stranded RNA-binding protein Staufen homolog 1	STAU1	Color [DarkGray]	1	4			10	10	9	27.1	27.1	25.7	54.708	0	41.461	25276000000	58	30.9334	30.9278	30.9573	31.2686	31.0494	31.0318	30.7762	31.2949	31.2233	31.2898	31.39	31.2041
+	6.01625	0.871092	O95816;B4DXE2;A2A296	O95816;B4DXE2	BAG family molecular chaperone regulator 2	BAG2	Color [DarkGray]	1	4			8	8	8	39.8	39.8	39.8	23.772	0	31.231	9131300000	20	28.9552	29.2093	29.1183	29.0324	29.4366	29.2994	29.9263	30.1437	30.1494	30.0793	29.9386	30.0404
+	1.34231	1.24118	O95817;C9JFK9	O95817;C9JFK9	BAG family molecular chaperone regulator 3	BAG3	Color [DarkGray]	1	4			6	6	6	14.3	14.3	14.3	61.594	0	11.836	7467800000	6	26.7315	29.2721	29.1679	29.2332	28.8691	27.1369	28.3318	29.7491	29.9998	29.977	30.138	29.6621
	0.107005	-0.0251929	O95831;E9PMA0	O95831;E9PMA0	Apoptosis-inducing factor 1, mitochondrial	AIFM1	Color [DarkGray]	1	4			18	18	18	37.7	37.7	37.7	66.9	0	107.49	47828000000	101	32.1101	32.0173	31.9209	32.2238	32.0543	31.8226	32.2378	32.1011	31.7533	31.9224	31.9643	32.0191
	0.254913	0.237442	O95864	O95864	Fatty acid desaturase 2	FADS2	Color [DarkGray]	1	4			4	4	4	10.1	10.1	10.1	52.259	0	9.1471	2895900000	5	27.4758	27.5047	27.8758	27.7225	28.1245	27.7172	27.4732	29.4864	27.694	28.3195	26.7463	28.1256
	0.166802	-0.0821063	O95865;Q5SSV3;Q5SRR8;H0Y7N1	O95865;Q5SSV3;Q5SRR8;H0Y7N1	N(G),N(G)-dimethylarginine dimethylaminohydrolase 2	DDAH2	Color [DarkGray]	1	4			9	8	8	58.6	55.8	55.8	29.644	0	92.104	23180000000	37	30.9995	31.0655	30.939	30.9268	30.9608	30.8214	30.3595	30.9746	31.6369	30.5664	31.1083	30.5746
	0.00785135	0.00209967	O95881;V9GY50;V9GYV4	O95881	Thioredoxin domain-containing protein 12	TXNDC12	Color [DarkGray]	1	4			6	6	6	40.1	40.1	40.1	19.206	0	37.395	46860000000	70	31.9776	32.1614	31.7388	32.0125	31.9464	31.7715	31.7736	31.936	32.1914	31.812	32.0473	31.8605
	0.215974	0.289662	O95905;C9J316;C9JGV1;F2Z2R1	O95905;C9J316	Protein SGT1	ECD	Color [DarkGray]	1	4			5	5	5	16	16	16	72.757	0	46.373	6735300000	16	28.6226	29.0944	28.7925	28.449	28.913	29.0966	26.4602	29.7487	29.5877	29.6636	29.9046	29.3416
	0.604057	0.402581	O95983;K7EIE8	O95983;K7EIE8	Methyl-CpG-binding domain protein 3	MBD3	Color [DarkGray]	1	4			8	8	8	32	32	32	32.844	0	70.374	18664000000	41	30.544	30.5612	29.9064	30.7722	30.2374	30.3212	31.9549	30.5714	31.1129	30.4759	30.9277	29.7151
	0.222479	-0.288888	O96008;K7EKG4;K7EJ57	O96008;K7EKG4;K7EJ57	Mitochondrial import receptor subunit TOM40 homolog	TOMM40	Color [DarkGray]	1	4			6	6	6	30.7	30.7	30.7	37.893	0	75.648	16120000000	22	30.1762	30.2584	30.1859	30.4726	30.7646	30.4768	27.9286	31.1859	29.4592	30.8664	29.9161	31.245
	0.999935	-0.176875	O96019;H7C5S0;C9JQT2;O94805	O96019	Actin-like protein 6A	ACTL6A	Color [DarkGray]	1	4			13	13	13	42.7	42.7	42.7	47.46	0	217.62	88030000000	135	33.1005	33.014	32.8931	33.0979	32.9966	32.9287	33.0443	32.6608	33.0043	32.7091	33.0245	32.5265
	0.525084	0.933061	P00167;J3KNC7	P00167	Cytochrome b5	CYB5A	Color [DarkGray]	1	4			4	4	4	33.6	33.6	33.6	15.33	0	11.938	15531000000	8	26.9642	27.9511	30.2546	27.0762	30.7686	30.8121	29.931	30.7011	27.9808	30.3087	30.4076	30.0961
	1.00062	-0.241243	P00338;F5GXY2;F5GYU2;F5GXH2;F5H5J4;F5H6W8;F5GZQ4;Q6ZMR3;F5H8H6;F5GXC7;F5GWW2;F5GXU1;F5H5G7;F5H155;G3XAP5;F5H245;P07864	P00338	L-lactate dehydrogenase A chain	LDHA	Color [DarkGray]	1	4			23	23	21	75.6	75.6	71.7	36.688	0	296.08	1258600000000	448	36.9202	37.0871	36.6974	36.9887	36.6836	36.5813	36.9237	36.3734	36.7205	36.353	36.7922	36.348
	0.515708	-0.0988623	P00367;B4DGN5;B3KV55;P49448	P00367;B4DGN5;B3KV55;P49448	Glutamate dehydrogenase 1, mitochondrial;Glutamate dehydrogenase 2, mitochondrial	GLUD1;GLUD2	Color [DarkGray]	1	4			15	15	15	29.4	29.4	29.4	61.397	0	93.456	57952000000	114	32.4162	32.2069	32.5233	32.1598	32.3587	32.4306	31.9364	32.3415	32.3814	32.2192	32.2105	32.4134
	0.414425	0.591477	P00374;B4DDD2;B4DM58;C9JJ68;Q86XF0	P00374;B4DDD2;B4DM58	Dihydrofolate reductase	DHFR	Color [DarkGray]	1	4			4	4	4	29.9	29.9	29.9	21.452	0	18.321	6179400000	19	29.8454	29.7842	26.5849	29.5064	27.1907	27.1451	28.9109	28.9315	28.8643	29.1372	29.632	28.1295
+	1.43855	0.381845	P00387;B1AHF3	P00387;B1AHF3	NADH-cytochrome b5 reductase 3;NADH-cytochrome b5 reductase 3 membrane-bound form;NADH-cytochrome b5 reductase 3 soluble form	CYB5R3	Color [DarkGray]	1	4			7	7	7	33.2	33.2	33.2	34.234	0	51.128	17921000000	45	30.5798	30.4612	30.3311	30.44	30.5081	30.1864	31.0962	31.2335	30.2933	30.7164	30.5018	30.9563
+	7.60823	0.826815	P00390;H0YBD4;E5RI06;H0YC68	P00390	Glutathione reductase, mitochondrial	GSR	Color [DarkGray]	1	4			18	18	18	45.8	45.8	45.8	56.256	0	143.71	64105000000	95	31.972	32.0093	32.1042	32.0188	32.065	32.0563	32.7292	33.0274	32.973	32.8098	32.8972	32.7501
	0.0433133	0.0351121	P00403	P00403	Cytochrome c oxidase subunit 2	MT-CO2	Color [DarkGray]	1	4			5	5	5	40.5	40.5	40.5	25.565	0	90.908	27316000000	48	31.7133	30.4847	31.125	30.9991	31.0069	31.2232	30.4908	31.8396	30.4488	31.2145	31.0925	31.6766
	0.390967	0.0950101	P00441;H7BYH4	P00441;H7BYH4	Superoxide dismutase [Cu-Zn]	SOD1	Color [DarkGray]	1	4			6	6	6	64.9	64.9	64.9	15.936	0	116.26	123920000000	83	33.5135	33.3312	33.3204	33.6838	33.1773	33.2742	33.7959	33.3672	33.2931	33.4302	33.6372	33.3469
+	3.5487	-0.30674	P00491;G3V5M2;G3V2H3;G3V393	P00491;G3V5M2	Purine nucleoside phosphorylase	PNP	Color [DarkGray]	1	4			16	16	16	69.9	69.9	69.9	32.118	0	133.65	110750000000	172	33.2012	33.3436	33.4358	33.5003	33.3589	33.3777	33.0235	33.2027	32.9835	33.1362	32.9553	33.0759
	0.515897	-0.101523	P00492	P00492	Hypoxanthine-guanine phosphoribosyltransferase	HPRT1	Color [DarkGray]	1	4			11	11	10	67.4	67.4	64.2	24.579	0	88.688	50225000000	87	32.2787	32.2068	32.1397	32.1703	32.0573	32.0425	32.3078	31.8337	31.8179	32.2696	31.9665	32.0906
	0.150856	0.0843124	P00505	P00505	Aspartate aminotransferase, mitochondrial	GOT2	Color [DarkGray]	1	4			21	21	21	51.9	51.9	51.9	47.517	0	111.06	117980000000	166	33.0722	33.0448	33.4941	32.484	33.5049	33.8916	33.109	33.5509	33.3811	33.3162	33.0715	33.5686
+	1.14173	-0.277304	P00558;B7Z7A9;E7ERH5;P07205	P00558;B7Z7A9;E7ERH5	Phosphoglycerate kinase 1	PGK1	Color [DarkGray]	1	4			31	31	31	81.8	81.8	81.8	44.614	0	321.98	1588000000000	645	37.2931	37.3195	37.0907	37.3144	36.9975	37.0478	37.2883	36.5889	37.0815	36.7217	37.1298	36.5889
	0.425534	0.263856	Q5T9B7;P00568;H0Y4J6;H0YID2	Q5T9B7;P00568;H0Y4J6	Adenylate kinase isoenzyme 1	AK1	Color [DarkGray]	1	4			4	4	4	27.1	27.1	27.1	23.411	0	9.4763	5151900000	13	28.3757	28.4261	28.6712	28.6056	28.7267	28.3456	30.0816	28.9543	28.3309	28.4993	28.5919	28.2762
+	1.20469	-0.463645	P00813;F5GWI4;F5GXW0;F5GYD4	P00813;F5GWI4;F5GXW0;F5GYD4	Adenosine deaminase	ADA	Color [DarkGray]	1	4			6	6	6	21.8	21.8	21.8	40.764	0	30.282	9808500000	32	30.4968	30.2666	29.8444	29.832	29.6097	29.5522	29.2	29.1838	30.0367	29.3519	29.8942	29.1532
	0.915432	-0.184198	P00966;Q5T6L6;Q5T6L5;Q5T6L7	P00966;Q5T6L6	Argininosuccinate synthase	ASS1	Color [DarkGray]	1	4			11	11	11	32	32	32	46.53	0	72.048	24328000000	51	31.2876	31.2994	30.8534	31.1787	30.9539	31.1597	30.8813	30.5867	30.9758	31.0501	30.9725	31.161
	0.273628	0.200475	P01116	P01116	GTPase KRas;GTPase KRas, N-terminally processed	KRAS	Color [DarkGray]	1	4			3	3	2	12.7	12.7	6.9	21.656	0.00056449	4.1114	5438900000	7	28.9099	28.6754	28.7113	28.8269	28.7218	28.5645	27.5517	29.7571	29.2782	28.9274	29.249	28.8494
+	0.821444	0.504953	P02462	P02462	Collagen alpha-1(IV) chain;Arresten	COL4A1	Color [DarkGray]	1	4			2	2	2	2.1	2.1	2.1	160.61	0	15.05	2917100000	4	28.0886	28.0907	27.7204	28.076	27.5622	27.7647	27.8747	28.4382	28.3754	27.8789	29.8522	27.9128
+	7.05605	0.879901	P02545;Q5TCI8;H0YAB0	P02545;Q5TCI8	Prelamin-A/C;Lamin-A/C	LMNA	Color [DarkGray]	1	4			25	24	24	40.8	39.6	39.6	74.139	0	103.96	36469000000	60	31.1859	31.2143	31.0101	31.2429	31.2811	31.0748	31.8337	32.1212	32.0233	32.0291	32.1659	32.1152
+	2.24264	0.843981	P02649;H0Y7L5;E9PEV4;E7ERP7;CON__Q03247	P02649;H0Y7L5;E9PEV4;E7ERP7	Apolipoprotein E	APOE	Color [DarkGray]	1	4			26	26	26	71.3	71.3	71.3	36.154	0	263.1	241000000000	227	34.0366	34.1934	33.6002	34.3467	33.6853	33.6446	35.481	34.434	35.0853	34.3891	34.9865	34.1949
	0.267075	0.0585928	P02786;G3V0E5;F5H6B1;H7C3V5;F8WBE5	P02786;G3V0E5;F5H6B1	Transferrin receptor protein 1;Transferrin receptor protein 1, serum form	TFRC	Color [DarkGray]	1	4			20	20	20	32.2	32.2	32.2	84.87	0	120.34	52916000000	117	32.1563	32.0175	32.2412	31.959	32.3653	32.1885	31.9265	32.2911	32.1197	32.3502	32.2034	32.3884
+	1.6902	0.88028	P02787;J3KN47;H7C5E8;F8WEK9;F8WCI6;C9JVG0;C9JB55;F8WC57	P02787;J3KN47	Serotransferrin	TF	Color [DarkGray]	1	4			24	24	24	44	44	44	77.063	0	142.55	63189000000	120	31.7373	31.7951	31.6546	32.6564	31.7929	31.6628	33.7032	31.9228	33.0781	32.433	33.2376	32.2059
	0.0224432	-0.0274188	P04062;F5H241	P04062;F5H241	Glucosylceramidase	GBA	Color [DarkGray]	1	4			4	4	4	10.6	10.6	10.6	59.716	0	21.888	4165200000	6	28.3022	28.3295	28.3553	28.4373	28.505	28.5635	29.5425	28.5265	26.4753	28.6319	28.8775	28.2746
	0.0761648	0.0275205	P04075;J3KPS3;H3BQN4;H3BPS8;H3BUH7;H3BR04;H3BMQ8;H3BU78;H3BR68	P04075;J3KPS3;H3BQN4;H3BPS8	Fructose-bisphosphate aldolase A;Fructose-bisphosphate aldolase	ALDOA	Color [DarkGray]	1	4			35	35	29	90.7	90.7	77.2	39.42	0	323.31	1589200000000	687	37.2486	37.2042	36.9099	37.1319	36.9698	36.996	37.5615	36.8978	37.2439	36.875	37.2383	36.8092
	0.863822	-0.278934	P04080	P04080	Cystatin-B	CSTB	Color [DarkGray]	1	4			5	5	5	79.6	79.6	79.6	11.139	0	90.043	100250000000	89	33.7427	33.3267	32.9648	32.7934	33.4032	33.1782	33.4121	32.7136	32.9894	32.8955	32.9989	32.726
	0.100663	-0.133917	P04179;F5H4R2;F5GYZ5;F5H3C5;G8JLJ2;G5E9P6;F5GXZ9	P04179;F5H4R2;F5GYZ5;F5H3C5	Superoxide dismutase [Mn], mitochondrial	SOD2	Color [DarkGray]	1	4			6	6	6	41	41	41	24.722	0	33.927	10919000000	16	29.8486	30.0192	29.6325	29.5149	29.8609	29.9241	30.3414	30.4682	29.9935	29.8413	27.2552	30.0971
	0.524797	-0.13861	P04181	P04181	Ornithine aminotransferase, mitochondrial;Ornithine aminotransferase, hepatic form;Ornithine aminotransferase, renal form	OAT	Color [DarkGray]	1	4			20	20	20	60.6	60.6	60.6	48.534	0	133.89	110940000000	153	33.1181	33.0307	33.5237	33.1238	33.6148	33.4476	33.0996	33.2843	32.9691	33.2833	32.9716	33.4192
+	1.59023	0.866841	P04183;K7ERV3;K7ES52;K7ERJ1	P04183;K7ERV3	Thymidine kinase, cytosolic;Thymidine kinase	TK1	Color [DarkGray]	1	4			5	5	5	30.3	30.3	30.3	25.468	0	13.31	4979400000	19	27.658	28.3876	28.8173	28.6459	28.368	27.319	28.2319	28.5121	29.6465	29.2815	29.4471	29.2778
	0.0139756	-0.0106284	P04350;M0R2D3;M0QY85;M0R278;M0R0X0;M0QY37;M0QX14;M0QZL7;M0R1I1;M0R2T4	P04350	Tubulin beta-4A chain	TUBB4A	Color [DarkGray]	1	4			28	5	3	76.6	16.2	10.1	49.585	0	49.25	22080000000	34	30.7336	30.7769	31.1552	30.6668	31.1335	30.7943	29.724	30.7307	31.0374	31.1488	31.1204	31.4352
	0.00557017	-0.00144768	P04406;E7EUT5	P04406;E7EUT5	Glyceraldehyde-3-phosphate dehydrogenase	GAPDH	Color [DarkGray]	1	4			31	31	30	88.4	88.4	88.4	36.053	0	323.31	3752600000000	1097	38.1532	38.1954	38.0194	38.3218	37.9871	38.1962	38.4347	38.0332	38.2179	38.0456	38.1957	37.9375
	0.669948	-0.115017	P04632;K7ELJ7;K7EIV0;K7EKD8;U3KQE2;U3KPR7;K7EM73;K7EMQ1;Q96L46;K7ES78	P04632;K7ELJ7;K7EIV0;K7EKD8;U3KQE2;U3KPR7;K7EM73	Calpain small subunit 1	CAPNS1	Color [DarkGray]	1	4			10	10	10	44.8	44.8	44.8	28.315	0	84.612	25754000000	51	31.0877	31.2681	31.2771	31.0915	31.1113	31.3467	30.7871	31.2276	30.9854	31.1532	31.0622	31.2767
+	4.0674	0.575209	P04792;F8WE04;C9J3N8	P04792;F8WE04	Heat shock protein beta-1	HSPB1	Color [DarkGray]	1	4			11	11	11	84.9	84.9	84.9	22.782	0	193.59	88071000000	98	32.4898	32.7245	32.5792	32.9028	32.4564	32.6674	33.4933	33.2579	33.1476	33.1541	33.1308	33.0876
+	0.80539	0.760883	P04818	P04818	Thymidylate synthase	TYMS	Color [DarkGray]	1	4			7	7	7	25.6	25.6	25.6	35.716	0	12.079	4234800000	5	28.8102	27.3435	28.3148	26.9801	27.3184	27.0169	27.1355	27.449	29.3485	28.1658	29.2859	28.9647
+	1.15251	0.348728	P04843;B7Z4L4;F8WF32	P04843;B7Z4L4	Dolichyl-diphosphooligosaccharide--protein glycosyltransferase subunit 1	RPN1	Color [DarkGray]	1	4			17	17	17	38.6	38.6	38.6	68.569	0	93.2	54851000000	92	32.115	31.8946	32.1425	32.1344	32.0935	31.6954	31.7691	32.7477	32.1519	32.5902	32.2169	32.6919
+	2.52242	0.596723	P04844;Q5JYR7;Q5JYR4;F2Z3K5;H0Y5M1;Q5JYR3	P04844;Q5JYR7	Dolichyl-diphosphooligosaccharide--protein glycosyltransferase subunit 2	RPN2	Color [DarkGray]	1	4			12	12	12	33.6	33.6	33.6	69.283	0	254.51	46059000000	99	31.5466	31.3626	31.622	31.7442	31.9157	31.5468	32.0309	32.6813	31.8571	32.32	31.9544	32.4746
	0.580225	0.225069	P04899;F5GZL8	P04899;F5GZL8	Guanine nucleotide-binding protein G(i) subunit alpha-2	GNAI2	Color [DarkGray]	1	4			13	13	7	47.3	47.3	29.9	40.45	0	77.633	56569000000	93	32.6049	32.2606	31.8454	31.8747	31.7788	32.3717	31.8023	32.7248	32.4237	32.1802	32.4451	32.5105
	0.216286	-0.0868753	P05023;M0R116;B1AKY9;P13637;P50993;H0Y7C1;P20648;Q5TC01;P54707;Q5TC02;M0QXF2	P05023	Sodium/potassium-transporting ATPase subunit alpha-1	ATP1A1	Color [DarkGray]	1	4			23	23	19	25.8	25.8	22.7	112.89	0	142	86404000000	131	33.2232	32.7508	32.9567	32.5966	32.8665	33.0279	32.3661	33.1546	32.5217	32.9112	32.7448	33.2022
	0.973769	0.153412	P05091;F8VP50;S4R3S4;H0YMG7;P00352;O94788;H0YKL3;Q5SYQ7;Q5SYQ9;Q5SYQ8	P05091	Aldehyde dehydrogenase, mitochondrial	ALDH2	Color [DarkGray]	1	4			18	17	17	40.4	38.7	38.7	56.381	0	79.563	43282000000	103	31.7619	31.554	32.004	31.6922	31.9631	31.9607	31.873	32.0893	31.8228	32.0192	31.9727	32.0793
	0.260195	-0.225253	P05141	P05141	ADP/ATP translocase 2;ADP/ATP translocase 2, N-terminally processed	SLC25A5	Color [DarkGray]	1	4			16	6	6	47.7	21.8	21.8	32.852	0	17.978	20877000000	34	31.0653	30.2402	30.827	30.5268	30.9361	31.2418	29.7155	31.7435	29.8312	30.9012	30.1388	31.1555
	0.0170082	0.00752862	P05161	P05161	Ubiquitin-like protein ISG15	ISG15	Color [DarkGray]	1	4			3	3	3	15.2	15.2	15.2	17.887	0	7.4873	10714000000	29	30.2838	29.9361	29.7367	30.123	29.523	29.4843	29.6513	29.6575	29.7968	30.1191	29.9749	29.9325
	0.107885	0.0234934	P05165;H0Y5U0;Q5JTW6	P05165;H0Y5U0	Propionyl-CoA carboxylase alpha chain, mitochondrial	PCCA	Color [DarkGray]	1	4			8	8	8	15.5	15.5	15.5	80.058	0	19.857	9127800000	13	29.611	29.5567	29.9341	29.5884	29.5006	29.6042	29.5445	29.7913	29.6178	29.5109	29.6412	29.8302
+	1.8769	-0.311754	P05186;B1ANL0;REV__Q86WI3	P05186	Alkaline phosphatase, tissue-nonspecific isozyme	ALPL	Color [DarkGray]	1	4			14	14	14	30.3	30.3	30.3	57.304	0	52.882	26371000000	35	31.4466	31.1499	31.2064	31.3555	31.2173	31.4702	30.8279	31.3414	30.7193	31.0034	30.9987	31.0845
	0.11439	-0.0250003	P05198;H0YJS4;G3V4T5	P05198;H0YJS4;G3V4T5	Eukaryotic translation initiation factor 2 subunit 1	EIF2S1	Color [DarkGray]	1	4			17	17	17	53.3	53.3	53.3	36.112	0	124.17	103230000000	130	33.1221	33.1398	33.2293	33.0444	33.3724	33.0979	32.8153	33.1372	33.1944	33.2331	33.2389	33.2372
	0.467126	0.165681	P05204	P05204	Non-histone chromosomal protein HMG-17	HMGN2	Color [DarkGray]	1	4			4	4	2	30	30	25.6	9.3926	0	14.042	18417000000	28	30.4844	30.5028	30.7533	30.8115	30.3906	30.5397	30.6991	31.1599	30.9566	31.0134	30.1789	30.4685
	0.785174	-0.230511	P05386	P05386	60S acidic ribosomal protein P1	RPLP1	Color [DarkGray]	1	4			4	3	3	89.5	74.6	74.6	11.514	0	120.18	188890000000	62	33.753	33.883	34.4659	34.2989	34.1246	34.2887	34.1899	33.8478	33.618	33.96	34.1969	33.6186
+	2.07741	-0.291786	P05387;H0YDD8	P05387;H0YDD8	60S acidic ribosomal protein P2	RPLP2	Color [DarkGray]	1	4			10	10	9	97.4	97.4	82.6	11.665	0	159.35	438730000000	128	35.3172	35.414	35.413	35.4025	35.3264	35.3857	34.7974	34.9106	35.1236	35.0416	35.3628	35.2721
	0.487876	-0.0400817	P05388;F8VWS0;Q3B7A4;F8VW21;F8VU65;F8VZS0;F8VPE8;G3V210;F8VQY6;F8VRK7;Q8NHW5;F8VS58;F8VWV4;F8W1K8	P05388;F8VWS0;Q3B7A4;F8VW21;F8VU65;F8VZS0;F8VPE8;G3V210;F8VQY6;F8VRK7;Q8NHW5;F8VS58	60S acidic ribosomal protein P0;60S acidic ribosomal protein P0-like	RPLP0;RPLP0P6	Color [DarkGray]	1	4			17	17	17	60.6	60.6	60.6	34.273	0	207.64	398580000000	234	34.963	35.1091	35.1667	35.0863	35.2168	35.1766	35.0709	35.1237	35.0552	35.0821	35.0443	35.1017
+	1.70173	-0.623047	S4R371;P05413;S4R3A2	S4R371;P05413;S4R3A2	Fatty acid-binding protein, heart	FABP3	Color [DarkGray]	1	4			5	5	5	42.4	42.4	42.4	14.787	0	12.431	9316500000	18	30.0241	29.9154	30.1036	29.6481	29.9699	29.8686	28.2867	29.5005	29.2937	29.5267	29.3593	29.8245
	1.64103	-0.19696	P05455;E7ERC4;E9PGX9;E9PFL9	P05455;E7ERC4	Lupus La protein	SSB	Color [DarkGray]	1	4			27	27	27	53.4	53.4	53.4	46.836	0	204.72	358050000000	321	35.1126	35.2164	34.809	34.885	34.9637	35.0792	34.7104	34.8159	34.9903	34.8075	34.8033	34.7568
	0.264638	0.0785761	P05556;C9JPK5;E7ERX5;Q5T3E6;E9PLR6;E7EUI6;E7EQW5	P05556	Integrin beta-1	ITGB1	Color [DarkGray]	1	4			8	8	8	17.8	17.8	17.8	88.414	0	50.197	15631000000	37	30.9342	30.3338	30.305	30.1725	30.219	30.2882	30.2858	30.6057	30.357	30.4053	30.5488	30.5217
	0.646414	0.0848014	P05783;F8VZY9;CON__H-INV:HIT000015463;CON__Q92764;C4AM86;CON__Q497I4;Q92764;K7EMD9;CON__Q14525;CON__Q9UE12;CON__Q15323;CON__A2A5Y0;CON__Q14532;CON__A2AB72;CON__O76015;CON__Q148H6;CON__O76013;CON__Q9Z2K1;CON__O76014;CON__Q3ZAW8;CON__REFSEQ:XP_986630;CON__Q7Z3Y7;CON__Q2M2I5;CON__P02535-1;Q14525;Q15323;Q14532;O76014;O76015;Q7Z3Y7;O76013;Q2M2I5	P05783;F8VZY9	Keratin, type I cytoskeletal 18	KRT18	Color [DarkGray]	1	4			37	37	23	82.6	82.6	63.5	48.057	0	323.31	513820000000	433	35.3336	35.5753	35.2584	35.5833	35.2553	35.367	35.5703	35.4714	35.4969	35.382	35.4631	35.4978
+	1.37445	-0.585117	P05937;B7Z9J4;E5RIZ8;E5RG14;H3BN14;P22676	P05937;B7Z9J4;E5RIZ8	Calbindin	CALB1	Color [DarkGray]	1	4			6	6	6	34.5	34.5	34.5	30.025	0	45.823	9432400000	19	29.1456	29.2009	30.3449	30.2685	30.2018	30.1727	29.2438	29.2144	29.2233	29.4289	28.9691	29.7442
	0.350828	0.0760543	P06132;Q5T446;H0Y5R6	P06132;Q5T446;H0Y5R6	Uroporphyrinogen decarboxylase	UROD	Color [DarkGray]	1	4			11	11	11	54.2	54.2	54.2	40.786	0	84.76	27687000000	54	31.1374	31.4827	31.1047	31.2399	31.1583	31.1605	31.2015	31.4227	31.2966	31.5877	31.1598	31.0714
	0.395127	0.685004	Q573B4;P06239;E9PAP0;E9PJ92;F8W6B9;E9PKQ8	Q573B4;P06239;E9PAP0;E9PJ92;F8W6B9;E9PKQ8	Non-specific protein-tyrosine kinase;Tyrosine-protein kinase Lck	LCK	Color [DarkGray]	1	4			5	5	4	12.8	12.8	10.9	58.333	0	21.743	5309100000	14	25.7641	27.7895	29.4423	26.0537	29.3484	29.3334	28.904	29.8228	27.911	28.2583	27.543	29.4023
+	1.10629	0.309037	P06280;V9GYN5	P06280	Alpha-galactosidase A	GLA	Color [DarkGray]	1	4			9	9	9	23.3	23.3	23.3	48.766	0	38.783	15202000000	29	30.1804	30.3794	30.5315	30.3884	29.9811	30.157	31.1812	30.6779	30.3531	30.5966	30.3448	30.3186
	0.953906	0.100426	P06493;E5RIU6;K7ELV5;G3V317;F5H6Z0;Q00534;P50750;Q00537	P06493;E5RIU6	Cyclin-dependent kinase 1	CDK1	Color [DarkGray]	1	4			18	18	16	80.5	80.5	74.1	34.095	0	154.6	109670000000	180	33.1697	33.1142	33.1069	33.2321	33.154	33.1298	33.175	33.0707	33.4516	33.2869	33.1977	33.3272
	0.149236	-0.0370083	P06576;F8VPV9;H0YH81;F8W079;F8W0P7;H0YI37;F8VQY0	P06576;F8VPV9;H0YH81;F8W079	ATP synthase subunit beta, mitochondrial;ATP synthase subunit beta	ATP5B	Color [DarkGray]	1	4			27	27	27	71.6	71.6	71.6	56.559	0	323.31	794640000000	493	36.0017	35.7697	36.1219	35.8609	36.107	36.3105	35.961	36.1707	36.1331	35.8899	35.8352	35.9597
	0.369587	-0.0716985	P06733;K7EM90	P06733	Alpha-enolase	ENO1	Color [DarkGray]	1	4			33	33	30	78.1	78.1	69.6	47.168	0	323.31	2782400000000	894	37.8636	37.9341	37.7043	38.0012	37.6998	37.8623	37.9481	37.581	37.9313	37.6358	37.9104	37.6287
+	1.25497	-0.277021	P06737;E9PK47	P06737;E9PK47	Glycogen phosphorylase, liver form;Alpha-1,4 glucan phosphorylase	PYGL	Color [DarkGray]	1	4			18	14	13	24.7	19.6	18.3	97.147	0	72.558	14959000000	28	30.417	30.5664	30.7621	30.1306	30.705	30.2841	30.0309	30.332	30.0895	30.4225	29.9658	30.3622
	0.333219	0.069905	P06744;K7EQ48;K7EPY4;K7EP41;K7ENA0;K7ELR7;K7ERC6;K7ERK8;K7EIL4;K7ESF4;Q8N196	P06744;K7EQ48	Glucose-6-phosphate isomerase	GPI	Color [DarkGray]	1	4			30	30	23	67.7	67.7	50.7	63.146	0	323.31	670030000000	436	35.7766	35.7974	35.7392	35.8367	35.6637	35.7144	36.2433	35.6973	35.845	35.8008	35.6798	35.6812
	0.0714088	-0.0201588	P06748;E5RI98;E5RGW4	P06748	Nucleophosmin	NPM1	Color [DarkGray]	1	4			18	18	18	57.1	57.1	57.1	32.575	0	323.31	1322700000000	503	36.5521	36.657	36.749	36.8667	36.7347	36.8071	37.1139	36.4779	36.7315	36.5566	36.7613	36.6046
	0.651051	0.363026	P06756;H7BZG1	P06756	Integrin alpha-V;Integrin alpha-V heavy chain;Integrin alpha-V light chain	ITGAV	Color [DarkGray]	1	4			4	4	4	4.5	4.5	4.5	116.04	0	15.189	1878400000	7	26.9888	26.8704	27.4328	27.9354	27.263	27.8472	26.7023	27.8029	27.9194	28.1122	28.0766	27.9024
	1.69692	-0.155702	Q16778;P06899;P33778;Q6DRA6;Q6DN03	Q16778;P06899;P33778	Histone H2B type 2-E;Histone H2B type 1-J;Histone H2B type 1-B	HIST2H2BE;HIST1H2BJ;HIST1H2BB	Color [DarkGray]	1	4			12	12	0	72.2	72.2	0	13.92	0	50.915	1244200000000	379	36.4469	36.5356	36.6026	36.5474	36.7376	36.6261	36.5323	36.2908	36.5394	36.3815	36.4425	36.3755
	0.557732	0.320647	P07099;B1AQP9	P07099	Epoxide hydrolase 1	EPHX1	Color [DarkGray]	1	4			6	6	6	18.2	18.2	18.2	52.948	0	28.303	8152400000	23	29.2261	29.143	29.2784	28.9155	29.0408	29.7334	28.9242	30.3527	28.9005	29.658	29.2589	30.1666
	0.787599	0.0916627	P07108	P07108	Acyl-CoA-binding protein	DBI	Color [DarkGray]	1	4			6	6	6	65.5	65.5	65.5	10.044	0	81.88	116910000000	86	33.216	33.1302	33.2993	33.3372	33.2429	33.205	33.449	33.2158	33.5206	33.3112	33.2917	33.1921
	0.171712	0.0241515	P07195;A8MW50;C9J7H8;F5H793	P07195;A8MW50	L-lactate dehydrogenase B chain;L-lactate dehydrogenase	LDHB	Color [DarkGray]	1	4			21	19	19	73.1	69.2	69.2	36.638	0	209.21	1719500000000	455	37.0261	37.0827	37.1951	37.2142	37.0593	37.0346	37.1987	37.2023	37.1216	37.097	37.2111	36.9263
+	1.75268	-0.322197	P07203	P07203	Glutathione peroxidase 1	GPX1	Color [DarkGray]	1	4			10	10	10	66	66	66	22.088	0	48.376	31820000000	50	31.5223	31.5716	31.5829	31.8895	31.3756	31.4006	31.288	30.9434	31.526	31.2026	31.3722	31.0772
	0.78818	0.12131	P07237;H7BZ94;F5H8J2;H0Y3Z3;I3L398;I3L312;I3L4M2;I3NI03;I3L0S0;I3L3U6;I3L514;I3L3P5;I3L1Y5	P07237;H7BZ94;F5H8J2;H0Y3Z3;I3L398	Protein disulfide-isomerase	P4HB	Color [DarkGray]	1	4			27	27	27	51.8	51.8	51.8	57.116	0	221.75	269460000000	344	34.5733	34.5526	34.3976	34.6298	34.4183	34.3471	34.6875	34.6081	34.8004	34.4425	34.7176	34.3905
+	1.40611	0.364527	P07339;H7C469;C9JH19;F8WD96;H7C1V0;F8W787	P07339;H7C469;C9JH19;F8WD96	Cathepsin D;Cathepsin D light chain;Cathepsin D heavy chain	CTSD	Color [DarkGray]	1	4			18	18	18	50.7	50.7	50.7	44.552	0	199.8	382200000000	251	35.1172	35.1161	34.5212	35.0611	34.5578	34.5655	35.4223	34.9449	35.432	35.111	35.2817	34.9341
+	5.2991	0.883797	P07355;H0YN42;H0YMD0;H0YMU9;A6NMY6;H0YM50;H0YKS4;H0YMM1;H0YNP5;H0YKZ7;H0YLV6;H0YMT9;H0YKX9;H0YN28;H0YL33;H0YKL9;H0YMW4;H0YNA0;H0YKV8;H0YN52;H0YMD9;H0YNB8;H0YKN4;H0YLE2	P07355;H0YN42;H0YMD0;H0YMU9;A6NMY6;H0YM50;H0YKS4;H0YMM1;H0YNP5	Annexin A2;Annexin;Putative annexin A2-like protein	ANXA2;ANXA2P2	Color [DarkGray]	1	4			19	19	19	69.6	69.6	69.6	38.604	0	156.8	59428000000	92	31.8997	32.0272	31.8561	31.8886	31.7911	31.8443	32.7205	32.4994	33.1427	32.6189	32.9345	32.6939
+	2.08251	-0.280581	P07384;E9PRM1;E9PJJ3;E9PLC9;E9PMC6;E9PJA6;E9PSA6;E9PQB3;E9PLX0;E9PL37;E9PIA9	P07384	Calpain-1 catalytic subunit	CAPN1	Color [DarkGray]	1	4			18	18	18	32.5	32.5	32.5	81.889	0	89.673	48864000000	93	32.0403	32.057	32.3609	32.1162	32.3001	32.2852	31.9389	32.0507	31.6372	32.0155	31.8242	32.0097
	1.20914	-0.106691	Q5JP53;P07437;Q5ST81;E9PBJ4	Q5JP53;P07437;Q5ST81	Tubulin beta chain	TUBB	Color [DarkGray]	1	4			30	7	6	74.4	20.4	16.9	47.766	0	223.37	728590000000	221	35.9909	35.8026	35.9669	35.9304	36.1047	35.935	35.9846	35.7959	35.8933	35.7914	35.8138	35.8113
	0.0378719	0.0193914	P07686;Q5URX0;H0YA83;H0Y9B6;D6REQ8;H0Y9M3	P07686;Q5URX0	Beta-hexosaminidase subunit beta;Beta-hexosaminidase subunit beta chain B;Beta-hexosaminidase subunit beta chain A	HEXB	Color [DarkGray]	1	4			19	19	19	39.4	39.4	39.4	63.111	0	133.33	71755000000	102	32.822	32.9565	32.3544	32.8898	32.2781	32.4134	33.2146	32.5804	32.7349	32.2803	32.5897	32.4305
	0.629814	0.205653	P07711	P07711	Cathepsin L1;Cathepsin L1 heavy chain;Cathepsin L1 light chain	CTSL	Color [DarkGray]	1	4			2	2	2	11.1	11.1	11.1	37.564	0	27.219	5060300000	17	28.8598	28.6138	28.5966	28.7865	28.8755	28.5033	29.0699	29.0609	29.3198	28.3569	29.0933	28.5685
	0.0411182	-0.00533485	P07737;K7EJ44;CON__P02584;I3L3D5	P07737;K7EJ44	Profilin-1	PFN1	Color [DarkGray]	1	4			13	13	13	93.6	93.6	93.6	15.054	0	133.82	992290000000	291	36.4041	36.4014	36.3212	36.4677	36.3578	36.4187	36.5651	36.2671	36.3543	36.3417	36.4197	36.391
	1.08603	-0.192583	P07741;H3BQF1;H3BQB1;H3BQZ9;H3BSW3	P07741;H3BQF1;H3BQB1;H3BQZ9	Adenine phosphoribosyltransferase	APRT	Color [DarkGray]	1	4			13	13	13	75	75	75	19.608	0	115.31	98759000000	121	33.1866	33.1743	33.2626	32.9504	33.1572	33.2927	32.8467	32.8986	32.6697	33.0642	33.1417	33.2476
	0.772045	-0.0714181	P07814;V9GYZ6;V9GZ76	P07814;V9GYZ6	Bifunctional glutamate/proline--tRNA ligase;Glutamate--tRNA ligase;Proline--tRNA ligase	EPRS	Color [DarkGray]	1	4			62	62	62	53.8	53.8	53.8	170.59	0	323.31	307260000000	452	34.7267	34.7558	34.7661	34.8069	34.7137	34.8275	34.5011	34.671	34.6763	34.8112	34.7736	34.7348
	0.339528	-0.18188	P07858;E9PR54;E9PJ67;E9PCB3;E9PKQ7;E9PNL5;E9PHZ5;E9PLY3;E9PSG5;E9PQM1;R4GMQ5;E9PS78	P07858	Cathepsin B;Cathepsin B light chain;Cathepsin B heavy chain	CTSB	Color [DarkGray]	1	4			8	8	8	26.5	26.5	26.5	37.821	0	64.579	28111000000	50	31.8837	31.7778	30.9997	31.4095	31.0815	30.9589	31.7112	30.9453	31.2468	30.8218	31.5784	30.7164
+	4.39471	0.344341	P07900;Q86U12;G3V2J8;Q14568;Q58FG0;Q58FG1	P07900;Q86U12	Heat shock protein HSP 90-alpha	HSP90AA1	Color [DarkGray]	1	4			57	57	41	72.7	72.7	51.2	84.659	0	323.31	3361000000000	1117	38.0153	38.0133	37.9573	38.0145	38.0058	38.0139	38.4568	38.1792	38.4994	38.2987	38.3748	38.2771
+	2.17795	0.350922	P07948;E5RJ37	P07948	Tyrosine-protein kinase Lyn	LYN	Color [DarkGray]	1	4			3	2	2	6.8	5.3	5.3	58.573	0	7.0487	1860500000	2	27.4218	27.2054	27.2121	27.0214	27.1842	27.14	27.5662	27.4528	27.4049	27.4469	27.9742	27.4455
	0.0766148	-0.0174758	P07954	P07954	Fumarate hydratase, mitochondrial	FH	Color [DarkGray]	1	4			18	18	18	54.9	54.9	54.9	54.636	0	192.16	86323000000	146	32.8784	32.7236	33.0661	32.774	32.971	33.0474	32.6392	32.842	33.0335	33.0266	32.8713	32.943
+	8.10446	1.29739	P08107;E7EP94;V9GZ37	P08107;E7EP94;V9GZ37	Heat shock 70 kDa protein 1A	HSPA1A	Color [DarkGray]	1	4			40	33	18	68.6	60.8	38.2	70.051	0	323.31	679580000000	510	35.2982	35.2509	34.9747	35.157	35.0019	34.9445	36.3422	36.4164	36.5696	36.3214	36.4546	36.3074
	0.0902425	-0.0155341	P08237;F8VP00;F8VX13;F8VNX2;F8VZQ1;F8W1J8;F8VSF7;F8VW30;F8VSL1;F8VUB8;F8VYK8;F8VTQ3;F8VZI0;F8VVE3;H0YHB8	P08237	ATP-dependent 6-phosphofructokinase, muscle type	PFKM	Color [DarkGray]	1	4			21	19	18	33.5	31.2	30	85.182	0	131.48	64393000000	97	32.3962	32.3924	32.6356	32.492	32.4974	32.4966	32.6087	32.5847	32.2974	32.4026	32.3737	32.5499
	1.46691	0.116828	P08238;Q58FF7;Q5T9W8	P08238	Heat shock protein HSP 90-beta	HSP90AB1	Color [DarkGray]	1	4			56	40	35	76.4	54.7	48.9	83.263	0	323.31	2700800000000	1022	37.6743	37.69	37.6567	37.8153	37.659	37.8287	38.0083	37.8069	37.8224	37.8128	37.8022	37.7722
+	2.11895	0.44225	P08243;F8WEJ5;C9J057;C9JT45;C9JM09;C9JLN6	P08243;F8WEJ5	Asparagine synthetase [glutamine-hydrolyzing]	ASNS	Color [DarkGray]	1	4			29	29	29	58.8	58.8	58.8	64.369	0	173.54	163100000000	231	33.3522	33.3151	33.6886	33.3797	33.6994	33.8154	33.8853	34.1495	33.6645	34.2207	33.77	34.2139
	0.251198	0.054786	P08559;Q5JPU3;Q5JPT9;Q5JPU0;Q5JPU1;P29803;Q5JPU2	P08559	Pyruvate dehydrogenase E1 component subunit alpha, somatic form, mitochondrial	PDHA1	Color [DarkGray]	1	4			20	20	20	54.9	54.9	54.9	43.295	0	123.01	47380000000	85	32.0961	31.8889	32.031	31.8879	32.0033	32.0047	32.2092	31.7854	31.9534	32.2707	31.8392	32.1828
+	1.15332	0.608006	P08574	P08574	Cytochrome c1, heme protein, mitochondrial	CYC1	Color [DarkGray]	1	4			5	5	5	11.7	11.7	11.7	35.422	0	13.171	5682100000	14	28.6548	28.2271	28.3607	27.7546	28.6206	29.5003	28.9835	29.848	29.4164	28.9999	28.531	28.9873
+	1.70878	-0.388993	P08579	P08579	U2 small nuclear ribonucleoprotein B	SNRPB2	Color [DarkGray]	1	4			8	5	5	43.6	36	36	25.486	0	52.808	19792000000	34	30.9388	31.0672	31.0527	30.7622	30.6792	31.0608	30.6338	31.0387	30.342	30.2669	30.2908	30.6547
+	1.87524	-0.265195	P08621;M0QYR1;M0QX04	P08621	U1 small nuclear ribonucleoprotein 70 kDa	SNRNP70	Color [DarkGray]	1	4			19	19	19	41.4	41.4	41.4	51.556	0	89.437	93304000000	126	33.2193	33.0482	33.0397	33.2356	32.9605	33.2366	32.8119	33.0357	32.9987	32.9541	32.7973	32.5512
+	1.11302	0.950375	P08670;B0YJC4;B0YJC5;Q5JVS8;H7C5W5;P41219;P17661;U3KPR1;B4DIR1;K7ELP4;K7EKH9;CON__Q61726;CON__O43790;CON__Q6NT21;CON__P78385;CON__Q14533;CON__P78386;CON__Q8N1N4-2;CON__Q7RTT2;E7EMV2;E7ESP9;O43790;P78385;Q16352;Q14533;P78386;Q8N1N4;P07197;K7EKH6;F8W835;P07196;P12036	P08670;B0YJC4	Vimentin	VIM	Color [DarkGray]	1	4			44	41	40	87.1	83.5	81.8	53.651	0	323.31	233870000000	305	34.4483	33.9648	33.289	34.01	33.1995	32.9071	35.1144	33.7582	35.8427	33.6269	35.5288	33.6499
	0.459282	-0.113726	P0CW22;P08708;H0YN88;H0YK46;H0YN73;H3BNC9	P0CW22;P08708;H0YN88;H0YK46	40S ribosomal protein S17-like;40S ribosomal protein S17	RPS17L;RPS17	Color [DarkGray]	1	4			8	8	8	62.2	62.2	62.2	15.55	0	101.6	189890000000	137	33.6859	33.8076	33.8353	34.4114	33.8936	34.1699	33.9385	33.8304	33.7627	33.9684	33.7992	33.822
+	0.86551	0.595076	P08754;P11488;P19087;A8MTJ3;A2A2R6;Q5JWD1;H0Y7E8;F8WE78	P08754	Guanine nucleotide-binding protein G(k) subunit alpha	GNAI3	Color [DarkGray]	1	4			10	5	4	31.4	20.1	16.7	40.532	0	55.906	7595700000	18	29.7791	28.9455	28.871	28.5604	28.6188	28.8546	28.6861	29.9089	28.4103	29.8065	30.2855	30.1026
	0.50738	0.101769	P08758;D6RBL5;E9PHT9;D6RBE9;D6RCN3	P08758;D6RBL5;E9PHT9;D6RBE9	Annexin A5;Annexin	ANXA5	Color [DarkGray]	1	4			23	23	23	75	75	75	35.936	0	246.83	367180000000	318	34.9365	34.9818	34.8888	34.9954	34.9158	34.6885	35.1864	34.8909	35.2296	34.7518	35.1355	34.8233
+	1.35839	0.311393	P09012;M0R268;M0R0G9;M0QXK2;M0R221;M0R2B8;M0QZG7	P09012;M0R268;M0R0G9;M0QXK2;M0R221;M0R2B8;M0QZG7	U1 small nuclear ribonucleoprotein A	SNRPA	Color [DarkGray]	1	4			9	9	6	45	45	39	31.279	0	78.821	53053000000	78	31.968	31.99	32.0276	32.14	32.2287	31.9292	32.3951	31.8388	32.6653	32.3228	32.6797	32.2502
+	2.66062	1.56675	P09038	P09038	Fibroblast growth factor 2	FGF2	Color [DarkGray]	1	4			8	8	8	23.6	23.6	23.6	30.77	0	22.938	58205000000	52	31.2849	31.4514	31.1358	32.0065	31.1257	30.7196	33.7655	32.2343	33.5757	32.0457	33.4864	32.0167
	0.364579	0.156617	P09104;B7Z2X9;F5H0C8;F5H1C3;U3KQP4;U3KQQ1	P09104;B7Z2X9;F5H0C8	Gamma-enolase;Enolase	ENO2	Color [DarkGray]	1	4			24	21	19	79.5	71	64.1	47.268	0	323.31	243470000000	257	34.4594	34.392	34.1929	34.4041	34.1042	34.1665	34.9386	33.9179	34.6877	34.1131	34.8812	34.1203
	0.35414	-0.0601012	P09211;A8MX94	P09211;A8MX94	Glutathione S-transferase P	GSTP1	Color [DarkGray]	1	4			17	17	17	71.9	71.9	71.9	23.356	0	323.31	881030000000	296	36.2547	36.3391	36.1682	36.4595	36.2132	36.2797	36.4091	36.0062	36.2847	36.121	36.358	36.1748
+	2.19328	-0.444519	P09234	P09234	U1 small nuclear ribonucleoprotein C	SNRPC	Color [DarkGray]	1	4			2	2	2	18.9	18.9	18.9	17.394	0	13.749	19623000000	17	31.0721	30.8874	30.6954	30.8293	30.6972	30.488	30.1694	30.5023	29.9944	30.3362	30.6983	30.3018
+	1.12375	-0.587501	P09382;F8WEI7	P09382	Galectin-1	LGALS1	Color [DarkGray]	1	4			7	7	7	63	63	63	14.716	0	53.823	22043000000	28	31.9362	31.7457	30.756	31.0982	30.4516	30.6777	30.6718	30.191	30.8376	30.0893	31.0808	30.27
+	2.52318	-0.504213	P09417;B7Z415;D6RGG7;D6RHJ7;H0Y8F7	P09417;B7Z415;D6RGG7	Dihydropteridine reductase	QDPR	Color [DarkGray]	1	4			6	6	6	36.9	36.9	36.9	25.789	0	20.166	9242200000	20	29.849	29.8603	29.907	30.0973	29.7799	29.8908	29.6732	29.21	29.7625	29.0497	29.5214	29.1422
	0.562307	0.109015	Q5T7C4;Q5T7C6;P09429;Q5T7C0;B2RPK0;P23497	Q5T7C4;Q5T7C6;P09429;Q5T7C0;B2RPK0	High mobility group protein B1;Putative high mobility group protein B1-like 1	HMGB1;HMGB1P1	Color [DarkGray]	1	4			16	16	14	69	69	58.9	18.311	0	170.16	395670000000	249	35.0627	34.9506	34.8803	35.098	34.8788	35.1362	35.2681	34.9388	35.0975	35.121	35.3896	34.8458
+	2.99484	-0.370594	P09455;H0YAK8	P09455;H0YAK8	Retinol-binding protein 1	RBP1	Color [DarkGray]	1	4			8	8	8	67.4	67.4	67.4	15.85	0	35.792	28031000000	44	31.4131	31.3247	31.5698	31.3827	31.3613	31.5853	30.9348	30.8911	31.1678	30.9486	31.2887	31.1823
+	1.77223	-0.214603	P09496;F8WF69;C9J8P9	P09496;F8WF69;C9J8P9	Clathrin light chain A	CLTA	Color [DarkGray]	1	4			7	7	7	22.6	22.6	22.6	27.076	0	18.921	51749000000	83	32.3902	32.1561	32.2493	32.2026	32.4222	32.0973	32.0616	31.8245	32.0974	32.1436	32.1607	31.9422
	0.0534067	0.0599985	Q6P452;P09525;B4DDF9	Q6P452;P09525;B4DDF9	Annexin;Annexin A4	ANXA4	Color [DarkGray]	1	4			5	5	5	22.7	22.7	22.7	33.552	0	20.363	2882800000	4	26.9961	27.9967	26.4137	27.6479	26.7459	28.2826	27.7165	27.1513	28.1867	27.498	27.6152	26.2753
+	4.06711	5.93241	P09601;B1AHA8	P09601;B1AHA8	Heme oxygenase 1	HMOX1	Color [DarkGray]	1	4			15	15	15	67.7	67.7	67.7	32.818	0	144.16	59389000000	56	25.4455	25.8513	27.0304	25.5721	26.3303	27.4879	29.7775	33.8659	30.426	34.3099	30.6551	34.2775
	1.48252	0.140048	P09622;E9PEX6;B4DHG0;B4DT69;F8WDM5;F2Z2E3	P09622;E9PEX6;B4DHG0;B4DT69	Dihydrolipoyl dehydrogenase, mitochondrial;Dihydrolipoyl dehydrogenase	DLD	Color [DarkGray]	1	4			14	14	14	40.5	40.5	40.5	54.177	0	101.25	61868000000	105	32.4602	32.3093	32.3772	32.268	32.276	32.2172	32.4653	32.3014	32.4612	32.3856	32.5212	32.6134
	0.0289831	-0.0114091	P09651;F8W6I7;F8VZ49;Q32P51;F8VTQ5;F8W646;F8VYN5;H0YH80	P09651;F8W6I7;F8VZ49;Q32P51;F8VTQ5	Heterogeneous nuclear ribonucleoprotein A1;Heterogeneous nuclear ribonucleoprotein A1, N-terminally processed;Heterogeneous nuclear ribonucleoprotein A1-like 2	HNRNPA1;HNRNPA1L2	Color [DarkGray]	1	4			29	28	26	60.8	60.8	60.8	38.746	0	323.31	1282900000000	522	36.7507	36.7894	36.6353	36.8815	36.5118	37.1131	37.1902	36.7442	36.9573	36.6687	36.5961	36.4568
	0.744182	-0.187463	P09661;H0YMA0;H0YKK0;H0YLR3	P09661;H0YMA0;H0YKK0	U2 small nuclear ribonucleoprotein A	SNRPA1	Color [DarkGray]	1	4			13	13	13	49.4	49.4	49.4	28.415	0	102.18	39088000000	76	31.6143	31.6423	32.2263	31.9836	31.8857	31.6419	31.2384	31.6993	31.8021	31.7293	31.6791	31.721
	0.0160993	-0.0240993	P09669	P09669	Cytochrome c oxidase subunit 6C	COX6C	Color [DarkGray]	1	4			4	4	4	41.3	41.3	41.3	8.7813	0	8.4901	7630500000	17	29.7523	28.5431	29.5172	28.8152	29.3731	29.0882	26.9947	30.2035	28.8801	29.7454	29.1041	30.0168
	0.490369	-0.111455	P09874;Q5VX84;Q5VX85	P09874	Poly [ADP-ribose] polymerase 1	PARP1	Color [DarkGray]	1	4			53	53	53	60.6	60.6	60.6	113.08	0	323.31	479260000000	532	35.2054	35.2372	35.4749	35.3697	35.4746	35.6613	35.2784	35.4833	35.0091	35.4678	35.099	35.4171
	0.832372	0.120235	P09936;D6RE83;D6R956;D6R974;D6RF53	P09936;D6RE83;D6R956;D6R974	Ubiquitin carboxyl-terminal hydrolase isozyme L1;Ubiquitin carboxyl-terminal hydrolase	UCHL1	Color [DarkGray]	1	4			17	17	17	84.8	84.8	84.8	24.824	0	323.31	630090000000	325	35.6263	35.5397	35.7673	35.5253	35.6687	35.6554	36.003	35.7996	35.4933	35.7681	35.6979	35.7424
	1.88654	-0.14757	P09960;B4DEH5	P09960	Leukotriene A-4 hydrolase	LTA4H	Color [DarkGray]	1	4			30	30	30	59.7	59.7	59.7	69.284	0	323.31	222040000000	264	34.3701	34.3053	34.2709	34.4031	34.3195	34.3071	34.2909	34.0434	34.2803	34.0738	34.2601	34.1421
+	4.93196	-0.496213	P09972;A8MVZ9;J3KSV6;J3QKP5;C9J8F3;J3QKK1;K7EKH5;Q5T7D5;P05062	P09972;A8MVZ9	Fructose-bisphosphate aldolase C;Fructose-bisphosphate aldolase	ALDOC	Color [DarkGray]	1	4			23	17	17	76.6	63.2	63.2	39.455	0	177.66	127900000000	177	33.4428	33.4738	33.5908	33.5931	33.5804	33.3188	33.0703	33.0503	33.0324	32.8244	33.1085	32.9365
	0.202133	0.0986964	Q71UI9;P0C0S5;C9J0D1;C9J386	Q71UI9;P0C0S5;C9J0D1;C9J386	Histone H2A.V;Histone H2A.Z;Histone H2A	H2AFV;H2AFZ	Color [DarkGray]	1	4			6	4	4	53.9	46.9	46.9	13.509	0	77.941	306000000000	122	34.4139	34.857	34.4719	34.9305	34.7398	34.3536	34.3458	34.3616	35.1654	34.4312	35.2801	34.7749
+	0.860702	-1.86705	Q99878;Q96KK5;Q9BTM1;Q93077;P0C0S8;Q7L7L0;P20671;P04908;H0YFX9;P16104	Q99878;Q96KK5;Q9BTM1;Q93077;P0C0S8;Q7L7L0;P20671;P04908;H0YFX9;P16104	Histone H2A type 1-J;Histone H2A type 1-H;Histone H2A.J;Histone H2A type 1-C;Histone H2A type 1;Histone H2A type 3;Histone H2A type 1-D;Histone H2A type 1-B/E;Histone H2A;Histone H2AX	HIST1H2AJ;HIST1H2AH;H2AFJ;HIST1H2AC;HIST1H2AG;HIST3H2A;HIST1H2AD;HIST1H2AB;H2AFX	Color [DarkGray]	1	4			7	1	0	61.7	22.7	0	13.936	0	10.68	30314000000	6	31.8579	27.2688	31.9396	32.3684	31.8318	31.7436	28.1208	28.2804	28.7985	26.8787	31.9217	31.8076
	0.280572	-0.211469	Q9BTY7;P0CB43;E9PIX0;E9PPP0	Q9BTY7;P0CB43	Protein HGH1 homolog	HGH1	Color [DarkGray]	1	4			3	3	3	11.3	11.3	11.3	42.129	0	12.55	3847500000	8	28.0743	28.2634	28.6449	28.3731	28.4364	28.4902	27.8851	28.7331	28.4022	28.7937	28.4348	26.7646
+	2.36543	0.237543	P0DI82;P0DI81;F5H785;G1K394	P0DI82;P0DI81;F5H785;G1K394	Trafficking protein particle complex subunit 2B;Trafficking protein particle complex subunit 2	TRAPPC2B;TRAPPC2	Color [DarkGray]	1	4			3	3	3	30	30	30	16.445	0	20.512	3775900000	8	28.3375	28.4246	28.3326	28.1343	28.2641	28.4205	28.6226	28.5456	28.5284	28.4361	28.4574	28.7487
	0.417188	-0.0586853	P10155;H0Y9N5;G5E9R9	P10155	60 kDa SS-A/Ro ribonucleoprotein	TROVE2	Color [DarkGray]	1	4			13	13	13	28.8	28.8	28.8	60.67	0	67.521	41836000000	81	31.8671	31.9345	31.7027	31.9973	31.9374	31.7613	31.8363	31.9633	31.6782	31.705	31.8858	31.7796
	0.000913494	0.000593185	P10253;I3L0S5;I3L3L3	P10253	Lysosomal alpha-glucosidase;76 kDa lysosomal alpha-glucosidase;70 kDa lysosomal alpha-glucosidase	GAA	Color [DarkGray]	1	4			11	11	11	17.9	17.9	17.9	105.32	0	107.5	28982000000	56	31.4661	31.4262	31.1991	31.8527	31.0484	30.905	31.7956	30.93	31.575	31.0046	31.7024	30.8933
	0.792598	-0.44445	P10586;H0Y4H1;H0Y6Z7;F2Z3B8;H0Y7Z9;H0Y380;F5GWY7;F5GWR7;G3XAD5;G3XAE2;P23468	P10586;H0Y4H1;H0Y6Z7;F2Z3B8;H0Y7Z9	Receptor-type tyrosine-protein phosphatase F	PTPRF	Color [DarkGray]	1	4			9	9	7	6.7	6.7	4.9	212.88	0	32.087	4368400000	8	28.8779	28.5421	28.692	28.7459	28.5681	28.6442	27.6926	28.7335	28.6084	28.7452	27.0335	28.5902
	0.140727	0.0166626	P10599	P10599	Thioredoxin	TXN	Color [DarkGray]	1	4			7	7	7	62.9	62.9	62.9	11.737	0	29.56	209580000000	89	34.233	34.1465	34.1002	34.241	34.1685	34.151	34.2086	34.1186	34.1976	34.3359	34.2296	34.0498
	0.605369	-0.130015	P10606	P10606	Cytochrome c oxidase subunit 5B, mitochondrial	COX5B	Color [DarkGray]	1	4			5	5	5	34.9	34.9	34.9	13.696	0	28.32	31951000000	52	31.7014	31.4926	31.3824	31.4547	31.643	31.5192	31.5717	31.0415	31.4255	31.2048	31.6065	31.5633
	0.0267782	0.0137316	X6R5C5;X6R8A1;P10619;Q5JZH0;Q5JZG9	X6R5C5;X6R8A1;P10619	Carboxypeptidase;Lysosomal protective protein;Lysosomal protective protein 32 kDa chain;Lysosomal protective protein 20 kDa chain	CTSA	Color [DarkGray]	1	4			6	6	6	14.8	14.8	14.8	54.255	0	37.294	14857000000	23	30.9605	30.669	29.9157	30.2441	30.1208	30.0415	30.5828	30.2481	30.4302	30.3311	30.3508	30.0911
+	4.52159	0.841297	P10644;K7EPB2;K7EM13;K7EQK3;K7EMU2;X6RAV4;K7EMZ6;K7EIE5;K7EID3;K7EJ40;K7EK41;K7EPR5;K7EKR1	P10644;K7EPB2;K7EM13	cAMP-dependent protein kinase type I-alpha regulatory subunit;cAMP-dependent protein kinase type I-alpha regulatory subunit, N-terminally processed	PRKAR1A	Color [DarkGray]	1	4			8	8	6	27.6	27.6	22.8	42.981	0	31.952	18286000000	33	30.3867	30.5033	30.115	30.1594	29.9997	30.0389	31.1784	30.9581	30.8702	31.0119	30.8483	31.3839
+	1.11778	-0.32566	P10768;X6RA14;H7BZT7;U3KQT1	P10768;X6RA14;H7BZT7	S-formylglutathione hydrolase	ESD	Color [DarkGray]	1	4			9	9	9	50	50	50	31.462	0	63.252	31182000000	55	31.8432	31.8458	31.4057	31.5975	31.059	31.5936	31.2993	31.097	31.551	30.9549	31.5386	30.9501
+	4.05622	0.331261	P10809;E7ESH4;E7EXB4;B7Z712;C9JL25;C9JL19;C9JCQ4;C9J0S9	P10809	60 kDa heat shock protein, mitochondrial	HSPD1	Color [DarkGray]	1	4			50	50	50	80.3	80.3	80.3	61.054	0	323.31	2146900000000	971	37.2952	37.1403	37.3542	37.2231	37.3728	37.4772	37.6352	37.7039	37.6207	37.623	37.573	37.6947
+	1.4273	1.11161	P10909;H0YLK8;H0YC35;H0YAS8;E7ERK6;E5RG36;E5RGB0;E5RH61;E5RJZ5;E7ETB4	P10909;H0YLK8;H0YC35	Clusterin;Clusterin beta chain;Clusterin alpha chain;Clusterin	CLU	Color [DarkGray]	1	4			13	13	13	26.9	26.9	26.9	52.494	0	135.36	79850000000	98	32.5179	32.7169	31.493	32.6793	31.3291	31.3008	33.8803	32.2179	34.0383	32.3626	33.8761	32.3315
+	2.60387	0.183215	P11021	P11021	78 kDa glucose-regulated protein	HSPA5	Color [DarkGray]	1	4			41	39	39	58.9	58.9	58.9	72.332	0	323.31	670630000000	512	35.7837	35.686	35.7947	35.7065	35.7744	35.8286	35.9017	35.8603	36.1132	35.8593	35.9388	35.9998
+	3.33987	1.67421	P11047;R4GNC7;Q5JTC4;Q9Y6N6	P11047	Laminin subunit gamma-1	LAMC1	Color [DarkGray]	1	4			25	25	25	20	20	20	177.6	0	197.73	142520000000	159	32.6326	32.6384	32.1935	33.0361	32.2441	32.4425	35.0046	33.4817	34.8082	33.4911	34.816	33.6308
	0.286558	0.389823	P11137;E7EV03	P11137	Microtubule-associated protein 2	MAP2	Color [DarkGray]	1	4			3	3	3	2.1	2.1	2.1	199.52	0	11.289	3751700000	4	28.7932	28.4227	26.5859	28.5547	27.5828	27.4539	27.718	27.4717	30.1777	27.3535	29.2287	27.7826
+	6.01389	0.452299	P11142;E9PKE3;E9PNE6;A8K7Q2;E9PN89;E9PS65;E9PLF4;E9PQQ4;E9PQK7;E9PK54;E9PM13;E9PPY6;E9PN25;E9PI65	P11142;E9PKE3;E9PNE6;A8K7Q2	Heat shock cognate 71 kDa protein	HSPA8	Color [DarkGray]	1	4			47	47	30	74.1	74.1	57.1	70.897	0	323.31	2627700000000	831	37.4919	37.4729	37.4755	37.6281	37.5855	37.618	38.009	38.0684	38.0937	37.986	37.9147	37.9139
	0.436263	0.183193	P11166;C9JIM8	P11166;C9JIM8	Solute carrier family 2, facilitated glucose transporter member 1	SLC2A1	Color [DarkGray]	1	4			8	8	8	12.6	12.6	12.6	54.083	0	91.338	34996000000	61	31.8468	31.5466	31.398	31.3994	31.4846	31.1082	31.4876	32.4067	31.3359	31.2886	31.7307	31.6332
	0.25155	-0.0979945	P11169;Q8TDB8;F5GYR5	P11169;Q8TDB8	Solute carrier family 2, facilitated glucose transporter member 3;Solute carrier family 2, facilitated glucose transporter member 14	SLC2A3;SLC2A14	Color [DarkGray]	1	4			10	10	10	23.2	23.2	23.2	53.924	0	116.12	78085000000	95	32.9648	32.7916	32.6686	32.7588	32.6383	32.8451	32.5552	33.3212	32.1957	32.504	32.6514	32.8518
	1.00324	0.284249	P11171;E9PEW9;Q4VXN1;Q4VXN0;E7EUF8;F5H7W5;Q9H4G0	P11171;E9PEW9	Protein 4.1	EPB41	Color [DarkGray]	1	4			13	13	12	20.3	20.3	19.1	97.016	0	41.171	13272000000	23	30.0181	29.8674	30.1084	30.2356	30.0464	29.9231	29.8556	30.4846	30.6457	29.9348	30.7055	30.2781
+	0.831067	-0.450941	P11172;E9PFD2;F2Z3P2;F2Z303;F8WDG4	P11172;E9PFD2	Uridine 5-monophosphate synthase;Orotate phosphoribosyltransferase;Orotidine 5-phosphate decarboxylase	UMPS	Color [DarkGray]	1	4			11	11	11	32.1	32.1	32.1	52.221	0	83.993	29719000000	49	31.323	31.4002	31.7878	31.342	31.3322	31.6482	29.781	31.4239	30.7983	31.4313	31.0714	31.6217
	0.252767	-0.050485	P11177;C9J634;F8WF02	P11177;C9J634	Pyruvate dehydrogenase E1 component subunit beta, mitochondrial	PDHB	Color [DarkGray]	1	4			13	13	13	41.2	41.2	41.2	39.233	0	76.386	97473000000	122	33.0061	32.7948	33.3137	32.9131	33.1233	32.9938	32.8385	33.0729	32.8609	33.0309	32.9978	33.0409
+	1.21264	-0.304162	P11182;Q5VVL7	P11182;Q5VVL7	Lipoamide acyltransferase component of branched-chain alpha-keto acid dehydrogenase complex, mitochondrial	DBT	Color [DarkGray]	1	4			4	4	4	13.3	13.3	13.3	53.486	0	11.501	4438400000	19	28.5911	28.6543	28.9868	28.6792	28.6869	28.8169	27.8877	28.4026	28.3422	28.6561	28.4628	28.839
+	3.10772	-0.307879	P11216;H0Y4Z6	P11216	Glycogen phosphorylase, brain form	PYGB	Color [DarkGray]	1	4			20	20	13	29.3	29.3	21.6	96.695	0	90.731	45447000000	91	32.2075	32.1213	32.1206	31.9775	32.1141	32.0572	31.5453	31.922	31.9071	31.8529	31.7582	31.7656
	0.824251	0.217812	P11233;H7C3P7;P11234;Q6ZS74;B4E040;F8WEQ6;C9JPE8;C9JYR1;C9J6B1;C9JQB3	P11233;H7C3P7;P11234;Q6ZS74;B4E040	Ras-related protein Ral-A;Ras-related protein Ral-B	RALA;RALB	Color [DarkGray]	1	4			4	4	4	20.4	20.4	20.4	23.567	0	16.93	10686000000	22	30.0141	29.6186	29.8422	29.9063	29.6638	29.6069	29.5662	29.8897	29.9317	30.1399	30.4643	29.9669
+	2.93551	0.558964	P11279;B4DWL3	P11279;B4DWL3	Lysosome-associated membrane glycoprotein 1	LAMP1	Color [DarkGray]	1	4			7	7	7	14.6	14.6	14.6	44.882	0	72.032	77849000000	60	32.6117	32.5378	32.2747	32.3458	32.5475	32.3298	33.1217	32.711	32.6255	33.1419	33.3162	33.085
	0.133507	0.103614	P11387;E5RIC7;Q969P6;E5RJ95;E5RFS0	P11387	DNA topoisomerase 1	TOP1	Color [DarkGray]	1	4			17	17	17	23	23	23	90.725	0	46.009	22775000000	44	30.5132	30.5441	31.0315	30.522	31.063	31.3134	29.6765	31.2259	31.1524	31.4738	30.9134	31.1669
	0.0174618	-0.00970395	P11388;J3KTB7	P11388	DNA topoisomerase 2-alpha	TOP2A	Color [DarkGray]	1	4			45	45	33	36.1	36.1	28.7	174.38	0	268.99	141980000000	252	33.3204	33.4811	33.7754	33.344	33.6875	33.7996	33.3684	33.858	33.0492	33.8723	33.1632	34.0388
	0.666554	-0.0693391	P11413;E7EUI8;E9PD92;E7EM57	P11413;E7EUI8;E9PD92;E7EM57	Glucose-6-phosphate 1-dehydrogenase	G6PD	Color [DarkGray]	1	4			23	23	23	51.5	51.5	51.5	59.256	0	133.18	71783000000	117	32.6251	32.67	32.7226	32.7276	32.642	32.5173	32.4534	32.5637	32.7413	32.5474	32.658	32.5248
	0.128584	-0.115136	P11498;E9PRE7;B4DN00;E9PS68	P11498;E9PRE7;B4DN00	Pyruvate carboxylase, mitochondrial	PC	Color [DarkGray]	1	4			5	5	5	9.5	9.5	9.5	129.63	0	21.768	6319000000	6	29.5467	28.8263	28.8037	28.8488	29.4654	28.9596	27.5794	29.5185	28.8918	29.8092	28.9981	28.9626
	1.75637	-0.1828	P11586;F5H2F4;V9GYY3	P11586;F5H2F4	C-1-tetrahydrofolate synthase, cytoplasmic;Methylenetetrahydrofolate dehydrogenase;Methenyltetrahydrofolate cyclohydrolase;Formyltetrahydrofolate synthetase;C-1-tetrahydrofolate synthase, cytoplasmic, N-terminally processed	MTHFD1	Color [DarkGray]	1	4			50	50	50	70.4	70.4	70.4	101.56	0	323.31	392650000000	442	35.0359	35.0282	35.2969	35.1648	35.1814	35.2194	35.0791	34.829	34.8801	35.1172	34.9021	35.0223
+	3.97643	0.365342	P11717;S4R328	P11717	Cation-independent mannose-6-phosphate receptor	IGF2R	Color [DarkGray]	1	4			23	23	23	10.2	10.2	10.2	274.37	0	63.841	31828000000	56	31.3517	31.1568	31.225	31.3454	31.3345	31.1989	31.4989	31.6243	31.798	31.7413	31.6162	31.5257
	0.143127	-0.0387446	P11766;H0YAG8;D6RFE4;D6RAY0;D6R9G2	P11766	Alcohol dehydrogenase class-3	ADH5	Color [DarkGray]	1	4			17	17	17	56.1	56.1	56.1	39.724	0	181.05	171630000000	166	33.9986	34.0747	33.7959	33.6829	33.8368	33.8883	34.2399	33.6259	33.8761	33.7019	33.7901	33.8107
	1.92984	-0.177492	P11940;E7EQV3;E7ERJ7;H0YAR2;Q9H361;H0YBN4;E5RJB9;H0YAP2;E5RGH3;E5RH24;H0YB86;H0YAS6;H0YB75;Q4VXU2;H0YAS7;E5RHG7;Q4VY17;H0YC10;H0YAW6;E5RGC4;E5RFD8;E5RJM8;Q96DU9	P11940;E7EQV3;E7ERJ7;H0YAR2;Q9H361	Polyadenylate-binding protein 1;Polyadenylate-binding protein;Polyadenylate-binding protein 3	PABPC1;PABPC3	Color [DarkGray]	1	4			34	34	23	67.1	67.1	47.5	70.67	0	323.31	541140000000	452	35.5624	35.5643	35.5852	35.6898	35.5169	35.6255	35.6425	35.3062	35.2816	35.4365	35.4074	35.405
	0.0724077	-0.0146503	P12004	P12004	Proliferating cell nuclear antigen	PCNA	Color [DarkGray]	1	4			19	19	19	94.3	94.3	94.3	28.768	0	260.51	278410000000	248	34.647	34.6283	34.6067	34.5059	34.4136	34.5602	34.3386	34.4431	34.4658	34.72	34.5793	34.7271
	0.347329	0.57326	Q5T8I0;P12074;H0YIV9	Q5T8I0;P12074;H0YIV9	Cytochrome c oxidase subunit 6A1, mitochondrial	COX6A1	Color [DarkGray]	1	4			2	2	2	45.9	45.9	45.9	12.187	0	34.418	14776000000	17	27.6314	27.2521	30.0545	31.0258	30.9018	30.9917	29.8137	30.701	29.9035	30.5678	30.0198	30.2909
+	1.32274	0.266428	P12081;B4DDD8;B3KWE1;E7ETE2;B4E1C5;C9JWK3;C9JV49;P49590;B4DQ67;C9JHI8;E9PG66;D6RF05;D6RJE6	P12081;B4DDD8;B3KWE1;E7ETE2;B4E1C5;C9JWK3	Histidine--tRNA ligase, cytoplasmic	HARS	Color [DarkGray]	1	4			15	15	15	29.7	29.7	29.7	57.41	0	53.414	28654000000	58	31.0413	31.0335	31.3494	30.9313	31.3938	31.18	31.2001	31.7628	31.4108	31.5033	31.1613	31.4896
+	0.783487	-0.628538	P12235;V9GYG0;Q9H0C2	P12235;V9GYG0	ADP/ATP translocase 1	SLC25A4	Color [DarkGray]	1	4			12	2	2	43.6	6	6	33.064	0	7.4117	3158900000	9	28.1131	27.5092	29.1765	27.5356	28.9029	28.1977	26.6087	28.2403	27.2544	27.496	27.3214	28.7429
	0.793523	-0.430367	P12236;I7HJJ0	P12236;I7HJJ0	ADP/ATP translocase 3;ADP/ATP translocase 3, N-terminally processed	SLC25A6	Color [DarkGray]	1	4			18	18	5	61.7	61.7	15.4	32.866	0	121.06	172150000000	149	34.0942	33.4775	34.327	33.5475	34.2381	34.2869	32.9907	34.2206	33.043	33.8232	33.1194	34.1921
	1.88677	0.131455	P12268;H0Y4R1;E7ETK5	P12268;H0Y4R1	Inosine-5-monophosphate dehydrogenase 2	IMPDH2	Color [DarkGray]	1	4			25	25	23	63	63	59.7	55.804	0	226.49	314660000000	264	34.7151	34.7961	34.5909	34.7401	34.6518	34.8114	34.9242	34.7508	34.8777	34.901	34.8023	34.8383
+	2.42871	-0.278809	P12270;Q5SWX9	P12270	Nucleoprotein TPR	TPR	Color [DarkGray]	1	4			46	46	46	26.4	26.4	26.4	267.29	0	323.31	132100000000	219	33.6915	33.7349	33.7	33.6313	33.658	33.5823	33.3519	33.5174	33.4595	33.0816	33.5658	33.3488
+	2.23994	-0.237108	P12277;H0YJG0;G3V4N7;G3V461;H0YJK0;P06732;G3V2I1	P12277;H0YJG0;G3V4N7	Creatine kinase B-type	CKB	Color [DarkGray]	1	4			22	22	22	80.1	80.1	80.1	42.644	0	323.31	477820000000	306	35.4911	35.4146	35.2747	35.501	35.27	35.5097	35.3145	34.9759	35.143	35.1795	35.2908	35.1347
	1.12489	0.240566	P12532;F8WCN3;E9PCP8;J3KQ93;C9JSQ1;C9JJX8;C9J995;C9J8F6;C9J6W7;C9JT96;P17540	P12532;F8WCN3;E9PCP8	Creatine kinase U-type, mitochondrial	CKMT1A;CKMT1B	Color [DarkGray]	1	4			11	11	11	44.8	44.8	44.8	47.036	0	150.34	47284000000	67	31.6487	31.8233	31.8966	32.1739	31.8928	31.8729	31.8972	32.3884	31.7563	32.2682	32.232	32.2096
	1.42699	-0.118805	P12814;H9KV75;G3V2N5;H7C5W8;G3V2W4;H0YJW3;H0YJ11;G3V2X9;G3V5M4;G3V2E8;G3V380;B7Z4P8;Q14721;Q92953	P12814;H9KV75	Alpha-actinin-1	ACTN1	Color [DarkGray]	1	4			54	34	32	71.7	50.9	48.4	103.06	0	323.31	310380000000	369	34.7742	34.8958	34.7159	34.8422	34.7154	34.832	34.7159	34.507	34.717	34.6321	34.7871	34.7034
	0.242064	-0.101125	P12830;Q9UII8;H3BNC6;H3BVI7;J3QKP1	P12830;Q9UII8	Cadherin-1;E-Cad/CTF1;E-Cad/CTF2;E-Cad/CTF3	CDH1	Color [DarkGray]	1	4			12	12	12	16.4	16.4	16.4	97.455	0	97.677	30235000000	46	31.4289	31.4277	31.1643	30.9828	31.5876	31.8474	31.1186	31.7341	31.0682	31.5583	30.9979	31.3548
	1.09924	-0.208532	P12955;K7ES25;V9GYL0;V9GYE4	P12955	Xaa-Pro dipeptidase	PEPD	Color [DarkGray]	1	4			11	11	11	28	28	28	54.548	0	53.637	41813000000	65	31.7428	31.9252	32.0858	31.7604	32.0883	32.0268	31.3402	31.6575	31.8427	31.8565	31.9116	31.7696
	1.66058	-0.116037	P12956;B1AHC8;B1AHC9;F5H1I8	P12956;B1AHC8;B1AHC9;F5H1I8	X-ray repair cross-complementing protein 6	XRCC6	Color [DarkGray]	1	4			42	42	42	69	69	69	69.842	0	323.31	727500000000	567	36.0238	35.9958	35.9734	36.0565	35.8705	35.9823	35.8202	36.0186	35.787	35.8535	35.8238	35.9031
	1.86801	-0.150586	P13010;C9JZ81;H7C0H9	P13010	X-ray repair cross-complementing protein 5	XRCC5	Color [DarkGray]	1	4			48	48	48	77.7	77.7	77.7	82.704	0	323.31	1166900000000	746	36.6816	36.7093	36.5511	36.6757	36.6021	36.7366	36.4312	36.3779	36.6255	36.4647	36.6208	36.5327
	0.234675	-0.157345	P13073;H3BN72;H3BNV9;Q86WV2;H3BPG0;H3BNI5	P13073;H3BN72;H3BNV9;Q86WV2;H3BPG0	Cytochrome c oxidase subunit 4 isoform 1, mitochondrial	COX4I1	Color [DarkGray]	1	4			7	7	7	39.1	39.1	39.1	19.576	0	37.573	27788000000	46	31.6233	30.9932	31.2886	30.5545	31.2393	31.7373	30.4287	31.7937	30.6377	31.4417	30.8562	31.3341
	0.411843	-0.525038	P13284	P13284	Gamma-interferon-inducible lysosomal thiol reductase	IFI30	Color [DarkGray]	1	4			1	1	1	4.4	4.4	4.4	27.963	0	5.5305	6546400000	11	29.5763	30.623	29.7156	29.4442	26.6291	28.6949	27.895	28.6772	28.322	28.8891	28.8677	28.8818
+	1.5299	-0.225234	P13489;E9PMJ3;E9PLZ3;E9PIM9;H0YCR7;E9PMN0;E9PIK5;E9PMA9;E9PR82;E9PMI1	P13489;E9PMJ3;E9PLZ3;E9PIM9	Ribonuclease inhibitor	RNH1	Color [DarkGray]	1	4			9	9	9	32.3	32.3	32.3	49.973	0	60.802	22311000000	55	31.2339	31.3023	31.0656	30.9464	30.8833	30.7802	30.8966	30.9143	30.736	30.7594	30.785	30.7688
	1.85884	-0.119347	P13639	P13639	Elongation factor 2	EEF2	Color [DarkGray]	1	4			68	68	66	75.6	75.6	74.5	95.337	0	323.31	2141300000000	1241	37.571	37.5746	37.4452	37.5151	37.4408	37.5857	37.4781	37.3804	37.2759	37.4661	37.4032	37.4129
	0.649334	0.106274	P13667	P13667	Protein disulfide-isomerase A4	PDIA4	Color [DarkGray]	1	4			39	39	39	55.2	55.2	55.2	72.932	0	323.31	325190000000	359	34.8054	34.8017	34.72	34.9484	34.5918	34.6419	34.9113	34.8233	34.9882	34.7048	35.0529	34.6664
	0.0306732	0.0311152	P13674	P13674	Prolyl 4-hydroxylase subunit alpha-1	P4HA1	Color [DarkGray]	1	4			18	18	18	43.4	43.4	43.4	61.049	0	143.92	28480000000	49	31.838	31.8008	30.6238	31.3814	30.8939	30.7028	32.1469	30.9862	31.7606	30.5572	31.5116	30.465
	0.233935	-0.0747178	Q5W0H4;P13693;J3KPG2;E9PJF7;H0YCX0;Q56UQ5	Q5W0H4;P13693;J3KPG2;E9PJF7	Translationally-controlled tumor protein	TPT1	Color [DarkGray]	1	4			8	8	8	41.5	41.5	41.5	21.525	0	39.57	181460000000	112	34.098	34.2478	33.5272	34.1721	33.6191	33.9779	33.8088	33.8131	34.0023	33.8394	34.0201	33.7099
+	4.4665	0.389307	P13797;B4DGB4;F8W8D8;B7Z6M1;B4DI60;U3KQI3;H7C4N2;Q5TBN3;F2Z2Z9	P13797;B4DGB4;F8W8D8;B7Z6M1	Plastin-3	PLS3	Color [DarkGray]	1	4			39	39	29	70.5	70.5	56.7	70.81	0	323.31	293700000000	360	34.3521	34.4913	34.4218	34.5729	34.4487	34.3706	34.6466	34.8843	34.77	34.9302	34.8468	34.9154
	0.655086	-0.0807629	P13804;H0YLU7;H0YK49;H0YL12;H0YNX6;H0YKF0;J3KN60;H0YL83;H0YM12	P13804;H0YLU7;H0YK49;H0YL12;H0YNX6;H0YKF0	Electron transfer flavoprotein subunit alpha, mitochondrial	ETFA	Color [DarkGray]	1	4			13	13	13	54.4	54.4	54.4	35.079	0	70.33	54312000000	107	32.3111	32.2185	32.293	32.1332	32.3054	32.3786	32.098	32.271	31.9793	32.2697	32.2557	32.2816
	0.667222	-0.0991913	P13807;B7Z806;F5H1N8;F5H3S3;M0QYU1	P13807;B7Z806	Glycogen [starch] synthase, muscle	GYS1	Color [DarkGray]	1	4			12	12	12	23.3	23.3	23.3	83.785	0	64.321	21727000000	55	30.9443	30.9973	31.0312	30.9769	30.9445	30.7575	30.8722	30.7557	30.6948	31.0936	30.7019	30.9385
	0.173999	0.121369	Q9BUB1;P13861;H7C1L0;H7C330;H7C4A9;C9J830	Q9BUB1;P13861;H7C1L0	cAMP-dependent protein kinase type II-alpha regulatory subunit	PRKAR2A	Color [DarkGray]	1	4			6	6	4	19.4	19.4	11.8	43.066	0	20.64	6411500000	16	29.4385	29.1125	29.0278	29.133	28.8895	28.034	28.8219	28.3008	29.5061	28.9284	29.5761	29.2302
	0.700578	-0.127758	P13984	P13984	General transcription factor IIF subunit 2	GTF2F2	Color [DarkGray]	1	4			9	9	9	45	45	45	28.38	0	42.71	16636000000	26	30.4369	30.5984	30.6467	30.8784	30.5129	30.57	30.4583	30.519	30.763	30.2873	30.5229	30.3264
+	2.1298	0.778974	P13995;Q7Z650;B4DY35;B9A062;B8ZZU9	P13995;Q7Z650;B4DY35	Bifunctional methylenetetrahydrofolate dehydrogenase/cyclohydrolase, mitochondrial;NAD-dependent methylenetetrahydrofolate dehydrogenase;Methenyltetrahydrofolate cyclohydrolase	MTHFD2	Color [DarkGray]	1	4			9	9	9	36.3	36.3	36.3	37.895	0	75.925	23111000000	39	30.2141	30.0436	30.8906	30.3158	30.9568	30.6012	31.288	31.2121	30.8406	31.9233	30.8215	31.6102
	0.296907	-0.130717	P14174	P14174	Macrophage migration inhibitory factor	MIF	Color [DarkGray]	1	4			6	6	6	47	47	47	12.476	0	56.436	269210000000	109	34.3844	34.3424	34.3731	34.6865	34.3513	34.4625	35.1316	34.0533	34.3248	33.9316	34.3753	33.9992
	0.668516	-0.110745	P14209;A8MQT7;H7C2F2	P14209;A8MQT7;H7C2F2	CD99 antigen	CD99	Color [DarkGray]	1	4			2	2	2	25.9	25.9	25.9	18.848	0	11.457	2284800000	7	27.877	27.8263	27.8062	27.7072	27.6477	27.5543	27.7158	27.4277	27.6522	27.4761	27.8787	27.6036
	0.101669	-0.0189056	P14324	P14324	Farnesyl pyrophosphate synthase	FDPS	Color [DarkGray]	1	4			9	9	9	29.4	29.4	29.4	48.275	0	161.85	61840000000	82	32.2476	32.271	32.5164	32.3602	32.4713	32.4695	32.3487	32.4706	32.3982	32.1879	32.5377	32.2794
+	2.70516	1.70375	P14543;H0YJV3;Q14112	P14543	Nidogen-1	NID1	Color [DarkGray]	1	4			14	14	14	14.8	14.8	14.8	136.38	0	109.74	46664000000	62	31.5345	31.3353	30.5267	31.4597	30.4348	30.1632	33.4939	32.0263	33.4708	31.8157	33.0228	31.8471
	0.768749	-0.144541	P14550;Q5T621;V9GYG2;V9GYP9	P14550	Alcohol dehydrogenase [NADP(+)]	AKR1A1	Color [DarkGray]	1	4			17	17	17	76.6	76.6	76.6	36.573	0	144.36	148530000000	202	33.7392	33.7525	33.5965	33.7439	33.5666	33.5053	33.7656	33.3939	33.6217	33.2498	33.69	33.3157
	0.153217	0.0704187	P14618;H3BQ34;H3BUW1;H3BTJ2;H3BT25;H3BU13;H3BN34;H3BQZ3;P30613	P14618	Pyruvate kinase PKM	PKM	Color [DarkGray]	1	4			46	46	5	80.4	80.4	9.4	57.936	0	323.31	1539700000000	724	37.2409	37.2216	36.7357	37.1934	36.8104	36.872	37.4723	36.7415	37.4684	36.761	37.3197	36.7336
+	1.83108	0.199577	P14625;H0YIV0;Q58FF3;F8W026	P14625	Endoplasmin	HSP90B1	Color [DarkGray]	1	4			52	50	50	61.3	59.2	59.2	92.468	0	323.31	771280000000	540	36.0561	36.0612	35.812	36.0217	35.9624	35.8462	36.1681	36.1233	36.358	36.0477	36.2417	36.0182
+	2.87311	0.865786	P14635;E9PC90;D6RHI0;H0YA62	P14635;E9PC90	G2/mitotic-specific cyclin-B1	CCNB1	Color [DarkGray]	1	4			10	10	10	38.1	38.1	38.1	48.337	0	82.288	36580000000	51	31.0266	31.0756	31.2209	31.1078	30.7304	31.7012	31.8547	32.3995	32.0513	32.1863	31.3683	32.197
+	2.26536	-0.807599	P14649;F8W1I5	P14649;F8W1I5	Myosin light chain 6B	MYL6B	Color [DarkGray]	1	4			4	2	2	23.6	12	12	22.764	0	8.052	2084400000	10	28.7249	28.546	28.1987	28.4787	28.3035	27.4311	27.2019	27.4445	27.8142	27.6407	26.9862	27.7499
	1.05933	0.160451	P14735;Q5T5N3	P14735	Insulin-degrading enzyme	IDE	Color [DarkGray]	1	4			28	28	28	31.4	31.4	31.4	117.97	0	114.97	61614000000	117	32.1106	32.272	32.4153	32.3796	32.2005	32.4797	32.4861	32.6337	32.3047	32.6581	32.3106	32.4275
	0.906991	-0.257757	P14854;K7EQD3	P14854	Cytochrome c oxidase subunit 6B1	COX6B1	Color [DarkGray]	1	4			5	5	5	75.6	75.6	75.6	10.192	0	40.873	22000000000	34	31.2094	31.2289	30.8454	31.0737	30.9028	30.9282	30.8971	30.4346	30.2823	30.9291	31.1591	30.9397
+	1.31995	-0.319494	P14859;U3KQN1;U3KQ96;H0YNW1;H0YLL6;E9PNC9;B5ME60;H0YKT2;Q9UKI9;P09086;H0YLC5	P14859;U3KQN1;U3KQ96;H0YNW1;H0YLL6;E9PNC9;B5ME60;H0YKT2;Q9UKI9;P09086	POU domain, class 2, transcription factor 1;POU domain protein;POU domain, class 2, transcription factor 3;POU domain, class 2, transcription factor 2	POU2F1;POU2F2;POU2F3	Color [DarkGray]	1	4			5	5	5	11.3	11.3	11.3	76.471	0	34.948	9691900000	22	29.9106	30.0729	29.9354	29.8037	29.9928	29.5316	29.3498	29.1414	29.4567	29.668	29.9004	29.8138
+	1.9216	-0.191037	P14866;M0QXS5;M0R1W6;B4DVF8;M0QYL7;M0R076	P14866;M0QXS5	Heterogeneous nuclear ribonucleoprotein L	HNRNPL	Color [DarkGray]	1	4			33	33	22	79.1	79.1	54.8	64.132	0	323.31	752610000000	484	36.1115	36.0934	36.0061	36.0135	35.9446	36.1532	36.1243	35.8087	35.8015	35.8636	35.7809	35.7971
	0.433477	-0.0664247	P14868;Q68CR9;H7BZ35;C9J7S3;C9JLC1;H7C278;C9JQM9	P14868;Q68CR9	Aspartate--tRNA ligase, cytoplasmic	DARS	Color [DarkGray]	1	4			39	39	39	77	77	77	57.136	0	238.69	262570000000	348	34.6158	34.5999	34.506	34.5548	34.4168	34.584	34.4868	34.2457	34.6347	34.4918	34.6528	34.3669
+	2.59368	-0.495051	P14923;C9J826;C9JK18;C9JKY1;C9JTX4;C9JPI2;K7ERP3	P14923	Junction plakoglobin	JUP	Color [DarkGray]	1	4			25	20	11	43.5	36.1	20.7	81.744	0	144.99	33964000000	74	31.6561	31.6423	31.8414	31.8905	31.8976	31.5506	30.7691	31.2622	31.1906	31.3624	31.3789	31.545
	0.873684	-0.20799	P14927;B7Z2R2;E5RHG9	P14927;B7Z2R2	Cytochrome b-c1 complex subunit 7	UQCRB	Color [DarkGray]	1	4			5	5	5	46.8	46.8	46.8	13.53	0	38.153	20444000000	39	31.1102	31.0765	30.6665	30.8044	30.6544	31.2674	30.6911	30.9764	30.6936	30.524	30.8855	30.5607
	0.283933	-0.0506732	P15121;E9PCX2;E9PEF9;C9JRZ8	P15121;E9PCX2	Aldose reductase	AKR1B1	Color [DarkGray]	1	4			19	19	19	78.2	78.2	78.2	35.853	0	164.65	152300000000	202	33.7815	33.7793	33.6668	33.7618	33.7719	33.7236	33.9919	33.5312	33.7192	33.758	33.6946	33.4858
	0.176544	-0.0397275	P15311;E7EQR4	P15311;E7EQR4	Ezrin	EZR	Color [DarkGray]	1	4			39	30	29	60.2	47.4	46.2	69.412	0	263.24	252310000000	312	34.3908	34.5825	34.3388	34.6075	34.422	34.5328	34.7804	34.4907	34.4603	34.264	34.3113	34.3294
+	1.48499	-0.29466	P15374;Q5TBK7	P15374;Q5TBK7	Ubiquitin carboxyl-terminal hydrolase isozyme L3	UCHL3	Color [DarkGray]	1	4			10	10	10	45.7	45.7	45.7	26.182	0	36.176	28956000000	39	31.1871	31.2648	31.788	31.4555	31.5809	31.2716	31.0565	31.2836	31.0345	31.1447	30.8818	31.379
	0.274079	-0.669221	P15531	P15531	Nucleoside diphosphate kinase A	NME1	Color [DarkGray]	1	4			10	1	1	69.7	9.2	9.2	17.149	0	11.166	59188000000	25	32.4277	32.324	32.132	32.1424	31.9308	32.5282	32.7193	32.6709	26.4588	32.4471	32.993	32.1807
	0.828107	-0.067166	P15880;H0YEN5;E9PMM9;I3L404;E9PQD7;E9PPT0;E9PM36;H3BNG3;H0YE27	P15880;H0YEN5;E9PMM9;I3L404;E9PQD7;E9PPT0;E9PM36	40S ribosomal protein S2	RPS2	Color [DarkGray]	1	4			16	16	16	55.6	55.6	55.6	31.324	0	88.435	308270000000	199	34.6231	34.7529	34.7309	34.8756	34.7405	34.8717	34.6992	34.7532	34.676	34.6585	34.6553	34.7495
+	2.33046	-0.238317	P15924	P15924	Desmoplakin	DSP	Color [DarkGray]	1	4			39	39	39	16.4	16.4	16.4	331.77	0	210.99	44900000000	77	31.9744	32.0639	31.9542	32.308	31.9961	32.0846	31.9339	31.6731	31.7622	31.8544	31.829	31.8987
+	1.40462	-0.351919	P15927;Q5TEJ7;Q5TEJ0	P15927;Q5TEJ7	Replication protein A 32 kDa subunit	RPA2	Color [DarkGray]	1	4			8	8	8	50	50	50	29.247	0	41.742	34648000000	28	32.0171	31.9156	31.802	31.4611	31.6428	31.5674	31.6814	30.9653	31.6487	31.4095	31.4993	31.0902
	0.0970093	0.141987	P16083;Q5TD07;Q5TD05;A2A2U4	P16083;Q5TD07	Ribosyldihydronicotinamide dehydrogenase [quinone]	NQO2	Color [DarkGray]	1	4			5	5	5	39.8	39.8	39.8	25.918	0	29.416	5411000000	13	28.444	27.9499	28.4755	28.464	28.6071	28.5671	28.8684	26.8296	28.851	29.8255	27.1051	29.8798
	0.456912	-0.0902653	P16152;E9PQ63;A8MTM1	P16152;E9PQ63;A8MTM1	Carbonyl reductase [NADPH] 1	CBR1	Color [DarkGray]	1	4			17	17	13	74.7	74.7	61.4	30.375	0	147.89	125180000000	154	33.2766	33.354	33.5909	33.6584	33.4927	33.5096	33.6101	33.544	33.2591	33.2972	33.1704	33.4599
	0.0624829	-0.0215162	P16188;Q5SRN7;Q5SRN5;P30455;P30447;P30443;P13746;P05534;P04439;P01893;Q09160	P16188;Q5SRN7;Q5SRN5;P30455;P30447;P30443;P13746;P05534;P04439;P01893	HLA class I histocompatibility antigen, A-30 alpha chain;HLA class I histocompatibility antigen, A-36 alpha chain;HLA class I histocompatibility antigen, A-23 alpha chain;HLA class I histocompatibility antigen, A-1 alpha chain;HLA class I histocompatibility antigen, A-11 alpha chain;HLA class I histocompatibility antigen, A-24 alpha chain;HLA class I histocompatibility antigen, A-3 alpha chain;Pu…	HLA-A;HLA-H	Color [DarkGray]	1	4			4	4	1	15.1	15.1	4.4	40.904	0	22.702	7232500000	9	29.4682	29.2899	29.0999	29.379	29.2139	29.4235	28.8836	29.5731	29.0452	29.4127	29.5026	29.328
	0.181666	0.068093	P16278;E7EQ29;C9JF15;F8WF40;C9J539;C9JWX1;C9J4G9	P16278;E7EQ29	Beta-galactosidase	GLB1	Color [DarkGray]	1	4			12	12	12	26.1	26.1	26.1	76.074	0	109.12	54264000000	96	32.4509	32.5215	31.927	32.2729	31.9653	31.9255	32.5712	31.9403	32.3436	32.0031	32.4079	32.2054
	0.0126441	-0.0232897	P16401	P16401	Histone H1.5	HIST1H1B	Color [DarkGray]	1	4			6	5	5	25.7	22.6	22.6	22.58	0	20.621	47658000000	33	31.5001	31.6136	32.0538	31.6989	32.2555	31.7155	28.7105	32.6735	32.5531	32.1245	32.1875	32.4484
	0.0268593	-0.0111993	P16403;P10412;Q02539;P22492	P16403;P10412	Histone H1.2;Histone H1.4	HIST1H1C;HIST1H1E	Color [DarkGray]	1	4			9	9	2	31.5	31.5	11.7	21.364	0	26.157	66495000000	56	32.5817	32.3245	32.5504	32.4119	32.5879	32.6644	32.1094	32.9173	32.8866	32.231	32.4557	32.4536
+	1.97118	0.789851	P16435;E7EVY7;H0Y4R2;E7EPN3;E7EMD0;F5H468	P16435;E7EVY7;H0Y4R2;E7EPN3;E7EMD0;F5H468	NADPH--cytochrome P450 reductase	POR	Color [DarkGray]	1	4			5	5	5	8.7	8.7	8.7	76.689	0	21.06	7982400000	15	28.6197	29.0172	29.0411	28.8284	28.9058	29.3786	29.2548	30.652	29.1296	29.9966	29.5425	29.9544
	0.24339	-0.336771	P16455	P16455	Methylated-DNA--protein-cysteine methyltransferase	MGMT	Color [DarkGray]	1	4			4	4	4	21.7	21.7	21.7	21.646	0	15.745	7436200000	11	29.4308	29.3344	29.3798	29.5073	29.1748	27.6419	29.1558	30.0739	27.3103	29.3168	29.4474	27.1441
+	2.79585	0.676129	P16615;H7C5W9;Q93084	P16615;H7C5W9	Sarcoplasmic/endoplasmic reticulum calcium ATPase 2	ATP2A2	Color [DarkGray]	1	4			12	12	7	14.1	14.1	8.3	114.76	0	32.288	13220000000	22	29.806	29.7188	29.8929	29.6011	29.863	29.7459	30.1735	30.5279	29.8678	30.6966	30.5177	30.9011
+	1.21776	0.982254	P16930;Q53XA7;H0YLC7;H3BNP8	P16930;Q53XA7	Fumarylacetoacetase	FAH	Color [DarkGray]	1	4			8	8	8	22.9	22.9	22.9	46.374	0	40.057	21103000000	43	30.223	30.2719	30.071	30.7586	30.1687	29.535	32.4099	30.3111	31.9842	30.0166	31.9436	30.2562
	0.632537	-0.188355	P16949;A2A2D0;E5RIR6;E7EVN3;Q9H169;G5EA16	P16949;A2A2D0	Stathmin	STMN1	Color [DarkGray]	1	4			10	10	8	59.1	59.1	47.7	17.302	0	39.519	144930000000	113	33.9639	33.6612	33.6674	33.6092	33.6289	33.9346	33.9604	33.6909	33.7867	33.2352	33.5458	33.1159
	0.805162	-0.383262	P16989;H0YG22	P16989	Y-box-binding protein 3	YBX3	Color [DarkGray]	1	4			12	6	6	34.7	23.7	23.7	40.089	0	49.945	21798000000	29	30.935	30.7477	31.1462	31.2313	31.2823	31.0363	31.7495	30.6842	30.6664	30.0259	30.3669	30.5865
	0.461874	-0.687463	P17050	P17050	Alpha-N-acetylgalactosaminidase	NAGA	Color [DarkGray]	1	4			5	5	5	19.7	19.7	19.7	46.564	0	38.559	6640200000	9	29.9962	29.3158	29.2388	29.244	28.908	27.5481	29.5023	27.1484	26.0191	28.5694	29.9385	28.9485
	0.114507	0.027813	P17096;H7BYM6	P17096;H7BYM6	High mobility group protein HMG-I/HMG-Y	HMGA1	Color [DarkGray]	1	4			6	6	6	43	43	43	11.676	0	56.901	89289000000	82	32.9173	32.9565	32.7127	32.9913	33.1094	32.9657	32.9364	32.6672	33.2336	32.9937	33.0422	32.9467
	0.246862	-0.0548585	P17174;B7Z7E9	P17174;B7Z7E9	Aspartate aminotransferase, cytoplasmic	GOT1	Color [DarkGray]	1	4			22	22	22	78.5	78.5	78.5	46.247	0	323.31	164450000000	227	33.927	33.9095	33.7553	33.8844	33.7708	33.8296	34.1186	33.6178	33.6285	33.584	33.8814	33.9171
+	0.897647	0.737893	P17213;H0Y738	P17213;H0Y738	Bactericidal permeability-increasing protein	BPI	Color [DarkGray]	1	4			2	2	2	3.9	3.9	3.9	53.899	0.00028952	4.6193	7256900000	7	28.0938	28.7604	28.4895	26.8631	28.7581	29.3665	29.4838	29.7246	29.668	28.8481	27.957	29.0771
	0.0972746	-0.16192	P17302	P17302	Gap junction alpha-1 protein	GJA1	Color [DarkGray]	1	4			4	4	4	15.4	15.4	15.4	43.008	0	10.177	4248300000	7	29.2772	29.1313	28.7169	27.1079	26.7929	29.081	28.2382	29.4929	29.0924	26.6352	28.1949	27.4819
	0.0737443	0.0844014	P17655	P17655	Calpain-2 catalytic subunit	CAPN2	Color [DarkGray]	1	4			6	6	6	11.9	11.9	11.9	79.994	0	13.13	3451000000	6	26.4815	28.2178	28.1991	28.727	28.4283	27.354	27.7656	27.9557	28.1722	26.9716	28.7136	28.3353
	0.269138	0.22256	P17677	P17677	Neuromodulin	GAP43	Color [DarkGray]	1	4			1	1	1	9.7	9.7	9.7	24.802	0	15.452	2588900000	2	26.2561	28.025	28.3433	28.1039	27.955	27.9605	28.0543	27.8126	28.6265	28.007	27.4061	28.0725
+	4.05817	-0.269769	P17812;B4DR64;B7Z9C4	P17812;B4DR64	CTP synthase 1	CTPS1	Color [DarkGray]	1	4			21	21	18	48.4	48.4	42.5	66.69	0	161.7	110610000000	151	33.4016	33.4144	33.3374	33.4578	33.2858	33.3874	33.0675	33.1755	33.1016	32.9877	33.2329	33.1005
	0.145649	-0.0397921	P17858	P17858	ATP-dependent 6-phosphofructokinase, liver type	PFKL	Color [DarkGray]	1	4			19	15	15	30.4	24.5	24.5	85.018	0	85.79	46343000000	83	32.1828	32.1202	31.9177	32.2514	31.7614	31.986	32.1814	31.7003	32.1319	32.0125	32.0969	31.8578
	0.188752	-0.0268326	P17987;E7EQR6;E7ERF2;F5H282;F5GZ03;F5H136;F5H676;F5H726;F5GZI8;F5GYL4;F5H7Y1	P17987;E7EQR6;E7ERF2;F5H282	T-complex protein 1 subunit alpha	TCP1	Color [DarkGray]	1	4			36	36	36	82.2	82.2	82.2	60.343	0	323.31	591070000000	462	35.5971	35.6601	35.6813	35.6589	35.6832	35.646	35.8623	35.5854	35.6641	35.4535	35.6338	35.5666
+	3.63759	-1.35888	P18065;C9JMY1;C9JW52;H7C1H0	P18065;C9JMY1	Insulin-like growth factor-binding protein 2	IGFBP2	Color [DarkGray]	1	4			8	8	8	27.7	27.7	27.7	34.814	0	32.048	12105000000	26	30.6095	30.667	30.6728	30.5064	30.6188	30.1887	28.6865	28.7379	29.1711	28.8072	30.0955	29.6119
	0.356771	-0.0568415	P18077;C9K025;F8WBS5;F8WB72	P18077;C9K025;F8WBS5;F8WB72	60S ribosomal protein L35a	RPL35A	Color [DarkGray]	1	4			11	11	11	67.3	67.3	67.3	12.538	0	29.227	58647000000	104	32.2754	32.1718	32.2496	32.4252	32.2091	32.5122	32.4375	32.1728	32.2903	32.1132	32.2446	32.2441
	1.57822	0.157244	P18085;C9JPM4;C9JAK5;U3KQF2	P18085;C9JPM4;C9JAK5;U3KQF2	ADP-ribosylation factor 4	ARF4	Color [DarkGray]	1	4			9	9	6	56.7	56.7	27.8	20.511	0	85.67	106570000000	111	33.0632	32.9743	32.9231	33.1269	32.9997	33.1608	33.1472	33.3351	33.1956	33.2035	33.0098	33.3004
	0.668828	-0.0541051	P18124;A8MUD9;C9JIJ5;C9JZ88	P18124;A8MUD9	60S ribosomal protein L7	RPL7	Color [DarkGray]	1	4			17	17	17	54	54	54	29.225	0	113.19	358630000000	226	34.8996	34.8933	34.9144	35.0237	34.9828	35.0889	35.0229	34.9273	34.8596	34.8678	34.8741	34.9264
	0.0524687	0.00585874	P18206;Q5JQ13;B4DTM7	P18206;Q5JQ13	Vinculin	VCL	Color [DarkGray]	1	4			67	67	67	67.5	67.5	67.5	123.8	0	323.31	1048000000000	854	36.4026	36.4076	36.5071	36.4093	36.4515	36.4637	36.4819	36.3728	36.3212	36.5564	36.4311	36.5134
+	1.99873	-0.189957	P18583;J3QSZ5;H7C2G8	P18583	Protein SON	SON	Color [DarkGray]	1	4			20	20	8	14.3	14.3	5.1	263.83	0	81.203	42248000000	70	31.9841	31.9137	31.9206	31.8853	31.8223	31.8259	31.5975	31.7384	31.7562	31.5589	31.9235	31.6376
	1.42521	-0.194432	P18669;P15259;Q8N0Y7	P18669	Phosphoglycerate mutase 1	PGAM1	Color [DarkGray]	1	4			19	19	19	74.4	74.4	74.4	28.804	0	278.55	961150000000	407	36.5084	36.5316	36.1939	36.5611	36.3563	36.3487	36.1657	36.1981	36.3828	36.1367	36.3986	36.0515
	0.479711	-0.121349	P18754;C9JW69;C9JRH2;C9JMJ4;C9J3R0;C9JQZ4	P18754;C9JW69;C9JRH2;C9JMJ4;C9J3R0;C9JQZ4	Regulator of chromosome condensation	RCC1	Color [DarkGray]	1	4			11	11	11	37.3	37.3	37.3	44.969	0	88.815	29191000000	51	31.272	31.3483	31.4096	31.4758	31.3089	31.1789	31.6475	31.2589	30.8689	31.3501	31.0587	31.0813
	0.298623	-0.0645285	P18859;A8MUH2	P18859;A8MUH2	ATP synthase-coupling factor 6, mitochondrial	ATP5J	Color [DarkGray]	1	4			4	4	4	55.6	55.6	55.6	12.587	0	68.459	29483000000	47	31.3546	31.3295	31.5886	31.2987	31.2876	31.4624	31.5876	31.2511	31.2274	31.5463	31.2027	31.1192
	0.0868384	-0.0333481	P19174;V9GY63;V9GY71;V9GYH5;M0QX77	P19174	1-phosphatidylinositol 4,5-bisphosphate phosphodiesterase gamma-1	PLCG1	Color [DarkGray]	1	4			20	20	20	22.6	22.6	22.6	148.53	0	137.9	43043000000	67	31.88	31.982	31.7215	32.0768	31.922	31.843	32.172	31.8007	32.2444	31.4554	32.0036	31.5489
+	2.97468	-0.176549	P19338;H7BY16;C9JYW2;C9JLB1;C9J1H7;C9JWL1	P19338;H7BY16	Nucleolin	NCL	Color [DarkGray]	1	4			37	37	37	42.7	42.7	42.7	76.613	0	323.31	948610000000	408	36.346	36.4873	36.3757	36.4597	36.3772	36.5637	36.2394	36.3104	36.2973	36.2135	36.2869	36.2028
+	2.51526	-0.696056	P19367;E7ENR4;B1AR63;B1AR62;B1AR61	P19367;E7ENR4	Hexokinase-1	HK1	Color [DarkGray]	1	4			29	25	22	33	28.9	27.2	102.48	0	219.81	88647000000	186	33.0836	33.1051	33.3511	33.0108	33.1998	33.2336	31.8235	32.6242	32.2473	32.9011	32.3089	32.9027
+	1.1265	0.339811	P19387;H3BRR2	P19387	DNA-directed RNA polymerase II subunit RPB3	POLR2C	Color [DarkGray]	1	4			6	6	6	33.8	33.8	33.8	31.441	0	30.018	12218000000	27	29.8338	29.7998	29.8319	30.2179	30.0392	29.7346	30.1573	30.6001	30.6677	29.9805	30.3968	29.6938
	1.46028	0.176016	P19388;K7EQN2;K7EJ87	P19388	DNA-directed RNA polymerases I, II, and III subunit RPABC1	POLR2E	Color [DarkGray]	1	4			9	9	9	55.7	55.7	55.7	24.551	0	72.792	29485000000	55	31.2901	31.073	31.3097	31.3445	31.4392	31.1276	31.4183	31.3568	31.5806	31.4389	31.2946	31.5511
	0.0459377	-0.0145515	P19525;C9JZT2;F8WBH4	P19525	Interferon-induced, double-stranded RNA-activated protein kinase	EIF2AK2	Color [DarkGray]	1	4			10	10	10	23.4	23.4	23.4	62.094	0	55.056	28584000000	59	31.2691	31.3304	31.4309	31.3684	31.275	31.037	31.1039	31.2671	30.9722	31.5284	31.1737	31.5783
+	4.76874	-0.558663	P19623;K7EQ47;K7EL89;K7EKM4;K7ESL0	P19623	Spermidine synthase	SRM	Color [DarkGray]	1	4			11	11	11	53.3	53.3	53.3	33.824	0	133.91	49234000000	78	32.2384	32.3383	32.4059	32.4085	32.3561	32.1975	31.5663	31.6284	31.7761	31.8347	32.0046	31.7825
+	3.3596	0.384313	P19784;H3BSA1;H3BNI9;H3BV19	P19784;H3BSA1	Casein kinase II subunit alpha	CSNK2A2	Color [DarkGray]	1	4			10	10	10	36.6	36.6	36.6	41.213	0	53.351	24231000000	47	30.6369	30.7289	30.738	30.8744	30.8527	30.6924	31.2075	31.1574	31.2096	31.2165	30.8188	31.2192
	0.899541	0.204156	P20042	P20042	Eukaryotic translation initiation factor 2 subunit 2	EIF2S2	Color [DarkGray]	1	4			14	14	14	47.7	47.7	47.7	38.388	0	93.873	29839000000	44	31.0095	31.1441	31.3645	31.1441	31.3878	31.3101	31.0883	31.6315	31.2406	31.6115	31.285	31.728
	0.982397	0.246484	P20290;D6RDG3;H0Y9Y1	P20290;D6RDG3;H0Y9Y1	Transcription factor BTF3	BTF3	Color [DarkGray]	1	4			10	10	10	57.3	57.3	57.3	22.168	0	281.71	125620000000	138	33.0265	33.1218	33.3956	33.3496	33.4582	33.2761	34.0588	33.202	33.3616	33.4012	33.5479	33.5352
	0.183885	0.145435	P20337	P20337	Ras-related protein Rab-3B	RAB3B	Color [DarkGray]	1	4			5	4	4	33.3	29.7	29.7	24.758	0	33.571	4532500000	12	28.2996	28.3937	28.4724	28.4185	28.6586	28.7184	27.2895	28.7501	28.4727	28.9175	28.8248	29.5792
+	3.18169	0.913272	P20340;H7BYW1;H0YGL6;Q9NRW1;J3KR73;B7Z337;F5H3K7;C9JU14;F5GX61;C9JB90;C9J0I2;Q14964;Q9H0N0	P20340;H7BYW1;H0YGL6;Q9NRW1	Ras-related protein Rab-6A;Ras-related protein Rab-6B	RAB6A;RAB6B	Color [DarkGray]	1	4			9	9	9	47.6	47.6	47.6	23.593	0	41.551	41050000000	50	31.1597	30.9328	31.5823	31.3955	30.9575	30.9416	32.5658	32.4209	31.815	31.963	31.5827	32.1017
	1.52991	0.178814	P20618	P20618	Proteasome subunit beta type-1	PSMB1	Color [DarkGray]	1	4			11	11	11	53.9	53.9	53.9	26.489	0	170.1	207430000000	154	34.1455	34.0337	34.0612	33.7861	33.9588	34.0465	33.9733	34.2605	34.1149	34.2928	34.1985	34.2646
	0.978876	0.237528	P20645;F5GXE0;H0YGE9;F5GXU0;H0YGT2;F5H883;H0YF90	P20645	Cation-dependent mannose-6-phosphate receptor	M6PR	Color [DarkGray]	1	4			3	3	3	19.1	19.1	19.1	30.993	0	43.209	5843800000	10	28.8367	28.892	29.0034	28.9734	28.7299	28.91	29.1541	28.8726	29.3755	28.9118	29.609	28.8475
	0.1275	0.0379251	P20674;H3BNX8;H3BRM5;H3BV69;H3BRI0	P20674;H3BNX8;H3BRM5;H3BV69	Cytochrome c oxidase subunit 5A, mitochondrial	COX5A	Color [DarkGray]	1	4			7	7	7	52.7	52.7	52.7	16.762	0	58.333	129550000000	88	33.4865	33.3188	33.5358	33.3151	33.5123	33.4147	33.178	33.654	33.3165	33.8941	33.342	33.4263
	0.0239255	0.00413895	P20700;E9PBF6	P20700;E9PBF6	Lamin-B1	LMNB1	Color [DarkGray]	1	4			45	45	42	71.5	71.5	68.3	66.408	0	323.31	425740000000	494	35.1952	35.0891	35.2012	35.1946	35.22	35.178	35.1516	35.1088	35.4242	35.0722	35.2737	35.0725
	0.0584078	0.0449168	P20962;F5H7R9;F5GXR3	P20962	Parathymosin	PTMS	Color [DarkGray]	1	4			3	3	3	23.5	23.5	23.5	11.53	0	16.832	51290000000	29	31.9365	32.7158	31.898	31.9795	31.7757	32.2767	32.6238	32.078	32.9289	31.615	32.2103	31.3956
	1.42716	-0.179919	P21281;H0YC04;C9JL73;P15313;E5RGH6;H0YAT8;C9J5E3;C9JNS9;H0YC45	P21281	V-type proton ATPase subunit B, brain isoform	ATP6V1B2	Color [DarkGray]	1	4			16	16	16	47.4	47.4	47.4	56.5	0	120.5	50581000000	111	32.2693	32.3068	32.1731	32.2546	32.0893	32.0915	31.7661	31.9056	32.2165	32.0566	32.0887	32.0716
+	1.75862	-0.384178	P21283;E7EV59	P21283	V-type proton ATPase subunit C 1	ATP6V1C1	Color [DarkGray]	1	4			5	5	5	14.9	14.9	14.9	43.941	0	17.109	5073800000	19	29.2253	28.9565	29.2541	28.7236	28.8801	29.0205	28.5724	28.5034	28.3665	28.7446	28.4757	29.0927
	0.0780005	0.00641759	P21333;Q5HY54;E9PHF0;F8WE98;H0Y5C6;H0Y5F3;H7C2E7	P21333;Q5HY54	Filamin-A	FLNA	Color [DarkGray]	1	4			137	137	124	68.9	68.9	64.9	280.74	0	323.31	1806300000000	1668	37.2981	37.3021	37.2351	37.2586	37.2469	37.3452	37.2494	37.2401	37.255	37.3955	37.2595	37.325
+	3.67428	-0.540415	P21399;Q9HBB2;Q5VZA6	P21399;Q9HBB2;Q5VZA6	Cytoplasmic aconitate hydratase;Aconitate hydratase	ACO1;IRP1	Color [DarkGray]	1	4			29	29	29	47.8	47.8	47.8	98.398	0	245.27	113220000000	197	33.486	33.5621	33.5152	33.6413	33.5287	33.4483	33.3862	32.9372	32.9621	32.829	33.0756	32.7489
	1.46769	0.182356	P21796;C9JI87	P21796;C9JI87	Voltage-dependent anion-selective channel protein 1	VDAC1	Color [DarkGray]	1	4			21	21	21	84.5	84.5	84.5	30.772	0	242.06	220350000000	204	34.037	34.062	34.1374	34.0447	34.2867	34.2023	34.2461	34.5855	34.1393	34.3036	34.2413	34.3485
	0.463936	-0.231854	P21912	P21912	Succinate dehydrogenase [ubiquinone] iron-sulfur subunit, mitochondrial	SDHB	Color [DarkGray]	1	4			6	6	6	23.2	23.2	23.2	31.629	0	16.086	12516000000	31	30.4171	30.1385	30.0797	29.9905	29.9439	30.607	30.8439	29.434	30.0449	29.7131	30.1495	29.6001
	0.745157	-0.3085	P22033	P22033	Methylmalonyl-CoA mutase, mitochondrial	MUT	Color [DarkGray]	1	4			3	3	3	5.7	5.7	5.7	83.134	0	7.3957	3026500000	9	28.7205	27.9686	28.5512	27.59	27.9003	28.0923	27.5506	27.4673	27.7473	27.9289	27.9688	28.3091
	0.0206027	-0.0115906	P22059;H0YCV6;H7C1R2;H7C368;H7C428;Q6ZN50;F5H2A3;Q969R2	P22059	Oxysterol-binding protein 1	OSBP	Color [DarkGray]	1	4			9	9	9	17	17	17	89.42	0	47.9	21101000000	38	30.803	30.9371	30.8075	30.9664	30.6769	30.8038	31.3945	30.1322	30.6116	30.7516	31.2923	30.743
	0.803259	-0.213323	P22087;M0R0P1;M0QXL5;M0R2Q4;M0R299;M0R2U2;M0R1H0;M0R2B0	P22087;M0R0P1;M0QXL5;M0R2Q4;M0R299;M0R2U2;M0R1H0;M0R2B0	rRNA 2-O-methyltransferase fibrillarin	FBL	Color [DarkGray]	1	4			12	12	10	49.8	49.8	46.4	33.784	0	51.529	74392000000	70	32.639	32.7085	32.8324	32.75	32.6451	33.0123	31.9244	32.7284	32.6058	32.7022	32.7228	32.6238
+	3.54419	-0.318773	P22102;B4DJ93;F8WD69;C9JBJ1;C9JTV6;C9JZG2;C9JKQ7;H7C366	P22102	Trifunctional purine biosynthetic protein adenosine-3;Phosphoribosylamine--glycine ligase;Phosphoribosylformylglycinamidine cyclo-ligase;Phosphoribosylglycinamide formyltransferase	GART	Color [DarkGray]	1	4			45	45	45	60.4	60.4	60.4	107.77	0	323.31	291130000000	418	34.7574	34.7582	34.84	34.7369	34.7874	34.8182	34.3458	34.4534	34.2581	34.5704	34.5566	34.6011
+	5.88146	-0.419434	P22234;E9PBS1;D6RF62	P22234;E9PBS1;D6RF62	Multifunctional protein ADE2;Phosphoribosylaminoimidazole-succinocarboxamide synthase;Phosphoribosylaminoimidazole carboxylase	PAICS	Color [DarkGray]	1	4			30	30	30	73.6	73.6	73.6	47.079	0	323.31	496200000000	360	35.6298	35.6682	35.5592	35.5287	35.6289	35.5782	35.0302	35.2311	35.1198	35.2465	35.2244	35.2245
+	1.46276	-0.383423	P22307;H0YF61	P22307;H0YF61	Non-specific lipid-transfer protein	SCP2	Color [DarkGray]	1	4			8	8	8	11.5	11.5	11.5	58.993	0	32.994	34367000000	54	31.7717	31.8099	31.7917	31.8041	31.4676	31.7119	31.0434	30.8289	31.4705	31.3936	31.8555	31.4645
	0.480165	-0.110358	P22314;Q5JRR6;Q5JRR9;Q5JRS0;Q5JRS2;Q5JRS1;Q5JRS3	P22314	Ubiquitin-like modifier-activating enzyme 1	UBA1	Color [DarkGray]	1	4			57	57	57	75.3	75.3	75.3	117.85	0	323.31	1048900000000	778	36.6212	36.6529	36.4467	36.6888	36.4853	36.4467	36.7758	36.3261	36.6095	36.169	36.571	36.2279
	0.0279858	0.00892321	P22626	P22626	Heterogeneous nuclear ribonucleoproteins A2/B1	HNRNPA2B1	Color [DarkGray]	1	4			33	33	32	77.3	77.3	77.3	37.429	0	323.31	1419700000000	631	36.9246	36.9685	36.6369	36.9265	36.8504	37.0249	37.0766	36.9467	37.2472	36.6702	36.7866	36.6581
+	1.07614	-0.933823	P22681;B5MC15;E7ENW2;Q13191	P22681	E3 ubiquitin-protein ligase CBL	CBL	Color [DarkGray]	1	4			10	10	10	15.2	15.2	15.2	99.632	0	23.146	9995000000	18	29.9356	29.8552	30.022	30.2006	30.1756	29.7544	28.3923	26.9398	29.7644	29.9906	29.6153	29.638
	0.314408	-0.051061	P22695;H3BRG4;H3BSJ9;H3BP04;H3BUE4;H3BUI9	P22695;H3BRG4;H3BSJ9;H3BP04	Cytochrome b-c1 complex subunit 2, mitochondrial	UQCRC2	Color [DarkGray]	1	4			14	14	14	43.7	43.7	43.7	48.442	0	142	111340000000	144	33.1648	33.154	33.4406	33.1749	33.422	33.3581	33.1401	33.2958	33.0652	33.3296	33.2759	33.3014
	0.533353	-0.111238	P23193;E5RIS7;E5RJ93;B7Z4S1;E5RK46;E5RFI1;Q15560	P23193;E5RIS7	Transcription elongation factor A protein 1	TCEA1	Color [DarkGray]	1	4			11	11	11	34.2	34.2	34.2	33.969	0	43.139	63127000000	76	32.5719	32.676	32.364	32.6265	32.3524	32.1997	32.0474	32.3271	32.4348	32.3899	32.4619	32.462
+	0.823538	-0.673508	P23229;H7BZ97	P23229	Integrin alpha-6;Integrin alpha-6 heavy chain;Integrin alpha-6 light chain;Processed integrin alpha-6	ITGA6	Color [DarkGray]	1	4			7	7	7	7.7	7.7	7.7	126.6	0	20.751	10487000000	20	29.9904	29.951	30.0945	30.0657	29.5061	29.8637	27.3299	30.3598	28.9837	29.6404	29.4195	29.697
	0.977227	-0.103976	P23246;H0Y9K7;H0Y9U2	P23246	Splicing factor, proline- and glutamine-rich	SFPQ	Color [DarkGray]	1	4			39	36	36	56.3	54	54	76.149	0	323.31	546500000000	468	35.5594	35.5491	35.4985	35.6674	35.5515	35.654	35.7026	35.3936	35.5036	35.3878	35.5058	35.3628
+	1.34168	-0.870591	P23258;Q9NRH3;K7EKE5;K7EIS0	P23258;Q9NRH3;K7EKE5;K7EIS0	Tubulin gamma-1 chain;Tubulin gamma-2 chain;Tubulin gamma chain	TUBG1;TUBG2	Color [DarkGray]	1	4			6	6	6	27.7	27.7	27.7	51.169	0	62.049	11457000000	26	29.9943	30.0889	30.3783	30.3398	30.2644	30.2519	27.5314	29.588	29.3908	29.6056	29.9487	30.0296
	0.942787	-0.135314	P23284	P23284	Peptidyl-prolyl cis-trans isomerase B	PPIB	Color [DarkGray]	1	4			15	15	15	57.9	57.9	57.9	23.742	0	96.69	218870000000	194	34.2067	34.3035	34.3223	34.2745	34.3035	34.2409	33.8895	34.1501	34.2925	34.2206	33.9423	34.3446
	0.842295	-0.280896	P23368	P23368	NAD-dependent malic enzyme, mitochondrial	ME2	Color [DarkGray]	1	4			14	14	14	37.2	37.2	37.2	65.443	0	98.89	27297000000	56	31.476	31.0438	31.4093	31.0936	31.4624	31.4555	30.4131	31.2937	30.8607	31.3877	30.918	31.3822
	0.0286126	-0.0108964	P23378	P23378	Glycine dehydrogenase (decarboxylating), mitochondrial	GLDC	Color [DarkGray]	1	4			21	21	21	34.6	34.6	34.6	112.73	0	244.7	54166000000	105	32.209	31.9899	32.276	32.0861	32.1848	32.5187	32.2116	32.3747	31.8228	32.5283	31.9373	32.3246
	0.707658	0.0564747	P23381;G3V3H8;G3V3Y5;G3V277;H0YJP3;G3V423;G3V5U1;G3V456;G3V3P2;G3V227;G3V2Y7;G3V2F2;G3V3R3;G3V4S4;G3V313;G3V339;G3V2C0;G3V4C7;G3V4N8;G3V5W1;G3V3S7;G3V3X0;G3V5H5;P78534;G3V4A3;G3V4Q0;G3V4N0	P23381	Tryptophan--tRNA ligase, cytoplasmic;T1-TrpRS;T2-TrpRS	WARS	Color [DarkGray]	1	4			24	24	24	65.6	65.6	65.6	53.165	0	294.87	155170000000	210	33.656	33.8067	33.6379	33.7823	33.6661	33.6291	33.6905	33.796	33.6705	33.836	33.7529	33.7709
	0.48231	-0.075353	P23396;E9PL09;E9PPU1;F2Z2S8;H0YCJ7;H0YEU2;H0YF32;E9PQ96;E9PJH4;E9PK82;E9PSF4;E9PQX2;H0YES8;E9PJN9	P23396;E9PL09;E9PPU1;F2Z2S8;H0YCJ7;H0YEU2;H0YF32	40S ribosomal protein S3	RPS3	Color [DarkGray]	1	4			24	24	24	83.5	83.5	83.5	26.688	0	186.05	505420000000	331	35.3353	35.378	35.5083	35.4166	35.4434	35.3952	35.1872	35.5247	35.2345	35.3601	35.1657	35.5524
+	1.44934	-0.384706	P23434	P23434	Glycine cleavage system H protein, mitochondrial	GCSH	Color [DarkGray]	1	4			2	2	2	17.3	17.3	17.3	18.884	0	35.65	20079000000	20	31.1851	30.9651	30.8534	30.4412	30.8831	30.9631	30.2349	30.0406	30.5454	30.6787	30.6408	30.8424
	0.695667	0.466243	P23471	P23471	Receptor-type tyrosine-protein phosphatase zeta	PTPRZ1	Color [DarkGray]	1	4			3	3	3	3	3	3	254.58	0	16.77	1642700000	4	27.2145	27.1417	26.6133	27.0436	26.8736	28.0932	28.1836	26.67	27.1681	27.5385	27.713	28.5041
	0.604319	0.433324	P23511	P23511	Nuclear transcription factor Y subunit alpha	NFYA	Color [DarkGray]	1	4			1	1	1	5.5	5.5	5.5	36.876	0	23.577	3373500000	11	28.2454	28.2907	26.1723	28.3003	28.1401	28.1569	28.4875	28.2305	28.2691	28.1558	28.648	28.1147
+	2.95608	-0.232064	P23526	P23526	Adenosylhomocysteinase	AHCY	Color [DarkGray]	1	4			23	23	23	56	56	56	47.716	0	162.59	471360000000	333	35.4463	35.4438	35.3713	35.3075	35.3342	35.4956	35.1503	35.1034	35.3614	35.1429	35.1779	35.0705
	1.55827	-0.142763	P23528;G3V1A4;E9PP50;E9PK25;E9PQB7;E9PLJ3;E9PS23	P23528;G3V1A4;E9PP50;E9PK25;E9PQB7;E9PLJ3;E9PS23	Cofilin-1	CFL1	Color [DarkGray]	1	4			19	19	14	83.7	83.7	60.8	18.502	0	153.01	671370000000	277	35.9186	36.0308	35.8665	35.8932	35.9843	35.9553	35.9372	35.6282	35.7911	35.8994	35.8501	35.6862
	0.114239	0.0465895	P23786	P23786	Carnitine O-palmitoyltransferase 2, mitochondrial	CPT2	Color [DarkGray]	1	4			9	9	9	18.4	18.4	18.4	73.776	0	36.889	10417000000	30	29.7802	29.5871	29.7925	29.4252	30.1471	30.077	29.3521	30.0207	30.0148	30.0004	29.8121	29.8885
	0.557727	-0.283405	P23919;H7C312;H7BZ20;G5E9E9;H7C3A4	P23919;H7C312;H7BZ20	Thymidylate kinase	DTYMK	Color [DarkGray]	1	4			11	11	11	48.1	48.1	48.1	23.819	0	22.907	12342000000	14	30.4902	30.733	29.8959	30.1126	29.9803	29.8691	29.2753	29.828	29.7232	29.8699	29.9067	30.7776
	0.566814	-0.104961	P23921;E9PD78;E9PL69;F5H861;H0YCY7;E9PP77	P23921;E9PD78;E9PL69;F5H861	Ribonucleoside-diphosphate reductase large subunit	RRM1	Color [DarkGray]	1	4			30	30	30	51.4	51.4	51.4	90.069	0	278.95	103910000000	200	33.3435	33.3331	33.0496	33.2668	33.0741	33.2149	33.2702	32.9932	33.2167	33.0264	33.2997	32.8461
+	3.44468	-0.398491	P24534;C9JZW3;F2Z2G2;F8WF65	P24534	Elongation factor 1-beta	EEF1B2	Color [DarkGray]	1	4			11	9	9	53.3	45.3	45.3	24.763	0	101.1	159970000000	93	34.0759	34.0462	33.8374	33.8698	33.77	33.8528	33.3842	33.695	33.614	33.5864	33.383	33.3985
	0.244139	-0.219913	P24539;Q5QNZ2	P24539;Q5QNZ2	ATP synthase F(0) complex subunit B1, mitochondrial	ATP5F1	Color [DarkGray]	1	4			10	10	10	49.6	49.6	49.6	28.908	0	97.138	46862000000	59	32.1815	31.4847	32.2135	31.2831	32.1227	32.5617	30.3663	32.5989	31.6668	32.0961	31.5726	32.2268
	1.49225	-0.215976	P24666;G5E9R5;F2Z2Q9;D3YTI2	P24666;G5E9R5	Low molecular weight phosphotyrosine protein phosphatase	ACP1	Color [DarkGray]	1	4			10	10	10	74.7	74.7	74.7	18.042	0	124.76	50430000000	82	32.3137	32.1189	32.2631	32.2426	32.233	32.125	32.0788	31.7122	32.2682	31.9133	32.1301	31.8977
	0.950756	-0.179755	P24752;H0YEL7;G3XAB4;E9PRQ6;E9PKF3	P24752	Acetyl-CoA acetyltransferase, mitochondrial	ACAT1	Color [DarkGray]	1	4			15	15	15	48	48	48	45.199	0	134.86	51699000000	81	32.2768	32.3471	32.4574	31.7772	32.3141	32.2794	32.0523	32.2129	31.9564	32.0039	32.0634	32.0846
	1.49358	-0.135129	P24928;Q6NX41	P24928	DNA-directed RNA polymerase II subunit RPB1	POLR2A	Color [DarkGray]	1	4			16	16	16	14.2	14.2	14.2	217.17	0	104.05	21420000000	31	31.0494	30.9509	30.9396	30.8667	30.9987	30.9811	30.8722	30.8629	30.9417	30.7074	30.6602	30.9313
+	3.04906	-0.229052	P25205;B4DWW4;J3KQ69;Q7Z6P5	P25205;B4DWW4;J3KQ69	DNA replication licensing factor MCM3	MCM3	Color [DarkGray]	1	4			51	51	51	62.7	62.7	62.7	90.98	0	323.31	287900000000	371	34.6767	34.6519	34.7188	34.7559	34.7604	34.7523	34.5141	34.4942	34.2759	34.6002	34.5148	34.5426
	0.817212	-0.138737	P25325;B1AH49	P25325;B1AH49	3-mercaptopyruvate sulfurtransferase;Sulfurtransferase	MPST	Color [DarkGray]	1	4			8	8	8	40.4	40.4	40.4	33.178	0	56.165	35382000000	51	31.681	31.5241	31.6667	31.7805	31.7697	31.6379	31.6516	31.2518	31.8054	31.4471	31.6398	31.432
+	2.5136	1.62203	P25391;Q5JTP4;E2QRK0;P24043;Q16787	P25391	Laminin subunit alpha-1	LAMA1	Color [DarkGray]	1	4			19	19	18	6	6	5.8	337.08	0	65.814	87655000000	93	32.2117	32.2552	31.4516	32.4761	31.0987	31.6248	34.3613	32.742	34.3004	32.5613	34.1297	32.7556
	0.263192	-0.0597369	P25398	P25398	40S ribosomal protein S12	RPS12	Color [DarkGray]	1	4			10	10	10	78	78	78	14.515	0	71.272	245100000000	122	34.5589	34.5001	34.3951	34.4216	34.4078	34.4161	34.5839	34.0681	34.2306	34.5068	34.6451	34.3067
	0.715478	-0.322212	P25490;H0YJV7;H0YJU4;O15391	P25490;H0YJV7	Transcriptional repressor protein YY1	YY1	Color [DarkGray]	1	4			3	3	3	9.2	9.2	9.2	44.712	0	24.351	3283800000	11	28.0438	27.7268	28.339	28.7213	28.269	28.3602	27.9692	28.4731	27.1858	28.1706	28.1092	27.619
+	2.89519	0.349103	P25685;B4DX52;M0R080;M0QYT3;M0QXK0;M0R1D6;M0QZD0;M0R128;M0R2Y8;Q9UDY4	P25685;B4DX52	DnaJ homolog subfamily B member 1	DNAJB1	Color [DarkGray]	1	4			15	15	15	48.8	48.8	48.8	38.044	0	81.11	41806000000	100	31.7674	31.7946	31.5414	31.6925	31.6681	31.5384	32.0785	31.8137	32.2587	31.9282	32.0968	31.9212
	0.130978	-0.0329355	P25705;K7EK77;K7ENJ4;K7ERX7;K7EJP1;K7EQH4;K7ESA0	P25705;K7EK77	ATP synthase subunit alpha, mitochondrial	ATP5A1	Color [DarkGray]	1	4			33	33	33	66	66	66	59.75	0	323.31	639620000000	413	35.812	35.5873	35.8924	35.6027	35.8512	35.9798	36.0119	35.8744	35.7288	35.593	35.5447	35.775
+	5.70773	0.301142	P25786;F5GX11;B4DEV8;F5H112	P25786;F5GX11	Proteasome subunit alpha type-1	PSMA1	Color [DarkGray]	1	4			20	20	20	86.3	86.3	86.3	29.555	0	199.97	212560000000	225	34.0155	33.9967	34.0367	34.0387	34.0382	34.1403	34.2579	34.3781	34.3393	34.4022	34.3028	34.3928
+	1.83889	0.259626	P25787;C9JCK5;H3BT36;H7C402;Q6MZI6	P25787	Proteasome subunit alpha type-2	PSMA2	Color [DarkGray]	1	4			11	11	11	53.8	53.8	53.8	25.898	0	97.719	156980000000	134	33.5833	33.5869	33.5065	33.8281	33.4344	33.8169	33.8173	34.0557	33.6425	33.9171	33.9217	33.9596
+	4.20281	0.418889	P25788;G3V4X5;G3V3W4;G3V5N4;H0YJ03	P25788;G3V4X5	Proteasome subunit alpha type-3	PSMA3	Color [DarkGray]	1	4			12	12	12	52.5	52.5	52.5	28.433	0	74.422	186000000000	134	33.6674	33.7699	33.9363	33.8415	33.9894	33.6424	34.2976	34.1115	34.2541	34.211	34.2804	34.2056
+	4.21933	0.292739	P25789;H0YMZ1;H0YN18;H0YL69;H0YMA1;H0YKT8;H0YMI6;H0YKS0;H0YLC2;H0YMV3;H0YLS6	P25789;H0YMZ1;H0YN18;H0YL69;H0YMA1;H0YKT8;H0YMI6;H0YKS0;H0YLC2	Proteasome subunit alpha type-4;Proteasome subunit alpha type;Proteasome subunit beta type	PSMA4	Color [DarkGray]	1	4			12	12	12	69	69	69	29.483	0	207.71	176290000000	159	33.7693	33.7727	33.7357	33.6632	33.8606	33.8693	34.1964	34.088	34.0008	34.0999	33.9899	34.0524
	0.418736	0.0449963	P26038;V9GZ54;E9PNP4	P26038	Moesin	MSN	Color [DarkGray]	1	4			44	44	31	60.1	60.1	42.6	67.819	0	323.31	588880000000	510	35.7314	35.733	35.597	35.6383	35.4911	35.5957	35.7359	35.6938	35.7853	35.5956	35.6545	35.5914
+	2.26984	-0.319195	P26196	P26196	Probable ATP-dependent RNA helicase DDX6	DDX6	Color [DarkGray]	1	4			23	23	23	65.4	65.4	65.4	54.416	0	244.54	164320000000	237	33.9512	33.9495	33.9395	33.9988	33.837	33.9345	33.1881	33.6706	33.6343	33.7095	33.7265	33.7662
	1.13711	-0.170343	P26368;K7ENG2;K7ELP8	P26368;K7ENG2	Splicing factor U2AF 65 kDa subunit	U2AF2	Color [DarkGray]	1	4			14	14	14	52.4	52.4	52.4	53.5	0	133.31	129620000000	132	33.7597	33.6083	33.5024	33.6819	33.4939	33.334	33.3789	33.2957	33.318	33.3501	33.6775	33.338
	1.31942	0.216274	P26373;J3QSB4;H3BTH3;J3KS98;H3BUK8	P26373;J3QSB4	60S ribosomal protein L13	RPL13	Color [DarkGray]	1	4			15	15	15	50.7	50.7	50.7	24.261	0	72.135	224470000000	156	33.8858	34.0364	34.1832	34.0301	34.2178	34.4966	34.4215	34.4992	34.2641	34.3849	34.2153	34.3624
	0.468455	-0.271753	P26440;H7C4G6;H0YKV0;H0YN10;H0YLC3	P26440;H7C4G6;H0YKV0;H0YN10;H0YLC3	Isovaleryl-CoA dehydrogenase, mitochondrial	IVD	Color [DarkGray]	1	4			8	8	8	28.6	28.6	28.6	46.319	0	39.841	14216000000	20	29.6961	30.1304	30.9501	29.8144	30.3572	31	29.4529	29.9731	30.5268	30.2089	29.9208	30.2352
	0.599585	-0.329411	P26447	P26447	Protein S100-A4	S100A4	Color [DarkGray]	1	4			2	2	2	18.8	18.8	18.8	11.728	0	5.5904	3314000000	9	28.8662	28.8023	27.8324	28.506	28.0497	28.1726	28.3999	27.8367	28.2796	27.6276	28.7312	27.3777
	0.0350546	-0.016051	P26583;D6R9A6	P26583;D6R9A6	High mobility group protein B2	HMGB2	Color [DarkGray]	1	4			11	9	9	44	36.4	36.4	24.033	0	50.709	99434000000	97	33.2621	33.227	32.8903	33.1461	32.9572	33.0624	33.3115	32.8402	33.5583	32.7177	33.3149	32.7062
+	4.6895	-0.284127	P26599;A6NLN1;K7EKJ7;K7ELW5;K7ES59;K7EK45	P26599	Polypyrimidine tract-binding protein 1	PTBP1	Color [DarkGray]	1	4			23	23	20	67.8	67.8	63.1	57.221	0	323.31	665810000000	374	35.9164	35.938	35.9131	36.022	35.8657	36.0312	35.7342	35.6861	35.6471	35.713	35.5489	35.6523
	0.93677	-0.215016	P26639;G3XAN9;E7ERI3;D6R9F8;D6RCA5;D6RDJ6;A2RTX5;D6RBR8;B7ZLP8;D6RJ97;D6RHV7;D6RCS6	P26639;G3XAN9;E7ERI3	Threonine--tRNA ligase, cytoplasmic	TARS	Color [DarkGray]	1	4			42	42	42	59.8	59.8	59.8	83.434	0	320.62	325070000000	428	34.737	34.7692	34.9891	34.9575	34.9749	34.9139	34.5022	34.7621	34.325	34.9582	34.4734	35.0305
	0.482361	-0.0972767	P26640;B4DZ61;A2ABF4;H0Y426	P26640	Valine--tRNA ligase	VARS	Color [DarkGray]	1	4			33	33	33	37.9	37.9	37.9	140.47	0	213.41	133940000000	199	33.3591	33.4601	33.6689	33.7224	33.6072	33.5732	33.2273	33.5793	33.3058	33.7358	33.4068	33.5524
	0.704584	0.10129	P26641;B4DTG2	P26641;B4DTG2	Elongation factor 1-gamma	EEF1G	Color [DarkGray]	1	4			31	31	31	67	67	67	50.118	0	240.97	511460000000	336	35.2811	35.3535	35.3904	35.5897	35.4636	35.4845	35.3754	35.4437	35.7693	35.4823	35.6229	35.4769
	0.451763	-0.411481	P26885;F5H0N4	P26885;F5H0N4	Peptidyl-prolyl cis-trans isomerase FKBP2;Peptidyl-prolyl cis-trans isomerase	FKBP2	Color [DarkGray]	1	4			5	5	5	54.2	54.2	54.2	15.649	0	51.008	24501000000	33	30.9113	31.0903	31.0971	30.9537	31.3619	31.2499	28.6923	31.2891	31.3455	30.7087	31.3366	30.8233
	0.191291	-0.0427844	P27144;D3DQ64	P27144;D3DQ64	Adenylate kinase 4, mitochondrial	AK4	Color [DarkGray]	1	4			14	14	14	69.1	69.1	69.1	25.268	0	76.004	64002000000	115	32.6777	32.4147	32.5649	32.3313	32.4827	32.4766	32.6811	32.6417	32.4875	32.3101	32.3319	32.2389
+	3.32486	-0.267315	P27348;E9PG15	P27348;E9PG15	14-3-3 protein theta	YWHAQ	Color [DarkGray]	1	4			16	11	11	66.9	56.3	56.3	27.764	0	246.83	368860000000	157	35.0522	35.1732	35.1542	35.1142	35.1173	35.1259	34.8396	34.6644	34.7884	34.8811	35.0065	34.9531
	0.865731	0.116165	X1WI28;P27635;F8W7C6;H7C123;H7C2C5;Q96L21;B8A6G2;A6QRI9;H7C2U2	X1WI28;P27635;F8W7C6;H7C123;H7C2C5;Q96L21	60S ribosomal protein L10;60S ribosomal protein L10-like	RPL10;RPL10L	Color [DarkGray]	1	4			14	14	14	58.5	58.5	58.5	22.975	0	143.56	273910000000	162	34.4188	34.3505	34.4842	34.6465	34.4693	34.6816	34.6277	34.5199	34.6452	34.8403	34.5964	34.5183
	0.558512	-0.108393	P27694;I3L4R8;I3L524;I3L2M5	P27694;I3L4R8	Replication protein A 70 kDa DNA-binding subunit;Replication protein A 70 kDa DNA-binding subunit, N-terminally processed	RPA1	Color [DarkGray]	1	4			27	27	27	48.5	48.5	48.5	68.137	0	229.57	136030000000	188	33.7016	33.7848	33.4334	33.7013	33.4515	33.6247	33.6827	33.4622	33.5959	33.2829	33.7004	33.3228
+	2.73368	-0.362839	P27695;G3V3M6;G3V5Q1;G3V3C7;G3V5D9;H7C4A8;G3V5M0;G3V359;G3V3Y6	P27695;G3V3M6;G3V5Q1;G3V3C7	DNA-(apurinic or apyrimidinic site) lyase;DNA-(apurinic or apyrimidinic site) lyase, mitochondrial	APEX1	Color [DarkGray]	1	4			18	18	18	66.7	66.7	66.7	35.554	0	225.18	164230000000	198	33.8475	33.9505	33.9575	33.9828	34.075	33.9466	33.5132	33.8158	33.2759	33.6672	33.5368	33.7738
	0.515581	0.0886408	P27797;K7EJB9;K7EL50	P27797;K7EJB9	Calreticulin	CALR	Color [DarkGray]	1	4			21	21	21	70.5	70.5	70.5	48.141	0	294.51	315680000000	253	34.6989	34.8116	34.6252	34.8726	34.7853	34.6694	34.9883	34.6958	34.9054	34.6645	35.0677	34.6732
+	3.48588	0.393849	P28066	P28066	Proteasome subunit alpha type-5	PSMA5	Color [DarkGray]	1	4			14	14	14	63.1	63.1	63.1	26.411	0	240.64	207750000000	191	33.9533	34.0148	33.8678	34.0212	33.9429	33.7897	34.4892	34.3777	34.4525	34.3334	34.0609	34.2391
+	4.85626	0.583779	P28070	P28070	Proteasome subunit beta type-4	PSMB4	Color [DarkGray]	1	4			9	9	9	54.9	54.9	54.9	29.204	0	139.12	117050000000	115	32.8842	32.9744	33.151	33.1272	33.0545	32.9686	33.7368	33.4376	33.7484	33.4764	33.7532	33.5102
+	2.48307	0.37313	P28072;I3L3X7	P28072	Proteasome subunit beta type-6	PSMB6	Color [DarkGray]	1	4			9	9	9	53.1	53.1	53.1	25.357	0	113.87	110510000000	76	32.9207	33.1061	33.1236	33.0782	33.2493	32.9904	33.6124	33.528	33.1068	33.3555	33.4121	33.6923
+	4.62274	0.494382	P28074;H0YJM8	P28074;H0YJM8	Proteasome subunit beta type-5	PSMB5	Color [DarkGray]	1	4			18	18	18	67.7	67.7	67.7	28.48	0	146.88	216330000000	165	33.8808	33.9564	33.9614	33.9874	33.9226	34.0442	34.1799	34.5792	34.5742	34.5531	34.39	34.4425
	0.872793	-0.245919	P28161;E9PHN7;E9PHN6;F6XZQ7;E9PLF1;E9PGV1	P28161;E9PHN7;E9PHN6;F6XZQ7;E9PLF1	Glutathione S-transferase Mu 2	GSTM2	Color [DarkGray]	1	4			7	7	3	38.5	38.5	18.8	25.744	0	24.824	7628100000	15	29.3854	29.8128	29.3606	29.7892	29.2972	29.2513	29.3912	28.9058	29.1984	29.1643	29.6853	29.076
	0.0569434	-0.0239121	P28331;B4DJ81;C9JPQ5	P28331;B4DJ81	NADH-ubiquinone oxidoreductase 75 kDa subunit, mitochondrial	NDUFS1	Color [DarkGray]	1	4			19	19	19	33.6	33.6	33.6	79.467	0	107.59	43366000000	80	32.0221	31.4367	32.1599	31.5726	31.9346	32.1806	32.0742	32.046	31.5282	31.8036	31.8051	31.9061
	0.277913	0.107545	P28370	P28370	Probable global transcription activator SNF2L1	SMARCA1	Color [DarkGray]	1	4			24	11	11	22.1	11	11	122.6	0	21.023	5598900000	9	29.3488	28.6308	28.8401	28.6637	28.9616	28.8137	28.6021	29.1174	28.9131	29.195	28.6854	29.3909
	0.00568869	0.00233396	P28482;H0YDH9	P28482	Mitogen-activated protein kinase 1	MAPK1	Color [DarkGray]	1	4			13	13	8	46.4	46.4	26.9	41.389	0	40.341	34676000000	43	31.3789	31.5637	31.2611	32.1384	31.5563	31.5338	31.2785	31.7259	31.7026	31.6025	31.5668	31.5699
	0.969976	-0.116491	P28838;H0Y9Q1;H0Y983	P28838	Cytosol aminopeptidase	LAP3	Color [DarkGray]	1	4			23	23	23	51.3	51.3	51.3	56.166	0	106.9	58889000000	112	32.3203	32.3041	32.4162	32.3008	32.5261	32.4921	32.4823	32.2716	32.1699	32.3456	32.2612	32.1301
	0.730265	-0.164763	P29083;C9IYL4;E9PER7;C9J329	P29083;C9IYL4	General transcription factor IIE subunit 1	GTF2E1	Color [DarkGray]	1	4			7	7	7	23.5	23.5	23.5	49.452	0	44.43	16156000000	31	30.4531	30.7192	30.6382	30.6694	30.4532	30.461	30.8906	30.2915	30.1562	30.3522	30.2857	30.4293
	0.0077165	-0.00505161	P29084;E5RH41;E5RIW4	P29084;E5RH41	Transcription initiation factor IIE subunit beta	GTF2E2	Color [DarkGray]	1	4			4	4	4	20.6	20.6	20.6	33.043	0	15.545	2092500000	7	28.3085	27.6729	27.7573	27.5845	27.6287	27.7167	27.6376	27.1403	28.2916	27.4202	27.8055	28.3432
	0.920647	-0.154813	P29144;Q5VZU9	P29144;Q5VZU9	Tripeptidyl-peptidase 2	TPP2	Color [DarkGray]	1	4			31	31	31	33.9	33.9	33.9	138.35	0	196.5	61094000000	120	32.4027	32.4097	32.6626	32.3213	32.6389	32.3542	32.1012	32.3962	32.2252	32.526	32.1739	32.438
	0.390113	0.193806	P29373;Q5SYZ4	P29373;Q5SYZ4	Cellular retinoic acid-binding protein 2	CRABP2	Color [DarkGray]	1	4			13	12	12	62.3	57.2	57.2	15.693	0	86.556	92319000000	111	33.1824	33.0847	32.6801	33.1412	32.6524	32.4448	33.5326	32.6232	33.5889	32.7645	33.2388	32.6003
	0.399737	-0.0546195	P29401;B4E022;E9PFF2;F8W888;F8WAX4	P29401;B4E022	Transketolase	TKT	Color [DarkGray]	1	4			41	41	41	75.8	75.8	75.8	67.877	0	323.31	1597600000000	806	37.0442	37.1427	37.025	37.206	36.9501	37.1252	37.2105	36.9775	37.0647	36.9307	37.0974	36.8849
	0.136559	0.0191224	P29692;E9PK01;E9PRY8;E9PQZ1;E9PQ49;E9PI39;E9PPR1;E9PL12;E9PMW7;E9PIZ1;H0YCK7;H0YE72;H0YE58;E9PK06;E9PK72;E9PQC9	P29692;E9PK01;E9PRY8;E9PQZ1;E9PQ49;E9PI39;E9PPR1;E9PL12;E9PMW7	Elongation factor 1-delta	EEF1D	Color [DarkGray]	1	4			19	19	7	73	73	38.8	31.121	0	187.9	307420000000	192	34.7328	34.7454	34.5315	34.7466	34.6598	34.8387	34.6695	34.6461	34.7348	34.7654	34.8686	34.6851
+	1.45296	0.266794	P29762;B5MCB5	P29762;B5MCB5	Cellular retinoic acid-binding protein 1	CRABP1	Color [DarkGray]	1	4			15	15	14	84.7	84.7	79.6	15.565	0	112.53	359240000000	212	34.7684	34.7588	34.7689	34.9292	34.771	34.8971	35.4352	35.2665	34.7005	35.1402	34.9509	35.0008
	0.10556	0.0521921	P29966	P29966	Myristoylated alanine-rich C-kinase substrate	MARCKS	Color [DarkGray]	1	4			10	10	10	45.5	45.5	45.5	31.554	0	129.41	133620000000	83	33.561	33.5124	33.6411	33.6094	33.448	33.4027	34.2459	33.2182	33.8342	33.1056	33.7901	33.2938
	0.140203	-0.0551914	P30038;Q5TF55	P30038	Delta-1-pyrroline-5-carboxylate dehydrogenase, mitochondrial	ALDH4A1	Color [DarkGray]	1	4			10	10	10	21.8	21.8	21.8	61.719	0	29.447	13997000000	18	29.9665	29.8858	30.5245	30.4678	30.4147	30.383	30.4079	30.5435	30.0246	29.9271	30.3644	30.0436
	1.30055	-0.129374	P30040;F8VY02;F8W1G0	P30040;F8VY02	Endoplasmic reticulum resident protein 29	ERP29	Color [DarkGray]	1	4			13	13	13	51	51	51	28.993	0	71.158	110060000000	106	33.2343	33.2773	33.3654	33.2989	33.378	33.309	33.2958	33.3145	33.2595	33.1061	33.1336	32.9771
	1.81679	-0.16448	P30041	P30041	Peroxiredoxin-6	PRDX6	Color [DarkGray]	1	4			25	25	25	89.3	89.3	89.3	25.035	0	225.09	405790000000	299	35.2803	35.2972	35.1255	35.1127	35.1792	35.2567	34.9953	35.1154	35.1918	34.9499	35.1104	34.9019
	0.516327	-0.119686	P30042;H7C1F6;H7C2G3;F2Z2Q0;H7BYH1	P30042;H7C1F6;H7C2G3;F2Z2Q0;H7BYH1	ES1 protein homolog, mitochondrial	C21orf33	Color [DarkGray]	1	4			8	8	8	54.9	54.9	54.9	28.17	0	84.683	34408000000	61	31.798	31.568	31.6429	31.4077	31.7633	31.5668	31.5461	31.1366	31.3253	31.6188	31.747	31.6548
+	3.58955	0.776661	P30043;M0R192;M0QZL1	P30043;M0R192	Flavin reductase (NADPH)	BLVRB	Color [DarkGray]	1	4			6	6	6	37.4	37.4	37.4	22.119	0	35.791	37819000000	60	31.4092	31.3703	31.004	31.6289	31.197	31.1629	32.0015	31.7825	32.4016	32.0423	32.3792	31.8251
	0.804607	0.134305	P30044	P30044	Peroxiredoxin-5, mitochondrial	PRDX5	Color [DarkGray]	1	4			6	6	6	37.9	37.9	37.9	22.086	0	46.386	84085000000	104	32.6169	32.7848	32.729	32.8098	32.7993	32.9492	33.0946	33.1224	32.9069	32.959	32.6461	32.7658
+	1.04767	-0.309822	P30046;J3KQ18;B5MC82;B7Z522;A6NHG4;H7C342	P30046;J3KQ18;B5MC82;B7Z522;A6NHG4	D-dopachrome decarboxylase;D-dopachrome decarboxylase-like protein	DDT;DDTL	Color [DarkGray]	1	4			8	8	8	63.6	63.6	63.6	12.712	0	71.576	52223000000	61	32.4242	32.51	32.2428	32.0573	32.1479	32.4147	32.7092	31.8521	31.7572	31.8854	31.9801	31.754
+	2.40989	0.388217	P30048	P30048	Thioredoxin-dependent peroxide reductase, mitochondrial	PRDX3	Color [DarkGray]	1	4			8	8	8	43	43	43	27.692	0	108.52	161250000000	106	33.601	33.4471	33.6767	33.4556	33.7544	33.5995	34.4002	34.0385	33.7781	33.9043	33.8954	33.8472
+	0.974477	-1.62676	P30049	P30049	ATP synthase subunit delta, mitochondrial	ATP5D	Color [DarkGray]	1	4			2	2	2	13.7	13.7	13.7	17.49	0	7.4219	10921000000	12	30.3037	30.1984	28.2084	29.5067	27.0795	30.2904	27.1981	31.1976	27.2271	27.0099	26.044	27.1499
	0.738841	-0.210774	P30050	P30050	60S ribosomal protein L12	RPL12	Color [DarkGray]	1	4			10	10	10	67.9	67.9	67.9	17.818	0	91.305	154250000000	96	33.6513	33.8387	33.8131	33.7762	33.9529	34.0068	33.7228	33.7478	33.0448	34.013	33.4548	33.7911
	0.418585	-0.0787125	P30084	P30084	Enoyl-CoA hydratase, mitochondrial	ECHS1	Color [DarkGray]	1	4			12	12	12	49.3	49.3	49.3	31.387	0	105.98	80361000000	97	32.7698	32.6531	32.9261	32.5468	33.0963	32.9424	32.8133	32.72	32.8055	32.7304	32.6851	32.7079
	0.276613	0.0787862	P30085;Q5T0D2;E9PJD2	P30085;Q5T0D2	UMP-CMP kinase	CMPK1	Color [DarkGray]	1	4			7	7	7	45.9	45.9	45.9	22.222	0	25.79	10762000000	33	29.8352	29.8739	30.0178	29.3928	30.0679	29.8363	29.8584	29.8883	30.1408	29.7052	30.1121	29.7919
	0.241628	-0.0385501	P30086	P30086	Phosphatidylethanolamine-binding protein 1;Hippocampal cholinergic neurostimulating peptide	PEBP1	Color [DarkGray]	1	4			13	13	13	82.4	82.4	82.4	21.057	0	211.01	430050000000	176	35.1193	35.1234	35.2685	35.3211	35.277	35.3399	35.4344	35.1031	35.1512	35.1515	35.2765	35.1013
	0.767388	0.0639909	P30153;F5H3X9;B3KQV6;C9J9C1;E9PH38;M0QXG4;M0R0K6	P30153;F5H3X9;B3KQV6;C9J9C1	Serine/threonine-protein phosphatase 2A 65 kDa regulatory subunit A alpha isoform	PPP2R1A	Color [DarkGray]	1	4			32	32	24	62.6	62.6	45.7	65.308	0	323.31	447510000000	401	35.137	35.256	35.3043	35.2436	35.2407	35.1522	35.315	35.3752	35.2261	35.3368	35.1461	35.3184
	0.087774	-0.0313581	P30154;J3KR29;H0YDG7;E9PPI5;E9PHZ6;E9PNM7	P30154;J3KR29	Serine/threonine-protein phosphatase 2A 65 kDa regulatory subunit A beta isoform	PPP2R1B	Color [DarkGray]	1	4			17	9	9	40.8	23	23	66.213	0	61.08	17894000000	38	30.7196	30.5713	30.7129	30.3654	30.6902	30.6993	30.3901	30.8649	30.1252	30.5799	30.8351	30.7752
+	1.30572	-0.640889	P30405;H0Y548;R4GN99;Q2YDB7	P30405	Peptidyl-prolyl cis-trans isomerase F, mitochondrial	PPIF	Color [DarkGray]	1	4			5	5	4	34.3	34.3	30.9	22.04	0	33.392	11639000000	15	29.7444	29.9204	30.1924	30.6028	30.3183	30.4118	28.3703	29.5033	29.8727	30.17	29.6027	29.8258
	0.185258	-0.0649048	P30419;B4DXS1;Q5VUC6;F5H594;Q5VUC7;O60551;K7EN82;B7Z8J4	P30419	Glycylpeptide N-tetradecanoyltransferase 1	NMT1	Color [DarkGray]	1	4			13	13	13	30.2	30.2	30.2	56.806	0	65.618	49600000000	71	32.0553	32.0811	31.9556	32.2762	31.9052	32.2192	31.4915	31.8872	32.2209	31.9567	32.1917	32.3552
	1.09581	-0.224014	P30520	P30520	Adenylosuccinate synthetase isozyme 2	ADSS	Color [DarkGray]	1	4			18	18	16	49.1	49.1	45.6	50.097	0	128.5	74442000000	125	32.6883	32.8101	32.844	32.7307	32.7562	32.6635	32.0434	32.8517	32.6093	32.6761	32.4588	32.5095
	0.92804	0.262994	P30533;D6REW6	P30533	Alpha-2-macroglobulin receptor-associated protein	LRPAP1	Color [DarkGray]	1	4			3	3	3	9.2	9.2	9.2	41.465	0	6.5999	2439000000	3	27.5947	27.663	28.172	27.7163	27.4947	28.0616	27.9502	27.9517	28.4419	28.097	27.6611	28.1784
+	2.95011	-0.435404	P30566;E7ERF4	P30566;E7ERF4	Adenylosuccinate lyase	ADSL	Color [DarkGray]	1	4			17	17	17	52.5	52.5	52.5	54.889	0	238.96	79461000000	159	32.7998	33.0679	33.1339	32.8545	32.9537	32.9252	32.3024	32.3602	32.3634	32.6996	32.6429	32.754
	0.819827	-0.368764	P30740;B4DNT0	P30740;B4DNT0	Leukocyte elastase inhibitor	SERPINB1	Color [DarkGray]	1	4			4	3	3	11.9	9.2	9.2	42.741	0	7.0732	2757700000	8	27.8112	27.5935	28.389	28.8266	27.8881	28.375	27.8147	27.6057	28.2733	27.321	28.0948	27.5614
	0.00824364	0.00299835	P30837;P47895;H0YKF9;H0Y2X5	P30837	Aldehyde dehydrogenase X, mitochondrial	ALDH1B1	Color [DarkGray]	1	4			18	18	17	47.6	47.6	45.8	57.206	0	144.08	65483000000	109	32.4585	32.2824	32.6212	32.3042	32.4884	32.711	32.0021	32.4763	32.4889	32.7049	32.6668	32.5445
+	2.38432	-0.345387	P31040;D6RFM5;H0Y8X1	P31040;D6RFM5	Succinate dehydrogenase [ubiquinone] flavoprotein subunit, mitochondrial	SDHA	Color [DarkGray]	1	4			13	13	13	28.3	28.3	28.3	72.691	0	85.517	28116000000	35	31.648	31.3258	31.6884	31.3666	31.2735	31.2552	31.0517	31.2684	31.1541	30.9083	31.1004	31.0023
	0.0117038	0.00794888	P31150;G5E9U5	P31150	Rab GDP dissociation inhibitor alpha	GDI1	Color [DarkGray]	1	4			23	13	13	64.2	42.5	42.5	50.582	0	192.55	43456000000	87	32.124	32.0427	31.6524	32.0522	31.6982	31.7206	32.492	31.1532	32.2413	31.757	32.2638	31.4307
	0.91288	0.129922	P31153;B4DN45;Q00266	P31153;B4DN45	S-adenosylmethionine synthase isoform type-2	MAT2A	Color [DarkGray]	1	4			15	15	15	45.8	45.8	45.8	43.66	0	106.85	83622000000	141	32.7994	32.8087	32.6841	32.7741	32.7353	32.9033	32.7154	33.2102	32.839	32.9576	32.7998	32.9623
+	3.66395	0.706389	P31350;C9JXC1	P31350;C9JXC1	Ribonucleoside-diphosphate reductase subunit M2	RRM2	Color [DarkGray]	1	4			16	16	13	46.3	46.3	38.3	44.877	0	74.676	53447000000	100	31.6183	31.6469	31.6765	31.8273	31.7689	32.2776	32.2718	32.7364	32.3829	32.6239	32.3918	32.6471
+	7.11473	0.837228	P31689;B7Z5C0	P31689;B7Z5C0	DnaJ homolog subfamily A member 1	DNAJA1	Color [DarkGray]	1	4			16	16	16	49.6	49.6	49.6	44.868	0	227.87	126340000000	171	32.9808	33.0005	32.8535	33.0736	33.0158	33.0212	33.5985	33.9294	33.932	33.7601	33.874	33.8748
	0.363814	0.0918458	P31930	P31930	Cytochrome b-c1 complex subunit 1, mitochondrial	UQCRC1	Color [DarkGray]	1	4			16	16	16	42.1	42.1	42.1	52.645	0	126.97	69354000000	121	32.4209	32.2384	32.7541	32.259	32.7323	32.758	32.5245	32.6584	32.6136	32.7794	32.4595	32.6785
	0.246246	-0.323616	P31937;H7BZL2	P31937;H7BZL2	3-hydroxyisobutyrate dehydrogenase, mitochondrial	HIBADH	Color [DarkGray]	1	4			4	4	4	21.4	21.4	21.4	35.329	0	42.878	10388000000	26	29.9697	29.7967	29.7675	29.8112	29.7314	29.8488	30.1197	26.8135	30.0684	30.1766	30.2452	29.5601
	1.26975	-0.127552	P31939;F5GWY2;H7C1S2;H7C084;C9JLK0;H7BZU3;F8WEF0	P31939;F5GWY2	Bifunctional purine biosynthesis protein PURH;Phosphoribosylaminoimidazolecarboxamide formyltransferase;IMP cyclohydrolase	ATIC	Color [DarkGray]	1	4			36	36	36	76.4	76.4	76.4	64.615	0	323.31	455120000000	440	35.3299	35.3176	35.3628	35.4623	35.3684	35.264	35.4302	35.0767	35.2704	35.208	35.2452	35.1093
	0.208957	-0.0497742	P31942;B4DHY1	P31942;B4DHY1	Heterogeneous nuclear ribonucleoprotein H3	HNRNPH3	Color [DarkGray]	1	4			14	12	12	60.1	57.2	57.2	36.926	0	215.19	186690000000	163	34.0669	34.0473	33.9324	34.0472	33.9915	33.9451	34.0513	33.668	34.0434	33.9769	34.2797	33.7123
+	2.16019	-0.277222	P31946;Q4VY20;Q4VY19	P31946	14-3-3 protein beta/alpha;14-3-3 protein beta/alpha, N-terminally processed	YWHAB	Color [DarkGray]	1	4			16	11	8	66.7	50.8	41.5	28.082	0	194.95	355080000000	162	34.9843	35.0625	35.1497	34.9022	34.9983	35.0612	34.5027	34.5883	34.8987	34.7683	34.7513	34.9856
	1.13314	-0.134761	P31948;F5H783;F5GXD8;H0YGI8	P31948	Stress-induced-phosphoprotein 1	STIP1	Color [DarkGray]	1	4			42	42	42	72.9	72.9	72.9	62.639	0	318.44	611770000000	493	35.6727	35.7053	35.8016	35.7735	35.8158	35.714	35.6939	35.4696	35.7962	35.4773	35.761	35.4763
	0.45244	-0.147824	P31949	P31949	Protein S100-A11;Protein S100-A11, N-terminally processed	S100A11	Color [DarkGray]	1	4			5	5	5	49.5	49.5	49.5	11.74	0	25.433	31315000000	31	31.1023	31.2377	31.8118	31.6679	31.7402	31.5896	31.2404	31.5326	31.1514	31.1253	31.5239	31.689
+	1.2882	-0.290307	P32119;A6NIW5	P32119;A6NIW5	Peroxiredoxin-2	PRDX2	Color [DarkGray]	1	4			14	13	13	70.2	64.6	64.6	21.892	0	141.15	342560000000	196	35.1747	35.1828	34.888	35.0702	34.9574	34.9857	35.1518	34.6724	34.8391	34.5101	34.988	34.3556
	1.36589	0.216665	P32322;E2QRB3;J3KQ22;J3QL24;J3QKT4;J3QLK9;J3QL32;J3QL23;J3KTA8;J3QKT3;J3QRZ0;J3QR88;J3KSA9	P32322;E2QRB3;J3KQ22;J3QL24;J3QKT4	Pyrroline-5-carboxylate reductase 1, mitochondrial;Pyrroline-5-carboxylate reductase	PYCR1	Color [DarkGray]	1	4			12	12	11	53.9	53.9	49.8	33.36	0	74.529	67111000000	99	32.2699	32.443	32.3543	32.1605	32.4593	32.609	32.4134	32.6891	32.4604	32.7714	32.4802	32.7815
+	1.08562	0.337969	P32929	P32929	Cystathionine gamma-lyase	CTH	Color [DarkGray]	1	4			9	9	9	36	36	36	44.508	0	51.245	14485000000	27	29.8253	29.7953	30.4018	30.0304	30.3858	30.1994	29.868	30.3922	30.687	30.527	30.3552	30.8362
	0.184433	0.0493476	P32969;H0Y9V9;E7ESE0;D6RAN4;H0Y9R4	P32969;H0Y9V9;E7ESE0;D6RAN4	60S ribosomal protein L9	RPL9	Color [DarkGray]	1	4			11	11	11	69.3	69.3	69.3	21.863	0	152.02	207710000000	139	34.1442	34.1712	34.1188	34.2093	34.1126	33.9257	33.8146	34.0946	34.0006	34.2368	34.3524	34.4789
	0.124228	-0.0238711	P33176	P33176	Kinesin-1 heavy chain	KIF5B	Color [DarkGray]	1	4			34	34	24	44.4	44.4	32.5	109.68	0	160.72	92029000000	125	33.2173	33.0651	32.9273	33.0089	32.8981	32.9126	32.9004	32.9408	33.212	32.8482	33.0513	32.9335
	0.0495241	-0.0768197	P33552	P33552	Cyclin-dependent kinases regulatory subunit 2	CKS2	Color [DarkGray]	1	4			3	3	3	55.7	55.7	55.7	9.8602	0	20.573	15567000000	22	30.5096	30.3068	30.3089	30.3372	29.7092	30.3858	27.5076	30.6058	31.0251	30.4425	30.7727	30.7429
	0.312826	0.063995	P33981;D6RF82;D6REX1;D6RIC6	P33981	Dual specificity protein kinase TTK	TTK	Color [DarkGray]	1	4			8	8	8	12.3	12.3	12.3	97.071	0	22.801	10071000000	13	29.6178	29.708	29.6961	29.9879	29.8627	29.684	29.8438	30.0038	29.6513	29.587	29.9208	29.9338
+	3.65611	-0.229233	P33991;E5RG31;E5RFJ8;Q9UJA3	P33991	DNA replication licensing factor MCM4	MCM4	Color [DarkGray]	1	4			36	36	36	47.6	47.6	47.6	96.557	0	323.31	241210000000	353	34.4444	34.421	34.5083	34.5163	34.4691	34.5242	34.187	34.12	34.3788	34.2549	34.3082	34.2591
	0.375177	-0.0935949	P33992;B1AHB1;B1AHB2;B1AHA9;F8WFD7	P33992;B1AHB1	DNA replication licensing factor MCM5;DNA helicase	MCM5	Color [DarkGray]	1	4			34	34	34	56.8	56.8	56.8	82.285	0	246.33	184590000000	269	34.0545	33.9914	34.0403	33.8159	34.0467	34.1149	33.6843	34.1789	33.6021	34.1501	33.7964	34.0904
	1.38298	-0.181458	P33993;C9J8M6	P33993	DNA replication licensing factor MCM7	MCM7	Color [DarkGray]	1	4			34	34	34	55.8	55.8	55.8	81.307	0	251.5	234090000000	316	34.3917	34.3995	34.4332	34.1857	34.4757	34.6133	34.2431	34.41	34.1996	34.2666	34.0134	34.2776
+	0.704558	-0.777066	P34896;J3KRK5;J3KRZ5	P34896	Serine hydroxymethyltransferase, cytosolic	SHMT1	Color [DarkGray]	1	4			7	6	6	18.4	15.5	15.5	53.082	0	25.719	7028400000	8	29.4811	29.4585	29.3347	29.4232	29.3347	27.4728	28.2259	28.0029	27.3608	26.9806	29.8366	29.4358
	0.454405	0.154151	P34897;B4DLV4;H0YIZ0;G3V2Y4;G3V5L0;G3V4W5;G3V540;G3V2W0;G3V241;G3V3Y8;G3V4T0;G3V4X0;G3V2E4;G3V2D2;G3V2Y1;G3V3C6	P34897;B4DLV4;H0YIZ0;G3V2Y4	Serine hydroxymethyltransferase, mitochondrial;Serine hydroxymethyltransferase	SHMT2	Color [DarkGray]	1	4			31	31	30	69.8	69.8	69.8	55.992	0	310.92	254640000000	328	34.293	34.0185	34.4927	34.2156	34.4164	34.5461	34.1659	34.5846	34.151	34.9364	34.288	34.7812
+	3.23337	-0.249301	P34932	P34932	Heat shock 70 kDa protein 4	HSPA4	Color [DarkGray]	1	4			54	54	50	72.4	72.4	68.7	94.33	0	323.31	715490000000	607	36.0448	36.1265	35.9826	36.1418	36.0135	36.0706	35.9557	35.6793	35.8495	35.7445	35.9052	35.7496
+	0.998637	-0.582004	P34949;H3BMZ9;H3BPP3;H3BUZ9;H3BPB8;H3BPM5;H3BQX0;H3BNY8;H3BP57;H3BT48;F5GX71;H3BPU7;H3BU66;H3BN01;H3BT46;H3BUG1;B4DYB8	P34949;H3BMZ9;H3BPP3;H3BUZ9;H3BPB8;H3BPM5;H3BQX0;H3BNY8;H3BP57;H3BT48;F5GX71;H3BPU7;H3BU66;H3BN01;H3BT46	Mannose-6-phosphate isomerase	MPI	Color [DarkGray]	1	4			7	7	7	29.6	29.6	29.6	46.655	0	67.105	12230000000	25	30.766	30.6184	29.8879	29.9128	30.1097	30.3425	30.8002	28.9553	29.5135	29.4333	30.2492	29.1939
	0.813048	0.198667	P35221;G3XAM7;F8W845;E5RIB1;E5RJ41;E5RG03;E5RGY6;E5RJP7;E5RHV7;E5RGD2;E5RJL0;E5RFM5;E5RIE0;E5RFG3;E5RFM3;E5RFK9;H0YBB8;E5RGY7;E5RGU3;E5RHJ5;E5RJZ2;E5RGG4;E5RJ43;E5RGS1;E5RIT8;B9A010;REV__Q9P2T0;Q9UI47	P35221;G3XAM7;F8W845	Catenin alpha-1	CTNNA1	Color [DarkGray]	1	4			36	36	28	52.8	52.8	43.5	100.07	0	299.17	135810000000	202	33.405	33.3848	33.5114	33.4505	33.4322	33.3601	33.2709	33.9432	33.4059	33.8202	33.3572	33.9386
	1.22322	0.216063	P35222;B4DGU4;E7EMJ5;E9PDF9;E7EV28	P35222;B4DGU4	Catenin beta-1	CTNNB1	Color [DarkGray]	1	4			27	27	22	53.8	53.8	46.7	85.496	0	232.26	133690000000	206	33.3057	33.1947	33.3805	33.2518	33.3869	33.485	33.3145	33.6741	33.2928	33.7066	33.4666	33.8463
+	3.48859	0.464743	P35232;C9JW96;C9JZ20;E7ESE2;E9PCW0;D6RBK0	P35232;C9JW96;C9JZ20;E7ESE2;E9PCW0	Prohibitin	PHB	Color [DarkGray]	1	4			23	23	23	85.3	85.3	85.3	29.804	0	229.31	289760000000	267	34.2938	34.3347	34.3429	34.542	34.4753	34.4172	34.7751	35.0919	34.7631	34.9139	34.5947	35.0555
+	3.04436	-1.42113	P35237	P35237	Serpin B6	SERPINB6	Color [DarkGray]	1	4			4	4	4	12.2	12.2	12.2	42.621	0	18.355	3760300000	5	28.7294	28.8177	27.6196	29.0388	28.2135	28.5113	27.2211	26.3848	26.5794	26.9385	27.8607	27.419
	1.02795	-0.131494	P35241;H0YE16;E9PNV3;E9PQ82;E9PKN5	P35241	Radixin	RDX	Color [DarkGray]	1	4			31	17	17	53.3	34.8	34.8	68.563	0	72.677	46305000000	94	32.2068	32.2676	32.0001	31.9939	31.9509	31.9245	31.7592	32.0352	31.8704	31.983	31.9738	31.9333
	0.590767	-0.181963	P35244;B5MC59	P35244;B5MC59	Replication protein A 14 kDa subunit	RPA3	Color [DarkGray]	1	4			7	7	7	70.2	70.2	70.2	13.569	0	60.201	46132000000	63	32.414	32.4021	31.9615	31.9018	31.8701	31.9553	32.1344	31.809	31.7678	31.6872	32.3364	31.6784
	0.134927	-0.0188042	P35249;C9JZI1;C9J8M3;C9JTT7;C9JXZ7;C9JGY5;F8WE44;C9JW34;H7C1P0	P35249;C9JZI1;C9J8M3;C9JTT7	Replication factor C subunit 4	RFC4	Color [DarkGray]	1	4			16	16	16	54	54	54	39.681	0	120.47	43905000000	71	31.9585	31.9522	32.0352	31.9199	31.8975	31.8395	32.1159	31.7657	31.9006	31.8767	31.9057	31.9255
+	2.97594	-0.415847	P35250;H7C5P4;H7C5P1;H7C5Q7;F8WC37;H7C5A0;H7C5G4;H7C5S7;H7C596	P35250;H7C5P4	Replication factor C subunit 2	RFC2	Color [DarkGray]	1	4			11	11	11	42.4	42.4	42.4	39.157	0	77.839	31669000000	66	31.5565	31.5363	31.94	31.4454	31.5541	31.6376	31.2486	31.3832	31.0023	31.0622	31.2908	31.1877
	0.377326	-0.0889193	P35268;K7ELC4;K7EMH1;K7ERI7;K7EJT5;K7EP65;K7EKS7	P35268;K7ELC4;K7EMH1;K7ERI7	60S ribosomal protein L22	RPL22	Color [DarkGray]	1	4			5	5	3	46.1	46.1	39.1	14.787	0	77.638	152180000000	80	33.7283	33.9293	33.5692	33.6372	33.5233	33.9687	33.4638	33.9599	33.6348	33.6305	33.4757	33.6578
	0.0375895	-0.0606794	P35269;E7EUG6;M0QXD6;M0R0Z3;M0R0R9	P35269;E7EUG6;M0QXD6	General transcription factor IIF subunit 1	GTF2F1	Color [DarkGray]	1	4			7	7	7	18.8	18.8	18.8	58.24	0	19.06	9319900000	10	29.6247	29.7029	27.9322	29.7618	29.6622	29.4408	29.6642	29.8234	29.9503	29.8643	26.8573	29.6009
+	1.43447	-0.261506	P35520;F5H2U1;C9JMA6;H7C2H4;H7C1W6;H7C2W0	P35520;F5H2U1	Cystathionine beta-synthase	CBS	Color [DarkGray]	1	4			25	25	25	59.3	59.3	59.3	60.586	0	318.51	175570000000	236	33.7985	33.8524	34.2046	33.9535	34.17	33.9701	33.7229	33.7546	33.4722	33.8965	33.5216	34.0121
	0.335707	-0.146102	P35573	P35573	Glycogen debranching enzyme;4-alpha-glucanotransferase;Amylo-alpha-1,6-glucosidase	AGL	Color [DarkGray]	1	4			12	12	12	9.9	9.9	9.9	174.76	0	64.218	7189800000	11	29.259	29.2207	29.2923	29.4742	29.3944	29.2369	28.2574	29.2791	29.3605	29.4795	29.4244	29.2
	0.388057	-0.0648651	P35579;Q5BKV1;B1AH99;REV__S4R3H4;REV__E7EQT4;REV__Q9UKV3	P35579	Myosin-9	MYH9	Color [DarkGray]	1	4			125	125	103	59.8	59.8	50.2	226.53	0	323.31	1190900000000	1292	36.7761	36.7835	36.5792	36.7344	36.6048	36.7281	36.7942	36.5634	36.8178	36.4749	36.7192	36.4475
	0.156595	0.0384013	P35612;C9JTM0;C9J080;C9J299	P35612;C9JTM0	Beta-adducin	ADD2	Color [DarkGray]	1	4			16	16	15	34.6	34.6	33.5	80.853	0	185.69	25878000000	60	31.1276	31.1349	31.1423	31.2862	31.0641	31.1623	31.4151	30.9121	31.4247	30.9512	31.2814	31.1633
+	1.50265	-0.238446	P35613;I3L192;R4GMX5;R4GN83	P35613;I3L192	Basigin	BSG	Color [DarkGray]	1	4			7	7	7	27.5	27.5	27.5	42.2	0	72.183	45771000000	41	32.3315	31.8938	32.0066	32.1801	32.0021	32.1506	31.8362	32.0888	31.6658	31.6558	31.9022	31.9852
	0.697136	-0.247364	P35658;H0Y837;H0YF36;H0YDS4;E9PKD2;B7ZAV2	P35658	Nuclear pore complex protein Nup214	NUP214	Color [DarkGray]	1	4			13	13	13	8.3	8.3	8.3	213.62	0	40.315	14012000000	22	30.2703	30.1579	30.4528	30.4275	30.2528	30.6766	30.7032	29.5721	30.3726	29.8567	30.2525	29.9966
	0.174899	0.0434011	P35659;B4DFG0;D6RDA2;D6R9L5;H0Y993;H0Y8X0	P35659;B4DFG0;D6RDA2	Protein DEK	DEK	Color [DarkGray]	1	4			17	17	17	33.9	33.9	33.9	42.674	0	106.72	95249000000	146	32.9753	33.1541	32.9801	33.1811	33.0288	32.8319	33.2087	32.7809	33.3216	32.8811	33.1458	33.0736
	1.21306	0.0662651	P35998;B7Z5E2;C9JLS9	P35998;B7Z5E2	26S protease regulatory subunit 7	PSMC2	Color [DarkGray]	1	4			28	28	28	72.3	72.3	72.3	48.633	0	185.81	170440000000	245	33.8178	33.8832	33.8572	33.8093	33.7993	33.9015	33.9853	33.8764	33.9072	33.9	33.8162	33.981
+	3.68159	0.496911	P36404;V9GYD0	P36404;V9GYD0	ADP-ribosylation factor-like protein 2	ARL2;ARL2-SNX15	Color [DarkGray]	1	4			8	8	8	44.6	44.6	44.6	20.878	0	92.775	31294000000	67	31.1948	31.2736	31.1504	31.1927	31.1919	31.0369	31.3362	31.907	31.5752	31.7303	31.6613	31.812
	0.0908302	-0.0310151	P36405	P36405	ADP-ribosylation factor-like protein 3	ARL3	Color [DarkGray]	1	4			11	11	11	66.5	66.5	66.5	20.455	0	134.59	51594000000	104	32.3078	32.1886	31.9895	32.3295	32.1551	31.9241	32.2112	32.1552	32.3866	31.9372	32.3301	31.6881
	0.0148276	0.0058492	P36507;G5E9C7;M0R1B6	P36507;G5E9C7	Dual specificity mitogen-activated protein kinase kinase 2	MAP2K2	Color [DarkGray]	1	4			11	7	7	33	19.5	19.5	44.424	0	35.716	15316000000	23	30.3142	30.5617	30.5768	30.0574	30.4634	30.3208	30.1939	30.1678	30.422	30.3355	30.9021	30.3079
	1.09358	0.241601	P36543;C9J8H1;Q96A05	P36543;C9J8H1	V-type proton ATPase subunit E 1	ATP6V1E1	Color [DarkGray]	1	4			6	6	6	34.1	34.1	34.1	26.145	0	41.929	24290000000	39	30.9549	31.0769	30.8385	31.1646	30.8486	30.7412	31.6196	30.848	31.1883	31.06	31.2745	31.084
	0.620368	-0.133258	P36551;H0YA22	P36551	Oxygen-dependent coproporphyrinogen-III oxidase, mitochondrial	CPOX	Color [DarkGray]	1	4			7	7	7	16.7	16.7	16.7	50.151	0	13.969	8061000000	15	29.6673	29.6385	29.5942	29.4952	29.4141	29.3418	28.9867	29.3822	29.6706	29.4456	29.496	29.3706
	0.00389556	-0.000720342	P36578;H3BM89;H3BTP7;H3BU31	P36578;H3BM89	60S ribosomal protein L4	RPL4	Color [DarkGray]	1	4			32	32	32	54.1	54.1	54.1	47.697	0	245.37	495560000000	361	35.4747	35.4139	35.3176	35.4006	35.3741	35.4998	35.6661	35.2978	35.3148	35.4747	35.3579	35.365
	0.62856	-0.20165	P36639;C9J361	P36639	7,8-dihydro-8-oxoguanine triphosphatase	NUDT1	Color [DarkGray]	1	4			7	7	7	37.6	37.6	37.6	22.519	0	54.089	23011000000	42	30.9114	30.971	30.9781	31.2595	31.3606	31.0147	31.4933	30.8745	30.9624	30.7689	30.7324	30.4539
	1.139	-0.25005	P36871	P36871	Phosphoglucomutase-1	PGM1	Color [DarkGray]	1	4			22	22	22	51.1	51.1	51.1	61.448	0	118.66	71212000000	118	32.8617	33.0026	32.6512	32.9238	32.58	32.3974	32.5984	32.2029	32.6218	32.5037	32.702	32.2875
	0.204728	-0.204904	P36915;A2AB27	P36915;A2AB27	Guanine nucleotide-binding protein-like 1	GNL1	Color [DarkGray]	1	4			9	9	9	18	18	18	68.66	0	22.937	7249000000	10	28.9758	29.1662	29.3158	29.3602	29.3397	29.4412	29.3856	29.6255	29.2853	29.4899	27.0783	29.5049
+	2.73067	-0.312051	P36957;B7Z5W8;Q86SW4;H0YJF9;G3V5M3;G3V3F0	P36957;B7Z5W8	Dihydrolipoyllysine-residue succinyltransferase component of 2-oxoglutarate dehydrogenase complex, mitochondrial	DLST	Color [DarkGray]	1	4			9	9	9	21.9	21.9	21.9	48.755	0	42.713	24543000000	51	31.3001	31.0935	31.3453	31.0961	31.1236	31.3304	30.9783	31.0181	30.8673	30.7917	30.7102	31.0509
+	1.84004	-0.363201	P37108;H0YLA2	P37108;H0YLA2	Signal recognition particle 14 kDa protein	SRP14	Color [DarkGray]	1	4			7	7	7	41.2	41.2	41.2	14.57	0	43.087	130460000000	79	33.6731	33.7482	33.5172	33.8087	33.467	33.547	32.8066	33.2246	33.5591	33.2207	33.2617	33.5092
	0.166966	0.0786953	P37198;M0QXN5;M0QX10;M0QYY0;M0QX13;M0QZL5;M0R1S1;M0QX64;M0R302	P37198;M0QXN5	Nuclear pore glycoprotein p62	NUP62	Color [DarkGray]	1	4			9	9	9	33	33	33	53.254	0	72.66	15625000000	36	30.7342	30.71	30.2343	30.4055	29.9584	30.362	31.0689	30.3621	30.3698	30.216	30.7092	30.1504
+	1.20925	0.373041	P37268;E9PNM1;B7Z1J3;B4DT56;B4DJE5;B3KQ95;E9PS69;E9PJG4	P37268;E9PNM1;B7Z1J3;B4DT56;B4DJE5;B3KQ95	Squalene synthase	FDFT1	Color [DarkGray]	1	4			18	18	18	49.9	49.9	49.9	48.115	0	167.67	60385000000	110	31.8708	31.9224	32.4039	32.0782	32.2124	32.3702	32.0284	32.8657	32.1865	32.6302	32.4203	32.9651
+	2.55075	-0.262153	P37802;X6RJP6	P37802;X6RJP6	Transgelin-2	TAGLN2	Color [DarkGray]	1	4			14	14	13	66.8	66.8	59.8	22.391	0	115.7	81269000000	129	32.7389	33.0612	32.8981	33.104	32.865	32.9312	32.8309	32.6133	32.6759	32.5731	32.7193	32.6131
	1.1021	-0.181693	P37837;F2Z393;E9PM01;E9PKI8	P37837;F2Z393	Transaldolase	TALDO1	Color [DarkGray]	1	4			18	18	18	46.9	46.9	46.9	37.54	0	72.148	242560000000	190	34.2377	34.2761	34.5798	34.589	34.5668	34.4452	34.1226	34.5492	34.102	34.2953	34.216	34.3195
	0.108572	-0.0359332	P38117;M0QY67	P38117;M0QY67	Electron transfer flavoprotein subunit beta	ETFB	Color [DarkGray]	1	4			10	10	10	41.2	41.2	41.2	27.843	0	26.661	24316000000	35	31.0709	31.0077	31.2065	30.8274	31.1748	31.0573	30.4985	31.1861	30.9498	31.226	31.1179	31.1507
	1.6843	-0.173214	P38159;H3BT71;H0Y6E7;B3KRG5;H3BUY5;H3BR27;O75526;H3BNC1;Q8N7X1	P38159;H3BT71;H0Y6E7;B3KRG5;H3BUY5	RNA-binding motif protein, X chromosome;RNA-binding motif protein, X chromosome, N-terminally processed	RBMX	Color [DarkGray]	1	4			26	26	11	60.1	60.1	23.3	42.331	0	182.02	267890000000	239	34.7702	34.6831	34.6596	34.5289	34.7076	34.4089	34.4156	34.4722	34.5966	34.3835	34.4605	34.3907
	0.573728	-0.470829	P38432	P38432	Coilin	COIL	Color [DarkGray]	1	4			3	3	3	7.5	7.5	7.5	62.608	0	10.062	4291000000	7	29.0146	29.3249	27.3643	29.1196	28.1074	28.7738	28.5026	28.4328	28.1688	27.7799	27.0878	28.9076
	0.36264	0.0733503	P38646;D6RJI2;D6RA73;H0Y8S0;H0YBG6	P38646	Stress-70 protein, mitochondrial	HSPA9	Color [DarkGray]	1	4			45	44	44	66	64.9	64.9	73.68	0	323.31	621290000000	456	35.6192	35.4934	35.7781	35.5693	35.8119	35.9144	35.6681	35.9285	35.7067	35.824	35.5642	35.9349
	1.12056	-0.143117	P38919;I3L3H2	P38919	Eukaryotic initiation factor 4A-III;Eukaryotic initiation factor 4A-III, N-terminally processed	EIF4A3	Color [DarkGray]	1	4			28	22	22	68.6	62.5	62.5	46.871	0	175.19	243140000000	213	34.4648	34.4775	34.4447	34.3774	34.249	34.5633	34.0806	34.1485	34.4224	34.3014	34.4059	34.3592
+	2.00127	-0.273596	P39019;M0R2L9;M0QXK4;M0QYF7;M0R140	P39019	40S ribosomal protein S19	RPS19	Color [DarkGray]	1	4			11	11	11	62.1	62.1	62.1	16.06	0	47.71	232040000000	130	34.2933	34.2399	34.5819	34.3532	34.4797	34.5745	33.9619	34.2614	34.0662	34.2318	34.0162	34.3434
	0.511228	0.0539862	P39023;G5E9G0;H7C422;H7C3M2;B5MCW2;F8WCR1;Q92901	P39023;G5E9G0;H7C422;H7C3M2;B5MCW2	60S ribosomal protein L3	RPL3	Color [DarkGray]	1	4			25	25	25	53.8	53.8	53.8	46.108	0	203.63	415590000000	342	34.9778	34.9665	35.1004	35.0894	35.1118	35.2312	35.2648	35.0514	35.0745	35.1387	35.1538	35.1179
+	1.52452	0.619532	P39060;H7BXV5;H7C457	P39060;H7BXV5;H7C457	Collagen alpha-1(XVIII) chain;Endostatin	COL18A1	Color [DarkGray]	1	4			16	16	16	13.5	13.5	13.5	178.19	0	126.05	36364000000	78	31.5198	31.2618	31.2156	31.4728	31.4558	31.1765	32.4485	31.5235	32.7078	31.4176	32.3008	31.4213
	0.329094	0.189992	P39656;E7EWT1;U3KQ84	P39656;E7EWT1	Dolichyl-diphosphooligosaccharide--protein glycosyltransferase 48 kDa subunit	DDOST	Color [DarkGray]	1	4			11	11	11	36.2	36.2	36.2	50.8	0	81.744	35036000000	53	31.1198	31.341	31.6135	31.3206	31.7015	31.3386	30.8224	32.4398	31.2423	31.8984	31.3088	31.8631
+	4.1659	-0.294035	P39748;I3L3E9;F5H1Y3	P39748	Flap endonuclease 1	FEN1	Color [DarkGray]	1	4			14	14	14	51.8	51.8	51.8	42.592	0	155.96	76128000000	122	32.8269	32.8846	32.8306	33.0022	32.7415	32.7974	32.4821	32.4681	32.62	32.5581	32.6189	32.5717
+	4.39888	-0.48427	P40121;E7ENU9;B8ZZL6;H7C0X8	P40121;E7ENU9	Macrophage-capping protein	CAPG	Color [DarkGray]	1	4			7	7	7	35.9	35.9	35.9	38.498	0	75.039	18374000000	29	30.7666	30.8532	30.9914	31.0322	30.8232	30.9705	30.4281	30.3531	30.5423	30.2669	30.3264	30.6147
	0.740109	0.156682	P40222	P40222	Alpha-taxilin	TXLNA	Color [DarkGray]	1	4			9	9	9	18.3	18.3	18.3	61.89	0	67.384	16960000000	18	30.1195	30.3767	30.6836	30.7301	30.53	30.381	30.8306	30.487	30.7109	30.6094	30.6724	30.4508
	0.195252	0.0243549	P40227;B4DPJ8;Q92526;J3KRI6	P40227;B4DPJ8	T-complex protein 1 subunit zeta	CCT6A	Color [DarkGray]	1	4			31	31	31	64.6	64.6	64.6	58.024	0	245.05	495550000000	375	35.2976	35.3721	35.3934	35.3811	35.3721	35.5618	35.4364	35.4226	35.5716	35.4044	35.3774	35.3119
	0.00822164	-0.00165621	P40429;M0QYS1;Q6NVV1;M0QZU1	P40429;M0QYS1	60S ribosomal protein L13a	RPL13A	Color [DarkGray]	1	4			15	15	15	52.7	52.7	52.7	23.577	0	54.354	202770000000	170	34.0329	34.0313	34.1558	34.0121	34.1006	34.3232	34.1728	33.9898	34.316	34.0292	34.0401	34.0982
	0.272888	-0.0547984	P40692;H0Y818;B7Z821;H0Y806;F2Z298;E9PF25	P40692;H0Y818;B7Z821	DNA mismatch repair protein Mlh1	MLH1	Color [DarkGray]	1	4			7	7	7	14	14	14	84.6	0	60.36	10632000000	22	29.8545	30.0347	29.8617	29.9282	29.8487	29.9544	30.0878	29.8026	29.6471	29.6608	30.0819	29.8731
+	2.6287	-0.220998	P40925;B9A041;B8ZZ51;C9JF79;C9JRL4;C9JLV6;C9IZI0;F8WFC2	P40925;B9A041;B8ZZ51;C9JF79	Malate dehydrogenase, cytoplasmic;Malate dehydrogenase	MDH1	Color [DarkGray]	1	4			16	16	16	53	53	53	36.426	0	154.58	327330000000	211	34.876	34.9605	34.9194	35.003	35.0316	34.7702	34.6247	34.8085	34.6507	34.6566	34.6508	34.8435
	1.11191	-0.120017	P40926;G3XAL0	P40926;G3XAL0	Malate dehydrogenase, mitochondrial;Malate dehydrogenase	MDH2	Color [DarkGray]	1	4			21	21	21	69.8	69.8	69.8	35.503	0	168.25	497790000000	266	35.443	35.4304	35.5427	35.4735	35.5163	35.4419	35.6155	35.3311	35.3231	35.2492	35.3916	35.2169
	0.323907	-0.0683225	P40937;F8W9B4;F5H5S0;E9PEP3;C9JH72;F5H304;F5H0U6	P40937;F8W9B4	Replication factor C subunit 5	RFC5	Color [DarkGray]	1	4			11	11	11	42.1	42.1	42.1	38.496	0	78.648	27822000000	62	31.3541	31.1419	31.4169	31.1289	31.3102	31.4501	31.4359	31.3826	30.9316	31.1815	31.1927	31.2679
	0.0445913	-0.0190214	P40938	P40938	Replication factor C subunit 3	RFC3	Color [DarkGray]	1	4			10	10	10	36.8	36.8	36.8	40.556	0	61.058	12715000000	18	30.1291	30.1359	30.3664	29.6792	30.3042	30.1322	30.3649	30.4614	30.1518	29.9848	29.6935	29.9765
	0.0529445	-0.0203304	P40939;H0YFD6	P40939	Trifunctional enzyme subunit alpha, mitochondrial;Long-chain enoyl-CoA hydratase;Long chain 3-hydroxyacyl-CoA dehydrogenase	HADHA	Color [DarkGray]	1	4			26	26	26	46.9	46.9	46.9	82.999	0	204.75	67732000000	133	32.632	32.2971	32.6471	32.3461	32.5013	32.6728	32.4157	32.6791	32.0557	32.8434	32.2919	32.6885
+	1.48469	0.223419	P41091;Q2VIR3;F8W810;H7BZU1	P41091;Q2VIR3;F8W810	Eukaryotic translation initiation factor 2 subunit 3;Putative eukaryotic translation initiation factor 2 subunit 3-like protein	EIF2S3;EIF2S3L	Color [DarkGray]	1	4			20	20	20	54.2	54.2	54.2	51.109	0	199.52	165100000000	201	33.5217	33.5626	33.7473	33.6907	33.7786	33.8572	33.6895	34.0198	33.6992	34.0933	33.9412	34.0556
	0.0124077	-0.00897471	P41208	P41208	Centrin-2	CETN2	Color [DarkGray]	1	4			4	4	4	44.2	44.2	44.2	19.738	0	63.589	7654800000	20	29.3135	29.2124	29.1965	29.3817	29.531	29.373	28.4196	29.1979	29.7949	29.434	30.0987	29.0089
	0.106286	0.0481873	P41223;C9JNV2;C9JCD9;F8WCN7	P41223;C9JNV2	Protein BUD31 homolog	BUD31	Color [DarkGray]	1	4			6	6	6	43.8	43.8	43.8	17	0	28.6	5304600000	17	29.0138	28.5512	29.1104	28.4793	28.9626	28.9241	28.4371	29.2369	29.204	28.9333	28.5717	28.9476
	0.822444	-0.181174	P41227;F8W808;A8MWP7;C9JN83;C9JW55;Q9BSU3;H0Y8T0	P41227;F8W808;A8MWP7;C9JN83;C9JW55	N-alpha-acetyltransferase 10	NAA10	Color [DarkGray]	1	4			10	10	10	58.3	58.3	58.3	26.458	0	45.942	19699000000	32	30.5362	30.8617	31.0723	30.9613	30.8712	30.7572	30.5282	30.5442	31.0087	30.7735	30.3989	30.7193
+	2.68384	0.288659	P41250;H7C443	P41250	Glycine--tRNA ligase	GARS	Color [DarkGray]	1	4			30	30	30	49	49	49	83.165	0	242.28	212100000000	234	33.902	34.0201	34.0614	33.9308	34.1525	34.0344	34.1164	34.3069	34.3128	34.4549	34.1674	34.4747
	2.11772	0.146612	P41252;J3KR24;Q5TCD1;Q5TCC4;Q5TCC5;Q5TCD2;Q5TCC9;Q5TCC6	P41252;J3KR24	Isoleucine--tRNA ligase, cytoplasmic	IARS	Color [DarkGray]	1	4			47	47	47	45.1	45.1	45.1	144.5	0	282.61	202540000000	341	33.9701	34.0328	34.0323	34.1299	34.0541	34.1437	34.1202	34.2155	34.1007	34.3099	34.2046	34.2917
+	0.972955	0.368994	P41743;E9PBE1;Q05513	P41743	Protein kinase C iota type	PRKCI	Color [DarkGray]	1	4			7	7	7	17.1	17.1	17.1	68.262	0	35.826	11389000000	25	30.053	29.4855	29.4827	29.422	29.8356	30.1691	29.7707	30.2863	30.5117	30.496	30.0474	29.5498
	0.706595	-0.649349	P42025	P42025	Beta-centractin	ACTR1B	Color [DarkGray]	1	4			8	3	3	33.5	12.8	12.8	42.293	0	13.639	10119000000	20	30.1166	29.7948	29.6142	29.7276	29.5592	29.4857	27.9573	29.3923	30.3732	27.4451	29.8067	29.4276
	0.50917	-0.151529	P42126;Q96DC0;H3BS70	P42126;Q96DC0;H3BS70	Enoyl-CoA delta isomerase 1, mitochondrial	ECI1;DCI	Color [DarkGray]	1	4			8	8	8	35.1	35.1	35.1	32.816	0	64.2	28392000000	49	31.5523	30.8521	31.4283	31.1739	31.6362	31.1798	31.0088	31.3654	31.2203	31.2334	30.8478	31.2376
+	3.94797	-0.397557	P42166;A2T926	P42166;A2T926	Lamina-associated polypeptide 2, isoform alpha;Thymopoietin;Thymopentin;Lamina-associated polypeptide 2, isoforms beta/gamma;Thymopoietin;Thymopentin	TMPO	Color [DarkGray]	1	4			20	20	10	39.5	39.5	20.2	75.491	0	191.28	79591000000	135	32.8308	32.7934	32.9846	32.8998	33.1354	33.0841	32.4716	32.646	32.6469	32.5868	32.4854	32.506
	0.483943	-0.0959352	P42224;J3KPM9;E7EPD2;D2KFR9;E7ENM1;E9PH66;H7BZB5;H7BZ88	P42224;J3KPM9	Signal transducer and activator of transcription 1-alpha/beta;Signal transducer and activator of transcription	STAT1	Color [DarkGray]	1	4			22	22	22	37.7	37.7	37.7	87.334	0	157.19	57425000000	109	32.1601	32.1823	32.5209	32.4066	32.4421	32.3838	31.9319	32.4604	32.274	32.2784	32.2359	32.3396
	0.00823759	-0.00157229	P42285;F5H7E2;H0YAC4;H0Y8U3	P42285;F5H7E2	Superkiller viralicidic activity 2-like 2	SKIV2L2	Color [DarkGray]	1	4			22	22	22	27.1	27.1	27.1	117.8	0	90.88	65991000000	114	32.4047	32.3986	32.5705	32.4816	32.4501	32.5735	32.216	32.4632	32.55	32.6207	32.5275	32.4922
	0.0355232	-0.0377525	P42345;B1AKP8	P42345;B1AKP8	Serine/threonine-protein kinase mTOR	MTOR	Color [DarkGray]	1	4			10	10	10	5.2	5.2	5.2	288.89	0	27.729	3119300000	8	28.2215	27.8339	28.1111	27.9238	27.9242	28.0482	28.7501	27.7844	28.2322	28.2977	28.5213	26.2504
+	1.10181	-0.4646	P42574;C9JXR7;A8MVM1	P42574	Caspase-3;Caspase-3 subunit p17;Caspase-3 subunit p12	CASP3	Color [DarkGray]	1	4			7	7	7	30.3	30.3	30.3	31.608	0	57.144	30753000000	51	31.18	31.4498	31.8588	31.5023	31.7744	31.5963	30.2272	31.068	30.942	31.6258	31.0366	31.6743
+	1.78067	3.11458	P42677;Q5T4L4;C9J1C5	P42677;Q5T4L4	40S ribosomal protein S27	RPS27	Color [DarkGray]	1	4			5	1	1	41.7	13.1	13.1	9.461	0	6.1852	35945000000	20	27.4288	27.7165	32.1873	28.058	25.7051	32.0136	31.513	32.1612	32.1218	32.0309	32.0382	31.9315
	0.759039	0.248062	P42704;B8ZZ38;C9JCA9;H7C3W8;J3KPL1;Q9NP80	P42704	Leucine-rich PPR motif-containing protein, mitochondrial	LRPPRC	Color [DarkGray]	1	4			78	78	78	65.6	65.6	65.6	157.9	0	323.31	403230000000	584	34.9519	34.551	35.1757	34.7149	35.1254	35.1504	34.8447	35.5773	34.8728	35.3909	34.9995	35.4725
	0.203181	-0.058431	P42765;K7EME0;K7EJ68;K7ER88;K7EJB1	P42765;K7EME0	3-ketoacyl-CoA thiolase, mitochondrial	ACAA2	Color [DarkGray]	1	4			17	17	17	59.9	59.9	59.9	41.924	0	198.35	62776000000	101	32.4821	32.2272	32.4392	32.1904	32.4845	32.7144	32.1503	32.5992	32.0998	32.442	32.3253	32.5708
	0.592199	0.130614	P42766;F2Z388	P42766	60S ribosomal protein L35	RPL35	Color [DarkGray]	1	4			7	7	7	40.7	40.7	40.7	14.551	0	21.227	70927000000	50	32.1574	32.5157	32.6817	32.87	32.5375	32.6309	32.7253	32.8352	32.775	32.7387	32.5807	32.5221
+	1.53846	0.287193	P42785;B7Z7Q6;E9PQN3;E9PKN6;E9PIG4;E9PQB5;E9PL85;E9PNF7;E9PLY4;E9PNJ1;E9PL49;E9PR42	P42785;B7Z7Q6;E9PQN3;E9PKN6;E9PIG4	Lysosomal Pro-X carboxypeptidase	PRCP	Color [DarkGray]	1	4			11	11	11	32.3	32.3	32.3	55.799	0	105.12	32705000000	83	31.5557	31.3853	31.2672	31.4506	31.2444	31.2147	31.9774	31.4437	31.3886	31.7931	31.4592	31.7791
	0.0208029	-0.020346	P42858	P42858	Huntingtin	HTT	Color [DarkGray]	1	4			10	10	10	4.7	4.7	4.7	347.6	0	25.203	5502700000	21	28.3739	28.2963	29.035	28.2567	28.9273	30.0067	29.3583	29.294	28.6875	28.8829	28.4364	28.1146
	0.00528768	-0.00110626	P43034;B4DF38;I3L3N5;I3L495	P43034	Platelet-activating factor acetylhydrolase IB subunit alpha	PAFAH1B1	Color [DarkGray]	1	4			23	23	23	64.1	64.1	64.1	46.637	0	120.73	76817000000	103	32.877	32.9026	32.6993	32.6063	32.7835	32.6333	32.8988	32.6325	32.8802	32.6072	32.7173	32.7593
+	3.00237	-0.201283	P43246;E9PHA6;C9J809	P43246;E9PHA6	DNA mismatch repair protein Msh2	MSH2	Color [DarkGray]	1	4			36	36	36	44.2	44.2	44.2	104.74	0	280.72	185860000000	271	34.0444	34.1033	34.137	33.9665	34.1579	34.1404	33.7643	34.0085	33.9047	33.8674	33.8914	33.9055
+	1.19853	-0.362197	P43304;F8W6E4;F5GYK7	P43304;F8W6E4	Glycerol-3-phosphate dehydrogenase, mitochondrial	GPD2	Color [DarkGray]	1	4			13	13	13	27.4	27.4	27.4	80.852	0	59.884	12958000000	39	30.2792	30.0825	30.3598	30.2306	30.2534	30.495	29.4098	30.3577	29.4323	30.0371	30.1833	30.107
+	2.58933	-0.435418	P43487;C9JXG8;C9JGV6;H7C137;C9JJ34;B3KUP2;C9JDM3;C9JIC6;Q5T0Z6;Q9C010	P43487;C9JXG8;C9JGV6;H7C137;C9JJ34;B3KUP2	Ran-specific GTPase-activating protein	RANBP1	Color [DarkGray]	1	4			8	8	7	48.3	48.3	44.8	23.31	0	82.726	159270000000	87	33.8773	33.9998	33.9219	34.0256	33.9708	33.9715	33.8011	33.5684	33.3032	33.2268	33.858	33.3969
	0.67251	0.0634009	P43490;Q5SYT8;F5H246	P43490;Q5SYT8	Nicotinamide phosphoribosyltransferase	NAMPT	Color [DarkGray]	1	4			19	19	19	47.9	47.9	47.9	55.52	0	213.05	106600000000	200	33.1506	33.1649	33.1362	33.3299	33.1775	33.097	33.2629	33.2671	33.2836	33.3367	33.096	33.1903
+	2.88699	0.268652	P43686	P43686	26S protease regulatory subunit 6B	PSMC4	Color [DarkGray]	1	4			25	25	25	83.5	83.5	83.5	47.366	0	281.14	236440000000	245	34.2331	34.1712	34.2298	34.2497	34.1656	34.3688	34.6947	34.4487	34.4524	34.3823	34.6401	34.4119
	0.207765	-0.110712	P45880;B4DKM5;Q5JSD2;Q5JSD1;A2A3S1	P45880;B4DKM5;Q5JSD2;Q5JSD1	Voltage-dependent anion-selective channel protein 2	VDAC2	Color [DarkGray]	1	4			11	11	11	46.3	46.3	46.3	31.566	0	223.35	131840000000	143	33.4497	33.4741	33.5174	33.2574	33.662	33.6763	32.8975	34.0301	32.9257	33.6353	33.0237	33.8605
	1.07124	-0.189339	P45973;F8VNY3	P45973	Chromobox protein homolog 5	CBX5	Color [DarkGray]	1	4			10	10	9	52.4	52.4	46.1	22.225	0	76.363	145260000000	129	33.9203	33.8772	33.499	33.8988	33.588	33.7231	33.7507	33.4859	33.6855	33.3591	33.6832	33.406
	0.211181	0.0235081	P45974;F5H571	P45974	Ubiquitin carboxyl-terminal hydrolase 5	USP5	Color [DarkGray]	1	4			33	33	31	54.5	54.5	53.3	95.785	0	288.08	141940000000	227	33.5787	33.6838	33.643	33.5398	33.5971	33.6411	33.5954	33.6219	33.8181	33.589	33.6643	33.536
	0.119766	-0.0729682	P45985	P45985	Dual specificity mitogen-activated protein kinase kinase 4	MAP2K4	Color [DarkGray]	1	4			3	3	3	10.3	10.3	10.3	44.287	0	15.791	3035600000	14	28.3601	28.4801	28.5405	27.3766	28.0432	28.017	27.9044	27.3812	28.2857	28.3371	28.2465	28.2248
+	0.862008	-0.824259	P46013	P46013	Antigen KI-67	MKI67	Color [DarkGray]	1	4			9	9	9	3.9	3.9	3.9	358.69	0	16.982	4377000000	7	28.2071	28.233	29.7857	28.3078	29.8861	28.8548	29.5119	28.3889	26.8046	28.2499	27.1051	28.2686
	0.816728	0.0916074	P46060;F8W7I9;H0Y4Q3;B0QYT5;B0QYT4	P46060;F8W7I9	Ran GTPase-activating protein 1	RANGAP1	Color [DarkGray]	1	4			21	21	21	52.1	52.1	52.1	63.541	0	225.59	97981000000	131	32.9223	33.0215	33.0993	32.9284	33.0645	33.0769	33.164	33.0087	32.9887	33.1958	33.0174	33.288
	1.4518	-0.16826	P46063;F8WA66;F8WD97;F5H2L2;F5H4P4;F5H3W0;F5GYB7	P46063	ATP-dependent DNA helicase Q1	RECQL	Color [DarkGray]	1	4			17	17	17	36.1	36.1	36.1	73.457	0	146.88	48174000000	91	32.1867	32.0819	32.0459	32.1335	32.1562	32.1746	31.9666	32.2019	32.0394	31.8607	31.7287	31.9718
	0.661646	-0.428287	P46087;F5GYR3	P46087	Probable 28S rRNA (cytosine(4447)-C(5))-methyltransferase	NOP2	Color [DarkGray]	1	4			8	8	8	14.4	14.4	14.4	89.301	0	26.419	6480800000	19	28.8497	29.4319	28.9756	29.0508	29.3062	29.9753	27.5879	29.4674	28.5853	28.9313	29.319	29.1289
	0.480855	0.143872	P46108;I3L297	P46108;I3L297	Adapter molecule crk	CRK	Color [DarkGray]	1	4			5	5	5	19.4	19.4	19.4	33.83	0	26.065	10741000000	17	29.9644	29.764	29.9882	29.9066	29.6515	29.6941	29.6539	29.5735	30.3202	30.3	29.9814	30.003
	0.421651	0.0711508	P46109	P46109	Crk-like protein	CRKL	Color [DarkGray]	1	4			12	12	12	50.5	50.5	50.5	33.777	0	117.43	51969000000	106	32.0963	32.1334	32.1867	32.1267	32.234	32.0766	32.2538	32.0682	32.3627	32.1919	32.443	31.9609
	0.0190381	-0.00553131	P46379;X6REW1;F6S6P2;H0Y4L1;F6UR09;F6U1F2;F6XTU0;H0Y710;F6RG75;X6RCT4;F6WML8;F6VEM6;F6X9W3;F6U341;F6TC96;H0Y7K4;H0Y759;H0Y583	P46379	Large proline-rich protein BAG6	BAG6	Color [DarkGray]	1	4			18	18	18	21.4	21.4	21.4	119.41	0	81.625	37453000000	62	31.6684	31.7294	31.7176	31.5237	31.7333	31.7711	31.2793	31.723	31.6001	31.8814	31.7178	31.9088
	0.0103589	0.00135549	P46777;Q5T7N0;R4GNJ2	P46777	60S ribosomal protein L5	RPL5	Color [DarkGray]	1	4			17	17	17	49.5	49.5	49.5	34.362	0	126.92	444510000000	292	35.2437	35.2744	35.2286	35.2291	35.1611	35.2344	35.3122	35.349	35.1943	35.2771	35.0687	35.178
	0.223141	0.05034	P46778;M0R181;G3V1B3;M0R3I5	P46778;M0R181;G3V1B3	60S ribosomal protein L21	RPL21	Color [DarkGray]	1	4			9	9	9	51.2	51.2	51.2	18.565	0	43.377	176670000000	142	33.748	33.7597	33.9001	33.9713	33.7822	34.202	34.196	33.8715	33.8494	33.9985	33.9577	33.7922
	0.528926	0.128547	P46779;H0YKD8;H0YMF4;H0YLP6	P46779;H0YKD8;H0YMF4;H0YLP6	60S ribosomal protein L28	RPL28	Color [DarkGray]	1	4			12	12	12	65	65	65	15.747	0	36.757	136530000000	102	33.1422	33.3028	33.5804	33.3522	33.5894	33.6547	33.3197	33.7685	33.5174	33.828	33.3887	33.5707
+	3.48436	0.293399	P46781;B5MCT8;C9JM19;F2Z3C0;A8MXK4	P46781;B5MCT8;C9JM19	40S ribosomal protein S9	RPS9	Color [DarkGray]	1	4			20	20	20	59.3	59.3	59.3	22.591	0	68.706	316820000000	228	34.4898	34.5376	34.6606	34.7076	34.5823	34.7201	34.929	34.9816	34.9672	34.9968	34.8228	34.7609
	0.107303	-0.0301991	P46783;Q9NQ39	P46783	40S ribosomal protein S10	RPS10	Color [DarkGray]	1	4			12	11	2	60.6	56.4	9.1	18.898	0	100.73	204980000000	214	33.926	33.9252	34.2732	34.1439	34.1881	34.3823	33.972	34.2563	33.9388	34.326	33.9289	34.2355
+	6.98117	0.606166	P46821;D6RA32;D6RA40;D6RGJ3;D6RCL2	P46821	Microtubule-associated protein 1B;MAP1B heavy chain;MAP1 light chain LC1	MAP1B	Color [DarkGray]	1	4			52	52	50	31.1	31.1	30.7	270.63	0	323.31	150550000000	258	33.4265	33.3999	33.4165	33.3809	33.4207	33.2392	33.8364	33.9477	34.0544	34.0611	34.0311	33.9901
	0.328164	0.0808884	P46926;D6RAY7;E7EVU7;D6R9P4;D6RFF8;B7Z3X4;D6RB13;D6R917;V9GYK3;D6RFK5;V9GYW0	P46926;D6RAY7;E7EVU7;D6R9P4;D6RFF8;B7Z3X4	Glucosamine-6-phosphate isomerase 1;Glucosamine-6-phosphate isomerase	GNPDA1	Color [DarkGray]	1	4			11	11	7	55	55	32.2	32.668	0	84.317	50877000000	71	32.405	32.1215	32.0638	32.101	31.9159	31.9156	32.3315	31.9474	32.4005	32.0854	32.2723	31.971
	0.244003	-0.0769774	P46937;H0YCI3;H7C4S7;F5GWK7;F5GWH1	P46937	Transcriptional coactivator YAP1	YAP1	Color [DarkGray]	1	4			7	7	6	23.4	23.4	21.8	54.461	0	85.158	13464000000	19	30.3504	30.3342	30.2417	30.3368	30.1062	30.1548	30.5062	30.0791	30.4997	29.8037	30.2913	29.8822
	0.86516	-0.146051	P46940;H0YLE8;H0YKA5	P46940;H0YLE8	Ras GTPase-activating-like protein IQGAP1	IQGAP1	Color [DarkGray]	1	4			52	52	47	42.4	42.4	40.1	189.25	0	323.31	176980000000	332	33.8542	34.0229	34.056	34.114	33.9908	33.9353	33.6035	33.9325	33.6541	34.0699	33.7802	34.0567
	0.602694	0.448029	P46977;E9PN73;E9PI32	P46977	Dolichyl-diphosphooligosaccharide--protein glycosyltransferase subunit STT3A	STT3A	Color [DarkGray]	1	4			5	5	5	6.7	6.7	6.7	80.529	0	11.476	5004300000	6	28.5164	28.5073	28.214	28.5708	28.6794	28.4591	27.3746	29.5572	28.7406	28.9858	29.022	29.955
+	2.43686	-0.398145	P47755;F8W9N7;C9JUG7;F8WED3	P47755;F8W9N7;C9JUG7	F-actin-capping protein subunit alpha-2	CAPZA2	Color [DarkGray]	1	4			10	9	9	52.1	48.6	48.6	32.949	0	85.239	37539000000	41	31.6994	31.7795	31.881	31.7438	32.0659	31.9637	31.4918	31.6671	31.6428	31.1908	31.5648	31.1871
+	3.92002	-0.282622	P47813;X6RAC9;O14602;A6NJH9	P47813;X6RAC9;O14602	Eukaryotic translation initiation factor 1A, X-chromosomal;Eukaryotic translation initiation factor 1A, Y-chromosomal	EIF1AX;EIF1AY	Color [DarkGray]	1	4			8	8	8	47.2	47.2	47.2	16.46	0	55.524	66607000000	85	32.7063	32.6365	32.5196	32.6475	32.5332	32.5899	32.4023	32.337	32.3469	32.2095	32.2225	32.419
	0.191318	-0.0448227	P47897;C9J165;H7C0R3;B7Z840;C9JSG9;F2Z2V6	P47897	Glutamine--tRNA ligase	QARS	Color [DarkGray]	1	4			34	34	34	54.1	54.1	54.1	87.798	0	197.2	117280000000	205	33.414	33.3158	33.3423	33.3201	33.3192	33.4592	32.8716	33.4589	33.3909	33.3603	33.4526	33.3674
+	1.69461	-0.216597	P47914;F8WF43;C9IYI4	P47914	60S ribosomal protein L29	RPL29	Color [DarkGray]	1	4			3	3	3	19.5	19.5	19.5	17.752	0	10.06	95707000000	34	33.1313	32.946	33.2884	33.1576	33.1573	33.1463	32.7829	32.712	33.0867	32.8676	33.0824	32.9957
+	1.96454	1.58629	P47985;P0C7P4	P47985;P0C7P4	Cytochrome b-c1 complex subunit Rieske, mitochondrial;Cytochrome b-c1 complex subunit 11;Putative cytochrome b-c1 complex subunit Rieske-like protein 1	UQCRFS1;UQCRFS1P1	Color [DarkGray]	1	4			6	6	6	22.3	22.3	22.3	29.668	0	12.78	6795800000	11	27.6886	27.0556	27.676	27.8634	26.6515	27.0375	29.4737	27.3901	30.1075	27.8628	30.0652	28.5911
	0.299196	-0.0719414	P48047;H7C0C1;H7C086;H7C068	P48047	ATP synthase subunit O, mitochondrial	ATP5O	Color [DarkGray]	1	4			11	11	11	62.9	62.9	62.9	23.277	0	112.47	98224000000	122	33.0624	32.9476	33.3111	33.0132	33.1931	33.0594	32.7071	33.1486	33.1195	33.2989	32.8438	33.0374
	1.26374	-0.19162	P48147	P48147	Prolyl endopeptidase	PREP	Color [DarkGray]	1	4			25	25	25	47.5	47.5	47.5	80.699	0	165.1	72628000000	123	32.8508	32.754	32.636	32.8312	32.6926	32.6935	32.8608	32.7028	32.4038	32.4071	32.5691	32.3648
	0.395892	-0.216434	P48431;O00570;O95416;P41225;B4DWU7;O60248	P48431;O00570;O95416;P41225	Transcription factor SOX-2;Transcription factor SOX-1;Transcription factor SOX-14;Transcription factor SOX-3	SOX2;SOX1;SOX14;SOX3	Color [DarkGray]	1	4			6	6	2	22.4	22.4	11.7	34.31	0	19.306	11272000000	19	30.4831	30.2912	29.7603	30.5538	29.5602	29.7587	30.3397	29.8926	29.6979	29.4336	30.3666	29.3783
	0.324935	-0.0958179	P48449;C9J315	P48449	Lanosterol synthase	LSS	Color [DarkGray]	1	4			9	9	9	14.8	14.8	14.8	83.308	0	28.584	15287000000	32	30.3113	30.2107	30.6681	30.2442	30.5703	30.5383	30.2582	30.3116	30.1374	30.6288	30.0169	30.6152
	0.755109	-0.137482	P48506;D6R959;H0YAB6;D6REX4;H0Y9I7	P48506;D6R959	Glutamate--cysteine ligase catalytic subunit	GCLC	Color [DarkGray]	1	4			4	4	4	6	6	6	72.765	0	8.4507	3098400000	10	28.1519	28.1321	28.264	28.1495	28.4233	27.9445	28.206	27.9769	27.7788	27.9453	28.1504	28.1829
+	3.64825	1.95008	P48507	P48507	Glutamate--cysteine ligase regulatory subunit	GCLM	Color [DarkGray]	1	4			4	4	4	17.5	17.5	17.5	30.727	0	16.835	8418500000	12	28.1267	28.0981	28.0388	28.0586	28.3661	28.2375	29.4902	30.7561	29.2807	31.002	29.2564	30.8409
	0.0386259	-0.00581805	R4GMR5;P48556;K7EJR3;K7EJC1;K7ERW6;K7ENY6	R4GMR5;P48556;K7EJR3;K7EJC1	26S proteasome non-ATPase regulatory subunit 8	PSMD8	Color [DarkGray]	1	4			15	15	15	66.6	66.6	66.6	32.551	0	168.34	75518000000	113	32.5804	32.7636	32.6717	32.6385	32.6166	32.8629	32.611	32.6694	32.6603	32.7957	32.6096	32.7529
	0.573487	0.176495	P48634	P48634	Protein PRRC2A	PRRC2A	Color [DarkGray]	1	4			12	11	11	10.4	10.1	10.1	228.86	0	42.876	17228000000	24	30.5241	30.5801	30.1358	30.8173	30.2826	30.3802	30.9222	30.2859	30.9586	30.6837	30.5585	30.3701
+	2.35539	0.344589	P48637;B7Z514	P48637;B7Z514	Glutathione synthetase	GSS	Color [DarkGray]	1	4			10	10	10	23.6	23.6	23.6	52.384	0	39.957	18436000000	28	30.5805	30.5644	30.4906	30.2958	30.5375	30.4756	30.5	30.8633	30.859	31.1184	30.9319	30.7392
	1.03702	-0.0912291	P48643;B7ZAR1;E9PCA1;E7ENZ3;D6RIZ7;H0Y914	P48643;B7ZAR1;E9PCA1;E7ENZ3	T-complex protein 1 subunit epsilon	CCT5	Color [DarkGray]	1	4			42	42	42	79.5	79.5	79.5	59.67	0	323.31	542910000000	513	35.5185	35.5656	35.482	35.4428	35.5714	35.7443	35.5401	35.3638	35.4779	35.4551	35.4789	35.4614
+	2.97796	0.967649	P48681	P48681	Nestin	NES	Color [DarkGray]	1	4			50	50	50	37	37	37	177.44	0	323.31	168340000000	270	33.7035	33.5073	33.1503	33.4944	33.101	32.9615	34.4542	34.1129	34.816	33.8258	34.6957	33.8192
+	2.12005	0.514989	P48723;F5GWS8	P48723;F5GWS8	Heat shock 70 kDa protein 13	HSPA13	Color [DarkGray]	1	4			2	2	2	5.7	5.7	5.7	51.927	0	10.34	4368200000	12	28.3322	28.3562	28.5265	28.309	28.2163	28.1897	28.6849	28.7996	29.1194	28.9876	29.2078	28.2206
+	0.723573	-0.90105	P48729;D6REM4;E7ETM0;H0Y9X2;U3KQK7;U3KPX3;E5RG27;D6RGE5;U3KQ83;Q8N752	P48729;D6REM4;E7ETM0;H0Y9X2;U3KQK7	Casein kinase I isoform alpha	CSNK1A1	Color [DarkGray]	1	4			8	8	8	24.9	24.9	24.9	38.914	0	12.157	8275900000	7	29.3897	29.4733	29.4637	29.7392	29.4467	29.4911	29.94	27.1095	26.4845	30.2567	29.5208	28.286
	0.13306	0.0255235	P48735;B4DFL2;B4DSZ6;H0YL11	P48735;B4DFL2;B4DSZ6	Isocitrate dehydrogenase [NADP], mitochondrial	IDH2	Color [DarkGray]	1	4			18	17	17	45.4	45.4	45.4	50.909	0	95.67	63198000000	110	32.6116	32.4064	32.4769	32.3088	32.3832	32.4184	32.3737	32.4175	32.737	32.3237	32.5053	32.4013
+	2.06896	-0.219679	P48739;B3KYB6;B3KYB7	P48739	Phosphatidylinositol transfer protein beta isoform	PITPNB	Color [DarkGray]	1	4			13	13	12	58.3	58.3	55	31.54	0	78.03	36375000000	58	31.7721	31.7796	31.7756	31.6501	31.9676	31.57	31.707	31.4537	31.5413	31.4484	31.5109	31.5357
+	1.75999	-0.588426	P49005;F8W8R3;C9JLE1;C9IZD2;C9J8Z7;C9JHC7;H7C1B3	P49005;F8W8R3;C9JLE1	DNA polymerase delta subunit 2	POLD2	Color [DarkGray]	1	4			7	7	7	21.7	21.7	21.7	51.289	0	36.296	12391000000	27	30.3764	30.4592	30.5743	30.336	30.352	29.7035	29.0292	29.6746	29.9604	29.6674	30.2456	29.6937
	0.110847	-0.0514832	P49006	P49006	MARCKS-related protein	MARCKSL1	Color [DarkGray]	1	4			3	3	3	15.9	15.9	15.9	19.529	0	31.381	60123000000	38	32.123	32.4276	32.3031	32.5661	32.4028	32.5844	32.7345	32.2734	32.9374	32.0069	32.097	32.049
+	2.91154	-0.28393	P49189;B4DXY7	P49189;B4DXY7	4-trimethylaminobutyraldehyde dehydrogenase	ALDH9A1	Color [DarkGray]	1	4			17	17	17	42.1	42.1	42.1	53.801	0	103.7	68084000000	124	32.7313	32.6273	32.744	32.627	32.7045	32.6997	32.4867	32.1628	32.3391	32.4223	32.6023	32.417
	0.154092	0.0619996	P49207	P49207	60S ribosomal protein L34	RPL34	Color [DarkGray]	1	4			5	5	5	22.2	22.2	22.2	13.293	0	14.973	49315000000	37	32.0187	31.7807	32.019	32.2288	32.0925	32.2646	32.733	32.258	31.9127	32.1369	31.7609	31.9749
	0.193882	-0.0882912	P49247	P49247	Ribose-5-phosphate isomerase	RPIA	Color [DarkGray]	1	4			5	5	5	26	26	26	33.269	0	15.366	6787600000	20	29.254	29.5331	29.2263	29.5451	28.9606	29.1256	29.6166	28.7341	29.1981	29.0691	29.6548	28.8423
	1.42365	-0.162831	P49321;Q5T624;E9PPR5;H0YF33;E9PI86;E9PRH9;H0YDS9;E9PPQ8;E9PNB5	P49321	Nuclear autoantigenic sperm protein	NASP	Color [DarkGray]	1	4			34	34	34	71.7	71.7	71.7	85.237	0	323.31	799190000000	476	36.1526	36.1748	36.0699	36.2267	36.0695	36.2241	36.1126	35.8418	36.0949	35.8674	36.17	35.854
	0.114675	-0.022316	P49327;J3KTF0	P49327	Fatty acid synthase;[Acyl-carrier-protein] S-acetyltransferase;[Acyl-carrier-protein] S-malonyltransferase;3-oxoacyl-[acyl-carrier-protein] synthase;3-oxoacyl-[acyl-carrier-protein] reductase;3-hydroxyacyl-[acyl-carrier-protein] dehydratase;Enoyl-[acyl-carrier-protein] reductase;Oleoyl-[acyl-carrier-protein] hydrolase	FASN	Color [DarkGray]	1	4			129	129	129	68.8	68.8	68.8	273.42	0	323.31	1753500000000	1517	37.0425	37.0842	37.3296	37.2634	37.3538	37.3846	37.0486	37.3306	37.1469	37.3126	37.2315	37.2541
+	1.41172	1.18942	P49354;E9PQP6;H0YE66;B3KVN2;H0YCW1;E9PPM9;E9PN85	P49354;E9PQP6;H0YE66;B3KVN2;H0YCW1	Protein farnesyltransferase/geranylgeranyltransferase type-1 subunit alpha	FNTA	Color [DarkGray]	1	4			8	8	8	30.6	30.6	30.6	44.408	0	28.765	5703300000	13	26.0474	27.2161	27.6416	27.9423	28.0759	26.6906	27.7752	29.0909	29.6345	27.403	29.1538	27.6932
+	1.45746	-0.471875	P49366;M0R0V2;M0R1T4;Q5J8M5;M0QXT2;M0R253;M0QX43;M0R1T2;B4E3M2	P49366;M0R0V2	Deoxyhypusine synthase	DHPS	Color [DarkGray]	1	4			6	6	6	21.1	21.1	21.1	40.97	0	58.067	12741000000	31	30.4435	30.2207	30.241	30.0826	30.1697	30.655	29.0682	30.1794	29.6259	29.9235	30.0156	30.1687
	0.269806	-0.0228246	P49368;B4DUR8;E9PRC8;Q5SZX6;E9PM09;Q5SZW8;E9PQ35;Q5SZX9	P49368;B4DUR8	T-complex protein 1 subunit gamma	CCT3	Color [DarkGray]	1	4			33	33	33	62.4	62.4	62.4	60.533	0	323.31	623140000000	451	35.7045	35.7323	35.6674	35.7516	35.5433	35.6846	35.6867	35.5722	35.6604	35.7022	35.6824	35.6429
	0.193234	-0.165432	P49406;S4R3W9;H7C2J0;S4R455	P49406;S4R3W9	39S ribosomal protein L19, mitochondrial	MRPL19	Color [DarkGray]	1	4			5	5	5	18.8	18.8	18.8	33.535	0	16.194	5672200000	20	28.9678	28.8718	29.0005	28.8148	29.0124	29.1314	27.2798	29.3936	29.0268	29.5799	28.4799	29.0462
	0.592548	0.10646	P49411;H3BNU3	P49411	Elongation factor Tu, mitochondrial	TUFM	Color [DarkGray]	1	4			26	26	26	68.4	68.4	68.4	49.541	0	220.65	229710000000	226	34.3794	34.1231	34.3154	34.0666	34.2693	34.4043	34.5195	34.4896	34.1464	34.3828	34.1722	34.4864
+	3.76644	-0.279448	P49419;F8VS02;H0YHM6;F8VVF2;F8WDY6;F8WD33	P49419;F8VS02	Alpha-aminoadipic semialdehyde dehydrogenase	ALDH7A1	Color [DarkGray]	1	4			20	20	20	54.7	54.7	54.7	58.486	0	243.52	169010000000	157	33.9708	33.8503	33.9138	33.8064	33.9922	34.0257	33.6579	33.6076	33.6744	33.7636	33.5177	33.6613
	0.523752	-0.633561	P49427;U3KPV8	P49427;U3KPV8	Ubiquitin-conjugating enzyme E2 R1	CDC34	Color [DarkGray]	1	4			2	2	2	8.5	8.5	8.5	26.736	0.0002896	4.6241	4439500000	3	27.1918	29.0217	26.3729	29.4766	27.8169	29.2515	27.9506	27.5298	27.6142	27.0895	26.6341	28.5119
	0.0741937	0.0730756	P49454	P49454	Centromere protein F	CENPF	Color [DarkGray]	1	4			16	16	16	5.9	5.9	5.9	367.76	0	47.617	9220400000	18	29.2443	29.7999	29.8948	29.2622	29.3116	29.4361	27.8668	29.8538	29.9283	29.9671	29.8563	29.915
	0.557119	-0.113569	P49458;E9PE20	P49458;E9PE20	Signal recognition particle 9 kDa protein	SRP9	Color [DarkGray]	1	4			6	6	6	65.1	65.1	65.1	10.112	0	33.547	108250000000	66	33.3116	33.3748	33.2745	33.2272	33.2	33.1308	33.541	32.8743	33.21	33.0188	33.1208	33.0724
	0.265122	-0.118957	P49459	P49459	Ubiquitin-conjugating enzyme E2 A	UBE2A	Color [DarkGray]	1	4			3	3	3	44.7	44.7	44.7	17.315	0	42.541	3994500000	8	28.3475	28.5168	28.2556	28.5242	28.2676	29.0072	28.634	28.5338	28.6701	27.6829	28.2503	28.4342
	1.55944	0.132289	P49588;H3BPK7	P49588	Alanine--tRNA ligase, cytoplasmic	AARS	Color [DarkGray]	1	4			45	45	45	56.4	56.4	56.4	106.81	0	323.31	331630000000	421	34.6333	34.6758	34.7348	34.7388	34.7507	34.8653	34.814	34.9154	34.7432	34.9318	34.7894	34.9986
	0.630027	0.0580724	Q5T5C7;P49591	Q5T5C7;P49591	Serine--tRNA ligase, cytoplasmic	SARS	Color [DarkGray]	1	4			21	21	21	52.2	52.2	52.2	61.312	0	253.05	125600000000	214	33.4443	33.4632	33.3573	33.425	33.3901	33.3718	33.5765	33.5344	33.3319	33.4342	33.5575	33.3657
+	1.40379	-0.322781	P49642;F8VNY2;F8VSB2;H0YIP2	P49642;F8VNY2	DNA primase small subunit;DNA primase	PRIM1	Color [DarkGray]	1	4			5	5	5	16.4	16.4	16.4	49.901	0	22.676	6637800000	11	29.282	29.3473	29.601	29.1175	29.4021	29.0953	28.9761	29.2122	28.7102	29.252	28.5976	29.1604
	0.11809	-0.0513887	P49643;U3KQB9	P49643;U3KQB9	DNA primase large subunit	PRIM2	Color [DarkGray]	1	4			10	10	10	22.6	22.6	22.6	58.805	0	40.031	13696000000	35	30.0964	30.0588	30.4636	30.4129	30.4168	29.9193	29.8023	30.25	29.7336	30.4137	30.3196	30.5402
+	6.04323	0.607232	P49720;J3KSM3;J3KRR2;J3QKR3	P49720;J3KSM3;J3KRR2;J3QKR3	Proteasome subunit beta type-3	PSMB3	Color [DarkGray]	1	4			10	10	10	52.2	52.2	52.2	22.949	0	93.476	138460000000	123	33.0497	33.4263	33.2008	33.2403	33.2639	33.1198	33.7944	33.7781	33.8687	33.8798	33.8629	33.7604
+	1.26611	0.334333	P49721	P49721	Proteasome subunit beta type-2	PSMB2	Color [DarkGray]	1	4			18	18	18	80.6	80.6	80.6	22.836	0	213.63	160750000000	172	33.6009	33.4572	33.6319	33.4868	33.6767	33.6475	33.2546	34.2845	33.8444	34.1409	33.8813	34.1013
	1.50721	-0.164687	P49736;H0Y8E6;H7C4N9;C9J013;C9JZ21;F8WDM3	P49736;H0Y8E6	DNA replication licensing factor MCM2	MCM2	Color [DarkGray]	1	4			38	38	38	48.3	48.3	48.3	101.89	0	323.31	238000000000	381	34.4591	34.4844	34.3147	34.4064	34.3074	34.5315	34.0044	34.3268	34.3715	34.3278	34.2562	34.2288
+	6.4905	0.735074	P49748;G3V1M7;K7EQP4;J3QRJ8;J3KSR4;J3QKU9;K7EJW8;K7EMF8;J3KS89	P49748	Very long-chain specific acyl-CoA dehydrogenase, mitochondrial	ACADVL	Color [DarkGray]	1	4			23	23	23	46.3	46.3	46.3	70.389	0	152.31	41708000000	87	31.389	31.3832	31.5819	31.347	31.4961	31.6077	32.1063	32.1639	32.374	32.1044	32.202	32.2647
	0.579787	-0.193397	P49750;H0YIQ2;F8VU51;H0YI23;U3KQT9	P49750;H0YIQ2;F8VU51;H0YI23	YLP motif-containing protein 1	YLPM1	Color [DarkGray]	1	4			9	9	9	6.2	6.2	6.2	219.98	0	28.829	10019000000	14	29.8554	30.0021	29.8646	29.726	29.9776	29.7828	29.5995	29.1921	29.9222	29.6308	30.2854	29.418
+	2.55997	0.385745	P49755;G3V2K7	P49755;G3V2K7	Transmembrane emp24 domain-containing protein 10	TMED10	Color [DarkGray]	1	4			6	6	6	27.9	27.9	27.9	24.976	0	30.737	26034000000	38	31.0387	31.1573	30.7221	30.8881	31.1873	30.834	31.226	31.4995	31.2366	31.3287	31.266	31.5853
+	1.60042	-0.345646	P49756;E9PQU5;H0YE46;E9PSE8	P49756	RNA-binding protein 25	RBM25	Color [DarkGray]	1	4			13	13	13	20.4	20.4	20.4	100.18	0	58.609	40145000000	68	31.9632	31.8684	32.0392	32.1078	31.9635	31.7048	32.0021	31.4035	31.6576	31.1943	31.8049	31.5108
+	1.09538	-0.330546	P49770;H0YJJ8;G3V5E5;H0YK01	P49770	Translation initiation factor eIF-2B subunit beta	EIF2B2	Color [DarkGray]	1	4			7	7	7	26.5	26.5	26.5	38.989	0	30.91	9035400000	27	29.8201	29.5774	29.9272	30.0635	29.6636	29.7179	29.562	28.7868	29.909	29.4779	29.4013	29.6495
	0.266803	0.168655	P49773;D6REP8;D6RE99;D6RD60;D6RC06	P49773;D6REP8;D6RE99;D6RD60	Histidine triad nucleotide-binding protein 1	HINT1	Color [DarkGray]	1	4			8	8	8	78.6	78.6	78.6	13.802	0	88.293	105560000000	81	33.0602	33.0834	33.0055	32.938	32.98	33.1692	32.0099	33.1071	33.9055	33.5748	33.2946	33.3565
+	0.997709	-0.927326	P49790	P49790	Nuclear pore complex protein Nup153	NUP153	Color [DarkGray]	1	4			9	9	9	10.4	10.4	10.4	153.94	0	88.548	8433700000	23	29.7372	29.7878	29.8965	29.6391	29.7721	29.7862	26.3688	29.0874	28.8542	29.6691	29.4447	29.6307
	0.470075	0.0469316	P49792;F8WBP7	P49792	E3 SUMO-protein ligase RanBP2	RANBP2	Color [DarkGray]	1	4			68	68	46	30.3	30.3	22	358.2	0	323.31	152740000000	281	33.6642	33.7422	33.6705	33.7932	33.5948	33.6151	33.822	33.5771	33.7195	33.6957	33.7672	33.7801
+	1.04796	0.716781	P49902;Q5JUV4;S4R3E7;S4R3A6;Q5JUV6;H0YHR8;Q5JUV3	P49902;Q5JUV4	Cytosolic purine 5-nucleotidase	NT5C2	Color [DarkGray]	1	4			3	3	3	7.3	7.3	7.3	64.969	0	10.432	3008000000	13	27.1351	28.4452	28.2562	28.567	26.6356	27.4882	28.4585	28.1715	27.6348	28.6998	28.9461	28.9173
	0.232693	-0.0860354	P49903;Q5T5U6;Q5T5U7	P49903;Q5T5U6	Selenide, water dikinase 1	SEPHS1	Color [DarkGray]	1	4			14	14	14	68.6	68.6	68.6	42.91	0	323.31	167420000000	210	33.7512	33.7595	33.8707	33.8955	33.7828	33.9368	34.3472	33.3974	33.3334	33.7447	33.8447	33.8129
+	2.07965	-0.200331	P49915	P49915	GMP synthase [glutamine-hydrolyzing]	GMPS	Color [DarkGray]	1	4			36	36	36	59.9	59.9	59.9	76.715	0	287.86	217780000000	291	34.267	34.2492	34.2794	34.3052	34.2123	34.39	33.9721	33.9388	34.2906	34.1276	34.1742	33.9978
+	2.33645	0.188681	P49916;K7EQB6;K7ERZ5;K7EJR4	P49916	DNA ligase 3	LIG3	Color [DarkGray]	1	4			11	11	11	12.1	12.1	12.1	112.91	0	31.158	15105000000	42	30.3281	30.3113	30.2809	30.2606	30.2541	30.323	30.666	30.4075	30.3058	30.4573	30.5467	30.5065
	0.0289045	-0.0293299	P50148;P29992;G3V1P7;K7EL62;B1AM21;O95837	P50148;P29992	Guanine nucleotide-binding protein G(q) subunit alpha;Guanine nucleotide-binding protein subunit alpha-11	GNAQ;GNA11	Color [DarkGray]	1	4			5	5	5	21.2	21.2	21.2	42.142	0	20.732	6530800000	17	29.299	28.6142	29.2191	29.0198	29.2597	29.0089	27.6075	28.7234	29.3988	29.0034	29.5022	30.0095
	0.187453	-0.141683	P50336;H0YFP3	P50336	Protoporphyrinogen oxidase	PPOX	Color [DarkGray]	1	4			3	3	3	8.8	8.8	8.8	50.765	0	6.8801	1089600000	7	27.6495	28.0343	26.9897	27.1571	27.511	27.6482	27.7274	28.3684	26.9288	26.584	27.0682	27.4627
+	3.2259	-0.257501	P50395;E7EU23;Q5SX87;Q5SX86;V9GYF8;Q5SX90;Q5SX91;V9GYJ7	P50395;E7EU23;Q5SX87	Rab GDP dissociation inhibitor beta	GDI2	Color [DarkGray]	1	4			36	36	26	86.5	86.5	64.7	50.663	0	323.31	707590000000	522	36.0101	35.9553	35.9841	35.9633	36.012	36.1508	35.5778	35.7441	35.7057	35.8576	35.7871	35.8582
	0.122139	0.117145	P50453;P50452;H7BXK7;C9J7N5;O75830	P50453	Serpin B9	SERPINB9	Color [DarkGray]	1	4			20	20	19	59.8	59.8	57.2	42.403	0	117.31	83485000000	121	33.3278	33.4829	31.9821	33.4764	31.9301	32.0222	33.251	32.2925	32.8551	32.5889	33.3266	32.6104
+	2.40078	0.365835	P50454;E9PPV6;E9PR70;E9PKH2;E9PK86;E9PMI5;E9PNX1;E9PJH8;E9PIG2;E9PRS3;H0YEP8;E9PLA6;E9PQ34	P50454;E9PPV6;E9PR70;E9PKH2	Serpin H1	SERPINH1	Color [DarkGray]	1	4			22	22	22	64.8	64.8	64.8	46.44	0	323.31	620240000000	398	35.6235	35.4606	35.4796	35.6324	35.5076	35.5718	35.8039	35.9528	36.1829	35.7411	36.1653	35.6244
	0.0998703	0.0196851	P50502;H7C3I1;Q8IZP2;Q8NFI4;F6VDH7;F8WAQ7	P50502;H7C3I1;Q8IZP2;Q8NFI4;F6VDH7	Hsc70-interacting protein;Putative protein FAM10A4;Putative protein FAM10A5	ST13;ST13P4;ST13P5	Color [DarkGray]	1	4			14	14	14	33.9	33.9	33.9	41.331	0	103.74	225130000000	172	34.2759	34.2773	34.2691	34.4965	34.1733	34.1257	34.2267	34.117	34.4212	34.2986	34.449	34.2235
	1.43094	0.22119	P50552;K7ENL7;K7ENR7;K7EQD0;K7EIG8;K7EM16	P50552	Vasodilator-stimulated phosphoprotein	VASP	Color [DarkGray]	1	4			10	10	10	33.9	33.9	33.9	39.829	0	70.616	46394000000	88	31.9208	31.8181	31.8381	31.9529	31.6751	32.2106	32.11	32.2073	32.1559	32.1408	32.2614	31.8673
	0.164731	-0.180884	P50583	P50583	Bis(5-nucleosyl)-tetraphosphatase [asymmetrical]	NUDT2	Color [DarkGray]	1	4			2	2	2	22.4	22.4	22.4	16.829	0	15.443	2814300000	12	26.8084	27.5605	26.8213	27.5293	28.7799	28.3095	26.7416	28.4682	27.9987	26.7489	27.1252	27.6411
	1.31402	0.185795	P50748;E7ES84;B3KSG2;J3KQF2;H0YFL5	P50748	Kinetochore-associated protein 1	KNTC1	Color [DarkGray]	1	4			10	10	10	6.6	6.6	6.6	250.75	0	43.473	7405300000	27	29.1433	29.229	29.1489	29.429	29.1851	29.3913	29.3601	29.4847	29.1705	29.4916	29.4928	29.6417
	0.0478088	-0.0211557	P50897;E9PIA8;E9PMG2;Q5T0S4;E9PSE5;E9PP28;E9PK48	P50897;E9PIA8;E9PMG2;Q5T0S4	Palmitoyl-protein thioesterase 1	PPT1	Color [DarkGray]	1	4			10	10	10	39.9	39.9	39.9	34.193	0	105.59	114750000000	107	33.5579	33.6442	32.9662	33.4193	32.9753	33.0365	33.1507	33.0921	33.6739	33.1604	33.3332	33.0621
+	2.28827	0.421361	P50914;E7EPB3	P50914;E7EPB3	60S ribosomal protein L14	RPL14	Color [DarkGray]	1	4			9	9	9	40.9	40.9	40.9	23.432	0	36.988	88656000000	95	32.6242	32.604	32.6337	32.8009	32.6308	32.9132	32.7534	32.9578	32.9947	33.4022	33.3798	33.247
	0.783987	-0.063741	P50990;H7C4C8;H7C2U0	P50990	T-complex protein 1 subunit theta	CCT8	Color [DarkGray]	1	4			43	43	43	80.8	80.8	80.8	59.62	0	323.31	781030000000	594	36.0887	36.1341	36.0765	36.1275	36.0525	36.0013	36.1344	35.9066	36.0392	35.9351	36.103	35.9798
	0.334172	0.0345701	P50991;B7Z9L0;B7Z2F4	P50991;B7Z9L0;B7Z2F4	T-complex protein 1 subunit delta	CCT4	Color [DarkGray]	1	4			31	31	31	67.9	67.9	67.9	57.924	0	323.31	531410000000	389	35.3975	35.4903	35.5354	35.4945	35.5404	35.3683	35.5528	35.3818	35.4707	35.5493	35.4596	35.6196
+	1.21103	-0.591013	P50995;H0Y6E1	P50995	Annexin A11	ANXA11	Color [DarkGray]	1	4			6	6	6	14.3	14.3	14.3	54.389	0	25.94	5005100000	14	28.8288	29.351	29.2571	28.6107	28.9595	28.8792	28.6288	27.5142	27.7154	29.0834	28.58	28.8185
+	3.33847	0.176228	P51114;B4DXZ6;E9PFF5;E7EU85;C9JAJ4;C9JZE0;C9JY20;C9IZ22;H7C4S4;C9JYQ6;C9J5B4;F8W871	P51114;B4DXZ6;E9PFF5;E7EU85	Fragile X mental retardation syndrome-related protein 1	FXR1	Color [DarkGray]	1	4			20	20	18	40.6	40.6	38	69.72	0	119.82	112860000000	180	33.227	33.2308	33.1769	33.2521	33.1135	33.2371	33.3775	33.2957	33.4523	33.3654	33.4678	33.336
+	0.905411	0.429759	P51116	P51116	Fragile X mental retardation syndrome-related protein 2	FXR2	Color [DarkGray]	1	4			6	4	4	12.5	10.1	10.1	74.222	0	22.567	5343400000	11	28.789	28.3436	28.3478	28.5664	28.8544	28.4742	28.397	29.1599	30.0513	28.7294	29.0195	28.5968
	0.198943	0.0880795	P51148;K7ERI8;K7ERQ8;K7ENY4	P51148;K7ERI8;K7ERQ8;K7ENY4	Ras-related protein Rab-5C	RAB5C	Color [DarkGray]	1	4			5	2	2	27.8	13	13	23.482	0	17.718	8006500000	21	29.5055	29.3455	29.6338	28.9059	29.5238	29.5364	29.6884	29.8389	29.055	29.461	29.1086	29.8276
	0.792986	0.133957	P51149;C9J592;C9J8S3;C9IZZ0;C9J4V0;C9J4S4;C9J7D1	P51149;C9J592;C9J8S3;C9IZZ0	Ras-related protein Rab-7a	RAB7A	Color [DarkGray]	1	4			14	14	14	75.4	75.4	75.4	23.489	0	122.19	46492000000	70	32.0485	31.9366	31.8327	31.9913	31.895	31.7876	31.912	32.2328	31.7708	32.1065	31.9973	32.276
	0.496114	0.272712	P51153	P51153	Ras-related protein Rab-13	RAB13	Color [DarkGray]	1	4			7	6	4	39.4	34	26.6	22.774	0	34.112	13588000000	35	29.6267	29.6858	30.2385	29.8051	30.3956	30.3788	29.7095	30.8826	29.7355	30.6303	30.0426	30.7662
[truncated: 1,375 more rows]

## Sheet: Changed in both directions
Significant	-Log Student's t-test p-value MG-132_DMSO	Student's t-test Difference MG-132_DMSO	Protein IDs	Majority protein IDs	Protein names	Gene names	Symbol color	Symbol type	Symbol size	Show label	Only identified by site	Peptides	Razor + unique peptides	Unique peptides	Sequence coverage [%]	Unique + razor sequence coverage [%]	Unique sequence coverage [%]	Mol. weight [kDa]	Q-value	Score	Intensity	MS/MS Count	LFQ intensity DMSO_01	LFQ intensity DMSO_02	LFQ intensity DMSO_03	LFQ intensity DMSO_04	LFQ intensity DMSO_05	LFQ intensity DMSO_06	LFQ intensity mg132_01	LFQ intensity mg132_02	LFQ intensity mg132_03	LFQ intensity mg132_04	LFQ intensity mg132_05	LFQ intensity mg132_06
[truncated: 899 more rows]

[truncated: 4 more sheets: Up-regulated, GOBP up-regulated, Down-regulated, GOBP down-regulated]
